# Supplementary material for: Recalibrating timing behavior via expected covariance between temporal cues
Source: eLife. 2018 Nov 2;7:e38790. doi: 10.7554/eLife.38790 (PMC6235573; doi:10.7554/eLife.38790)
Supplement: Figure 1—source data 1. [file elife-38790-fig1-data1.zip › Figure 1/Groups-8to4s16to32s8to8s/Exp1_16to32GroupBinnedData]

   1.5001000e+04   1.0000000e+00   1.0000000e+00  -7.5000000e+00   0.0000000e+00   0.0000000e+00   0.0000000e+00   0.0000000e+00   0.0000000e+00   0.0000000e+00   0.0000000e+00   0.0000000e+00   0.0000000e+00   0.0000000e+00   0.0000000e+00   0.0000000e+00   0.0000000e+00   0.0000000e+00             NaN             NaN             NaN             NaN             NaN             NaN             NaN             NaN
   1.5001000e+04   1.0000000e+00   1.0000000e+00  -6.5000000e+00   0.0000000e+00   0.0000000e+00   0.0000000e+00   0.0000000e+00   0.0000000e+00   0.0000000e+00   0.0000000e+00   0.0000000e+00   0.0000000e+00   0.0000000e+00   0.0000000e+00   0.0000000e+00   0.0000000e+00   0.0000000e+00             NaN             NaN             NaN             NaN             NaN             NaN             NaN             NaN
   1.5001000e+04   1.0000000e+00   1.0000000e+00  -5.5000000e+00   0.0000000e+00   0.0000000e+00   0.0000000e+00   0.0000000e+00   0.0000000e+00   0.0000000e+00   0.0000000e+00   0.0000000e+00   0.0000000e+00   0.0000000e+00   0.0000000e+00   0.0000000e+00   0.0000000e+00   0.0000000e+00             NaN             NaN             NaN             NaN             NaN             NaN             NaN             NaN
   1.5001000e+04   1.0000000e+00   1.0000000e+00  -4.5000000e+00   0.0000000e+00   0.0000000e+00   0.0000000e+00   0.0000000e+00   0.0000000e+00   0.0000000e+00   0.0000000e+00   0.0000000e+00   0.0000000e+00   0.0000000e+00   0.0000000e+00   0.0000000e+00   0.0000000e+00   0.0000000e+00             NaN             NaN             NaN             NaN             NaN             NaN             NaN             NaN
   1.5001000e+04   1.0000000e+00   1.0000000e+00  -3.5000000e+00   0.0000000e+00   0.0000000e+00   0.0000000e+00   0.0000000e+00   0.0000000e+00   0.0000000e+00   0.0000000e+00   0.0000000e+00   0.0000000e+00   0.0000000e+00   0.0000000e+00   0.0000000e+00   0.0000000e+00   0.0000000e+00             NaN             NaN             NaN             NaN             NaN             NaN             NaN             NaN
   1.5001000e+04   1.0000000e+00   1.0000000e+00  -2.5000000e+00   0.0000000e+00   0.0000000e+00   0.0000000e+00   0.0000000e+00   0.0000000e+00   0.0000000e+00   0.0000000e+00   0.0000000e+00   0.0000000e+00   0.0000000e+00   0.0000000e+00   0.0000000e+00   0.0000000e+00   0.0000000e+00             NaN             NaN             NaN             NaN             NaN             NaN             NaN             NaN
   1.5001000e+04   1.0000000e+00   1.0000000e+00  -1.5000000e+00   0.0000000e+00   0.0000000e+00   0.0000000e+00   0.0000000e+00   0.0000000e+00   0.0000000e+00   0.0000000e+00   0.0000000e+00   0.0000000e+00   0.0000000e+00   0.0000000e+00   0.0000000e+00   0.0000000e+00   0.0000000e+00             NaN             NaN             NaN             NaN             NaN             NaN             NaN             NaN
   1.5001000e+04   1.0000000e+00   1.0000000e+00  -5.0000000e-01   0.0000000e+00   0.0000000e+00   0.0000000e+00   0.0000000e+00   0.0000000e+00   0.0000000e+00   0.0000000e+00   0.0000000e+00   0.0000000e+00   0.0000000e+00   0.0000000e+00   0.0000000e+00   0.0000000e+00   0.0000000e+00             NaN             NaN             NaN             NaN             NaN             NaN             NaN             NaN
   1.5001000e+04   1.0000000e+00   1.0000000e+00   5.0000000e-01   0.0000000e+00   0.0000000e+00   0.0000000e+00   0.0000000e+00   0.0000000e+00   0.0000000e+00   0.0000000e+00   0.0000000e+00   0.0000000e+00   0.0000000e+00   0.0000000e+00   0.0000000e+00   0.0000000e+00   0.0000000e+00             NaN             NaN             NaN             NaN             NaN             NaN             NaN             NaN
   1.5001000e+04   1.0000000e+00   1.0000000e+00   1.5000000e+00   0.0000000e+00   0.0000000e+00   0.0000000e+00   0.0000000e+00   0.0000000e+00   0.0000000e+00   0.0000000e+00   0.0000000e+00   0.0000000e+00   0.0000000e+00   0.0000000e+00   0.0000000e+00   0.0000000e+00   0.0000000e+00             NaN             NaN             NaN             NaN             NaN             NaN             NaN             NaN
   1.5001000e+04   1.0000000e+00   1.0000000e+00   2.5000000e+00   0.0000000e+00   0.0000000e+00   0.0000000e+00   0.0000000e+00   0.0000000e+00   0.0000000e+00   0.0000000e+00   0.0000000e+00   0.0000000e+00   0.0000000e+00   0.0000000e+00   0.0000000e+00   0.0000000e+00   0.0000000e+00             NaN             NaN             NaN             NaN             NaN             NaN             NaN             NaN
   1.5001000e+04   1.0000000e+00   1.0000000e+00   3.5000000e+00   0.0000000e+00   0.0000000e+00   1.0000000e+00   0.0000000e+00   0.0000000e+00   0.0000000e+00   0.0000000e+00   0.0000000e+00   0.0000000e+00   0.0000000e+00   0.0000000e+00   0.0000000e+00   0.0000000e+00   0.0000000e+00             NaN             NaN             NaN             NaN             NaN             NaN             NaN             NaN
   1.5001000e+04   1.0000000e+00   1.0000000e+00   4.5000000e+00   0.0000000e+00   1.0000000e+00   0.0000000e+00   1.0000000e+00   1.0000000e+00   0.0000000e+00   0.0000000e+00   0.0000000e+00   0.0000000e+00   0.0000000e+00   0.0000000e+00   0.0000000e+00   0.0000000e+00   0.0000000e+00             NaN             NaN             NaN             NaN             NaN             NaN             NaN             NaN
   1.5001000e+04   1.0000000e+00   1.0000000e+00   5.5000000e+00   0.0000000e+00   0.0000000e+00   1.0000000e+00   0.0000000e+00   1.0000000e+00   0.0000000e+00   0.0000000e+00   0.0000000e+00   1.0000000e+00   0.0000000e+00   0.0000000e+00   0.0000000e+00   0.0000000e+00   1.0000000e+00             NaN             NaN             NaN             NaN             NaN             NaN             NaN             NaN
   1.5001000e+04   1.0000000e+00   1.0000000e+00   6.5000000e+00   1.0000000e+00   0.0000000e+00   1.0000000e+00   0.0000000e+00   1.0000000e+00   0.0000000e+00   0.0000000e+00   0.0000000e+00   1.0000000e+00   0.0000000e+00   0.0000000e+00   1.0000000e+00   0.0000000e+00   0.0000000e+00             NaN             NaN             NaN             NaN             NaN             NaN             NaN             NaN
   1.5001000e+04   1.0000000e+00   1.0000000e+00   7.5000000e+00   0.0000000e+00   1.0000000e+00   1.0000000e+00   1.0000000e+00   1.0000000e+00   1.0000000e+00   0.0000000e+00   1.0000000e+00   1.0000000e+00   0.0000000e+00   0.0000000e+00   0.0000000e+00   0.0000000e+00   0.0000000e+00             NaN             NaN             NaN             NaN             NaN             NaN             NaN             NaN
   1.5001000e+04   1.0000000e+00   1.0000000e+00   8.5000000e+00   2.0000000e+00   0.0000000e+00   1.0000000e+00   1.0000000e+00   1.0000000e+00   0.0000000e+00   0.0000000e+00   1.0000000e+00   2.0000000e+00   1.0000000e+00   0.0000000e+00   0.0000000e+00   1.0000000e+00   0.0000000e+00             NaN             NaN             NaN             NaN             NaN             NaN             NaN             NaN
   1.5001000e+04   1.0000000e+00   1.0000000e+00   9.5000000e+00   1.0000000e+00   2.0000000e+00   1.0000000e+00   1.0000000e+00   0.0000000e+00   1.0000000e+00   0.0000000e+00   1.0000000e+00   2.0000000e+00   0.0000000e+00   0.0000000e+00   1.0000000e+00   1.0000000e+00   2.0000000e+00             NaN             NaN             NaN             NaN             NaN             NaN             NaN             NaN
   1.5001000e+04   1.0000000e+00   1.0000000e+00   1.0500000e+01   2.0000000e+00   1.0000000e+00   1.0000000e+00   2.0000000e+00   0.0000000e+00   0.0000000e+00   1.0000000e+00   1.0000000e+00   1.0000000e+00   1.0000000e+00   0.0000000e+00   1.0000000e+00   0.0000000e+00   1.0000000e+00             NaN             NaN             NaN             NaN             NaN             NaN             NaN             NaN
   1.5001000e+04   1.0000000e+00   1.0000000e+00   1.1500000e+01   0.0000000e+00   1.0000000e+00   1.0000000e+00   0.0000000e+00   0.0000000e+00   0.0000000e+00   0.0000000e+00   2.0000000e+00   1.0000000e+00   0.0000000e+00   0.0000000e+00   0.0000000e+00   1.0000000e+00   1.0000000e+00             NaN             NaN             NaN             NaN             NaN             NaN             NaN             NaN
   1.5001000e+04   1.0000000e+00   1.0000000e+00   1.2500000e+01   2.0000000e+00   1.0000000e+00   0.0000000e+00   3.0000000e+00   0.0000000e+00   0.0000000e+00   0.0000000e+00   1.0000000e+00   2.0000000e+00   0.0000000e+00   0.0000000e+00   0.0000000e+00   1.0000000e+00   2.0000000e+00             NaN             NaN             NaN             NaN             NaN             NaN             NaN             NaN
   1.5001000e+04   1.0000000e+00   1.0000000e+00   1.3500000e+01   0.0000000e+00   2.0000000e+00   0.0000000e+00   0.0000000e+00   0.0000000e+00   0.0000000e+00   0.0000000e+00   0.0000000e+00   1.0000000e+00   0.0000000e+00   1.0000000e+00   0.0000000e+00   0.0000000e+00   1.0000000e+00             NaN             NaN             NaN             NaN             NaN             NaN             NaN             NaN
   1.5001000e+04   1.0000000e+00   1.0000000e+00   1.4500000e+01   1.0000000e+00   1.0000000e+00   1.0000000e+00   0.0000000e+00   0.0000000e+00   0.0000000e+00   0.0000000e+00   1.0000000e+00   1.0000000e+00   0.0000000e+00   1.0000000e+00   0.0000000e+00   0.0000000e+00   0.0000000e+00             NaN             NaN             NaN             NaN             NaN             NaN             NaN             NaN
   1.5001000e+04   1.0000000e+00   1.0000000e+00   1.5500000e+01   1.0000000e+00   3.0000000e+00   0.0000000e+00   0.0000000e+00   0.0000000e+00   0.0000000e+00   0.0000000e+00   0.0000000e+00   1.0000000e+00   0.0000000e+00   1.0000000e+00   0.0000000e+00   0.0000000e+00   0.0000000e+00             NaN             NaN             NaN             NaN             NaN             NaN             NaN             NaN
   1.5001000e+04   1.0000000e+00   1.0000000e+00   1.6500000e+01   1.0000000e+00   1.0000000e+00   0.0000000e+00   0.0000000e+00   0.0000000e+00   0.0000000e+00   0.0000000e+00   1.0000000e+00   0.0000000e+00   0.0000000e+00   1.0000000e+00   0.0000000e+00   0.0000000e+00   0.0000000e+00             NaN             NaN             NaN             NaN             NaN             NaN             NaN             NaN
   1.5001000e+04   1.0000000e+00   1.0000000e+00   1.7500000e+01   0.0000000e+00   1.0000000e+00   0.0000000e+00   0.0000000e+00   0.0000000e+00   0.0000000e+00   0.0000000e+00   0.0000000e+00   1.0000000e+00   0.0000000e+00   1.0000000e+00   0.0000000e+00   0.0000000e+00   0.0000000e+00             NaN             NaN             NaN             NaN             NaN             NaN             NaN             NaN
   1.5001000e+04   1.0000000e+00   1.0000000e+00   1.8500000e+01   0.0000000e+00   2.0000000e+00   0.0000000e+00   0.0000000e+00   0.0000000e+00   0.0000000e+00   0.0000000e+00   0.0000000e+00   0.0000000e+00   0.0000000e+00   1.0000000e+00   0.0000000e+00   0.0000000e+00   0.0000000e+00             NaN             NaN             NaN             NaN             NaN             NaN             NaN             NaN
   1.5001000e+04   1.0000000e+00   1.0000000e+00   1.9500000e+01   1.0000000e+00   1.0000000e+00   0.0000000e+00   0.0000000e+00   0.0000000e+00   0.0000000e+00   0.0000000e+00   0.0000000e+00   0.0000000e+00   0.0000000e+00   1.0000000e+00   0.0000000e+00   0.0000000e+00   0.0000000e+00             NaN             NaN             NaN             NaN             NaN             NaN             NaN             NaN
   1.5001000e+04   1.0000000e+00   1.0000000e+00   2.0500000e+01   0.0000000e+00   1.0000000e+00   0.0000000e+00   0.0000000e+00   0.0000000e+00   0.0000000e+00   0.0000000e+00   0.0000000e+00   0.0000000e+00   0.0000000e+00   0.0000000e+00   0.0000000e+00   0.0000000e+00   0.0000000e+00             NaN             NaN             NaN             NaN             NaN             NaN             NaN             NaN
   1.5001000e+04   1.0000000e+00   1.0000000e+00   2.1500000e+01   0.0000000e+00   2.0000000e+00   0.0000000e+00   0.0000000e+00   0.0000000e+00   0.0000000e+00   0.0000000e+00   0.0000000e+00   0.0000000e+00   0.0000000e+00   0.0000000e+00   0.0000000e+00   0.0000000e+00   0.0000000e+00             NaN             NaN             NaN             NaN             NaN             NaN             NaN             NaN
   1.5001000e+04   1.0000000e+00   1.0000000e+00   2.2500000e+01   0.0000000e+00   0.0000000e+00   0.0000000e+00   0.0000000e+00   0.0000000e+00   0.0000000e+00   0.0000000e+00   0.0000000e+00   0.0000000e+00   0.0000000e+00   0.0000000e+00   0.0000000e+00   0.0000000e+00   0.0000000e+00             NaN             NaN             NaN             NaN             NaN             NaN             NaN             NaN
   1.5001000e+04   1.0000000e+00   1.0000000e+00   2.3500000e+01   0.0000000e+00   0.0000000e+00   0.0000000e+00   0.0000000e+00   0.0000000e+00   0.0000000e+00   0.0000000e+00   0.0000000e+00   0.0000000e+00   0.0000000e+00   0.0000000e+00   0.0000000e+00   0.0000000e+00   0.0000000e+00             NaN             NaN             NaN             NaN             NaN             NaN             NaN             NaN
   1.5001000e+04   1.0000000e+00   1.0000000e+00   2.4500000e+01   0.0000000e+00   0.0000000e+00   0.0000000e+00   0.0000000e+00   0.0000000e+00   0.0000000e+00   0.0000000e+00   0.0000000e+00   0.0000000e+00   0.0000000e+00   0.0000000e+00   0.0000000e+00   0.0000000e+00   0.0000000e+00             NaN             NaN             NaN             NaN             NaN             NaN             NaN             NaN
   1.5001000e+04   1.0000000e+00   1.0000000e+00   2.5500000e+01   0.0000000e+00   0.0000000e+00   0.0000000e+00   0.0000000e+00   0.0000000e+00   0.0000000e+00   0.0000000e+00   0.0000000e+00   0.0000000e+00   0.0000000e+00   0.0000000e+00   0.0000000e+00   0.0000000e+00   0.0000000e+00             NaN             NaN             NaN             NaN             NaN             NaN             NaN             NaN
   1.5001000e+04   1.0000000e+00   1.0000000e+00   2.6500000e+01   0.0000000e+00   0.0000000e+00   0.0000000e+00   0.0000000e+00   0.0000000e+00   0.0000000e+00   0.0000000e+00   0.0000000e+00   0.0000000e+00   0.0000000e+00   0.0000000e+00   0.0000000e+00   0.0000000e+00   0.0000000e+00             NaN             NaN             NaN             NaN             NaN             NaN             NaN             NaN
   1.5001000e+04   1.0000000e+00   1.0000000e+00   2.7500000e+01   0.0000000e+00   0.0000000e+00   0.0000000e+00   0.0000000e+00   0.0000000e+00   0.0000000e+00   0.0000000e+00   0.0000000e+00   0.0000000e+00   0.0000000e+00   0.0000000e+00   0.0000000e+00   0.0000000e+00   0.0000000e+00             NaN             NaN             NaN             NaN             NaN             NaN             NaN             NaN
   1.5001000e+04   1.0000000e+00   1.0000000e+00   2.8500000e+01   0.0000000e+00   0.0000000e+00   0.0000000e+00   0.0000000e+00   0.0000000e+00   0.0000000e+00   0.0000000e+00   0.0000000e+00   0.0000000e+00   0.0000000e+00   0.0000000e+00   0.0000000e+00   0.0000000e+00   0.0000000e+00             NaN             NaN             NaN             NaN             NaN             NaN             NaN             NaN
   1.5001000e+04   1.0000000e+00   1.0000000e+00   2.9500000e+01   0.0000000e+00   0.0000000e+00   0.0000000e+00   0.0000000e+00   0.0000000e+00   0.0000000e+00   0.0000000e+00   0.0000000e+00   0.0000000e+00   0.0000000e+00   0.0000000e+00   0.0000000e+00   0.0000000e+00   0.0000000e+00             NaN             NaN             NaN             NaN             NaN             NaN             NaN             NaN
   1.5001000e+04   1.0000000e+00   1.0000000e+00   3.0500000e+01   0.0000000e+00   0.0000000e+00   0.0000000e+00   0.0000000e+00   0.0000000e+00   0.0000000e+00   0.0000000e+00   0.0000000e+00   0.0000000e+00   0.0000000e+00   0.0000000e+00   0.0000000e+00   0.0000000e+00   0.0000000e+00             NaN             NaN             NaN             NaN             NaN             NaN             NaN             NaN
   1.5001000e+04   1.0000000e+00   1.0000000e+00   3.1500000e+01   0.0000000e+00   0.0000000e+00   0.0000000e+00   0.0000000e+00   0.0000000e+00   0.0000000e+00   0.0000000e+00   0.0000000e+00   0.0000000e+00   0.0000000e+00   0.0000000e+00   0.0000000e+00   0.0000000e+00   0.0000000e+00             NaN             NaN             NaN             NaN             NaN             NaN             NaN             NaN
   1.5001000e+04   1.0000000e+00   1.0000000e+00   3.2500000e+01   0.0000000e+00   0.0000000e+00   0.0000000e+00   0.0000000e+00   0.0000000e+00   0.0000000e+00   0.0000000e+00   0.0000000e+00   0.0000000e+00   0.0000000e+00   0.0000000e+00   0.0000000e+00   0.0000000e+00   0.0000000e+00             NaN             NaN             NaN             NaN             NaN             NaN             NaN             NaN
   1.5001000e+04   1.0000000e+00   1.0000000e+00   3.3500000e+01   0.0000000e+00   0.0000000e+00   0.0000000e+00   0.0000000e+00   0.0000000e+00   0.0000000e+00   0.0000000e+00   0.0000000e+00   0.0000000e+00   0.0000000e+00   0.0000000e+00   0.0000000e+00   0.0000000e+00   0.0000000e+00             NaN             NaN             NaN             NaN             NaN             NaN             NaN             NaN
   1.5001000e+04   1.0000000e+00   1.0000000e+00   3.4500000e+01   0.0000000e+00   0.0000000e+00   0.0000000e+00   0.0000000e+00   0.0000000e+00   0.0000000e+00   0.0000000e+00   0.0000000e+00   0.0000000e+00   0.0000000e+00   0.0000000e+00   0.0000000e+00   0.0000000e+00   0.0000000e+00             NaN             NaN             NaN             NaN             NaN             NaN             NaN             NaN
   1.5001000e+04   1.0000000e+00   1.0000000e+00   3.5500000e+01   0.0000000e+00   0.0000000e+00   0.0000000e+00   0.0000000e+00   0.0000000e+00   0.0000000e+00   0.0000000e+00   0.0000000e+00   0.0000000e+00   0.0000000e+00   0.0000000e+00   0.0000000e+00   0.0000000e+00   0.0000000e+00             NaN             NaN             NaN             NaN             NaN             NaN             NaN             NaN
   1.5001000e+04   1.0000000e+00   1.0000000e+00   3.6500000e+01   0.0000000e+00   0.0000000e+00   0.0000000e+00   0.0000000e+00   0.0000000e+00   0.0000000e+00   0.0000000e+00   0.0000000e+00   0.0000000e+00   0.0000000e+00   0.0000000e+00   0.0000000e+00   0.0000000e+00   0.0000000e+00             NaN             NaN             NaN             NaN             NaN             NaN             NaN             NaN
   1.5001000e+04   1.0000000e+00   1.0000000e+00   3.7500000e+01   0.0000000e+00   0.0000000e+00   0.0000000e+00   0.0000000e+00   0.0000000e+00   0.0000000e+00   0.0000000e+00   0.0000000e+00   0.0000000e+00   0.0000000e+00   0.0000000e+00   0.0000000e+00   0.0000000e+00   0.0000000e+00             NaN             NaN             NaN             NaN             NaN             NaN             NaN             NaN
   1.5001000e+04   1.0000000e+00   1.0000000e+00   3.8500000e+01   0.0000000e+00   0.0000000e+00   0.0000000e+00   0.0000000e+00   0.0000000e+00   0.0000000e+00   0.0000000e+00   0.0000000e+00   0.0000000e+00   0.0000000e+00   0.0000000e+00   0.0000000e+00   0.0000000e+00   0.0000000e+00             NaN             NaN             NaN             NaN             NaN             NaN             NaN             NaN
   1.5001000e+04   1.0000000e+00   1.0000000e+00   3.9500000e+01   0.0000000e+00   0.0000000e+00   0.0000000e+00   0.0000000e+00   0.0000000e+00   0.0000000e+00   0.0000000e+00   0.0000000e+00   0.0000000e+00   0.0000000e+00   0.0000000e+00   0.0000000e+00   0.0000000e+00   0.0000000e+00             NaN             NaN             NaN             NaN             NaN             NaN             NaN             NaN
   1.5001000e+04   1.0000000e+00   1.0000000e+00   4.0500000e+01   0.0000000e+00   0.0000000e+00   0.0000000e+00   0.0000000e+00   0.0000000e+00   0.0000000e+00   0.0000000e+00   0.0000000e+00   0.0000000e+00   0.0000000e+00   0.0000000e+00   0.0000000e+00   0.0000000e+00   0.0000000e+00             NaN             NaN             NaN             NaN             NaN             NaN             NaN             NaN
   1.5001000e+04   1.0000000e+00   1.0000000e+00   4.1500000e+01   0.0000000e+00   0.0000000e+00   0.0000000e+00   0.0000000e+00   0.0000000e+00   0.0000000e+00   0.0000000e+00   0.0000000e+00   0.0000000e+00   0.0000000e+00   0.0000000e+00   0.0000000e+00   0.0000000e+00   0.0000000e+00             NaN             NaN             NaN             NaN             NaN             NaN             NaN             NaN
   1.5001000e+04   1.0000000e+00   1.0000000e+00   4.2500000e+01   0.0000000e+00   0.0000000e+00   0.0000000e+00   0.0000000e+00   0.0000000e+00   0.0000000e+00   0.0000000e+00   0.0000000e+00   0.0000000e+00   0.0000000e+00   0.0000000e+00   0.0000000e+00   0.0000000e+00   0.0000000e+00             NaN             NaN             NaN             NaN             NaN             NaN             NaN             NaN
   1.5001000e+04   1.0000000e+00   1.0000000e+00   4.3500000e+01   0.0000000e+00   0.0000000e+00   0.0000000e+00   0.0000000e+00   0.0000000e+00   0.0000000e+00   0.0000000e+00   0.0000000e+00   0.0000000e+00   0.0000000e+00   0.0000000e+00   0.0000000e+00   0.0000000e+00   0.0000000e+00             NaN             NaN             NaN             NaN             NaN             NaN             NaN             NaN
   1.5001000e+04   1.0000000e+00   1.0000000e+00   4.4500000e+01   0.0000000e+00   0.0000000e+00   0.0000000e+00   0.0000000e+00   0.0000000e+00   0.0000000e+00   0.0000000e+00   0.0000000e+00   0.0000000e+00   0.0000000e+00   0.0000000e+00   0.0000000e+00   0.0000000e+00   0.0000000e+00             NaN             NaN             NaN             NaN             NaN             NaN             NaN             NaN
   1.5001000e+04   1.0000000e+00   1.0000000e+00   4.5500000e+01   0.0000000e+00   0.0000000e+00   0.0000000e+00   0.0000000e+00   0.0000000e+00   0.0000000e+00   0.0000000e+00   0.0000000e+00   0.0000000e+00   0.0000000e+00   0.0000000e+00   0.0000000e+00   0.0000000e+00   0.0000000e+00             NaN             NaN             NaN             NaN             NaN             NaN             NaN             NaN
   1.5001000e+04   1.0000000e+00   1.0000000e+00   4.6500000e+01   0.0000000e+00   0.0000000e+00   0.0000000e+00   0.0000000e+00   0.0000000e+00   0.0000000e+00   0.0000000e+00   0.0000000e+00   0.0000000e+00   0.0000000e+00   0.0000000e+00   0.0000000e+00   0.0000000e+00   0.0000000e+00             NaN             NaN             NaN             NaN             NaN             NaN             NaN             NaN
   1.5001000e+04   1.0000000e+00   1.0000000e+00   4.7500000e+01   0.0000000e+00   0.0000000e+00   0.0000000e+00   0.0000000e+00   0.0000000e+00   0.0000000e+00   0.0000000e+00   0.0000000e+00   0.0000000e+00   0.0000000e+00   0.0000000e+00   0.0000000e+00   0.0000000e+00   0.0000000e+00             NaN             NaN             NaN             NaN             NaN             NaN             NaN             NaN
   1.5001000e+04   1.0000000e+00   3.0000000e+00  -7.5000000e+00   0.0000000e+00   0.0000000e+00   0.0000000e+00   0.0000000e+00   0.0000000e+00   0.0000000e+00   0.0000000e+00   0.0000000e+00   0.0000000e+00   0.0000000e+00   0.0000000e+00   0.0000000e+00   0.0000000e+00   0.0000000e+00   0.0000000e+00             NaN             NaN             NaN             NaN             NaN             NaN             NaN
   1.5001000e+04   1.0000000e+00   3.0000000e+00  -6.5000000e+00   0.0000000e+00   0.0000000e+00   0.0000000e+00   0.0000000e+00   0.0000000e+00   0.0000000e+00   0.0000000e+00   0.0000000e+00   0.0000000e+00   0.0000000e+00   0.0000000e+00   0.0000000e+00   0.0000000e+00   0.0000000e+00   0.0000000e+00             NaN             NaN             NaN             NaN             NaN             NaN             NaN
   1.5001000e+04   1.0000000e+00   3.0000000e+00  -5.5000000e+00   0.0000000e+00   0.0000000e+00   0.0000000e+00   0.0000000e+00   0.0000000e+00   0.0000000e+00   0.0000000e+00   0.0000000e+00   0.0000000e+00   0.0000000e+00   0.0000000e+00   0.0000000e+00   0.0000000e+00   0.0000000e+00   0.0000000e+00             NaN             NaN             NaN             NaN             NaN             NaN             NaN
   1.5001000e+04   1.0000000e+00   3.0000000e+00  -4.5000000e+00   0.0000000e+00   0.0000000e+00   0.0000000e+00   0.0000000e+00   0.0000000e+00   0.0000000e+00   0.0000000e+00   0.0000000e+00   0.0000000e+00   0.0000000e+00   0.0000000e+00   0.0000000e+00   0.0000000e+00   0.0000000e+00   0.0000000e+00             NaN             NaN             NaN             NaN             NaN             NaN             NaN
   1.5001000e+04   1.0000000e+00   3.0000000e+00  -3.5000000e+00   0.0000000e+00   0.0000000e+00   0.0000000e+00   0.0000000e+00   0.0000000e+00   0.0000000e+00   0.0000000e+00   0.0000000e+00   0.0000000e+00   0.0000000e+00   0.0000000e+00   0.0000000e+00   0.0000000e+00   0.0000000e+00   0.0000000e+00             NaN             NaN             NaN             NaN             NaN             NaN             NaN
   1.5001000e+04   1.0000000e+00   3.0000000e+00  -2.5000000e+00   0.0000000e+00   0.0000000e+00   0.0000000e+00   0.0000000e+00   0.0000000e+00   0.0000000e+00   0.0000000e+00   0.0000000e+00   0.0000000e+00   0.0000000e+00   0.0000000e+00   0.0000000e+00   0.0000000e+00   0.0000000e+00   0.0000000e+00             NaN             NaN             NaN             NaN             NaN             NaN             NaN
   1.5001000e+04   1.0000000e+00   3.0000000e+00  -1.5000000e+00   0.0000000e+00   0.0000000e+00   0.0000000e+00   0.0000000e+00   0.0000000e+00   0.0000000e+00   0.0000000e+00   0.0000000e+00   0.0000000e+00   0.0000000e+00   0.0000000e+00   0.0000000e+00   0.0000000e+00   0.0000000e+00   0.0000000e+00             NaN             NaN             NaN             NaN             NaN             NaN             NaN
   1.5001000e+04   1.0000000e+00   3.0000000e+00  -5.0000000e-01   0.0000000e+00   0.0000000e+00   0.0000000e+00   0.0000000e+00   0.0000000e+00   0.0000000e+00   0.0000000e+00   0.0000000e+00   0.0000000e+00   0.0000000e+00   0.0000000e+00   0.0000000e+00   0.0000000e+00   0.0000000e+00   0.0000000e+00             NaN             NaN             NaN             NaN             NaN             NaN             NaN
   1.5001000e+04   1.0000000e+00   3.0000000e+00   5.0000000e-01   0.0000000e+00   0.0000000e+00   0.0000000e+00   0.0000000e+00   0.0000000e+00   0.0000000e+00   0.0000000e+00   0.0000000e+00   0.0000000e+00   0.0000000e+00   0.0000000e+00   0.0000000e+00   0.0000000e+00   0.0000000e+00   0.0000000e+00             NaN             NaN             NaN             NaN             NaN             NaN             NaN
   1.5001000e+04   1.0000000e+00   3.0000000e+00   1.5000000e+00   0.0000000e+00   0.0000000e+00   0.0000000e+00   0.0000000e+00   0.0000000e+00   0.0000000e+00   0.0000000e+00   0.0000000e+00   0.0000000e+00   0.0000000e+00   0.0000000e+00   0.0000000e+00   0.0000000e+00   0.0000000e+00   0.0000000e+00             NaN             NaN             NaN             NaN             NaN             NaN             NaN
   1.5001000e+04   1.0000000e+00   3.0000000e+00   2.5000000e+00   1.0000000e+00   0.0000000e+00   0.0000000e+00   0.0000000e+00   0.0000000e+00   0.0000000e+00   0.0000000e+00   0.0000000e+00   0.0000000e+00   0.0000000e+00   0.0000000e+00   0.0000000e+00   0.0000000e+00   0.0000000e+00   0.0000000e+00             NaN             NaN             NaN             NaN             NaN             NaN             NaN
   1.5001000e+04   1.0000000e+00   3.0000000e+00   3.5000000e+00   0.0000000e+00   0.0000000e+00   0.0000000e+00   0.0000000e+00   0.0000000e+00   0.0000000e+00   0.0000000e+00   0.0000000e+00   1.0000000e+00   0.0000000e+00   0.0000000e+00   0.0000000e+00   1.0000000e+00   0.0000000e+00   1.0000000e+00             NaN             NaN             NaN             NaN             NaN             NaN             NaN
   1.5001000e+04   1.0000000e+00   3.0000000e+00   4.5000000e+00   0.0000000e+00   0.0000000e+00   0.0000000e+00   0.0000000e+00   0.0000000e+00   0.0000000e+00   0.0000000e+00   0.0000000e+00   0.0000000e+00   0.0000000e+00   0.0000000e+00   0.0000000e+00   0.0000000e+00   0.0000000e+00   0.0000000e+00             NaN             NaN             NaN             NaN             NaN             NaN             NaN
   1.5001000e+04   1.0000000e+00   3.0000000e+00   5.5000000e+00   1.0000000e+00   0.0000000e+00   0.0000000e+00   0.0000000e+00   0.0000000e+00   0.0000000e+00   0.0000000e+00   0.0000000e+00   1.0000000e+00   0.0000000e+00   0.0000000e+00   0.0000000e+00   0.0000000e+00   0.0000000e+00   0.0000000e+00             NaN             NaN             NaN             NaN             NaN             NaN             NaN
   1.5001000e+04   1.0000000e+00   3.0000000e+00   6.5000000e+00   1.0000000e+00   0.0000000e+00   0.0000000e+00   0.0000000e+00   0.0000000e+00   0.0000000e+00   0.0000000e+00   0.0000000e+00   1.0000000e+00   1.0000000e+00   0.0000000e+00   0.0000000e+00   0.0000000e+00   0.0000000e+00   0.0000000e+00             NaN             NaN             NaN             NaN             NaN             NaN             NaN
   1.5001000e+04   1.0000000e+00   3.0000000e+00   7.5000000e+00   2.0000000e+00   0.0000000e+00   0.0000000e+00   1.0000000e+00   0.0000000e+00   0.0000000e+00   0.0000000e+00   0.0000000e+00   0.0000000e+00   0.0000000e+00   0.0000000e+00   0.0000000e+00   0.0000000e+00   0.0000000e+00   1.0000000e+00             NaN             NaN             NaN             NaN             NaN             NaN             NaN
   1.5001000e+04   1.0000000e+00   3.0000000e+00   8.5000000e+00   1.0000000e+00   0.0000000e+00   1.0000000e+00   0.0000000e+00   0.0000000e+00   0.0000000e+00   0.0000000e+00   1.0000000e+00   1.0000000e+00   1.0000000e+00   0.0000000e+00   0.0000000e+00   0.0000000e+00   0.0000000e+00   1.0000000e+00             NaN             NaN             NaN             NaN             NaN             NaN             NaN
   1.5001000e+04   1.0000000e+00   3.0000000e+00   9.5000000e+00   0.0000000e+00   2.0000000e+00   0.0000000e+00   1.0000000e+00   0.0000000e+00   0.0000000e+00   0.0000000e+00   1.0000000e+00   2.0000000e+00   1.0000000e+00   0.0000000e+00   0.0000000e+00   1.0000000e+00   0.0000000e+00   0.0000000e+00             NaN             NaN             NaN             NaN             NaN             NaN             NaN
   1.5001000e+04   1.0000000e+00   3.0000000e+00   1.0500000e+01   1.0000000e+00   1.0000000e+00   0.0000000e+00   1.0000000e+00   0.0000000e+00   0.0000000e+00   0.0000000e+00   1.0000000e+00   1.0000000e+00   1.0000000e+00   0.0000000e+00   0.0000000e+00   0.0000000e+00   0.0000000e+00   1.0000000e+00             NaN             NaN             NaN             NaN             NaN             NaN             NaN
   1.5001000e+04   1.0000000e+00   3.0000000e+00   1.1500000e+01   1.0000000e+00   0.0000000e+00   1.0000000e+00   1.0000000e+00   0.0000000e+00   1.0000000e+00   0.0000000e+00   1.0000000e+00   1.0000000e+00   0.0000000e+00   0.0000000e+00   0.0000000e+00   1.0000000e+00   0.0000000e+00   1.0000000e+00             NaN             NaN             NaN             NaN             NaN             NaN             NaN
   1.5001000e+04   1.0000000e+00   3.0000000e+00   1.2500000e+01   2.0000000e+00   1.0000000e+00   1.0000000e+00   1.0000000e+00   0.0000000e+00   0.0000000e+00   0.0000000e+00   0.0000000e+00   1.0000000e+00   2.0000000e+00   0.0000000e+00   0.0000000e+00   0.0000000e+00   0.0000000e+00   0.0000000e+00             NaN             NaN             NaN             NaN             NaN             NaN             NaN
   1.5001000e+04   1.0000000e+00   3.0000000e+00   1.3500000e+01   0.0000000e+00   1.0000000e+00   1.0000000e+00   0.0000000e+00   1.0000000e+00   1.0000000e+00   0.0000000e+00   1.0000000e+00   1.0000000e+00   0.0000000e+00   0.0000000e+00   0.0000000e+00   2.0000000e+00   0.0000000e+00   1.0000000e+00             NaN             NaN             NaN             NaN             NaN             NaN             NaN
   1.5001000e+04   1.0000000e+00   3.0000000e+00   1.4500000e+01   1.0000000e+00   1.0000000e+00   0.0000000e+00   0.0000000e+00   1.0000000e+00   0.0000000e+00   2.0000000e+00   2.0000000e+00   1.0000000e+00   1.0000000e+00   0.0000000e+00   1.0000000e+00   2.0000000e+00   0.0000000e+00   0.0000000e+00             NaN             NaN             NaN             NaN             NaN             NaN             NaN
   1.5001000e+04   1.0000000e+00   3.0000000e+00   1.5500000e+01   1.0000000e+00   1.0000000e+00   2.0000000e+00   0.0000000e+00   1.0000000e+00   0.0000000e+00   1.0000000e+00   2.0000000e+00   0.0000000e+00   1.0000000e+00   0.0000000e+00   1.0000000e+00   1.0000000e+00   0.0000000e+00   0.0000000e+00             NaN             NaN             NaN             NaN             NaN             NaN             NaN
   1.5001000e+04   1.0000000e+00   3.0000000e+00   1.6500000e+01   1.0000000e+00   2.0000000e+00   0.0000000e+00   3.0000000e+00   1.0000000e+00   1.0000000e+00   1.0000000e+00   1.0000000e+00   1.0000000e+00   0.0000000e+00   0.0000000e+00   2.0000000e+00   0.0000000e+00   1.0000000e+00   0.0000000e+00             NaN             NaN             NaN             NaN             NaN             NaN             NaN
   1.5001000e+04   1.0000000e+00   3.0000000e+00   1.7500000e+01   2.0000000e+00   2.0000000e+00   2.0000000e+00   1.0000000e+00   1.0000000e+00   0.0000000e+00   0.0000000e+00   0.0000000e+00   1.0000000e+00   1.0000000e+00   0.0000000e+00   0.0000000e+00   0.0000000e+00   1.0000000e+00   1.0000000e+00             NaN             NaN             NaN             NaN             NaN             NaN             NaN
   1.5001000e+04   1.0000000e+00   3.0000000e+00   1.8500000e+01   0.0000000e+00   2.0000000e+00   1.0000000e+00   1.0000000e+00   0.0000000e+00   1.0000000e+00   0.0000000e+00   2.0000000e+00   1.0000000e+00   0.0000000e+00   0.0000000e+00   2.0000000e+00   0.0000000e+00   1.0000000e+00   0.0000000e+00             NaN             NaN             NaN             NaN             NaN             NaN             NaN
   1.5001000e+04   1.0000000e+00   3.0000000e+00   1.9500000e+01   0.0000000e+00   1.0000000e+00   1.0000000e+00   2.0000000e+00   1.0000000e+00   0.0000000e+00   0.0000000e+00   2.0000000e+00   0.0000000e+00   1.0000000e+00   1.0000000e+00   2.0000000e+00   1.0000000e+00   2.0000000e+00   0.0000000e+00             NaN             NaN             NaN             NaN             NaN             NaN             NaN
   1.5001000e+04   1.0000000e+00   3.0000000e+00   2.0500000e+01   0.0000000e+00   1.0000000e+00   1.0000000e+00   3.0000000e+00   2.0000000e+00   0.0000000e+00   2.0000000e+00   1.0000000e+00   0.0000000e+00   0.0000000e+00   0.0000000e+00   0.0000000e+00   0.0000000e+00   1.0000000e+00   0.0000000e+00             NaN             NaN             NaN             NaN             NaN             NaN             NaN
   1.5001000e+04   1.0000000e+00   3.0000000e+00   2.1500000e+01   0.0000000e+00   0.0000000e+00   1.0000000e+00   0.0000000e+00   2.0000000e+00   1.0000000e+00   0.0000000e+00   1.0000000e+00   0.0000000e+00   2.0000000e+00   1.0000000e+00   0.0000000e+00   1.0000000e+00   0.0000000e+00   1.0000000e+00             NaN             NaN             NaN             NaN             NaN             NaN             NaN
   1.5001000e+04   1.0000000e+00   3.0000000e+00   2.2500000e+01   0.0000000e+00   1.0000000e+00   1.0000000e+00   1.0000000e+00   1.0000000e+00   0.0000000e+00   0.0000000e+00   1.0000000e+00   0.0000000e+00   0.0000000e+00   1.0000000e+00   0.0000000e+00   0.0000000e+00   0.0000000e+00   0.0000000e+00             NaN             NaN             NaN             NaN             NaN             NaN             NaN
   1.5001000e+04   1.0000000e+00   3.0000000e+00   2.3500000e+01   0.0000000e+00   2.0000000e+00   1.0000000e+00   0.0000000e+00   1.0000000e+00   0.0000000e+00   0.0000000e+00   0.0000000e+00   0.0000000e+00   0.0000000e+00   1.0000000e+00   0.0000000e+00   0.0000000e+00   1.0000000e+00   1.0000000e+00             NaN             NaN             NaN             NaN             NaN             NaN             NaN
   1.5001000e+04   1.0000000e+00   3.0000000e+00   2.4500000e+01   0.0000000e+00   0.0000000e+00   1.0000000e+00   0.0000000e+00   0.0000000e+00   0.0000000e+00   0.0000000e+00   1.0000000e+00   0.0000000e+00   0.0000000e+00   1.0000000e+00   1.0000000e+00   0.0000000e+00   0.0000000e+00   0.0000000e+00             NaN             NaN             NaN             NaN             NaN             NaN             NaN
   1.5001000e+04   1.0000000e+00   3.0000000e+00   2.5500000e+01   0.0000000e+00   2.0000000e+00   1.0000000e+00   1.0000000e+00   1.0000000e+00   0.0000000e+00   0.0000000e+00   1.0000000e+00   0.0000000e+00   1.0000000e+00   1.0000000e+00   1.0000000e+00   0.0000000e+00   1.0000000e+00   0.0000000e+00             NaN             NaN             NaN             NaN             NaN             NaN             NaN
   1.5001000e+04   1.0000000e+00   3.0000000e+00   2.6500000e+01   0.0000000e+00   1.0000000e+00   0.0000000e+00   2.0000000e+00   2.0000000e+00   0.0000000e+00   0.0000000e+00   0.0000000e+00   0.0000000e+00   0.0000000e+00   0.0000000e+00   0.0000000e+00   0.0000000e+00   0.0000000e+00   0.0000000e+00             NaN             NaN             NaN             NaN             NaN             NaN             NaN
   1.5001000e+04   1.0000000e+00   3.0000000e+00   2.7500000e+01   0.0000000e+00   1.0000000e+00   0.0000000e+00   2.0000000e+00   0.0000000e+00   0.0000000e+00   0.0000000e+00   1.0000000e+00   0.0000000e+00   0.0000000e+00   1.0000000e+00   0.0000000e+00   0.0000000e+00   1.0000000e+00   0.0000000e+00             NaN             NaN             NaN             NaN             NaN             NaN             NaN
   1.5001000e+04   1.0000000e+00   3.0000000e+00   2.8500000e+01   0.0000000e+00   0.0000000e+00   0.0000000e+00   2.0000000e+00   0.0000000e+00   0.0000000e+00   0.0000000e+00   0.0000000e+00   0.0000000e+00   0.0000000e+00   1.0000000e+00   0.0000000e+00   0.0000000e+00   0.0000000e+00   0.0000000e+00             NaN             NaN             NaN             NaN             NaN             NaN             NaN
   1.5001000e+04   1.0000000e+00   3.0000000e+00   2.9500000e+01   0.0000000e+00   2.0000000e+00   0.0000000e+00   0.0000000e+00   0.0000000e+00   0.0000000e+00   0.0000000e+00   0.0000000e+00   0.0000000e+00   0.0000000e+00   0.0000000e+00   0.0000000e+00   0.0000000e+00   0.0000000e+00   0.0000000e+00             NaN             NaN             NaN             NaN             NaN             NaN             NaN
   1.5001000e+04   1.0000000e+00   3.0000000e+00   3.0500000e+01   0.0000000e+00   0.0000000e+00   1.0000000e+00   0.0000000e+00   2.0000000e+00   0.0000000e+00   0.0000000e+00   0.0000000e+00   0.0000000e+00   0.0000000e+00   1.0000000e+00   0.0000000e+00   0.0000000e+00   0.0000000e+00   0.0000000e+00             NaN             NaN             NaN             NaN             NaN             NaN             NaN
   1.5001000e+04   1.0000000e+00   3.0000000e+00   3.1500000e+01   0.0000000e+00   2.0000000e+00   2.0000000e+00   0.0000000e+00   0.0000000e+00   0.0000000e+00   1.0000000e+00   0.0000000e+00   0.0000000e+00   0.0000000e+00   0.0000000e+00   0.0000000e+00   0.0000000e+00   0.0000000e+00   0.0000000e+00             NaN             NaN             NaN             NaN             NaN             NaN             NaN
   1.5001000e+04   1.0000000e+00   3.0000000e+00   3.2500000e+01   0.0000000e+00   0.0000000e+00   1.0000000e+00   0.0000000e+00   0.0000000e+00   0.0000000e+00   0.0000000e+00   0.0000000e+00   0.0000000e+00   0.0000000e+00   0.0000000e+00   0.0000000e+00   0.0000000e+00   0.0000000e+00   0.0000000e+00             NaN             NaN             NaN             NaN             NaN             NaN             NaN
   1.5001000e+04   1.0000000e+00   3.0000000e+00   3.3500000e+01   0.0000000e+00   1.0000000e+00   0.0000000e+00   0.0000000e+00   0.0000000e+00   0.0000000e+00   1.0000000e+00   0.0000000e+00   0.0000000e+00   0.0000000e+00   0.0000000e+00   0.0000000e+00   0.0000000e+00   0.0000000e+00   0.0000000e+00             NaN             NaN             NaN             NaN             NaN             NaN             NaN
   1.5001000e+04   1.0000000e+00   3.0000000e+00   3.4500000e+01   0.0000000e+00   2.0000000e+00   1.0000000e+00   0.0000000e+00   0.0000000e+00   0.0000000e+00   0.0000000e+00   0.0000000e+00   0.0000000e+00   0.0000000e+00   0.0000000e+00   0.0000000e+00   0.0000000e+00   0.0000000e+00   0.0000000e+00             NaN             NaN             NaN             NaN             NaN             NaN             NaN
   1.5001000e+04   1.0000000e+00   3.0000000e+00   3.5500000e+01   0.0000000e+00   0.0000000e+00   0.0000000e+00   0.0000000e+00   0.0000000e+00   0.0000000e+00   0.0000000e+00   0.0000000e+00   0.0000000e+00   0.0000000e+00   0.0000000e+00   0.0000000e+00   0.0000000e+00   0.0000000e+00   0.0000000e+00             NaN             NaN             NaN             NaN             NaN             NaN             NaN
   1.5001000e+04   1.0000000e+00   3.0000000e+00   3.6500000e+01   0.0000000e+00   0.0000000e+00   0.0000000e+00   0.0000000e+00   0.0000000e+00   0.0000000e+00   0.0000000e+00   0.0000000e+00   0.0000000e+00   0.0000000e+00   0.0000000e+00   0.0000000e+00   0.0000000e+00   0.0000000e+00   0.0000000e+00             NaN             NaN             NaN             NaN             NaN             NaN             NaN
   1.5001000e+04   1.0000000e+00   3.0000000e+00   3.7500000e+01   0.0000000e+00   1.0000000e+00   1.0000000e+00   0.0000000e+00   0.0000000e+00   0.0000000e+00   0.0000000e+00   0.0000000e+00   0.0000000e+00   0.0000000e+00   0.0000000e+00   0.0000000e+00   0.0000000e+00   0.0000000e+00   0.0000000e+00             NaN             NaN             NaN             NaN             NaN             NaN             NaN
   1.5001000e+04   1.0000000e+00   3.0000000e+00   3.8500000e+01   0.0000000e+00   0.0000000e+00   0.0000000e+00   0.0000000e+00   0.0000000e+00   0.0000000e+00   0.0000000e+00   0.0000000e+00   0.0000000e+00   0.0000000e+00   0.0000000e+00   0.0000000e+00   0.0000000e+00   0.0000000e+00   0.0000000e+00             NaN             NaN             NaN             NaN             NaN             NaN             NaN
   1.5001000e+04   1.0000000e+00   3.0000000e+00   3.9500000e+01   0.0000000e+00   0.0000000e+00   0.0000000e+00   0.0000000e+00   0.0000000e+00   0.0000000e+00   0.0000000e+00   0.0000000e+00   0.0000000e+00   0.0000000e+00   0.0000000e+00   0.0000000e+00   0.0000000e+00   0.0000000e+00   0.0000000e+00             NaN             NaN             NaN             NaN             NaN             NaN             NaN
   1.5001000e+04   1.0000000e+00   3.0000000e+00   4.0500000e+01   0.0000000e+00   1.0000000e+00   0.0000000e+00   0.0000000e+00   0.0000000e+00   0.0000000e+00   0.0000000e+00   0.0000000e+00   0.0000000e+00   0.0000000e+00   0.0000000e+00   0.0000000e+00   0.0000000e+00   0.0000000e+00   0.0000000e+00             NaN             NaN             NaN             NaN             NaN             NaN             NaN
   1.5001000e+04   1.0000000e+00   3.0000000e+00   4.1500000e+01   1.0000000e+00   0.0000000e+00   0.0000000e+00   0.0000000e+00   0.0000000e+00   0.0000000e+00   0.0000000e+00   0.0000000e+00   0.0000000e+00   0.0000000e+00   0.0000000e+00   0.0000000e+00   0.0000000e+00   0.0000000e+00   0.0000000e+00             NaN             NaN             NaN             NaN             NaN             NaN             NaN
   1.5001000e+04   1.0000000e+00   3.0000000e+00   4.2500000e+01   0.0000000e+00   0.0000000e+00   0.0000000e+00   0.0000000e+00   0.0000000e+00   0.0000000e+00   0.0000000e+00   0.0000000e+00   0.0000000e+00   0.0000000e+00   0.0000000e+00   0.0000000e+00   0.0000000e+00   0.0000000e+00   0.0000000e+00             NaN             NaN             NaN             NaN             NaN             NaN             NaN
   1.5001000e+04   1.0000000e+00   3.0000000e+00   4.3500000e+01   1.0000000e+00   0.0000000e+00   0.0000000e+00   0.0000000e+00   0.0000000e+00   0.0000000e+00   0.0000000e+00   0.0000000e+00   0.0000000e+00   0.0000000e+00   0.0000000e+00   0.0000000e+00   0.0000000e+00   0.0000000e+00   0.0000000e+00             NaN             NaN             NaN             NaN             NaN             NaN             NaN
   1.5001000e+04   1.0000000e+00   3.0000000e+00   4.4500000e+01   0.0000000e+00   0.0000000e+00   0.0000000e+00   0.0000000e+00   0.0000000e+00   0.0000000e+00   0.0000000e+00   0.0000000e+00   0.0000000e+00   0.0000000e+00   0.0000000e+00   0.0000000e+00   0.0000000e+00   0.0000000e+00   0.0000000e+00             NaN             NaN             NaN             NaN             NaN             NaN             NaN
   1.5001000e+04   1.0000000e+00   3.0000000e+00   4.5500000e+01   1.0000000e+00   0.0000000e+00   0.0000000e+00   0.0000000e+00   0.0000000e+00   0.0000000e+00   0.0000000e+00   0.0000000e+00   0.0000000e+00   0.0000000e+00   0.0000000e+00   0.0000000e+00   0.0000000e+00   0.0000000e+00   0.0000000e+00             NaN             NaN             NaN             NaN             NaN             NaN             NaN
   1.5001000e+04   1.0000000e+00   3.0000000e+00   4.6500000e+01   2.0000000e+00   0.0000000e+00   0.0000000e+00   0.0000000e+00   0.0000000e+00   0.0000000e+00   0.0000000e+00   0.0000000e+00   0.0000000e+00   0.0000000e+00   0.0000000e+00   0.0000000e+00   0.0000000e+00   0.0000000e+00   0.0000000e+00             NaN             NaN             NaN             NaN             NaN             NaN             NaN
   1.5001000e+04   1.0000000e+00   3.0000000e+00   4.7500000e+01   1.0000000e+00   0.0000000e+00   0.0000000e+00   0.0000000e+00   0.0000000e+00   0.0000000e+00   0.0000000e+00   0.0000000e+00   0.0000000e+00   0.0000000e+00   0.0000000e+00   0.0000000e+00   0.0000000e+00   0.0000000e+00   0.0000000e+00             NaN             NaN             NaN             NaN             NaN             NaN             NaN
   1.5001000e+04   2.0000000e+00   1.0000000e+00  -7.5000000e+00   0.0000000e+00   0.0000000e+00   0.0000000e+00   0.0000000e+00   0.0000000e+00   0.0000000e+00   0.0000000e+00   0.0000000e+00   0.0000000e+00   0.0000000e+00   0.0000000e+00   0.0000000e+00   0.0000000e+00             NaN             NaN             NaN             NaN             NaN             NaN             NaN             NaN             NaN
   1.5001000e+04   2.0000000e+00   1.0000000e+00  -6.5000000e+00   0.0000000e+00   0.0000000e+00   0.0000000e+00   0.0000000e+00   0.0000000e+00   0.0000000e+00   0.0000000e+00   0.0000000e+00   0.0000000e+00   0.0000000e+00   0.0000000e+00   0.0000000e+00   0.0000000e+00             NaN             NaN             NaN             NaN             NaN             NaN             NaN             NaN             NaN
   1.5001000e+04   2.0000000e+00   1.0000000e+00  -5.5000000e+00   0.0000000e+00   0.0000000e+00   0.0000000e+00   0.0000000e+00   0.0000000e+00   0.0000000e+00   0.0000000e+00   0.0000000e+00   0.0000000e+00   0.0000000e+00   0.0000000e+00   0.0000000e+00   0.0000000e+00             NaN             NaN             NaN             NaN             NaN             NaN             NaN             NaN             NaN
   1.5001000e+04   2.0000000e+00   1.0000000e+00  -4.5000000e+00   0.0000000e+00   0.0000000e+00   0.0000000e+00   0.0000000e+00   0.0000000e+00   0.0000000e+00   0.0000000e+00   0.0000000e+00   0.0000000e+00   0.0000000e+00   0.0000000e+00   0.0000000e+00   0.0000000e+00             NaN             NaN             NaN             NaN             NaN             NaN             NaN             NaN             NaN
   1.5001000e+04   2.0000000e+00   1.0000000e+00  -3.5000000e+00   0.0000000e+00   0.0000000e+00   0.0000000e+00   0.0000000e+00   0.0000000e+00   0.0000000e+00   0.0000000e+00   0.0000000e+00   0.0000000e+00   0.0000000e+00   0.0000000e+00   0.0000000e+00   0.0000000e+00             NaN             NaN             NaN             NaN             NaN             NaN             NaN             NaN             NaN
   1.5001000e+04   2.0000000e+00   1.0000000e+00  -2.5000000e+00   0.0000000e+00   0.0000000e+00   0.0000000e+00   0.0000000e+00   0.0000000e+00   0.0000000e+00   0.0000000e+00   0.0000000e+00   0.0000000e+00   0.0000000e+00   0.0000000e+00   0.0000000e+00   0.0000000e+00             NaN             NaN             NaN             NaN             NaN             NaN             NaN             NaN             NaN
   1.5001000e+04   2.0000000e+00   1.0000000e+00  -1.5000000e+00   0.0000000e+00   0.0000000e+00   0.0000000e+00   0.0000000e+00   0.0000000e+00   0.0000000e+00   0.0000000e+00   0.0000000e+00   0.0000000e+00   0.0000000e+00   0.0000000e+00   0.0000000e+00   0.0000000e+00             NaN             NaN             NaN             NaN             NaN             NaN             NaN             NaN             NaN
   1.5001000e+04   2.0000000e+00   1.0000000e+00  -5.0000000e-01   0.0000000e+00   0.0000000e+00   0.0000000e+00   0.0000000e+00   0.0000000e+00   0.0000000e+00   0.0000000e+00   0.0000000e+00   0.0000000e+00   0.0000000e+00   0.0000000e+00   0.0000000e+00   0.0000000e+00             NaN             NaN             NaN             NaN             NaN             NaN             NaN             NaN             NaN
   1.5001000e+04   2.0000000e+00   1.0000000e+00   5.0000000e-01   0.0000000e+00   0.0000000e+00   0.0000000e+00   0.0000000e+00   0.0000000e+00   0.0000000e+00   0.0000000e+00   0.0000000e+00   0.0000000e+00   0.0000000e+00   0.0000000e+00   0.0000000e+00   0.0000000e+00             NaN             NaN             NaN             NaN             NaN             NaN             NaN             NaN             NaN
   1.5001000e+04   2.0000000e+00   1.0000000e+00   1.5000000e+00   0.0000000e+00   0.0000000e+00   0.0000000e+00   0.0000000e+00   0.0000000e+00   0.0000000e+00   0.0000000e+00   0.0000000e+00   0.0000000e+00   0.0000000e+00   0.0000000e+00   0.0000000e+00   0.0000000e+00             NaN             NaN             NaN             NaN             NaN             NaN             NaN             NaN             NaN
   1.5001000e+04   2.0000000e+00   1.0000000e+00   2.5000000e+00   0.0000000e+00   0.0000000e+00   0.0000000e+00   0.0000000e+00   0.0000000e+00   0.0000000e+00   0.0000000e+00   0.0000000e+00   0.0000000e+00   0.0000000e+00   0.0000000e+00   0.0000000e+00   0.0000000e+00             NaN             NaN             NaN             NaN             NaN             NaN             NaN             NaN             NaN
   1.5001000e+04   2.0000000e+00   1.0000000e+00   3.5000000e+00   0.0000000e+00   0.0000000e+00   0.0000000e+00   0.0000000e+00   0.0000000e+00   0.0000000e+00   0.0000000e+00   0.0000000e+00   0.0000000e+00   1.0000000e+00   0.0000000e+00   0.0000000e+00   0.0000000e+00             NaN             NaN             NaN             NaN             NaN             NaN             NaN             NaN             NaN
   1.5001000e+04   2.0000000e+00   1.0000000e+00   4.5000000e+00   0.0000000e+00   1.0000000e+00   0.0000000e+00   0.0000000e+00   0.0000000e+00   0.0000000e+00   0.0000000e+00   0.0000000e+00   0.0000000e+00   0.0000000e+00   0.0000000e+00   0.0000000e+00   0.0000000e+00             NaN             NaN             NaN             NaN             NaN             NaN             NaN             NaN             NaN
   1.5001000e+04   2.0000000e+00   1.0000000e+00   5.5000000e+00   0.0000000e+00   2.0000000e+00   2.0000000e+00   0.0000000e+00   1.0000000e+00   1.0000000e+00   1.0000000e+00   0.0000000e+00   0.0000000e+00   1.0000000e+00   0.0000000e+00   0.0000000e+00   0.0000000e+00             NaN             NaN             NaN             NaN             NaN             NaN             NaN             NaN             NaN
   1.5001000e+04   2.0000000e+00   1.0000000e+00   6.5000000e+00   0.0000000e+00   1.0000000e+00   0.0000000e+00   0.0000000e+00   0.0000000e+00   0.0000000e+00   1.0000000e+00   0.0000000e+00   0.0000000e+00   0.0000000e+00   0.0000000e+00   0.0000000e+00   0.0000000e+00             NaN             NaN             NaN             NaN             NaN             NaN             NaN             NaN             NaN
   1.5001000e+04   2.0000000e+00   1.0000000e+00   7.5000000e+00   0.0000000e+00   0.0000000e+00   1.0000000e+00   0.0000000e+00   0.0000000e+00   2.0000000e+00   1.0000000e+00   0.0000000e+00   0.0000000e+00   1.0000000e+00   0.0000000e+00   0.0000000e+00   0.0000000e+00             NaN             NaN             NaN             NaN             NaN             NaN             NaN             NaN             NaN
   1.5001000e+04   2.0000000e+00   1.0000000e+00   8.5000000e+00   0.0000000e+00   1.0000000e+00   1.0000000e+00   0.0000000e+00   0.0000000e+00   0.0000000e+00   0.0000000e+00   0.0000000e+00   0.0000000e+00   0.0000000e+00   0.0000000e+00   0.0000000e+00   0.0000000e+00             NaN             NaN             NaN             NaN             NaN             NaN             NaN             NaN             NaN
   1.5001000e+04   2.0000000e+00   1.0000000e+00   9.5000000e+00   1.0000000e+00   0.0000000e+00   1.0000000e+00   0.0000000e+00   1.0000000e+00   1.0000000e+00   0.0000000e+00   0.0000000e+00   0.0000000e+00   2.0000000e+00   0.0000000e+00   1.0000000e+00   0.0000000e+00             NaN             NaN             NaN             NaN             NaN             NaN             NaN             NaN             NaN
   1.5001000e+04   2.0000000e+00   1.0000000e+00   1.0500000e+01   1.0000000e+00   1.0000000e+00   0.0000000e+00   0.0000000e+00   0.0000000e+00   0.0000000e+00   0.0000000e+00   0.0000000e+00   0.0000000e+00   0.0000000e+00   0.0000000e+00   0.0000000e+00   0.0000000e+00             NaN             NaN             NaN             NaN             NaN             NaN             NaN             NaN             NaN
   1.5001000e+04   2.0000000e+00   1.0000000e+00   1.1500000e+01   1.0000000e+00   1.0000000e+00   1.0000000e+00   0.0000000e+00   1.0000000e+00   0.0000000e+00   1.0000000e+00   0.0000000e+00   0.0000000e+00   1.0000000e+00   0.0000000e+00   0.0000000e+00   0.0000000e+00             NaN             NaN             NaN             NaN             NaN             NaN             NaN             NaN             NaN
   1.5001000e+04   2.0000000e+00   1.0000000e+00   1.2500000e+01   0.0000000e+00   1.0000000e+00   2.0000000e+00   1.0000000e+00   1.0000000e+00   0.0000000e+00   1.0000000e+00   1.0000000e+00   0.0000000e+00   0.0000000e+00   0.0000000e+00   1.0000000e+00   0.0000000e+00             NaN             NaN             NaN             NaN             NaN             NaN             NaN             NaN             NaN
   1.5001000e+04   2.0000000e+00   1.0000000e+00   1.3500000e+01   2.0000000e+00   0.0000000e+00   1.0000000e+00   0.0000000e+00   0.0000000e+00   1.0000000e+00   2.0000000e+00   1.0000000e+00   0.0000000e+00   0.0000000e+00   0.0000000e+00   0.0000000e+00   0.0000000e+00             NaN             NaN             NaN             NaN             NaN             NaN             NaN             NaN             NaN
   1.5001000e+04   2.0000000e+00   1.0000000e+00   1.4500000e+01   1.0000000e+00   0.0000000e+00   0.0000000e+00   0.0000000e+00   1.0000000e+00   0.0000000e+00   0.0000000e+00   1.0000000e+00   0.0000000e+00   2.0000000e+00   0.0000000e+00   1.0000000e+00   0.0000000e+00             NaN             NaN             NaN             NaN             NaN             NaN             NaN             NaN             NaN
   1.5001000e+04   2.0000000e+00   1.0000000e+00   1.5500000e+01   1.0000000e+00   0.0000000e+00   1.0000000e+00   1.0000000e+00   0.0000000e+00   0.0000000e+00   0.0000000e+00   0.0000000e+00   0.0000000e+00   1.0000000e+00   0.0000000e+00   1.0000000e+00   0.0000000e+00             NaN             NaN             NaN             NaN             NaN             NaN             NaN             NaN             NaN
   1.5001000e+04   2.0000000e+00   1.0000000e+00   1.6500000e+01   0.0000000e+00   2.0000000e+00   1.0000000e+00   0.0000000e+00   1.0000000e+00   0.0000000e+00   1.0000000e+00   1.0000000e+00   0.0000000e+00   0.0000000e+00   1.0000000e+00   1.0000000e+00   0.0000000e+00             NaN             NaN             NaN             NaN             NaN             NaN             NaN             NaN             NaN
   1.5001000e+04   2.0000000e+00   1.0000000e+00   1.7500000e+01   2.0000000e+00   0.0000000e+00   1.0000000e+00   0.0000000e+00   0.0000000e+00   0.0000000e+00   0.0000000e+00   0.0000000e+00   0.0000000e+00   1.0000000e+00   1.0000000e+00   0.0000000e+00   0.0000000e+00             NaN             NaN             NaN             NaN             NaN             NaN             NaN             NaN             NaN
   1.5001000e+04   2.0000000e+00   1.0000000e+00   1.8500000e+01   1.0000000e+00   1.0000000e+00   1.0000000e+00   0.0000000e+00   1.0000000e+00   0.0000000e+00   1.0000000e+00   0.0000000e+00   0.0000000e+00   0.0000000e+00   0.0000000e+00   0.0000000e+00   0.0000000e+00             NaN             NaN             NaN             NaN             NaN             NaN             NaN             NaN             NaN
   1.5001000e+04   2.0000000e+00   1.0000000e+00   1.9500000e+01   0.0000000e+00   0.0000000e+00   0.0000000e+00   0.0000000e+00   0.0000000e+00   0.0000000e+00   0.0000000e+00   0.0000000e+00   0.0000000e+00   0.0000000e+00   0.0000000e+00   0.0000000e+00   0.0000000e+00             NaN             NaN             NaN             NaN             NaN             NaN             NaN             NaN             NaN
   1.5001000e+04   2.0000000e+00   1.0000000e+00   2.0500000e+01   2.0000000e+00   2.0000000e+00   1.0000000e+00   0.0000000e+00   0.0000000e+00   0.0000000e+00   0.0000000e+00   0.0000000e+00   0.0000000e+00   2.0000000e+00   0.0000000e+00   0.0000000e+00   0.0000000e+00             NaN             NaN             NaN             NaN             NaN             NaN             NaN             NaN             NaN
   1.5001000e+04   2.0000000e+00   1.0000000e+00   2.1500000e+01   0.0000000e+00   0.0000000e+00   0.0000000e+00   0.0000000e+00   0.0000000e+00   0.0000000e+00   0.0000000e+00   1.0000000e+00   0.0000000e+00   0.0000000e+00   0.0000000e+00   0.0000000e+00   0.0000000e+00             NaN             NaN             NaN             NaN             NaN             NaN             NaN             NaN             NaN
   1.5001000e+04   2.0000000e+00   1.0000000e+00   2.2500000e+01   1.0000000e+00   0.0000000e+00   1.0000000e+00   1.0000000e+00   0.0000000e+00   0.0000000e+00   0.0000000e+00   1.0000000e+00   0.0000000e+00   1.0000000e+00   0.0000000e+00   0.0000000e+00   0.0000000e+00             NaN             NaN             NaN             NaN             NaN             NaN             NaN             NaN             NaN
   1.5001000e+04   2.0000000e+00   1.0000000e+00   2.3500000e+01   0.0000000e+00   2.0000000e+00   0.0000000e+00   0.0000000e+00   2.0000000e+00   0.0000000e+00   0.0000000e+00   0.0000000e+00   1.0000000e+00   0.0000000e+00   1.0000000e+00   0.0000000e+00   0.0000000e+00             NaN             NaN             NaN             NaN             NaN             NaN             NaN             NaN             NaN
   1.5001000e+04   2.0000000e+00   1.0000000e+00   2.4500000e+01   1.0000000e+00   0.0000000e+00   0.0000000e+00   0.0000000e+00   1.0000000e+00   0.0000000e+00   0.0000000e+00   0.0000000e+00   0.0000000e+00   0.0000000e+00   1.0000000e+00   0.0000000e+00   0.0000000e+00             NaN             NaN             NaN             NaN             NaN             NaN             NaN             NaN             NaN
   1.5001000e+04   2.0000000e+00   1.0000000e+00   2.5500000e+01   1.0000000e+00   1.0000000e+00   0.0000000e+00   1.0000000e+00   0.0000000e+00   0.0000000e+00   0.0000000e+00   1.0000000e+00   1.0000000e+00   0.0000000e+00   0.0000000e+00   0.0000000e+00   0.0000000e+00             NaN             NaN             NaN             NaN             NaN             NaN             NaN             NaN             NaN
   1.5001000e+04   2.0000000e+00   1.0000000e+00   2.6500000e+01   1.0000000e+00   0.0000000e+00   0.0000000e+00   0.0000000e+00   0.0000000e+00   0.0000000e+00   0.0000000e+00   0.0000000e+00   1.0000000e+00   1.0000000e+00   0.0000000e+00   0.0000000e+00   0.0000000e+00             NaN             NaN             NaN             NaN             NaN             NaN             NaN             NaN             NaN
   1.5001000e+04   2.0000000e+00   1.0000000e+00   2.7500000e+01   0.0000000e+00   0.0000000e+00   0.0000000e+00   0.0000000e+00   1.0000000e+00   0.0000000e+00   0.0000000e+00   0.0000000e+00   0.0000000e+00   1.0000000e+00   1.0000000e+00   0.0000000e+00   0.0000000e+00             NaN             NaN             NaN             NaN             NaN             NaN             NaN             NaN             NaN
   1.5001000e+04   2.0000000e+00   1.0000000e+00   2.8500000e+01   0.0000000e+00   0.0000000e+00   0.0000000e+00   0.0000000e+00   0.0000000e+00   0.0000000e+00   0.0000000e+00   0.0000000e+00   0.0000000e+00   0.0000000e+00   0.0000000e+00   0.0000000e+00   0.0000000e+00             NaN             NaN             NaN             NaN             NaN             NaN             NaN             NaN             NaN
   1.5001000e+04   2.0000000e+00   1.0000000e+00   2.9500000e+01   1.0000000e+00   0.0000000e+00   0.0000000e+00   0.0000000e+00   0.0000000e+00   0.0000000e+00   0.0000000e+00   0.0000000e+00   1.0000000e+00   0.0000000e+00   0.0000000e+00   0.0000000e+00   0.0000000e+00             NaN             NaN             NaN             NaN             NaN             NaN             NaN             NaN             NaN
   1.5001000e+04   2.0000000e+00   1.0000000e+00   3.0500000e+01   1.0000000e+00   0.0000000e+00   0.0000000e+00   0.0000000e+00   0.0000000e+00   0.0000000e+00   2.0000000e+00   0.0000000e+00   0.0000000e+00   0.0000000e+00   0.0000000e+00   0.0000000e+00   0.0000000e+00             NaN             NaN             NaN             NaN             NaN             NaN             NaN             NaN             NaN
   1.5001000e+04   2.0000000e+00   1.0000000e+00   3.1500000e+01   0.0000000e+00   0.0000000e+00   0.0000000e+00   0.0000000e+00   0.0000000e+00   0.0000000e+00   0.0000000e+00   0.0000000e+00   0.0000000e+00   0.0000000e+00   0.0000000e+00   0.0000000e+00   0.0000000e+00             NaN             NaN             NaN             NaN             NaN             NaN             NaN             NaN             NaN
   1.5001000e+04   2.0000000e+00   1.0000000e+00   3.2500000e+01   0.0000000e+00   0.0000000e+00   0.0000000e+00   0.0000000e+00   0.0000000e+00   0.0000000e+00   0.0000000e+00   0.0000000e+00   0.0000000e+00   0.0000000e+00   0.0000000e+00   0.0000000e+00   0.0000000e+00             NaN             NaN             NaN             NaN             NaN             NaN             NaN             NaN             NaN
   1.5001000e+04   2.0000000e+00   1.0000000e+00   3.3500000e+01   1.0000000e+00   0.0000000e+00   0.0000000e+00   0.0000000e+00   1.0000000e+00   0.0000000e+00   0.0000000e+00   0.0000000e+00   0.0000000e+00   0.0000000e+00   0.0000000e+00   0.0000000e+00   0.0000000e+00             NaN             NaN             NaN             NaN             NaN             NaN             NaN             NaN             NaN
   1.5001000e+04   2.0000000e+00   1.0000000e+00   3.4500000e+01   0.0000000e+00   0.0000000e+00   0.0000000e+00   0.0000000e+00   0.0000000e+00   0.0000000e+00   0.0000000e+00   0.0000000e+00   0.0000000e+00   0.0000000e+00   0.0000000e+00   0.0000000e+00   0.0000000e+00             NaN             NaN             NaN             NaN             NaN             NaN             NaN             NaN             NaN
   1.5001000e+04   2.0000000e+00   1.0000000e+00   3.5500000e+01   0.0000000e+00   0.0000000e+00   0.0000000e+00   0.0000000e+00   1.0000000e+00   0.0000000e+00   0.0000000e+00   0.0000000e+00   0.0000000e+00   0.0000000e+00   0.0000000e+00   0.0000000e+00   0.0000000e+00             NaN             NaN             NaN             NaN             NaN             NaN             NaN             NaN             NaN
   1.5001000e+04   2.0000000e+00   1.0000000e+00   3.6500000e+01   0.0000000e+00   0.0000000e+00   0.0000000e+00   0.0000000e+00   1.0000000e+00   0.0000000e+00   0.0000000e+00   0.0000000e+00   0.0000000e+00   0.0000000e+00   1.0000000e+00   0.0000000e+00   0.0000000e+00             NaN             NaN             NaN             NaN             NaN             NaN             NaN             NaN             NaN
   1.5001000e+04   2.0000000e+00   1.0000000e+00   3.7500000e+01   2.0000000e+00   0.0000000e+00   0.0000000e+00   0.0000000e+00   0.0000000e+00   0.0000000e+00   0.0000000e+00   0.0000000e+00   0.0000000e+00   0.0000000e+00   0.0000000e+00   0.0000000e+00   0.0000000e+00             NaN             NaN             NaN             NaN             NaN             NaN             NaN             NaN             NaN
   1.5001000e+04   2.0000000e+00   1.0000000e+00   3.8500000e+01   0.0000000e+00   0.0000000e+00   0.0000000e+00   0.0000000e+00   0.0000000e+00   0.0000000e+00   0.0000000e+00   0.0000000e+00   0.0000000e+00   0.0000000e+00   0.0000000e+00   0.0000000e+00   0.0000000e+00             NaN             NaN             NaN             NaN             NaN             NaN             NaN             NaN             NaN
   1.5001000e+04   2.0000000e+00   1.0000000e+00   3.9500000e+01   1.0000000e+00   0.0000000e+00   0.0000000e+00   0.0000000e+00   0.0000000e+00   0.0000000e+00   0.0000000e+00   0.0000000e+00   0.0000000e+00   0.0000000e+00   0.0000000e+00   0.0000000e+00   0.0000000e+00             NaN             NaN             NaN             NaN             NaN             NaN             NaN             NaN             NaN
   1.5001000e+04   2.0000000e+00   1.0000000e+00   4.0500000e+01   0.0000000e+00   0.0000000e+00   0.0000000e+00   0.0000000e+00   0.0000000e+00   0.0000000e+00   0.0000000e+00   0.0000000e+00   0.0000000e+00   0.0000000e+00   0.0000000e+00   0.0000000e+00   0.0000000e+00             NaN             NaN             NaN             NaN             NaN             NaN             NaN             NaN             NaN
   1.5001000e+04   2.0000000e+00   1.0000000e+00   4.1500000e+01   0.0000000e+00   0.0000000e+00   0.0000000e+00   0.0000000e+00   0.0000000e+00   0.0000000e+00   0.0000000e+00   0.0000000e+00   0.0000000e+00   0.0000000e+00   0.0000000e+00   0.0000000e+00   0.0000000e+00             NaN             NaN             NaN             NaN             NaN             NaN             NaN             NaN             NaN
   1.5001000e+04   2.0000000e+00   1.0000000e+00   4.2500000e+01   0.0000000e+00   0.0000000e+00   0.0000000e+00   0.0000000e+00   0.0000000e+00   0.0000000e+00   0.0000000e+00   0.0000000e+00   0.0000000e+00   0.0000000e+00   0.0000000e+00   0.0000000e+00   0.0000000e+00             NaN             NaN             NaN             NaN             NaN             NaN             NaN             NaN             NaN
   1.5001000e+04   2.0000000e+00   1.0000000e+00   4.3500000e+01   1.0000000e+00   0.0000000e+00   0.0000000e+00   0.0000000e+00   0.0000000e+00   0.0000000e+00   0.0000000e+00   0.0000000e+00   0.0000000e+00   0.0000000e+00   0.0000000e+00   0.0000000e+00   0.0000000e+00             NaN             NaN             NaN             NaN             NaN             NaN             NaN             NaN             NaN
   1.5001000e+04   2.0000000e+00   1.0000000e+00   4.4500000e+01   0.0000000e+00   0.0000000e+00   0.0000000e+00   0.0000000e+00   0.0000000e+00   0.0000000e+00   0.0000000e+00   0.0000000e+00   0.0000000e+00   0.0000000e+00   0.0000000e+00   0.0000000e+00   0.0000000e+00             NaN             NaN             NaN             NaN             NaN             NaN             NaN             NaN             NaN
   1.5001000e+04   2.0000000e+00   1.0000000e+00   4.5500000e+01   0.0000000e+00   0.0000000e+00   0.0000000e+00   0.0000000e+00   0.0000000e+00   0.0000000e+00   0.0000000e+00   0.0000000e+00   0.0000000e+00   0.0000000e+00   0.0000000e+00   0.0000000e+00   0.0000000e+00             NaN             NaN             NaN             NaN             NaN             NaN             NaN             NaN             NaN
   1.5001000e+04   2.0000000e+00   1.0000000e+00   4.6500000e+01   0.0000000e+00   0.0000000e+00   0.0000000e+00   0.0000000e+00   0.0000000e+00   0.0000000e+00   0.0000000e+00   0.0000000e+00   0.0000000e+00   0.0000000e+00   0.0000000e+00   0.0000000e+00   0.0000000e+00             NaN             NaN             NaN             NaN             NaN             NaN             NaN             NaN             NaN
   1.5001000e+04   2.0000000e+00   1.0000000e+00   4.7500000e+01   0.0000000e+00   0.0000000e+00   0.0000000e+00   0.0000000e+00   0.0000000e+00   0.0000000e+00   0.0000000e+00   0.0000000e+00   0.0000000e+00   0.0000000e+00   0.0000000e+00   0.0000000e+00   0.0000000e+00             NaN             NaN             NaN             NaN             NaN             NaN             NaN             NaN             NaN
   1.5001000e+04   2.0000000e+00   1.0000000e+00   4.8500000e+01   0.0000000e+00   0.0000000e+00   0.0000000e+00   0.0000000e+00   0.0000000e+00   0.0000000e+00   0.0000000e+00   0.0000000e+00   0.0000000e+00   0.0000000e+00   0.0000000e+00   0.0000000e+00   0.0000000e+00             NaN             NaN             NaN             NaN             NaN             NaN             NaN             NaN             NaN
   1.5001000e+04   2.0000000e+00   1.0000000e+00   4.9500000e+01   0.0000000e+00   0.0000000e+00   0.0000000e+00   0.0000000e+00   0.0000000e+00   0.0000000e+00   0.0000000e+00   0.0000000e+00   0.0000000e+00   0.0000000e+00   0.0000000e+00   0.0000000e+00   0.0000000e+00             NaN             NaN             NaN             NaN             NaN             NaN             NaN             NaN             NaN
   1.5001000e+04   2.0000000e+00   1.0000000e+00   5.0500000e+01   0.0000000e+00   0.0000000e+00   0.0000000e+00   0.0000000e+00   0.0000000e+00   0.0000000e+00   0.0000000e+00   0.0000000e+00   0.0000000e+00   0.0000000e+00   0.0000000e+00   0.0000000e+00   0.0000000e+00             NaN             NaN             NaN             NaN             NaN             NaN             NaN             NaN             NaN
   1.5001000e+04   2.0000000e+00   1.0000000e+00   5.1500000e+01   1.0000000e+00   0.0000000e+00   0.0000000e+00   0.0000000e+00   0.0000000e+00   0.0000000e+00   0.0000000e+00   0.0000000e+00   0.0000000e+00   0.0000000e+00   0.0000000e+00   0.0000000e+00   0.0000000e+00             NaN             NaN             NaN             NaN             NaN             NaN             NaN             NaN             NaN
   1.5001000e+04   2.0000000e+00   1.0000000e+00   5.2500000e+01   0.0000000e+00   0.0000000e+00   0.0000000e+00   0.0000000e+00   0.0000000e+00   0.0000000e+00   0.0000000e+00   0.0000000e+00   0.0000000e+00   0.0000000e+00   0.0000000e+00   0.0000000e+00   0.0000000e+00             NaN             NaN             NaN             NaN             NaN             NaN             NaN             NaN             NaN
   1.5001000e+04   2.0000000e+00   1.0000000e+00   5.3500000e+01   0.0000000e+00   0.0000000e+00   0.0000000e+00   0.0000000e+00   0.0000000e+00   0.0000000e+00   0.0000000e+00   0.0000000e+00   0.0000000e+00   0.0000000e+00   0.0000000e+00   0.0000000e+00   0.0000000e+00             NaN             NaN             NaN             NaN             NaN             NaN             NaN             NaN             NaN
   1.5001000e+04   2.0000000e+00   1.0000000e+00   5.4500000e+01   0.0000000e+00   0.0000000e+00   0.0000000e+00   0.0000000e+00   0.0000000e+00   0.0000000e+00   0.0000000e+00   0.0000000e+00   0.0000000e+00   0.0000000e+00   0.0000000e+00   0.0000000e+00   0.0000000e+00             NaN             NaN             NaN             NaN             NaN             NaN             NaN             NaN             NaN
   1.5001000e+04   2.0000000e+00   1.0000000e+00   5.5500000e+01   0.0000000e+00   0.0000000e+00   0.0000000e+00   0.0000000e+00   0.0000000e+00   0.0000000e+00   0.0000000e+00   0.0000000e+00   0.0000000e+00   0.0000000e+00   0.0000000e+00   0.0000000e+00   0.0000000e+00             NaN             NaN             NaN             NaN             NaN             NaN             NaN             NaN             NaN
   1.5001000e+04   2.0000000e+00   1.0000000e+00   5.6500000e+01   0.0000000e+00   1.0000000e+00   0.0000000e+00   0.0000000e+00   0.0000000e+00   0.0000000e+00   0.0000000e+00   0.0000000e+00   0.0000000e+00   0.0000000e+00   0.0000000e+00   0.0000000e+00   0.0000000e+00             NaN             NaN             NaN             NaN             NaN             NaN             NaN             NaN             NaN
   1.5001000e+04   2.0000000e+00   1.0000000e+00   5.7500000e+01   0.0000000e+00   0.0000000e+00   0.0000000e+00   0.0000000e+00   0.0000000e+00   0.0000000e+00   0.0000000e+00   0.0000000e+00   0.0000000e+00   0.0000000e+00   0.0000000e+00   0.0000000e+00   0.0000000e+00             NaN             NaN             NaN             NaN             NaN             NaN             NaN             NaN             NaN
   1.5001000e+04   2.0000000e+00   1.0000000e+00   5.8500000e+01   1.0000000e+00   1.0000000e+00   0.0000000e+00   0.0000000e+00   0.0000000e+00   0.0000000e+00   0.0000000e+00   0.0000000e+00   0.0000000e+00   0.0000000e+00   0.0000000e+00   0.0000000e+00   0.0000000e+00             NaN             NaN             NaN             NaN             NaN             NaN             NaN             NaN             NaN
   1.5001000e+04   2.0000000e+00   1.0000000e+00   5.9500000e+01   0.0000000e+00   0.0000000e+00   0.0000000e+00   0.0000000e+00   0.0000000e+00   0.0000000e+00   0.0000000e+00   0.0000000e+00   0.0000000e+00   0.0000000e+00   0.0000000e+00   0.0000000e+00   0.0000000e+00             NaN             NaN             NaN             NaN             NaN             NaN             NaN             NaN             NaN
   1.5001000e+04   2.0000000e+00   1.0000000e+00   6.0500000e+01   0.0000000e+00   0.0000000e+00   0.0000000e+00   0.0000000e+00   0.0000000e+00   0.0000000e+00   0.0000000e+00   0.0000000e+00   0.0000000e+00   0.0000000e+00   0.0000000e+00   0.0000000e+00   0.0000000e+00             NaN             NaN             NaN             NaN             NaN             NaN             NaN             NaN             NaN
   1.5001000e+04   2.0000000e+00   1.0000000e+00   6.1500000e+01   0.0000000e+00   0.0000000e+00   0.0000000e+00   0.0000000e+00   0.0000000e+00   0.0000000e+00   0.0000000e+00   0.0000000e+00   0.0000000e+00   0.0000000e+00   0.0000000e+00   0.0000000e+00   0.0000000e+00             NaN             NaN             NaN             NaN             NaN             NaN             NaN             NaN             NaN
   1.5001000e+04   2.0000000e+00   1.0000000e+00   6.2500000e+01   0.0000000e+00   0.0000000e+00   0.0000000e+00   0.0000000e+00   0.0000000e+00   0.0000000e+00   0.0000000e+00   0.0000000e+00   0.0000000e+00   0.0000000e+00   0.0000000e+00   0.0000000e+00   0.0000000e+00             NaN             NaN             NaN             NaN             NaN             NaN             NaN             NaN             NaN
   1.5001000e+04   2.0000000e+00   1.0000000e+00   6.3500000e+01   0.0000000e+00   0.0000000e+00   0.0000000e+00   0.0000000e+00   0.0000000e+00   0.0000000e+00   0.0000000e+00   0.0000000e+00   0.0000000e+00   0.0000000e+00   0.0000000e+00   0.0000000e+00   0.0000000e+00             NaN             NaN             NaN             NaN             NaN             NaN             NaN             NaN             NaN
   1.5001000e+04   2.0000000e+00   1.0000000e+00   6.4500000e+01   0.0000000e+00   0.0000000e+00   0.0000000e+00   0.0000000e+00   0.0000000e+00   0.0000000e+00   0.0000000e+00   0.0000000e+00   0.0000000e+00   0.0000000e+00   0.0000000e+00   0.0000000e+00   0.0000000e+00             NaN             NaN             NaN             NaN             NaN             NaN             NaN             NaN             NaN
   1.5001000e+04   2.0000000e+00   1.0000000e+00   6.5500000e+01   0.0000000e+00   0.0000000e+00   0.0000000e+00   0.0000000e+00   0.0000000e+00   0.0000000e+00   0.0000000e+00   0.0000000e+00   0.0000000e+00   0.0000000e+00   0.0000000e+00   0.0000000e+00   0.0000000e+00             NaN             NaN             NaN             NaN             NaN             NaN             NaN             NaN             NaN
   1.5001000e+04   2.0000000e+00   1.0000000e+00   6.6500000e+01   0.0000000e+00   0.0000000e+00   0.0000000e+00   0.0000000e+00   0.0000000e+00   0.0000000e+00   0.0000000e+00   0.0000000e+00   0.0000000e+00   0.0000000e+00   0.0000000e+00   0.0000000e+00   0.0000000e+00             NaN             NaN             NaN             NaN             NaN             NaN             NaN             NaN             NaN
   1.5001000e+04   2.0000000e+00   1.0000000e+00   6.7500000e+01   0.0000000e+00   0.0000000e+00   0.0000000e+00   0.0000000e+00   0.0000000e+00   0.0000000e+00   0.0000000e+00   0.0000000e+00   0.0000000e+00   0.0000000e+00   0.0000000e+00   0.0000000e+00   0.0000000e+00             NaN             NaN             NaN             NaN             NaN             NaN             NaN             NaN             NaN
   1.5001000e+04   2.0000000e+00   1.0000000e+00   6.8500000e+01   0.0000000e+00   0.0000000e+00   0.0000000e+00   0.0000000e+00   0.0000000e+00   0.0000000e+00   0.0000000e+00   0.0000000e+00   0.0000000e+00   0.0000000e+00   0.0000000e+00   0.0000000e+00   0.0000000e+00             NaN             NaN             NaN             NaN             NaN             NaN             NaN             NaN             NaN
   1.5001000e+04   2.0000000e+00   1.0000000e+00   6.9500000e+01   0.0000000e+00   0.0000000e+00   0.0000000e+00   0.0000000e+00   0.0000000e+00   0.0000000e+00   0.0000000e+00   0.0000000e+00   0.0000000e+00   0.0000000e+00   0.0000000e+00   0.0000000e+00   0.0000000e+00             NaN             NaN             NaN             NaN             NaN             NaN             NaN             NaN             NaN
   1.5001000e+04   2.0000000e+00   1.0000000e+00   7.0500000e+01   0.0000000e+00   0.0000000e+00   0.0000000e+00   0.0000000e+00   0.0000000e+00   0.0000000e+00   0.0000000e+00   0.0000000e+00   0.0000000e+00   0.0000000e+00   0.0000000e+00   0.0000000e+00   0.0000000e+00             NaN             NaN             NaN             NaN             NaN             NaN             NaN             NaN             NaN
   1.5001000e+04   2.0000000e+00   1.0000000e+00   7.1500000e+01   0.0000000e+00   0.0000000e+00   0.0000000e+00   0.0000000e+00   0.0000000e+00   0.0000000e+00   0.0000000e+00   0.0000000e+00   0.0000000e+00   0.0000000e+00   0.0000000e+00   0.0000000e+00   0.0000000e+00             NaN             NaN             NaN             NaN             NaN             NaN             NaN             NaN             NaN
   1.5001000e+04   2.0000000e+00   1.0000000e+00   7.2500000e+01   0.0000000e+00   0.0000000e+00   0.0000000e+00   0.0000000e+00   0.0000000e+00   0.0000000e+00   0.0000000e+00   0.0000000e+00   0.0000000e+00   0.0000000e+00   0.0000000e+00   0.0000000e+00   0.0000000e+00             NaN             NaN             NaN             NaN             NaN             NaN             NaN             NaN             NaN
   1.5001000e+04   2.0000000e+00   1.0000000e+00   7.3500000e+01   0.0000000e+00   1.0000000e+00   0.0000000e+00   0.0000000e+00   0.0000000e+00   0.0000000e+00   0.0000000e+00   0.0000000e+00   0.0000000e+00   0.0000000e+00   0.0000000e+00   0.0000000e+00   0.0000000e+00             NaN             NaN             NaN             NaN             NaN             NaN             NaN             NaN             NaN
   1.5001000e+04   2.0000000e+00   1.0000000e+00   7.4500000e+01   0.0000000e+00   0.0000000e+00   1.0000000e+00   0.0000000e+00   0.0000000e+00   0.0000000e+00   0.0000000e+00   0.0000000e+00   0.0000000e+00   0.0000000e+00   0.0000000e+00   0.0000000e+00   0.0000000e+00             NaN             NaN             NaN             NaN             NaN             NaN             NaN             NaN             NaN
   1.5001000e+04   2.0000000e+00   1.0000000e+00   7.5500000e+01   0.0000000e+00   0.0000000e+00   0.0000000e+00   0.0000000e+00   0.0000000e+00   0.0000000e+00   0.0000000e+00   0.0000000e+00   0.0000000e+00   0.0000000e+00   0.0000000e+00   0.0000000e+00   0.0000000e+00             NaN             NaN             NaN             NaN             NaN             NaN             NaN             NaN             NaN
   1.5001000e+04   2.0000000e+00   1.0000000e+00   7.6500000e+01   0.0000000e+00   0.0000000e+00   2.0000000e+00   0.0000000e+00   0.0000000e+00   0.0000000e+00   0.0000000e+00   0.0000000e+00   0.0000000e+00   0.0000000e+00   0.0000000e+00   0.0000000e+00   0.0000000e+00             NaN             NaN             NaN             NaN             NaN             NaN             NaN             NaN             NaN
   1.5001000e+04   2.0000000e+00   1.0000000e+00   7.7500000e+01   0.0000000e+00   2.0000000e+00   0.0000000e+00   0.0000000e+00   0.0000000e+00   0.0000000e+00   0.0000000e+00   0.0000000e+00   0.0000000e+00   0.0000000e+00   0.0000000e+00   0.0000000e+00   0.0000000e+00             NaN             NaN             NaN             NaN             NaN             NaN             NaN             NaN             NaN
   1.5001000e+04   2.0000000e+00   1.0000000e+00   7.8500000e+01   0.0000000e+00   1.0000000e+00   0.0000000e+00   0.0000000e+00   0.0000000e+00   0.0000000e+00   0.0000000e+00   0.0000000e+00   0.0000000e+00   0.0000000e+00   0.0000000e+00   0.0000000e+00   0.0000000e+00             NaN             NaN             NaN             NaN             NaN             NaN             NaN             NaN             NaN
   1.5001000e+04   2.0000000e+00   1.0000000e+00   7.9500000e+01   0.0000000e+00   1.0000000e+00   0.0000000e+00   0.0000000e+00   0.0000000e+00   0.0000000e+00   0.0000000e+00   0.0000000e+00   0.0000000e+00   0.0000000e+00   0.0000000e+00   0.0000000e+00   0.0000000e+00             NaN             NaN             NaN             NaN             NaN             NaN             NaN             NaN             NaN
   1.5001000e+04   2.0000000e+00   1.0000000e+00   8.0500000e+01   0.0000000e+00   0.0000000e+00   0.0000000e+00   0.0000000e+00   0.0000000e+00   0.0000000e+00   0.0000000e+00   0.0000000e+00   0.0000000e+00   0.0000000e+00   0.0000000e+00   0.0000000e+00   0.0000000e+00             NaN             NaN             NaN             NaN             NaN             NaN             NaN             NaN             NaN
   1.5001000e+04   2.0000000e+00   1.0000000e+00   8.1500000e+01   0.0000000e+00   0.0000000e+00   0.0000000e+00   0.0000000e+00   0.0000000e+00   0.0000000e+00   0.0000000e+00   0.0000000e+00   0.0000000e+00   0.0000000e+00   0.0000000e+00   0.0000000e+00   0.0000000e+00             NaN             NaN             NaN             NaN             NaN             NaN             NaN             NaN             NaN
   1.5001000e+04   2.0000000e+00   1.0000000e+00   8.2500000e+01   0.0000000e+00   0.0000000e+00   0.0000000e+00   0.0000000e+00   0.0000000e+00   0.0000000e+00   0.0000000e+00   0.0000000e+00   0.0000000e+00   0.0000000e+00   0.0000000e+00   0.0000000e+00   0.0000000e+00             NaN             NaN             NaN             NaN             NaN             NaN             NaN             NaN             NaN
   1.5001000e+04   2.0000000e+00   1.0000000e+00   8.3500000e+01   0.0000000e+00   0.0000000e+00   0.0000000e+00   0.0000000e+00   0.0000000e+00   0.0000000e+00   0.0000000e+00   0.0000000e+00   0.0000000e+00   0.0000000e+00   0.0000000e+00   0.0000000e+00   0.0000000e+00             NaN             NaN             NaN             NaN             NaN             NaN             NaN             NaN             NaN
   1.5001000e+04   2.0000000e+00   1.0000000e+00   8.4500000e+01   0.0000000e+00   0.0000000e+00   0.0000000e+00   0.0000000e+00   0.0000000e+00   0.0000000e+00   0.0000000e+00   0.0000000e+00   0.0000000e+00   0.0000000e+00   0.0000000e+00   0.0000000e+00   0.0000000e+00             NaN             NaN             NaN             NaN             NaN             NaN             NaN             NaN             NaN
   1.5001000e+04   2.0000000e+00   1.0000000e+00   8.5500000e+01   0.0000000e+00   0.0000000e+00   0.0000000e+00   0.0000000e+00   0.0000000e+00   0.0000000e+00   1.0000000e+00   0.0000000e+00   1.0000000e+00   0.0000000e+00   0.0000000e+00   0.0000000e+00   0.0000000e+00             NaN             NaN             NaN             NaN             NaN             NaN             NaN             NaN             NaN
   1.5001000e+04   2.0000000e+00   1.0000000e+00   8.6500000e+01   0.0000000e+00   0.0000000e+00   0.0000000e+00   0.0000000e+00   0.0000000e+00   0.0000000e+00   0.0000000e+00   0.0000000e+00   0.0000000e+00   0.0000000e+00   0.0000000e+00   0.0000000e+00   0.0000000e+00             NaN             NaN             NaN             NaN             NaN             NaN             NaN             NaN             NaN
   1.5001000e+04   2.0000000e+00   1.0000000e+00   8.7500000e+01   0.0000000e+00   0.0000000e+00   0.0000000e+00   0.0000000e+00   0.0000000e+00   0.0000000e+00   0.0000000e+00   0.0000000e+00   0.0000000e+00   0.0000000e+00   0.0000000e+00   0.0000000e+00   0.0000000e+00             NaN             NaN             NaN             NaN             NaN             NaN             NaN             NaN             NaN
   1.5001000e+04   2.0000000e+00   1.0000000e+00   8.8500000e+01   0.0000000e+00   0.0000000e+00   0.0000000e+00   0.0000000e+00   0.0000000e+00   0.0000000e+00   1.0000000e+00   0.0000000e+00   0.0000000e+00   0.0000000e+00   0.0000000e+00   0.0000000e+00   0.0000000e+00             NaN             NaN             NaN             NaN             NaN             NaN             NaN             NaN             NaN
   1.5001000e+04   2.0000000e+00   1.0000000e+00   8.9500000e+01   0.0000000e+00   0.0000000e+00   0.0000000e+00   0.0000000e+00   0.0000000e+00   0.0000000e+00   0.0000000e+00   0.0000000e+00   0.0000000e+00   0.0000000e+00   0.0000000e+00   0.0000000e+00   0.0000000e+00             NaN             NaN             NaN             NaN             NaN             NaN             NaN             NaN             NaN
   1.5001000e+04   2.0000000e+00   1.0000000e+00   9.0500000e+01   1.0000000e+00   1.0000000e+00   0.0000000e+00   0.0000000e+00   0.0000000e+00   0.0000000e+00   0.0000000e+00   0.0000000e+00   0.0000000e+00   0.0000000e+00   0.0000000e+00   0.0000000e+00   0.0000000e+00             NaN             NaN             NaN             NaN             NaN             NaN             NaN             NaN             NaN
   1.5001000e+04   2.0000000e+00   1.0000000e+00   9.1500000e+01   0.0000000e+00   1.0000000e+00   0.0000000e+00   0.0000000e+00   0.0000000e+00   0.0000000e+00   0.0000000e+00   0.0000000e+00   1.0000000e+00   0.0000000e+00   0.0000000e+00   0.0000000e+00   0.0000000e+00             NaN             NaN             NaN             NaN             NaN             NaN             NaN             NaN             NaN
   1.5001000e+04   2.0000000e+00   1.0000000e+00   9.2500000e+01   1.0000000e+00   1.0000000e+00   0.0000000e+00   0.0000000e+00   0.0000000e+00   0.0000000e+00   0.0000000e+00   0.0000000e+00   0.0000000e+00   0.0000000e+00   0.0000000e+00   0.0000000e+00   0.0000000e+00             NaN             NaN             NaN             NaN             NaN             NaN             NaN             NaN             NaN
   1.5001000e+04   2.0000000e+00   1.0000000e+00   9.3500000e+01   1.0000000e+00   0.0000000e+00   0.0000000e+00   0.0000000e+00   0.0000000e+00   0.0000000e+00   0.0000000e+00   0.0000000e+00   0.0000000e+00   0.0000000e+00   0.0000000e+00   0.0000000e+00   0.0000000e+00             NaN             NaN             NaN             NaN             NaN             NaN             NaN             NaN             NaN
   1.5001000e+04   2.0000000e+00   1.0000000e+00   9.4500000e+01   0.0000000e+00   0.0000000e+00   0.0000000e+00   0.0000000e+00   0.0000000e+00   0.0000000e+00   0.0000000e+00   0.0000000e+00   0.0000000e+00   0.0000000e+00   0.0000000e+00   0.0000000e+00   0.0000000e+00             NaN             NaN             NaN             NaN             NaN             NaN             NaN             NaN             NaN
   1.5001000e+04   2.0000000e+00   1.0000000e+00   9.5500000e+01   0.0000000e+00   1.0000000e+00   0.0000000e+00   0.0000000e+00   0.0000000e+00   0.0000000e+00   0.0000000e+00   0.0000000e+00   0.0000000e+00   0.0000000e+00   0.0000000e+00   0.0000000e+00   0.0000000e+00             NaN             NaN             NaN             NaN             NaN             NaN             NaN             NaN             NaN
   1.5001000e+04   2.0000000e+00   3.0000000e+00  -7.5000000e+00   0.0000000e+00   0.0000000e+00   0.0000000e+00   0.0000000e+00   0.0000000e+00   0.0000000e+00   0.0000000e+00   0.0000000e+00   0.0000000e+00   0.0000000e+00   0.0000000e+00   0.0000000e+00   0.0000000e+00   0.0000000e+00             NaN             NaN             NaN             NaN             NaN             NaN             NaN             NaN
   1.5001000e+04   2.0000000e+00   3.0000000e+00  -6.5000000e+00   0.0000000e+00   0.0000000e+00   0.0000000e+00   0.0000000e+00   0.0000000e+00   0.0000000e+00   0.0000000e+00   0.0000000e+00   0.0000000e+00   0.0000000e+00   0.0000000e+00   0.0000000e+00   0.0000000e+00   0.0000000e+00             NaN             NaN             NaN             NaN             NaN             NaN             NaN             NaN
   1.5001000e+04   2.0000000e+00   3.0000000e+00  -5.5000000e+00   0.0000000e+00   0.0000000e+00   0.0000000e+00   0.0000000e+00   0.0000000e+00   0.0000000e+00   0.0000000e+00   0.0000000e+00   0.0000000e+00   0.0000000e+00   0.0000000e+00   0.0000000e+00   0.0000000e+00   0.0000000e+00             NaN             NaN             NaN             NaN             NaN             NaN             NaN             NaN
   1.5001000e+04   2.0000000e+00   3.0000000e+00  -4.5000000e+00   0.0000000e+00   0.0000000e+00   0.0000000e+00   0.0000000e+00   0.0000000e+00   0.0000000e+00   0.0000000e+00   0.0000000e+00   0.0000000e+00   0.0000000e+00   0.0000000e+00   0.0000000e+00   0.0000000e+00   0.0000000e+00             NaN             NaN             NaN             NaN             NaN             NaN             NaN             NaN
   1.5001000e+04   2.0000000e+00   3.0000000e+00  -3.5000000e+00   0.0000000e+00   0.0000000e+00   0.0000000e+00   0.0000000e+00   0.0000000e+00   0.0000000e+00   0.0000000e+00   0.0000000e+00   0.0000000e+00   0.0000000e+00   0.0000000e+00   0.0000000e+00   0.0000000e+00   0.0000000e+00             NaN             NaN             NaN             NaN             NaN             NaN             NaN             NaN
   1.5001000e+04   2.0000000e+00   3.0000000e+00  -2.5000000e+00   0.0000000e+00   0.0000000e+00   0.0000000e+00   0.0000000e+00   0.0000000e+00   1.0000000e+00   0.0000000e+00   0.0000000e+00   0.0000000e+00   0.0000000e+00   0.0000000e+00   0.0000000e+00   0.0000000e+00   0.0000000e+00             NaN             NaN             NaN             NaN             NaN             NaN             NaN             NaN
   1.5001000e+04   2.0000000e+00   3.0000000e+00  -1.5000000e+00   0.0000000e+00   0.0000000e+00   0.0000000e+00   0.0000000e+00   0.0000000e+00   0.0000000e+00   0.0000000e+00   0.0000000e+00   0.0000000e+00   0.0000000e+00   0.0000000e+00   0.0000000e+00   0.0000000e+00   0.0000000e+00             NaN             NaN             NaN             NaN             NaN             NaN             NaN             NaN
   1.5001000e+04   2.0000000e+00   3.0000000e+00  -5.0000000e-01   0.0000000e+00   0.0000000e+00   0.0000000e+00   0.0000000e+00   0.0000000e+00   1.0000000e+00   0.0000000e+00   0.0000000e+00   0.0000000e+00   0.0000000e+00   0.0000000e+00   0.0000000e+00   0.0000000e+00   0.0000000e+00             NaN             NaN             NaN             NaN             NaN             NaN             NaN             NaN
   1.5001000e+04   2.0000000e+00   3.0000000e+00   5.0000000e-01   0.0000000e+00   0.0000000e+00   0.0000000e+00   0.0000000e+00   0.0000000e+00   0.0000000e+00   0.0000000e+00   0.0000000e+00   0.0000000e+00   0.0000000e+00   0.0000000e+00   0.0000000e+00   0.0000000e+00   0.0000000e+00             NaN             NaN             NaN             NaN             NaN             NaN             NaN             NaN
   1.5001000e+04   2.0000000e+00   3.0000000e+00   1.5000000e+00   0.0000000e+00   0.0000000e+00   0.0000000e+00   0.0000000e+00   0.0000000e+00   0.0000000e+00   0.0000000e+00   0.0000000e+00   0.0000000e+00   0.0000000e+00   0.0000000e+00   0.0000000e+00   0.0000000e+00   0.0000000e+00             NaN             NaN             NaN             NaN             NaN             NaN             NaN             NaN
   1.5001000e+04   2.0000000e+00   3.0000000e+00   2.5000000e+00   0.0000000e+00   0.0000000e+00   0.0000000e+00   0.0000000e+00   0.0000000e+00   0.0000000e+00   0.0000000e+00   0.0000000e+00   0.0000000e+00   0.0000000e+00   0.0000000e+00   0.0000000e+00   0.0000000e+00   0.0000000e+00             NaN             NaN             NaN             NaN             NaN             NaN             NaN             NaN
   1.5001000e+04   2.0000000e+00   3.0000000e+00   3.5000000e+00   0.0000000e+00   0.0000000e+00   0.0000000e+00   0.0000000e+00   0.0000000e+00   0.0000000e+00   0.0000000e+00   0.0000000e+00   0.0000000e+00   0.0000000e+00   0.0000000e+00   0.0000000e+00   0.0000000e+00   0.0000000e+00             NaN             NaN             NaN             NaN             NaN             NaN             NaN             NaN
   1.5001000e+04   2.0000000e+00   3.0000000e+00   4.5000000e+00   0.0000000e+00   0.0000000e+00   0.0000000e+00   0.0000000e+00   0.0000000e+00   0.0000000e+00   0.0000000e+00   0.0000000e+00   0.0000000e+00   0.0000000e+00   0.0000000e+00   0.0000000e+00   0.0000000e+00   0.0000000e+00             NaN             NaN             NaN             NaN             NaN             NaN             NaN             NaN
   1.5001000e+04   2.0000000e+00   3.0000000e+00   5.5000000e+00   0.0000000e+00   0.0000000e+00   0.0000000e+00   0.0000000e+00   0.0000000e+00   1.0000000e+00   0.0000000e+00   0.0000000e+00   0.0000000e+00   0.0000000e+00   0.0000000e+00   0.0000000e+00   0.0000000e+00   0.0000000e+00             NaN             NaN             NaN             NaN             NaN             NaN             NaN             NaN
   1.5001000e+04   2.0000000e+00   3.0000000e+00   6.5000000e+00   0.0000000e+00   0.0000000e+00   0.0000000e+00   0.0000000e+00   0.0000000e+00   0.0000000e+00   0.0000000e+00   0.0000000e+00   0.0000000e+00   0.0000000e+00   0.0000000e+00   0.0000000e+00   0.0000000e+00   0.0000000e+00             NaN             NaN             NaN             NaN             NaN             NaN             NaN             NaN
   1.5001000e+04   2.0000000e+00   3.0000000e+00   7.5000000e+00   0.0000000e+00   0.0000000e+00   0.0000000e+00   0.0000000e+00   0.0000000e+00   1.0000000e+00   0.0000000e+00   0.0000000e+00   0.0000000e+00   0.0000000e+00   0.0000000e+00   0.0000000e+00   0.0000000e+00   0.0000000e+00             NaN             NaN             NaN             NaN             NaN             NaN             NaN             NaN
   1.5001000e+04   2.0000000e+00   3.0000000e+00   8.5000000e+00   0.0000000e+00   0.0000000e+00   0.0000000e+00   0.0000000e+00   0.0000000e+00   0.0000000e+00   0.0000000e+00   0.0000000e+00   0.0000000e+00   0.0000000e+00   1.0000000e+00   0.0000000e+00   0.0000000e+00   0.0000000e+00             NaN             NaN             NaN             NaN             NaN             NaN             NaN             NaN
   1.5001000e+04   2.0000000e+00   3.0000000e+00   9.5000000e+00   1.0000000e+00   0.0000000e+00   0.0000000e+00   0.0000000e+00   0.0000000e+00   0.0000000e+00   0.0000000e+00   0.0000000e+00   0.0000000e+00   0.0000000e+00   0.0000000e+00   0.0000000e+00   0.0000000e+00   0.0000000e+00             NaN             NaN             NaN             NaN             NaN             NaN             NaN             NaN
   1.5001000e+04   2.0000000e+00   3.0000000e+00   1.0500000e+01   0.0000000e+00   0.0000000e+00   0.0000000e+00   0.0000000e+00   0.0000000e+00   0.0000000e+00   0.0000000e+00   0.0000000e+00   0.0000000e+00   0.0000000e+00   0.0000000e+00   0.0000000e+00   0.0000000e+00   1.0000000e+00             NaN             NaN             NaN             NaN             NaN             NaN             NaN             NaN
   1.5001000e+04   2.0000000e+00   3.0000000e+00   1.1500000e+01   0.0000000e+00   0.0000000e+00   0.0000000e+00   0.0000000e+00   0.0000000e+00   0.0000000e+00   0.0000000e+00   0.0000000e+00   0.0000000e+00   0.0000000e+00   0.0000000e+00   0.0000000e+00   0.0000000e+00   0.0000000e+00             NaN             NaN             NaN             NaN             NaN             NaN             NaN             NaN
   1.5001000e+04   2.0000000e+00   3.0000000e+00   1.2500000e+01   0.0000000e+00   0.0000000e+00   0.0000000e+00   1.0000000e+00   0.0000000e+00   0.0000000e+00   0.0000000e+00   0.0000000e+00   0.0000000e+00   0.0000000e+00   0.0000000e+00   0.0000000e+00   0.0000000e+00   0.0000000e+00             NaN             NaN             NaN             NaN             NaN             NaN             NaN             NaN
   1.5001000e+04   2.0000000e+00   3.0000000e+00   1.3500000e+01   1.0000000e+00   0.0000000e+00   0.0000000e+00   0.0000000e+00   0.0000000e+00   0.0000000e+00   0.0000000e+00   0.0000000e+00   0.0000000e+00   0.0000000e+00   0.0000000e+00   0.0000000e+00   0.0000000e+00   0.0000000e+00             NaN             NaN             NaN             NaN             NaN             NaN             NaN             NaN
   1.5001000e+04   2.0000000e+00   3.0000000e+00   1.4500000e+01   1.0000000e+00   0.0000000e+00   0.0000000e+00   0.0000000e+00   0.0000000e+00   0.0000000e+00   0.0000000e+00   0.0000000e+00   0.0000000e+00   0.0000000e+00   0.0000000e+00   0.0000000e+00   0.0000000e+00   0.0000000e+00             NaN             NaN             NaN             NaN             NaN             NaN             NaN             NaN
   1.5001000e+04   2.0000000e+00   3.0000000e+00   1.5500000e+01   0.0000000e+00   0.0000000e+00   0.0000000e+00   1.0000000e+00   1.0000000e+00   0.0000000e+00   0.0000000e+00   0.0000000e+00   0.0000000e+00   0.0000000e+00   0.0000000e+00   0.0000000e+00   0.0000000e+00   0.0000000e+00             NaN             NaN             NaN             NaN             NaN             NaN             NaN             NaN
   1.5001000e+04   2.0000000e+00   3.0000000e+00   1.6500000e+01   0.0000000e+00   0.0000000e+00   1.0000000e+00   0.0000000e+00   0.0000000e+00   0.0000000e+00   0.0000000e+00   0.0000000e+00   0.0000000e+00   0.0000000e+00   0.0000000e+00   0.0000000e+00   0.0000000e+00   0.0000000e+00             NaN             NaN             NaN             NaN             NaN             NaN             NaN             NaN
   1.5001000e+04   2.0000000e+00   3.0000000e+00   1.7500000e+01   1.0000000e+00   0.0000000e+00   0.0000000e+00   1.0000000e+00   0.0000000e+00   0.0000000e+00   0.0000000e+00   0.0000000e+00   0.0000000e+00   0.0000000e+00   0.0000000e+00   0.0000000e+00   0.0000000e+00   1.0000000e+00             NaN             NaN             NaN             NaN             NaN             NaN             NaN             NaN
   1.5001000e+04   2.0000000e+00   3.0000000e+00   1.8500000e+01   1.0000000e+00   0.0000000e+00   1.0000000e+00   0.0000000e+00   0.0000000e+00   0.0000000e+00   1.0000000e+00   0.0000000e+00   0.0000000e+00   0.0000000e+00   0.0000000e+00   0.0000000e+00   0.0000000e+00   0.0000000e+00             NaN             NaN             NaN             NaN             NaN             NaN             NaN             NaN
   1.5001000e+04   2.0000000e+00   3.0000000e+00   1.9500000e+01   0.0000000e+00   0.0000000e+00   0.0000000e+00   0.0000000e+00   0.0000000e+00   0.0000000e+00   0.0000000e+00   0.0000000e+00   0.0000000e+00   1.0000000e+00   1.0000000e+00   1.0000000e+00   0.0000000e+00   1.0000000e+00             NaN             NaN             NaN             NaN             NaN             NaN             NaN             NaN
   1.5001000e+04   2.0000000e+00   3.0000000e+00   2.0500000e+01   0.0000000e+00   0.0000000e+00   0.0000000e+00   1.0000000e+00   1.0000000e+00   0.0000000e+00   0.0000000e+00   0.0000000e+00   0.0000000e+00   2.0000000e+00   0.0000000e+00   0.0000000e+00   0.0000000e+00   0.0000000e+00             NaN             NaN             NaN             NaN             NaN             NaN             NaN             NaN
   1.5001000e+04   2.0000000e+00   3.0000000e+00   2.1500000e+01   1.0000000e+00   0.0000000e+00   1.0000000e+00   1.0000000e+00   0.0000000e+00   1.0000000e+00   0.0000000e+00   0.0000000e+00   0.0000000e+00   0.0000000e+00   0.0000000e+00   1.0000000e+00   0.0000000e+00   0.0000000e+00             NaN             NaN             NaN             NaN             NaN             NaN             NaN             NaN
   1.5001000e+04   2.0000000e+00   3.0000000e+00   2.2500000e+01   0.0000000e+00   0.0000000e+00   0.0000000e+00   0.0000000e+00   1.0000000e+00   1.0000000e+00   0.0000000e+00   0.0000000e+00   0.0000000e+00   0.0000000e+00   0.0000000e+00   0.0000000e+00   0.0000000e+00   0.0000000e+00             NaN             NaN             NaN             NaN             NaN             NaN             NaN             NaN
   1.5001000e+04   2.0000000e+00   3.0000000e+00   2.3500000e+01   2.0000000e+00   0.0000000e+00   0.0000000e+00   1.0000000e+00   0.0000000e+00   0.0000000e+00   1.0000000e+00   0.0000000e+00   0.0000000e+00   2.0000000e+00   0.0000000e+00   2.0000000e+00   0.0000000e+00   1.0000000e+00             NaN             NaN             NaN             NaN             NaN             NaN             NaN             NaN
   1.5001000e+04   2.0000000e+00   3.0000000e+00   2.4500000e+01   0.0000000e+00   0.0000000e+00   0.0000000e+00   0.0000000e+00   0.0000000e+00   2.0000000e+00   1.0000000e+00   0.0000000e+00   0.0000000e+00   0.0000000e+00   0.0000000e+00   0.0000000e+00   0.0000000e+00   0.0000000e+00             NaN             NaN             NaN             NaN             NaN             NaN             NaN             NaN
   1.5001000e+04   2.0000000e+00   3.0000000e+00   2.5500000e+01   0.0000000e+00   0.0000000e+00   1.0000000e+00   0.0000000e+00   0.0000000e+00   0.0000000e+00   0.0000000e+00   0.0000000e+00   0.0000000e+00   1.0000000e+00   1.0000000e+00   0.0000000e+00   0.0000000e+00   0.0000000e+00             NaN             NaN             NaN             NaN             NaN             NaN             NaN             NaN
   1.5001000e+04   2.0000000e+00   3.0000000e+00   2.6500000e+01   1.0000000e+00   0.0000000e+00   0.0000000e+00   1.0000000e+00   0.0000000e+00   1.0000000e+00   0.0000000e+00   0.0000000e+00   0.0000000e+00   1.0000000e+00   0.0000000e+00   1.0000000e+00   0.0000000e+00   0.0000000e+00             NaN             NaN             NaN             NaN             NaN             NaN             NaN             NaN
   1.5001000e+04   2.0000000e+00   3.0000000e+00   2.7500000e+01   0.0000000e+00   0.0000000e+00   0.0000000e+00   0.0000000e+00   0.0000000e+00   0.0000000e+00   1.0000000e+00   1.0000000e+00   0.0000000e+00   1.0000000e+00   0.0000000e+00   1.0000000e+00   0.0000000e+00   0.0000000e+00             NaN             NaN             NaN             NaN             NaN             NaN             NaN             NaN
   1.5001000e+04   2.0000000e+00   3.0000000e+00   2.8500000e+01   0.0000000e+00   0.0000000e+00   1.0000000e+00   1.0000000e+00   0.0000000e+00   1.0000000e+00   1.0000000e+00   1.0000000e+00   0.0000000e+00   0.0000000e+00   1.0000000e+00   0.0000000e+00   0.0000000e+00   2.0000000e+00             NaN             NaN             NaN             NaN             NaN             NaN             NaN             NaN
   1.5001000e+04   2.0000000e+00   3.0000000e+00   2.9500000e+01   1.0000000e+00   0.0000000e+00   1.0000000e+00   1.0000000e+00   1.0000000e+00   1.0000000e+00   0.0000000e+00   1.0000000e+00   0.0000000e+00   1.0000000e+00   1.0000000e+00   0.0000000e+00   0.0000000e+00   0.0000000e+00             NaN             NaN             NaN             NaN             NaN             NaN             NaN             NaN
   1.5001000e+04   2.0000000e+00   3.0000000e+00   3.0500000e+01   0.0000000e+00   0.0000000e+00   0.0000000e+00   1.0000000e+00   0.0000000e+00   1.0000000e+00   2.0000000e+00   0.0000000e+00   0.0000000e+00   0.0000000e+00   0.0000000e+00   0.0000000e+00   0.0000000e+00   1.0000000e+00             NaN             NaN             NaN             NaN             NaN             NaN             NaN             NaN
   1.5001000e+04   2.0000000e+00   3.0000000e+00   3.1500000e+01   1.0000000e+00   0.0000000e+00   0.0000000e+00   0.0000000e+00   1.0000000e+00   0.0000000e+00   1.0000000e+00   1.0000000e+00   0.0000000e+00   1.0000000e+00   1.0000000e+00   2.0000000e+00   0.0000000e+00   0.0000000e+00             NaN             NaN             NaN             NaN             NaN             NaN             NaN             NaN
   1.5001000e+04   2.0000000e+00   3.0000000e+00   3.2500000e+01   1.0000000e+00   0.0000000e+00   0.0000000e+00   0.0000000e+00   2.0000000e+00   1.0000000e+00   1.0000000e+00   0.0000000e+00   0.0000000e+00   0.0000000e+00   0.0000000e+00   0.0000000e+00   0.0000000e+00   1.0000000e+00             NaN             NaN             NaN             NaN             NaN             NaN             NaN             NaN
   1.5001000e+04   2.0000000e+00   3.0000000e+00   3.3500000e+01   0.0000000e+00   1.0000000e+00   0.0000000e+00   1.0000000e+00   0.0000000e+00   0.0000000e+00   0.0000000e+00   2.0000000e+00   0.0000000e+00   0.0000000e+00   0.0000000e+00   1.0000000e+00   0.0000000e+00   1.0000000e+00             NaN             NaN             NaN             NaN             NaN             NaN             NaN             NaN
   1.5001000e+04   2.0000000e+00   3.0000000e+00   3.4500000e+01   0.0000000e+00   0.0000000e+00   0.0000000e+00   0.0000000e+00   0.0000000e+00   0.0000000e+00   1.0000000e+00   1.0000000e+00   0.0000000e+00   0.0000000e+00   0.0000000e+00   0.0000000e+00   1.0000000e+00   1.0000000e+00             NaN             NaN             NaN             NaN             NaN             NaN             NaN             NaN
   1.5001000e+04   2.0000000e+00   3.0000000e+00   3.5500000e+01   0.0000000e+00   0.0000000e+00   0.0000000e+00   0.0000000e+00   0.0000000e+00   1.0000000e+00   0.0000000e+00   0.0000000e+00   0.0000000e+00   1.0000000e+00   1.0000000e+00   0.0000000e+00   0.0000000e+00   0.0000000e+00             NaN             NaN             NaN             NaN             NaN             NaN             NaN             NaN
   1.5001000e+04   2.0000000e+00   3.0000000e+00   3.6500000e+01   0.0000000e+00   0.0000000e+00   0.0000000e+00   0.0000000e+00   0.0000000e+00   0.0000000e+00   2.0000000e+00   0.0000000e+00   0.0000000e+00   0.0000000e+00   1.0000000e+00   0.0000000e+00   1.0000000e+00   1.0000000e+00             NaN             NaN             NaN             NaN             NaN             NaN             NaN             NaN
   1.5001000e+04   2.0000000e+00   3.0000000e+00   3.7500000e+01   0.0000000e+00   1.0000000e+00   1.0000000e+00   0.0000000e+00   0.0000000e+00   1.0000000e+00   0.0000000e+00   1.0000000e+00   1.0000000e+00   0.0000000e+00   1.0000000e+00   0.0000000e+00   0.0000000e+00   0.0000000e+00             NaN             NaN             NaN             NaN             NaN             NaN             NaN             NaN
   1.5001000e+04   2.0000000e+00   3.0000000e+00   3.8500000e+01   0.0000000e+00   1.0000000e+00   0.0000000e+00   0.0000000e+00   0.0000000e+00   0.0000000e+00   2.0000000e+00   0.0000000e+00   0.0000000e+00   1.0000000e+00   0.0000000e+00   0.0000000e+00   0.0000000e+00   0.0000000e+00             NaN             NaN             NaN             NaN             NaN             NaN             NaN             NaN
   1.5001000e+04   2.0000000e+00   3.0000000e+00   3.9500000e+01   0.0000000e+00   0.0000000e+00   1.0000000e+00   0.0000000e+00   0.0000000e+00   0.0000000e+00   0.0000000e+00   0.0000000e+00   0.0000000e+00   0.0000000e+00   0.0000000e+00   0.0000000e+00   0.0000000e+00   0.0000000e+00             NaN             NaN             NaN             NaN             NaN             NaN             NaN             NaN
   1.5001000e+04   2.0000000e+00   3.0000000e+00   4.0500000e+01   0.0000000e+00   1.0000000e+00   0.0000000e+00   0.0000000e+00   1.0000000e+00   0.0000000e+00   0.0000000e+00   0.0000000e+00   1.0000000e+00   0.0000000e+00   0.0000000e+00   0.0000000e+00   1.0000000e+00   2.0000000e+00             NaN             NaN             NaN             NaN             NaN             NaN             NaN             NaN
   1.5001000e+04   2.0000000e+00   3.0000000e+00   4.1500000e+01   1.0000000e+00   0.0000000e+00   0.0000000e+00   0.0000000e+00   0.0000000e+00   0.0000000e+00   1.0000000e+00   1.0000000e+00   0.0000000e+00   0.0000000e+00   1.0000000e+00   0.0000000e+00   0.0000000e+00   0.0000000e+00             NaN             NaN             NaN             NaN             NaN             NaN             NaN             NaN
   1.5001000e+04   2.0000000e+00   3.0000000e+00   4.2500000e+01   1.0000000e+00   0.0000000e+00   1.0000000e+00   0.0000000e+00   0.0000000e+00   1.0000000e+00   1.0000000e+00   0.0000000e+00   1.0000000e+00   0.0000000e+00   0.0000000e+00   0.0000000e+00   1.0000000e+00   0.0000000e+00             NaN             NaN             NaN             NaN             NaN             NaN             NaN             NaN
   1.5001000e+04   2.0000000e+00   3.0000000e+00   4.3500000e+01   2.0000000e+00   1.0000000e+00   0.0000000e+00   0.0000000e+00   0.0000000e+00   0.0000000e+00   0.0000000e+00   0.0000000e+00   0.0000000e+00   0.0000000e+00   0.0000000e+00   0.0000000e+00   0.0000000e+00   0.0000000e+00             NaN             NaN             NaN             NaN             NaN             NaN             NaN             NaN
   1.5001000e+04   2.0000000e+00   3.0000000e+00   4.4500000e+01   1.0000000e+00   0.0000000e+00   1.0000000e+00   0.0000000e+00   0.0000000e+00   0.0000000e+00   0.0000000e+00   0.0000000e+00   2.0000000e+00   0.0000000e+00   0.0000000e+00   1.0000000e+00   0.0000000e+00   0.0000000e+00             NaN             NaN             NaN             NaN             NaN             NaN             NaN             NaN
   1.5001000e+04   2.0000000e+00   3.0000000e+00   4.5500000e+01   0.0000000e+00   1.0000000e+00   0.0000000e+00   0.0000000e+00   1.0000000e+00   1.0000000e+00   1.0000000e+00   0.0000000e+00   0.0000000e+00   0.0000000e+00   0.0000000e+00   0.0000000e+00   1.0000000e+00   0.0000000e+00             NaN             NaN             NaN             NaN             NaN             NaN             NaN             NaN
   1.5001000e+04   2.0000000e+00   3.0000000e+00   4.6500000e+01   0.0000000e+00   1.0000000e+00   0.0000000e+00   0.0000000e+00   0.0000000e+00   0.0000000e+00   0.0000000e+00   0.0000000e+00   0.0000000e+00   0.0000000e+00   0.0000000e+00   0.0000000e+00   0.0000000e+00   0.0000000e+00             NaN             NaN             NaN             NaN             NaN             NaN             NaN             NaN
   1.5001000e+04   2.0000000e+00   3.0000000e+00   4.7500000e+01   0.0000000e+00   0.0000000e+00   1.0000000e+00   0.0000000e+00   1.0000000e+00   1.0000000e+00   1.0000000e+00   0.0000000e+00   1.0000000e+00   0.0000000e+00   1.0000000e+00   1.0000000e+00   1.0000000e+00   0.0000000e+00             NaN             NaN             NaN             NaN             NaN             NaN             NaN             NaN
   1.5001000e+04   2.0000000e+00   3.0000000e+00   4.8500000e+01   2.0000000e+00   0.0000000e+00   0.0000000e+00   0.0000000e+00   1.0000000e+00   0.0000000e+00   1.0000000e+00   1.0000000e+00   0.0000000e+00   0.0000000e+00   2.0000000e+00   0.0000000e+00   0.0000000e+00   0.0000000e+00             NaN             NaN             NaN             NaN             NaN             NaN             NaN             NaN
   1.5001000e+04   2.0000000e+00   3.0000000e+00   4.9500000e+01   0.0000000e+00   0.0000000e+00   0.0000000e+00   0.0000000e+00   0.0000000e+00   0.0000000e+00   1.0000000e+00   0.0000000e+00   0.0000000e+00   0.0000000e+00   0.0000000e+00   0.0000000e+00   0.0000000e+00   0.0000000e+00             NaN             NaN             NaN             NaN             NaN             NaN             NaN             NaN
   1.5001000e+04   2.0000000e+00   3.0000000e+00   5.0500000e+01   0.0000000e+00   0.0000000e+00   1.0000000e+00   0.0000000e+00   0.0000000e+00   0.0000000e+00   1.0000000e+00   1.0000000e+00   0.0000000e+00   0.0000000e+00   0.0000000e+00   0.0000000e+00   0.0000000e+00   0.0000000e+00             NaN             NaN             NaN             NaN             NaN             NaN             NaN             NaN
   1.5001000e+04   2.0000000e+00   3.0000000e+00   5.1500000e+01   0.0000000e+00   1.0000000e+00   0.0000000e+00   0.0000000e+00   1.0000000e+00   0.0000000e+00   1.0000000e+00   0.0000000e+00   1.0000000e+00   0.0000000e+00   0.0000000e+00   0.0000000e+00   0.0000000e+00   0.0000000e+00             NaN             NaN             NaN             NaN             NaN             NaN             NaN             NaN
   1.5001000e+04   2.0000000e+00   3.0000000e+00   5.2500000e+01   1.0000000e+00   0.0000000e+00   1.0000000e+00   0.0000000e+00   0.0000000e+00   0.0000000e+00   0.0000000e+00   1.0000000e+00   0.0000000e+00   0.0000000e+00   0.0000000e+00   0.0000000e+00   0.0000000e+00   0.0000000e+00             NaN             NaN             NaN             NaN             NaN             NaN             NaN             NaN
   1.5001000e+04   2.0000000e+00   3.0000000e+00   5.3500000e+01   1.0000000e+00   0.0000000e+00   0.0000000e+00   0.0000000e+00   1.0000000e+00   0.0000000e+00   0.0000000e+00   1.0000000e+00   0.0000000e+00   1.0000000e+00   0.0000000e+00   0.0000000e+00   0.0000000e+00   0.0000000e+00             NaN             NaN             NaN             NaN             NaN             NaN             NaN             NaN
   1.5001000e+04   2.0000000e+00   3.0000000e+00   5.4500000e+01   0.0000000e+00   0.0000000e+00   0.0000000e+00   0.0000000e+00   0.0000000e+00   0.0000000e+00   1.0000000e+00   0.0000000e+00   1.0000000e+00   0.0000000e+00   1.0000000e+00   0.0000000e+00   0.0000000e+00   0.0000000e+00             NaN             NaN             NaN             NaN             NaN             NaN             NaN             NaN
   1.5001000e+04   2.0000000e+00   3.0000000e+00   5.5500000e+01   0.0000000e+00   0.0000000e+00   0.0000000e+00   0.0000000e+00   1.0000000e+00   0.0000000e+00   1.0000000e+00   1.0000000e+00   0.0000000e+00   0.0000000e+00   1.0000000e+00   0.0000000e+00   0.0000000e+00   0.0000000e+00             NaN             NaN             NaN             NaN             NaN             NaN             NaN             NaN
   1.5001000e+04   2.0000000e+00   3.0000000e+00   5.6500000e+01   0.0000000e+00   0.0000000e+00   0.0000000e+00   0.0000000e+00   1.0000000e+00   0.0000000e+00   0.0000000e+00   0.0000000e+00   1.0000000e+00   0.0000000e+00   1.0000000e+00   0.0000000e+00   0.0000000e+00   0.0000000e+00             NaN             NaN             NaN             NaN             NaN             NaN             NaN             NaN
   1.5001000e+04   2.0000000e+00   3.0000000e+00   5.7500000e+01   0.0000000e+00   1.0000000e+00   1.0000000e+00   0.0000000e+00   0.0000000e+00   0.0000000e+00   0.0000000e+00   0.0000000e+00   0.0000000e+00   1.0000000e+00   0.0000000e+00   0.0000000e+00   0.0000000e+00   0.0000000e+00             NaN             NaN             NaN             NaN             NaN             NaN             NaN             NaN
   1.5001000e+04   2.0000000e+00   3.0000000e+00   5.8500000e+01   0.0000000e+00   0.0000000e+00   0.0000000e+00   0.0000000e+00   0.0000000e+00   0.0000000e+00   0.0000000e+00   0.0000000e+00   0.0000000e+00   0.0000000e+00   0.0000000e+00   0.0000000e+00   0.0000000e+00   0.0000000e+00             NaN             NaN             NaN             NaN             NaN             NaN             NaN             NaN
   1.5001000e+04   2.0000000e+00   3.0000000e+00   5.9500000e+01   0.0000000e+00   0.0000000e+00   0.0000000e+00   0.0000000e+00   0.0000000e+00   0.0000000e+00   0.0000000e+00   0.0000000e+00   0.0000000e+00   0.0000000e+00   0.0000000e+00   0.0000000e+00   0.0000000e+00   1.0000000e+00             NaN             NaN             NaN             NaN             NaN             NaN             NaN             NaN
   1.5001000e+04   2.0000000e+00   3.0000000e+00   6.0500000e+01   0.0000000e+00   1.0000000e+00   1.0000000e+00   0.0000000e+00   0.0000000e+00   0.0000000e+00   0.0000000e+00   0.0000000e+00   0.0000000e+00   0.0000000e+00   0.0000000e+00   0.0000000e+00   0.0000000e+00   0.0000000e+00             NaN             NaN             NaN             NaN             NaN             NaN             NaN             NaN
   1.5001000e+04   2.0000000e+00   3.0000000e+00   6.1500000e+01   0.0000000e+00   0.0000000e+00   0.0000000e+00   0.0000000e+00   1.0000000e+00   0.0000000e+00   0.0000000e+00   0.0000000e+00   0.0000000e+00   0.0000000e+00   0.0000000e+00   0.0000000e+00   0.0000000e+00   0.0000000e+00             NaN             NaN             NaN             NaN             NaN             NaN             NaN             NaN
   1.5001000e+04   2.0000000e+00   3.0000000e+00   6.2500000e+01   0.0000000e+00   1.0000000e+00   0.0000000e+00   0.0000000e+00   0.0000000e+00   0.0000000e+00   0.0000000e+00   0.0000000e+00   0.0000000e+00   0.0000000e+00   0.0000000e+00   0.0000000e+00   0.0000000e+00   1.0000000e+00             NaN             NaN             NaN             NaN             NaN             NaN             NaN             NaN
   1.5001000e+04   2.0000000e+00   3.0000000e+00   6.3500000e+01   0.0000000e+00   0.0000000e+00   0.0000000e+00   0.0000000e+00   0.0000000e+00   0.0000000e+00   0.0000000e+00   0.0000000e+00   1.0000000e+00   0.0000000e+00   0.0000000e+00   0.0000000e+00   0.0000000e+00   0.0000000e+00             NaN             NaN             NaN             NaN             NaN             NaN             NaN             NaN
   1.5001000e+04   2.0000000e+00   3.0000000e+00   6.4500000e+01   0.0000000e+00   1.0000000e+00   0.0000000e+00   0.0000000e+00   0.0000000e+00   0.0000000e+00   0.0000000e+00   0.0000000e+00   0.0000000e+00   0.0000000e+00   0.0000000e+00   0.0000000e+00   0.0000000e+00   0.0000000e+00             NaN             NaN             NaN             NaN             NaN             NaN             NaN             NaN
   1.5001000e+04   2.0000000e+00   3.0000000e+00   6.5500000e+01   0.0000000e+00   0.0000000e+00   0.0000000e+00   0.0000000e+00   0.0000000e+00   0.0000000e+00   0.0000000e+00   0.0000000e+00   0.0000000e+00   1.0000000e+00   0.0000000e+00   0.0000000e+00   0.0000000e+00   0.0000000e+00             NaN             NaN             NaN             NaN             NaN             NaN             NaN             NaN
   1.5001000e+04   2.0000000e+00   3.0000000e+00   6.6500000e+01   0.0000000e+00   1.0000000e+00   0.0000000e+00   0.0000000e+00   0.0000000e+00   0.0000000e+00   0.0000000e+00   0.0000000e+00   2.0000000e+00   0.0000000e+00   0.0000000e+00   0.0000000e+00   0.0000000e+00   0.0000000e+00             NaN             NaN             NaN             NaN             NaN             NaN             NaN             NaN
   1.5001000e+04   2.0000000e+00   3.0000000e+00   6.7500000e+01   0.0000000e+00   0.0000000e+00   1.0000000e+00   0.0000000e+00   0.0000000e+00   0.0000000e+00   0.0000000e+00   0.0000000e+00   0.0000000e+00   0.0000000e+00   0.0000000e+00   0.0000000e+00   0.0000000e+00   0.0000000e+00             NaN             NaN             NaN             NaN             NaN             NaN             NaN             NaN
   1.5001000e+04   2.0000000e+00   3.0000000e+00   6.8500000e+01   0.0000000e+00   0.0000000e+00   0.0000000e+00   0.0000000e+00   0.0000000e+00   0.0000000e+00   0.0000000e+00   0.0000000e+00   0.0000000e+00   0.0000000e+00   0.0000000e+00   0.0000000e+00   0.0000000e+00   0.0000000e+00             NaN             NaN             NaN             NaN             NaN             NaN             NaN             NaN
   1.5001000e+04   2.0000000e+00   3.0000000e+00   6.9500000e+01   0.0000000e+00   1.0000000e+00   0.0000000e+00   0.0000000e+00   0.0000000e+00   0.0000000e+00   0.0000000e+00   0.0000000e+00   1.0000000e+00   0.0000000e+00   0.0000000e+00   0.0000000e+00   0.0000000e+00   0.0000000e+00             NaN             NaN             NaN             NaN             NaN             NaN             NaN             NaN
   1.5001000e+04   2.0000000e+00   3.0000000e+00   7.0500000e+01   1.0000000e+00   0.0000000e+00   0.0000000e+00   0.0000000e+00   0.0000000e+00   0.0000000e+00   0.0000000e+00   0.0000000e+00   1.0000000e+00   0.0000000e+00   0.0000000e+00   0.0000000e+00   0.0000000e+00   0.0000000e+00             NaN             NaN             NaN             NaN             NaN             NaN             NaN             NaN
   1.5001000e+04   2.0000000e+00   3.0000000e+00   7.1500000e+01   1.0000000e+00   0.0000000e+00   0.0000000e+00   0.0000000e+00   0.0000000e+00   0.0000000e+00   0.0000000e+00   0.0000000e+00   0.0000000e+00   0.0000000e+00   0.0000000e+00   0.0000000e+00   0.0000000e+00   0.0000000e+00             NaN             NaN             NaN             NaN             NaN             NaN             NaN             NaN
   1.5001000e+04   2.0000000e+00   3.0000000e+00   7.2500000e+01   0.0000000e+00   0.0000000e+00   0.0000000e+00   0.0000000e+00   0.0000000e+00   0.0000000e+00   0.0000000e+00   0.0000000e+00   0.0000000e+00   1.0000000e+00   0.0000000e+00   0.0000000e+00   0.0000000e+00   0.0000000e+00             NaN             NaN             NaN             NaN             NaN             NaN             NaN             NaN
   1.5001000e+04   2.0000000e+00   3.0000000e+00   7.3500000e+01   1.0000000e+00   0.0000000e+00   0.0000000e+00   0.0000000e+00   0.0000000e+00   0.0000000e+00   0.0000000e+00   0.0000000e+00   0.0000000e+00   0.0000000e+00   0.0000000e+00   0.0000000e+00   0.0000000e+00   0.0000000e+00             NaN             NaN             NaN             NaN             NaN             NaN             NaN             NaN
   1.5001000e+04   2.0000000e+00   3.0000000e+00   7.4500000e+01   0.0000000e+00   0.0000000e+00   0.0000000e+00   0.0000000e+00   0.0000000e+00   0.0000000e+00   0.0000000e+00   0.0000000e+00   0.0000000e+00   0.0000000e+00   0.0000000e+00   0.0000000e+00   0.0000000e+00   0.0000000e+00             NaN             NaN             NaN             NaN             NaN             NaN             NaN             NaN
   1.5001000e+04   2.0000000e+00   3.0000000e+00   7.5500000e+01   0.0000000e+00   1.0000000e+00   0.0000000e+00   0.0000000e+00   0.0000000e+00   0.0000000e+00   0.0000000e+00   0.0000000e+00   0.0000000e+00   0.0000000e+00   0.0000000e+00   0.0000000e+00   0.0000000e+00   0.0000000e+00             NaN             NaN             NaN             NaN             NaN             NaN             NaN             NaN
   1.5001000e+04   2.0000000e+00   3.0000000e+00   7.6500000e+01   0.0000000e+00   0.0000000e+00   0.0000000e+00   0.0000000e+00   0.0000000e+00   1.0000000e+00   0.0000000e+00   0.0000000e+00   0.0000000e+00   0.0000000e+00   0.0000000e+00   0.0000000e+00   0.0000000e+00   0.0000000e+00             NaN             NaN             NaN             NaN             NaN             NaN             NaN             NaN
   1.5001000e+04   2.0000000e+00   3.0000000e+00   7.7500000e+01   2.0000000e+00   0.0000000e+00   0.0000000e+00   0.0000000e+00   0.0000000e+00   0.0000000e+00   0.0000000e+00   0.0000000e+00   0.0000000e+00   0.0000000e+00   0.0000000e+00   0.0000000e+00   0.0000000e+00   0.0000000e+00             NaN             NaN             NaN             NaN             NaN             NaN             NaN             NaN
   1.5001000e+04   2.0000000e+00   3.0000000e+00   7.8500000e+01   0.0000000e+00   0.0000000e+00   0.0000000e+00   0.0000000e+00   0.0000000e+00   0.0000000e+00   0.0000000e+00   0.0000000e+00   0.0000000e+00   0.0000000e+00   0.0000000e+00   0.0000000e+00   0.0000000e+00   0.0000000e+00             NaN             NaN             NaN             NaN             NaN             NaN             NaN             NaN
   1.5001000e+04   2.0000000e+00   3.0000000e+00   7.9500000e+01   0.0000000e+00   0.0000000e+00   0.0000000e+00   0.0000000e+00   0.0000000e+00   0.0000000e+00   0.0000000e+00   0.0000000e+00   0.0000000e+00   0.0000000e+00   0.0000000e+00   0.0000000e+00   0.0000000e+00   0.0000000e+00             NaN             NaN             NaN             NaN             NaN             NaN             NaN             NaN
   1.5001000e+04   2.0000000e+00   3.0000000e+00   8.0500000e+01   0.0000000e+00   1.0000000e+00   0.0000000e+00   0.0000000e+00   0.0000000e+00   0.0000000e+00   0.0000000e+00   0.0000000e+00   0.0000000e+00   0.0000000e+00   0.0000000e+00   0.0000000e+00   0.0000000e+00   0.0000000e+00             NaN             NaN             NaN             NaN             NaN             NaN             NaN             NaN
   1.5001000e+04   2.0000000e+00   3.0000000e+00   8.1500000e+01   0.0000000e+00   0.0000000e+00   0.0000000e+00   0.0000000e+00   0.0000000e+00   0.0000000e+00   0.0000000e+00   0.0000000e+00   0.0000000e+00   0.0000000e+00   0.0000000e+00   0.0000000e+00   0.0000000e+00   0.0000000e+00             NaN             NaN             NaN             NaN             NaN             NaN             NaN             NaN
   1.5001000e+04   2.0000000e+00   3.0000000e+00   8.2500000e+01   0.0000000e+00   0.0000000e+00   0.0000000e+00   0.0000000e+00   0.0000000e+00   0.0000000e+00   0.0000000e+00   0.0000000e+00   0.0000000e+00   0.0000000e+00   0.0000000e+00   0.0000000e+00   0.0000000e+00   0.0000000e+00             NaN             NaN             NaN             NaN             NaN             NaN             NaN             NaN
   1.5001000e+04   2.0000000e+00   3.0000000e+00   8.3500000e+01   0.0000000e+00   1.0000000e+00   0.0000000e+00   0.0000000e+00   0.0000000e+00   0.0000000e+00   0.0000000e+00   0.0000000e+00   0.0000000e+00   0.0000000e+00   0.0000000e+00   0.0000000e+00   0.0000000e+00   0.0000000e+00             NaN             NaN             NaN             NaN             NaN             NaN             NaN             NaN
   1.5001000e+04   2.0000000e+00   3.0000000e+00   8.4500000e+01   0.0000000e+00   0.0000000e+00   0.0000000e+00   0.0000000e+00   0.0000000e+00   0.0000000e+00   0.0000000e+00   0.0000000e+00   0.0000000e+00   0.0000000e+00   0.0000000e+00   0.0000000e+00   0.0000000e+00   0.0000000e+00             NaN             NaN             NaN             NaN             NaN             NaN             NaN             NaN
   1.5001000e+04   2.0000000e+00   3.0000000e+00   8.5500000e+01   0.0000000e+00   0.0000000e+00   0.0000000e+00   0.0000000e+00   0.0000000e+00   0.0000000e+00   0.0000000e+00   0.0000000e+00   0.0000000e+00   0.0000000e+00   0.0000000e+00   0.0000000e+00   0.0000000e+00   0.0000000e+00             NaN             NaN             NaN             NaN             NaN             NaN             NaN             NaN
   1.5001000e+04   2.0000000e+00   3.0000000e+00   8.6500000e+01   0.0000000e+00   0.0000000e+00   0.0000000e+00   0.0000000e+00   0.0000000e+00   0.0000000e+00   0.0000000e+00   0.0000000e+00   0.0000000e+00   0.0000000e+00   0.0000000e+00   0.0000000e+00   0.0000000e+00   0.0000000e+00             NaN             NaN             NaN             NaN             NaN             NaN             NaN             NaN
   1.5001000e+04   2.0000000e+00   3.0000000e+00   8.7500000e+01   0.0000000e+00   0.0000000e+00   0.0000000e+00   0.0000000e+00   0.0000000e+00   0.0000000e+00   0.0000000e+00   0.0000000e+00   0.0000000e+00   0.0000000e+00   0.0000000e+00   0.0000000e+00   0.0000000e+00   0.0000000e+00             NaN             NaN             NaN             NaN             NaN             NaN             NaN             NaN
   1.5001000e+04   2.0000000e+00   3.0000000e+00   8.8500000e+01   0.0000000e+00   0.0000000e+00   0.0000000e+00   0.0000000e+00   0.0000000e+00   0.0000000e+00   0.0000000e+00   0.0000000e+00   0.0000000e+00   0.0000000e+00   0.0000000e+00   0.0000000e+00   0.0000000e+00   0.0000000e+00             NaN             NaN             NaN             NaN             NaN             NaN             NaN             NaN
   1.5001000e+04   2.0000000e+00   3.0000000e+00   8.9500000e+01   0.0000000e+00   0.0000000e+00   0.0000000e+00   0.0000000e+00   0.0000000e+00   0.0000000e+00   0.0000000e+00   0.0000000e+00   0.0000000e+00   0.0000000e+00   0.0000000e+00   0.0000000e+00   0.0000000e+00   0.0000000e+00             NaN             NaN             NaN             NaN             NaN             NaN             NaN             NaN
   1.5001000e+04   2.0000000e+00   3.0000000e+00   9.0500000e+01   0.0000000e+00   0.0000000e+00   0.0000000e+00   0.0000000e+00   0.0000000e+00   0.0000000e+00   0.0000000e+00   0.0000000e+00   0.0000000e+00   0.0000000e+00   0.0000000e+00   1.0000000e+00   0.0000000e+00   0.0000000e+00             NaN             NaN             NaN             NaN             NaN             NaN             NaN             NaN
   1.5001000e+04   2.0000000e+00   3.0000000e+00   9.1500000e+01   0.0000000e+00   0.0000000e+00   0.0000000e+00   0.0000000e+00   0.0000000e+00   0.0000000e+00   0.0000000e+00   0.0000000e+00   0.0000000e+00   0.0000000e+00   0.0000000e+00   0.0000000e+00   0.0000000e+00   0.0000000e+00             NaN             NaN             NaN             NaN             NaN             NaN             NaN             NaN
   1.5001000e+04   2.0000000e+00   3.0000000e+00   9.2500000e+01   0.0000000e+00   0.0000000e+00   0.0000000e+00   0.0000000e+00   0.0000000e+00   0.0000000e+00   0.0000000e+00   0.0000000e+00   0.0000000e+00   0.0000000e+00   0.0000000e+00   0.0000000e+00   0.0000000e+00   0.0000000e+00             NaN             NaN             NaN             NaN             NaN             NaN             NaN             NaN
   1.5001000e+04   2.0000000e+00   3.0000000e+00   9.3500000e+01   0.0000000e+00   0.0000000e+00   0.0000000e+00   0.0000000e+00   0.0000000e+00   0.0000000e+00   0.0000000e+00   0.0000000e+00   0.0000000e+00   0.0000000e+00   0.0000000e+00   0.0000000e+00   0.0000000e+00   0.0000000e+00             NaN             NaN             NaN             NaN             NaN             NaN             NaN             NaN
   1.5001000e+04   2.0000000e+00   3.0000000e+00   9.4500000e+01   0.0000000e+00   0.0000000e+00   0.0000000e+00   0.0000000e+00   0.0000000e+00   0.0000000e+00   0.0000000e+00   0.0000000e+00   0.0000000e+00   0.0000000e+00   0.0000000e+00   0.0000000e+00   0.0000000e+00   0.0000000e+00             NaN             NaN             NaN             NaN             NaN             NaN             NaN             NaN
   1.5001000e+04   2.0000000e+00   3.0000000e+00   9.5500000e+01   0.0000000e+00   0.0000000e+00   0.0000000e+00   0.0000000e+00   0.0000000e+00   0.0000000e+00   0.0000000e+00   0.0000000e+00   0.0000000e+00   0.0000000e+00   0.0000000e+00   0.0000000e+00   0.0000000e+00   0.0000000e+00             NaN             NaN             NaN             NaN             NaN             NaN             NaN             NaN
   1.5002000e+04   1.0000000e+00   1.0000000e+00  -7.5000000e+00   0.0000000e+00   0.0000000e+00   0.0000000e+00   0.0000000e+00   0.0000000e+00   0.0000000e+00   0.0000000e+00   0.0000000e+00   0.0000000e+00   0.0000000e+00   0.0000000e+00   0.0000000e+00   0.0000000e+00   0.0000000e+00   0.0000000e+00   0.0000000e+00   0.0000000e+00   0.0000000e+00             NaN             NaN             NaN             NaN
   1.5002000e+04   1.0000000e+00   1.0000000e+00  -6.5000000e+00   0.0000000e+00   0.0000000e+00   0.0000000e+00   0.0000000e+00   0.0000000e+00   0.0000000e+00   0.0000000e+00   0.0000000e+00   0.0000000e+00   0.0000000e+00   0.0000000e+00   0.0000000e+00   0.0000000e+00   0.0000000e+00   0.0000000e+00   0.0000000e+00   0.0000000e+00   0.0000000e+00             NaN             NaN             NaN             NaN
   1.5002000e+04   1.0000000e+00   1.0000000e+00  -5.5000000e+00   0.0000000e+00   0.0000000e+00   0.0000000e+00   0.0000000e+00   0.0000000e+00   0.0000000e+00   0.0000000e+00   0.0000000e+00   0.0000000e+00   0.0000000e+00   0.0000000e+00   0.0000000e+00   0.0000000e+00   0.0000000e+00   0.0000000e+00   0.0000000e+00   0.0000000e+00   0.0000000e+00             NaN             NaN             NaN             NaN
   1.5002000e+04   1.0000000e+00   1.0000000e+00  -4.5000000e+00   0.0000000e+00   0.0000000e+00   0.0000000e+00   0.0000000e+00   0.0000000e+00   0.0000000e+00   0.0000000e+00   0.0000000e+00   0.0000000e+00   0.0000000e+00   0.0000000e+00   0.0000000e+00   0.0000000e+00   0.0000000e+00   0.0000000e+00   0.0000000e+00   0.0000000e+00   0.0000000e+00             NaN             NaN             NaN             NaN
   1.5002000e+04   1.0000000e+00   1.0000000e+00  -3.5000000e+00   0.0000000e+00   0.0000000e+00   0.0000000e+00   0.0000000e+00   0.0000000e+00   0.0000000e+00   0.0000000e+00   0.0000000e+00   0.0000000e+00   0.0000000e+00   0.0000000e+00   0.0000000e+00   0.0000000e+00   0.0000000e+00   0.0000000e+00   0.0000000e+00   0.0000000e+00   0.0000000e+00             NaN             NaN             NaN             NaN
   1.5002000e+04   1.0000000e+00   1.0000000e+00  -2.5000000e+00   0.0000000e+00   0.0000000e+00   0.0000000e+00   0.0000000e+00   0.0000000e+00   0.0000000e+00   0.0000000e+00   0.0000000e+00   0.0000000e+00   0.0000000e+00   0.0000000e+00   0.0000000e+00   0.0000000e+00   0.0000000e+00   0.0000000e+00   0.0000000e+00   0.0000000e+00   0.0000000e+00             NaN             NaN             NaN             NaN
   1.5002000e+04   1.0000000e+00   1.0000000e+00  -1.5000000e+00   0.0000000e+00   0.0000000e+00   0.0000000e+00   0.0000000e+00   0.0000000e+00   0.0000000e+00   0.0000000e+00   0.0000000e+00   0.0000000e+00   0.0000000e+00   0.0000000e+00   0.0000000e+00   0.0000000e+00   0.0000000e+00   0.0000000e+00   0.0000000e+00   0.0000000e+00   0.0000000e+00             NaN             NaN             NaN             NaN
   1.5002000e+04   1.0000000e+00   1.0000000e+00  -5.0000000e-01   0.0000000e+00   0.0000000e+00   0.0000000e+00   0.0000000e+00   0.0000000e+00   0.0000000e+00   0.0000000e+00   0.0000000e+00   0.0000000e+00   0.0000000e+00   0.0000000e+00   0.0000000e+00   0.0000000e+00   0.0000000e+00   0.0000000e+00   0.0000000e+00   0.0000000e+00   0.0000000e+00             NaN             NaN             NaN             NaN
   1.5002000e+04   1.0000000e+00   1.0000000e+00   5.0000000e-01   0.0000000e+00   0.0000000e+00   0.0000000e+00   0.0000000e+00   0.0000000e+00   0.0000000e+00   0.0000000e+00   0.0000000e+00   0.0000000e+00   0.0000000e+00   0.0000000e+00   0.0000000e+00   0.0000000e+00   0.0000000e+00   0.0000000e+00   0.0000000e+00   0.0000000e+00   0.0000000e+00             NaN             NaN             NaN             NaN
   1.5002000e+04   1.0000000e+00   1.0000000e+00   1.5000000e+00   0.0000000e+00   0.0000000e+00   0.0000000e+00   0.0000000e+00   0.0000000e+00   0.0000000e+00   0.0000000e+00   0.0000000e+00   0.0000000e+00   0.0000000e+00   0.0000000e+00   0.0000000e+00   0.0000000e+00   0.0000000e+00   0.0000000e+00   0.0000000e+00   0.0000000e+00   0.0000000e+00             NaN             NaN             NaN             NaN
   1.5002000e+04   1.0000000e+00   1.0000000e+00   2.5000000e+00   2.0000000e+00   0.0000000e+00   0.0000000e+00   0.0000000e+00   0.0000000e+00   0.0000000e+00   0.0000000e+00   0.0000000e+00   0.0000000e+00   0.0000000e+00   1.0000000e+00   0.0000000e+00   0.0000000e+00   0.0000000e+00   0.0000000e+00   0.0000000e+00   1.0000000e+00   0.0000000e+00             NaN             NaN             NaN             NaN
   1.5002000e+04   1.0000000e+00   1.0000000e+00   3.5000000e+00   3.0000000e+00   0.0000000e+00   0.0000000e+00   0.0000000e+00   0.0000000e+00   0.0000000e+00   0.0000000e+00   2.0000000e+00   2.0000000e+00   2.0000000e+00   0.0000000e+00   0.0000000e+00   0.0000000e+00   0.0000000e+00   0.0000000e+00   0.0000000e+00   1.0000000e+00   0.0000000e+00             NaN             NaN             NaN             NaN
   1.5002000e+04   1.0000000e+00   1.0000000e+00   4.5000000e+00   2.0000000e+00   0.0000000e+00   0.0000000e+00   1.0000000e+00   1.0000000e+00   0.0000000e+00   0.0000000e+00   1.0000000e+00   1.0000000e+00   1.0000000e+00   0.0000000e+00   0.0000000e+00   0.0000000e+00   0.0000000e+00   0.0000000e+00   0.0000000e+00   1.0000000e+00   1.0000000e+00             NaN             NaN             NaN             NaN
   1.5002000e+04   1.0000000e+00   1.0000000e+00   5.5000000e+00   1.0000000e+00   0.0000000e+00   0.0000000e+00   0.0000000e+00   1.0000000e+00   0.0000000e+00   0.0000000e+00   1.0000000e+00   3.0000000e+00   3.0000000e+00   3.0000000e+00   2.0000000e+00   2.0000000e+00   1.0000000e+00   1.0000000e+00   0.0000000e+00   1.0000000e+00   1.0000000e+00             NaN             NaN             NaN             NaN
   1.5002000e+04   1.0000000e+00   1.0000000e+00   6.5000000e+00   0.0000000e+00   0.0000000e+00   0.0000000e+00   1.0000000e+00   1.0000000e+00   1.0000000e+00   0.0000000e+00   1.0000000e+00   3.0000000e+00   1.0000000e+00   1.0000000e+00   2.0000000e+00   1.0000000e+00   1.0000000e+00   2.0000000e+00   0.0000000e+00   1.0000000e+00   1.0000000e+00             NaN             NaN             NaN             NaN
   1.5002000e+04   1.0000000e+00   1.0000000e+00   7.5000000e+00   0.0000000e+00   0.0000000e+00   1.0000000e+00   1.0000000e+00   2.0000000e+00   0.0000000e+00   1.0000000e+00   2.0000000e+00   2.0000000e+00   1.0000000e+00   1.0000000e+00   3.0000000e+00   2.0000000e+00   1.0000000e+00   1.0000000e+00   0.0000000e+00   2.0000000e+00   1.0000000e+00             NaN             NaN             NaN             NaN
   1.5002000e+04   1.0000000e+00   1.0000000e+00   8.5000000e+00   1.0000000e+00   0.0000000e+00   0.0000000e+00   0.0000000e+00   0.0000000e+00   0.0000000e+00   2.0000000e+00   1.0000000e+00   2.0000000e+00   2.0000000e+00   1.0000000e+00   1.0000000e+00   1.0000000e+00   1.0000000e+00   2.0000000e+00   0.0000000e+00   2.0000000e+00   2.0000000e+00             NaN             NaN             NaN             NaN
   1.5002000e+04   1.0000000e+00   1.0000000e+00   9.5000000e+00   1.0000000e+00   0.0000000e+00   0.0000000e+00   2.0000000e+00   1.0000000e+00   1.0000000e+00   1.0000000e+00   1.0000000e+00   0.0000000e+00   1.0000000e+00   1.0000000e+00   1.0000000e+00   2.0000000e+00   1.0000000e+00   1.0000000e+00   0.0000000e+00   2.0000000e+00   2.0000000e+00             NaN             NaN             NaN             NaN
   1.5002000e+04   1.0000000e+00   1.0000000e+00   1.0500000e+01   0.0000000e+00   0.0000000e+00   1.0000000e+00   1.0000000e+00   1.0000000e+00   2.0000000e+00   2.0000000e+00   1.0000000e+00   3.0000000e+00   1.0000000e+00   0.0000000e+00   2.0000000e+00   2.0000000e+00   2.0000000e+00   1.0000000e+00   0.0000000e+00   0.0000000e+00   1.0000000e+00             NaN             NaN             NaN             NaN
   1.5002000e+04   1.0000000e+00   1.0000000e+00   1.1500000e+01   0.0000000e+00   1.0000000e+00   0.0000000e+00   2.0000000e+00   1.0000000e+00   1.0000000e+00   2.0000000e+00   1.0000000e+00   2.0000000e+00   0.0000000e+00   0.0000000e+00   0.0000000e+00   3.0000000e+00   2.0000000e+00   3.0000000e+00   0.0000000e+00   1.0000000e+00   1.0000000e+00             NaN             NaN             NaN             NaN
   1.5002000e+04   1.0000000e+00   1.0000000e+00   1.2500000e+01   0.0000000e+00   1.0000000e+00   1.0000000e+00   0.0000000e+00   1.0000000e+00   1.0000000e+00   0.0000000e+00   2.0000000e+00   0.0000000e+00   0.0000000e+00   0.0000000e+00   1.0000000e+00   1.0000000e+00   1.0000000e+00   0.0000000e+00   0.0000000e+00   1.0000000e+00   0.0000000e+00             NaN             NaN             NaN             NaN
   1.5002000e+04   1.0000000e+00   1.0000000e+00   1.3500000e+01   0.0000000e+00   3.0000000e+00   1.0000000e+00   2.0000000e+00   0.0000000e+00   1.0000000e+00   2.0000000e+00   0.0000000e+00   1.0000000e+00   0.0000000e+00   0.0000000e+00   0.0000000e+00   0.0000000e+00   2.0000000e+00   1.0000000e+00   0.0000000e+00   0.0000000e+00   0.0000000e+00             NaN             NaN             NaN             NaN
   1.5002000e+04   1.0000000e+00   1.0000000e+00   1.4500000e+01   0.0000000e+00   1.0000000e+00   0.0000000e+00   3.0000000e+00   0.0000000e+00   0.0000000e+00   0.0000000e+00   0.0000000e+00   0.0000000e+00   0.0000000e+00   0.0000000e+00   0.0000000e+00   2.0000000e+00   0.0000000e+00   0.0000000e+00   0.0000000e+00   2.0000000e+00   0.0000000e+00             NaN             NaN             NaN             NaN
   1.5002000e+04   1.0000000e+00   1.0000000e+00   1.5500000e+01   0.0000000e+00   3.0000000e+00   2.0000000e+00   1.0000000e+00   0.0000000e+00   4.0000000e+00   0.0000000e+00   0.0000000e+00   0.0000000e+00   0.0000000e+00   0.0000000e+00   0.0000000e+00   2.0000000e+00   2.0000000e+00   0.0000000e+00   1.0000000e+00   1.0000000e+00   0.0000000e+00             NaN             NaN             NaN             NaN
   1.5002000e+04   1.0000000e+00   1.0000000e+00   1.6500000e+01   0.0000000e+00   1.0000000e+00   1.0000000e+00   1.0000000e+00   0.0000000e+00   1.0000000e+00   1.0000000e+00   0.0000000e+00   0.0000000e+00   0.0000000e+00   0.0000000e+00   0.0000000e+00   0.0000000e+00   1.0000000e+00   0.0000000e+00   0.0000000e+00   0.0000000e+00   0.0000000e+00             NaN             NaN             NaN             NaN
   1.5002000e+04   1.0000000e+00   1.0000000e+00   1.7500000e+01   0.0000000e+00   2.0000000e+00   2.0000000e+00   2.0000000e+00   0.0000000e+00   1.0000000e+00   0.0000000e+00   0.0000000e+00   0.0000000e+00   0.0000000e+00   0.0000000e+00   0.0000000e+00   0.0000000e+00   1.0000000e+00   0.0000000e+00   2.0000000e+00   0.0000000e+00   0.0000000e+00             NaN             NaN             NaN             NaN
   1.5002000e+04   1.0000000e+00   1.0000000e+00   1.8500000e+01   0.0000000e+00   1.0000000e+00   0.0000000e+00   1.0000000e+00   0.0000000e+00   1.0000000e+00   0.0000000e+00   0.0000000e+00   0.0000000e+00   0.0000000e+00   0.0000000e+00   0.0000000e+00   0.0000000e+00   0.0000000e+00   0.0000000e+00   0.0000000e+00   0.0000000e+00   0.0000000e+00             NaN             NaN             NaN             NaN
   1.5002000e+04   1.0000000e+00   1.0000000e+00   1.9500000e+01   0.0000000e+00   1.0000000e+00   1.0000000e+00   0.0000000e+00   0.0000000e+00   0.0000000e+00   0.0000000e+00   0.0000000e+00   0.0000000e+00   0.0000000e+00   0.0000000e+00   0.0000000e+00   0.0000000e+00   0.0000000e+00   0.0000000e+00   1.0000000e+00   0.0000000e+00   0.0000000e+00             NaN             NaN             NaN             NaN
   1.5002000e+04   1.0000000e+00   1.0000000e+00   2.0500000e+01   0.0000000e+00   1.0000000e+00   0.0000000e+00   0.0000000e+00   0.0000000e+00   0.0000000e+00   0.0000000e+00   0.0000000e+00   0.0000000e+00   0.0000000e+00   0.0000000e+00   0.0000000e+00   0.0000000e+00   0.0000000e+00   0.0000000e+00   1.0000000e+00   0.0000000e+00   0.0000000e+00             NaN             NaN             NaN             NaN
   1.5002000e+04   1.0000000e+00   1.0000000e+00   2.1500000e+01   0.0000000e+00   0.0000000e+00   1.0000000e+00   0.0000000e+00   0.0000000e+00   0.0000000e+00   0.0000000e+00   0.0000000e+00   0.0000000e+00   0.0000000e+00   0.0000000e+00   0.0000000e+00   0.0000000e+00   0.0000000e+00   0.0000000e+00   2.0000000e+00   0.0000000e+00   0.0000000e+00             NaN             NaN             NaN             NaN
   1.5002000e+04   1.0000000e+00   1.0000000e+00   2.2500000e+01   0.0000000e+00   0.0000000e+00   0.0000000e+00   0.0000000e+00   0.0000000e+00   0.0000000e+00   0.0000000e+00   0.0000000e+00   0.0000000e+00   0.0000000e+00   0.0000000e+00   0.0000000e+00   0.0000000e+00   0.0000000e+00   0.0000000e+00   2.0000000e+00   0.0000000e+00   0.0000000e+00             NaN             NaN             NaN             NaN
   1.5002000e+04   1.0000000e+00   1.0000000e+00   2.3500000e+01   0.0000000e+00   0.0000000e+00   0.0000000e+00   0.0000000e+00   0.0000000e+00   0.0000000e+00   0.0000000e+00   0.0000000e+00   0.0000000e+00   0.0000000e+00   0.0000000e+00   0.0000000e+00   0.0000000e+00   0.0000000e+00   0.0000000e+00   2.0000000e+00   0.0000000e+00   0.0000000e+00             NaN             NaN             NaN             NaN
   1.5002000e+04   1.0000000e+00   1.0000000e+00   2.4500000e+01   0.0000000e+00   0.0000000e+00   0.0000000e+00   0.0000000e+00   0.0000000e+00   0.0000000e+00   0.0000000e+00   0.0000000e+00   0.0000000e+00   0.0000000e+00   0.0000000e+00   0.0000000e+00   0.0000000e+00   0.0000000e+00   0.0000000e+00   0.0000000e+00   0.0000000e+00   0.0000000e+00             NaN             NaN             NaN             NaN
   1.5002000e+04   1.0000000e+00   1.0000000e+00   2.5500000e+01   0.0000000e+00   0.0000000e+00   0.0000000e+00   0.0000000e+00   0.0000000e+00   0.0000000e+00   0.0000000e+00   0.0000000e+00   0.0000000e+00   0.0000000e+00   0.0000000e+00   0.0000000e+00   0.0000000e+00   0.0000000e+00   0.0000000e+00   0.0000000e+00   0.0000000e+00   0.0000000e+00             NaN             NaN             NaN             NaN
   1.5002000e+04   1.0000000e+00   1.0000000e+00   2.6500000e+01   0.0000000e+00   0.0000000e+00   0.0000000e+00   0.0000000e+00   0.0000000e+00   0.0000000e+00   0.0000000e+00   0.0000000e+00   0.0000000e+00   0.0000000e+00   0.0000000e+00   0.0000000e+00   0.0000000e+00   0.0000000e+00   0.0000000e+00   0.0000000e+00   0.0000000e+00   0.0000000e+00             NaN             NaN             NaN             NaN
   1.5002000e+04   1.0000000e+00   1.0000000e+00   2.7500000e+01   0.0000000e+00   0.0000000e+00   0.0000000e+00   0.0000000e+00   0.0000000e+00   0.0000000e+00   0.0000000e+00   0.0000000e+00   0.0000000e+00   0.0000000e+00   0.0000000e+00   0.0000000e+00   0.0000000e+00   0.0000000e+00   0.0000000e+00   0.0000000e+00   0.0000000e+00   0.0000000e+00             NaN             NaN             NaN             NaN
   1.5002000e+04   1.0000000e+00   1.0000000e+00   2.8500000e+01   0.0000000e+00   0.0000000e+00   0.0000000e+00   0.0000000e+00   0.0000000e+00   0.0000000e+00   0.0000000e+00   0.0000000e+00   0.0000000e+00   0.0000000e+00   0.0000000e+00   0.0000000e+00   0.0000000e+00   0.0000000e+00   0.0000000e+00   0.0000000e+00   0.0000000e+00   0.0000000e+00             NaN             NaN             NaN             NaN
   1.5002000e+04   1.0000000e+00   1.0000000e+00   2.9500000e+01   0.0000000e+00   0.0000000e+00   0.0000000e+00   0.0000000e+00   0.0000000e+00   0.0000000e+00   0.0000000e+00   0.0000000e+00   0.0000000e+00   0.0000000e+00   0.0000000e+00   0.0000000e+00   0.0000000e+00   0.0000000e+00   0.0000000e+00   0.0000000e+00   0.0000000e+00   0.0000000e+00             NaN             NaN             NaN             NaN
   1.5002000e+04   1.0000000e+00   1.0000000e+00   3.0500000e+01   0.0000000e+00   0.0000000e+00   0.0000000e+00   0.0000000e+00   0.0000000e+00   0.0000000e+00   0.0000000e+00   0.0000000e+00   0.0000000e+00   0.0000000e+00   0.0000000e+00   0.0000000e+00   0.0000000e+00   0.0000000e+00   0.0000000e+00   0.0000000e+00   0.0000000e+00   0.0000000e+00             NaN             NaN             NaN             NaN
   1.5002000e+04   1.0000000e+00   1.0000000e+00   3.1500000e+01   1.0000000e+00   0.0000000e+00   0.0000000e+00   0.0000000e+00   0.0000000e+00   0.0000000e+00   0.0000000e+00   0.0000000e+00   0.0000000e+00   0.0000000e+00   0.0000000e+00   0.0000000e+00   0.0000000e+00   0.0000000e+00   0.0000000e+00   0.0000000e+00   0.0000000e+00   0.0000000e+00             NaN             NaN             NaN             NaN
   1.5002000e+04   1.0000000e+00   1.0000000e+00   3.2500000e+01   0.0000000e+00   0.0000000e+00   0.0000000e+00   0.0000000e+00   0.0000000e+00   0.0000000e+00   0.0000000e+00   0.0000000e+00   0.0000000e+00   0.0000000e+00   0.0000000e+00   0.0000000e+00   0.0000000e+00   0.0000000e+00   0.0000000e+00   0.0000000e+00   0.0000000e+00   0.0000000e+00             NaN             NaN             NaN             NaN
   1.5002000e+04   1.0000000e+00   1.0000000e+00   3.3500000e+01   0.0000000e+00   0.0000000e+00   0.0000000e+00   0.0000000e+00   0.0000000e+00   0.0000000e+00   0.0000000e+00   0.0000000e+00   0.0000000e+00   0.0000000e+00   0.0000000e+00   0.0000000e+00   0.0000000e+00   0.0000000e+00   0.0000000e+00   0.0000000e+00   0.0000000e+00   0.0000000e+00             NaN             NaN             NaN             NaN
   1.5002000e+04   1.0000000e+00   1.0000000e+00   3.4500000e+01   0.0000000e+00   0.0000000e+00   0.0000000e+00   0.0000000e+00   0.0000000e+00   0.0000000e+00   0.0000000e+00   0.0000000e+00   0.0000000e+00   0.0000000e+00   0.0000000e+00   0.0000000e+00   0.0000000e+00   0.0000000e+00   0.0000000e+00   0.0000000e+00   0.0000000e+00   0.0000000e+00             NaN             NaN             NaN             NaN
   1.5002000e+04   1.0000000e+00   1.0000000e+00   3.5500000e+01   0.0000000e+00   0.0000000e+00   0.0000000e+00   0.0000000e+00   0.0000000e+00   0.0000000e+00   0.0000000e+00   0.0000000e+00   0.0000000e+00   0.0000000e+00   0.0000000e+00   0.0000000e+00   0.0000000e+00   0.0000000e+00   0.0000000e+00   0.0000000e+00   0.0000000e+00   0.0000000e+00             NaN             NaN             NaN             NaN
   1.5002000e+04   1.0000000e+00   1.0000000e+00   3.6500000e+01   0.0000000e+00   0.0000000e+00   0.0000000e+00   0.0000000e+00   0.0000000e+00   0.0000000e+00   0.0000000e+00   0.0000000e+00   0.0000000e+00   0.0000000e+00   0.0000000e+00   0.0000000e+00   0.0000000e+00   0.0000000e+00   0.0000000e+00   0.0000000e+00   0.0000000e+00   0.0000000e+00             NaN             NaN             NaN             NaN
   1.5002000e+04   1.0000000e+00   1.0000000e+00   3.7500000e+01   0.0000000e+00   0.0000000e+00   0.0000000e+00   0.0000000e+00   0.0000000e+00   0.0000000e+00   0.0000000e+00   0.0000000e+00   0.0000000e+00   0.0000000e+00   0.0000000e+00   0.0000000e+00   0.0000000e+00   0.0000000e+00   0.0000000e+00   0.0000000e+00   0.0000000e+00   0.0000000e+00             NaN             NaN             NaN             NaN
   1.5002000e+04   1.0000000e+00   1.0000000e+00   3.8500000e+01   0.0000000e+00   0.0000000e+00   0.0000000e+00   0.0000000e+00   0.0000000e+00   0.0000000e+00   0.0000000e+00   0.0000000e+00   0.0000000e+00   0.0000000e+00   0.0000000e+00   0.0000000e+00   0.0000000e+00   0.0000000e+00   0.0000000e+00   0.0000000e+00   0.0000000e+00   0.0000000e+00             NaN             NaN             NaN             NaN
   1.5002000e+04   1.0000000e+00   1.0000000e+00   3.9500000e+01   0.0000000e+00   0.0000000e+00   0.0000000e+00   0.0000000e+00   0.0000000e+00   0.0000000e+00   0.0000000e+00   0.0000000e+00   0.0000000e+00   0.0000000e+00   0.0000000e+00   0.0000000e+00   0.0000000e+00   0.0000000e+00   0.0000000e+00   0.0000000e+00   0.0000000e+00   0.0000000e+00             NaN             NaN             NaN             NaN
   1.5002000e+04   1.0000000e+00   1.0000000e+00   4.0500000e+01   0.0000000e+00   0.0000000e+00   0.0000000e+00   0.0000000e+00   0.0000000e+00   0.0000000e+00   0.0000000e+00   0.0000000e+00   0.0000000e+00   0.0000000e+00   0.0000000e+00   0.0000000e+00   0.0000000e+00   0.0000000e+00   0.0000000e+00   0.0000000e+00   0.0000000e+00   0.0000000e+00             NaN             NaN             NaN             NaN
   1.5002000e+04   1.0000000e+00   1.0000000e+00   4.1500000e+01   0.0000000e+00   0.0000000e+00   0.0000000e+00   0.0000000e+00   0.0000000e+00   0.0000000e+00   0.0000000e+00   0.0000000e+00   0.0000000e+00   0.0000000e+00   0.0000000e+00   0.0000000e+00   0.0000000e+00   0.0000000e+00   0.0000000e+00   0.0000000e+00   0.0000000e+00   0.0000000e+00             NaN             NaN             NaN             NaN
   1.5002000e+04   1.0000000e+00   1.0000000e+00   4.2500000e+01   0.0000000e+00   0.0000000e+00   0.0000000e+00   0.0000000e+00   0.0000000e+00   0.0000000e+00   0.0000000e+00   0.0000000e+00   0.0000000e+00   0.0000000e+00   0.0000000e+00   0.0000000e+00   0.0000000e+00   0.0000000e+00   0.0000000e+00   0.0000000e+00   0.0000000e+00   0.0000000e+00             NaN             NaN             NaN             NaN
   1.5002000e+04   1.0000000e+00   1.0000000e+00   4.3500000e+01   0.0000000e+00   0.0000000e+00   0.0000000e+00   0.0000000e+00   0.0000000e+00   0.0000000e+00   0.0000000e+00   0.0000000e+00   0.0000000e+00   0.0000000e+00   0.0000000e+00   0.0000000e+00   0.0000000e+00   0.0000000e+00   0.0000000e+00   0.0000000e+00   0.0000000e+00   0.0000000e+00             NaN             NaN             NaN             NaN
   1.5002000e+04   1.0000000e+00   1.0000000e+00   4.4500000e+01   0.0000000e+00   0.0000000e+00   0.0000000e+00   0.0000000e+00   0.0000000e+00   0.0000000e+00   0.0000000e+00   0.0000000e+00   0.0000000e+00   0.0000000e+00   0.0000000e+00   0.0000000e+00   0.0000000e+00   0.0000000e+00   0.0000000e+00   0.0000000e+00   0.0000000e+00   0.0000000e+00             NaN             NaN             NaN             NaN
   1.5002000e+04   1.0000000e+00   1.0000000e+00   4.5500000e+01   0.0000000e+00   0.0000000e+00   0.0000000e+00   0.0000000e+00   0.0000000e+00   0.0000000e+00   0.0000000e+00   0.0000000e+00   0.0000000e+00   0.0000000e+00   0.0000000e+00   0.0000000e+00   0.0000000e+00   0.0000000e+00   0.0000000e+00   0.0000000e+00   0.0000000e+00   0.0000000e+00             NaN             NaN             NaN             NaN
   1.5002000e+04   1.0000000e+00   1.0000000e+00   4.6500000e+01   0.0000000e+00   0.0000000e+00   0.0000000e+00   0.0000000e+00   0.0000000e+00   0.0000000e+00   0.0000000e+00   0.0000000e+00   0.0000000e+00   0.0000000e+00   0.0000000e+00   0.0000000e+00   0.0000000e+00   0.0000000e+00   0.0000000e+00   0.0000000e+00   0.0000000e+00   0.0000000e+00             NaN             NaN             NaN             NaN
   1.5002000e+04   1.0000000e+00   1.0000000e+00   4.7500000e+01   0.0000000e+00   0.0000000e+00   0.0000000e+00   0.0000000e+00   0.0000000e+00   0.0000000e+00   0.0000000e+00   0.0000000e+00   0.0000000e+00   0.0000000e+00   0.0000000e+00   0.0000000e+00   0.0000000e+00   0.0000000e+00   0.0000000e+00   0.0000000e+00   0.0000000e+00   0.0000000e+00             NaN             NaN             NaN             NaN
   1.5002000e+04   1.0000000e+00   3.0000000e+00  -7.5000000e+00   0.0000000e+00   0.0000000e+00   0.0000000e+00   0.0000000e+00   0.0000000e+00   0.0000000e+00   0.0000000e+00   0.0000000e+00   0.0000000e+00   0.0000000e+00   0.0000000e+00   0.0000000e+00             NaN             NaN             NaN             NaN             NaN             NaN             NaN             NaN             NaN             NaN
   1.5002000e+04   1.0000000e+00   3.0000000e+00  -6.5000000e+00   0.0000000e+00   0.0000000e+00   0.0000000e+00   0.0000000e+00   0.0000000e+00   0.0000000e+00   0.0000000e+00   0.0000000e+00   0.0000000e+00   0.0000000e+00   0.0000000e+00   0.0000000e+00             NaN             NaN             NaN             NaN             NaN             NaN             NaN             NaN             NaN             NaN
   1.5002000e+04   1.0000000e+00   3.0000000e+00  -5.5000000e+00   0.0000000e+00   0.0000000e+00   0.0000000e+00   0.0000000e+00   0.0000000e+00   0.0000000e+00   0.0000000e+00   0.0000000e+00   0.0000000e+00   0.0000000e+00   0.0000000e+00   0.0000000e+00             NaN             NaN             NaN             NaN             NaN             NaN             NaN             NaN             NaN             NaN
   1.5002000e+04   1.0000000e+00   3.0000000e+00  -4.5000000e+00   0.0000000e+00   0.0000000e+00   0.0000000e+00   0.0000000e+00   0.0000000e+00   0.0000000e+00   0.0000000e+00   0.0000000e+00   0.0000000e+00   0.0000000e+00   0.0000000e+00   0.0000000e+00             NaN             NaN             NaN             NaN             NaN             NaN             NaN             NaN             NaN             NaN
   1.5002000e+04   1.0000000e+00   3.0000000e+00  -3.5000000e+00   0.0000000e+00   0.0000000e+00   0.0000000e+00   0.0000000e+00   0.0000000e+00   0.0000000e+00   0.0000000e+00   0.0000000e+00   0.0000000e+00   0.0000000e+00   0.0000000e+00   0.0000000e+00             NaN             NaN             NaN             NaN             NaN             NaN             NaN             NaN             NaN             NaN
   1.5002000e+04   1.0000000e+00   3.0000000e+00  -2.5000000e+00   0.0000000e+00   0.0000000e+00   0.0000000e+00   0.0000000e+00   0.0000000e+00   0.0000000e+00   0.0000000e+00   0.0000000e+00   0.0000000e+00   0.0000000e+00   0.0000000e+00   0.0000000e+00             NaN             NaN             NaN             NaN             NaN             NaN             NaN             NaN             NaN             NaN
   1.5002000e+04   1.0000000e+00   3.0000000e+00  -1.5000000e+00   0.0000000e+00   0.0000000e+00   0.0000000e+00   0.0000000e+00   0.0000000e+00   0.0000000e+00   0.0000000e+00   0.0000000e+00   0.0000000e+00   0.0000000e+00   0.0000000e+00   0.0000000e+00             NaN             NaN             NaN             NaN             NaN             NaN             NaN             NaN             NaN             NaN
   1.5002000e+04   1.0000000e+00   3.0000000e+00  -5.0000000e-01   0.0000000e+00   0.0000000e+00   0.0000000e+00   0.0000000e+00   0.0000000e+00   0.0000000e+00   0.0000000e+00   0.0000000e+00   0.0000000e+00   0.0000000e+00   0.0000000e+00   0.0000000e+00             NaN             NaN             NaN             NaN             NaN             NaN             NaN             NaN             NaN             NaN
   1.5002000e+04   1.0000000e+00   3.0000000e+00   5.0000000e-01   0.0000000e+00   0.0000000e+00   0.0000000e+00   0.0000000e+00   0.0000000e+00   0.0000000e+00   0.0000000e+00   0.0000000e+00   0.0000000e+00   0.0000000e+00   0.0000000e+00   0.0000000e+00             NaN             NaN             NaN             NaN             NaN             NaN             NaN             NaN             NaN             NaN
   1.5002000e+04   1.0000000e+00   3.0000000e+00   1.5000000e+00   0.0000000e+00   0.0000000e+00   0.0000000e+00   0.0000000e+00   0.0000000e+00   0.0000000e+00   0.0000000e+00   0.0000000e+00   0.0000000e+00   0.0000000e+00   0.0000000e+00   0.0000000e+00             NaN             NaN             NaN             NaN             NaN             NaN             NaN             NaN             NaN             NaN
   1.5002000e+04   1.0000000e+00   3.0000000e+00   2.5000000e+00   0.0000000e+00   0.0000000e+00   0.0000000e+00   0.0000000e+00   0.0000000e+00   0.0000000e+00   0.0000000e+00   0.0000000e+00   0.0000000e+00   0.0000000e+00   0.0000000e+00   0.0000000e+00             NaN             NaN             NaN             NaN             NaN             NaN             NaN             NaN             NaN             NaN
   1.5002000e+04   1.0000000e+00   3.0000000e+00   3.5000000e+00   0.0000000e+00   0.0000000e+00   0.0000000e+00   0.0000000e+00   0.0000000e+00   0.0000000e+00   0.0000000e+00   0.0000000e+00   0.0000000e+00   0.0000000e+00   0.0000000e+00   0.0000000e+00             NaN             NaN             NaN             NaN             NaN             NaN             NaN             NaN             NaN             NaN
   1.5002000e+04   1.0000000e+00   3.0000000e+00   4.5000000e+00   0.0000000e+00   0.0000000e+00   0.0000000e+00   0.0000000e+00   0.0000000e+00   0.0000000e+00   0.0000000e+00   0.0000000e+00   0.0000000e+00   0.0000000e+00   0.0000000e+00   0.0000000e+00             NaN             NaN             NaN             NaN             NaN             NaN             NaN             NaN             NaN             NaN
   1.5002000e+04   1.0000000e+00   3.0000000e+00   5.5000000e+00   1.0000000e+00   0.0000000e+00   0.0000000e+00   0.0000000e+00   1.0000000e+00   0.0000000e+00   0.0000000e+00   0.0000000e+00   0.0000000e+00   0.0000000e+00   0.0000000e+00   0.0000000e+00             NaN             NaN             NaN             NaN             NaN             NaN             NaN             NaN             NaN             NaN
   1.5002000e+04   1.0000000e+00   3.0000000e+00   6.5000000e+00   3.0000000e+00   0.0000000e+00   2.0000000e+00   0.0000000e+00   0.0000000e+00   0.0000000e+00   0.0000000e+00   0.0000000e+00   1.0000000e+00   0.0000000e+00   0.0000000e+00   0.0000000e+00             NaN             NaN             NaN             NaN             NaN             NaN             NaN             NaN             NaN             NaN
   1.5002000e+04   1.0000000e+00   3.0000000e+00   7.5000000e+00   2.0000000e+00   0.0000000e+00   1.0000000e+00   0.0000000e+00   0.0000000e+00   0.0000000e+00   0.0000000e+00   0.0000000e+00   1.0000000e+00   0.0000000e+00   0.0000000e+00   1.0000000e+00             NaN             NaN             NaN             NaN             NaN             NaN             NaN             NaN             NaN             NaN
   1.5002000e+04   1.0000000e+00   3.0000000e+00   8.5000000e+00   0.0000000e+00   0.0000000e+00   1.0000000e+00   0.0000000e+00   2.0000000e+00   0.0000000e+00   1.0000000e+00   0.0000000e+00   0.0000000e+00   0.0000000e+00   0.0000000e+00   0.0000000e+00             NaN             NaN             NaN             NaN             NaN             NaN             NaN             NaN             NaN             NaN
   1.5002000e+04   1.0000000e+00   3.0000000e+00   9.5000000e+00   2.0000000e+00   0.0000000e+00   1.0000000e+00   0.0000000e+00   1.0000000e+00   0.0000000e+00   0.0000000e+00   0.0000000e+00   1.0000000e+00   0.0000000e+00   0.0000000e+00   1.0000000e+00             NaN             NaN             NaN             NaN             NaN             NaN             NaN             NaN             NaN             NaN
   1.5002000e+04   1.0000000e+00   3.0000000e+00   1.0500000e+01   2.0000000e+00   0.0000000e+00   1.0000000e+00   1.0000000e+00   2.0000000e+00   0.0000000e+00   0.0000000e+00   0.0000000e+00   1.0000000e+00   0.0000000e+00   2.0000000e+00   2.0000000e+00             NaN             NaN             NaN             NaN             NaN             NaN             NaN             NaN             NaN             NaN
   1.5002000e+04   1.0000000e+00   3.0000000e+00   1.1500000e+01   0.0000000e+00   0.0000000e+00   2.0000000e+00   0.0000000e+00   2.0000000e+00   0.0000000e+00   1.0000000e+00   1.0000000e+00   1.0000000e+00   0.0000000e+00   1.0000000e+00   1.0000000e+00             NaN             NaN             NaN             NaN             NaN             NaN             NaN             NaN             NaN             NaN
   1.5002000e+04   1.0000000e+00   3.0000000e+00   1.2500000e+01   2.0000000e+00   0.0000000e+00   2.0000000e+00   1.0000000e+00   0.0000000e+00   0.0000000e+00   1.0000000e+00   0.0000000e+00   0.0000000e+00   0.0000000e+00   1.0000000e+00   1.0000000e+00             NaN             NaN             NaN             NaN             NaN             NaN             NaN             NaN             NaN             NaN
   1.5002000e+04   1.0000000e+00   3.0000000e+00   1.3500000e+01   0.0000000e+00   0.0000000e+00   1.0000000e+00   1.0000000e+00   2.0000000e+00   0.0000000e+00   2.0000000e+00   1.0000000e+00   2.0000000e+00   0.0000000e+00   1.0000000e+00   1.0000000e+00             NaN             NaN             NaN             NaN             NaN             NaN             NaN             NaN             NaN             NaN
   1.5002000e+04   1.0000000e+00   3.0000000e+00   1.4500000e+01   1.0000000e+00   0.0000000e+00   2.0000000e+00   1.0000000e+00   2.0000000e+00   0.0000000e+00   2.0000000e+00   0.0000000e+00   0.0000000e+00   0.0000000e+00   1.0000000e+00   1.0000000e+00             NaN             NaN             NaN             NaN             NaN             NaN             NaN             NaN             NaN             NaN
   1.5002000e+04   1.0000000e+00   3.0000000e+00   1.5500000e+01   1.0000000e+00   0.0000000e+00   1.0000000e+00   1.0000000e+00   1.0000000e+00   0.0000000e+00   0.0000000e+00   0.0000000e+00   1.0000000e+00   0.0000000e+00   2.0000000e+00   2.0000000e+00             NaN             NaN             NaN             NaN             NaN             NaN             NaN             NaN             NaN             NaN
   1.5002000e+04   1.0000000e+00   3.0000000e+00   1.6500000e+01   2.0000000e+00   0.0000000e+00   0.0000000e+00   1.0000000e+00   0.0000000e+00   0.0000000e+00   3.0000000e+00   0.0000000e+00   0.0000000e+00   1.0000000e+00   1.0000000e+00   1.0000000e+00             NaN             NaN             NaN             NaN             NaN             NaN             NaN             NaN             NaN             NaN
   1.5002000e+04   1.0000000e+00   3.0000000e+00   1.7500000e+01   0.0000000e+00   0.0000000e+00   1.0000000e+00   1.0000000e+00   2.0000000e+00   0.0000000e+00   1.0000000e+00   1.0000000e+00   1.0000000e+00   2.0000000e+00   0.0000000e+00   1.0000000e+00             NaN             NaN             NaN             NaN             NaN             NaN             NaN             NaN             NaN             NaN
   1.5002000e+04   1.0000000e+00   3.0000000e+00   1.8500000e+01   1.0000000e+00   0.0000000e+00   1.0000000e+00   1.0000000e+00   1.0000000e+00   0.0000000e+00   0.0000000e+00   2.0000000e+00   1.0000000e+00   1.0000000e+00   2.0000000e+00   1.0000000e+00             NaN             NaN             NaN             NaN             NaN             NaN             NaN             NaN             NaN             NaN
   1.5002000e+04   1.0000000e+00   3.0000000e+00   1.9500000e+01   0.0000000e+00   1.0000000e+00   1.0000000e+00   2.0000000e+00   2.0000000e+00   0.0000000e+00   2.0000000e+00   1.0000000e+00   0.0000000e+00   0.0000000e+00   0.0000000e+00   2.0000000e+00             NaN             NaN             NaN             NaN             NaN             NaN             NaN             NaN             NaN             NaN
   1.5002000e+04   1.0000000e+00   3.0000000e+00   2.0500000e+01   0.0000000e+00   1.0000000e+00   0.0000000e+00   0.0000000e+00   0.0000000e+00   0.0000000e+00   1.0000000e+00   1.0000000e+00   0.0000000e+00   1.0000000e+00   2.0000000e+00   3.0000000e+00             NaN             NaN             NaN             NaN             NaN             NaN             NaN             NaN             NaN             NaN
   1.5002000e+04   1.0000000e+00   3.0000000e+00   2.1500000e+01   0.0000000e+00   1.0000000e+00   0.0000000e+00   2.0000000e+00   0.0000000e+00   0.0000000e+00   1.0000000e+00   2.0000000e+00   0.0000000e+00   2.0000000e+00   1.0000000e+00   1.0000000e+00             NaN             NaN             NaN             NaN             NaN             NaN             NaN             NaN             NaN             NaN
   1.5002000e+04   1.0000000e+00   3.0000000e+00   2.2500000e+01   0.0000000e+00   2.0000000e+00   1.0000000e+00   1.0000000e+00   0.0000000e+00   0.0000000e+00   1.0000000e+00   0.0000000e+00   0.0000000e+00   1.0000000e+00   0.0000000e+00   1.0000000e+00             NaN             NaN             NaN             NaN             NaN             NaN             NaN             NaN             NaN             NaN
   1.5002000e+04   1.0000000e+00   3.0000000e+00   2.3500000e+01   0.0000000e+00   2.0000000e+00   0.0000000e+00   0.0000000e+00   0.0000000e+00   0.0000000e+00   0.0000000e+00   2.0000000e+00   0.0000000e+00   2.0000000e+00   0.0000000e+00   0.0000000e+00             NaN             NaN             NaN             NaN             NaN             NaN             NaN             NaN             NaN             NaN
   1.5002000e+04   1.0000000e+00   3.0000000e+00   2.4500000e+01   0.0000000e+00   2.0000000e+00   1.0000000e+00   1.0000000e+00   1.0000000e+00   1.0000000e+00   0.0000000e+00   1.0000000e+00   0.0000000e+00   2.0000000e+00   0.0000000e+00   0.0000000e+00             NaN             NaN             NaN             NaN             NaN             NaN             NaN             NaN             NaN             NaN
   1.5002000e+04   1.0000000e+00   3.0000000e+00   2.5500000e+01   0.0000000e+00   1.0000000e+00   0.0000000e+00   1.0000000e+00   1.0000000e+00   0.0000000e+00   1.0000000e+00   0.0000000e+00   0.0000000e+00   1.0000000e+00   0.0000000e+00   0.0000000e+00             NaN             NaN             NaN             NaN             NaN             NaN             NaN             NaN             NaN             NaN
   1.5002000e+04   1.0000000e+00   3.0000000e+00   2.6500000e+01   0.0000000e+00   2.0000000e+00   0.0000000e+00   1.0000000e+00   0.0000000e+00   2.0000000e+00   1.0000000e+00   1.0000000e+00   0.0000000e+00   1.0000000e+00   0.0000000e+00   0.0000000e+00             NaN             NaN             NaN             NaN             NaN             NaN             NaN             NaN             NaN             NaN
   1.5002000e+04   1.0000000e+00   3.0000000e+00   2.7500000e+01   0.0000000e+00   2.0000000e+00   0.0000000e+00   0.0000000e+00   0.0000000e+00   0.0000000e+00   0.0000000e+00   0.0000000e+00   0.0000000e+00   1.0000000e+00   0.0000000e+00   0.0000000e+00             NaN             NaN             NaN             NaN             NaN             NaN             NaN             NaN             NaN             NaN
   1.5002000e+04   1.0000000e+00   3.0000000e+00   2.8500000e+01   0.0000000e+00   0.0000000e+00   0.0000000e+00   1.0000000e+00   0.0000000e+00   1.0000000e+00   0.0000000e+00   1.0000000e+00   0.0000000e+00   1.0000000e+00   0.0000000e+00   0.0000000e+00             NaN             NaN             NaN             NaN             NaN             NaN             NaN             NaN             NaN             NaN
   1.5002000e+04   1.0000000e+00   3.0000000e+00   2.9500000e+01   0.0000000e+00   2.0000000e+00   0.0000000e+00   0.0000000e+00   0.0000000e+00   1.0000000e+00   0.0000000e+00   0.0000000e+00   0.0000000e+00   1.0000000e+00   0.0000000e+00   0.0000000e+00             NaN             NaN             NaN             NaN             NaN             NaN             NaN             NaN             NaN             NaN
   1.5002000e+04   1.0000000e+00   3.0000000e+00   3.0500000e+01   0.0000000e+00   1.0000000e+00   0.0000000e+00   0.0000000e+00   0.0000000e+00   0.0000000e+00   0.0000000e+00   0.0000000e+00   0.0000000e+00   1.0000000e+00   0.0000000e+00   0.0000000e+00             NaN             NaN             NaN             NaN             NaN             NaN             NaN             NaN             NaN             NaN
   1.5002000e+04   1.0000000e+00   3.0000000e+00   3.1500000e+01   0.0000000e+00   2.0000000e+00   0.0000000e+00   0.0000000e+00   0.0000000e+00   1.0000000e+00   0.0000000e+00   0.0000000e+00   0.0000000e+00   1.0000000e+00   0.0000000e+00   0.0000000e+00             NaN             NaN             NaN             NaN             NaN             NaN             NaN             NaN             NaN             NaN
   1.5002000e+04   1.0000000e+00   3.0000000e+00   3.2500000e+01   0.0000000e+00   1.0000000e+00   0.0000000e+00   0.0000000e+00   0.0000000e+00   2.0000000e+00   0.0000000e+00   0.0000000e+00   0.0000000e+00   0.0000000e+00   0.0000000e+00   0.0000000e+00             NaN             NaN             NaN             NaN             NaN             NaN             NaN             NaN             NaN             NaN
   1.5002000e+04   1.0000000e+00   3.0000000e+00   3.3500000e+01   0.0000000e+00   2.0000000e+00   0.0000000e+00   0.0000000e+00   0.0000000e+00   2.0000000e+00   0.0000000e+00   0.0000000e+00   0.0000000e+00   2.0000000e+00   0.0000000e+00   0.0000000e+00             NaN             NaN             NaN             NaN             NaN             NaN             NaN             NaN             NaN             NaN
   1.5002000e+04   1.0000000e+00   3.0000000e+00   3.4500000e+01   0.0000000e+00   0.0000000e+00   0.0000000e+00   0.0000000e+00   0.0000000e+00   1.0000000e+00   0.0000000e+00   0.0000000e+00   0.0000000e+00   1.0000000e+00   0.0000000e+00   0.0000000e+00             NaN             NaN             NaN             NaN             NaN             NaN             NaN             NaN             NaN             NaN
   1.5002000e+04   1.0000000e+00   3.0000000e+00   3.5500000e+01   0.0000000e+00   1.0000000e+00   0.0000000e+00   0.0000000e+00   0.0000000e+00   1.0000000e+00   0.0000000e+00   0.0000000e+00   0.0000000e+00   0.0000000e+00   0.0000000e+00   0.0000000e+00             NaN             NaN             NaN             NaN             NaN             NaN             NaN             NaN             NaN             NaN
   1.5002000e+04   1.0000000e+00   3.0000000e+00   3.6500000e+01   2.0000000e+00   2.0000000e+00   0.0000000e+00   0.0000000e+00   0.0000000e+00   0.0000000e+00   0.0000000e+00   0.0000000e+00   0.0000000e+00   0.0000000e+00   0.0000000e+00   0.0000000e+00             NaN             NaN             NaN             NaN             NaN             NaN             NaN             NaN             NaN             NaN
   1.5002000e+04   1.0000000e+00   3.0000000e+00   3.7500000e+01   0.0000000e+00   1.0000000e+00   0.0000000e+00   0.0000000e+00   0.0000000e+00   1.0000000e+00   0.0000000e+00   0.0000000e+00   0.0000000e+00   0.0000000e+00   0.0000000e+00   0.0000000e+00             NaN             NaN             NaN             NaN             NaN             NaN             NaN             NaN             NaN             NaN
   1.5002000e+04   1.0000000e+00   3.0000000e+00   3.8500000e+01   0.0000000e+00   0.0000000e+00   0.0000000e+00   0.0000000e+00   0.0000000e+00   1.0000000e+00   0.0000000e+00   0.0000000e+00   0.0000000e+00   0.0000000e+00   0.0000000e+00   0.0000000e+00             NaN             NaN             NaN             NaN             NaN             NaN             NaN             NaN             NaN             NaN
   1.5002000e+04   1.0000000e+00   3.0000000e+00   3.9500000e+01   2.0000000e+00   0.0000000e+00   0.0000000e+00   0.0000000e+00   0.0000000e+00   1.0000000e+00   0.0000000e+00   0.0000000e+00   0.0000000e+00   0.0000000e+00   0.0000000e+00   0.0000000e+00             NaN             NaN             NaN             NaN             NaN             NaN             NaN             NaN             NaN             NaN
   1.5002000e+04   1.0000000e+00   3.0000000e+00   4.0500000e+01   0.0000000e+00   0.0000000e+00   0.0000000e+00   0.0000000e+00   0.0000000e+00   2.0000000e+00   0.0000000e+00   0.0000000e+00   0.0000000e+00   0.0000000e+00   0.0000000e+00   0.0000000e+00             NaN             NaN             NaN             NaN             NaN             NaN             NaN             NaN             NaN             NaN
   1.5002000e+04   1.0000000e+00   3.0000000e+00   4.1500000e+01   0.0000000e+00   0.0000000e+00   0.0000000e+00   0.0000000e+00   0.0000000e+00   0.0000000e+00   0.0000000e+00   0.0000000e+00   0.0000000e+00   0.0000000e+00   0.0000000e+00   0.0000000e+00             NaN             NaN             NaN             NaN             NaN             NaN             NaN             NaN             NaN             NaN
   1.5002000e+04   1.0000000e+00   3.0000000e+00   4.2500000e+01   0.0000000e+00   0.0000000e+00   0.0000000e+00   0.0000000e+00   0.0000000e+00   0.0000000e+00   0.0000000e+00   0.0000000e+00   0.0000000e+00   0.0000000e+00   0.0000000e+00   0.0000000e+00             NaN             NaN             NaN             NaN             NaN             NaN             NaN             NaN             NaN             NaN
   1.5002000e+04   1.0000000e+00   3.0000000e+00   4.3500000e+01   0.0000000e+00   0.0000000e+00   0.0000000e+00   0.0000000e+00   0.0000000e+00   0.0000000e+00   0.0000000e+00   0.0000000e+00   0.0000000e+00   0.0000000e+00   0.0000000e+00   0.0000000e+00             NaN             NaN             NaN             NaN             NaN             NaN             NaN             NaN             NaN             NaN
   1.5002000e+04   1.0000000e+00   3.0000000e+00   4.4500000e+01   0.0000000e+00   0.0000000e+00   0.0000000e+00   0.0000000e+00   0.0000000e+00   0.0000000e+00   0.0000000e+00   0.0000000e+00   0.0000000e+00   0.0000000e+00   0.0000000e+00   0.0000000e+00             NaN             NaN             NaN             NaN             NaN             NaN             NaN             NaN             NaN             NaN
   1.5002000e+04   1.0000000e+00   3.0000000e+00   4.5500000e+01   0.0000000e+00   0.0000000e+00   0.0000000e+00   0.0000000e+00   0.0000000e+00   0.0000000e+00   0.0000000e+00   0.0000000e+00   0.0000000e+00   0.0000000e+00   0.0000000e+00   0.0000000e+00             NaN             NaN             NaN             NaN             NaN             NaN             NaN             NaN             NaN             NaN
   1.5002000e+04   1.0000000e+00   3.0000000e+00   4.6500000e+01   0.0000000e+00   0.0000000e+00   0.0000000e+00   0.0000000e+00   0.0000000e+00   0.0000000e+00   0.0000000e+00   0.0000000e+00   0.0000000e+00   0.0000000e+00   0.0000000e+00   0.0000000e+00             NaN             NaN             NaN             NaN             NaN             NaN             NaN             NaN             NaN             NaN
   1.5002000e+04   1.0000000e+00   3.0000000e+00   4.7500000e+01   0.0000000e+00   0.0000000e+00   0.0000000e+00   0.0000000e+00   0.0000000e+00   0.0000000e+00   0.0000000e+00   0.0000000e+00   0.0000000e+00   0.0000000e+00   0.0000000e+00   0.0000000e+00             NaN             NaN             NaN             NaN             NaN             NaN             NaN             NaN             NaN             NaN
   1.5002000e+04   2.0000000e+00   1.0000000e+00  -7.5000000e+00   0.0000000e+00   0.0000000e+00   0.0000000e+00   0.0000000e+00   0.0000000e+00   0.0000000e+00   0.0000000e+00   0.0000000e+00   0.0000000e+00   0.0000000e+00   0.0000000e+00   0.0000000e+00             NaN             NaN             NaN             NaN             NaN             NaN             NaN             NaN             NaN             NaN
   1.5002000e+04   2.0000000e+00   1.0000000e+00  -6.5000000e+00   0.0000000e+00   0.0000000e+00   0.0000000e+00   0.0000000e+00   0.0000000e+00   0.0000000e+00   0.0000000e+00   0.0000000e+00   0.0000000e+00   0.0000000e+00   0.0000000e+00   0.0000000e+00             NaN             NaN             NaN             NaN             NaN             NaN             NaN             NaN             NaN             NaN
   1.5002000e+04   2.0000000e+00   1.0000000e+00  -5.5000000e+00   0.0000000e+00   0.0000000e+00   0.0000000e+00   0.0000000e+00   0.0000000e+00   0.0000000e+00   0.0000000e+00   0.0000000e+00   0.0000000e+00   0.0000000e+00   0.0000000e+00   0.0000000e+00             NaN             NaN             NaN             NaN             NaN             NaN             NaN             NaN             NaN             NaN
   1.5002000e+04   2.0000000e+00   1.0000000e+00  -4.5000000e+00   0.0000000e+00   0.0000000e+00   0.0000000e+00   0.0000000e+00   0.0000000e+00   0.0000000e+00   0.0000000e+00   0.0000000e+00   0.0000000e+00   0.0000000e+00   0.0000000e+00   0.0000000e+00             NaN             NaN             NaN             NaN             NaN             NaN             NaN             NaN             NaN             NaN
   1.5002000e+04   2.0000000e+00   1.0000000e+00  -3.5000000e+00   0.0000000e+00   0.0000000e+00   0.0000000e+00   0.0000000e+00   0.0000000e+00   0.0000000e+00   0.0000000e+00   0.0000000e+00   0.0000000e+00   0.0000000e+00   0.0000000e+00   0.0000000e+00             NaN             NaN             NaN             NaN             NaN             NaN             NaN             NaN             NaN             NaN
   1.5002000e+04   2.0000000e+00   1.0000000e+00  -2.5000000e+00   0.0000000e+00   0.0000000e+00   0.0000000e+00   0.0000000e+00   0.0000000e+00   0.0000000e+00   0.0000000e+00   0.0000000e+00   0.0000000e+00   0.0000000e+00   0.0000000e+00   0.0000000e+00             NaN             NaN             NaN             NaN             NaN             NaN             NaN             NaN             NaN             NaN
   1.5002000e+04   2.0000000e+00   1.0000000e+00  -1.5000000e+00   0.0000000e+00   0.0000000e+00   0.0000000e+00   0.0000000e+00   0.0000000e+00   0.0000000e+00   0.0000000e+00   0.0000000e+00   0.0000000e+00   0.0000000e+00   0.0000000e+00   0.0000000e+00             NaN             NaN             NaN             NaN             NaN             NaN             NaN             NaN             NaN             NaN
   1.5002000e+04   2.0000000e+00   1.0000000e+00  -5.0000000e-01   0.0000000e+00   0.0000000e+00   0.0000000e+00   0.0000000e+00   0.0000000e+00   0.0000000e+00   0.0000000e+00   0.0000000e+00   0.0000000e+00   0.0000000e+00   0.0000000e+00   0.0000000e+00             NaN             NaN             NaN             NaN             NaN             NaN             NaN             NaN             NaN             NaN
   1.5002000e+04   2.0000000e+00   1.0000000e+00   5.0000000e-01   0.0000000e+00   0.0000000e+00   0.0000000e+00   0.0000000e+00   0.0000000e+00   0.0000000e+00   0.0000000e+00   0.0000000e+00   0.0000000e+00   0.0000000e+00   0.0000000e+00   0.0000000e+00             NaN             NaN             NaN             NaN             NaN             NaN             NaN             NaN             NaN             NaN
   1.5002000e+04   2.0000000e+00   1.0000000e+00   1.5000000e+00   0.0000000e+00   0.0000000e+00   0.0000000e+00   0.0000000e+00   0.0000000e+00   0.0000000e+00   0.0000000e+00   0.0000000e+00   0.0000000e+00   0.0000000e+00   0.0000000e+00   0.0000000e+00             NaN             NaN             NaN             NaN             NaN             NaN             NaN             NaN             NaN             NaN
   1.5002000e+04   2.0000000e+00   1.0000000e+00   2.5000000e+00   0.0000000e+00   0.0000000e+00   0.0000000e+00   0.0000000e+00   0.0000000e+00   0.0000000e+00   0.0000000e+00   0.0000000e+00   0.0000000e+00   0.0000000e+00   0.0000000e+00   0.0000000e+00             NaN             NaN             NaN             NaN             NaN             NaN             NaN             NaN             NaN             NaN
   1.5002000e+04   2.0000000e+00   1.0000000e+00   3.5000000e+00   0.0000000e+00   0.0000000e+00   0.0000000e+00   0.0000000e+00   0.0000000e+00   0.0000000e+00   0.0000000e+00   0.0000000e+00   0.0000000e+00   0.0000000e+00   0.0000000e+00   0.0000000e+00             NaN             NaN             NaN             NaN             NaN             NaN             NaN             NaN             NaN             NaN
   1.5002000e+04   2.0000000e+00   1.0000000e+00   4.5000000e+00   0.0000000e+00   0.0000000e+00   0.0000000e+00   0.0000000e+00   0.0000000e+00   0.0000000e+00   0.0000000e+00   0.0000000e+00   0.0000000e+00   0.0000000e+00   0.0000000e+00   0.0000000e+00             NaN             NaN             NaN             NaN             NaN             NaN             NaN             NaN             NaN             NaN
   1.5002000e+04   2.0000000e+00   1.0000000e+00   5.5000000e+00   0.0000000e+00   0.0000000e+00   1.0000000e+00   0.0000000e+00   0.0000000e+00   0.0000000e+00   0.0000000e+00   0.0000000e+00   0.0000000e+00   0.0000000e+00   0.0000000e+00   0.0000000e+00             NaN             NaN             NaN             NaN             NaN             NaN             NaN             NaN             NaN             NaN
   1.5002000e+04   2.0000000e+00   1.0000000e+00   6.5000000e+00   1.0000000e+00   1.0000000e+00   1.0000000e+00   0.0000000e+00   3.0000000e+00   0.0000000e+00   0.0000000e+00   1.0000000e+00   0.0000000e+00   0.0000000e+00   0.0000000e+00   0.0000000e+00             NaN             NaN             NaN             NaN             NaN             NaN             NaN             NaN             NaN             NaN
   1.5002000e+04   2.0000000e+00   1.0000000e+00   7.5000000e+00   2.0000000e+00   0.0000000e+00   0.0000000e+00   0.0000000e+00   2.0000000e+00   0.0000000e+00   0.0000000e+00   1.0000000e+00   0.0000000e+00   0.0000000e+00   0.0000000e+00   0.0000000e+00             NaN             NaN             NaN             NaN             NaN             NaN             NaN             NaN             NaN             NaN
   1.5002000e+04   2.0000000e+00   1.0000000e+00   8.5000000e+00   1.0000000e+00   1.0000000e+00   1.0000000e+00   0.0000000e+00   0.0000000e+00   0.0000000e+00   0.0000000e+00   0.0000000e+00   0.0000000e+00   0.0000000e+00   0.0000000e+00   0.0000000e+00             NaN             NaN             NaN             NaN             NaN             NaN             NaN             NaN             NaN             NaN
   1.5002000e+04   2.0000000e+00   1.0000000e+00   9.5000000e+00   0.0000000e+00   1.0000000e+00   0.0000000e+00   1.0000000e+00   4.0000000e+00   0.0000000e+00   0.0000000e+00   1.0000000e+00   0.0000000e+00   0.0000000e+00   0.0000000e+00   0.0000000e+00             NaN             NaN             NaN             NaN             NaN             NaN             NaN             NaN             NaN             NaN
   1.5002000e+04   2.0000000e+00   1.0000000e+00   1.0500000e+01   2.0000000e+00   0.0000000e+00   0.0000000e+00   0.0000000e+00   2.0000000e+00   0.0000000e+00   0.0000000e+00   2.0000000e+00   0.0000000e+00   0.0000000e+00   0.0000000e+00   0.0000000e+00             NaN             NaN             NaN             NaN             NaN             NaN             NaN             NaN             NaN             NaN
   1.5002000e+04   2.0000000e+00   1.0000000e+00   1.1500000e+01   0.0000000e+00   1.0000000e+00   1.0000000e+00   0.0000000e+00   3.0000000e+00   0.0000000e+00   0.0000000e+00   1.0000000e+00   0.0000000e+00   0.0000000e+00   0.0000000e+00   0.0000000e+00             NaN             NaN             NaN             NaN             NaN             NaN             NaN             NaN             NaN             NaN
   1.5002000e+04   2.0000000e+00   1.0000000e+00   1.2500000e+01   2.0000000e+00   0.0000000e+00   1.0000000e+00   1.0000000e+00   0.0000000e+00   0.0000000e+00   0.0000000e+00   0.0000000e+00   0.0000000e+00   0.0000000e+00   0.0000000e+00   0.0000000e+00             NaN             NaN             NaN             NaN             NaN             NaN             NaN             NaN             NaN             NaN
   1.5002000e+04   2.0000000e+00   1.0000000e+00   1.3500000e+01   1.0000000e+00   1.0000000e+00   0.0000000e+00   0.0000000e+00   0.0000000e+00   0.0000000e+00   0.0000000e+00   0.0000000e+00   0.0000000e+00   0.0000000e+00   0.0000000e+00   0.0000000e+00             NaN             NaN             NaN             NaN             NaN             NaN             NaN             NaN             NaN             NaN
   1.5002000e+04   2.0000000e+00   1.0000000e+00   1.4500000e+01   1.0000000e+00   0.0000000e+00   0.0000000e+00   1.0000000e+00   2.0000000e+00   0.0000000e+00   0.0000000e+00   0.0000000e+00   0.0000000e+00   0.0000000e+00   0.0000000e+00   0.0000000e+00             NaN             NaN             NaN             NaN             NaN             NaN             NaN             NaN             NaN             NaN
   1.5002000e+04   2.0000000e+00   1.0000000e+00   1.5500000e+01   1.0000000e+00   0.0000000e+00   1.0000000e+00   0.0000000e+00   0.0000000e+00   0.0000000e+00   0.0000000e+00   0.0000000e+00   0.0000000e+00   0.0000000e+00   0.0000000e+00   0.0000000e+00             NaN             NaN             NaN             NaN             NaN             NaN             NaN             NaN             NaN             NaN
   1.5002000e+04   2.0000000e+00   1.0000000e+00   1.6500000e+01   1.0000000e+00   2.0000000e+00   1.0000000e+00   0.0000000e+00   0.0000000e+00   0.0000000e+00   0.0000000e+00   0.0000000e+00   0.0000000e+00   0.0000000e+00   0.0000000e+00   0.0000000e+00             NaN             NaN             NaN             NaN             NaN             NaN             NaN             NaN             NaN             NaN
   1.5002000e+04   2.0000000e+00   1.0000000e+00   1.7500000e+01   0.0000000e+00   2.0000000e+00   1.0000000e+00   1.0000000e+00   0.0000000e+00   0.0000000e+00   2.0000000e+00   0.0000000e+00   0.0000000e+00   0.0000000e+00   0.0000000e+00   0.0000000e+00             NaN             NaN             NaN             NaN             NaN             NaN             NaN             NaN             NaN             NaN
   1.5002000e+04   2.0000000e+00   1.0000000e+00   1.8500000e+01   0.0000000e+00   0.0000000e+00   0.0000000e+00   2.0000000e+00   2.0000000e+00   0.0000000e+00   1.0000000e+00   0.0000000e+00   0.0000000e+00   0.0000000e+00   0.0000000e+00   0.0000000e+00             NaN             NaN             NaN             NaN             NaN             NaN             NaN             NaN             NaN             NaN
   1.5002000e+04   2.0000000e+00   1.0000000e+00   1.9500000e+01   0.0000000e+00   0.0000000e+00   0.0000000e+00   0.0000000e+00   1.0000000e+00   0.0000000e+00   2.0000000e+00   0.0000000e+00   0.0000000e+00   0.0000000e+00   0.0000000e+00   0.0000000e+00             NaN             NaN             NaN             NaN             NaN             NaN             NaN             NaN             NaN             NaN
   1.5002000e+04   2.0000000e+00   1.0000000e+00   2.0500000e+01   2.0000000e+00   1.0000000e+00   3.0000000e+00   0.0000000e+00   0.0000000e+00   0.0000000e+00   1.0000000e+00   0.0000000e+00   0.0000000e+00   0.0000000e+00   0.0000000e+00   0.0000000e+00             NaN             NaN             NaN             NaN             NaN             NaN             NaN             NaN             NaN             NaN
   1.5002000e+04   2.0000000e+00   1.0000000e+00   2.1500000e+01   2.0000000e+00   1.0000000e+00   1.0000000e+00   0.0000000e+00   0.0000000e+00   0.0000000e+00   1.0000000e+00   0.0000000e+00   0.0000000e+00   0.0000000e+00   0.0000000e+00   0.0000000e+00             NaN             NaN             NaN             NaN             NaN             NaN             NaN             NaN             NaN             NaN
   1.5002000e+04   2.0000000e+00   1.0000000e+00   2.2500000e+01   0.0000000e+00   2.0000000e+00   0.0000000e+00   3.0000000e+00   0.0000000e+00   0.0000000e+00   1.0000000e+00   0.0000000e+00   0.0000000e+00   0.0000000e+00   0.0000000e+00   0.0000000e+00             NaN             NaN             NaN             NaN             NaN             NaN             NaN             NaN             NaN             NaN
   1.5002000e+04   2.0000000e+00   1.0000000e+00   2.3500000e+01   0.0000000e+00   0.0000000e+00   0.0000000e+00   1.0000000e+00   0.0000000e+00   0.0000000e+00   0.0000000e+00   0.0000000e+00   0.0000000e+00   0.0000000e+00   0.0000000e+00   0.0000000e+00             NaN             NaN             NaN             NaN             NaN             NaN             NaN             NaN             NaN             NaN
   1.5002000e+04   2.0000000e+00   1.0000000e+00   2.4500000e+01   0.0000000e+00   0.0000000e+00   0.0000000e+00   1.0000000e+00   0.0000000e+00   0.0000000e+00   0.0000000e+00   0.0000000e+00   0.0000000e+00   0.0000000e+00   0.0000000e+00   0.0000000e+00             NaN             NaN             NaN             NaN             NaN             NaN             NaN             NaN             NaN             NaN
   1.5002000e+04   2.0000000e+00   1.0000000e+00   2.5500000e+01   0.0000000e+00   0.0000000e+00   1.0000000e+00   1.0000000e+00   0.0000000e+00   0.0000000e+00   1.0000000e+00   0.0000000e+00   0.0000000e+00   0.0000000e+00   0.0000000e+00   0.0000000e+00             NaN             NaN             NaN             NaN             NaN             NaN             NaN             NaN             NaN             NaN
   1.5002000e+04   2.0000000e+00   1.0000000e+00   2.6500000e+01   0.0000000e+00   0.0000000e+00   2.0000000e+00   0.0000000e+00   0.0000000e+00   0.0000000e+00   1.0000000e+00   0.0000000e+00   0.0000000e+00   0.0000000e+00   0.0000000e+00   0.0000000e+00             NaN             NaN             NaN             NaN             NaN             NaN             NaN             NaN             NaN             NaN
   1.5002000e+04   2.0000000e+00   1.0000000e+00   2.7500000e+01   0.0000000e+00   0.0000000e+00   3.0000000e+00   0.0000000e+00   0.0000000e+00   0.0000000e+00   1.0000000e+00   0.0000000e+00   0.0000000e+00   0.0000000e+00   0.0000000e+00   0.0000000e+00             NaN             NaN             NaN             NaN             NaN             NaN             NaN             NaN             NaN             NaN
   1.5002000e+04   2.0000000e+00   1.0000000e+00   2.8500000e+01   1.0000000e+00   0.0000000e+00   0.0000000e+00   0.0000000e+00   0.0000000e+00   0.0000000e+00   1.0000000e+00   0.0000000e+00   0.0000000e+00   0.0000000e+00   0.0000000e+00   0.0000000e+00             NaN             NaN             NaN             NaN             NaN             NaN             NaN             NaN             NaN             NaN
   1.5002000e+04   2.0000000e+00   1.0000000e+00   2.9500000e+01   2.0000000e+00   0.0000000e+00   0.0000000e+00   0.0000000e+00   0.0000000e+00   0.0000000e+00   2.0000000e+00   0.0000000e+00   0.0000000e+00   0.0000000e+00   0.0000000e+00   0.0000000e+00             NaN             NaN             NaN             NaN             NaN             NaN             NaN             NaN             NaN             NaN
   1.5002000e+04   2.0000000e+00   1.0000000e+00   3.0500000e+01   0.0000000e+00   0.0000000e+00   0.0000000e+00   0.0000000e+00   0.0000000e+00   0.0000000e+00   0.0000000e+00   0.0000000e+00   0.0000000e+00   0.0000000e+00   0.0000000e+00   0.0000000e+00             NaN             NaN             NaN             NaN             NaN             NaN             NaN             NaN             NaN             NaN
   1.5002000e+04   2.0000000e+00   1.0000000e+00   3.1500000e+01   0.0000000e+00   1.0000000e+00   0.0000000e+00   0.0000000e+00   0.0000000e+00   0.0000000e+00   0.0000000e+00   0.0000000e+00   0.0000000e+00   0.0000000e+00   0.0000000e+00   0.0000000e+00             NaN             NaN             NaN             NaN             NaN             NaN             NaN             NaN             NaN             NaN
   1.5002000e+04   2.0000000e+00   1.0000000e+00   3.2500000e+01   0.0000000e+00   0.0000000e+00   0.0000000e+00   0.0000000e+00   0.0000000e+00   0.0000000e+00   0.0000000e+00   0.0000000e+00   0.0000000e+00   0.0000000e+00   0.0000000e+00   0.0000000e+00             NaN             NaN             NaN             NaN             NaN             NaN             NaN             NaN             NaN             NaN
   1.5002000e+04   2.0000000e+00   1.0000000e+00   3.3500000e+01   0.0000000e+00   0.0000000e+00   0.0000000e+00   0.0000000e+00   0.0000000e+00   0.0000000e+00   0.0000000e+00   0.0000000e+00   0.0000000e+00   0.0000000e+00   0.0000000e+00   0.0000000e+00             NaN             NaN             NaN             NaN             NaN             NaN             NaN             NaN             NaN             NaN
   1.5002000e+04   2.0000000e+00   1.0000000e+00   3.4500000e+01   0.0000000e+00   0.0000000e+00   0.0000000e+00   0.0000000e+00   0.0000000e+00   0.0000000e+00   2.0000000e+00   0.0000000e+00   0.0000000e+00   0.0000000e+00   0.0000000e+00   1.0000000e+00             NaN             NaN             NaN             NaN             NaN             NaN             NaN             NaN             NaN             NaN
   1.5002000e+04   2.0000000e+00   1.0000000e+00   3.5500000e+01   0.0000000e+00   0.0000000e+00   0.0000000e+00   0.0000000e+00   0.0000000e+00   0.0000000e+00   0.0000000e+00   0.0000000e+00   0.0000000e+00   0.0000000e+00   0.0000000e+00   1.0000000e+00             NaN             NaN             NaN             NaN             NaN             NaN             NaN             NaN             NaN             NaN
   1.5002000e+04   2.0000000e+00   1.0000000e+00   3.6500000e+01   0.0000000e+00   0.0000000e+00   0.0000000e+00   0.0000000e+00   0.0000000e+00   0.0000000e+00   0.0000000e+00   0.0000000e+00   0.0000000e+00   0.0000000e+00   0.0000000e+00   1.0000000e+00             NaN             NaN             NaN             NaN             NaN             NaN             NaN             NaN             NaN             NaN
   1.5002000e+04   2.0000000e+00   1.0000000e+00   3.7500000e+01   0.0000000e+00   0.0000000e+00   0.0000000e+00   0.0000000e+00   0.0000000e+00   0.0000000e+00   0.0000000e+00   0.0000000e+00   0.0000000e+00   0.0000000e+00   0.0000000e+00   1.0000000e+00             NaN             NaN             NaN             NaN             NaN             NaN             NaN             NaN             NaN             NaN
   1.5002000e+04   2.0000000e+00   1.0000000e+00   3.8500000e+01   0.0000000e+00   0.0000000e+00   0.0000000e+00   0.0000000e+00   0.0000000e+00   0.0000000e+00   0.0000000e+00   0.0000000e+00   0.0000000e+00   0.0000000e+00   0.0000000e+00   0.0000000e+00             NaN             NaN             NaN             NaN             NaN             NaN             NaN             NaN             NaN             NaN
   1.5002000e+04   2.0000000e+00   1.0000000e+00   3.9500000e+01   0.0000000e+00   0.0000000e+00   0.0000000e+00   0.0000000e+00   0.0000000e+00   0.0000000e+00   0.0000000e+00   0.0000000e+00   0.0000000e+00   0.0000000e+00   0.0000000e+00   1.0000000e+00             NaN             NaN             NaN             NaN             NaN             NaN             NaN             NaN             NaN             NaN
   1.5002000e+04   2.0000000e+00   1.0000000e+00   4.0500000e+01   0.0000000e+00   0.0000000e+00   0.0000000e+00   0.0000000e+00   0.0000000e+00   0.0000000e+00   0.0000000e+00   0.0000000e+00   0.0000000e+00   0.0000000e+00   0.0000000e+00   3.0000000e+00             NaN             NaN             NaN             NaN             NaN             NaN             NaN             NaN             NaN             NaN
   1.5002000e+04   2.0000000e+00   1.0000000e+00   4.1500000e+01   0.0000000e+00   0.0000000e+00   0.0000000e+00   0.0000000e+00   0.0000000e+00   0.0000000e+00   0.0000000e+00   0.0000000e+00   0.0000000e+00   0.0000000e+00   0.0000000e+00   0.0000000e+00             NaN             NaN             NaN             NaN             NaN             NaN             NaN             NaN             NaN             NaN
   1.5002000e+04   2.0000000e+00   1.0000000e+00   4.2500000e+01   0.0000000e+00   0.0000000e+00   0.0000000e+00   0.0000000e+00   0.0000000e+00   0.0000000e+00   0.0000000e+00   0.0000000e+00   0.0000000e+00   0.0000000e+00   0.0000000e+00   0.0000000e+00             NaN             NaN             NaN             NaN             NaN             NaN             NaN             NaN             NaN             NaN
   1.5002000e+04   2.0000000e+00   1.0000000e+00   4.3500000e+01   0.0000000e+00   0.0000000e+00   0.0000000e+00   0.0000000e+00   0.0000000e+00   0.0000000e+00   0.0000000e+00   0.0000000e+00   0.0000000e+00   0.0000000e+00   0.0000000e+00   0.0000000e+00             NaN             NaN             NaN             NaN             NaN             NaN             NaN             NaN             NaN             NaN
   1.5002000e+04   2.0000000e+00   1.0000000e+00   4.4500000e+01   0.0000000e+00   0.0000000e+00   0.0000000e+00   0.0000000e+00   0.0000000e+00   0.0000000e+00   0.0000000e+00   0.0000000e+00   0.0000000e+00   0.0000000e+00   0.0000000e+00   0.0000000e+00             NaN             NaN             NaN             NaN             NaN             NaN             NaN             NaN             NaN             NaN
   1.5002000e+04   2.0000000e+00   1.0000000e+00   4.5500000e+01   0.0000000e+00   0.0000000e+00   0.0000000e+00   0.0000000e+00   0.0000000e+00   0.0000000e+00   0.0000000e+00   0.0000000e+00   0.0000000e+00   0.0000000e+00   0.0000000e+00   0.0000000e+00             NaN             NaN             NaN             NaN             NaN             NaN             NaN             NaN             NaN             NaN
   1.5002000e+04   2.0000000e+00   1.0000000e+00   4.6500000e+01   0.0000000e+00   0.0000000e+00   0.0000000e+00   0.0000000e+00   0.0000000e+00   0.0000000e+00   0.0000000e+00   0.0000000e+00   0.0000000e+00   0.0000000e+00   0.0000000e+00   0.0000000e+00             NaN             NaN             NaN             NaN             NaN             NaN             NaN             NaN             NaN             NaN
   1.5002000e+04   2.0000000e+00   1.0000000e+00   4.7500000e+01   0.0000000e+00   0.0000000e+00   0.0000000e+00   0.0000000e+00   0.0000000e+00   0.0000000e+00   0.0000000e+00   0.0000000e+00   0.0000000e+00   0.0000000e+00   0.0000000e+00   0.0000000e+00             NaN             NaN             NaN             NaN             NaN             NaN             NaN             NaN             NaN             NaN
   1.5002000e+04   2.0000000e+00   1.0000000e+00   4.8500000e+01   0.0000000e+00   0.0000000e+00   0.0000000e+00   0.0000000e+00   0.0000000e+00   0.0000000e+00   0.0000000e+00   0.0000000e+00   0.0000000e+00   0.0000000e+00   0.0000000e+00   0.0000000e+00             NaN             NaN             NaN             NaN             NaN             NaN             NaN             NaN             NaN             NaN
   1.5002000e+04   2.0000000e+00   1.0000000e+00   4.9500000e+01   0.0000000e+00   0.0000000e+00   0.0000000e+00   0.0000000e+00   0.0000000e+00   0.0000000e+00   0.0000000e+00   0.0000000e+00   0.0000000e+00   0.0000000e+00   0.0000000e+00   0.0000000e+00             NaN             NaN             NaN             NaN             NaN             NaN             NaN             NaN             NaN             NaN
   1.5002000e+04   2.0000000e+00   1.0000000e+00   5.0500000e+01   0.0000000e+00   0.0000000e+00   0.0000000e+00   0.0000000e+00   0.0000000e+00   0.0000000e+00   0.0000000e+00   0.0000000e+00   0.0000000e+00   0.0000000e+00   0.0000000e+00   0.0000000e+00             NaN             NaN             NaN             NaN             NaN             NaN             NaN             NaN             NaN             NaN
   1.5002000e+04   2.0000000e+00   1.0000000e+00   5.1500000e+01   0.0000000e+00   0.0000000e+00   0.0000000e+00   0.0000000e+00   0.0000000e+00   0.0000000e+00   0.0000000e+00   0.0000000e+00   0.0000000e+00   0.0000000e+00   0.0000000e+00   0.0000000e+00             NaN             NaN             NaN             NaN             NaN             NaN             NaN             NaN             NaN             NaN
   1.5002000e+04   2.0000000e+00   1.0000000e+00   5.2500000e+01   0.0000000e+00   0.0000000e+00   0.0000000e+00   0.0000000e+00   0.0000000e+00   0.0000000e+00   0.0000000e+00   0.0000000e+00   0.0000000e+00   0.0000000e+00   0.0000000e+00   0.0000000e+00             NaN             NaN             NaN             NaN             NaN             NaN             NaN             NaN             NaN             NaN
   1.5002000e+04   2.0000000e+00   1.0000000e+00   5.3500000e+01   0.0000000e+00   0.0000000e+00   0.0000000e+00   0.0000000e+00   0.0000000e+00   0.0000000e+00   0.0000000e+00   0.0000000e+00   0.0000000e+00   0.0000000e+00   0.0000000e+00   0.0000000e+00             NaN             NaN             NaN             NaN             NaN             NaN             NaN             NaN             NaN             NaN
   1.5002000e+04   2.0000000e+00   1.0000000e+00   5.4500000e+01   0.0000000e+00   0.0000000e+00   0.0000000e+00   0.0000000e+00   0.0000000e+00   0.0000000e+00   0.0000000e+00   0.0000000e+00   0.0000000e+00   0.0000000e+00   0.0000000e+00   0.0000000e+00             NaN             NaN             NaN             NaN             NaN             NaN             NaN             NaN             NaN             NaN
   1.5002000e+04   2.0000000e+00   1.0000000e+00   5.5500000e+01   0.0000000e+00   0.0000000e+00   0.0000000e+00   0.0000000e+00   0.0000000e+00   0.0000000e+00   0.0000000e+00   0.0000000e+00   0.0000000e+00   0.0000000e+00   0.0000000e+00   0.0000000e+00             NaN             NaN             NaN             NaN             NaN             NaN             NaN             NaN             NaN             NaN
   1.5002000e+04   2.0000000e+00   1.0000000e+00   5.6500000e+01   0.0000000e+00   0.0000000e+00   0.0000000e+00   0.0000000e+00   0.0000000e+00   0.0000000e+00   0.0000000e+00   0.0000000e+00   0.0000000e+00   0.0000000e+00   0.0000000e+00   0.0000000e+00             NaN             NaN             NaN             NaN             NaN             NaN             NaN             NaN             NaN             NaN
   1.5002000e+04   2.0000000e+00   1.0000000e+00   5.7500000e+01   0.0000000e+00   0.0000000e+00   0.0000000e+00   0.0000000e+00   0.0000000e+00   0.0000000e+00   0.0000000e+00   0.0000000e+00   0.0000000e+00   0.0000000e+00   0.0000000e+00   0.0000000e+00             NaN             NaN             NaN             NaN             NaN             NaN             NaN             NaN             NaN             NaN
   1.5002000e+04   2.0000000e+00   1.0000000e+00   5.8500000e+01   0.0000000e+00   0.0000000e+00   0.0000000e+00   0.0000000e+00   0.0000000e+00   0.0000000e+00   0.0000000e+00   0.0000000e+00   0.0000000e+00   0.0000000e+00   0.0000000e+00   0.0000000e+00             NaN             NaN             NaN             NaN             NaN             NaN             NaN             NaN             NaN             NaN
   1.5002000e+04   2.0000000e+00   1.0000000e+00   5.9500000e+01   0.0000000e+00   0.0000000e+00   0.0000000e+00   0.0000000e+00   0.0000000e+00   0.0000000e+00   0.0000000e+00   0.0000000e+00   0.0000000e+00   0.0000000e+00   0.0000000e+00   0.0000000e+00             NaN             NaN             NaN             NaN             NaN             NaN             NaN             NaN             NaN             NaN
   1.5002000e+04   2.0000000e+00   1.0000000e+00   6.0500000e+01   0.0000000e+00   0.0000000e+00   0.0000000e+00   0.0000000e+00   0.0000000e+00   0.0000000e+00   0.0000000e+00   0.0000000e+00   0.0000000e+00   0.0000000e+00   0.0000000e+00   0.0000000e+00             NaN             NaN             NaN             NaN             NaN             NaN             NaN             NaN             NaN             NaN
   1.5002000e+04   2.0000000e+00   1.0000000e+00   6.1500000e+01   0.0000000e+00   0.0000000e+00   0.0000000e+00   0.0000000e+00   0.0000000e+00   0.0000000e+00   0.0000000e+00   0.0000000e+00   0.0000000e+00   0.0000000e+00   0.0000000e+00   0.0000000e+00             NaN             NaN             NaN             NaN             NaN             NaN             NaN             NaN             NaN             NaN
   1.5002000e+04   2.0000000e+00   1.0000000e+00   6.2500000e+01   0.0000000e+00   0.0000000e+00   0.0000000e+00   0.0000000e+00   0.0000000e+00   0.0000000e+00   0.0000000e+00   0.0000000e+00   0.0000000e+00   0.0000000e+00   0.0000000e+00   0.0000000e+00             NaN             NaN             NaN             NaN             NaN             NaN             NaN             NaN             NaN             NaN
   1.5002000e+04   2.0000000e+00   1.0000000e+00   6.3500000e+01   0.0000000e+00   0.0000000e+00   0.0000000e+00   0.0000000e+00   0.0000000e+00   0.0000000e+00   0.0000000e+00   0.0000000e+00   0.0000000e+00   0.0000000e+00   0.0000000e+00   0.0000000e+00             NaN             NaN             NaN             NaN             NaN             NaN             NaN             NaN             NaN             NaN
   1.5002000e+04   2.0000000e+00   1.0000000e+00   6.4500000e+01   0.0000000e+00   0.0000000e+00   0.0000000e+00   0.0000000e+00   0.0000000e+00   0.0000000e+00   0.0000000e+00   0.0000000e+00   0.0000000e+00   0.0000000e+00   0.0000000e+00   0.0000000e+00             NaN             NaN             NaN             NaN             NaN             NaN             NaN             NaN             NaN             NaN
   1.5002000e+04   2.0000000e+00   1.0000000e+00   6.5500000e+01   0.0000000e+00   0.0000000e+00   0.0000000e+00   0.0000000e+00   0.0000000e+00   0.0000000e+00   0.0000000e+00   0.0000000e+00   0.0000000e+00   0.0000000e+00   0.0000000e+00   0.0000000e+00             NaN             NaN             NaN             NaN             NaN             NaN             NaN             NaN             NaN             NaN
   1.5002000e+04   2.0000000e+00   1.0000000e+00   6.6500000e+01   0.0000000e+00   0.0000000e+00   0.0000000e+00   0.0000000e+00   0.0000000e+00   3.0000000e+00   0.0000000e+00   0.0000000e+00   0.0000000e+00   0.0000000e+00   0.0000000e+00   0.0000000e+00             NaN             NaN             NaN             NaN             NaN             NaN             NaN             NaN             NaN             NaN
   1.5002000e+04   2.0000000e+00   1.0000000e+00   6.7500000e+01   0.0000000e+00   0.0000000e+00   0.0000000e+00   0.0000000e+00   0.0000000e+00   1.0000000e+00   0.0000000e+00   0.0000000e+00   0.0000000e+00   0.0000000e+00   0.0000000e+00   0.0000000e+00             NaN             NaN             NaN             NaN             NaN             NaN             NaN             NaN             NaN             NaN
   1.5002000e+04   2.0000000e+00   1.0000000e+00   6.8500000e+01   0.0000000e+00   0.0000000e+00   0.0000000e+00   0.0000000e+00   0.0000000e+00   1.0000000e+00   0.0000000e+00   0.0000000e+00   0.0000000e+00   0.0000000e+00   0.0000000e+00   0.0000000e+00             NaN             NaN             NaN             NaN             NaN             NaN             NaN             NaN             NaN             NaN
   1.5002000e+04   2.0000000e+00   1.0000000e+00   6.9500000e+01   0.0000000e+00   0.0000000e+00   0.0000000e+00   0.0000000e+00   0.0000000e+00   1.0000000e+00   0.0000000e+00   0.0000000e+00   0.0000000e+00   0.0000000e+00   0.0000000e+00   0.0000000e+00             NaN             NaN             NaN             NaN             NaN             NaN             NaN             NaN             NaN             NaN
   1.5002000e+04   2.0000000e+00   1.0000000e+00   7.0500000e+01   0.0000000e+00   0.0000000e+00   0.0000000e+00   0.0000000e+00   0.0000000e+00   1.0000000e+00   0.0000000e+00   0.0000000e+00   0.0000000e+00   0.0000000e+00   0.0000000e+00   0.0000000e+00             NaN             NaN             NaN             NaN             NaN             NaN             NaN             NaN             NaN             NaN
   1.5002000e+04   2.0000000e+00   1.0000000e+00   7.1500000e+01   0.0000000e+00   0.0000000e+00   0.0000000e+00   0.0000000e+00   0.0000000e+00   0.0000000e+00   0.0000000e+00   0.0000000e+00   0.0000000e+00   0.0000000e+00   0.0000000e+00   0.0000000e+00             NaN             NaN             NaN             NaN             NaN             NaN             NaN             NaN             NaN             NaN
   1.5002000e+04   2.0000000e+00   1.0000000e+00   7.2500000e+01   0.0000000e+00   0.0000000e+00   0.0000000e+00   0.0000000e+00   0.0000000e+00   2.0000000e+00   0.0000000e+00   0.0000000e+00   2.0000000e+00   0.0000000e+00   0.0000000e+00   0.0000000e+00             NaN             NaN             NaN             NaN             NaN             NaN             NaN             NaN             NaN             NaN
   1.5002000e+04   2.0000000e+00   1.0000000e+00   7.3500000e+01   0.0000000e+00   0.0000000e+00   0.0000000e+00   0.0000000e+00   0.0000000e+00   1.0000000e+00   0.0000000e+00   0.0000000e+00   1.0000000e+00   0.0000000e+00   0.0000000e+00   0.0000000e+00             NaN             NaN             NaN             NaN             NaN             NaN             NaN             NaN             NaN             NaN
   1.5002000e+04   2.0000000e+00   1.0000000e+00   7.4500000e+01   1.0000000e+00   0.0000000e+00   0.0000000e+00   0.0000000e+00   0.0000000e+00   2.0000000e+00   0.0000000e+00   0.0000000e+00   2.0000000e+00   0.0000000e+00   0.0000000e+00   0.0000000e+00             NaN             NaN             NaN             NaN             NaN             NaN             NaN             NaN             NaN             NaN
   1.5002000e+04   2.0000000e+00   1.0000000e+00   7.5500000e+01   0.0000000e+00   0.0000000e+00   0.0000000e+00   0.0000000e+00   0.0000000e+00   1.0000000e+00   0.0000000e+00   0.0000000e+00   2.0000000e+00   0.0000000e+00   0.0000000e+00   0.0000000e+00             NaN             NaN             NaN             NaN             NaN             NaN             NaN             NaN             NaN             NaN
   1.5002000e+04   2.0000000e+00   1.0000000e+00   7.6500000e+01   0.0000000e+00   0.0000000e+00   0.0000000e+00   0.0000000e+00   0.0000000e+00   0.0000000e+00   0.0000000e+00   0.0000000e+00   0.0000000e+00   0.0000000e+00   0.0000000e+00   0.0000000e+00             NaN             NaN             NaN             NaN             NaN             NaN             NaN             NaN             NaN             NaN
   1.5002000e+04   2.0000000e+00   1.0000000e+00   7.7500000e+01   0.0000000e+00   0.0000000e+00   0.0000000e+00   0.0000000e+00   0.0000000e+00   0.0000000e+00   0.0000000e+00   0.0000000e+00   0.0000000e+00   0.0000000e+00   0.0000000e+00   0.0000000e+00             NaN             NaN             NaN             NaN             NaN             NaN             NaN             NaN             NaN             NaN
   1.5002000e+04   2.0000000e+00   1.0000000e+00   7.8500000e+01   0.0000000e+00   0.0000000e+00   0.0000000e+00   0.0000000e+00   0.0000000e+00   1.0000000e+00   0.0000000e+00   0.0000000e+00   0.0000000e+00   0.0000000e+00   0.0000000e+00   0.0000000e+00             NaN             NaN             NaN             NaN             NaN             NaN             NaN             NaN             NaN             NaN
   1.5002000e+04   2.0000000e+00   1.0000000e+00   7.9500000e+01   0.0000000e+00   0.0000000e+00   0.0000000e+00   0.0000000e+00   0.0000000e+00   2.0000000e+00   0.0000000e+00   0.0000000e+00   0.0000000e+00   0.0000000e+00   0.0000000e+00   0.0000000e+00             NaN             NaN             NaN             NaN             NaN             NaN             NaN             NaN             NaN             NaN
   1.5002000e+04   2.0000000e+00   1.0000000e+00   8.0500000e+01   0.0000000e+00   0.0000000e+00   0.0000000e+00   0.0000000e+00   0.0000000e+00   1.0000000e+00   0.0000000e+00   0.0000000e+00   0.0000000e+00   0.0000000e+00   0.0000000e+00   0.0000000e+00             NaN             NaN             NaN             NaN             NaN             NaN             NaN             NaN             NaN             NaN
   1.5002000e+04   2.0000000e+00   1.0000000e+00   8.1500000e+01   0.0000000e+00   0.0000000e+00   0.0000000e+00   0.0000000e+00   0.0000000e+00   2.0000000e+00   0.0000000e+00   0.0000000e+00   0.0000000e+00   0.0000000e+00   0.0000000e+00   0.0000000e+00             NaN             NaN             NaN             NaN             NaN             NaN             NaN             NaN             NaN             NaN
   1.5002000e+04   2.0000000e+00   1.0000000e+00   8.2500000e+01   0.0000000e+00   0.0000000e+00   0.0000000e+00   0.0000000e+00   0.0000000e+00   1.0000000e+00   0.0000000e+00   0.0000000e+00   1.0000000e+00   0.0000000e+00   0.0000000e+00   0.0000000e+00             NaN             NaN             NaN             NaN             NaN             NaN             NaN             NaN             NaN             NaN
   1.5002000e+04   2.0000000e+00   1.0000000e+00   8.3500000e+01   0.0000000e+00   0.0000000e+00   0.0000000e+00   0.0000000e+00   0.0000000e+00   1.0000000e+00   0.0000000e+00   1.0000000e+00   2.0000000e+00   0.0000000e+00   0.0000000e+00   0.0000000e+00             NaN             NaN             NaN             NaN             NaN             NaN             NaN             NaN             NaN             NaN
   1.5002000e+04   2.0000000e+00   1.0000000e+00   8.4500000e+01   0.0000000e+00   0.0000000e+00   0.0000000e+00   0.0000000e+00   0.0000000e+00   0.0000000e+00   0.0000000e+00   0.0000000e+00   2.0000000e+00   0.0000000e+00   0.0000000e+00   0.0000000e+00             NaN             NaN             NaN             NaN             NaN             NaN             NaN             NaN             NaN             NaN
   1.5002000e+04   2.0000000e+00   1.0000000e+00   8.5500000e+01   0.0000000e+00   0.0000000e+00   0.0000000e+00   0.0000000e+00   0.0000000e+00   0.0000000e+00   0.0000000e+00   0.0000000e+00   1.0000000e+00   0.0000000e+00   0.0000000e+00   0.0000000e+00             NaN             NaN             NaN             NaN             NaN             NaN             NaN             NaN             NaN             NaN
   1.5002000e+04   2.0000000e+00   1.0000000e+00   8.6500000e+01   0.0000000e+00   0.0000000e+00   0.0000000e+00   0.0000000e+00   0.0000000e+00   0.0000000e+00   0.0000000e+00   0.0000000e+00   0.0000000e+00   0.0000000e+00   0.0000000e+00   0.0000000e+00             NaN             NaN             NaN             NaN             NaN             NaN             NaN             NaN             NaN             NaN
   1.5002000e+04   2.0000000e+00   1.0000000e+00   8.7500000e+01   0.0000000e+00   0.0000000e+00   0.0000000e+00   0.0000000e+00   0.0000000e+00   0.0000000e+00   0.0000000e+00   0.0000000e+00   0.0000000e+00   1.0000000e+00   0.0000000e+00   0.0000000e+00             NaN             NaN             NaN             NaN             NaN             NaN             NaN             NaN             NaN             NaN
   1.5002000e+04   2.0000000e+00   1.0000000e+00   8.8500000e+01   1.0000000e+00   0.0000000e+00   0.0000000e+00   0.0000000e+00   0.0000000e+00   0.0000000e+00   0.0000000e+00   1.0000000e+00   0.0000000e+00   0.0000000e+00   0.0000000e+00   0.0000000e+00             NaN             NaN             NaN             NaN             NaN             NaN             NaN             NaN             NaN             NaN
   1.5002000e+04   2.0000000e+00   1.0000000e+00   8.9500000e+01   0.0000000e+00   0.0000000e+00   0.0000000e+00   0.0000000e+00   0.0000000e+00   0.0000000e+00   0.0000000e+00   2.0000000e+00   0.0000000e+00   0.0000000e+00   0.0000000e+00   0.0000000e+00             NaN             NaN             NaN             NaN             NaN             NaN             NaN             NaN             NaN             NaN
   1.5002000e+04   2.0000000e+00   1.0000000e+00   9.0500000e+01   0.0000000e+00   0.0000000e+00   0.0000000e+00   0.0000000e+00   0.0000000e+00   0.0000000e+00   0.0000000e+00   3.0000000e+00   0.0000000e+00   1.0000000e+00   0.0000000e+00   0.0000000e+00             NaN             NaN             NaN             NaN             NaN             NaN             NaN             NaN             NaN             NaN
   1.5002000e+04   2.0000000e+00   1.0000000e+00   9.1500000e+01   0.0000000e+00   0.0000000e+00   0.0000000e+00   0.0000000e+00   0.0000000e+00   0.0000000e+00   0.0000000e+00   0.0000000e+00   0.0000000e+00   0.0000000e+00   0.0000000e+00   0.0000000e+00             NaN             NaN             NaN             NaN             NaN             NaN             NaN             NaN             NaN             NaN
   1.5002000e+04   2.0000000e+00   1.0000000e+00   9.2500000e+01   0.0000000e+00   0.0000000e+00   0.0000000e+00   0.0000000e+00   0.0000000e+00   0.0000000e+00   0.0000000e+00   1.0000000e+00   0.0000000e+00   0.0000000e+00   0.0000000e+00   0.0000000e+00             NaN             NaN             NaN             NaN             NaN             NaN             NaN             NaN             NaN             NaN
   1.5002000e+04   2.0000000e+00   1.0000000e+00   9.3500000e+01   0.0000000e+00   0.0000000e+00   0.0000000e+00   0.0000000e+00   0.0000000e+00   0.0000000e+00   0.0000000e+00   2.0000000e+00   0.0000000e+00   0.0000000e+00   0.0000000e+00   0.0000000e+00             NaN             NaN             NaN             NaN             NaN             NaN             NaN             NaN             NaN             NaN
   1.5002000e+04   2.0000000e+00   1.0000000e+00   9.4500000e+01   0.0000000e+00   0.0000000e+00   0.0000000e+00   0.0000000e+00   0.0000000e+00   0.0000000e+00   0.0000000e+00   2.0000000e+00   2.0000000e+00   2.0000000e+00   0.0000000e+00   0.0000000e+00             NaN             NaN             NaN             NaN             NaN             NaN             NaN             NaN             NaN             NaN
   1.5002000e+04   2.0000000e+00   1.0000000e+00   9.5500000e+01   0.0000000e+00   0.0000000e+00   0.0000000e+00   0.0000000e+00   0.0000000e+00   0.0000000e+00   0.0000000e+00   0.0000000e+00   2.0000000e+00   0.0000000e+00   0.0000000e+00   0.0000000e+00             NaN             NaN             NaN             NaN             NaN             NaN             NaN             NaN             NaN             NaN
   1.5002000e+04   2.0000000e+00   3.0000000e+00  -7.5000000e+00   0.0000000e+00   0.0000000e+00   0.0000000e+00   0.0000000e+00   0.0000000e+00   0.0000000e+00   0.0000000e+00   0.0000000e+00             NaN             NaN             NaN             NaN             NaN             NaN             NaN             NaN             NaN             NaN             NaN             NaN             NaN             NaN
   1.5002000e+04   2.0000000e+00   3.0000000e+00  -6.5000000e+00   0.0000000e+00   0.0000000e+00   0.0000000e+00   0.0000000e+00   0.0000000e+00   0.0000000e+00   0.0000000e+00   0.0000000e+00             NaN             NaN             NaN             NaN             NaN             NaN             NaN             NaN             NaN             NaN             NaN             NaN             NaN             NaN
   1.5002000e+04   2.0000000e+00   3.0000000e+00  -5.5000000e+00   0.0000000e+00   0.0000000e+00   0.0000000e+00   0.0000000e+00   0.0000000e+00   0.0000000e+00   0.0000000e+00   0.0000000e+00             NaN             NaN             NaN             NaN             NaN             NaN             NaN             NaN             NaN             NaN             NaN             NaN             NaN             NaN
   1.5002000e+04   2.0000000e+00   3.0000000e+00  -4.5000000e+00   0.0000000e+00   0.0000000e+00   0.0000000e+00   0.0000000e+00   0.0000000e+00   0.0000000e+00   0.0000000e+00   0.0000000e+00             NaN             NaN             NaN             NaN             NaN             NaN             NaN             NaN             NaN             NaN             NaN             NaN             NaN             NaN
   1.5002000e+04   2.0000000e+00   3.0000000e+00  -3.5000000e+00   0.0000000e+00   0.0000000e+00   0.0000000e+00   0.0000000e+00   0.0000000e+00   0.0000000e+00   0.0000000e+00   0.0000000e+00             NaN             NaN             NaN             NaN             NaN             NaN             NaN             NaN             NaN             NaN             NaN             NaN             NaN             NaN
   1.5002000e+04   2.0000000e+00   3.0000000e+00  -2.5000000e+00   0.0000000e+00   0.0000000e+00   0.0000000e+00   0.0000000e+00   0.0000000e+00   0.0000000e+00   0.0000000e+00   0.0000000e+00             NaN             NaN             NaN             NaN             NaN             NaN             NaN             NaN             NaN             NaN             NaN             NaN             NaN             NaN
   1.5002000e+04   2.0000000e+00   3.0000000e+00  -1.5000000e+00   0.0000000e+00   0.0000000e+00   0.0000000e+00   0.0000000e+00   0.0000000e+00   0.0000000e+00   0.0000000e+00   0.0000000e+00             NaN             NaN             NaN             NaN             NaN             NaN             NaN             NaN             NaN             NaN             NaN             NaN             NaN             NaN
   1.5002000e+04   2.0000000e+00   3.0000000e+00  -5.0000000e-01   0.0000000e+00   0.0000000e+00   0.0000000e+00   0.0000000e+00   0.0000000e+00   0.0000000e+00   0.0000000e+00   0.0000000e+00             NaN             NaN             NaN             NaN             NaN             NaN             NaN             NaN             NaN             NaN             NaN             NaN             NaN             NaN
   1.5002000e+04   2.0000000e+00   3.0000000e+00   5.0000000e-01   0.0000000e+00   0.0000000e+00   0.0000000e+00   0.0000000e+00   0.0000000e+00   0.0000000e+00   0.0000000e+00   0.0000000e+00             NaN             NaN             NaN             NaN             NaN             NaN             NaN             NaN             NaN             NaN             NaN             NaN             NaN             NaN
   1.5002000e+04   2.0000000e+00   3.0000000e+00   1.5000000e+00   0.0000000e+00   0.0000000e+00   0.0000000e+00   0.0000000e+00   0.0000000e+00   0.0000000e+00   0.0000000e+00   0.0000000e+00             NaN             NaN             NaN             NaN             NaN             NaN             NaN             NaN             NaN             NaN             NaN             NaN             NaN             NaN
   1.5002000e+04   2.0000000e+00   3.0000000e+00   2.5000000e+00   1.0000000e+00   0.0000000e+00   0.0000000e+00   0.0000000e+00   0.0000000e+00   0.0000000e+00   0.0000000e+00   0.0000000e+00             NaN             NaN             NaN             NaN             NaN             NaN             NaN             NaN             NaN             NaN             NaN             NaN             NaN             NaN
   1.5002000e+04   2.0000000e+00   3.0000000e+00   3.5000000e+00   3.0000000e+00   0.0000000e+00   0.0000000e+00   0.0000000e+00   0.0000000e+00   0.0000000e+00   0.0000000e+00   0.0000000e+00             NaN             NaN             NaN             NaN             NaN             NaN             NaN             NaN             NaN             NaN             NaN             NaN             NaN             NaN
   1.5002000e+04   2.0000000e+00   3.0000000e+00   4.5000000e+00   1.0000000e+00   0.0000000e+00   0.0000000e+00   0.0000000e+00   0.0000000e+00   0.0000000e+00   0.0000000e+00   0.0000000e+00             NaN             NaN             NaN             NaN             NaN             NaN             NaN             NaN             NaN             NaN             NaN             NaN             NaN             NaN
   1.5002000e+04   2.0000000e+00   3.0000000e+00   5.5000000e+00   1.0000000e+00   0.0000000e+00   0.0000000e+00   0.0000000e+00   0.0000000e+00   0.0000000e+00   0.0000000e+00   0.0000000e+00             NaN             NaN             NaN             NaN             NaN             NaN             NaN             NaN             NaN             NaN             NaN             NaN             NaN             NaN
   1.5002000e+04   2.0000000e+00   3.0000000e+00   6.5000000e+00   1.0000000e+00   0.0000000e+00   0.0000000e+00   0.0000000e+00   0.0000000e+00   0.0000000e+00   0.0000000e+00   0.0000000e+00             NaN             NaN             NaN             NaN             NaN             NaN             NaN             NaN             NaN             NaN             NaN             NaN             NaN             NaN
   1.5002000e+04   2.0000000e+00   3.0000000e+00   7.5000000e+00   0.0000000e+00   0.0000000e+00   0.0000000e+00   0.0000000e+00   0.0000000e+00   0.0000000e+00   0.0000000e+00   0.0000000e+00             NaN             NaN             NaN             NaN             NaN             NaN             NaN             NaN             NaN             NaN             NaN             NaN             NaN             NaN
   1.5002000e+04   2.0000000e+00   3.0000000e+00   8.5000000e+00   0.0000000e+00   0.0000000e+00   0.0000000e+00   0.0000000e+00   0.0000000e+00   0.0000000e+00   0.0000000e+00   0.0000000e+00             NaN             NaN             NaN             NaN             NaN             NaN             NaN             NaN             NaN             NaN             NaN             NaN             NaN             NaN
   1.5002000e+04   2.0000000e+00   3.0000000e+00   9.5000000e+00   0.0000000e+00   0.0000000e+00   0.0000000e+00   0.0000000e+00   0.0000000e+00   0.0000000e+00   0.0000000e+00   0.0000000e+00             NaN             NaN             NaN             NaN             NaN             NaN             NaN             NaN             NaN             NaN             NaN             NaN             NaN             NaN
   1.5002000e+04   2.0000000e+00   3.0000000e+00   1.0500000e+01   0.0000000e+00   0.0000000e+00   0.0000000e+00   0.0000000e+00   0.0000000e+00   0.0000000e+00   0.0000000e+00   0.0000000e+00             NaN             NaN             NaN             NaN             NaN             NaN             NaN             NaN             NaN             NaN             NaN             NaN             NaN             NaN
   1.5002000e+04   2.0000000e+00   3.0000000e+00   1.1500000e+01   1.0000000e+00   1.0000000e+00   0.0000000e+00   0.0000000e+00   0.0000000e+00   0.0000000e+00   0.0000000e+00   0.0000000e+00             NaN             NaN             NaN             NaN             NaN             NaN             NaN             NaN             NaN             NaN             NaN             NaN             NaN             NaN
   1.5002000e+04   2.0000000e+00   3.0000000e+00   1.2500000e+01   3.0000000e+00   1.0000000e+00   0.0000000e+00   0.0000000e+00   0.0000000e+00   0.0000000e+00   0.0000000e+00   0.0000000e+00             NaN             NaN             NaN             NaN             NaN             NaN             NaN             NaN             NaN             NaN             NaN             NaN             NaN             NaN
   1.5002000e+04   2.0000000e+00   3.0000000e+00   1.3500000e+01   2.0000000e+00   0.0000000e+00   0.0000000e+00   0.0000000e+00   0.0000000e+00   0.0000000e+00   0.0000000e+00   0.0000000e+00             NaN             NaN             NaN             NaN             NaN             NaN             NaN             NaN             NaN             NaN             NaN             NaN             NaN             NaN
   1.5002000e+04   2.0000000e+00   3.0000000e+00   1.4500000e+01   0.0000000e+00   2.0000000e+00   0.0000000e+00   0.0000000e+00   0.0000000e+00   0.0000000e+00   0.0000000e+00   0.0000000e+00             NaN             NaN             NaN             NaN             NaN             NaN             NaN             NaN             NaN             NaN             NaN             NaN             NaN             NaN
   1.5002000e+04   2.0000000e+00   3.0000000e+00   1.5500000e+01   0.0000000e+00   0.0000000e+00   0.0000000e+00   0.0000000e+00   0.0000000e+00   0.0000000e+00   0.0000000e+00   0.0000000e+00             NaN             NaN             NaN             NaN             NaN             NaN             NaN             NaN             NaN             NaN             NaN             NaN             NaN             NaN
   1.5002000e+04   2.0000000e+00   3.0000000e+00   1.6500000e+01   0.0000000e+00   0.0000000e+00   2.0000000e+00   0.0000000e+00   0.0000000e+00   0.0000000e+00   0.0000000e+00   0.0000000e+00             NaN             NaN             NaN             NaN             NaN             NaN             NaN             NaN             NaN             NaN             NaN             NaN             NaN             NaN
   1.5002000e+04   2.0000000e+00   3.0000000e+00   1.7500000e+01   0.0000000e+00   0.0000000e+00   1.0000000e+00   0.0000000e+00   0.0000000e+00   0.0000000e+00   0.0000000e+00   0.0000000e+00             NaN             NaN             NaN             NaN             NaN             NaN             NaN             NaN             NaN             NaN             NaN             NaN             NaN             NaN
   1.5002000e+04   2.0000000e+00   3.0000000e+00   1.8500000e+01   0.0000000e+00   1.0000000e+00   0.0000000e+00   0.0000000e+00   0.0000000e+00   0.0000000e+00   0.0000000e+00   1.0000000e+00             NaN             NaN             NaN             NaN             NaN             NaN             NaN             NaN             NaN             NaN             NaN             NaN             NaN             NaN
   1.5002000e+04   2.0000000e+00   3.0000000e+00   1.9500000e+01   2.0000000e+00   1.0000000e+00   0.0000000e+00   0.0000000e+00   0.0000000e+00   0.0000000e+00   0.0000000e+00   1.0000000e+00             NaN             NaN             NaN             NaN             NaN             NaN             NaN             NaN             NaN             NaN             NaN             NaN             NaN             NaN
   1.5002000e+04   2.0000000e+00   3.0000000e+00   2.0500000e+01   2.0000000e+00   2.0000000e+00   0.0000000e+00   0.0000000e+00   2.0000000e+00   0.0000000e+00   0.0000000e+00   2.0000000e+00             NaN             NaN             NaN             NaN             NaN             NaN             NaN             NaN             NaN             NaN             NaN             NaN             NaN             NaN
   1.5002000e+04   2.0000000e+00   3.0000000e+00   2.1500000e+01   1.0000000e+00   1.0000000e+00   1.0000000e+00   0.0000000e+00   0.0000000e+00   0.0000000e+00   0.0000000e+00   3.0000000e+00             NaN             NaN             NaN             NaN             NaN             NaN             NaN             NaN             NaN             NaN             NaN             NaN             NaN             NaN
   1.5002000e+04   2.0000000e+00   3.0000000e+00   2.2500000e+01   0.0000000e+00   1.0000000e+00   1.0000000e+00   0.0000000e+00   0.0000000e+00   0.0000000e+00   0.0000000e+00   1.0000000e+00             NaN             NaN             NaN             NaN             NaN             NaN             NaN             NaN             NaN             NaN             NaN             NaN             NaN             NaN
   1.5002000e+04   2.0000000e+00   3.0000000e+00   2.3500000e+01   0.0000000e+00   0.0000000e+00   0.0000000e+00   0.0000000e+00   1.0000000e+00   0.0000000e+00   0.0000000e+00   0.0000000e+00             NaN             NaN             NaN             NaN             NaN             NaN             NaN             NaN             NaN             NaN             NaN             NaN             NaN             NaN
   1.5002000e+04   2.0000000e+00   3.0000000e+00   2.4500000e+01   0.0000000e+00   0.0000000e+00   1.0000000e+00   0.0000000e+00   4.0000000e+00   0.0000000e+00   0.0000000e+00   2.0000000e+00             NaN             NaN             NaN             NaN             NaN             NaN             NaN             NaN             NaN             NaN             NaN             NaN             NaN             NaN
   1.5002000e+04   2.0000000e+00   3.0000000e+00   2.5500000e+01   0.0000000e+00   0.0000000e+00   0.0000000e+00   0.0000000e+00   1.0000000e+00   0.0000000e+00   0.0000000e+00   2.0000000e+00             NaN             NaN             NaN             NaN             NaN             NaN             NaN             NaN             NaN             NaN             NaN             NaN             NaN             NaN
   1.5002000e+04   2.0000000e+00   3.0000000e+00   2.6500000e+01   0.0000000e+00   0.0000000e+00   1.0000000e+00   0.0000000e+00   0.0000000e+00   0.0000000e+00   0.0000000e+00   0.0000000e+00             NaN             NaN             NaN             NaN             NaN             NaN             NaN             NaN             NaN             NaN             NaN             NaN             NaN             NaN
   1.5002000e+04   2.0000000e+00   3.0000000e+00   2.7500000e+01   0.0000000e+00   0.0000000e+00   2.0000000e+00   0.0000000e+00   0.0000000e+00   0.0000000e+00   0.0000000e+00   3.0000000e+00             NaN             NaN             NaN             NaN             NaN             NaN             NaN             NaN             NaN             NaN             NaN             NaN             NaN             NaN
   1.5002000e+04   2.0000000e+00   3.0000000e+00   2.8500000e+01   0.0000000e+00   0.0000000e+00   2.0000000e+00   2.0000000e+00   2.0000000e+00   0.0000000e+00   0.0000000e+00   2.0000000e+00             NaN             NaN             NaN             NaN             NaN             NaN             NaN             NaN             NaN             NaN             NaN             NaN             NaN             NaN
   1.5002000e+04   2.0000000e+00   3.0000000e+00   2.9500000e+01   0.0000000e+00   0.0000000e+00   2.0000000e+00   1.0000000e+00   0.0000000e+00   0.0000000e+00   0.0000000e+00   1.0000000e+00             NaN             NaN             NaN             NaN             NaN             NaN             NaN             NaN             NaN             NaN             NaN             NaN             NaN             NaN
   1.5002000e+04   2.0000000e+00   3.0000000e+00   3.0500000e+01   0.0000000e+00   0.0000000e+00   0.0000000e+00   0.0000000e+00   1.0000000e+00   0.0000000e+00   0.0000000e+00   0.0000000e+00             NaN             NaN             NaN             NaN             NaN             NaN             NaN             NaN             NaN             NaN             NaN             NaN             NaN             NaN
   1.5002000e+04   2.0000000e+00   3.0000000e+00   3.1500000e+01   0.0000000e+00   0.0000000e+00   0.0000000e+00   0.0000000e+00   1.0000000e+00   0.0000000e+00   0.0000000e+00   1.0000000e+00             NaN             NaN             NaN             NaN             NaN             NaN             NaN             NaN             NaN             NaN             NaN             NaN             NaN             NaN
   1.5002000e+04   2.0000000e+00   3.0000000e+00   3.2500000e+01   0.0000000e+00   0.0000000e+00   0.0000000e+00   0.0000000e+00   0.0000000e+00   0.0000000e+00   0.0000000e+00   0.0000000e+00             NaN             NaN             NaN             NaN             NaN             NaN             NaN             NaN             NaN             NaN             NaN             NaN             NaN             NaN
   1.5002000e+04   2.0000000e+00   3.0000000e+00   3.3500000e+01   0.0000000e+00   0.0000000e+00   0.0000000e+00   1.0000000e+00   0.0000000e+00   0.0000000e+00   0.0000000e+00   1.0000000e+00             NaN             NaN             NaN             NaN             NaN             NaN             NaN             NaN             NaN             NaN             NaN             NaN             NaN             NaN
   1.5002000e+04   2.0000000e+00   3.0000000e+00   3.4500000e+01   1.0000000e+00   0.0000000e+00   0.0000000e+00   2.0000000e+00   1.0000000e+00   0.0000000e+00   0.0000000e+00   2.0000000e+00             NaN             NaN             NaN             NaN             NaN             NaN             NaN             NaN             NaN             NaN             NaN             NaN             NaN             NaN
   1.5002000e+04   2.0000000e+00   3.0000000e+00   3.5500000e+01   1.0000000e+00   0.0000000e+00   0.0000000e+00   2.0000000e+00   1.0000000e+00   0.0000000e+00   0.0000000e+00   1.0000000e+00             NaN             NaN             NaN             NaN             NaN             NaN             NaN             NaN             NaN             NaN             NaN             NaN             NaN             NaN
   1.5002000e+04   2.0000000e+00   3.0000000e+00   3.6500000e+01   1.0000000e+00   1.0000000e+00   0.0000000e+00   1.0000000e+00   1.0000000e+00   0.0000000e+00   0.0000000e+00   2.0000000e+00             NaN             NaN             NaN             NaN             NaN             NaN             NaN             NaN             NaN             NaN             NaN             NaN             NaN             NaN
   1.5002000e+04   2.0000000e+00   3.0000000e+00   3.7500000e+01   1.0000000e+00   1.0000000e+00   0.0000000e+00   0.0000000e+00   1.0000000e+00   0.0000000e+00   0.0000000e+00   1.0000000e+00             NaN             NaN             NaN             NaN             NaN             NaN             NaN             NaN             NaN             NaN             NaN             NaN             NaN             NaN
   1.5002000e+04   2.0000000e+00   3.0000000e+00   3.8500000e+01   1.0000000e+00   1.0000000e+00   0.0000000e+00   0.0000000e+00   0.0000000e+00   0.0000000e+00   1.0000000e+00   0.0000000e+00             NaN             NaN             NaN             NaN             NaN             NaN             NaN             NaN             NaN             NaN             NaN             NaN             NaN             NaN
   1.5002000e+04   2.0000000e+00   3.0000000e+00   3.9500000e+01   0.0000000e+00   1.0000000e+00   0.0000000e+00   0.0000000e+00   0.0000000e+00   0.0000000e+00   0.0000000e+00   0.0000000e+00             NaN             NaN             NaN             NaN             NaN             NaN             NaN             NaN             NaN             NaN             NaN             NaN             NaN             NaN
   1.5002000e+04   2.0000000e+00   3.0000000e+00   4.0500000e+01   0.0000000e+00   0.0000000e+00   0.0000000e+00   0.0000000e+00   0.0000000e+00   0.0000000e+00   1.0000000e+00   1.0000000e+00             NaN             NaN             NaN             NaN             NaN             NaN             NaN             NaN             NaN             NaN             NaN             NaN             NaN             NaN
   1.5002000e+04   2.0000000e+00   3.0000000e+00   4.1500000e+01   0.0000000e+00   0.0000000e+00   0.0000000e+00   0.0000000e+00   1.0000000e+00   2.0000000e+00   1.0000000e+00   3.0000000e+00             NaN             NaN             NaN             NaN             NaN             NaN             NaN             NaN             NaN             NaN             NaN             NaN             NaN             NaN
   1.5002000e+04   2.0000000e+00   3.0000000e+00   4.2500000e+01   0.0000000e+00   0.0000000e+00   0.0000000e+00   1.0000000e+00   3.0000000e+00   1.0000000e+00   0.0000000e+00   2.0000000e+00             NaN             NaN             NaN             NaN             NaN             NaN             NaN             NaN             NaN             NaN             NaN             NaN             NaN             NaN
   1.5002000e+04   2.0000000e+00   3.0000000e+00   4.3500000e+01   0.0000000e+00   0.0000000e+00   0.0000000e+00   1.0000000e+00   1.0000000e+00   0.0000000e+00   0.0000000e+00   2.0000000e+00             NaN             NaN             NaN             NaN             NaN             NaN             NaN             NaN             NaN             NaN             NaN             NaN             NaN             NaN
   1.5002000e+04   2.0000000e+00   3.0000000e+00   4.4500000e+01   0.0000000e+00   0.0000000e+00   0.0000000e+00   3.0000000e+00   0.0000000e+00   1.0000000e+00   0.0000000e+00   0.0000000e+00             NaN             NaN             NaN             NaN             NaN             NaN             NaN             NaN             NaN             NaN             NaN             NaN             NaN             NaN
   1.5002000e+04   2.0000000e+00   3.0000000e+00   4.5500000e+01   0.0000000e+00   0.0000000e+00   0.0000000e+00   1.0000000e+00   0.0000000e+00   1.0000000e+00   1.0000000e+00   0.0000000e+00             NaN             NaN             NaN             NaN             NaN             NaN             NaN             NaN             NaN             NaN             NaN             NaN             NaN             NaN
   1.5002000e+04   2.0000000e+00   3.0000000e+00   4.6500000e+01   0.0000000e+00   0.0000000e+00   0.0000000e+00   0.0000000e+00   0.0000000e+00   1.0000000e+00   2.0000000e+00   2.0000000e+00             NaN             NaN             NaN             NaN             NaN             NaN             NaN             NaN             NaN             NaN             NaN             NaN             NaN             NaN
   1.5002000e+04   2.0000000e+00   3.0000000e+00   4.7500000e+01   0.0000000e+00   0.0000000e+00   0.0000000e+00   0.0000000e+00   0.0000000e+00   2.0000000e+00   3.0000000e+00   0.0000000e+00             NaN             NaN             NaN             NaN             NaN             NaN             NaN             NaN             NaN             NaN             NaN             NaN             NaN             NaN
   1.5002000e+04   2.0000000e+00   3.0000000e+00   4.8500000e+01   0.0000000e+00   0.0000000e+00   0.0000000e+00   0.0000000e+00   0.0000000e+00   1.0000000e+00   2.0000000e+00   0.0000000e+00             NaN             NaN             NaN             NaN             NaN             NaN             NaN             NaN             NaN             NaN             NaN             NaN             NaN             NaN
   1.5002000e+04   2.0000000e+00   3.0000000e+00   4.9500000e+01   0.0000000e+00   0.0000000e+00   0.0000000e+00   0.0000000e+00   1.0000000e+00   0.0000000e+00   2.0000000e+00   0.0000000e+00             NaN             NaN             NaN             NaN             NaN             NaN             NaN             NaN             NaN             NaN             NaN             NaN             NaN             NaN
   1.5002000e+04   2.0000000e+00   3.0000000e+00   5.0500000e+01   0.0000000e+00   0.0000000e+00   0.0000000e+00   0.0000000e+00   1.0000000e+00   0.0000000e+00   2.0000000e+00   0.0000000e+00             NaN             NaN             NaN             NaN             NaN             NaN             NaN             NaN             NaN             NaN             NaN             NaN             NaN             NaN
   1.5002000e+04   2.0000000e+00   3.0000000e+00   5.1500000e+01   0.0000000e+00   0.0000000e+00   0.0000000e+00   3.0000000e+00   1.0000000e+00   2.0000000e+00   0.0000000e+00   1.0000000e+00             NaN             NaN             NaN             NaN             NaN             NaN             NaN             NaN             NaN             NaN             NaN             NaN             NaN             NaN
   1.5002000e+04   2.0000000e+00   3.0000000e+00   5.2500000e+01   0.0000000e+00   0.0000000e+00   0.0000000e+00   1.0000000e+00   0.0000000e+00   2.0000000e+00   0.0000000e+00   3.0000000e+00             NaN             NaN             NaN             NaN             NaN             NaN             NaN             NaN             NaN             NaN             NaN             NaN             NaN             NaN
   1.5002000e+04   2.0000000e+00   3.0000000e+00   5.3500000e+01   0.0000000e+00   0.0000000e+00   0.0000000e+00   1.0000000e+00   0.0000000e+00   2.0000000e+00   2.0000000e+00   1.0000000e+00             NaN             NaN             NaN             NaN             NaN             NaN             NaN             NaN             NaN             NaN             NaN             NaN             NaN             NaN
   1.5002000e+04   2.0000000e+00   3.0000000e+00   5.4500000e+01   2.0000000e+00   0.0000000e+00   0.0000000e+00   0.0000000e+00   0.0000000e+00   0.0000000e+00   4.0000000e+00   2.0000000e+00             NaN             NaN             NaN             NaN             NaN             NaN             NaN             NaN             NaN             NaN             NaN             NaN             NaN             NaN
   1.5002000e+04   2.0000000e+00   3.0000000e+00   5.5500000e+01   2.0000000e+00   0.0000000e+00   0.0000000e+00   0.0000000e+00   0.0000000e+00   0.0000000e+00   2.0000000e+00   2.0000000e+00             NaN             NaN             NaN             NaN             NaN             NaN             NaN             NaN             NaN             NaN             NaN             NaN             NaN             NaN
   1.5002000e+04   2.0000000e+00   3.0000000e+00   5.6500000e+01   1.0000000e+00   0.0000000e+00   0.0000000e+00   0.0000000e+00   0.0000000e+00   0.0000000e+00   2.0000000e+00   0.0000000e+00             NaN             NaN             NaN             NaN             NaN             NaN             NaN             NaN             NaN             NaN             NaN             NaN             NaN             NaN
   1.5002000e+04   2.0000000e+00   3.0000000e+00   5.7500000e+01   0.0000000e+00   0.0000000e+00   0.0000000e+00   0.0000000e+00   0.0000000e+00   0.0000000e+00   1.0000000e+00   0.0000000e+00             NaN             NaN             NaN             NaN             NaN             NaN             NaN             NaN             NaN             NaN             NaN             NaN             NaN             NaN
   1.5002000e+04   2.0000000e+00   3.0000000e+00   5.8500000e+01   0.0000000e+00   0.0000000e+00   0.0000000e+00   0.0000000e+00   0.0000000e+00   0.0000000e+00   0.0000000e+00   0.0000000e+00             NaN             NaN             NaN             NaN             NaN             NaN             NaN             NaN             NaN             NaN             NaN             NaN             NaN             NaN
   1.5002000e+04   2.0000000e+00   3.0000000e+00   5.9500000e+01   0.0000000e+00   0.0000000e+00   0.0000000e+00   0.0000000e+00   0.0000000e+00   0.0000000e+00   0.0000000e+00   0.0000000e+00             NaN             NaN             NaN             NaN             NaN             NaN             NaN             NaN             NaN             NaN             NaN             NaN             NaN             NaN
   1.5002000e+04   2.0000000e+00   3.0000000e+00   6.0500000e+01   0.0000000e+00   0.0000000e+00   0.0000000e+00   0.0000000e+00   0.0000000e+00   0.0000000e+00   0.0000000e+00   0.0000000e+00             NaN             NaN             NaN             NaN             NaN             NaN             NaN             NaN             NaN             NaN             NaN             NaN             NaN             NaN
   1.5002000e+04   2.0000000e+00   3.0000000e+00   6.1500000e+01   0.0000000e+00   0.0000000e+00   0.0000000e+00   0.0000000e+00   0.0000000e+00   1.0000000e+00   1.0000000e+00   0.0000000e+00             NaN             NaN             NaN             NaN             NaN             NaN             NaN             NaN             NaN             NaN             NaN             NaN             NaN             NaN
   1.5002000e+04   2.0000000e+00   3.0000000e+00   6.2500000e+01   1.0000000e+00   0.0000000e+00   0.0000000e+00   0.0000000e+00   0.0000000e+00   2.0000000e+00   2.0000000e+00   0.0000000e+00             NaN             NaN             NaN             NaN             NaN             NaN             NaN             NaN             NaN             NaN             NaN             NaN             NaN             NaN
   1.5002000e+04   2.0000000e+00   3.0000000e+00   6.3500000e+01   3.0000000e+00   0.0000000e+00   0.0000000e+00   0.0000000e+00   0.0000000e+00   2.0000000e+00   3.0000000e+00   0.0000000e+00             NaN             NaN             NaN             NaN             NaN             NaN             NaN             NaN             NaN             NaN             NaN             NaN             NaN             NaN
   1.5002000e+04   2.0000000e+00   3.0000000e+00   6.4500000e+01   1.0000000e+00   0.0000000e+00   2.0000000e+00   0.0000000e+00   0.0000000e+00   0.0000000e+00   1.0000000e+00   0.0000000e+00             NaN             NaN             NaN             NaN             NaN             NaN             NaN             NaN             NaN             NaN             NaN             NaN             NaN             NaN
   1.5002000e+04   2.0000000e+00   3.0000000e+00   6.5500000e+01   0.0000000e+00   0.0000000e+00   1.0000000e+00   0.0000000e+00   0.0000000e+00   0.0000000e+00   0.0000000e+00   0.0000000e+00             NaN             NaN             NaN             NaN             NaN             NaN             NaN             NaN             NaN             NaN             NaN             NaN             NaN             NaN
   1.5002000e+04   2.0000000e+00   3.0000000e+00   6.6500000e+01   2.0000000e+00   0.0000000e+00   1.0000000e+00   0.0000000e+00   0.0000000e+00   0.0000000e+00   0.0000000e+00   0.0000000e+00             NaN             NaN             NaN             NaN             NaN             NaN             NaN             NaN             NaN             NaN             NaN             NaN             NaN             NaN
   1.5002000e+04   2.0000000e+00   3.0000000e+00   6.7500000e+01   0.0000000e+00   0.0000000e+00   0.0000000e+00   0.0000000e+00   0.0000000e+00   0.0000000e+00   0.0000000e+00   0.0000000e+00             NaN             NaN             NaN             NaN             NaN             NaN             NaN             NaN             NaN             NaN             NaN             NaN             NaN             NaN
   1.5002000e+04   2.0000000e+00   3.0000000e+00   6.8500000e+01   0.0000000e+00   0.0000000e+00   1.0000000e+00   0.0000000e+00   0.0000000e+00   0.0000000e+00   0.0000000e+00   0.0000000e+00             NaN             NaN             NaN             NaN             NaN             NaN             NaN             NaN             NaN             NaN             NaN             NaN             NaN             NaN
   1.5002000e+04   2.0000000e+00   3.0000000e+00   6.9500000e+01   0.0000000e+00   0.0000000e+00   1.0000000e+00   0.0000000e+00   0.0000000e+00   0.0000000e+00   0.0000000e+00   0.0000000e+00             NaN             NaN             NaN             NaN             NaN             NaN             NaN             NaN             NaN             NaN             NaN             NaN             NaN             NaN
   1.5002000e+04   2.0000000e+00   3.0000000e+00   7.0500000e+01   0.0000000e+00   0.0000000e+00   0.0000000e+00   0.0000000e+00   0.0000000e+00   0.0000000e+00   0.0000000e+00   0.0000000e+00             NaN             NaN             NaN             NaN             NaN             NaN             NaN             NaN             NaN             NaN             NaN             NaN             NaN             NaN
   1.5002000e+04   2.0000000e+00   3.0000000e+00   7.1500000e+01   0.0000000e+00   0.0000000e+00   0.0000000e+00   0.0000000e+00   0.0000000e+00   3.0000000e+00   0.0000000e+00   0.0000000e+00             NaN             NaN             NaN             NaN             NaN             NaN             NaN             NaN             NaN             NaN             NaN             NaN             NaN             NaN
   1.5002000e+04   2.0000000e+00   3.0000000e+00   7.2500000e+01   0.0000000e+00   0.0000000e+00   1.0000000e+00   0.0000000e+00   0.0000000e+00   2.0000000e+00   0.0000000e+00   0.0000000e+00             NaN             NaN             NaN             NaN             NaN             NaN             NaN             NaN             NaN             NaN             NaN             NaN             NaN             NaN
   1.5002000e+04   2.0000000e+00   3.0000000e+00   7.3500000e+01   0.0000000e+00   0.0000000e+00   0.0000000e+00   1.0000000e+00   0.0000000e+00   0.0000000e+00   0.0000000e+00   0.0000000e+00             NaN             NaN             NaN             NaN             NaN             NaN             NaN             NaN             NaN             NaN             NaN             NaN             NaN             NaN
   1.5002000e+04   2.0000000e+00   3.0000000e+00   7.4500000e+01   0.0000000e+00   0.0000000e+00   0.0000000e+00   1.0000000e+00   0.0000000e+00   0.0000000e+00   0.0000000e+00   0.0000000e+00             NaN             NaN             NaN             NaN             NaN             NaN             NaN             NaN             NaN             NaN             NaN             NaN             NaN             NaN
   1.5002000e+04   2.0000000e+00   3.0000000e+00   7.5500000e+01   0.0000000e+00   0.0000000e+00   0.0000000e+00   1.0000000e+00   0.0000000e+00   0.0000000e+00   0.0000000e+00   0.0000000e+00             NaN             NaN             NaN             NaN             NaN             NaN             NaN             NaN             NaN             NaN             NaN             NaN             NaN             NaN
   1.5002000e+04   2.0000000e+00   3.0000000e+00   7.6500000e+01   0.0000000e+00   0.0000000e+00   0.0000000e+00   2.0000000e+00   0.0000000e+00   0.0000000e+00   0.0000000e+00   0.0000000e+00             NaN             NaN             NaN             NaN             NaN             NaN             NaN             NaN             NaN             NaN             NaN             NaN             NaN             NaN
   1.5002000e+04   2.0000000e+00   3.0000000e+00   7.7500000e+01   0.0000000e+00   0.0000000e+00   0.0000000e+00   1.0000000e+00   0.0000000e+00   0.0000000e+00   0.0000000e+00   0.0000000e+00             NaN             NaN             NaN             NaN             NaN             NaN             NaN             NaN             NaN             NaN             NaN             NaN             NaN             NaN
   1.5002000e+04   2.0000000e+00   3.0000000e+00   7.8500000e+01   0.0000000e+00   0.0000000e+00   0.0000000e+00   0.0000000e+00   0.0000000e+00   0.0000000e+00   0.0000000e+00   0.0000000e+00             NaN             NaN             NaN             NaN             NaN             NaN             NaN             NaN             NaN             NaN             NaN             NaN             NaN             NaN
   1.5002000e+04   2.0000000e+00   3.0000000e+00   7.9500000e+01   0.0000000e+00   0.0000000e+00   0.0000000e+00   0.0000000e+00   0.0000000e+00   0.0000000e+00   0.0000000e+00   0.0000000e+00             NaN             NaN             NaN             NaN             NaN             NaN             NaN             NaN             NaN             NaN             NaN             NaN             NaN             NaN
   1.5002000e+04   2.0000000e+00   3.0000000e+00   8.0500000e+01   0.0000000e+00   0.0000000e+00   0.0000000e+00   0.0000000e+00   0.0000000e+00   0.0000000e+00   0.0000000e+00   0.0000000e+00             NaN             NaN             NaN             NaN             NaN             NaN             NaN             NaN             NaN             NaN             NaN             NaN             NaN             NaN
   1.5002000e+04   2.0000000e+00   3.0000000e+00   8.1500000e+01   0.0000000e+00   0.0000000e+00   0.0000000e+00   0.0000000e+00   0.0000000e+00   0.0000000e+00   0.0000000e+00   0.0000000e+00             NaN             NaN             NaN             NaN             NaN             NaN             NaN             NaN             NaN             NaN             NaN             NaN             NaN             NaN
   1.5002000e+04   2.0000000e+00   3.0000000e+00   8.2500000e+01   0.0000000e+00   0.0000000e+00   0.0000000e+00   0.0000000e+00   0.0000000e+00   0.0000000e+00   0.0000000e+00   0.0000000e+00             NaN             NaN             NaN             NaN             NaN             NaN             NaN             NaN             NaN             NaN             NaN             NaN             NaN             NaN
   1.5002000e+04   2.0000000e+00   3.0000000e+00   8.3500000e+01   0.0000000e+00   0.0000000e+00   0.0000000e+00   0.0000000e+00   0.0000000e+00   0.0000000e+00   0.0000000e+00   0.0000000e+00             NaN             NaN             NaN             NaN             NaN             NaN             NaN             NaN             NaN             NaN             NaN             NaN             NaN             NaN
   1.5002000e+04   2.0000000e+00   3.0000000e+00   8.4500000e+01   0.0000000e+00   0.0000000e+00   0.0000000e+00   0.0000000e+00   0.0000000e+00   0.0000000e+00   0.0000000e+00   0.0000000e+00             NaN             NaN             NaN             NaN             NaN             NaN             NaN             NaN             NaN             NaN             NaN             NaN             NaN             NaN
   1.5002000e+04   2.0000000e+00   3.0000000e+00   8.5500000e+01   0.0000000e+00   0.0000000e+00   0.0000000e+00   0.0000000e+00   0.0000000e+00   0.0000000e+00   0.0000000e+00   0.0000000e+00             NaN             NaN             NaN             NaN             NaN             NaN             NaN             NaN             NaN             NaN             NaN             NaN             NaN             NaN
   1.5002000e+04   2.0000000e+00   3.0000000e+00   8.6500000e+01   0.0000000e+00   0.0000000e+00   0.0000000e+00   0.0000000e+00   0.0000000e+00   0.0000000e+00   0.0000000e+00   0.0000000e+00             NaN             NaN             NaN             NaN             NaN             NaN             NaN             NaN             NaN             NaN             NaN             NaN             NaN             NaN
   1.5002000e+04   2.0000000e+00   3.0000000e+00   8.7500000e+01   0.0000000e+00   0.0000000e+00   0.0000000e+00   0.0000000e+00   0.0000000e+00   0.0000000e+00   0.0000000e+00   0.0000000e+00             NaN             NaN             NaN             NaN             NaN             NaN             NaN             NaN             NaN             NaN             NaN             NaN             NaN             NaN
   1.5002000e+04   2.0000000e+00   3.0000000e+00   8.8500000e+01   0.0000000e+00   1.0000000e+00   0.0000000e+00   0.0000000e+00   0.0000000e+00   0.0000000e+00   0.0000000e+00   0.0000000e+00             NaN             NaN             NaN             NaN             NaN             NaN             NaN             NaN             NaN             NaN             NaN             NaN             NaN             NaN
   1.5002000e+04   2.0000000e+00   3.0000000e+00   8.9500000e+01   0.0000000e+00   0.0000000e+00   0.0000000e+00   0.0000000e+00   0.0000000e+00   0.0000000e+00   0.0000000e+00   0.0000000e+00             NaN             NaN             NaN             NaN             NaN             NaN             NaN             NaN             NaN             NaN             NaN             NaN             NaN             NaN
   1.5002000e+04   2.0000000e+00   3.0000000e+00   9.0500000e+01   0.0000000e+00   0.0000000e+00   0.0000000e+00   0.0000000e+00   0.0000000e+00   0.0000000e+00   0.0000000e+00   0.0000000e+00             NaN             NaN             NaN             NaN             NaN             NaN             NaN             NaN             NaN             NaN             NaN             NaN             NaN             NaN
   1.5002000e+04   2.0000000e+00   3.0000000e+00   9.1500000e+01   0.0000000e+00   0.0000000e+00   0.0000000e+00   0.0000000e+00   0.0000000e+00   0.0000000e+00   0.0000000e+00   0.0000000e+00             NaN             NaN             NaN             NaN             NaN             NaN             NaN             NaN             NaN             NaN             NaN             NaN             NaN             NaN
   1.5002000e+04   2.0000000e+00   3.0000000e+00   9.2500000e+01   0.0000000e+00   0.0000000e+00   0.0000000e+00   0.0000000e+00   0.0000000e+00   0.0000000e+00   0.0000000e+00   0.0000000e+00             NaN             NaN             NaN             NaN             NaN             NaN             NaN             NaN             NaN             NaN             NaN             NaN             NaN             NaN
   1.5002000e+04   2.0000000e+00   3.0000000e+00   9.3500000e+01   0.0000000e+00   0.0000000e+00   0.0000000e+00   0.0000000e+00   0.0000000e+00   0.0000000e+00   0.0000000e+00   0.0000000e+00             NaN             NaN             NaN             NaN             NaN             NaN             NaN             NaN             NaN             NaN             NaN             NaN             NaN             NaN
   1.5002000e+04   2.0000000e+00   3.0000000e+00   9.4500000e+01   0.0000000e+00   0.0000000e+00   0.0000000e+00   0.0000000e+00   0.0000000e+00   0.0000000e+00   0.0000000e+00   0.0000000e+00             NaN             NaN             NaN             NaN             NaN             NaN             NaN             NaN             NaN             NaN             NaN             NaN             NaN             NaN
   1.5002000e+04   2.0000000e+00   3.0000000e+00   9.5500000e+01   0.0000000e+00   0.0000000e+00   0.0000000e+00   0.0000000e+00   0.0000000e+00   0.0000000e+00   0.0000000e+00   0.0000000e+00             NaN             NaN             NaN             NaN             NaN             NaN             NaN             NaN             NaN             NaN             NaN             NaN             NaN             NaN
   1.5003000e+04   1.0000000e+00   1.0000000e+00  -7.5000000e+00   0.0000000e+00   0.0000000e+00   0.0000000e+00   0.0000000e+00   0.0000000e+00   0.0000000e+00   0.0000000e+00   0.0000000e+00   0.0000000e+00   0.0000000e+00   0.0000000e+00   0.0000000e+00   0.0000000e+00             NaN             NaN             NaN             NaN             NaN             NaN             NaN             NaN             NaN
   1.5003000e+04   1.0000000e+00   1.0000000e+00  -6.5000000e+00   0.0000000e+00   0.0000000e+00   0.0000000e+00   0.0000000e+00   0.0000000e+00   0.0000000e+00   0.0000000e+00   0.0000000e+00   0.0000000e+00   0.0000000e+00   0.0000000e+00   0.0000000e+00   0.0000000e+00             NaN             NaN             NaN             NaN             NaN             NaN             NaN             NaN             NaN
   1.5003000e+04   1.0000000e+00   1.0000000e+00  -5.5000000e+00   0.0000000e+00   0.0000000e+00   0.0000000e+00   0.0000000e+00   0.0000000e+00   0.0000000e+00   0.0000000e+00   0.0000000e+00   0.0000000e+00   0.0000000e+00   0.0000000e+00   0.0000000e+00   0.0000000e+00             NaN             NaN             NaN             NaN             NaN             NaN             NaN             NaN             NaN
   1.5003000e+04   1.0000000e+00   1.0000000e+00  -4.5000000e+00   0.0000000e+00   0.0000000e+00   0.0000000e+00   0.0000000e+00   0.0000000e+00   0.0000000e+00   0.0000000e+00   0.0000000e+00   0.0000000e+00   0.0000000e+00   0.0000000e+00   0.0000000e+00   0.0000000e+00             NaN             NaN             NaN             NaN             NaN             NaN             NaN             NaN             NaN
   1.5003000e+04   1.0000000e+00   1.0000000e+00  -3.5000000e+00   0.0000000e+00   0.0000000e+00   0.0000000e+00   0.0000000e+00   0.0000000e+00   0.0000000e+00   0.0000000e+00   0.0000000e+00   0.0000000e+00   0.0000000e+00   0.0000000e+00   0.0000000e+00   0.0000000e+00             NaN             NaN             NaN             NaN             NaN             NaN             NaN             NaN             NaN
   1.5003000e+04   1.0000000e+00   1.0000000e+00  -2.5000000e+00   0.0000000e+00   0.0000000e+00   0.0000000e+00   0.0000000e+00   0.0000000e+00   0.0000000e+00   0.0000000e+00   0.0000000e+00   0.0000000e+00   0.0000000e+00   0.0000000e+00   0.0000000e+00   0.0000000e+00             NaN             NaN             NaN             NaN             NaN             NaN             NaN             NaN             NaN
   1.5003000e+04   1.0000000e+00   1.0000000e+00  -1.5000000e+00   0.0000000e+00   0.0000000e+00   0.0000000e+00   0.0000000e+00   0.0000000e+00   0.0000000e+00   0.0000000e+00   0.0000000e+00   0.0000000e+00   0.0000000e+00   0.0000000e+00   0.0000000e+00   0.0000000e+00             NaN             NaN             NaN             NaN             NaN             NaN             NaN             NaN             NaN
   1.5003000e+04   1.0000000e+00   1.0000000e+00  -5.0000000e-01   0.0000000e+00   0.0000000e+00   0.0000000e+00   0.0000000e+00   0.0000000e+00   0.0000000e+00   0.0000000e+00   0.0000000e+00   2.0000000e+00   0.0000000e+00   0.0000000e+00   0.0000000e+00   0.0000000e+00             NaN             NaN             NaN             NaN             NaN             NaN             NaN             NaN             NaN
   1.5003000e+04   1.0000000e+00   1.0000000e+00   5.0000000e-01   0.0000000e+00   0.0000000e+00   0.0000000e+00   0.0000000e+00   0.0000000e+00   0.0000000e+00   0.0000000e+00   0.0000000e+00   0.0000000e+00   0.0000000e+00   0.0000000e+00   0.0000000e+00   0.0000000e+00             NaN             NaN             NaN             NaN             NaN             NaN             NaN             NaN             NaN
   1.5003000e+04   1.0000000e+00   1.0000000e+00   1.5000000e+00   0.0000000e+00   0.0000000e+00   0.0000000e+00   0.0000000e+00   0.0000000e+00   0.0000000e+00   0.0000000e+00   0.0000000e+00   0.0000000e+00   0.0000000e+00   0.0000000e+00   0.0000000e+00   0.0000000e+00             NaN             NaN             NaN             NaN             NaN             NaN             NaN             NaN             NaN
   1.5003000e+04   1.0000000e+00   1.0000000e+00   2.5000000e+00   0.0000000e+00   0.0000000e+00   0.0000000e+00   0.0000000e+00   0.0000000e+00   0.0000000e+00   0.0000000e+00   0.0000000e+00   0.0000000e+00   0.0000000e+00   0.0000000e+00   0.0000000e+00   0.0000000e+00             NaN             NaN             NaN             NaN             NaN             NaN             NaN             NaN             NaN
   1.5003000e+04   1.0000000e+00   1.0000000e+00   3.5000000e+00   0.0000000e+00   2.0000000e+00   1.0000000e+00   0.0000000e+00   1.0000000e+00   0.0000000e+00   0.0000000e+00   0.0000000e+00   0.0000000e+00   0.0000000e+00   0.0000000e+00   0.0000000e+00   2.0000000e+00             NaN             NaN             NaN             NaN             NaN             NaN             NaN             NaN             NaN
   1.5003000e+04   1.0000000e+00   1.0000000e+00   4.5000000e+00   0.0000000e+00   0.0000000e+00   1.0000000e+00   0.0000000e+00   1.0000000e+00   0.0000000e+00   1.0000000e+00   1.0000000e+00   0.0000000e+00   0.0000000e+00   0.0000000e+00   0.0000000e+00   1.0000000e+00             NaN             NaN             NaN             NaN             NaN             NaN             NaN             NaN             NaN
   1.5003000e+04   1.0000000e+00   1.0000000e+00   5.5000000e+00   1.0000000e+00   1.0000000e+00   1.0000000e+00   0.0000000e+00   1.0000000e+00   0.0000000e+00   1.0000000e+00   1.0000000e+00   1.0000000e+00   0.0000000e+00   0.0000000e+00   0.0000000e+00   2.0000000e+00             NaN             NaN             NaN             NaN             NaN             NaN             NaN             NaN             NaN
   1.5003000e+04   1.0000000e+00   1.0000000e+00   6.5000000e+00   1.0000000e+00   1.0000000e+00   1.0000000e+00   1.0000000e+00   2.0000000e+00   0.0000000e+00   1.0000000e+00   1.0000000e+00   3.0000000e+00   1.0000000e+00   0.0000000e+00   0.0000000e+00   2.0000000e+00             NaN             NaN             NaN             NaN             NaN             NaN             NaN             NaN             NaN
   1.5003000e+04   1.0000000e+00   1.0000000e+00   7.5000000e+00   1.0000000e+00   1.0000000e+00   0.0000000e+00   1.0000000e+00   2.0000000e+00   0.0000000e+00   1.0000000e+00   1.0000000e+00   1.0000000e+00   1.0000000e+00   0.0000000e+00   0.0000000e+00   1.0000000e+00             NaN             NaN             NaN             NaN             NaN             NaN             NaN             NaN             NaN
   1.5003000e+04   1.0000000e+00   1.0000000e+00   8.5000000e+00   1.0000000e+00   1.0000000e+00   3.0000000e+00   1.0000000e+00   0.0000000e+00   0.0000000e+00   2.0000000e+00   1.0000000e+00   2.0000000e+00   1.0000000e+00   0.0000000e+00   1.0000000e+00   1.0000000e+00             NaN             NaN             NaN             NaN             NaN             NaN             NaN             NaN             NaN
   1.5003000e+04   1.0000000e+00   1.0000000e+00   9.5000000e+00   1.0000000e+00   2.0000000e+00   0.0000000e+00   1.0000000e+00   2.0000000e+00   0.0000000e+00   1.0000000e+00   2.0000000e+00   1.0000000e+00   1.0000000e+00   1.0000000e+00   2.0000000e+00   1.0000000e+00             NaN             NaN             NaN             NaN             NaN             NaN             NaN             NaN             NaN
   1.5003000e+04   1.0000000e+00   1.0000000e+00   1.0500000e+01   1.0000000e+00   0.0000000e+00   2.0000000e+00   2.0000000e+00   1.0000000e+00   0.0000000e+00   1.0000000e+00   1.0000000e+00   1.0000000e+00   1.0000000e+00   2.0000000e+00   1.0000000e+00   0.0000000e+00             NaN             NaN             NaN             NaN             NaN             NaN             NaN             NaN             NaN
   1.5003000e+04   1.0000000e+00   1.0000000e+00   1.1500000e+01   0.0000000e+00   1.0000000e+00   1.0000000e+00   1.0000000e+00   2.0000000e+00   0.0000000e+00   1.0000000e+00   2.0000000e+00   1.0000000e+00   1.0000000e+00   1.0000000e+00   1.0000000e+00   0.0000000e+00             NaN             NaN             NaN             NaN             NaN             NaN             NaN             NaN             NaN
   1.5003000e+04   1.0000000e+00   1.0000000e+00   1.2500000e+01   1.0000000e+00   1.0000000e+00   1.0000000e+00   0.0000000e+00   1.0000000e+00   0.0000000e+00   1.0000000e+00   1.0000000e+00   0.0000000e+00   1.0000000e+00   2.0000000e+00   0.0000000e+00   0.0000000e+00             NaN             NaN             NaN             NaN             NaN             NaN             NaN             NaN             NaN
   1.5003000e+04   1.0000000e+00   1.0000000e+00   1.3500000e+01   0.0000000e+00   0.0000000e+00   0.0000000e+00   2.0000000e+00   0.0000000e+00   0.0000000e+00   1.0000000e+00   0.0000000e+00   0.0000000e+00   0.0000000e+00   1.0000000e+00   0.0000000e+00   0.0000000e+00             NaN             NaN             NaN             NaN             NaN             NaN             NaN             NaN             NaN
   1.5003000e+04   1.0000000e+00   1.0000000e+00   1.4500000e+01   1.0000000e+00   0.0000000e+00   0.0000000e+00   0.0000000e+00   1.0000000e+00   0.0000000e+00   2.0000000e+00   0.0000000e+00   0.0000000e+00   1.0000000e+00   1.0000000e+00   0.0000000e+00   0.0000000e+00             NaN             NaN             NaN             NaN             NaN             NaN             NaN             NaN             NaN
   1.5003000e+04   1.0000000e+00   1.0000000e+00   1.5500000e+01   2.0000000e+00   0.0000000e+00   0.0000000e+00   0.0000000e+00   0.0000000e+00   0.0000000e+00   0.0000000e+00   0.0000000e+00   0.0000000e+00   0.0000000e+00   0.0000000e+00   0.0000000e+00   0.0000000e+00             NaN             NaN             NaN             NaN             NaN             NaN             NaN             NaN             NaN
   1.5003000e+04   1.0000000e+00   1.0000000e+00   1.6500000e+01   1.0000000e+00   0.0000000e+00   0.0000000e+00   0.0000000e+00   0.0000000e+00   0.0000000e+00   0.0000000e+00   0.0000000e+00   0.0000000e+00   0.0000000e+00   0.0000000e+00   0.0000000e+00   0.0000000e+00             NaN             NaN             NaN             NaN             NaN             NaN             NaN             NaN             NaN
   1.5003000e+04   1.0000000e+00   1.0000000e+00   1.7500000e+01   0.0000000e+00   0.0000000e+00   0.0000000e+00   0.0000000e+00   0.0000000e+00   0.0000000e+00   0.0000000e+00   0.0000000e+00   0.0000000e+00   0.0000000e+00   0.0000000e+00   0.0000000e+00   0.0000000e+00             NaN             NaN             NaN             NaN             NaN             NaN             NaN             NaN             NaN
   1.5003000e+04   1.0000000e+00   1.0000000e+00   1.8500000e+01   0.0000000e+00   0.0000000e+00   0.0000000e+00   0.0000000e+00   0.0000000e+00   0.0000000e+00   0.0000000e+00   0.0000000e+00   0.0000000e+00   0.0000000e+00   0.0000000e+00   0.0000000e+00   0.0000000e+00             NaN             NaN             NaN             NaN             NaN             NaN             NaN             NaN             NaN
   1.5003000e+04   1.0000000e+00   1.0000000e+00   1.9500000e+01   0.0000000e+00   0.0000000e+00   0.0000000e+00   0.0000000e+00   0.0000000e+00   0.0000000e+00   0.0000000e+00   0.0000000e+00   0.0000000e+00   0.0000000e+00   0.0000000e+00   0.0000000e+00   0.0000000e+00             NaN             NaN             NaN             NaN             NaN             NaN             NaN             NaN             NaN
   1.5003000e+04   1.0000000e+00   1.0000000e+00   2.0500000e+01   0.0000000e+00   0.0000000e+00   0.0000000e+00   0.0000000e+00   0.0000000e+00   0.0000000e+00   0.0000000e+00   0.0000000e+00   0.0000000e+00   0.0000000e+00   0.0000000e+00   0.0000000e+00   0.0000000e+00             NaN             NaN             NaN             NaN             NaN             NaN             NaN             NaN             NaN
   1.5003000e+04   1.0000000e+00   1.0000000e+00   2.1500000e+01   0.0000000e+00   0.0000000e+00   0.0000000e+00   0.0000000e+00   0.0000000e+00   0.0000000e+00   0.0000000e+00   0.0000000e+00   0.0000000e+00   0.0000000e+00   0.0000000e+00   0.0000000e+00   0.0000000e+00             NaN             NaN             NaN             NaN             NaN             NaN             NaN             NaN             NaN
   1.5003000e+04   1.0000000e+00   1.0000000e+00   2.2500000e+01   0.0000000e+00   0.0000000e+00   0.0000000e+00   0.0000000e+00   0.0000000e+00   0.0000000e+00   0.0000000e+00   0.0000000e+00   0.0000000e+00   0.0000000e+00   0.0000000e+00   0.0000000e+00   0.0000000e+00             NaN             NaN             NaN             NaN             NaN             NaN             NaN             NaN             NaN
   1.5003000e+04   1.0000000e+00   1.0000000e+00   2.3500000e+01   0.0000000e+00   0.0000000e+00   0.0000000e+00   0.0000000e+00   0.0000000e+00   0.0000000e+00   0.0000000e+00   0.0000000e+00   0.0000000e+00   0.0000000e+00   0.0000000e+00   0.0000000e+00   0.0000000e+00             NaN             NaN             NaN             NaN             NaN             NaN             NaN             NaN             NaN
   1.5003000e+04   1.0000000e+00   1.0000000e+00   2.4500000e+01   0.0000000e+00   0.0000000e+00   0.0000000e+00   0.0000000e+00   0.0000000e+00   0.0000000e+00   0.0000000e+00   0.0000000e+00   0.0000000e+00   0.0000000e+00   0.0000000e+00   0.0000000e+00   0.0000000e+00             NaN             NaN             NaN             NaN             NaN             NaN             NaN             NaN             NaN
   1.5003000e+04   1.0000000e+00   1.0000000e+00   2.5500000e+01   0.0000000e+00   0.0000000e+00   0.0000000e+00   0.0000000e+00   0.0000000e+00   0.0000000e+00   0.0000000e+00   0.0000000e+00   0.0000000e+00   0.0000000e+00   0.0000000e+00   0.0000000e+00   0.0000000e+00             NaN             NaN             NaN             NaN             NaN             NaN             NaN             NaN             NaN
   1.5003000e+04   1.0000000e+00   1.0000000e+00   2.6500000e+01   0.0000000e+00   0.0000000e+00   0.0000000e+00   0.0000000e+00   0.0000000e+00   0.0000000e+00   0.0000000e+00   0.0000000e+00   0.0000000e+00   0.0000000e+00   0.0000000e+00   0.0000000e+00   0.0000000e+00             NaN             NaN             NaN             NaN             NaN             NaN             NaN             NaN             NaN
   1.5003000e+04   1.0000000e+00   1.0000000e+00   2.7500000e+01   0.0000000e+00   0.0000000e+00   0.0000000e+00   0.0000000e+00   0.0000000e+00   0.0000000e+00   0.0000000e+00   0.0000000e+00   0.0000000e+00   0.0000000e+00   0.0000000e+00   0.0000000e+00   0.0000000e+00             NaN             NaN             NaN             NaN             NaN             NaN             NaN             NaN             NaN
   1.5003000e+04   1.0000000e+00   1.0000000e+00   2.8500000e+01   0.0000000e+00   0.0000000e+00   0.0000000e+00   0.0000000e+00   0.0000000e+00   0.0000000e+00   0.0000000e+00   0.0000000e+00   0.0000000e+00   0.0000000e+00   0.0000000e+00   0.0000000e+00   0.0000000e+00             NaN             NaN             NaN             NaN             NaN             NaN             NaN             NaN             NaN
   1.5003000e+04   1.0000000e+00   1.0000000e+00   2.9500000e+01   0.0000000e+00   0.0000000e+00   0.0000000e+00   0.0000000e+00   0.0000000e+00   0.0000000e+00   0.0000000e+00   0.0000000e+00   0.0000000e+00   0.0000000e+00   0.0000000e+00   0.0000000e+00   0.0000000e+00             NaN             NaN             NaN             NaN             NaN             NaN             NaN             NaN             NaN
   1.5003000e+04   1.0000000e+00   1.0000000e+00   3.0500000e+01   0.0000000e+00   0.0000000e+00   0.0000000e+00   0.0000000e+00   0.0000000e+00   0.0000000e+00   0.0000000e+00   0.0000000e+00   0.0000000e+00   0.0000000e+00   0.0000000e+00   0.0000000e+00   0.0000000e+00             NaN             NaN             NaN             NaN             NaN             NaN             NaN             NaN             NaN
   1.5003000e+04   1.0000000e+00   1.0000000e+00   3.1500000e+01   0.0000000e+00   0.0000000e+00   0.0000000e+00   0.0000000e+00   0.0000000e+00   0.0000000e+00   0.0000000e+00   0.0000000e+00   0.0000000e+00   0.0000000e+00   0.0000000e+00   0.0000000e+00   0.0000000e+00             NaN             NaN             NaN             NaN             NaN             NaN             NaN             NaN             NaN
   1.5003000e+04   1.0000000e+00   1.0000000e+00   3.2500000e+01   0.0000000e+00   0.0000000e+00   0.0000000e+00   0.0000000e+00   0.0000000e+00   0.0000000e+00   0.0000000e+00   0.0000000e+00   0.0000000e+00   0.0000000e+00   0.0000000e+00   0.0000000e+00   0.0000000e+00             NaN             NaN             NaN             NaN             NaN             NaN             NaN             NaN             NaN
   1.5003000e+04   1.0000000e+00   1.0000000e+00   3.3500000e+01   0.0000000e+00   0.0000000e+00   0.0000000e+00   0.0000000e+00   0.0000000e+00   0.0000000e+00   0.0000000e+00   0.0000000e+00   0.0000000e+00   0.0000000e+00   0.0000000e+00   0.0000000e+00   0.0000000e+00             NaN             NaN             NaN             NaN             NaN             NaN             NaN             NaN             NaN
   1.5003000e+04   1.0000000e+00   1.0000000e+00   3.4500000e+01   0.0000000e+00   0.0000000e+00   0.0000000e+00   0.0000000e+00   0.0000000e+00   0.0000000e+00   0.0000000e+00   0.0000000e+00   0.0000000e+00   0.0000000e+00   0.0000000e+00   0.0000000e+00   0.0000000e+00             NaN             NaN             NaN             NaN             NaN             NaN             NaN             NaN             NaN
   1.5003000e+04   1.0000000e+00   1.0000000e+00   3.5500000e+01   0.0000000e+00   0.0000000e+00   0.0000000e+00   0.0000000e+00   0.0000000e+00   0.0000000e+00   0.0000000e+00   0.0000000e+00   0.0000000e+00   0.0000000e+00   0.0000000e+00   0.0000000e+00   0.0000000e+00             NaN             NaN             NaN             NaN             NaN             NaN             NaN             NaN             NaN
   1.5003000e+04   1.0000000e+00   1.0000000e+00   3.6500000e+01   0.0000000e+00   0.0000000e+00   0.0000000e+00   0.0000000e+00   0.0000000e+00   0.0000000e+00   0.0000000e+00   0.0000000e+00   0.0000000e+00   0.0000000e+00   0.0000000e+00   0.0000000e+00   0.0000000e+00             NaN             NaN             NaN             NaN             NaN             NaN             NaN             NaN             NaN
   1.5003000e+04   1.0000000e+00   1.0000000e+00   3.7500000e+01   0.0000000e+00   0.0000000e+00   0.0000000e+00   0.0000000e+00   0.0000000e+00   0.0000000e+00   0.0000000e+00   0.0000000e+00   0.0000000e+00   0.0000000e+00   0.0000000e+00   0.0000000e+00   0.0000000e+00             NaN             NaN             NaN             NaN             NaN             NaN             NaN             NaN             NaN
   1.5003000e+04   1.0000000e+00   1.0000000e+00   3.8500000e+01   0.0000000e+00   0.0000000e+00   0.0000000e+00   0.0000000e+00   0.0000000e+00   0.0000000e+00   0.0000000e+00   0.0000000e+00   0.0000000e+00   0.0000000e+00   0.0000000e+00   0.0000000e+00   0.0000000e+00             NaN             NaN             NaN             NaN             NaN             NaN             NaN             NaN             NaN
   1.5003000e+04   1.0000000e+00   1.0000000e+00   3.9500000e+01   0.0000000e+00   0.0000000e+00   0.0000000e+00   0.0000000e+00   0.0000000e+00   0.0000000e+00   0.0000000e+00   0.0000000e+00   0.0000000e+00   0.0000000e+00   0.0000000e+00   0.0000000e+00   0.0000000e+00             NaN             NaN             NaN             NaN             NaN             NaN             NaN             NaN             NaN
   1.5003000e+04   1.0000000e+00   1.0000000e+00   4.0500000e+01   0.0000000e+00   0.0000000e+00   0.0000000e+00   0.0000000e+00   0.0000000e+00   0.0000000e+00   0.0000000e+00   0.0000000e+00   0.0000000e+00   0.0000000e+00   0.0000000e+00   0.0000000e+00   0.0000000e+00             NaN             NaN             NaN             NaN             NaN             NaN             NaN             NaN             NaN
   1.5003000e+04   1.0000000e+00   1.0000000e+00   4.1500000e+01   0.0000000e+00   0.0000000e+00   0.0000000e+00   0.0000000e+00   0.0000000e+00   0.0000000e+00   0.0000000e+00   0.0000000e+00   0.0000000e+00   0.0000000e+00   0.0000000e+00   0.0000000e+00   0.0000000e+00             NaN             NaN             NaN             NaN             NaN             NaN             NaN             NaN             NaN
   1.5003000e+04   1.0000000e+00   1.0000000e+00   4.2500000e+01   0.0000000e+00   0.0000000e+00   0.0000000e+00   0.0000000e+00   0.0000000e+00   2.0000000e+00   0.0000000e+00   0.0000000e+00   0.0000000e+00   0.0000000e+00   0.0000000e+00   0.0000000e+00   0.0000000e+00             NaN             NaN             NaN             NaN             NaN             NaN             NaN             NaN             NaN
   1.5003000e+04   1.0000000e+00   1.0000000e+00   4.3500000e+01   0.0000000e+00   0.0000000e+00   0.0000000e+00   0.0000000e+00   0.0000000e+00   1.0000000e+00   0.0000000e+00   0.0000000e+00   0.0000000e+00   0.0000000e+00   0.0000000e+00   0.0000000e+00   0.0000000e+00             NaN             NaN             NaN             NaN             NaN             NaN             NaN             NaN             NaN
   1.5003000e+04   1.0000000e+00   1.0000000e+00   4.4500000e+01   0.0000000e+00   0.0000000e+00   0.0000000e+00   0.0000000e+00   0.0000000e+00   1.0000000e+00   0.0000000e+00   0.0000000e+00   0.0000000e+00   0.0000000e+00   0.0000000e+00   0.0000000e+00   0.0000000e+00             NaN             NaN             NaN             NaN             NaN             NaN             NaN             NaN             NaN
   1.5003000e+04   1.0000000e+00   1.0000000e+00   4.5500000e+01   0.0000000e+00   0.0000000e+00   0.0000000e+00   0.0000000e+00   0.0000000e+00   1.0000000e+00   0.0000000e+00   0.0000000e+00   0.0000000e+00   0.0000000e+00   0.0000000e+00   0.0000000e+00   0.0000000e+00             NaN             NaN             NaN             NaN             NaN             NaN             NaN             NaN             NaN
   1.5003000e+04   1.0000000e+00   1.0000000e+00   4.6500000e+01   0.0000000e+00   0.0000000e+00   0.0000000e+00   0.0000000e+00   0.0000000e+00   1.0000000e+00   0.0000000e+00   0.0000000e+00   0.0000000e+00   0.0000000e+00   0.0000000e+00   0.0000000e+00   0.0000000e+00             NaN             NaN             NaN             NaN             NaN             NaN             NaN             NaN             NaN
   1.5003000e+04   1.0000000e+00   1.0000000e+00   4.7500000e+01   0.0000000e+00   0.0000000e+00   0.0000000e+00   0.0000000e+00   0.0000000e+00   0.0000000e+00   0.0000000e+00   0.0000000e+00   0.0000000e+00   0.0000000e+00   0.0000000e+00   0.0000000e+00   0.0000000e+00             NaN             NaN             NaN             NaN             NaN             NaN             NaN             NaN             NaN
   1.5003000e+04   1.0000000e+00   3.0000000e+00  -7.5000000e+00   0.0000000e+00   0.0000000e+00   0.0000000e+00   0.0000000e+00   0.0000000e+00   0.0000000e+00   0.0000000e+00   0.0000000e+00   0.0000000e+00   0.0000000e+00   0.0000000e+00   0.0000000e+00             NaN             NaN             NaN             NaN             NaN             NaN             NaN             NaN             NaN             NaN
   1.5003000e+04   1.0000000e+00   3.0000000e+00  -6.5000000e+00   0.0000000e+00   0.0000000e+00   0.0000000e+00   0.0000000e+00   0.0000000e+00   0.0000000e+00   0.0000000e+00   0.0000000e+00   0.0000000e+00   0.0000000e+00   0.0000000e+00   0.0000000e+00             NaN             NaN             NaN             NaN             NaN             NaN             NaN             NaN             NaN             NaN
   1.5003000e+04   1.0000000e+00   3.0000000e+00  -5.5000000e+00   0.0000000e+00   0.0000000e+00   0.0000000e+00   0.0000000e+00   0.0000000e+00   0.0000000e+00   0.0000000e+00   0.0000000e+00   0.0000000e+00   0.0000000e+00   0.0000000e+00   0.0000000e+00             NaN             NaN             NaN             NaN             NaN             NaN             NaN             NaN             NaN             NaN
   1.5003000e+04   1.0000000e+00   3.0000000e+00  -4.5000000e+00   0.0000000e+00   0.0000000e+00   0.0000000e+00   0.0000000e+00   0.0000000e+00   0.0000000e+00   0.0000000e+00   0.0000000e+00   0.0000000e+00   0.0000000e+00   0.0000000e+00   0.0000000e+00             NaN             NaN             NaN             NaN             NaN             NaN             NaN             NaN             NaN             NaN
   1.5003000e+04   1.0000000e+00   3.0000000e+00  -3.5000000e+00   0.0000000e+00   0.0000000e+00   0.0000000e+00   0.0000000e+00   0.0000000e+00   0.0000000e+00   0.0000000e+00   0.0000000e+00   0.0000000e+00   0.0000000e+00   0.0000000e+00   0.0000000e+00             NaN             NaN             NaN             NaN             NaN             NaN             NaN             NaN             NaN             NaN
   1.5003000e+04   1.0000000e+00   3.0000000e+00  -2.5000000e+00   0.0000000e+00   0.0000000e+00   0.0000000e+00   0.0000000e+00   0.0000000e+00   0.0000000e+00   0.0000000e+00   0.0000000e+00   0.0000000e+00   0.0000000e+00   0.0000000e+00   0.0000000e+00             NaN             NaN             NaN             NaN             NaN             NaN             NaN             NaN             NaN             NaN
   1.5003000e+04   1.0000000e+00   3.0000000e+00  -1.5000000e+00   0.0000000e+00   0.0000000e+00   0.0000000e+00   0.0000000e+00   0.0000000e+00   0.0000000e+00   0.0000000e+00   0.0000000e+00   0.0000000e+00   0.0000000e+00   0.0000000e+00   0.0000000e+00             NaN             NaN             NaN             NaN             NaN             NaN             NaN             NaN             NaN             NaN
   1.5003000e+04   1.0000000e+00   3.0000000e+00  -5.0000000e-01   0.0000000e+00   0.0000000e+00   0.0000000e+00   0.0000000e+00   0.0000000e+00   0.0000000e+00   0.0000000e+00   0.0000000e+00   0.0000000e+00   0.0000000e+00   0.0000000e+00   0.0000000e+00             NaN             NaN             NaN             NaN             NaN             NaN             NaN             NaN             NaN             NaN
   1.5003000e+04   1.0000000e+00   3.0000000e+00   5.0000000e-01   0.0000000e+00   0.0000000e+00   0.0000000e+00   0.0000000e+00   0.0000000e+00   0.0000000e+00   0.0000000e+00   0.0000000e+00   0.0000000e+00   0.0000000e+00   0.0000000e+00   0.0000000e+00             NaN             NaN             NaN             NaN             NaN             NaN             NaN             NaN             NaN             NaN
   1.5003000e+04   1.0000000e+00   3.0000000e+00   1.5000000e+00   0.0000000e+00   0.0000000e+00   0.0000000e+00   0.0000000e+00   0.0000000e+00   0.0000000e+00   0.0000000e+00   0.0000000e+00   0.0000000e+00   0.0000000e+00   0.0000000e+00   0.0000000e+00             NaN             NaN             NaN             NaN             NaN             NaN             NaN             NaN             NaN             NaN
   1.5003000e+04   1.0000000e+00   3.0000000e+00   2.5000000e+00   0.0000000e+00   0.0000000e+00   0.0000000e+00   0.0000000e+00   0.0000000e+00   0.0000000e+00   0.0000000e+00   0.0000000e+00   0.0000000e+00   1.0000000e+00   0.0000000e+00   0.0000000e+00             NaN             NaN             NaN             NaN             NaN             NaN             NaN             NaN             NaN             NaN
   1.5003000e+04   1.0000000e+00   3.0000000e+00   3.5000000e+00   1.0000000e+00   1.0000000e+00   0.0000000e+00   0.0000000e+00   0.0000000e+00   2.0000000e+00   0.0000000e+00   0.0000000e+00   0.0000000e+00   0.0000000e+00   0.0000000e+00   0.0000000e+00             NaN             NaN             NaN             NaN             NaN             NaN             NaN             NaN             NaN             NaN
   1.5003000e+04   1.0000000e+00   3.0000000e+00   4.5000000e+00   1.0000000e+00   2.0000000e+00   0.0000000e+00   1.0000000e+00   0.0000000e+00   0.0000000e+00   0.0000000e+00   0.0000000e+00   0.0000000e+00   1.0000000e+00   0.0000000e+00   0.0000000e+00             NaN             NaN             NaN             NaN             NaN             NaN             NaN             NaN             NaN             NaN
   1.5003000e+04   1.0000000e+00   3.0000000e+00   5.5000000e+00   0.0000000e+00   1.0000000e+00   1.0000000e+00   1.0000000e+00   0.0000000e+00   1.0000000e+00   0.0000000e+00   0.0000000e+00   0.0000000e+00   0.0000000e+00   0.0000000e+00   0.0000000e+00             NaN             NaN             NaN             NaN             NaN             NaN             NaN             NaN             NaN             NaN
   1.5003000e+04   1.0000000e+00   3.0000000e+00   6.5000000e+00   1.0000000e+00   1.0000000e+00   0.0000000e+00   1.0000000e+00   1.0000000e+00   1.0000000e+00   0.0000000e+00   0.0000000e+00   0.0000000e+00   1.0000000e+00   0.0000000e+00   0.0000000e+00             NaN             NaN             NaN             NaN             NaN             NaN             NaN             NaN             NaN             NaN
   1.5003000e+04   1.0000000e+00   3.0000000e+00   7.5000000e+00   1.0000000e+00   1.0000000e+00   1.0000000e+00   0.0000000e+00   0.0000000e+00   1.0000000e+00   0.0000000e+00   0.0000000e+00   0.0000000e+00   2.0000000e+00   0.0000000e+00   1.0000000e+00             NaN             NaN             NaN             NaN             NaN             NaN             NaN             NaN             NaN             NaN
   1.5003000e+04   1.0000000e+00   3.0000000e+00   8.5000000e+00   2.0000000e+00   0.0000000e+00   1.0000000e+00   1.0000000e+00   1.0000000e+00   1.0000000e+00   0.0000000e+00   0.0000000e+00   0.0000000e+00   1.0000000e+00   0.0000000e+00   1.0000000e+00             NaN             NaN             NaN             NaN             NaN             NaN             NaN             NaN             NaN             NaN
   1.5003000e+04   1.0000000e+00   3.0000000e+00   9.5000000e+00   1.0000000e+00   2.0000000e+00   0.0000000e+00   2.0000000e+00   1.0000000e+00   0.0000000e+00   0.0000000e+00   1.0000000e+00   0.0000000e+00   1.0000000e+00   0.0000000e+00   1.0000000e+00             NaN             NaN             NaN             NaN             NaN             NaN             NaN             NaN             NaN             NaN
   1.5003000e+04   1.0000000e+00   3.0000000e+00   1.0500000e+01   1.0000000e+00   1.0000000e+00   3.0000000e+00   0.0000000e+00   1.0000000e+00   0.0000000e+00   1.0000000e+00   2.0000000e+00   0.0000000e+00   1.0000000e+00   0.0000000e+00   1.0000000e+00             NaN             NaN             NaN             NaN             NaN             NaN             NaN             NaN             NaN             NaN
   1.5003000e+04   1.0000000e+00   3.0000000e+00   1.1500000e+01   1.0000000e+00   1.0000000e+00   0.0000000e+00   1.0000000e+00   2.0000000e+00   2.0000000e+00   1.0000000e+00   2.0000000e+00   0.0000000e+00   0.0000000e+00   1.0000000e+00   1.0000000e+00             NaN             NaN             NaN             NaN             NaN             NaN             NaN             NaN             NaN             NaN
   1.5003000e+04   1.0000000e+00   3.0000000e+00   1.2500000e+01   1.0000000e+00   1.0000000e+00   1.0000000e+00   1.0000000e+00   1.0000000e+00   1.0000000e+00   1.0000000e+00   2.0000000e+00   0.0000000e+00   2.0000000e+00   1.0000000e+00   2.0000000e+00             NaN             NaN             NaN             NaN             NaN             NaN             NaN             NaN             NaN             NaN
   1.5003000e+04   1.0000000e+00   3.0000000e+00   1.3500000e+01   1.0000000e+00   1.0000000e+00   3.0000000e+00   2.0000000e+00   0.0000000e+00   1.0000000e+00   1.0000000e+00   2.0000000e+00   0.0000000e+00   2.0000000e+00   2.0000000e+00   1.0000000e+00             NaN             NaN             NaN             NaN             NaN             NaN             NaN             NaN             NaN             NaN
   1.5003000e+04   1.0000000e+00   3.0000000e+00   1.4500000e+01   1.0000000e+00   2.0000000e+00   0.0000000e+00   1.0000000e+00   2.0000000e+00   1.0000000e+00   1.0000000e+00   1.0000000e+00   0.0000000e+00   2.0000000e+00   1.0000000e+00   1.0000000e+00             NaN             NaN             NaN             NaN             NaN             NaN             NaN             NaN             NaN             NaN
   1.5003000e+04   1.0000000e+00   3.0000000e+00   1.5500000e+01   2.0000000e+00   1.0000000e+00   2.0000000e+00   2.0000000e+00   2.0000000e+00   2.0000000e+00   1.0000000e+00   3.0000000e+00   0.0000000e+00   1.0000000e+00   1.0000000e+00   1.0000000e+00             NaN             NaN             NaN             NaN             NaN             NaN             NaN             NaN             NaN             NaN
   1.5003000e+04   1.0000000e+00   3.0000000e+00   1.6500000e+01   1.0000000e+00   1.0000000e+00   0.0000000e+00   1.0000000e+00   1.0000000e+00   2.0000000e+00   0.0000000e+00   0.0000000e+00   0.0000000e+00   1.0000000e+00   2.0000000e+00   1.0000000e+00             NaN             NaN             NaN             NaN             NaN             NaN             NaN             NaN             NaN             NaN
   1.5003000e+04   1.0000000e+00   3.0000000e+00   1.7500000e+01   0.0000000e+00   1.0000000e+00   1.0000000e+00   1.0000000e+00   1.0000000e+00   1.0000000e+00   1.0000000e+00   1.0000000e+00   1.0000000e+00   1.0000000e+00   1.0000000e+00   3.0000000e+00             NaN             NaN             NaN             NaN             NaN             NaN             NaN             NaN             NaN             NaN
   1.5003000e+04   1.0000000e+00   3.0000000e+00   1.8500000e+01   1.0000000e+00   1.0000000e+00   1.0000000e+00   1.0000000e+00   2.0000000e+00   0.0000000e+00   1.0000000e+00   0.0000000e+00   1.0000000e+00   0.0000000e+00   1.0000000e+00   0.0000000e+00             NaN             NaN             NaN             NaN             NaN             NaN             NaN             NaN             NaN             NaN
   1.5003000e+04   1.0000000e+00   3.0000000e+00   1.9500000e+01   1.0000000e+00   2.0000000e+00   0.0000000e+00   1.0000000e+00   2.0000000e+00   0.0000000e+00   2.0000000e+00   1.0000000e+00   1.0000000e+00   1.0000000e+00   1.0000000e+00   0.0000000e+00             NaN             NaN             NaN             NaN             NaN             NaN             NaN             NaN             NaN             NaN
   1.5003000e+04   1.0000000e+00   3.0000000e+00   2.0500000e+01   0.0000000e+00   1.0000000e+00   0.0000000e+00   0.0000000e+00   0.0000000e+00   0.0000000e+00   1.0000000e+00   0.0000000e+00   0.0000000e+00   1.0000000e+00   2.0000000e+00   0.0000000e+00             NaN             NaN             NaN             NaN             NaN             NaN             NaN             NaN             NaN             NaN
   1.5003000e+04   1.0000000e+00   3.0000000e+00   2.1500000e+01   1.0000000e+00   1.0000000e+00   0.0000000e+00   0.0000000e+00   0.0000000e+00   0.0000000e+00   2.0000000e+00   0.0000000e+00   1.0000000e+00   1.0000000e+00   2.0000000e+00   0.0000000e+00             NaN             NaN             NaN             NaN             NaN             NaN             NaN             NaN             NaN             NaN
   1.5003000e+04   1.0000000e+00   3.0000000e+00   2.2500000e+01   1.0000000e+00   0.0000000e+00   0.0000000e+00   0.0000000e+00   0.0000000e+00   0.0000000e+00   1.0000000e+00   0.0000000e+00   2.0000000e+00   1.0000000e+00   0.0000000e+00   0.0000000e+00             NaN             NaN             NaN             NaN             NaN             NaN             NaN             NaN             NaN             NaN
   1.5003000e+04   1.0000000e+00   3.0000000e+00   2.3500000e+01   0.0000000e+00   0.0000000e+00   0.0000000e+00   0.0000000e+00   0.0000000e+00   0.0000000e+00   1.0000000e+00   0.0000000e+00   2.0000000e+00   1.0000000e+00   1.0000000e+00   0.0000000e+00             NaN             NaN             NaN             NaN             NaN             NaN             NaN             NaN             NaN             NaN
   1.5003000e+04   1.0000000e+00   3.0000000e+00   2.4500000e+01   2.0000000e+00   0.0000000e+00   0.0000000e+00   0.0000000e+00   0.0000000e+00   0.0000000e+00   0.0000000e+00   0.0000000e+00   2.0000000e+00   0.0000000e+00   1.0000000e+00   0.0000000e+00             NaN             NaN             NaN             NaN             NaN             NaN             NaN             NaN             NaN             NaN
   1.5003000e+04   1.0000000e+00   3.0000000e+00   2.5500000e+01   1.0000000e+00   0.0000000e+00   0.0000000e+00   0.0000000e+00   0.0000000e+00   0.0000000e+00   0.0000000e+00   0.0000000e+00   1.0000000e+00   0.0000000e+00   0.0000000e+00   0.0000000e+00             NaN             NaN             NaN             NaN             NaN             NaN             NaN             NaN             NaN             NaN
   1.5003000e+04   1.0000000e+00   3.0000000e+00   2.6500000e+01   1.0000000e+00   0.0000000e+00   0.0000000e+00   0.0000000e+00   0.0000000e+00   0.0000000e+00   0.0000000e+00   0.0000000e+00   0.0000000e+00   0.0000000e+00   0.0000000e+00   0.0000000e+00             NaN             NaN             NaN             NaN             NaN             NaN             NaN             NaN             NaN             NaN
   1.5003000e+04   1.0000000e+00   3.0000000e+00   2.7500000e+01   2.0000000e+00   0.0000000e+00   0.0000000e+00   0.0000000e+00   0.0000000e+00   0.0000000e+00   0.0000000e+00   0.0000000e+00   1.0000000e+00   0.0000000e+00   0.0000000e+00   0.0000000e+00             NaN             NaN             NaN             NaN             NaN             NaN             NaN             NaN             NaN             NaN
   1.5003000e+04   1.0000000e+00   3.0000000e+00   2.8500000e+01   0.0000000e+00   0.0000000e+00   0.0000000e+00   0.0000000e+00   0.0000000e+00   0.0000000e+00   0.0000000e+00   0.0000000e+00   1.0000000e+00   0.0000000e+00   0.0000000e+00   0.0000000e+00             NaN             NaN             NaN             NaN             NaN             NaN             NaN             NaN             NaN             NaN
   1.5003000e+04   1.0000000e+00   3.0000000e+00   2.9500000e+01   0.0000000e+00   0.0000000e+00   0.0000000e+00   0.0000000e+00   0.0000000e+00   0.0000000e+00   0.0000000e+00   0.0000000e+00   1.0000000e+00   0.0000000e+00   0.0000000e+00   0.0000000e+00             NaN             NaN             NaN             NaN             NaN             NaN             NaN             NaN             NaN             NaN
   1.5003000e+04   1.0000000e+00   3.0000000e+00   3.0500000e+01   1.0000000e+00   0.0000000e+00   0.0000000e+00   0.0000000e+00   0.0000000e+00   0.0000000e+00   0.0000000e+00   0.0000000e+00   1.0000000e+00   0.0000000e+00   0.0000000e+00   0.0000000e+00             NaN             NaN             NaN             NaN             NaN             NaN             NaN             NaN             NaN             NaN
   1.5003000e+04   1.0000000e+00   3.0000000e+00   3.1500000e+01   0.0000000e+00   0.0000000e+00   0.0000000e+00   0.0000000e+00   0.0000000e+00   0.0000000e+00   0.0000000e+00   0.0000000e+00   1.0000000e+00   0.0000000e+00   0.0000000e+00   0.0000000e+00             NaN             NaN             NaN             NaN             NaN             NaN             NaN             NaN             NaN             NaN
   1.5003000e+04   1.0000000e+00   3.0000000e+00   3.2500000e+01   0.0000000e+00   0.0000000e+00   0.0000000e+00   0.0000000e+00   0.0000000e+00   0.0000000e+00   0.0000000e+00   0.0000000e+00   0.0000000e+00   0.0000000e+00   0.0000000e+00   0.0000000e+00             NaN             NaN             NaN             NaN             NaN             NaN             NaN             NaN             NaN             NaN
   1.5003000e+04   1.0000000e+00   3.0000000e+00   3.3500000e+01   0.0000000e+00   0.0000000e+00   0.0000000e+00   0.0000000e+00   0.0000000e+00   0.0000000e+00   0.0000000e+00   0.0000000e+00   1.0000000e+00   0.0000000e+00   0.0000000e+00   0.0000000e+00             NaN             NaN             NaN             NaN             NaN             NaN             NaN             NaN             NaN             NaN
   1.5003000e+04   1.0000000e+00   3.0000000e+00   3.4500000e+01   0.0000000e+00   0.0000000e+00   0.0000000e+00   0.0000000e+00   1.0000000e+00   0.0000000e+00   0.0000000e+00   0.0000000e+00   0.0000000e+00   0.0000000e+00   0.0000000e+00   0.0000000e+00             NaN             NaN             NaN             NaN             NaN             NaN             NaN             NaN             NaN             NaN
   1.5003000e+04   1.0000000e+00   3.0000000e+00   3.5500000e+01   0.0000000e+00   0.0000000e+00   0.0000000e+00   0.0000000e+00   0.0000000e+00   0.0000000e+00   0.0000000e+00   0.0000000e+00   0.0000000e+00   0.0000000e+00   0.0000000e+00   0.0000000e+00             NaN             NaN             NaN             NaN             NaN             NaN             NaN             NaN             NaN             NaN
   1.5003000e+04   1.0000000e+00   3.0000000e+00   3.6500000e+01   0.0000000e+00   0.0000000e+00   0.0000000e+00   0.0000000e+00   0.0000000e+00   0.0000000e+00   0.0000000e+00   0.0000000e+00   0.0000000e+00   0.0000000e+00   0.0000000e+00   0.0000000e+00             NaN             NaN             NaN             NaN             NaN             NaN             NaN             NaN             NaN             NaN
   1.5003000e+04   1.0000000e+00   3.0000000e+00   3.7500000e+01   0.0000000e+00   0.0000000e+00   0.0000000e+00   0.0000000e+00   0.0000000e+00   0.0000000e+00   0.0000000e+00   0.0000000e+00   0.0000000e+00   0.0000000e+00   0.0000000e+00   0.0000000e+00             NaN             NaN             NaN             NaN             NaN             NaN             NaN             NaN             NaN             NaN
   1.5003000e+04   1.0000000e+00   3.0000000e+00   3.8500000e+01   0.0000000e+00   0.0000000e+00   0.0000000e+00   0.0000000e+00   0.0000000e+00   2.0000000e+00   0.0000000e+00   0.0000000e+00   0.0000000e+00   0.0000000e+00   0.0000000e+00   0.0000000e+00             NaN             NaN             NaN             NaN             NaN             NaN             NaN             NaN             NaN             NaN
   1.5003000e+04   1.0000000e+00   3.0000000e+00   3.9500000e+01   1.0000000e+00   0.0000000e+00   0.0000000e+00   0.0000000e+00   0.0000000e+00   1.0000000e+00   0.0000000e+00   0.0000000e+00   0.0000000e+00   0.0000000e+00   0.0000000e+00   0.0000000e+00             NaN             NaN             NaN             NaN             NaN             NaN             NaN             NaN             NaN             NaN
   1.5003000e+04   1.0000000e+00   3.0000000e+00   4.0500000e+01   0.0000000e+00   0.0000000e+00   0.0000000e+00   0.0000000e+00   0.0000000e+00   0.0000000e+00   0.0000000e+00   0.0000000e+00   0.0000000e+00   0.0000000e+00   0.0000000e+00   0.0000000e+00             NaN             NaN             NaN             NaN             NaN             NaN             NaN             NaN             NaN             NaN
   1.5003000e+04   1.0000000e+00   3.0000000e+00   4.1500000e+01   0.0000000e+00   0.0000000e+00   0.0000000e+00   0.0000000e+00   0.0000000e+00   0.0000000e+00   0.0000000e+00   0.0000000e+00   0.0000000e+00   0.0000000e+00   0.0000000e+00   0.0000000e+00             NaN             NaN             NaN             NaN             NaN             NaN             NaN             NaN             NaN             NaN
   1.5003000e+04   1.0000000e+00   3.0000000e+00   4.2500000e+01   0.0000000e+00   0.0000000e+00   0.0000000e+00   0.0000000e+00   0.0000000e+00   0.0000000e+00   0.0000000e+00   0.0000000e+00   0.0000000e+00   0.0000000e+00   0.0000000e+00   1.0000000e+00             NaN             NaN             NaN             NaN             NaN             NaN             NaN             NaN             NaN             NaN
   1.5003000e+04   1.0000000e+00   3.0000000e+00   4.3500000e+01   0.0000000e+00   0.0000000e+00   0.0000000e+00   0.0000000e+00   0.0000000e+00   0.0000000e+00   0.0000000e+00   0.0000000e+00   0.0000000e+00   0.0000000e+00   0.0000000e+00   1.0000000e+00             NaN             NaN             NaN             NaN             NaN             NaN             NaN             NaN             NaN             NaN
   1.5003000e+04   1.0000000e+00   3.0000000e+00   4.4500000e+01   0.0000000e+00   0.0000000e+00   0.0000000e+00   0.0000000e+00   0.0000000e+00   0.0000000e+00   0.0000000e+00   0.0000000e+00   0.0000000e+00   0.0000000e+00   0.0000000e+00   0.0000000e+00             NaN             NaN             NaN             NaN             NaN             NaN             NaN             NaN             NaN             NaN
   1.5003000e+04   1.0000000e+00   3.0000000e+00   4.5500000e+01   0.0000000e+00   0.0000000e+00   0.0000000e+00   0.0000000e+00   0.0000000e+00   0.0000000e+00   0.0000000e+00   0.0000000e+00   0.0000000e+00   0.0000000e+00   0.0000000e+00   1.0000000e+00             NaN             NaN             NaN             NaN             NaN             NaN             NaN             NaN             NaN             NaN
   1.5003000e+04   1.0000000e+00   3.0000000e+00   4.6500000e+01   0.0000000e+00   0.0000000e+00   0.0000000e+00   0.0000000e+00   0.0000000e+00   0.0000000e+00   0.0000000e+00   0.0000000e+00   0.0000000e+00   0.0000000e+00   0.0000000e+00   0.0000000e+00             NaN             NaN             NaN             NaN             NaN             NaN             NaN             NaN             NaN             NaN
   1.5003000e+04   1.0000000e+00   3.0000000e+00   4.7500000e+01   0.0000000e+00   0.0000000e+00   1.0000000e+00   0.0000000e+00   0.0000000e+00   0.0000000e+00   1.0000000e+00   0.0000000e+00   0.0000000e+00   0.0000000e+00   0.0000000e+00   1.0000000e+00             NaN             NaN             NaN             NaN             NaN             NaN             NaN             NaN             NaN             NaN
   1.5003000e+04   2.0000000e+00   1.0000000e+00  -7.5000000e+00   0.0000000e+00   0.0000000e+00   0.0000000e+00   0.0000000e+00   0.0000000e+00   0.0000000e+00   0.0000000e+00   0.0000000e+00   0.0000000e+00   0.0000000e+00             NaN             NaN             NaN             NaN             NaN             NaN             NaN             NaN             NaN             NaN             NaN             NaN
   1.5003000e+04   2.0000000e+00   1.0000000e+00  -6.5000000e+00   0.0000000e+00   0.0000000e+00   0.0000000e+00   0.0000000e+00   0.0000000e+00   0.0000000e+00   0.0000000e+00   0.0000000e+00   0.0000000e+00   0.0000000e+00             NaN             NaN             NaN             NaN             NaN             NaN             NaN             NaN             NaN             NaN             NaN             NaN
   1.5003000e+04   2.0000000e+00   1.0000000e+00  -5.5000000e+00   0.0000000e+00   0.0000000e+00   0.0000000e+00   0.0000000e+00   0.0000000e+00   0.0000000e+00   0.0000000e+00   0.0000000e+00   0.0000000e+00   0.0000000e+00             NaN             NaN             NaN             NaN             NaN             NaN             NaN             NaN             NaN             NaN             NaN             NaN
   1.5003000e+04   2.0000000e+00   1.0000000e+00  -4.5000000e+00   0.0000000e+00   0.0000000e+00   0.0000000e+00   0.0000000e+00   0.0000000e+00   0.0000000e+00   0.0000000e+00   0.0000000e+00   0.0000000e+00   0.0000000e+00             NaN             NaN             NaN             NaN             NaN             NaN             NaN             NaN             NaN             NaN             NaN             NaN
   1.5003000e+04   2.0000000e+00   1.0000000e+00  -3.5000000e+00   0.0000000e+00   0.0000000e+00   0.0000000e+00   0.0000000e+00   0.0000000e+00   0.0000000e+00   0.0000000e+00   0.0000000e+00   0.0000000e+00   0.0000000e+00             NaN             NaN             NaN             NaN             NaN             NaN             NaN             NaN             NaN             NaN             NaN             NaN
   1.5003000e+04   2.0000000e+00   1.0000000e+00  -2.5000000e+00   0.0000000e+00   0.0000000e+00   0.0000000e+00   0.0000000e+00   0.0000000e+00   0.0000000e+00   0.0000000e+00   0.0000000e+00   0.0000000e+00   0.0000000e+00             NaN             NaN             NaN             NaN             NaN             NaN             NaN             NaN             NaN             NaN             NaN             NaN
   1.5003000e+04   2.0000000e+00   1.0000000e+00  -1.5000000e+00   0.0000000e+00   0.0000000e+00   0.0000000e+00   0.0000000e+00   0.0000000e+00   0.0000000e+00   0.0000000e+00   0.0000000e+00   0.0000000e+00   0.0000000e+00             NaN             NaN             NaN             NaN             NaN             NaN             NaN             NaN             NaN             NaN             NaN             NaN
   1.5003000e+04   2.0000000e+00   1.0000000e+00  -5.0000000e-01   0.0000000e+00   0.0000000e+00   0.0000000e+00   0.0000000e+00   0.0000000e+00   0.0000000e+00   0.0000000e+00   0.0000000e+00   0.0000000e+00   0.0000000e+00             NaN             NaN             NaN             NaN             NaN             NaN             NaN             NaN             NaN             NaN             NaN             NaN
   1.5003000e+04   2.0000000e+00   1.0000000e+00   5.0000000e-01   0.0000000e+00   0.0000000e+00   0.0000000e+00   0.0000000e+00   0.0000000e+00   0.0000000e+00   0.0000000e+00   0.0000000e+00   0.0000000e+00   0.0000000e+00             NaN             NaN             NaN             NaN             NaN             NaN             NaN             NaN             NaN             NaN             NaN             NaN
   1.5003000e+04   2.0000000e+00   1.0000000e+00   1.5000000e+00   0.0000000e+00   0.0000000e+00   0.0000000e+00   0.0000000e+00   0.0000000e+00   0.0000000e+00   0.0000000e+00   0.0000000e+00   0.0000000e+00   0.0000000e+00             NaN             NaN             NaN             NaN             NaN             NaN             NaN             NaN             NaN             NaN             NaN             NaN
   1.5003000e+04   2.0000000e+00   1.0000000e+00   2.5000000e+00   0.0000000e+00   0.0000000e+00   0.0000000e+00   0.0000000e+00   0.0000000e+00   0.0000000e+00   0.0000000e+00   0.0000000e+00   0.0000000e+00   0.0000000e+00             NaN             NaN             NaN             NaN             NaN             NaN             NaN             NaN             NaN             NaN             NaN             NaN
   1.5003000e+04   2.0000000e+00   1.0000000e+00   3.5000000e+00   0.0000000e+00   0.0000000e+00   0.0000000e+00   0.0000000e+00   0.0000000e+00   0.0000000e+00   0.0000000e+00   1.0000000e+00   0.0000000e+00   0.0000000e+00             NaN             NaN             NaN             NaN             NaN             NaN             NaN             NaN             NaN             NaN             NaN             NaN
   1.5003000e+04   2.0000000e+00   1.0000000e+00   4.5000000e+00   1.0000000e+00   1.0000000e+00   0.0000000e+00   1.0000000e+00   0.0000000e+00   0.0000000e+00   0.0000000e+00   0.0000000e+00   0.0000000e+00   0.0000000e+00             NaN             NaN             NaN             NaN             NaN             NaN             NaN             NaN             NaN             NaN             NaN             NaN
   1.5003000e+04   2.0000000e+00   1.0000000e+00   5.5000000e+00   0.0000000e+00   1.0000000e+00   0.0000000e+00   1.0000000e+00   0.0000000e+00   0.0000000e+00   0.0000000e+00   1.0000000e+00   0.0000000e+00   0.0000000e+00             NaN             NaN             NaN             NaN             NaN             NaN             NaN             NaN             NaN             NaN             NaN             NaN
   1.5003000e+04   2.0000000e+00   1.0000000e+00   6.5000000e+00   1.0000000e+00   1.0000000e+00   1.0000000e+00   0.0000000e+00   0.0000000e+00   0.0000000e+00   0.0000000e+00   1.0000000e+00   0.0000000e+00   1.0000000e+00             NaN             NaN             NaN             NaN             NaN             NaN             NaN             NaN             NaN             NaN             NaN             NaN
   1.5003000e+04   2.0000000e+00   1.0000000e+00   7.5000000e+00   1.0000000e+00   0.0000000e+00   0.0000000e+00   2.0000000e+00   0.0000000e+00   1.0000000e+00   1.0000000e+00   1.0000000e+00   0.0000000e+00   0.0000000e+00             NaN             NaN             NaN             NaN             NaN             NaN             NaN             NaN             NaN             NaN             NaN             NaN
   1.5003000e+04   2.0000000e+00   1.0000000e+00   8.5000000e+00   1.0000000e+00   1.0000000e+00   1.0000000e+00   0.0000000e+00   1.0000000e+00   0.0000000e+00   0.0000000e+00   2.0000000e+00   1.0000000e+00   0.0000000e+00             NaN             NaN             NaN             NaN             NaN             NaN             NaN             NaN             NaN             NaN             NaN             NaN
   1.5003000e+04   2.0000000e+00   1.0000000e+00   9.5000000e+00   1.0000000e+00   1.0000000e+00   2.0000000e+00   1.0000000e+00   1.0000000e+00   2.0000000e+00   1.0000000e+00   1.0000000e+00   0.0000000e+00   1.0000000e+00             NaN             NaN             NaN             NaN             NaN             NaN             NaN             NaN             NaN             NaN             NaN             NaN
   1.5003000e+04   2.0000000e+00   1.0000000e+00   1.0500000e+01   1.0000000e+00   1.0000000e+00   2.0000000e+00   1.0000000e+00   1.0000000e+00   0.0000000e+00   1.0000000e+00   0.0000000e+00   0.0000000e+00   2.0000000e+00             NaN             NaN             NaN             NaN             NaN             NaN             NaN             NaN             NaN             NaN             NaN             NaN
   1.5003000e+04   2.0000000e+00   1.0000000e+00   1.1500000e+01   0.0000000e+00   2.0000000e+00   2.0000000e+00   1.0000000e+00   1.0000000e+00   1.0000000e+00   1.0000000e+00   2.0000000e+00   1.0000000e+00   1.0000000e+00             NaN             NaN             NaN             NaN             NaN             NaN             NaN             NaN             NaN             NaN             NaN             NaN
   1.5003000e+04   2.0000000e+00   1.0000000e+00   1.2500000e+01   1.0000000e+00   1.0000000e+00   0.0000000e+00   0.0000000e+00   1.0000000e+00   1.0000000e+00   0.0000000e+00   0.0000000e+00   2.0000000e+00   0.0000000e+00             NaN             NaN             NaN             NaN             NaN             NaN             NaN             NaN             NaN             NaN             NaN             NaN
   1.5003000e+04   2.0000000e+00   1.0000000e+00   1.3500000e+01   0.0000000e+00   1.0000000e+00   2.0000000e+00   2.0000000e+00   2.0000000e+00   0.0000000e+00   2.0000000e+00   1.0000000e+00   2.0000000e+00   2.0000000e+00             NaN             NaN             NaN             NaN             NaN             NaN             NaN             NaN             NaN             NaN             NaN             NaN
   1.5003000e+04   2.0000000e+00   1.0000000e+00   1.4500000e+01   1.0000000e+00   2.0000000e+00   1.0000000e+00   3.0000000e+00   1.0000000e+00   1.0000000e+00   2.0000000e+00   1.0000000e+00   0.0000000e+00   1.0000000e+00             NaN             NaN             NaN             NaN             NaN             NaN             NaN             NaN             NaN             NaN             NaN             NaN
   1.5003000e+04   2.0000000e+00   1.0000000e+00   1.5500000e+01   1.0000000e+00   1.0000000e+00   1.0000000e+00   0.0000000e+00   1.0000000e+00   1.0000000e+00   1.0000000e+00   1.0000000e+00   1.0000000e+00   1.0000000e+00             NaN             NaN             NaN             NaN             NaN             NaN             NaN             NaN             NaN             NaN             NaN             NaN
   1.5003000e+04   2.0000000e+00   1.0000000e+00   1.6500000e+01   1.0000000e+00   1.0000000e+00   1.0000000e+00   1.0000000e+00   0.0000000e+00   1.0000000e+00   1.0000000e+00   0.0000000e+00   0.0000000e+00   1.0000000e+00             NaN             NaN             NaN             NaN             NaN             NaN             NaN             NaN             NaN             NaN             NaN             NaN
   1.5003000e+04   2.0000000e+00   1.0000000e+00   1.7500000e+01   1.0000000e+00   2.0000000e+00   1.0000000e+00   0.0000000e+00   1.0000000e+00   2.0000000e+00   0.0000000e+00   0.0000000e+00   0.0000000e+00   1.0000000e+00             NaN             NaN             NaN             NaN             NaN             NaN             NaN             NaN             NaN             NaN             NaN             NaN
   1.5003000e+04   2.0000000e+00   1.0000000e+00   1.8500000e+01   0.0000000e+00   1.0000000e+00   1.0000000e+00   0.0000000e+00   1.0000000e+00   0.0000000e+00   1.0000000e+00   0.0000000e+00   0.0000000e+00   0.0000000e+00             NaN             NaN             NaN             NaN             NaN             NaN             NaN             NaN             NaN             NaN             NaN             NaN
   1.5003000e+04   2.0000000e+00   1.0000000e+00   1.9500000e+01   2.0000000e+00   1.0000000e+00   2.0000000e+00   0.0000000e+00   0.0000000e+00   1.0000000e+00   0.0000000e+00   1.0000000e+00   0.0000000e+00   0.0000000e+00             NaN             NaN             NaN             NaN             NaN             NaN             NaN             NaN             NaN             NaN             NaN             NaN
   1.5003000e+04   2.0000000e+00   1.0000000e+00   2.0500000e+01   2.0000000e+00   1.0000000e+00   0.0000000e+00   0.0000000e+00   2.0000000e+00   0.0000000e+00   0.0000000e+00   0.0000000e+00   0.0000000e+00   0.0000000e+00             NaN             NaN             NaN             NaN             NaN             NaN             NaN             NaN             NaN             NaN             NaN             NaN
   1.5003000e+04   2.0000000e+00   1.0000000e+00   2.1500000e+01   0.0000000e+00   1.0000000e+00   0.0000000e+00   0.0000000e+00   1.0000000e+00   0.0000000e+00   0.0000000e+00   0.0000000e+00   0.0000000e+00   0.0000000e+00             NaN             NaN             NaN             NaN             NaN             NaN             NaN             NaN             NaN             NaN             NaN             NaN
   1.5003000e+04   2.0000000e+00   1.0000000e+00   2.2500000e+01   1.0000000e+00   0.0000000e+00   0.0000000e+00   0.0000000e+00   2.0000000e+00   0.0000000e+00   0.0000000e+00   0.0000000e+00   0.0000000e+00   0.0000000e+00             NaN             NaN             NaN             NaN             NaN             NaN             NaN             NaN             NaN             NaN             NaN             NaN
   1.5003000e+04   2.0000000e+00   1.0000000e+00   2.3500000e+01   0.0000000e+00   0.0000000e+00   0.0000000e+00   0.0000000e+00   0.0000000e+00   0.0000000e+00   0.0000000e+00   0.0000000e+00   0.0000000e+00   0.0000000e+00             NaN             NaN             NaN             NaN             NaN             NaN             NaN             NaN             NaN             NaN             NaN             NaN
   1.5003000e+04   2.0000000e+00   1.0000000e+00   2.4500000e+01   0.0000000e+00   0.0000000e+00   0.0000000e+00   0.0000000e+00   0.0000000e+00   0.0000000e+00   0.0000000e+00   0.0000000e+00   0.0000000e+00   0.0000000e+00             NaN             NaN             NaN             NaN             NaN             NaN             NaN             NaN             NaN             NaN             NaN             NaN
   1.5003000e+04   2.0000000e+00   1.0000000e+00   2.5500000e+01   0.0000000e+00   0.0000000e+00   0.0000000e+00   0.0000000e+00   0.0000000e+00   0.0000000e+00   0.0000000e+00   0.0000000e+00   0.0000000e+00   0.0000000e+00             NaN             NaN             NaN             NaN             NaN             NaN             NaN             NaN             NaN             NaN             NaN             NaN
   1.5003000e+04   2.0000000e+00   1.0000000e+00   2.6500000e+01   0.0000000e+00   0.0000000e+00   0.0000000e+00   0.0000000e+00   0.0000000e+00   0.0000000e+00   0.0000000e+00   0.0000000e+00   0.0000000e+00   0.0000000e+00             NaN             NaN             NaN             NaN             NaN             NaN             NaN             NaN             NaN             NaN             NaN             NaN
   1.5003000e+04   2.0000000e+00   1.0000000e+00   2.7500000e+01   0.0000000e+00   0.0000000e+00   0.0000000e+00   0.0000000e+00   0.0000000e+00   0.0000000e+00   0.0000000e+00   0.0000000e+00   0.0000000e+00   0.0000000e+00             NaN             NaN             NaN             NaN             NaN             NaN             NaN             NaN             NaN             NaN             NaN             NaN
   1.5003000e+04   2.0000000e+00   1.0000000e+00   2.8500000e+01   0.0000000e+00   0.0000000e+00   0.0000000e+00   0.0000000e+00   0.0000000e+00   0.0000000e+00   0.0000000e+00   0.0000000e+00   0.0000000e+00   0.0000000e+00             NaN             NaN             NaN             NaN             NaN             NaN             NaN             NaN             NaN             NaN             NaN             NaN
   1.5003000e+04   2.0000000e+00   1.0000000e+00   2.9500000e+01   0.0000000e+00   0.0000000e+00   0.0000000e+00   0.0000000e+00   0.0000000e+00   0.0000000e+00   0.0000000e+00   0.0000000e+00   0.0000000e+00   0.0000000e+00             NaN             NaN             NaN             NaN             NaN             NaN             NaN             NaN             NaN             NaN             NaN             NaN
   1.5003000e+04   2.0000000e+00   1.0000000e+00   3.0500000e+01   0.0000000e+00   0.0000000e+00   0.0000000e+00   0.0000000e+00   0.0000000e+00   0.0000000e+00   0.0000000e+00   0.0000000e+00   0.0000000e+00   0.0000000e+00             NaN             NaN             NaN             NaN             NaN             NaN             NaN             NaN             NaN             NaN             NaN             NaN
   1.5003000e+04   2.0000000e+00   1.0000000e+00   3.1500000e+01   0.0000000e+00   0.0000000e+00   0.0000000e+00   0.0000000e+00   0.0000000e+00   0.0000000e+00   0.0000000e+00   0.0000000e+00   0.0000000e+00   0.0000000e+00             NaN             NaN             NaN             NaN             NaN             NaN             NaN             NaN             NaN             NaN             NaN             NaN
   1.5003000e+04   2.0000000e+00   1.0000000e+00   3.2500000e+01   0.0000000e+00   0.0000000e+00   0.0000000e+00   0.0000000e+00   0.0000000e+00   0.0000000e+00   0.0000000e+00   0.0000000e+00   0.0000000e+00   0.0000000e+00             NaN             NaN             NaN             NaN             NaN             NaN             NaN             NaN             NaN             NaN             NaN             NaN
   1.5003000e+04   2.0000000e+00   1.0000000e+00   3.3500000e+01   0.0000000e+00   0.0000000e+00   0.0000000e+00   0.0000000e+00   0.0000000e+00   0.0000000e+00   0.0000000e+00   0.0000000e+00   0.0000000e+00   0.0000000e+00             NaN             NaN             NaN             NaN             NaN             NaN             NaN             NaN             NaN             NaN             NaN             NaN
   1.5003000e+04   2.0000000e+00   1.0000000e+00   3.4500000e+01   0.0000000e+00   0.0000000e+00   0.0000000e+00   0.0000000e+00   0.0000000e+00   0.0000000e+00   0.0000000e+00   0.0000000e+00   0.0000000e+00   0.0000000e+00             NaN             NaN             NaN             NaN             NaN             NaN             NaN             NaN             NaN             NaN             NaN             NaN
   1.5003000e+04   2.0000000e+00   1.0000000e+00   3.5500000e+01   0.0000000e+00   0.0000000e+00   0.0000000e+00   0.0000000e+00   0.0000000e+00   0.0000000e+00   0.0000000e+00   0.0000000e+00   0.0000000e+00   0.0000000e+00             NaN             NaN             NaN             NaN             NaN             NaN             NaN             NaN             NaN             NaN             NaN             NaN
   1.5003000e+04   2.0000000e+00   1.0000000e+00   3.6500000e+01   0.0000000e+00   0.0000000e+00   0.0000000e+00   0.0000000e+00   0.0000000e+00   0.0000000e+00   0.0000000e+00   0.0000000e+00   0.0000000e+00   0.0000000e+00             NaN             NaN             NaN             NaN             NaN             NaN             NaN             NaN             NaN             NaN             NaN             NaN
   1.5003000e+04   2.0000000e+00   1.0000000e+00   3.7500000e+01   0.0000000e+00   0.0000000e+00   0.0000000e+00   0.0000000e+00   0.0000000e+00   0.0000000e+00   0.0000000e+00   0.0000000e+00   0.0000000e+00   0.0000000e+00             NaN             NaN             NaN             NaN             NaN             NaN             NaN             NaN             NaN             NaN             NaN             NaN
   1.5003000e+04   2.0000000e+00   1.0000000e+00   3.8500000e+01   0.0000000e+00   0.0000000e+00   0.0000000e+00   0.0000000e+00   0.0000000e+00   0.0000000e+00   0.0000000e+00   0.0000000e+00   0.0000000e+00   0.0000000e+00             NaN             NaN             NaN             NaN             NaN             NaN             NaN             NaN             NaN             NaN             NaN             NaN
   1.5003000e+04   2.0000000e+00   1.0000000e+00   3.9500000e+01   0.0000000e+00   0.0000000e+00   0.0000000e+00   0.0000000e+00   0.0000000e+00   0.0000000e+00   0.0000000e+00   0.0000000e+00   0.0000000e+00   0.0000000e+00             NaN             NaN             NaN             NaN             NaN             NaN             NaN             NaN             NaN             NaN             NaN             NaN
   1.5003000e+04   2.0000000e+00   1.0000000e+00   4.0500000e+01   0.0000000e+00   0.0000000e+00   0.0000000e+00   0.0000000e+00   0.0000000e+00   0.0000000e+00   0.0000000e+00   0.0000000e+00   0.0000000e+00   0.0000000e+00             NaN             NaN             NaN             NaN             NaN             NaN             NaN             NaN             NaN             NaN             NaN             NaN
   1.5003000e+04   2.0000000e+00   1.0000000e+00   4.1500000e+01   0.0000000e+00   0.0000000e+00   0.0000000e+00   0.0000000e+00   0.0000000e+00   0.0000000e+00   0.0000000e+00   0.0000000e+00   0.0000000e+00   0.0000000e+00             NaN             NaN             NaN             NaN             NaN             NaN             NaN             NaN             NaN             NaN             NaN             NaN
   1.5003000e+04   2.0000000e+00   1.0000000e+00   4.2500000e+01   0.0000000e+00   0.0000000e+00   0.0000000e+00   0.0000000e+00   0.0000000e+00   0.0000000e+00   0.0000000e+00   0.0000000e+00   0.0000000e+00   0.0000000e+00             NaN             NaN             NaN             NaN             NaN             NaN             NaN             NaN             NaN             NaN             NaN             NaN
   1.5003000e+04   2.0000000e+00   1.0000000e+00   4.3500000e+01   0.0000000e+00   0.0000000e+00   0.0000000e+00   0.0000000e+00   0.0000000e+00   0.0000000e+00   0.0000000e+00   0.0000000e+00   0.0000000e+00   0.0000000e+00             NaN             NaN             NaN             NaN             NaN             NaN             NaN             NaN             NaN             NaN             NaN             NaN
   1.5003000e+04   2.0000000e+00   1.0000000e+00   4.4500000e+01   0.0000000e+00   0.0000000e+00   0.0000000e+00   0.0000000e+00   0.0000000e+00   0.0000000e+00   0.0000000e+00   0.0000000e+00   0.0000000e+00   0.0000000e+00             NaN             NaN             NaN             NaN             NaN             NaN             NaN             NaN             NaN             NaN             NaN             NaN
   1.5003000e+04   2.0000000e+00   1.0000000e+00   4.5500000e+01   0.0000000e+00   0.0000000e+00   0.0000000e+00   0.0000000e+00   0.0000000e+00   0.0000000e+00   0.0000000e+00   0.0000000e+00   0.0000000e+00   0.0000000e+00             NaN             NaN             NaN             NaN             NaN             NaN             NaN             NaN             NaN             NaN             NaN             NaN
   1.5003000e+04   2.0000000e+00   1.0000000e+00   4.6500000e+01   0.0000000e+00   0.0000000e+00   0.0000000e+00   0.0000000e+00   0.0000000e+00   0.0000000e+00   0.0000000e+00   0.0000000e+00   0.0000000e+00   0.0000000e+00             NaN             NaN             NaN             NaN             NaN             NaN             NaN             NaN             NaN             NaN             NaN             NaN
   1.5003000e+04   2.0000000e+00   1.0000000e+00   4.7500000e+01   0.0000000e+00   0.0000000e+00   0.0000000e+00   0.0000000e+00   0.0000000e+00   0.0000000e+00   0.0000000e+00   0.0000000e+00   0.0000000e+00   0.0000000e+00             NaN             NaN             NaN             NaN             NaN             NaN             NaN             NaN             NaN             NaN             NaN             NaN
   1.5003000e+04   2.0000000e+00   1.0000000e+00   4.8500000e+01   0.0000000e+00   0.0000000e+00   0.0000000e+00   0.0000000e+00   0.0000000e+00   0.0000000e+00   0.0000000e+00   0.0000000e+00   0.0000000e+00   0.0000000e+00             NaN             NaN             NaN             NaN             NaN             NaN             NaN             NaN             NaN             NaN             NaN             NaN
   1.5003000e+04   2.0000000e+00   1.0000000e+00   4.9500000e+01   0.0000000e+00   0.0000000e+00   0.0000000e+00   0.0000000e+00   0.0000000e+00   0.0000000e+00   0.0000000e+00   0.0000000e+00   0.0000000e+00   0.0000000e+00             NaN             NaN             NaN             NaN             NaN             NaN             NaN             NaN             NaN             NaN             NaN             NaN
   1.5003000e+04   2.0000000e+00   1.0000000e+00   5.0500000e+01   0.0000000e+00   0.0000000e+00   0.0000000e+00   0.0000000e+00   0.0000000e+00   0.0000000e+00   0.0000000e+00   0.0000000e+00   0.0000000e+00   0.0000000e+00             NaN             NaN             NaN             NaN             NaN             NaN             NaN             NaN             NaN             NaN             NaN             NaN
   1.5003000e+04   2.0000000e+00   1.0000000e+00   5.1500000e+01   0.0000000e+00   0.0000000e+00   0.0000000e+00   0.0000000e+00   0.0000000e+00   0.0000000e+00   0.0000000e+00   0.0000000e+00   0.0000000e+00   0.0000000e+00             NaN             NaN             NaN             NaN             NaN             NaN             NaN             NaN             NaN             NaN             NaN             NaN
   1.5003000e+04   2.0000000e+00   1.0000000e+00   5.2500000e+01   0.0000000e+00   0.0000000e+00   0.0000000e+00   0.0000000e+00   0.0000000e+00   0.0000000e+00   0.0000000e+00   0.0000000e+00   0.0000000e+00   0.0000000e+00             NaN             NaN             NaN             NaN             NaN             NaN             NaN             NaN             NaN             NaN             NaN             NaN
   1.5003000e+04   2.0000000e+00   1.0000000e+00   5.3500000e+01   0.0000000e+00   0.0000000e+00   0.0000000e+00   0.0000000e+00   0.0000000e+00   0.0000000e+00   0.0000000e+00   0.0000000e+00   0.0000000e+00   0.0000000e+00             NaN             NaN             NaN             NaN             NaN             NaN             NaN             NaN             NaN             NaN             NaN             NaN
   1.5003000e+04   2.0000000e+00   1.0000000e+00   5.4500000e+01   0.0000000e+00   0.0000000e+00   0.0000000e+00   0.0000000e+00   0.0000000e+00   0.0000000e+00   0.0000000e+00   0.0000000e+00   0.0000000e+00   0.0000000e+00             NaN             NaN             NaN             NaN             NaN             NaN             NaN             NaN             NaN             NaN             NaN             NaN
   1.5003000e+04   2.0000000e+00   1.0000000e+00   5.5500000e+01   0.0000000e+00   0.0000000e+00   0.0000000e+00   0.0000000e+00   0.0000000e+00   0.0000000e+00   0.0000000e+00   0.0000000e+00   0.0000000e+00   0.0000000e+00             NaN             NaN             NaN             NaN             NaN             NaN             NaN             NaN             NaN             NaN             NaN             NaN
   1.5003000e+04   2.0000000e+00   1.0000000e+00   5.6500000e+01   0.0000000e+00   0.0000000e+00   0.0000000e+00   0.0000000e+00   0.0000000e+00   0.0000000e+00   0.0000000e+00   0.0000000e+00   0.0000000e+00   0.0000000e+00             NaN             NaN             NaN             NaN             NaN             NaN             NaN             NaN             NaN             NaN             NaN             NaN
   1.5003000e+04   2.0000000e+00   1.0000000e+00   5.7500000e+01   0.0000000e+00   0.0000000e+00   0.0000000e+00   0.0000000e+00   0.0000000e+00   0.0000000e+00   0.0000000e+00   0.0000000e+00   0.0000000e+00   0.0000000e+00             NaN             NaN             NaN             NaN             NaN             NaN             NaN             NaN             NaN             NaN             NaN             NaN
   1.5003000e+04   2.0000000e+00   1.0000000e+00   5.8500000e+01   0.0000000e+00   0.0000000e+00   0.0000000e+00   0.0000000e+00   0.0000000e+00   0.0000000e+00   0.0000000e+00   0.0000000e+00   0.0000000e+00   0.0000000e+00             NaN             NaN             NaN             NaN             NaN             NaN             NaN             NaN             NaN             NaN             NaN             NaN
   1.5003000e+04   2.0000000e+00   1.0000000e+00   5.9500000e+01   0.0000000e+00   0.0000000e+00   0.0000000e+00   0.0000000e+00   0.0000000e+00   0.0000000e+00   0.0000000e+00   0.0000000e+00   0.0000000e+00   0.0000000e+00             NaN             NaN             NaN             NaN             NaN             NaN             NaN             NaN             NaN             NaN             NaN             NaN
   1.5003000e+04   2.0000000e+00   1.0000000e+00   6.0500000e+01   1.0000000e+00   0.0000000e+00   0.0000000e+00   0.0000000e+00   0.0000000e+00   0.0000000e+00   0.0000000e+00   0.0000000e+00   0.0000000e+00   0.0000000e+00             NaN             NaN             NaN             NaN             NaN             NaN             NaN             NaN             NaN             NaN             NaN             NaN
   1.5003000e+04   2.0000000e+00   1.0000000e+00   6.1500000e+01   0.0000000e+00   0.0000000e+00   0.0000000e+00   0.0000000e+00   0.0000000e+00   0.0000000e+00   0.0000000e+00   0.0000000e+00   0.0000000e+00   0.0000000e+00             NaN             NaN             NaN             NaN             NaN             NaN             NaN             NaN             NaN             NaN             NaN             NaN
   1.5003000e+04   2.0000000e+00   1.0000000e+00   6.2500000e+01   1.0000000e+00   0.0000000e+00   0.0000000e+00   0.0000000e+00   0.0000000e+00   0.0000000e+00   0.0000000e+00   0.0000000e+00   0.0000000e+00   0.0000000e+00             NaN             NaN             NaN             NaN             NaN             NaN             NaN             NaN             NaN             NaN             NaN             NaN
   1.5003000e+04   2.0000000e+00   1.0000000e+00   6.3500000e+01   1.0000000e+00   0.0000000e+00   0.0000000e+00   0.0000000e+00   0.0000000e+00   0.0000000e+00   0.0000000e+00   0.0000000e+00   0.0000000e+00   0.0000000e+00             NaN             NaN             NaN             NaN             NaN             NaN             NaN             NaN             NaN             NaN             NaN             NaN
   1.5003000e+04   2.0000000e+00   1.0000000e+00   6.4500000e+01   0.0000000e+00   0.0000000e+00   0.0000000e+00   0.0000000e+00   0.0000000e+00   0.0000000e+00   0.0000000e+00   0.0000000e+00   0.0000000e+00   0.0000000e+00             NaN             NaN             NaN             NaN             NaN             NaN             NaN             NaN             NaN             NaN             NaN             NaN
   1.5003000e+04   2.0000000e+00   1.0000000e+00   6.5500000e+01   1.0000000e+00   0.0000000e+00   0.0000000e+00   0.0000000e+00   0.0000000e+00   0.0000000e+00   0.0000000e+00   0.0000000e+00   0.0000000e+00   0.0000000e+00             NaN             NaN             NaN             NaN             NaN             NaN             NaN             NaN             NaN             NaN             NaN             NaN
   1.5003000e+04   2.0000000e+00   1.0000000e+00   6.6500000e+01   1.0000000e+00   0.0000000e+00   0.0000000e+00   0.0000000e+00   0.0000000e+00   0.0000000e+00   0.0000000e+00   0.0000000e+00   0.0000000e+00   0.0000000e+00             NaN             NaN             NaN             NaN             NaN             NaN             NaN             NaN             NaN             NaN             NaN             NaN
   1.5003000e+04   2.0000000e+00   1.0000000e+00   6.7500000e+01   1.0000000e+00   0.0000000e+00   0.0000000e+00   0.0000000e+00   0.0000000e+00   0.0000000e+00   0.0000000e+00   0.0000000e+00   0.0000000e+00   0.0000000e+00             NaN             NaN             NaN             NaN             NaN             NaN             NaN             NaN             NaN             NaN             NaN             NaN
   1.5003000e+04   2.0000000e+00   1.0000000e+00   6.8500000e+01   1.0000000e+00   0.0000000e+00   0.0000000e+00   0.0000000e+00   0.0000000e+00   0.0000000e+00   0.0000000e+00   0.0000000e+00   0.0000000e+00   0.0000000e+00             NaN             NaN             NaN             NaN             NaN             NaN             NaN             NaN             NaN             NaN             NaN             NaN
   1.5003000e+04   2.0000000e+00   1.0000000e+00   6.9500000e+01   1.0000000e+00   0.0000000e+00   0.0000000e+00   0.0000000e+00   0.0000000e+00   0.0000000e+00   0.0000000e+00   0.0000000e+00   0.0000000e+00   0.0000000e+00             NaN             NaN             NaN             NaN             NaN             NaN             NaN             NaN             NaN             NaN             NaN             NaN
   1.5003000e+04   2.0000000e+00   1.0000000e+00   7.0500000e+01   0.0000000e+00   0.0000000e+00   0.0000000e+00   0.0000000e+00   0.0000000e+00   0.0000000e+00   0.0000000e+00   0.0000000e+00   0.0000000e+00   0.0000000e+00             NaN             NaN             NaN             NaN             NaN             NaN             NaN             NaN             NaN             NaN             NaN             NaN
   1.5003000e+04   2.0000000e+00   1.0000000e+00   7.1500000e+01   0.0000000e+00   0.0000000e+00   0.0000000e+00   0.0000000e+00   0.0000000e+00   0.0000000e+00   0.0000000e+00   0.0000000e+00   0.0000000e+00   0.0000000e+00             NaN             NaN             NaN             NaN             NaN             NaN             NaN             NaN             NaN             NaN             NaN             NaN
   1.5003000e+04   2.0000000e+00   1.0000000e+00   7.2500000e+01   0.0000000e+00   0.0000000e+00   0.0000000e+00   0.0000000e+00   0.0000000e+00   0.0000000e+00   0.0000000e+00   0.0000000e+00   0.0000000e+00   0.0000000e+00             NaN             NaN             NaN             NaN             NaN             NaN             NaN             NaN             NaN             NaN             NaN             NaN
   1.5003000e+04   2.0000000e+00   1.0000000e+00   7.3500000e+01   0.0000000e+00   0.0000000e+00   0.0000000e+00   0.0000000e+00   0.0000000e+00   0.0000000e+00   0.0000000e+00   0.0000000e+00   0.0000000e+00   0.0000000e+00             NaN             NaN             NaN             NaN             NaN             NaN             NaN             NaN             NaN             NaN             NaN             NaN
   1.5003000e+04   2.0000000e+00   1.0000000e+00   7.4500000e+01   0.0000000e+00   0.0000000e+00   0.0000000e+00   0.0000000e+00   0.0000000e+00   0.0000000e+00   0.0000000e+00   0.0000000e+00   0.0000000e+00   0.0000000e+00             NaN             NaN             NaN             NaN             NaN             NaN             NaN             NaN             NaN             NaN             NaN             NaN
   1.5003000e+04   2.0000000e+00   1.0000000e+00   7.5500000e+01   0.0000000e+00   0.0000000e+00   0.0000000e+00   0.0000000e+00   0.0000000e+00   0.0000000e+00   0.0000000e+00   0.0000000e+00   0.0000000e+00   0.0000000e+00             NaN             NaN             NaN             NaN             NaN             NaN             NaN             NaN             NaN             NaN             NaN             NaN
   1.5003000e+04   2.0000000e+00   1.0000000e+00   7.6500000e+01   0.0000000e+00   1.0000000e+00   0.0000000e+00   0.0000000e+00   0.0000000e+00   0.0000000e+00   0.0000000e+00   0.0000000e+00   0.0000000e+00   0.0000000e+00             NaN             NaN             NaN             NaN             NaN             NaN             NaN             NaN             NaN             NaN             NaN             NaN
   1.5003000e+04   2.0000000e+00   1.0000000e+00   7.7500000e+01   0.0000000e+00   0.0000000e+00   0.0000000e+00   0.0000000e+00   0.0000000e+00   0.0000000e+00   0.0000000e+00   0.0000000e+00   0.0000000e+00   0.0000000e+00             NaN             NaN             NaN             NaN             NaN             NaN             NaN             NaN             NaN             NaN             NaN             NaN
   1.5003000e+04   2.0000000e+00   1.0000000e+00   7.8500000e+01   0.0000000e+00   0.0000000e+00   0.0000000e+00   0.0000000e+00   0.0000000e+00   0.0000000e+00   0.0000000e+00   0.0000000e+00   0.0000000e+00   0.0000000e+00             NaN             NaN             NaN             NaN             NaN             NaN             NaN             NaN             NaN             NaN             NaN             NaN
   1.5003000e+04   2.0000000e+00   1.0000000e+00   7.9500000e+01   0.0000000e+00   0.0000000e+00   0.0000000e+00   0.0000000e+00   0.0000000e+00   0.0000000e+00   0.0000000e+00   0.0000000e+00   0.0000000e+00   0.0000000e+00             NaN             NaN             NaN             NaN             NaN             NaN             NaN             NaN             NaN             NaN             NaN             NaN
   1.5003000e+04   2.0000000e+00   1.0000000e+00   8.0500000e+01   0.0000000e+00   0.0000000e+00   0.0000000e+00   0.0000000e+00   0.0000000e+00   0.0000000e+00   0.0000000e+00   0.0000000e+00   0.0000000e+00   0.0000000e+00             NaN             NaN             NaN             NaN             NaN             NaN             NaN             NaN             NaN             NaN             NaN             NaN
   1.5003000e+04   2.0000000e+00   1.0000000e+00   8.1500000e+01   0.0000000e+00   0.0000000e+00   0.0000000e+00   0.0000000e+00   0.0000000e+00   0.0000000e+00   0.0000000e+00   0.0000000e+00   0.0000000e+00   0.0000000e+00             NaN             NaN             NaN             NaN             NaN             NaN             NaN             NaN             NaN             NaN             NaN             NaN
   1.5003000e+04   2.0000000e+00   1.0000000e+00   8.2500000e+01   1.0000000e+00   0.0000000e+00   0.0000000e+00   0.0000000e+00   0.0000000e+00   0.0000000e+00   0.0000000e+00   0.0000000e+00   0.0000000e+00   0.0000000e+00             NaN             NaN             NaN             NaN             NaN             NaN             NaN             NaN             NaN             NaN             NaN             NaN
   1.5003000e+04   2.0000000e+00   1.0000000e+00   8.3500000e+01   0.0000000e+00   0.0000000e+00   0.0000000e+00   0.0000000e+00   0.0000000e+00   0.0000000e+00   0.0000000e+00   0.0000000e+00   0.0000000e+00   0.0000000e+00             NaN             NaN             NaN             NaN             NaN             NaN             NaN             NaN             NaN             NaN             NaN             NaN
   1.5003000e+04   2.0000000e+00   1.0000000e+00   8.4500000e+01   0.0000000e+00   0.0000000e+00   0.0000000e+00   0.0000000e+00   0.0000000e+00   0.0000000e+00   0.0000000e+00   0.0000000e+00   0.0000000e+00   0.0000000e+00             NaN             NaN             NaN             NaN             NaN             NaN             NaN             NaN             NaN             NaN             NaN             NaN
   1.5003000e+04   2.0000000e+00   1.0000000e+00   8.5500000e+01   0.0000000e+00   0.0000000e+00   0.0000000e+00   0.0000000e+00   0.0000000e+00   0.0000000e+00   0.0000000e+00   0.0000000e+00   0.0000000e+00   0.0000000e+00             NaN             NaN             NaN             NaN             NaN             NaN             NaN             NaN             NaN             NaN             NaN             NaN
   1.5003000e+04   2.0000000e+00   1.0000000e+00   8.6500000e+01   0.0000000e+00   0.0000000e+00   0.0000000e+00   0.0000000e+00   0.0000000e+00   0.0000000e+00   0.0000000e+00   1.0000000e+00   0.0000000e+00   0.0000000e+00             NaN             NaN             NaN             NaN             NaN             NaN             NaN             NaN             NaN             NaN             NaN             NaN
   1.5003000e+04   2.0000000e+00   1.0000000e+00   8.7500000e+01   0.0000000e+00   0.0000000e+00   0.0000000e+00   0.0000000e+00   0.0000000e+00   0.0000000e+00   0.0000000e+00   2.0000000e+00   0.0000000e+00   0.0000000e+00             NaN             NaN             NaN             NaN             NaN             NaN             NaN             NaN             NaN             NaN             NaN             NaN
   1.5003000e+04   2.0000000e+00   1.0000000e+00   8.8500000e+01   0.0000000e+00   0.0000000e+00   0.0000000e+00   0.0000000e+00   0.0000000e+00   0.0000000e+00   0.0000000e+00   1.0000000e+00   1.0000000e+00   0.0000000e+00             NaN             NaN             NaN             NaN             NaN             NaN             NaN             NaN             NaN             NaN             NaN             NaN
   1.5003000e+04   2.0000000e+00   1.0000000e+00   8.9500000e+01   0.0000000e+00   0.0000000e+00   0.0000000e+00   0.0000000e+00   0.0000000e+00   0.0000000e+00   0.0000000e+00   0.0000000e+00   0.0000000e+00   0.0000000e+00             NaN             NaN             NaN             NaN             NaN             NaN             NaN             NaN             NaN             NaN             NaN             NaN
   1.5003000e+04   2.0000000e+00   1.0000000e+00   9.0500000e+01   0.0000000e+00   0.0000000e+00   0.0000000e+00   0.0000000e+00   0.0000000e+00   0.0000000e+00   0.0000000e+00   1.0000000e+00   0.0000000e+00   0.0000000e+00             NaN             NaN             NaN             NaN             NaN             NaN             NaN             NaN             NaN             NaN             NaN             NaN
   1.5003000e+04   2.0000000e+00   1.0000000e+00   9.1500000e+01   0.0000000e+00   0.0000000e+00   0.0000000e+00   0.0000000e+00   0.0000000e+00   0.0000000e+00   0.0000000e+00   1.0000000e+00   0.0000000e+00   0.0000000e+00             NaN             NaN             NaN             NaN             NaN             NaN             NaN             NaN             NaN             NaN             NaN             NaN
   1.5003000e+04   2.0000000e+00   1.0000000e+00   9.2500000e+01   0.0000000e+00   0.0000000e+00   0.0000000e+00   0.0000000e+00   0.0000000e+00   0.0000000e+00   0.0000000e+00   0.0000000e+00   0.0000000e+00   0.0000000e+00             NaN             NaN             NaN             NaN             NaN             NaN             NaN             NaN             NaN             NaN             NaN             NaN
   1.5003000e+04   2.0000000e+00   1.0000000e+00   9.3500000e+01   0.0000000e+00   0.0000000e+00   0.0000000e+00   0.0000000e+00   0.0000000e+00   0.0000000e+00   0.0000000e+00   1.0000000e+00   0.0000000e+00   0.0000000e+00             NaN             NaN             NaN             NaN             NaN             NaN             NaN             NaN             NaN             NaN             NaN             NaN
   1.5003000e+04   2.0000000e+00   1.0000000e+00   9.4500000e+01   0.0000000e+00   0.0000000e+00   0.0000000e+00   0.0000000e+00   0.0000000e+00   0.0000000e+00   0.0000000e+00   1.0000000e+00   0.0000000e+00   0.0000000e+00             NaN             NaN             NaN             NaN             NaN             NaN             NaN             NaN             NaN             NaN             NaN             NaN
   1.5003000e+04   2.0000000e+00   1.0000000e+00   9.5500000e+01   0.0000000e+00   0.0000000e+00   0.0000000e+00   0.0000000e+00   0.0000000e+00   0.0000000e+00   0.0000000e+00   1.0000000e+00   0.0000000e+00   0.0000000e+00             NaN             NaN             NaN             NaN             NaN             NaN             NaN             NaN             NaN             NaN             NaN             NaN
   1.5003000e+04   2.0000000e+00   3.0000000e+00  -7.5000000e+00   0.0000000e+00   0.0000000e+00   0.0000000e+00   0.0000000e+00   0.0000000e+00   0.0000000e+00   0.0000000e+00   0.0000000e+00   0.0000000e+00   0.0000000e+00   0.0000000e+00   0.0000000e+00   0.0000000e+00   0.0000000e+00   0.0000000e+00   0.0000000e+00   0.0000000e+00             NaN             NaN             NaN             NaN             NaN
   1.5003000e+04   2.0000000e+00   3.0000000e+00  -6.5000000e+00   0.0000000e+00   0.0000000e+00   0.0000000e+00   0.0000000e+00   0.0000000e+00   0.0000000e+00   0.0000000e+00   0.0000000e+00   0.0000000e+00   0.0000000e+00   0.0000000e+00   0.0000000e+00   0.0000000e+00   0.0000000e+00   0.0000000e+00   0.0000000e+00   0.0000000e+00             NaN             NaN             NaN             NaN             NaN
   1.5003000e+04   2.0000000e+00   3.0000000e+00  -5.5000000e+00   0.0000000e+00   0.0000000e+00   0.0000000e+00   0.0000000e+00   0.0000000e+00   0.0000000e+00   0.0000000e+00   0.0000000e+00   0.0000000e+00   0.0000000e+00   0.0000000e+00   0.0000000e+00   0.0000000e+00   0.0000000e+00   0.0000000e+00   0.0000000e+00   0.0000000e+00             NaN             NaN             NaN             NaN             NaN
   1.5003000e+04   2.0000000e+00   3.0000000e+00  -4.5000000e+00   0.0000000e+00   0.0000000e+00   0.0000000e+00   0.0000000e+00   0.0000000e+00   0.0000000e+00   0.0000000e+00   0.0000000e+00   0.0000000e+00   0.0000000e+00   0.0000000e+00   0.0000000e+00   0.0000000e+00   0.0000000e+00   0.0000000e+00   0.0000000e+00   0.0000000e+00             NaN             NaN             NaN             NaN             NaN
   1.5003000e+04   2.0000000e+00   3.0000000e+00  -3.5000000e+00   0.0000000e+00   0.0000000e+00   0.0000000e+00   0.0000000e+00   0.0000000e+00   0.0000000e+00   0.0000000e+00   0.0000000e+00   0.0000000e+00   0.0000000e+00   0.0000000e+00   0.0000000e+00   0.0000000e+00   0.0000000e+00   0.0000000e+00   0.0000000e+00   0.0000000e+00             NaN             NaN             NaN             NaN             NaN
   1.5003000e+04   2.0000000e+00   3.0000000e+00  -2.5000000e+00   0.0000000e+00   0.0000000e+00   0.0000000e+00   0.0000000e+00   0.0000000e+00   0.0000000e+00   0.0000000e+00   0.0000000e+00   0.0000000e+00   0.0000000e+00   0.0000000e+00   0.0000000e+00   0.0000000e+00   0.0000000e+00   0.0000000e+00   0.0000000e+00   0.0000000e+00             NaN             NaN             NaN             NaN             NaN
   1.5003000e+04   2.0000000e+00   3.0000000e+00  -1.5000000e+00   0.0000000e+00   0.0000000e+00   0.0000000e+00   0.0000000e+00   0.0000000e+00   0.0000000e+00   0.0000000e+00   0.0000000e+00   0.0000000e+00   0.0000000e+00   0.0000000e+00   0.0000000e+00   0.0000000e+00   0.0000000e+00   0.0000000e+00   0.0000000e+00   0.0000000e+00             NaN             NaN             NaN             NaN             NaN
   1.5003000e+04   2.0000000e+00   3.0000000e+00  -5.0000000e-01   0.0000000e+00   0.0000000e+00   0.0000000e+00   0.0000000e+00   0.0000000e+00   0.0000000e+00   0.0000000e+00   0.0000000e+00   0.0000000e+00   0.0000000e+00   0.0000000e+00   0.0000000e+00   0.0000000e+00   0.0000000e+00   0.0000000e+00   0.0000000e+00   0.0000000e+00             NaN             NaN             NaN             NaN             NaN
   1.5003000e+04   2.0000000e+00   3.0000000e+00   5.0000000e-01   0.0000000e+00   0.0000000e+00   0.0000000e+00   0.0000000e+00   0.0000000e+00   0.0000000e+00   0.0000000e+00   0.0000000e+00   0.0000000e+00   0.0000000e+00   0.0000000e+00   0.0000000e+00   0.0000000e+00   0.0000000e+00   0.0000000e+00   0.0000000e+00   0.0000000e+00             NaN             NaN             NaN             NaN             NaN
   1.5003000e+04   2.0000000e+00   3.0000000e+00   1.5000000e+00   0.0000000e+00   0.0000000e+00   0.0000000e+00   0.0000000e+00   0.0000000e+00   0.0000000e+00   0.0000000e+00   0.0000000e+00   0.0000000e+00   0.0000000e+00   0.0000000e+00   0.0000000e+00   0.0000000e+00   0.0000000e+00   0.0000000e+00   0.0000000e+00   0.0000000e+00             NaN             NaN             NaN             NaN             NaN
   1.5003000e+04   2.0000000e+00   3.0000000e+00   2.5000000e+00   0.0000000e+00   0.0000000e+00   0.0000000e+00   0.0000000e+00   0.0000000e+00   0.0000000e+00   0.0000000e+00   0.0000000e+00   0.0000000e+00   0.0000000e+00   0.0000000e+00   0.0000000e+00   0.0000000e+00   0.0000000e+00   0.0000000e+00   0.0000000e+00   0.0000000e+00             NaN             NaN             NaN             NaN             NaN
   1.5003000e+04   2.0000000e+00   3.0000000e+00   3.5000000e+00   0.0000000e+00   0.0000000e+00   0.0000000e+00   0.0000000e+00   0.0000000e+00   0.0000000e+00   0.0000000e+00   0.0000000e+00   0.0000000e+00   0.0000000e+00   0.0000000e+00   0.0000000e+00   0.0000000e+00   0.0000000e+00   0.0000000e+00   0.0000000e+00   0.0000000e+00             NaN             NaN             NaN             NaN             NaN
   1.5003000e+04   2.0000000e+00   3.0000000e+00   4.5000000e+00   0.0000000e+00   0.0000000e+00   0.0000000e+00   0.0000000e+00   0.0000000e+00   0.0000000e+00   0.0000000e+00   0.0000000e+00   0.0000000e+00   0.0000000e+00   0.0000000e+00   0.0000000e+00   0.0000000e+00   0.0000000e+00   0.0000000e+00   0.0000000e+00   0.0000000e+00             NaN             NaN             NaN             NaN             NaN
   1.5003000e+04   2.0000000e+00   3.0000000e+00   5.5000000e+00   0.0000000e+00   0.0000000e+00   0.0000000e+00   0.0000000e+00   0.0000000e+00   0.0000000e+00   0.0000000e+00   0.0000000e+00   2.0000000e+00   0.0000000e+00   0.0000000e+00   0.0000000e+00   0.0000000e+00   0.0000000e+00   0.0000000e+00   0.0000000e+00   0.0000000e+00             NaN             NaN             NaN             NaN             NaN
   1.5003000e+04   2.0000000e+00   3.0000000e+00   6.5000000e+00   1.0000000e+00   0.0000000e+00   0.0000000e+00   0.0000000e+00   0.0000000e+00   0.0000000e+00   0.0000000e+00   0.0000000e+00   0.0000000e+00   0.0000000e+00   0.0000000e+00   0.0000000e+00   0.0000000e+00   0.0000000e+00   0.0000000e+00   0.0000000e+00   0.0000000e+00             NaN             NaN             NaN             NaN             NaN
   1.5003000e+04   2.0000000e+00   3.0000000e+00   7.5000000e+00   0.0000000e+00   0.0000000e+00   0.0000000e+00   0.0000000e+00   0.0000000e+00   0.0000000e+00   0.0000000e+00   0.0000000e+00   1.0000000e+00   0.0000000e+00   0.0000000e+00   0.0000000e+00   0.0000000e+00   0.0000000e+00   0.0000000e+00   0.0000000e+00   0.0000000e+00             NaN             NaN             NaN             NaN             NaN
   1.5003000e+04   2.0000000e+00   3.0000000e+00   8.5000000e+00   0.0000000e+00   1.0000000e+00   1.0000000e+00   0.0000000e+00   0.0000000e+00   0.0000000e+00   0.0000000e+00   0.0000000e+00   0.0000000e+00   1.0000000e+00   0.0000000e+00   0.0000000e+00   0.0000000e+00   0.0000000e+00   0.0000000e+00   0.0000000e+00   0.0000000e+00             NaN             NaN             NaN             NaN             NaN
   1.5003000e+04   2.0000000e+00   3.0000000e+00   9.5000000e+00   0.0000000e+00   1.0000000e+00   2.0000000e+00   0.0000000e+00   0.0000000e+00   0.0000000e+00   0.0000000e+00   0.0000000e+00   0.0000000e+00   1.0000000e+00   0.0000000e+00   0.0000000e+00   0.0000000e+00   0.0000000e+00   0.0000000e+00   0.0000000e+00   0.0000000e+00             NaN             NaN             NaN             NaN             NaN
   1.5003000e+04   2.0000000e+00   3.0000000e+00   1.0500000e+01   0.0000000e+00   0.0000000e+00   2.0000000e+00   0.0000000e+00   1.0000000e+00   0.0000000e+00   0.0000000e+00   0.0000000e+00   1.0000000e+00   1.0000000e+00   0.0000000e+00   0.0000000e+00   0.0000000e+00   0.0000000e+00   0.0000000e+00   0.0000000e+00   0.0000000e+00             NaN             NaN             NaN             NaN             NaN
   1.5003000e+04   2.0000000e+00   3.0000000e+00   1.1500000e+01   0.0000000e+00   1.0000000e+00   0.0000000e+00   0.0000000e+00   1.0000000e+00   0.0000000e+00   0.0000000e+00   0.0000000e+00   0.0000000e+00   1.0000000e+00   0.0000000e+00   0.0000000e+00   1.0000000e+00   0.0000000e+00   0.0000000e+00   0.0000000e+00   0.0000000e+00             NaN             NaN             NaN             NaN             NaN
   1.5003000e+04   2.0000000e+00   3.0000000e+00   1.2500000e+01   0.0000000e+00   1.0000000e+00   0.0000000e+00   0.0000000e+00   3.0000000e+00   0.0000000e+00   0.0000000e+00   0.0000000e+00   1.0000000e+00   1.0000000e+00   0.0000000e+00   0.0000000e+00   0.0000000e+00   0.0000000e+00   0.0000000e+00   1.0000000e+00   0.0000000e+00             NaN             NaN             NaN             NaN             NaN
   1.5003000e+04   2.0000000e+00   3.0000000e+00   1.3500000e+01   0.0000000e+00   0.0000000e+00   0.0000000e+00   0.0000000e+00   1.0000000e+00   0.0000000e+00   0.0000000e+00   0.0000000e+00   2.0000000e+00   1.0000000e+00   0.0000000e+00   1.0000000e+00   0.0000000e+00   0.0000000e+00   0.0000000e+00   1.0000000e+00   0.0000000e+00             NaN             NaN             NaN             NaN             NaN
   1.5003000e+04   2.0000000e+00   3.0000000e+00   1.4500000e+01   1.0000000e+00   1.0000000e+00   0.0000000e+00   0.0000000e+00   2.0000000e+00   1.0000000e+00   0.0000000e+00   0.0000000e+00   1.0000000e+00   0.0000000e+00   2.0000000e+00   0.0000000e+00   0.0000000e+00   0.0000000e+00   0.0000000e+00   0.0000000e+00   0.0000000e+00             NaN             NaN             NaN             NaN             NaN
   1.5003000e+04   2.0000000e+00   3.0000000e+00   1.5500000e+01   1.0000000e+00   1.0000000e+00   0.0000000e+00   0.0000000e+00   1.0000000e+00   0.0000000e+00   0.0000000e+00   0.0000000e+00   0.0000000e+00   3.0000000e+00   2.0000000e+00   1.0000000e+00   1.0000000e+00   0.0000000e+00   0.0000000e+00   1.0000000e+00   1.0000000e+00             NaN             NaN             NaN             NaN             NaN
   1.5003000e+04   2.0000000e+00   3.0000000e+00   1.6500000e+01   1.0000000e+00   0.0000000e+00   0.0000000e+00   0.0000000e+00   2.0000000e+00   0.0000000e+00   0.0000000e+00   0.0000000e+00   1.0000000e+00   1.0000000e+00   2.0000000e+00   0.0000000e+00   0.0000000e+00   0.0000000e+00   0.0000000e+00   2.0000000e+00   0.0000000e+00             NaN             NaN             NaN             NaN             NaN
   1.5003000e+04   2.0000000e+00   3.0000000e+00   1.7500000e+01   0.0000000e+00   0.0000000e+00   0.0000000e+00   0.0000000e+00   0.0000000e+00   0.0000000e+00   1.0000000e+00   0.0000000e+00   2.0000000e+00   0.0000000e+00   0.0000000e+00   0.0000000e+00   1.0000000e+00   0.0000000e+00   0.0000000e+00   1.0000000e+00   0.0000000e+00             NaN             NaN             NaN             NaN             NaN
   1.5003000e+04   2.0000000e+00   3.0000000e+00   1.8500000e+01   1.0000000e+00   2.0000000e+00   0.0000000e+00   0.0000000e+00   1.0000000e+00   1.0000000e+00   0.0000000e+00   0.0000000e+00   1.0000000e+00   0.0000000e+00   1.0000000e+00   1.0000000e+00   0.0000000e+00   0.0000000e+00   0.0000000e+00   1.0000000e+00   0.0000000e+00             NaN             NaN             NaN             NaN             NaN
   1.5003000e+04   2.0000000e+00   3.0000000e+00   1.9500000e+01   0.0000000e+00   1.0000000e+00   0.0000000e+00   0.0000000e+00   1.0000000e+00   0.0000000e+00   0.0000000e+00   0.0000000e+00   1.0000000e+00   3.0000000e+00   1.0000000e+00   1.0000000e+00   1.0000000e+00   0.0000000e+00   0.0000000e+00   1.0000000e+00   0.0000000e+00             NaN             NaN             NaN             NaN             NaN
   1.5003000e+04   2.0000000e+00   3.0000000e+00   2.0500000e+01   0.0000000e+00   1.0000000e+00   0.0000000e+00   0.0000000e+00   0.0000000e+00   2.0000000e+00   1.0000000e+00   0.0000000e+00   1.0000000e+00   0.0000000e+00   0.0000000e+00   1.0000000e+00   1.0000000e+00   0.0000000e+00   0.0000000e+00   1.0000000e+00   1.0000000e+00             NaN             NaN             NaN             NaN             NaN
   1.5003000e+04   2.0000000e+00   3.0000000e+00   2.1500000e+01   0.0000000e+00   0.0000000e+00   0.0000000e+00   1.0000000e+00   1.0000000e+00   0.0000000e+00   0.0000000e+00   1.0000000e+00   1.0000000e+00   2.0000000e+00   1.0000000e+00   1.0000000e+00   0.0000000e+00   0.0000000e+00   0.0000000e+00   1.0000000e+00   2.0000000e+00             NaN             NaN             NaN             NaN             NaN
   1.5003000e+04   2.0000000e+00   3.0000000e+00   2.2500000e+01   0.0000000e+00   1.0000000e+00   0.0000000e+00   0.0000000e+00   1.0000000e+00   0.0000000e+00   0.0000000e+00   0.0000000e+00   2.0000000e+00   0.0000000e+00   2.0000000e+00   0.0000000e+00   2.0000000e+00   0.0000000e+00   0.0000000e+00   1.0000000e+00   0.0000000e+00             NaN             NaN             NaN             NaN             NaN
   1.5003000e+04   2.0000000e+00   3.0000000e+00   2.3500000e+01   1.0000000e+00   1.0000000e+00   0.0000000e+00   0.0000000e+00   2.0000000e+00   1.0000000e+00   0.0000000e+00   0.0000000e+00   0.0000000e+00   0.0000000e+00   1.0000000e+00   1.0000000e+00   1.0000000e+00   0.0000000e+00   0.0000000e+00   1.0000000e+00   2.0000000e+00             NaN             NaN             NaN             NaN             NaN
   1.5003000e+04   2.0000000e+00   3.0000000e+00   2.4500000e+01   2.0000000e+00   1.0000000e+00   0.0000000e+00   0.0000000e+00   2.0000000e+00   0.0000000e+00   0.0000000e+00   0.0000000e+00   1.0000000e+00   1.0000000e+00   0.0000000e+00   1.0000000e+00   1.0000000e+00   0.0000000e+00   0.0000000e+00   1.0000000e+00   1.0000000e+00             NaN             NaN             NaN             NaN             NaN
   1.5003000e+04   2.0000000e+00   3.0000000e+00   2.5500000e+01   1.0000000e+00   1.0000000e+00   0.0000000e+00   0.0000000e+00   1.0000000e+00   2.0000000e+00   0.0000000e+00   0.0000000e+00   1.0000000e+00   0.0000000e+00   1.0000000e+00   0.0000000e+00   1.0000000e+00   0.0000000e+00   0.0000000e+00   1.0000000e+00   1.0000000e+00             NaN             NaN             NaN             NaN             NaN
   1.5003000e+04   2.0000000e+00   3.0000000e+00   2.6500000e+01   2.0000000e+00   1.0000000e+00   0.0000000e+00   1.0000000e+00   2.0000000e+00   1.0000000e+00   0.0000000e+00   1.0000000e+00   2.0000000e+00   0.0000000e+00   1.0000000e+00   0.0000000e+00   2.0000000e+00   1.0000000e+00   0.0000000e+00   2.0000000e+00   0.0000000e+00             NaN             NaN             NaN             NaN             NaN
   1.5003000e+04   2.0000000e+00   3.0000000e+00   2.7500000e+01   1.0000000e+00   0.0000000e+00   0.0000000e+00   0.0000000e+00   1.0000000e+00   1.0000000e+00   0.0000000e+00   1.0000000e+00   1.0000000e+00   0.0000000e+00   1.0000000e+00   1.0000000e+00   2.0000000e+00   1.0000000e+00   0.0000000e+00   2.0000000e+00   1.0000000e+00             NaN             NaN             NaN             NaN             NaN
   1.5003000e+04   2.0000000e+00   3.0000000e+00   2.8500000e+01   1.0000000e+00   1.0000000e+00   0.0000000e+00   1.0000000e+00   1.0000000e+00   2.0000000e+00   0.0000000e+00   1.0000000e+00   1.0000000e+00   0.0000000e+00   1.0000000e+00   1.0000000e+00   1.0000000e+00   0.0000000e+00   0.0000000e+00   0.0000000e+00   1.0000000e+00             NaN             NaN             NaN             NaN             NaN
   1.5003000e+04   2.0000000e+00   3.0000000e+00   2.9500000e+01   0.0000000e+00   1.0000000e+00   0.0000000e+00   1.0000000e+00   1.0000000e+00   1.0000000e+00   0.0000000e+00   0.0000000e+00   1.0000000e+00   0.0000000e+00   1.0000000e+00   2.0000000e+00   2.0000000e+00   3.0000000e+00   0.0000000e+00   1.0000000e+00   0.0000000e+00             NaN             NaN             NaN             NaN             NaN
   1.5003000e+04   2.0000000e+00   3.0000000e+00   3.0500000e+01   0.0000000e+00   1.0000000e+00   0.0000000e+00   2.0000000e+00   1.0000000e+00   0.0000000e+00   0.0000000e+00   2.0000000e+00   1.0000000e+00   0.0000000e+00   1.0000000e+00   1.0000000e+00   0.0000000e+00   1.0000000e+00   0.0000000e+00   1.0000000e+00   0.0000000e+00             NaN             NaN             NaN             NaN             NaN
   1.5003000e+04   2.0000000e+00   3.0000000e+00   3.1500000e+01   0.0000000e+00   1.0000000e+00   0.0000000e+00   0.0000000e+00   1.0000000e+00   1.0000000e+00   0.0000000e+00   0.0000000e+00   1.0000000e+00   0.0000000e+00   0.0000000e+00   1.0000000e+00   1.0000000e+00   1.0000000e+00   0.0000000e+00   2.0000000e+00   2.0000000e+00             NaN             NaN             NaN             NaN             NaN
   1.5003000e+04   2.0000000e+00   3.0000000e+00   3.2500000e+01   0.0000000e+00   0.0000000e+00   0.0000000e+00   1.0000000e+00   1.0000000e+00   1.0000000e+00   0.0000000e+00   1.0000000e+00   1.0000000e+00   0.0000000e+00   1.0000000e+00   1.0000000e+00   1.0000000e+00   1.0000000e+00   0.0000000e+00   2.0000000e+00   1.0000000e+00             NaN             NaN             NaN             NaN             NaN
   1.5003000e+04   2.0000000e+00   3.0000000e+00   3.3500000e+01   1.0000000e+00   0.0000000e+00   0.0000000e+00   1.0000000e+00   0.0000000e+00   2.0000000e+00   0.0000000e+00   2.0000000e+00   1.0000000e+00   0.0000000e+00   2.0000000e+00   1.0000000e+00   1.0000000e+00   1.0000000e+00   0.0000000e+00   1.0000000e+00   1.0000000e+00             NaN             NaN             NaN             NaN             NaN
   1.5003000e+04   2.0000000e+00   3.0000000e+00   3.4500000e+01   0.0000000e+00   2.0000000e+00   0.0000000e+00   0.0000000e+00   1.0000000e+00   1.0000000e+00   0.0000000e+00   3.0000000e+00   1.0000000e+00   0.0000000e+00   0.0000000e+00   1.0000000e+00   1.0000000e+00   0.0000000e+00   0.0000000e+00   1.0000000e+00   1.0000000e+00             NaN             NaN             NaN             NaN             NaN
   1.5003000e+04   2.0000000e+00   3.0000000e+00   3.5500000e+01   0.0000000e+00   0.0000000e+00   0.0000000e+00   1.0000000e+00   1.0000000e+00   1.0000000e+00   0.0000000e+00   1.0000000e+00   2.0000000e+00   0.0000000e+00   0.0000000e+00   1.0000000e+00   1.0000000e+00   1.0000000e+00   0.0000000e+00   2.0000000e+00   0.0000000e+00             NaN             NaN             NaN             NaN             NaN
   1.5003000e+04   2.0000000e+00   3.0000000e+00   3.6500000e+01   0.0000000e+00   0.0000000e+00   0.0000000e+00   2.0000000e+00   5.0000000e+00   1.0000000e+00   1.0000000e+00   1.0000000e+00   3.0000000e+00   0.0000000e+00   0.0000000e+00   1.0000000e+00   0.0000000e+00   2.0000000e+00   0.0000000e+00   1.0000000e+00   1.0000000e+00             NaN             NaN             NaN             NaN             NaN
   1.5003000e+04   2.0000000e+00   3.0000000e+00   3.7500000e+01   0.0000000e+00   0.0000000e+00   0.0000000e+00   0.0000000e+00   0.0000000e+00   1.0000000e+00   0.0000000e+00   1.0000000e+00   0.0000000e+00   0.0000000e+00   1.0000000e+00   1.0000000e+00   0.0000000e+00   0.0000000e+00   0.0000000e+00   1.0000000e+00   1.0000000e+00             NaN             NaN             NaN             NaN             NaN
   1.5003000e+04   2.0000000e+00   3.0000000e+00   3.8500000e+01   0.0000000e+00   0.0000000e+00   0.0000000e+00   0.0000000e+00   0.0000000e+00   0.0000000e+00   0.0000000e+00   2.0000000e+00   0.0000000e+00   0.0000000e+00   1.0000000e+00   1.0000000e+00   1.0000000e+00   2.0000000e+00   0.0000000e+00   0.0000000e+00   1.0000000e+00             NaN             NaN             NaN             NaN             NaN
   1.5003000e+04   2.0000000e+00   3.0000000e+00   3.9500000e+01   1.0000000e+00   0.0000000e+00   0.0000000e+00   1.0000000e+00   0.0000000e+00   1.0000000e+00   0.0000000e+00   2.0000000e+00   0.0000000e+00   0.0000000e+00   0.0000000e+00   1.0000000e+00   1.0000000e+00   1.0000000e+00   0.0000000e+00   0.0000000e+00   1.0000000e+00             NaN             NaN             NaN             NaN             NaN
   1.5003000e+04   2.0000000e+00   3.0000000e+00   4.0500000e+01   1.0000000e+00   0.0000000e+00   1.0000000e+00   1.0000000e+00   0.0000000e+00   1.0000000e+00   0.0000000e+00   1.0000000e+00   0.0000000e+00   0.0000000e+00   1.0000000e+00   1.0000000e+00   1.0000000e+00   1.0000000e+00   0.0000000e+00   0.0000000e+00   0.0000000e+00             NaN             NaN             NaN             NaN             NaN
   1.5003000e+04   2.0000000e+00   3.0000000e+00   4.1500000e+01   1.0000000e+00   0.0000000e+00   1.0000000e+00   1.0000000e+00   0.0000000e+00   0.0000000e+00   0.0000000e+00   0.0000000e+00   0.0000000e+00   0.0000000e+00   2.0000000e+00   0.0000000e+00   0.0000000e+00   1.0000000e+00   0.0000000e+00   0.0000000e+00   2.0000000e+00             NaN             NaN             NaN             NaN             NaN
   1.5003000e+04   2.0000000e+00   3.0000000e+00   4.2500000e+01   1.0000000e+00   0.0000000e+00   1.0000000e+00   0.0000000e+00   0.0000000e+00   0.0000000e+00   0.0000000e+00   0.0000000e+00   0.0000000e+00   0.0000000e+00   0.0000000e+00   2.0000000e+00   0.0000000e+00   1.0000000e+00   0.0000000e+00   0.0000000e+00   1.0000000e+00             NaN             NaN             NaN             NaN             NaN
   1.5003000e+04   2.0000000e+00   3.0000000e+00   4.3500000e+01   0.0000000e+00   0.0000000e+00   1.0000000e+00   2.0000000e+00   0.0000000e+00   0.0000000e+00   0.0000000e+00   0.0000000e+00   0.0000000e+00   0.0000000e+00   1.0000000e+00   0.0000000e+00   0.0000000e+00   1.0000000e+00   0.0000000e+00   0.0000000e+00   0.0000000e+00             NaN             NaN             NaN             NaN             NaN
   1.5003000e+04   2.0000000e+00   3.0000000e+00   4.4500000e+01   2.0000000e+00   0.0000000e+00   1.0000000e+00   1.0000000e+00   0.0000000e+00   0.0000000e+00   0.0000000e+00   0.0000000e+00   0.0000000e+00   0.0000000e+00   0.0000000e+00   0.0000000e+00   0.0000000e+00   1.0000000e+00   0.0000000e+00   0.0000000e+00   1.0000000e+00             NaN             NaN             NaN             NaN             NaN
   1.5003000e+04   2.0000000e+00   3.0000000e+00   4.5500000e+01   0.0000000e+00   0.0000000e+00   1.0000000e+00   0.0000000e+00   0.0000000e+00   0.0000000e+00   0.0000000e+00   0.0000000e+00   0.0000000e+00   0.0000000e+00   0.0000000e+00   0.0000000e+00   0.0000000e+00   2.0000000e+00   0.0000000e+00   0.0000000e+00   0.0000000e+00             NaN             NaN             NaN             NaN             NaN
   1.5003000e+04   2.0000000e+00   3.0000000e+00   4.6500000e+01   0.0000000e+00   0.0000000e+00   1.0000000e+00   0.0000000e+00   0.0000000e+00   0.0000000e+00   0.0000000e+00   0.0000000e+00   0.0000000e+00   1.0000000e+00   0.0000000e+00   0.0000000e+00   0.0000000e+00   0.0000000e+00   0.0000000e+00   0.0000000e+00   0.0000000e+00             NaN             NaN             NaN             NaN             NaN
   1.5003000e+04   2.0000000e+00   3.0000000e+00   4.7500000e+01   0.0000000e+00   0.0000000e+00   1.0000000e+00   1.0000000e+00   0.0000000e+00   0.0000000e+00   0.0000000e+00   0.0000000e+00   0.0000000e+00   1.0000000e+00   0.0000000e+00   0.0000000e+00   0.0000000e+00   0.0000000e+00   0.0000000e+00   0.0000000e+00   0.0000000e+00             NaN             NaN             NaN             NaN             NaN
   1.5003000e+04   2.0000000e+00   3.0000000e+00   4.8500000e+01   0.0000000e+00   0.0000000e+00   0.0000000e+00   0.0000000e+00   0.0000000e+00   0.0000000e+00   0.0000000e+00   0.0000000e+00   0.0000000e+00   0.0000000e+00   0.0000000e+00   0.0000000e+00   0.0000000e+00   0.0000000e+00   0.0000000e+00   0.0000000e+00   0.0000000e+00             NaN             NaN             NaN             NaN             NaN
   1.5003000e+04   2.0000000e+00   3.0000000e+00   4.9500000e+01   0.0000000e+00   0.0000000e+00   2.0000000e+00   0.0000000e+00   0.0000000e+00   0.0000000e+00   0.0000000e+00   0.0000000e+00   0.0000000e+00   1.0000000e+00   0.0000000e+00   0.0000000e+00   0.0000000e+00   0.0000000e+00   0.0000000e+00   0.0000000e+00   0.0000000e+00             NaN             NaN             NaN             NaN             NaN
   1.5003000e+04   2.0000000e+00   3.0000000e+00   5.0500000e+01   0.0000000e+00   0.0000000e+00   0.0000000e+00   0.0000000e+00   0.0000000e+00   0.0000000e+00   0.0000000e+00   0.0000000e+00   0.0000000e+00   0.0000000e+00   0.0000000e+00   0.0000000e+00   0.0000000e+00   0.0000000e+00   0.0000000e+00   0.0000000e+00   0.0000000e+00             NaN             NaN             NaN             NaN             NaN
   1.5003000e+04   2.0000000e+00   3.0000000e+00   5.1500000e+01   0.0000000e+00   0.0000000e+00   1.0000000e+00   0.0000000e+00   0.0000000e+00   0.0000000e+00   0.0000000e+00   0.0000000e+00   0.0000000e+00   0.0000000e+00   0.0000000e+00   0.0000000e+00   0.0000000e+00   0.0000000e+00   0.0000000e+00   0.0000000e+00   0.0000000e+00             NaN             NaN             NaN             NaN             NaN
   1.5003000e+04   2.0000000e+00   3.0000000e+00   5.2500000e+01   0.0000000e+00   0.0000000e+00   0.0000000e+00   0.0000000e+00   0.0000000e+00   0.0000000e+00   0.0000000e+00   0.0000000e+00   0.0000000e+00   0.0000000e+00   0.0000000e+00   0.0000000e+00   0.0000000e+00   0.0000000e+00   0.0000000e+00   0.0000000e+00   0.0000000e+00             NaN             NaN             NaN             NaN             NaN
   1.5003000e+04   2.0000000e+00   3.0000000e+00   5.3500000e+01   0.0000000e+00   0.0000000e+00   1.0000000e+00   0.0000000e+00   0.0000000e+00   0.0000000e+00   0.0000000e+00   0.0000000e+00   0.0000000e+00   0.0000000e+00   0.0000000e+00   0.0000000e+00   0.0000000e+00   0.0000000e+00   0.0000000e+00   0.0000000e+00   0.0000000e+00             NaN             NaN             NaN             NaN             NaN
   1.5003000e+04   2.0000000e+00   3.0000000e+00   5.4500000e+01   1.0000000e+00   0.0000000e+00   2.0000000e+00   0.0000000e+00   0.0000000e+00   0.0000000e+00   0.0000000e+00   0.0000000e+00   0.0000000e+00   0.0000000e+00   0.0000000e+00   0.0000000e+00   0.0000000e+00   0.0000000e+00   0.0000000e+00   0.0000000e+00   0.0000000e+00             NaN             NaN             NaN             NaN             NaN
   1.5003000e+04   2.0000000e+00   3.0000000e+00   5.5500000e+01   0.0000000e+00   0.0000000e+00   1.0000000e+00   0.0000000e+00   0.0000000e+00   0.0000000e+00   0.0000000e+00   0.0000000e+00   0.0000000e+00   0.0000000e+00   0.0000000e+00   0.0000000e+00   0.0000000e+00   0.0000000e+00   0.0000000e+00   0.0000000e+00   0.0000000e+00             NaN             NaN             NaN             NaN             NaN
   1.5003000e+04   2.0000000e+00   3.0000000e+00   5.6500000e+01   0.0000000e+00   0.0000000e+00   1.0000000e+00   0.0000000e+00   0.0000000e+00   0.0000000e+00   0.0000000e+00   0.0000000e+00   0.0000000e+00   0.0000000e+00   0.0000000e+00   0.0000000e+00   0.0000000e+00   0.0000000e+00   0.0000000e+00   0.0000000e+00   0.0000000e+00             NaN             NaN             NaN             NaN             NaN
   1.5003000e+04   2.0000000e+00   3.0000000e+00   5.7500000e+01   0.0000000e+00   0.0000000e+00   1.0000000e+00   0.0000000e+00   0.0000000e+00   0.0000000e+00   0.0000000e+00   0.0000000e+00   0.0000000e+00   0.0000000e+00   0.0000000e+00   0.0000000e+00   0.0000000e+00   0.0000000e+00   0.0000000e+00   0.0000000e+00   0.0000000e+00             NaN             NaN             NaN             NaN             NaN
   1.5003000e+04   2.0000000e+00   3.0000000e+00   5.8500000e+01   0.0000000e+00   0.0000000e+00   0.0000000e+00   0.0000000e+00   0.0000000e+00   0.0000000e+00   0.0000000e+00   0.0000000e+00   0.0000000e+00   0.0000000e+00   0.0000000e+00   0.0000000e+00   0.0000000e+00   0.0000000e+00   0.0000000e+00   0.0000000e+00   0.0000000e+00             NaN             NaN             NaN             NaN             NaN
   1.5003000e+04   2.0000000e+00   3.0000000e+00   5.9500000e+01   0.0000000e+00   0.0000000e+00   2.0000000e+00   0.0000000e+00   0.0000000e+00   0.0000000e+00   0.0000000e+00   0.0000000e+00   0.0000000e+00   0.0000000e+00   0.0000000e+00   0.0000000e+00   0.0000000e+00   0.0000000e+00   0.0000000e+00   0.0000000e+00   0.0000000e+00             NaN             NaN             NaN             NaN             NaN
   1.5003000e+04   2.0000000e+00   3.0000000e+00   6.0500000e+01   0.0000000e+00   0.0000000e+00   1.0000000e+00   0.0000000e+00   0.0000000e+00   0.0000000e+00   0.0000000e+00   0.0000000e+00   0.0000000e+00   0.0000000e+00   0.0000000e+00   0.0000000e+00   0.0000000e+00   0.0000000e+00   0.0000000e+00   0.0000000e+00   0.0000000e+00             NaN             NaN             NaN             NaN             NaN
   1.5003000e+04   2.0000000e+00   3.0000000e+00   6.1500000e+01   0.0000000e+00   0.0000000e+00   0.0000000e+00   0.0000000e+00   0.0000000e+00   0.0000000e+00   0.0000000e+00   0.0000000e+00   0.0000000e+00   0.0000000e+00   0.0000000e+00   0.0000000e+00   0.0000000e+00   0.0000000e+00   0.0000000e+00   0.0000000e+00   0.0000000e+00             NaN             NaN             NaN             NaN             NaN
   1.5003000e+04   2.0000000e+00   3.0000000e+00   6.2500000e+01   1.0000000e+00   0.0000000e+00   1.0000000e+00   0.0000000e+00   0.0000000e+00   0.0000000e+00   0.0000000e+00   0.0000000e+00   0.0000000e+00   0.0000000e+00   0.0000000e+00   0.0000000e+00   0.0000000e+00   0.0000000e+00   0.0000000e+00   0.0000000e+00   0.0000000e+00             NaN             NaN             NaN             NaN             NaN
   1.5003000e+04   2.0000000e+00   3.0000000e+00   6.3500000e+01   0.0000000e+00   0.0000000e+00   1.0000000e+00   0.0000000e+00   0.0000000e+00   0.0000000e+00   0.0000000e+00   0.0000000e+00   0.0000000e+00   0.0000000e+00   0.0000000e+00   0.0000000e+00   0.0000000e+00   0.0000000e+00   0.0000000e+00   0.0000000e+00   0.0000000e+00             NaN             NaN             NaN             NaN             NaN
   1.5003000e+04   2.0000000e+00   3.0000000e+00   6.4500000e+01   0.0000000e+00   0.0000000e+00   1.0000000e+00   0.0000000e+00   0.0000000e+00   0.0000000e+00   0.0000000e+00   0.0000000e+00   0.0000000e+00   0.0000000e+00   0.0000000e+00   0.0000000e+00   0.0000000e+00   0.0000000e+00   0.0000000e+00   0.0000000e+00   0.0000000e+00             NaN             NaN             NaN             NaN             NaN
   1.5003000e+04   2.0000000e+00   3.0000000e+00   6.5500000e+01   2.0000000e+00   0.0000000e+00   0.0000000e+00   0.0000000e+00   0.0000000e+00   0.0000000e+00   0.0000000e+00   0.0000000e+00   0.0000000e+00   0.0000000e+00   0.0000000e+00   0.0000000e+00   0.0000000e+00   0.0000000e+00   0.0000000e+00   0.0000000e+00   0.0000000e+00             NaN             NaN             NaN             NaN             NaN
   1.5003000e+04   2.0000000e+00   3.0000000e+00   6.6500000e+01   2.0000000e+00   0.0000000e+00   1.0000000e+00   0.0000000e+00   0.0000000e+00   0.0000000e+00   0.0000000e+00   0.0000000e+00   0.0000000e+00   0.0000000e+00   0.0000000e+00   0.0000000e+00   0.0000000e+00   0.0000000e+00   0.0000000e+00   0.0000000e+00   0.0000000e+00             NaN             NaN             NaN             NaN             NaN
   1.5003000e+04   2.0000000e+00   3.0000000e+00   6.7500000e+01   1.0000000e+00   0.0000000e+00   0.0000000e+00   0.0000000e+00   0.0000000e+00   0.0000000e+00   0.0000000e+00   0.0000000e+00   0.0000000e+00   0.0000000e+00   0.0000000e+00   0.0000000e+00   0.0000000e+00   0.0000000e+00   0.0000000e+00   0.0000000e+00   0.0000000e+00             NaN             NaN             NaN             NaN             NaN
   1.5003000e+04   2.0000000e+00   3.0000000e+00   6.8500000e+01   2.0000000e+00   0.0000000e+00   1.0000000e+00   0.0000000e+00   0.0000000e+00   0.0000000e+00   0.0000000e+00   0.0000000e+00   0.0000000e+00   0.0000000e+00   0.0000000e+00   0.0000000e+00   0.0000000e+00   0.0000000e+00   0.0000000e+00   0.0000000e+00   0.0000000e+00             NaN             NaN             NaN             NaN             NaN
   1.5003000e+04   2.0000000e+00   3.0000000e+00   6.9500000e+01   1.0000000e+00   0.0000000e+00   0.0000000e+00   0.0000000e+00   0.0000000e+00   0.0000000e+00   0.0000000e+00   0.0000000e+00   0.0000000e+00   0.0000000e+00   0.0000000e+00   0.0000000e+00   0.0000000e+00   0.0000000e+00   0.0000000e+00   0.0000000e+00   0.0000000e+00             NaN             NaN             NaN             NaN             NaN
   1.5003000e+04   2.0000000e+00   3.0000000e+00   7.0500000e+01   2.0000000e+00   0.0000000e+00   0.0000000e+00   0.0000000e+00   0.0000000e+00   0.0000000e+00   0.0000000e+00   0.0000000e+00   0.0000000e+00   0.0000000e+00   0.0000000e+00   0.0000000e+00   0.0000000e+00   0.0000000e+00   0.0000000e+00   0.0000000e+00   0.0000000e+00             NaN             NaN             NaN             NaN             NaN
   1.5003000e+04   2.0000000e+00   3.0000000e+00   7.1500000e+01   1.0000000e+00   0.0000000e+00   1.0000000e+00   0.0000000e+00   0.0000000e+00   0.0000000e+00   0.0000000e+00   0.0000000e+00   0.0000000e+00   0.0000000e+00   0.0000000e+00   0.0000000e+00   0.0000000e+00   0.0000000e+00   0.0000000e+00   0.0000000e+00   0.0000000e+00             NaN             NaN             NaN             NaN             NaN
   1.5003000e+04   2.0000000e+00   3.0000000e+00   7.2500000e+01   1.0000000e+00   0.0000000e+00   1.0000000e+00   0.0000000e+00   0.0000000e+00   0.0000000e+00   0.0000000e+00   0.0000000e+00   0.0000000e+00   0.0000000e+00   0.0000000e+00   0.0000000e+00   0.0000000e+00   0.0000000e+00   0.0000000e+00   0.0000000e+00   0.0000000e+00             NaN             NaN             NaN             NaN             NaN
   1.5003000e+04   2.0000000e+00   3.0000000e+00   7.3500000e+01   1.0000000e+00   0.0000000e+00   1.0000000e+00   0.0000000e+00   0.0000000e+00   0.0000000e+00   0.0000000e+00   0.0000000e+00   0.0000000e+00   0.0000000e+00   0.0000000e+00   0.0000000e+00   0.0000000e+00   0.0000000e+00   0.0000000e+00   0.0000000e+00   0.0000000e+00             NaN             NaN             NaN             NaN             NaN
   1.5003000e+04   2.0000000e+00   3.0000000e+00   7.4500000e+01   1.0000000e+00   0.0000000e+00   1.0000000e+00   0.0000000e+00   0.0000000e+00   0.0000000e+00   0.0000000e+00   0.0000000e+00   0.0000000e+00   0.0000000e+00   0.0000000e+00   0.0000000e+00   0.0000000e+00   0.0000000e+00   0.0000000e+00   0.0000000e+00   0.0000000e+00             NaN             NaN             NaN             NaN             NaN
   1.5003000e+04   2.0000000e+00   3.0000000e+00   7.5500000e+01   1.0000000e+00   0.0000000e+00   1.0000000e+00   2.0000000e+00   0.0000000e+00   0.0000000e+00   0.0000000e+00   0.0000000e+00   0.0000000e+00   0.0000000e+00   0.0000000e+00   0.0000000e+00   0.0000000e+00   0.0000000e+00   0.0000000e+00   0.0000000e+00   0.0000000e+00             NaN             NaN             NaN             NaN             NaN
   1.5003000e+04   2.0000000e+00   3.0000000e+00   7.6500000e+01   0.0000000e+00   0.0000000e+00   1.0000000e+00   0.0000000e+00   0.0000000e+00   0.0000000e+00   1.0000000e+00   0.0000000e+00   0.0000000e+00   0.0000000e+00   0.0000000e+00   0.0000000e+00   0.0000000e+00   0.0000000e+00   0.0000000e+00   0.0000000e+00   0.0000000e+00             NaN             NaN             NaN             NaN             NaN
   1.5003000e+04   2.0000000e+00   3.0000000e+00   7.7500000e+01   0.0000000e+00   0.0000000e+00   1.0000000e+00   0.0000000e+00   0.0000000e+00   0.0000000e+00   0.0000000e+00   0.0000000e+00   0.0000000e+00   0.0000000e+00   0.0000000e+00   0.0000000e+00   0.0000000e+00   0.0000000e+00   0.0000000e+00   0.0000000e+00   0.0000000e+00             NaN             NaN             NaN             NaN             NaN
   1.5003000e+04   2.0000000e+00   3.0000000e+00   7.8500000e+01   0.0000000e+00   0.0000000e+00   0.0000000e+00   0.0000000e+00   0.0000000e+00   0.0000000e+00   2.0000000e+00   0.0000000e+00   0.0000000e+00   0.0000000e+00   0.0000000e+00   0.0000000e+00   0.0000000e+00   0.0000000e+00   0.0000000e+00   0.0000000e+00   0.0000000e+00             NaN             NaN             NaN             NaN             NaN
   1.5003000e+04   2.0000000e+00   3.0000000e+00   7.9500000e+01   0.0000000e+00   0.0000000e+00   0.0000000e+00   0.0000000e+00   0.0000000e+00   0.0000000e+00   0.0000000e+00   0.0000000e+00   0.0000000e+00   0.0000000e+00   0.0000000e+00   0.0000000e+00   0.0000000e+00   0.0000000e+00   0.0000000e+00   0.0000000e+00   0.0000000e+00             NaN             NaN             NaN             NaN             NaN
   1.5003000e+04   2.0000000e+00   3.0000000e+00   8.0500000e+01   0.0000000e+00   0.0000000e+00   0.0000000e+00   0.0000000e+00   0.0000000e+00   0.0000000e+00   0.0000000e+00   0.0000000e+00   0.0000000e+00   0.0000000e+00   0.0000000e+00   0.0000000e+00   0.0000000e+00   0.0000000e+00   0.0000000e+00   0.0000000e+00   0.0000000e+00             NaN             NaN             NaN             NaN             NaN
   1.5003000e+04   2.0000000e+00   3.0000000e+00   8.1500000e+01   0.0000000e+00   0.0000000e+00   0.0000000e+00   0.0000000e+00   0.0000000e+00   0.0000000e+00   0.0000000e+00   0.0000000e+00   0.0000000e+00   0.0000000e+00   0.0000000e+00   0.0000000e+00   0.0000000e+00   0.0000000e+00   0.0000000e+00   0.0000000e+00   0.0000000e+00             NaN             NaN             NaN             NaN             NaN
   1.5003000e+04   2.0000000e+00   3.0000000e+00   8.2500000e+01   0.0000000e+00   0.0000000e+00   0.0000000e+00   0.0000000e+00   0.0000000e+00   0.0000000e+00   0.0000000e+00   0.0000000e+00   0.0000000e+00   0.0000000e+00   0.0000000e+00   0.0000000e+00   0.0000000e+00   0.0000000e+00   0.0000000e+00   0.0000000e+00   0.0000000e+00             NaN             NaN             NaN             NaN             NaN
   1.5003000e+04   2.0000000e+00   3.0000000e+00   8.3500000e+01   0.0000000e+00   0.0000000e+00   0.0000000e+00   0.0000000e+00   0.0000000e+00   0.0000000e+00   0.0000000e+00   0.0000000e+00   0.0000000e+00   0.0000000e+00   0.0000000e+00   0.0000000e+00   0.0000000e+00   0.0000000e+00   0.0000000e+00   0.0000000e+00   0.0000000e+00             NaN             NaN             NaN             NaN             NaN
   1.5003000e+04   2.0000000e+00   3.0000000e+00   8.4500000e+01   2.0000000e+00   0.0000000e+00   0.0000000e+00   0.0000000e+00   0.0000000e+00   0.0000000e+00   0.0000000e+00   0.0000000e+00   0.0000000e+00   0.0000000e+00   0.0000000e+00   0.0000000e+00   0.0000000e+00   1.0000000e+00   0.0000000e+00   0.0000000e+00   0.0000000e+00             NaN             NaN             NaN             NaN             NaN
   1.5003000e+04   2.0000000e+00   3.0000000e+00   8.5500000e+01   0.0000000e+00   0.0000000e+00   0.0000000e+00   0.0000000e+00   0.0000000e+00   0.0000000e+00   0.0000000e+00   0.0000000e+00   0.0000000e+00   0.0000000e+00   0.0000000e+00   0.0000000e+00   0.0000000e+00   0.0000000e+00   0.0000000e+00   0.0000000e+00   0.0000000e+00             NaN             NaN             NaN             NaN             NaN
   1.5003000e+04   2.0000000e+00   3.0000000e+00   8.6500000e+01   1.0000000e+00   0.0000000e+00   0.0000000e+00   0.0000000e+00   0.0000000e+00   0.0000000e+00   0.0000000e+00   0.0000000e+00   0.0000000e+00   0.0000000e+00   0.0000000e+00   0.0000000e+00   0.0000000e+00   0.0000000e+00   0.0000000e+00   0.0000000e+00   0.0000000e+00             NaN             NaN             NaN             NaN             NaN
   1.5003000e+04   2.0000000e+00   3.0000000e+00   8.7500000e+01   0.0000000e+00   0.0000000e+00   0.0000000e+00   0.0000000e+00   0.0000000e+00   0.0000000e+00   0.0000000e+00   0.0000000e+00   0.0000000e+00   0.0000000e+00   0.0000000e+00   0.0000000e+00   0.0000000e+00   0.0000000e+00   0.0000000e+00   0.0000000e+00   0.0000000e+00             NaN             NaN             NaN             NaN             NaN
   1.5003000e+04   2.0000000e+00   3.0000000e+00   8.8500000e+01   0.0000000e+00   0.0000000e+00   0.0000000e+00   0.0000000e+00   0.0000000e+00   0.0000000e+00   0.0000000e+00   0.0000000e+00   0.0000000e+00   0.0000000e+00   0.0000000e+00   0.0000000e+00   0.0000000e+00   0.0000000e+00   0.0000000e+00   0.0000000e+00   0.0000000e+00             NaN             NaN             NaN             NaN             NaN
   1.5003000e+04   2.0000000e+00   3.0000000e+00   8.9500000e+01   0.0000000e+00   0.0000000e+00   0.0000000e+00   0.0000000e+00   0.0000000e+00   0.0000000e+00   0.0000000e+00   0.0000000e+00   0.0000000e+00   0.0000000e+00   0.0000000e+00   0.0000000e+00   0.0000000e+00   0.0000000e+00   0.0000000e+00   0.0000000e+00   0.0000000e+00             NaN             NaN             NaN             NaN             NaN
   1.5003000e+04   2.0000000e+00   3.0000000e+00   9.0500000e+01   0.0000000e+00   0.0000000e+00   0.0000000e+00   0.0000000e+00   0.0000000e+00   0.0000000e+00   0.0000000e+00   0.0000000e+00   0.0000000e+00   0.0000000e+00   0.0000000e+00   0.0000000e+00   0.0000000e+00   0.0000000e+00   0.0000000e+00   0.0000000e+00   0.0000000e+00             NaN             NaN             NaN             NaN             NaN
   1.5003000e+04   2.0000000e+00   3.0000000e+00   9.1500000e+01   0.0000000e+00   1.0000000e+00   0.0000000e+00   0.0000000e+00   0.0000000e+00   0.0000000e+00   0.0000000e+00   0.0000000e+00   0.0000000e+00   0.0000000e+00   0.0000000e+00   0.0000000e+00   0.0000000e+00   0.0000000e+00   0.0000000e+00   0.0000000e+00   0.0000000e+00             NaN             NaN             NaN             NaN             NaN
   1.5003000e+04   2.0000000e+00   3.0000000e+00   9.2500000e+01   0.0000000e+00   0.0000000e+00   0.0000000e+00   0.0000000e+00   0.0000000e+00   0.0000000e+00   0.0000000e+00   0.0000000e+00   0.0000000e+00   0.0000000e+00   0.0000000e+00   0.0000000e+00   0.0000000e+00   0.0000000e+00   0.0000000e+00   0.0000000e+00   0.0000000e+00             NaN             NaN             NaN             NaN             NaN
   1.5003000e+04   2.0000000e+00   3.0000000e+00   9.3500000e+01   0.0000000e+00   0.0000000e+00   0.0000000e+00   0.0000000e+00   0.0000000e+00   0.0000000e+00   0.0000000e+00   0.0000000e+00   0.0000000e+00   0.0000000e+00   0.0000000e+00   0.0000000e+00   0.0000000e+00   0.0000000e+00   0.0000000e+00   0.0000000e+00   0.0000000e+00             NaN             NaN             NaN             NaN             NaN
   1.5003000e+04   2.0000000e+00   3.0000000e+00   9.4500000e+01   0.0000000e+00   1.0000000e+00   0.0000000e+00   0.0000000e+00   1.0000000e+00   1.0000000e+00   0.0000000e+00   0.0000000e+00   0.0000000e+00   0.0000000e+00   0.0000000e+00   0.0000000e+00   0.0000000e+00   0.0000000e+00   0.0000000e+00   0.0000000e+00   0.0000000e+00             NaN             NaN             NaN             NaN             NaN
[truncated: 834,418 more chars]
