# Supplementary material for: Recalibrating timing behavior via expected covariance between temporal cues
Source: eLife. 2018 Nov 2;7:e38790. doi: 10.7554/eLife.38790 (PMC6235573; doi:10.7554/eLife.38790)
Supplement: Figure 1—source data 1. [file elife-38790-fig1-data1.zip › Figure 1/Groups-8to4s16to32s8to8s/Exp1_16to32GroupTimeEventData]

   1.5001000e+04   1.0000000e+00   1.0000000e+00   4.5142400e+02   1.0000000e+00
   1.5001000e+04   1.0000000e+00   1.0000000e+00   4.5782300e+02   4.0000000e+00
   1.5001000e+04   1.0000000e+00   1.0000000e+00   4.5958800e+02   4.0000000e+00
   1.5001000e+04   1.0000000e+00   1.0000000e+00   4.6004600e+02   4.0000000e+00
   1.5001000e+04   1.0000000e+00   1.0000000e+00   4.6054100e+02   4.0000000e+00
   1.5001000e+04   1.0000000e+00   1.0000000e+00   4.6165600e+02   4.0000000e+00
   1.5001000e+04   1.0000000e+00   1.0000000e+00   4.6230400e+02   4.0000000e+00
   1.5001000e+04   1.0000000e+00   1.0000000e+00   4.6346700e+02   4.0000000e+00
   1.5001000e+04   1.0000000e+00   1.0000000e+00   4.6421100e+02   4.0000000e+00
   1.5001000e+04   1.0000000e+00   1.0000000e+00   4.6580600e+02   4.0000000e+00
   1.5001000e+04   1.0000000e+00   1.0000000e+00   4.6684100e+02   4.0000000e+00
   1.5001000e+04   1.0000000e+00   1.0000000e+00   4.6749300e+02   4.0000000e+00
   1.5001000e+04   1.0000000e+00   1.0000000e+00   4.7137000e+02   4.0000000e+00
   1.5001000e+04   1.0000000e+00   1.0000000e+00   5.1442500e+02   5.0000000e+00
   1.5001000e+04   1.0000000e+00   1.0000000e+00   7.4088300e+02   1.0000000e+00
   1.5001000e+04   1.0000000e+00   1.0000000e+00   7.4561500e+02   4.0000000e+00
   1.5001000e+04   1.0000000e+00   1.0000000e+00   7.4828100e+02   4.0000000e+00
   1.5001000e+04   1.0000000e+00   1.0000000e+00   7.5013400e+02   4.0000000e+00
   1.5001000e+04   1.0000000e+00   1.0000000e+00   7.5087000e+02   4.0000000e+00
   1.5001000e+04   1.0000000e+00   1.0000000e+00   7.5139700e+02   4.0000000e+00
   1.5001000e+04   1.0000000e+00   1.0000000e+00   7.5245000e+02   4.0000000e+00
   1.5001000e+04   1.0000000e+00   1.0000000e+00   7.5347900e+02   4.0000000e+00
   1.5001000e+04   1.0000000e+00   1.0000000e+00   7.5428800e+02   4.0000000e+00
   1.5001000e+04   1.0000000e+00   1.0000000e+00   7.5470900e+02   4.0000000e+00
   1.5001000e+04   1.0000000e+00   1.0000000e+00   7.5532500e+02   4.0000000e+00
   1.5001000e+04   1.0000000e+00   1.0000000e+00   7.5600700e+02   4.0000000e+00
   1.5001000e+04   1.0000000e+00   1.0000000e+00   7.5661200e+02   4.0000000e+00
   1.5001000e+04   1.0000000e+00   1.0000000e+00   7.5686200e+02   4.0000000e+00
   1.5001000e+04   1.0000000e+00   1.0000000e+00   7.5753300e+02   4.0000000e+00
   1.5001000e+04   1.0000000e+00   1.0000000e+00   7.5832200e+02   4.0000000e+00
   1.5001000e+04   1.0000000e+00   1.0000000e+00   7.5910800e+02   4.0000000e+00
   1.5001000e+04   1.0000000e+00   1.0000000e+00   7.5950300e+02   4.0000000e+00
   1.5001000e+04   1.0000000e+00   1.0000000e+00   7.6001100e+02   4.0000000e+00
   1.5001000e+04   1.0000000e+00   1.0000000e+00   7.6109900e+02   4.0000000e+00
   1.5001000e+04   1.0000000e+00   1.0000000e+00   7.6194300e+02   4.0000000e+00
   1.5001000e+04   1.0000000e+00   1.0000000e+00   7.6229100e+02   4.0000000e+00
   1.5001000e+04   1.0000000e+00   1.0000000e+00   8.0088400e+02   5.0000000e+00
   1.5001000e+04   1.0000000e+00   1.0000000e+00   1.9926630e+03   1.0000000e+00
   1.5001000e+04   1.0000000e+00   1.0000000e+00   1.9962340e+03   4.0000000e+00
   1.5001000e+04   1.0000000e+00   1.0000000e+00   1.9981600e+03   4.0000000e+00
   1.5001000e+04   1.0000000e+00   1.0000000e+00   1.9989820e+03   4.0000000e+00
   1.5001000e+04   1.0000000e+00   1.0000000e+00   2.0002480e+03   4.0000000e+00
   1.5001000e+04   1.0000000e+00   1.0000000e+00   2.0012170e+03   4.0000000e+00
   1.5001000e+04   1.0000000e+00   1.0000000e+00   2.0021240e+03   4.0000000e+00
   1.5001000e+04   1.0000000e+00   1.0000000e+00   2.0032480e+03   4.0000000e+00
   1.5001000e+04   1.0000000e+00   1.0000000e+00   2.0043400e+03   4.0000000e+00
   1.5001000e+04   1.0000000e+00   1.0000000e+00   2.0071810e+03   4.0000000e+00
   1.5001000e+04   1.0000000e+00   1.0000000e+00   2.0466640e+03   5.0000000e+00
   1.5001000e+04   1.0000000e+00   1.0000000e+00   2.4034710e+03   1.0000000e+00
   1.5001000e+04   1.0000000e+00   1.0000000e+00   2.4084360e+03   4.0000000e+00
   1.5001000e+04   1.0000000e+00   1.0000000e+00   2.4114330e+03   4.0000000e+00
   1.5001000e+04   1.0000000e+00   1.0000000e+00   2.4118550e+03   4.0000000e+00
   1.5001000e+04   1.0000000e+00   1.0000000e+00   2.4127960e+03   4.0000000e+00
   1.5001000e+04   1.0000000e+00   1.0000000e+00   2.4134950e+03   4.0000000e+00
   1.5001000e+04   1.0000000e+00   1.0000000e+00   2.4143300e+03   4.0000000e+00
   1.5001000e+04   1.0000000e+00   1.0000000e+00   2.4154920e+03   4.0000000e+00
   1.5001000e+04   1.0000000e+00   1.0000000e+00   2.4163190e+03   4.0000000e+00
   1.5001000e+04   1.0000000e+00   1.0000000e+00   2.4164050e+03   4.0000000e+00
   1.5001000e+04   1.0000000e+00   1.0000000e+00   2.4614720e+03   5.0000000e+00
   1.5001000e+04   1.0000000e+00   1.0000000e+00   2.5671570e+03   1.0000000e+00
   1.5001000e+04   1.0000000e+00   1.0000000e+00   2.5717500e+03   4.0000000e+00
   1.5001000e+04   1.0000000e+00   1.0000000e+00   2.5722290e+03   4.0000000e+00
   1.5001000e+04   1.0000000e+00   1.0000000e+00   2.5735830e+03   4.0000000e+00
   1.5001000e+04   1.0000000e+00   1.0000000e+00   2.5745870e+03   4.0000000e+00
   1.5001000e+04   1.0000000e+00   1.0000000e+00   2.5760550e+03   4.0000000e+00
   1.5001000e+04   1.0000000e+00   1.0000000e+00   2.6241580e+03   5.0000000e+00
   1.5001000e+04   1.0000000e+00   1.0000000e+00   3.1152750e+03   1.0000000e+00
   1.5001000e+04   1.0000000e+00   1.0000000e+00   3.1227500e+03   4.0000000e+00
   1.5001000e+04   1.0000000e+00   1.0000000e+00   3.1250880e+03   4.0000000e+00
   1.5001000e+04   1.0000000e+00   1.0000000e+00   3.1792760e+03   5.0000000e+00
   1.5001000e+04   1.0000000e+00   1.0000000e+00   3.6179360e+03   1.0000000e+00
   1.5001000e+04   1.0000000e+00   1.0000000e+00   3.6285310e+03   4.0000000e+00
   1.5001000e+04   1.0000000e+00   1.0000000e+00   3.6669370e+03   5.0000000e+00
   1.5001000e+04   1.0000000e+00   1.0000000e+00   3.7711500e+03   1.0000000e+00
   1.5001000e+04   1.0000000e+00   1.0000000e+00   3.7785010e+03   4.0000000e+00
   1.5001000e+04   1.0000000e+00   1.0000000e+00   3.7796830e+03   4.0000000e+00
   1.5001000e+04   1.0000000e+00   1.0000000e+00   3.7810830e+03   4.0000000e+00
   1.5001000e+04   1.0000000e+00   1.0000000e+00   3.7819590e+03   4.0000000e+00
   1.5001000e+04   1.0000000e+00   1.0000000e+00   3.7823130e+03   4.0000000e+00
   1.5001000e+04   1.0000000e+00   1.0000000e+00   3.7828920e+03   4.0000000e+00
   1.5001000e+04   1.0000000e+00   1.0000000e+00   3.7839220e+03   4.0000000e+00
   1.5001000e+04   1.0000000e+00   1.0000000e+00   3.7855120e+03   4.0000000e+00
   1.5001000e+04   1.0000000e+00   1.0000000e+00   3.7873510e+03   4.0000000e+00
   1.5001000e+04   1.0000000e+00   1.0000000e+00   3.8291510e+03   5.0000000e+00
   1.5001000e+04   1.0000000e+00   1.0000000e+00   4.2211010e+03   1.0000000e+00
   1.5001000e+04   1.0000000e+00   1.0000000e+00   4.2270230e+03   4.0000000e+00
   1.5001000e+04   1.0000000e+00   1.0000000e+00   4.2276820e+03   4.0000000e+00
   1.5001000e+04   1.0000000e+00   1.0000000e+00   4.2283300e+03   4.0000000e+00
   1.5001000e+04   1.0000000e+00   1.0000000e+00   4.2292950e+03   4.0000000e+00
   1.5001000e+04   1.0000000e+00   1.0000000e+00   4.2296450e+03   4.0000000e+00
   1.5001000e+04   1.0000000e+00   1.0000000e+00   4.2301720e+03   4.0000000e+00
   1.5001000e+04   1.0000000e+00   1.0000000e+00   4.2309980e+03   4.0000000e+00
   1.5001000e+04   1.0000000e+00   1.0000000e+00   4.2318190e+03   4.0000000e+00
   1.5001000e+04   1.0000000e+00   1.0000000e+00   4.2325410e+03   4.0000000e+00
   1.5001000e+04   1.0000000e+00   1.0000000e+00   4.2331380e+03   4.0000000e+00
   1.5001000e+04   1.0000000e+00   1.0000000e+00   4.2340370e+03   4.0000000e+00
   1.5001000e+04   1.0000000e+00   1.0000000e+00   4.2344200e+03   4.0000000e+00
   1.5001000e+04   1.0000000e+00   1.0000000e+00   4.2359590e+03   4.0000000e+00
   1.5001000e+04   1.0000000e+00   1.0000000e+00   4.2364600e+03   4.0000000e+00
   1.5001000e+04   1.0000000e+00   1.0000000e+00   4.2385920e+03   4.0000000e+00
   1.5001000e+04   1.0000000e+00   1.0000000e+00   4.2691020e+03   5.0000000e+00
   1.5001000e+04   1.0000000e+00   1.0000000e+00   4.6224980e+03   1.0000000e+00
   1.5001000e+04   1.0000000e+00   1.0000000e+00   4.6307970e+03   4.0000000e+00
   1.5001000e+04   1.0000000e+00   1.0000000e+00   4.6334250e+03   4.0000000e+00
   1.5001000e+04   1.0000000e+00   1.0000000e+00   4.6714990e+03   5.0000000e+00
   1.5001000e+04   1.0000000e+00   1.0000000e+00   5.1529180e+03   1.0000000e+00
   1.5001000e+04   1.0000000e+00   1.0000000e+00   5.1660850e+03   4.0000000e+00
   1.5001000e+04   1.0000000e+00   1.0000000e+00   5.1676760e+03   4.0000000e+00
   1.5001000e+04   1.0000000e+00   1.0000000e+00   5.1685510e+03   4.0000000e+00
   1.5001000e+04   1.0000000e+00   1.0000000e+00   5.1693290e+03   4.0000000e+00
   1.5001000e+04   1.0000000e+00   1.0000000e+00   5.1702790e+03   4.0000000e+00
   1.5001000e+04   1.0000000e+00   1.0000000e+00   5.1710310e+03   4.0000000e+00
   1.5001000e+04   1.0000000e+00   1.0000000e+00   5.1723690e+03   4.0000000e+00
   1.5001000e+04   1.0000000e+00   1.0000000e+00   5.2019190e+03   5.0000000e+00
   1.5001000e+04   1.0000000e+00   1.0000000e+00   5.2489200e+03   1.0000000e+00
   1.5001000e+04   1.0000000e+00   1.0000000e+00   5.2553930e+03   4.0000000e+00
   1.5001000e+04   1.0000000e+00   1.0000000e+00   5.2588810e+03   4.0000000e+00
   1.5001000e+04   1.0000000e+00   1.0000000e+00   5.2592390e+03   4.0000000e+00
   1.5001000e+04   1.0000000e+00   1.0000000e+00   5.3119210e+03   5.0000000e+00
   1.5001000e+04   1.0000000e+00   1.0000000e+00   5.7737570e+03   1.0000000e+00
   1.5001000e+04   1.0000000e+00   1.0000000e+00   5.7827060e+03   4.0000000e+00
   1.5001000e+04   1.0000000e+00   1.0000000e+00   5.7836760e+03   4.0000000e+00
   1.5001000e+04   1.0000000e+00   1.0000000e+00   5.7849400e+03   4.0000000e+00
   1.5001000e+04   1.0000000e+00   1.0000000e+00   5.7864910e+03   4.0000000e+00
   1.5001000e+04   1.0000000e+00   1.0000000e+00   5.8227580e+03   5.0000000e+00
   1.5001000e+04   1.0000000e+00   1.0000000e+00   6.0249370e+03   1.0000000e+00
   1.5001000e+04   1.0000000e+00   1.0000000e+00   6.0308650e+03   4.0000000e+00
   1.5001000e+04   1.0000000e+00   1.0000000e+00   6.0343060e+03   4.0000000e+00
   1.5001000e+04   1.0000000e+00   1.0000000e+00   6.0347780e+03   4.0000000e+00
   1.5001000e+04   1.0000000e+00   1.0000000e+00   6.0357900e+03   4.0000000e+00
   1.5001000e+04   1.0000000e+00   1.0000000e+00   6.0365710e+03   4.0000000e+00
   1.5001000e+04   1.0000000e+00   1.0000000e+00   6.0371630e+03   4.0000000e+00
   1.5001000e+04   1.0000000e+00   1.0000000e+00   6.0376110e+03   4.0000000e+00
   1.5001000e+04   1.0000000e+00   1.0000000e+00   6.0384250e+03   4.0000000e+00
   1.5001000e+04   1.0000000e+00   1.0000000e+00   6.0879380e+03   5.0000000e+00
   1.5001000e+04   1.0000000e+00   1.0000000e+00             Inf   6.0000000e+00
   1.5001000e+04   1.0000000e+00   3.0000000e+00   3.6142300e+02   3.0000000e+00
   1.5001000e+04   1.0000000e+00   3.0000000e+00   3.6388500e+02   4.0000000e+00
   1.5001000e+04   1.0000000e+00   3.0000000e+00   3.6649500e+02   4.0000000e+00
   1.5001000e+04   1.0000000e+00   3.0000000e+00   3.6775000e+02   4.0000000e+00
   1.5001000e+04   1.0000000e+00   3.0000000e+00   3.6876300e+02   4.0000000e+00
   1.5001000e+04   1.0000000e+00   3.0000000e+00   3.6904600e+02   4.0000000e+00
   1.5001000e+04   1.0000000e+00   3.0000000e+00   3.7024300e+02   4.0000000e+00
   1.5001000e+04   1.0000000e+00   3.0000000e+00   3.7213400e+02   4.0000000e+00
   1.5001000e+04   1.0000000e+00   3.0000000e+00   3.7332900e+02   4.0000000e+00
   1.5001000e+04   1.0000000e+00   3.0000000e+00   3.7369800e+02   4.0000000e+00
   1.5001000e+04   1.0000000e+00   3.0000000e+00   3.7387900e+02   4.0000000e+00
   1.5001000e+04   1.0000000e+00   3.0000000e+00   3.7552500e+02   4.0000000e+00
   1.5001000e+04   1.0000000e+00   3.0000000e+00   3.7661000e+02   4.0000000e+00
   1.5001000e+04   1.0000000e+00   3.0000000e+00   3.7768700e+02   4.0000000e+00
   1.5001000e+04   1.0000000e+00   3.0000000e+00   3.7849400e+02   4.0000000e+00
   1.5001000e+04   1.0000000e+00   3.0000000e+00   3.7892900e+02   4.0000000e+00
   1.5001000e+04   1.0000000e+00   3.0000000e+00   4.0256900e+02   4.0000000e+00
   1.5001000e+04   1.0000000e+00   3.0000000e+00   4.0447200e+02   4.0000000e+00
   1.5001000e+04   1.0000000e+00   3.0000000e+00   4.0653900e+02   4.0000000e+00
   1.5001000e+04   1.0000000e+00   3.0000000e+00   4.0746900e+02   4.0000000e+00
   1.5001000e+04   1.0000000e+00   3.0000000e+00   4.0816800e+02   4.0000000e+00
   1.5001000e+04   1.0000000e+00   3.0000000e+00   4.0871700e+02   4.0000000e+00
   1.5001000e+04   1.0000000e+00   3.0000000e+00   4.0950300e+02   4.0000000e+00
   1.5001000e+04   1.0000000e+00   3.0000000e+00   4.1016000e+02   4.0000000e+00
   1.5001000e+04   1.0000000e+00   3.0000000e+00   4.1148600e+02   4.0000000e+00
   1.5001000e+04   1.0000000e+00   3.0000000e+00   4.1331900e+02   4.0000000e+00
   1.5001000e+04   1.0000000e+00   3.0000000e+00   4.1423000e+02   4.0000000e+00
   1.5001000e+04   1.0000000e+00   3.0000000e+00   4.1492100e+02   4.0000000e+00
   1.5001000e+04   1.0000000e+00   3.0000000e+00   4.2142400e+02   5.0000000e+00
   1.5001000e+04   1.0000000e+00   3.0000000e+00   1.2193110e+03   3.0000000e+00
   1.5001000e+04   1.0000000e+00   3.0000000e+00   1.2283620e+03   4.0000000e+00
   1.5001000e+04   1.0000000e+00   3.0000000e+00   1.2291880e+03   4.0000000e+00
   1.5001000e+04   1.0000000e+00   3.0000000e+00   1.2300800e+03   4.0000000e+00
   1.5001000e+04   1.0000000e+00   3.0000000e+00   1.2318320e+03   4.0000000e+00
   1.5001000e+04   1.0000000e+00   3.0000000e+00   1.2331700e+03   4.0000000e+00
   1.5001000e+04   1.0000000e+00   3.0000000e+00   1.2342030e+03   4.0000000e+00
   1.5001000e+04   1.0000000e+00   3.0000000e+00   1.2346770e+03   4.0000000e+00
   1.5001000e+04   1.0000000e+00   3.0000000e+00   1.2354880e+03   4.0000000e+00
   1.5001000e+04   1.0000000e+00   3.0000000e+00   1.2359990e+03   4.0000000e+00
   1.5001000e+04   1.0000000e+00   3.0000000e+00   1.2366060e+03   4.0000000e+00
   1.5001000e+04   1.0000000e+00   3.0000000e+00   1.2370710e+03   4.0000000e+00
   1.5001000e+04   1.0000000e+00   3.0000000e+00   1.2373140e+03   4.0000000e+00
   1.5001000e+04   1.0000000e+00   3.0000000e+00   1.2382740e+03   4.0000000e+00
   1.5001000e+04   1.0000000e+00   3.0000000e+00   1.2391950e+03   4.0000000e+00
   1.5001000e+04   1.0000000e+00   3.0000000e+00   1.2402670e+03   4.0000000e+00
   1.5001000e+04   1.0000000e+00   3.0000000e+00   1.2420720e+03   4.0000000e+00
   1.5001000e+04   1.0000000e+00   3.0000000e+00   1.2426470e+03   4.0000000e+00
   1.5001000e+04   1.0000000e+00   3.0000000e+00   1.2431750e+03   4.0000000e+00
   1.5001000e+04   1.0000000e+00   3.0000000e+00   1.2448050e+03   4.0000000e+00
   1.5001000e+04   1.0000000e+00   3.0000000e+00   1.2450770e+03   4.0000000e+00
   1.5001000e+04   1.0000000e+00   3.0000000e+00   1.2456250e+03   4.0000000e+00
   1.5001000e+04   1.0000000e+00   3.0000000e+00   1.2472650e+03   4.0000000e+00
   1.5001000e+04   1.0000000e+00   3.0000000e+00   1.2484620e+03   4.0000000e+00
   1.5001000e+04   1.0000000e+00   3.0000000e+00   1.2489530e+03   4.0000000e+00
   1.5001000e+04   1.0000000e+00   3.0000000e+00   1.2504040e+03   4.0000000e+00
   1.5001000e+04   1.0000000e+00   3.0000000e+00   1.2509830e+03   4.0000000e+00
   1.5001000e+04   1.0000000e+00   3.0000000e+00   1.2523970e+03   4.0000000e+00
   1.5001000e+04   1.0000000e+00   3.0000000e+00   1.2534480e+03   4.0000000e+00
   1.5001000e+04   1.0000000e+00   3.0000000e+00   1.2542980e+03   4.0000000e+00
   1.5001000e+04   1.0000000e+00   3.0000000e+00   1.2563850e+03   4.0000000e+00
   1.5001000e+04   1.0000000e+00   3.0000000e+00   1.2597370e+03   4.0000000e+00
   1.5001000e+04   1.0000000e+00   3.0000000e+00   1.2683120e+03   5.0000000e+00
   1.5001000e+04   1.0000000e+00   3.0000000e+00   1.8746610e+03   3.0000000e+00
   1.5001000e+04   1.0000000e+00   3.0000000e+00   1.8830280e+03   4.0000000e+00
   1.5001000e+04   1.0000000e+00   3.0000000e+00   1.8860590e+03   4.0000000e+00
   1.5001000e+04   1.0000000e+00   3.0000000e+00   1.8873120e+03   4.0000000e+00
   1.5001000e+04   1.0000000e+00   3.0000000e+00   1.8879000e+03   4.0000000e+00
   1.5001000e+04   1.0000000e+00   3.0000000e+00   1.8896680e+03   4.0000000e+00
   1.5001000e+04   1.0000000e+00   3.0000000e+00   1.8903220e+03   4.0000000e+00
   1.5001000e+04   1.0000000e+00   3.0000000e+00   1.8919260e+03   4.0000000e+00
   1.5001000e+04   1.0000000e+00   3.0000000e+00   1.8925390e+03   4.0000000e+00
   1.5001000e+04   1.0000000e+00   3.0000000e+00   1.8932440e+03   4.0000000e+00
   1.5001000e+04   1.0000000e+00   3.0000000e+00   1.8940170e+03   4.0000000e+00
   1.5001000e+04   1.0000000e+00   3.0000000e+00   1.8950280e+03   4.0000000e+00
   1.5001000e+04   1.0000000e+00   3.0000000e+00   1.8963550e+03   4.0000000e+00
   1.5001000e+04   1.0000000e+00   3.0000000e+00   1.8971590e+03   4.0000000e+00
   1.5001000e+04   1.0000000e+00   3.0000000e+00   1.8977250e+03   4.0000000e+00
   1.5001000e+04   1.0000000e+00   3.0000000e+00   1.8994690e+03   4.0000000e+00
   1.5001000e+04   1.0000000e+00   3.0000000e+00   1.9000810e+03   4.0000000e+00
   1.5001000e+04   1.0000000e+00   3.0000000e+00   1.9051860e+03   4.0000000e+00
   1.5001000e+04   1.0000000e+00   3.0000000e+00   1.9058260e+03   4.0000000e+00
   1.5001000e+04   1.0000000e+00   3.0000000e+00   1.9066440e+03   4.0000000e+00
   1.5001000e+04   1.0000000e+00   3.0000000e+00   1.9075700e+03   4.0000000e+00
   1.5001000e+04   1.0000000e+00   3.0000000e+00   1.9088550e+03   4.0000000e+00
   1.5001000e+04   1.0000000e+00   3.0000000e+00   1.9118140e+03   4.0000000e+00
   1.5001000e+04   1.0000000e+00   3.0000000e+00   1.9336620e+03   5.0000000e+00
   1.5001000e+04   1.0000000e+00   3.0000000e+00   2.1937850e+03   3.0000000e+00
   1.5001000e+04   1.0000000e+00   3.0000000e+00   2.2013780e+03   4.0000000e+00
   1.5001000e+04   1.0000000e+00   3.0000000e+00   2.2031060e+03   4.0000000e+00
   1.5001000e+04   1.0000000e+00   3.0000000e+00   2.2046750e+03   4.0000000e+00
   1.5001000e+04   1.0000000e+00   3.0000000e+00   2.2056890e+03   4.0000000e+00
   1.5001000e+04   1.0000000e+00   3.0000000e+00   2.2067410e+03   4.0000000e+00
   1.5001000e+04   1.0000000e+00   3.0000000e+00   2.2098650e+03   4.0000000e+00
   1.5001000e+04   1.0000000e+00   3.0000000e+00   2.2104650e+03   4.0000000e+00
   1.5001000e+04   1.0000000e+00   3.0000000e+00   2.2107370e+03   4.0000000e+00
   1.5001000e+04   1.0000000e+00   3.0000000e+00   2.2113350e+03   4.0000000e+00
   1.5001000e+04   1.0000000e+00   3.0000000e+00   2.2122890e+03   4.0000000e+00
   1.5001000e+04   1.0000000e+00   3.0000000e+00   2.2132070e+03   4.0000000e+00
   1.5001000e+04   1.0000000e+00   3.0000000e+00   2.2134530e+03   4.0000000e+00
   1.5001000e+04   1.0000000e+00   3.0000000e+00   2.2139400e+03   4.0000000e+00
   1.5001000e+04   1.0000000e+00   3.0000000e+00   2.2143870e+03   4.0000000e+00
   1.5001000e+04   1.0000000e+00   3.0000000e+00   2.2147560e+03   4.0000000e+00
   1.5001000e+04   1.0000000e+00   3.0000000e+00   2.2158480e+03   4.0000000e+00
   1.5001000e+04   1.0000000e+00   3.0000000e+00   2.2188620e+03   4.0000000e+00
   1.5001000e+04   1.0000000e+00   3.0000000e+00   2.2197890e+03   4.0000000e+00
   1.5001000e+04   1.0000000e+00   3.0000000e+00   2.2202340e+03   4.0000000e+00
   1.5001000e+04   1.0000000e+00   3.0000000e+00   2.2208970e+03   4.0000000e+00
   1.5001000e+04   1.0000000e+00   3.0000000e+00   2.2216020e+03   4.0000000e+00
   1.5001000e+04   1.0000000e+00   3.0000000e+00   2.2221470e+03   4.0000000e+00
   1.5001000e+04   1.0000000e+00   3.0000000e+00   2.2222900e+03   4.0000000e+00
   1.5001000e+04   1.0000000e+00   3.0000000e+00   2.2477860e+03   5.0000000e+00
   1.5001000e+04   1.0000000e+00   3.0000000e+00   3.0202740e+03   3.0000000e+00
   1.5001000e+04   1.0000000e+00   3.0000000e+00   3.0337750e+03   4.0000000e+00
   1.5001000e+04   1.0000000e+00   3.0000000e+00   3.0345800e+03   4.0000000e+00
   1.5001000e+04   1.0000000e+00   3.0000000e+00   3.0360330e+03   4.0000000e+00
   1.5001000e+04   1.0000000e+00   3.0000000e+00   3.0369740e+03   4.0000000e+00
   1.5001000e+04   1.0000000e+00   3.0000000e+00   3.0380060e+03   4.0000000e+00
   1.5001000e+04   1.0000000e+00   3.0000000e+00   3.0401600e+03   4.0000000e+00
   1.5001000e+04   1.0000000e+00   3.0000000e+00   3.0407020e+03   4.0000000e+00
   1.5001000e+04   1.0000000e+00   3.0000000e+00   3.0410910e+03   4.0000000e+00
   1.5001000e+04   1.0000000e+00   3.0000000e+00   3.0416300e+03   4.0000000e+00
   1.5001000e+04   1.0000000e+00   3.0000000e+00   3.0420020e+03   4.0000000e+00
   1.5001000e+04   1.0000000e+00   3.0000000e+00   3.0425360e+03   4.0000000e+00
   1.5001000e+04   1.0000000e+00   3.0000000e+00   3.0440940e+03   4.0000000e+00
   1.5001000e+04   1.0000000e+00   3.0000000e+00   3.0455350e+03   4.0000000e+00
   1.5001000e+04   1.0000000e+00   3.0000000e+00   3.0463260e+03   4.0000000e+00
   1.5001000e+04   1.0000000e+00   3.0000000e+00   3.0470920e+03   4.0000000e+00
   1.5001000e+04   1.0000000e+00   3.0000000e+00   3.0503080e+03   4.0000000e+00
   1.5001000e+04   1.0000000e+00   3.0000000e+00   3.0511540e+03   4.0000000e+00
   1.5001000e+04   1.0000000e+00   3.0000000e+00   3.0842750e+03   5.0000000e+00
   1.5001000e+04   1.0000000e+00   3.0000000e+00   3.2262770e+03   3.0000000e+00
   1.5001000e+04   1.0000000e+00   3.0000000e+00   3.2377720e+03   4.0000000e+00
   1.5001000e+04   1.0000000e+00   3.0000000e+00   3.2399060e+03   4.0000000e+00
   1.5001000e+04   1.0000000e+00   3.0000000e+00   3.2431190e+03   4.0000000e+00
   1.5001000e+04   1.0000000e+00   3.0000000e+00   3.2444520e+03   4.0000000e+00
   1.5001000e+04   1.0000000e+00   3.0000000e+00   3.2476810e+03   4.0000000e+00
   1.5001000e+04   1.0000000e+00   3.0000000e+00   3.2773310e+03   4.0000000e+00
   1.5001000e+04   1.0000000e+00   3.0000000e+00   3.2852780e+03   5.0000000e+00
   1.5001000e+04   1.0000000e+00   3.0000000e+00   3.3651240e+03   3.0000000e+00
   1.5001000e+04   1.0000000e+00   3.0000000e+00   3.3792570e+03   4.0000000e+00
   1.5001000e+04   1.0000000e+00   3.0000000e+00   3.3798370e+03   4.0000000e+00
   1.5001000e+04   1.0000000e+00   3.0000000e+00   3.3804830e+03   4.0000000e+00
   1.5001000e+04   1.0000000e+00   3.0000000e+00   3.3815700e+03   4.0000000e+00
   1.5001000e+04   1.0000000e+00   3.0000000e+00   3.3851760e+03   4.0000000e+00
   1.5001000e+04   1.0000000e+00   3.0000000e+00   3.3854390e+03   4.0000000e+00
   1.5001000e+04   1.0000000e+00   3.0000000e+00   3.3968690e+03   4.0000000e+00
   1.5001000e+04   1.0000000e+00   3.0000000e+00   3.3984450e+03   4.0000000e+00
   1.5001000e+04   1.0000000e+00   3.0000000e+00   3.4281250e+03   5.0000000e+00
   1.5001000e+04   1.0000000e+00   3.0000000e+00   4.3221030e+03   3.0000000e+00
   1.5001000e+04   1.0000000e+00   3.0000000e+00   4.3307870e+03   4.0000000e+00
   1.5001000e+04   1.0000000e+00   3.0000000e+00   4.3315390e+03   4.0000000e+00
   1.5001000e+04   1.0000000e+00   3.0000000e+00   4.3328130e+03   4.0000000e+00
   1.5001000e+04   1.0000000e+00   3.0000000e+00   4.3338520e+03   4.0000000e+00
   1.5001000e+04   1.0000000e+00   3.0000000e+00   4.3356170e+03   4.0000000e+00
   1.5001000e+04   1.0000000e+00   3.0000000e+00   4.3364750e+03   4.0000000e+00
   1.5001000e+04   1.0000000e+00   3.0000000e+00   4.3368560e+03   4.0000000e+00
   1.5001000e+04   1.0000000e+00   3.0000000e+00   4.3376650e+03   4.0000000e+00
   1.5001000e+04   1.0000000e+00   3.0000000e+00   4.3379960e+03   4.0000000e+00
   1.5001000e+04   1.0000000e+00   3.0000000e+00   4.3390870e+03   4.0000000e+00
   1.5001000e+04   1.0000000e+00   3.0000000e+00   4.3401710e+03   4.0000000e+00
   1.5001000e+04   1.0000000e+00   3.0000000e+00   4.3406660e+03   4.0000000e+00
   1.5001000e+04   1.0000000e+00   3.0000000e+00   4.3411500e+03   4.0000000e+00
   1.5001000e+04   1.0000000e+00   3.0000000e+00   4.3420420e+03   4.0000000e+00
   1.5001000e+04   1.0000000e+00   3.0000000e+00   4.3430320e+03   4.0000000e+00
   1.5001000e+04   1.0000000e+00   3.0000000e+00   4.3437140e+03   4.0000000e+00
   1.5001000e+04   1.0000000e+00   3.0000000e+00   4.3445920e+03   4.0000000e+00
   1.5001000e+04   1.0000000e+00   3.0000000e+00   4.3466600e+03   4.0000000e+00
   1.5001000e+04   1.0000000e+00   3.0000000e+00   4.3477500e+03   4.0000000e+00
   1.5001000e+04   1.0000000e+00   3.0000000e+00   4.3493750e+03   4.0000000e+00
   1.5001000e+04   1.0000000e+00   3.0000000e+00   4.3841040e+03   5.0000000e+00
   1.5001000e+04   1.0000000e+00   3.0000000e+00   4.5204960e+03   3.0000000e+00
   1.5001000e+04   1.0000000e+00   3.0000000e+00   4.5237850e+03   4.0000000e+00
   1.5001000e+04   1.0000000e+00   3.0000000e+00   4.5261810e+03   4.0000000e+00
   1.5001000e+04   1.0000000e+00   3.0000000e+00   4.5271460e+03   4.0000000e+00
   1.5001000e+04   1.0000000e+00   3.0000000e+00   4.5288490e+03   4.0000000e+00
   1.5001000e+04   1.0000000e+00   3.0000000e+00   4.5300810e+03   4.0000000e+00
   1.5001000e+04   1.0000000e+00   3.0000000e+00   4.5304800e+03   4.0000000e+00
   1.5001000e+04   1.0000000e+00   3.0000000e+00   4.5312990e+03   4.0000000e+00
   1.5001000e+04   1.0000000e+00   3.0000000e+00   4.5317060e+03   4.0000000e+00
   1.5001000e+04   1.0000000e+00   3.0000000e+00   4.5333240e+03   4.0000000e+00
   1.5001000e+04   1.0000000e+00   3.0000000e+00   4.5336200e+03   4.0000000e+00
   1.5001000e+04   1.0000000e+00   3.0000000e+00   4.5354300e+03   4.0000000e+00
   1.5001000e+04   1.0000000e+00   3.0000000e+00   4.5370250e+03   4.0000000e+00
   1.5001000e+04   1.0000000e+00   3.0000000e+00   4.5376720e+03   4.0000000e+00
   1.5001000e+04   1.0000000e+00   3.0000000e+00   4.5394070e+03   4.0000000e+00
   1.5001000e+04   1.0000000e+00   3.0000000e+00   4.5731740e+03   4.0000000e+00
   1.5001000e+04   1.0000000e+00   3.0000000e+00   4.5734970e+03   5.0000000e+00
   1.5001000e+04   1.0000000e+00   3.0000000e+00   4.7701850e+03   3.0000000e+00
   1.5001000e+04   1.0000000e+00   3.0000000e+00   4.7771760e+03   4.0000000e+00
   1.5001000e+04   1.0000000e+00   3.0000000e+00   4.7784620e+03   4.0000000e+00
   1.5001000e+04   1.0000000e+00   3.0000000e+00   4.7800140e+03   4.0000000e+00
   1.5001000e+04   1.0000000e+00   3.0000000e+00   4.7803300e+03   4.0000000e+00
   1.5001000e+04   1.0000000e+00   3.0000000e+00   4.7823180e+03   4.0000000e+00
   1.5001000e+04   1.0000000e+00   3.0000000e+00   4.7830240e+03   4.0000000e+00
   1.5001000e+04   1.0000000e+00   3.0000000e+00   4.7847630e+03   4.0000000e+00
   1.5001000e+04   1.0000000e+00   3.0000000e+00   4.7857800e+03   4.0000000e+00
   1.5001000e+04   1.0000000e+00   3.0000000e+00   4.7875260e+03   4.0000000e+00
   1.5001000e+04   1.0000000e+00   3.0000000e+00   4.7896500e+03   4.0000000e+00
   1.5001000e+04   1.0000000e+00   3.0000000e+00   4.7917570e+03   4.0000000e+00
   1.5001000e+04   1.0000000e+00   3.0000000e+00   4.7921400e+03   4.0000000e+00
   1.5001000e+04   1.0000000e+00   3.0000000e+00   4.7959570e+03   4.0000000e+00
   1.5001000e+04   1.0000000e+00   3.0000000e+00   4.8181860e+03   5.0000000e+00
   1.5001000e+04   1.0000000e+00   3.0000000e+00   5.5431390e+03   3.0000000e+00
   1.5001000e+04   1.0000000e+00   3.0000000e+00   5.5625480e+03   4.0000000e+00
   1.5001000e+04   1.0000000e+00   3.0000000e+00   5.5646640e+03   4.0000000e+00
   1.5001000e+04   1.0000000e+00   3.0000000e+00   5.5656820e+03   4.0000000e+00
   1.5001000e+04   1.0000000e+00   3.0000000e+00   5.5667990e+03   4.0000000e+00
   1.5001000e+04   1.0000000e+00   3.0000000e+00   5.5673810e+03   4.0000000e+00
   1.5001000e+04   1.0000000e+00   3.0000000e+00   5.5690600e+03   4.0000000e+00
   1.5001000e+04   1.0000000e+00   3.0000000e+00   5.5706090e+03   4.0000000e+00
   1.5001000e+04   1.0000000e+00   3.0000000e+00   5.5716850e+03   4.0000000e+00
   1.5001000e+04   1.0000000e+00   3.0000000e+00   5.5739490e+03   4.0000000e+00
   1.5001000e+04   1.0000000e+00   3.0000000e+00   5.5921400e+03   5.0000000e+00
   1.5001000e+04   1.0000000e+00   3.0000000e+00   6.1219380e+03   3.0000000e+00
   1.5001000e+04   1.0000000e+00   3.0000000e+00   6.1365590e+03   4.0000000e+00
   1.5001000e+04   1.0000000e+00   3.0000000e+00   6.1369660e+03   4.0000000e+00
   1.5001000e+04   1.0000000e+00   3.0000000e+00   6.1382590e+03   4.0000000e+00
   1.5001000e+04   1.0000000e+00   3.0000000e+00   6.1388740e+03   4.0000000e+00
   1.5001000e+04   1.0000000e+00   3.0000000e+00   6.1399960e+03   4.0000000e+00
   1.5001000e+04   1.0000000e+00   3.0000000e+00   6.1404570e+03   4.0000000e+00
   1.5001000e+04   1.0000000e+00   3.0000000e+00   6.1409640e+03   4.0000000e+00
   1.5001000e+04   1.0000000e+00   3.0000000e+00   6.1416780e+03   4.0000000e+00
   1.5001000e+04   1.0000000e+00   3.0000000e+00   6.1460190e+03   4.0000000e+00
   1.5001000e+04   1.0000000e+00   3.0000000e+00   6.1475190e+03   4.0000000e+00
   1.5001000e+04   1.0000000e+00   3.0000000e+00   6.1749390e+03   5.0000000e+00
   1.5001000e+04   1.0000000e+00   3.0000000e+00   6.3708050e+03   3.0000000e+00
   1.5001000e+04   1.0000000e+00   3.0000000e+00   6.3741970e+03   4.0000000e+00
   1.5001000e+04   1.0000000e+00   3.0000000e+00   6.3803050e+03   4.0000000e+00
   1.5001000e+04   1.0000000e+00   3.0000000e+00   6.3825590e+03   4.0000000e+00
   1.5001000e+04   1.0000000e+00   3.0000000e+00   6.3839830e+03   4.0000000e+00
   1.5001000e+04   1.0000000e+00   3.0000000e+00   6.3844260e+03   4.0000000e+00
   1.5001000e+04   1.0000000e+00   3.0000000e+00   6.3849630e+03   4.0000000e+00
   1.5001000e+04   1.0000000e+00   3.0000000e+00   6.3857120e+03   4.0000000e+00
   1.5001000e+04   1.0000000e+00   3.0000000e+00   6.3866160e+03   4.0000000e+00
   1.5001000e+04   1.0000000e+00   3.0000000e+00   6.3901420e+03   4.0000000e+00
   1.5001000e+04   1.0000000e+00   3.0000000e+00   6.3918670e+03   4.0000000e+00
   1.5001000e+04   1.0000000e+00   3.0000000e+00   6.4205260e+03   4.0000000e+00
   1.5001000e+04   1.0000000e+00   3.0000000e+00   6.4208060e+03   5.0000000e+00
   1.5001000e+04   1.0000000e+00   3.0000000e+00   6.5311510e+03   3.0000000e+00
   1.5001000e+04   1.0000000e+00   3.0000000e+00   6.5475650e+03   4.0000000e+00
   1.5001000e+04   1.0000000e+00   3.0000000e+00   6.5490030e+03   4.0000000e+00
   1.5001000e+04   1.0000000e+00   3.0000000e+00   6.5494060e+03   4.0000000e+00
   1.5001000e+04   1.0000000e+00   3.0000000e+00   6.5502190e+03   4.0000000e+00
   1.5001000e+04   1.0000000e+00   3.0000000e+00   6.5510220e+03   4.0000000e+00
   1.5001000e+04   1.0000000e+00   3.0000000e+00   6.5518440e+03   4.0000000e+00
   1.5001000e+04   1.0000000e+00   3.0000000e+00   6.5542750e+03   4.0000000e+00
   1.5001000e+04   1.0000000e+00   3.0000000e+00   6.5562680e+03   4.0000000e+00
   1.5001000e+04   1.0000000e+00   3.0000000e+00   6.5585560e+03   4.0000000e+00
   1.5001000e+04   1.0000000e+00   3.0000000e+00   6.5831520e+03   5.0000000e+00
   1.5001000e+04   1.0000000e+00   3.0000000e+00   6.6401530e+03   3.0000000e+00
   1.5001000e+04   1.0000000e+00   3.0000000e+00   6.6441470e+03   4.0000000e+00
   1.5001000e+04   1.0000000e+00   3.0000000e+00   6.6472720e+03   4.0000000e+00
   1.5001000e+04   1.0000000e+00   3.0000000e+00   6.6486830e+03   4.0000000e+00
   1.5001000e+04   1.0000000e+00   3.0000000e+00   6.6505540e+03   4.0000000e+00
   1.5001000e+04   1.0000000e+00   3.0000000e+00   6.6517740e+03   4.0000000e+00
   1.5001000e+04   1.0000000e+00   3.0000000e+00   6.6539120e+03   4.0000000e+00
   1.5001000e+04   1.0000000e+00   3.0000000e+00   6.6575170e+03   4.0000000e+00
   1.5001000e+04   1.0000000e+00   3.0000000e+00   6.6613850e+03   4.0000000e+00
   1.5001000e+04   1.0000000e+00   3.0000000e+00   6.6636370e+03   4.0000000e+00
   1.5001000e+04   1.0000000e+00   3.0000000e+00   6.6911540e+03   5.0000000e+00
   1.5001000e+04   1.0000000e+00   3.0000000e+00             Inf   6.0000000e+00
   1.5001000e+04   2.0000000e+00   1.0000000e+00   4.0572800e+02   1.0000000e+00
   1.5001000e+04   2.0000000e+00   1.0000000e+00   4.1490700e+02   4.0000000e+00
   1.5001000e+04   2.0000000e+00   1.0000000e+00   4.1592100e+02   4.0000000e+00
   1.5001000e+04   2.0000000e+00   1.0000000e+00   4.1679200e+02   4.0000000e+00
   1.5001000e+04   2.0000000e+00   1.0000000e+00   4.1885700e+02   4.0000000e+00
   1.5001000e+04   2.0000000e+00   1.0000000e+00   4.1935000e+02   4.0000000e+00
   1.5001000e+04   2.0000000e+00   1.0000000e+00   4.1980000e+02   4.0000000e+00
   1.5001000e+04   2.0000000e+00   1.0000000e+00   4.2127000e+02   4.0000000e+00
   1.5001000e+04   2.0000000e+00   1.0000000e+00   4.2295300e+02   4.0000000e+00
   1.5001000e+04   2.0000000e+00   1.0000000e+00   4.2367800e+02   4.0000000e+00
   1.5001000e+04   2.0000000e+00   1.0000000e+00   4.2414700e+02   4.0000000e+00
   1.5001000e+04   2.0000000e+00   1.0000000e+00   4.2611200e+02   4.0000000e+00
   1.5001000e+04   2.0000000e+00   1.0000000e+00   4.2640200e+02   4.0000000e+00
   1.5001000e+04   2.0000000e+00   1.0000000e+00   4.2856600e+02   4.0000000e+00
   1.5001000e+04   2.0000000e+00   1.0000000e+00   4.3049400e+02   4.0000000e+00
   1.5001000e+04   2.0000000e+00   1.0000000e+00   4.3095600e+02   4.0000000e+00
   1.5001000e+04   2.0000000e+00   1.0000000e+00   4.3223200e+02   4.0000000e+00
   1.5001000e+04   2.0000000e+00   1.0000000e+00   4.3563700e+02   4.0000000e+00
   1.5001000e+04   2.0000000e+00   1.0000000e+00   4.3592600e+02   4.0000000e+00
   1.5001000e+04   2.0000000e+00   1.0000000e+00   4.3896900e+02   4.0000000e+00
   1.5001000e+04   2.0000000e+00   1.0000000e+00   4.4321700e+02   4.0000000e+00
   1.5001000e+04   2.0000000e+00   1.0000000e+00   4.4371600e+02   4.0000000e+00
   1.5001000e+04   2.0000000e+00   1.0000000e+00   4.4570400e+02   4.0000000e+00
   1.5001000e+04   2.0000000e+00   1.0000000e+00   4.4927300e+02   4.0000000e+00
   1.5001000e+04   2.0000000e+00   1.0000000e+00   4.5697500e+02   4.0000000e+00
   1.5001000e+04   2.0000000e+00   1.0000000e+00   4.6414800e+02   4.0000000e+00
   1.5001000e+04   2.0000000e+00   1.0000000e+00   4.9573700e+02   4.0000000e+00
   1.5001000e+04   2.0000000e+00   1.0000000e+00   4.9788000e+02   4.0000000e+00
   1.5001000e+04   2.0000000e+00   1.0000000e+00   4.9940700e+02   4.0000000e+00
   1.5001000e+04   2.0000000e+00   1.0000000e+00   5.0188300e+02   4.0000000e+00
   1.5001000e+04   2.0000000e+00   1.0000000e+00   5.0372800e+02   5.0000000e+00
   1.5001000e+04   2.0000000e+00   1.0000000e+00   6.3141800e+02   1.0000000e+00
   1.5001000e+04   2.0000000e+00   1.0000000e+00   6.3562200e+02   4.0000000e+00
   1.5001000e+04   2.0000000e+00   1.0000000e+00   6.3683200e+02   4.0000000e+00
   1.5001000e+04   2.0000000e+00   1.0000000e+00   6.3740700e+02   4.0000000e+00
   1.5001000e+04   2.0000000e+00   1.0000000e+00   6.3838500e+02   4.0000000e+00
   1.5001000e+04   2.0000000e+00   1.0000000e+00   6.3967400e+02   4.0000000e+00
   1.5001000e+04   2.0000000e+00   1.0000000e+00   6.4192100e+02   4.0000000e+00
   1.5001000e+04   2.0000000e+00   1.0000000e+00   6.4325500e+02   4.0000000e+00
   1.5001000e+04   2.0000000e+00   1.0000000e+00   6.4418800e+02   4.0000000e+00
   1.5001000e+04   2.0000000e+00   1.0000000e+00   6.4752300e+02   4.0000000e+00
   1.5001000e+04   2.0000000e+00   1.0000000e+00   6.4789400e+02   4.0000000e+00
   1.5001000e+04   2.0000000e+00   1.0000000e+00   6.4956700e+02   4.0000000e+00
   1.5001000e+04   2.0000000e+00   1.0000000e+00   6.5200600e+02   4.0000000e+00
   1.5001000e+04   2.0000000e+00   1.0000000e+00   6.5226600e+02   4.0000000e+00
   1.5001000e+04   2.0000000e+00   1.0000000e+00   6.5452600e+02   4.0000000e+00
   1.5001000e+04   2.0000000e+00   1.0000000e+00   6.5486200e+02   4.0000000e+00
   1.5001000e+04   2.0000000e+00   1.0000000e+00   6.5664800e+02   4.0000000e+00
   1.5001000e+04   2.0000000e+00   1.0000000e+00   6.8822200e+02   4.0000000e+00
   1.5001000e+04   2.0000000e+00   1.0000000e+00   6.8992800e+02   4.0000000e+00
   1.5001000e+04   2.0000000e+00   1.0000000e+00   7.0447800e+02   4.0000000e+00
   1.5001000e+04   2.0000000e+00   1.0000000e+00   7.0869500e+02   4.0000000e+00
   1.5001000e+04   2.0000000e+00   1.0000000e+00   7.0934900e+02   4.0000000e+00
   1.5001000e+04   2.0000000e+00   1.0000000e+00   7.1001800e+02   4.0000000e+00
   1.5001000e+04   2.0000000e+00   1.0000000e+00   7.1066100e+02   4.0000000e+00
   1.5001000e+04   2.0000000e+00   1.0000000e+00   7.2185700e+02   4.0000000e+00
   1.5001000e+04   2.0000000e+00   1.0000000e+00   7.2270500e+02   4.0000000e+00
   1.5001000e+04   2.0000000e+00   1.0000000e+00   7.2401400e+02   4.0000000e+00
   1.5001000e+04   2.0000000e+00   1.0000000e+00   7.2649300e+02   4.0000000e+00
   1.5001000e+04   2.0000000e+00   1.0000000e+00   7.2842500e+02   4.0000000e+00
   1.5001000e+04   2.0000000e+00   1.0000000e+00   7.3141800e+02   5.0000000e+00
   1.5001000e+04   2.0000000e+00   1.0000000e+00   1.1547300e+03   1.0000000e+00
   1.5001000e+04   2.0000000e+00   1.0000000e+00   1.1601880e+03   4.0000000e+00
   1.5001000e+04   2.0000000e+00   1.0000000e+00   1.1606980e+03   4.0000000e+00
   1.5001000e+04   2.0000000e+00   1.0000000e+00   1.1618550e+03   4.0000000e+00
   1.5001000e+04   2.0000000e+00   1.0000000e+00   1.1636800e+03   4.0000000e+00
   1.5001000e+04   2.0000000e+00   1.0000000e+00   1.1644660e+03   4.0000000e+00
   1.5001000e+04   2.0000000e+00   1.0000000e+00   1.1658970e+03   4.0000000e+00
   1.5001000e+04   2.0000000e+00   1.0000000e+00   1.1670750e+03   4.0000000e+00
   1.5001000e+04   2.0000000e+00   1.0000000e+00   1.1674720e+03   4.0000000e+00
   1.5001000e+04   2.0000000e+00   1.0000000e+00   1.1683830e+03   4.0000000e+00
   1.5001000e+04   2.0000000e+00   1.0000000e+00   1.1699070e+03   4.0000000e+00
   1.5001000e+04   2.0000000e+00   1.0000000e+00   1.1716450e+03   4.0000000e+00
   1.5001000e+04   2.0000000e+00   1.0000000e+00   1.1722550e+03   4.0000000e+00
   1.5001000e+04   2.0000000e+00   1.0000000e+00   1.1737010e+03   4.0000000e+00
   1.5001000e+04   2.0000000e+00   1.0000000e+00   1.1757260e+03   4.0000000e+00
   1.5001000e+04   2.0000000e+00   1.0000000e+00   1.1776260e+03   4.0000000e+00
   1.5001000e+04   2.0000000e+00   1.0000000e+00   1.2287300e+03   4.0000000e+00
   1.5001000e+04   2.0000000e+00   1.0000000e+00   1.2310900e+03   4.0000000e+00
   1.5001000e+04   2.0000000e+00   1.0000000e+00   1.2316560e+03   4.0000000e+00
   1.5001000e+04   2.0000000e+00   1.0000000e+00   1.2767300e+03   5.0000000e+00
   1.5001000e+04   2.0000000e+00   1.0000000e+00   1.6517330e+03   1.0000000e+00
   1.5001000e+04   2.0000000e+00   1.0000000e+00   1.6645090e+03   4.0000000e+00
   1.5001000e+04   2.0000000e+00   1.0000000e+00   1.6677170e+03   4.0000000e+00
   1.5001000e+04   2.0000000e+00   1.0000000e+00   1.6745810e+03   4.0000000e+00
   1.5001000e+04   2.0000000e+00   1.0000000e+00   1.6775250e+03   4.0000000e+00
   1.5001000e+04   2.0000000e+00   1.0000000e+00   1.7727330e+03   5.0000000e+00
   1.5001000e+04   2.0000000e+00   1.0000000e+00   1.9842070e+03   1.0000000e+00
   1.5001000e+04   2.0000000e+00   1.0000000e+00   1.9898600e+03   4.0000000e+00
   1.5001000e+04   2.0000000e+00   1.0000000e+00   1.9933720e+03   4.0000000e+00
   1.5001000e+04   2.0000000e+00   1.0000000e+00   1.9958980e+03   4.0000000e+00
   1.5001000e+04   2.0000000e+00   1.0000000e+00   1.9970280e+03   4.0000000e+00
   1.5001000e+04   2.0000000e+00   1.0000000e+00   1.9986000e+03   4.0000000e+00
   1.5001000e+04   2.0000000e+00   1.0000000e+00   2.0007670e+03   4.0000000e+00
   1.5001000e+04   2.0000000e+00   1.0000000e+00   2.0030980e+03   4.0000000e+00
   1.5001000e+04   2.0000000e+00   1.0000000e+00   2.0078380e+03   4.0000000e+00
   1.5001000e+04   2.0000000e+00   1.0000000e+00   2.0081210e+03   4.0000000e+00
   1.5001000e+04   2.0000000e+00   1.0000000e+00   2.0091160e+03   4.0000000e+00
   1.5001000e+04   2.0000000e+00   1.0000000e+00   2.0120190e+03   4.0000000e+00
   1.5001000e+04   2.0000000e+00   1.0000000e+00   2.0179250e+03   4.0000000e+00
   1.5001000e+04   2.0000000e+00   1.0000000e+00   2.0197010e+03   4.0000000e+00
   1.5001000e+04   2.0000000e+00   1.0000000e+00   2.0211560e+03   4.0000000e+00
   1.5001000e+04   2.0000000e+00   1.0000000e+00   2.1092070e+03   5.0000000e+00
   1.5001000e+04   2.0000000e+00   1.0000000e+00   2.3847130e+03   1.0000000e+00
   1.5001000e+04   2.0000000e+00   1.0000000e+00   2.3901490e+03   4.0000000e+00
   1.5001000e+04   2.0000000e+00   1.0000000e+00   2.3922240e+03   4.0000000e+00
   1.5001000e+04   2.0000000e+00   1.0000000e+00   2.3926990e+03   4.0000000e+00
   1.5001000e+04   2.0000000e+00   1.0000000e+00   2.3944330e+03   4.0000000e+00
   1.5001000e+04   2.0000000e+00   1.0000000e+00   2.3982240e+03   4.0000000e+00
   1.5001000e+04   2.0000000e+00   1.0000000e+00   2.5097130e+03   5.0000000e+00
   1.5001000e+04   2.0000000e+00   1.0000000e+00   3.6039160e+03   1.0000000e+00
   1.5001000e+04   2.0000000e+00   1.0000000e+00   3.6091460e+03   4.0000000e+00
   1.5001000e+04   2.0000000e+00   1.0000000e+00   3.6100740e+03   4.0000000e+00
   1.5001000e+04   2.0000000e+00   1.0000000e+00   3.6118200e+03   4.0000000e+00
   1.5001000e+04   2.0000000e+00   1.0000000e+00   3.6150100e+03   4.0000000e+00
   1.5001000e+04   2.0000000e+00   1.0000000e+00   3.6163310e+03   4.0000000e+00
   1.5001000e+04   2.0000000e+00   1.0000000e+00   3.6171720e+03   4.0000000e+00
   1.5001000e+04   2.0000000e+00   1.0000000e+00   3.6176540e+03   4.0000000e+00
   1.5001000e+04   2.0000000e+00   1.0000000e+00   3.6208670e+03   4.0000000e+00
   1.5001000e+04   2.0000000e+00   1.0000000e+00   3.6227990e+03   4.0000000e+00
   1.5001000e+04   2.0000000e+00   1.0000000e+00   3.6344450e+03   4.0000000e+00
   1.5001000e+04   2.0000000e+00   1.0000000e+00   3.6348860e+03   4.0000000e+00
   1.5001000e+04   2.0000000e+00   1.0000000e+00   3.6896330e+03   4.0000000e+00
   1.5001000e+04   2.0000000e+00   1.0000000e+00   3.6924900e+03   4.0000000e+00
   1.5001000e+04   2.0000000e+00   1.0000000e+00   3.7119160e+03   5.0000000e+00
   1.5001000e+04   2.0000000e+00   1.0000000e+00   4.5363390e+03   1.0000000e+00
   1.5001000e+04   2.0000000e+00   1.0000000e+00   4.5491430e+03   4.0000000e+00
   1.5001000e+04   2.0000000e+00   1.0000000e+00   4.5499430e+03   4.0000000e+00
   1.5001000e+04   2.0000000e+00   1.0000000e+00   4.5513110e+03   4.0000000e+00
   1.5001000e+04   2.0000000e+00   1.0000000e+00   4.5531170e+03   4.0000000e+00
   1.5001000e+04   2.0000000e+00   1.0000000e+00   4.5575080e+03   4.0000000e+00
   1.5001000e+04   2.0000000e+00   1.0000000e+00   4.5586210e+03   4.0000000e+00
   1.5001000e+04   2.0000000e+00   1.0000000e+00   4.5622940e+03   4.0000000e+00
   1.5001000e+04   2.0000000e+00   1.0000000e+00   4.6583390e+03   5.0000000e+00
   1.5001000e+04   2.0000000e+00   1.0000000e+00   5.1413990e+03   1.0000000e+00
   1.5001000e+04   2.0000000e+00   1.0000000e+00   5.1651700e+03   4.0000000e+00
   1.5001000e+04   2.0000000e+00   1.0000000e+00   5.1672170e+03   4.0000000e+00
   1.5001000e+04   2.0000000e+00   1.0000000e+00   5.1680470e+03   4.0000000e+00
   1.5001000e+04   2.0000000e+00   1.0000000e+00   5.1705560e+03   4.0000000e+00
   1.5001000e+04   2.0000000e+00   1.0000000e+00   5.2269380e+03   4.0000000e+00
   1.5001000e+04   2.0000000e+00   1.0000000e+00   5.2325010e+03   4.0000000e+00
   1.5001000e+04   2.0000000e+00   1.0000000e+00   5.2473990e+03   5.0000000e+00
   1.5001000e+04   2.0000000e+00   1.0000000e+00   5.4362690e+03   1.0000000e+00
   1.5001000e+04   2.0000000e+00   1.0000000e+00   5.4395120e+03   4.0000000e+00
   1.5001000e+04   2.0000000e+00   1.0000000e+00   5.4418920e+03   4.0000000e+00
   1.5001000e+04   2.0000000e+00   1.0000000e+00   5.4435200e+03   4.0000000e+00
   1.5001000e+04   2.0000000e+00   1.0000000e+00   5.4454370e+03   4.0000000e+00
   1.5001000e+04   2.0000000e+00   1.0000000e+00   5.4457930e+03   4.0000000e+00
   1.5001000e+04   2.0000000e+00   1.0000000e+00   5.4476490e+03   4.0000000e+00
   1.5001000e+04   2.0000000e+00   1.0000000e+00   5.4505560e+03   4.0000000e+00
   1.5001000e+04   2.0000000e+00   1.0000000e+00   5.4511300e+03   4.0000000e+00
   1.5001000e+04   2.0000000e+00   1.0000000e+00   5.4521110e+03   4.0000000e+00
   1.5001000e+04   2.0000000e+00   1.0000000e+00   5.4536950e+03   4.0000000e+00
   1.5001000e+04   2.0000000e+00   1.0000000e+00   5.4563510e+03   4.0000000e+00
   1.5001000e+04   2.0000000e+00   1.0000000e+00   5.4567150e+03   4.0000000e+00
   1.5001000e+04   2.0000000e+00   1.0000000e+00   5.4592590e+03   4.0000000e+00
   1.5001000e+04   2.0000000e+00   1.0000000e+00   5.4628880e+03   4.0000000e+00
   1.5001000e+04   2.0000000e+00   1.0000000e+00   5.4641860e+03   4.0000000e+00
   1.5001000e+04   2.0000000e+00   1.0000000e+00   5.5542690e+03   5.0000000e+00
   1.5001000e+04   2.0000000e+00   1.0000000e+00   5.6905400e+03   1.0000000e+00
   1.5001000e+04   2.0000000e+00   1.0000000e+00   5.7066080e+03   4.0000000e+00
   1.5001000e+04   2.0000000e+00   1.0000000e+00   5.7084200e+03   4.0000000e+00
   1.5001000e+04   2.0000000e+00   1.0000000e+00   5.7141220e+03   4.0000000e+00
   1.5001000e+04   2.0000000e+00   1.0000000e+00   5.7152360e+03   4.0000000e+00
   1.5001000e+04   2.0000000e+00   1.0000000e+00   5.7185350e+03   4.0000000e+00
   1.5001000e+04   2.0000000e+00   1.0000000e+00   5.7274310e+03   4.0000000e+00
   1.5001000e+04   2.0000000e+00   1.0000000e+00   5.7865400e+03   5.0000000e+00
   1.5001000e+04   2.0000000e+00   1.0000000e+00   6.6629980e+03   1.0000000e+00
   1.5001000e+04   2.0000000e+00   1.0000000e+00   6.6728870e+03   4.0000000e+00
   1.5001000e+04   2.0000000e+00   1.0000000e+00   6.6758240e+03   4.0000000e+00
   1.5001000e+04   2.0000000e+00   1.0000000e+00   6.6777320e+03   4.0000000e+00
   1.5001000e+04   2.0000000e+00   1.0000000e+00   6.6782820e+03   4.0000000e+00
   1.5001000e+04   2.0000000e+00   1.0000000e+00   6.6798960e+03   4.0000000e+00
   1.5001000e+04   2.0000000e+00   1.0000000e+00   6.7599980e+03   5.0000000e+00
   1.5001000e+04   2.0000000e+00   1.0000000e+00   7.0439530e+03   1.0000000e+00
   1.5001000e+04   2.0000000e+00   1.0000000e+00   7.1629530e+03   5.0000000e+00
   1.5001000e+04   2.0000000e+00   1.0000000e+00             Inf   6.0000000e+00
   1.5001000e+04   2.0000000e+00   3.0000000e+00   7.6641800e+02   3.0000000e+00
   1.5001000e+04   2.0000000e+00   3.0000000e+00   7.7597700e+02   4.0000000e+00
   1.5001000e+04   2.0000000e+00   3.0000000e+00   7.7968400e+02   4.0000000e+00
   1.5001000e+04   2.0000000e+00   3.0000000e+00   7.8119000e+02   4.0000000e+00
   1.5001000e+04   2.0000000e+00   3.0000000e+00   7.8391200e+02   4.0000000e+00
   1.5001000e+04   2.0000000e+00   3.0000000e+00   7.8507500e+02   4.0000000e+00
   1.5001000e+04   2.0000000e+00   3.0000000e+00   7.8826600e+02   4.0000000e+00
   1.5001000e+04   2.0000000e+00   3.0000000e+00   7.8988300e+02   4.0000000e+00
   1.5001000e+04   2.0000000e+00   3.0000000e+00   7.9028300e+02   4.0000000e+00
   1.5001000e+04   2.0000000e+00   3.0000000e+00   7.9274800e+02   4.0000000e+00
   1.5001000e+04   2.0000000e+00   3.0000000e+00   7.9548400e+02   4.0000000e+00
   1.5001000e+04   2.0000000e+00   3.0000000e+00   7.9778300e+02   4.0000000e+00
   1.5001000e+04   2.0000000e+00   3.0000000e+00   7.9895300e+02   4.0000000e+00
   1.5001000e+04   2.0000000e+00   3.0000000e+00   8.0773000e+02   4.0000000e+00
   1.5001000e+04   2.0000000e+00   3.0000000e+00   8.0888200e+02   4.0000000e+00
   1.5001000e+04   2.0000000e+00   3.0000000e+00   8.1002400e+02   4.0000000e+00
   1.5001000e+04   2.0000000e+00   3.0000000e+00   8.1028100e+02   4.0000000e+00
   1.5001000e+04   2.0000000e+00   3.0000000e+00   8.1093300e+02   4.0000000e+00
   1.5001000e+04   2.0000000e+00   3.0000000e+00   8.1444200e+02   4.0000000e+00
   1.5001000e+04   2.0000000e+00   3.0000000e+00   8.1464900e+02   4.0000000e+00
   1.5001000e+04   2.0000000e+00   3.0000000e+00   8.1935000e+02   4.0000000e+00
   1.5001000e+04   2.0000000e+00   3.0000000e+00   8.1992200e+02   4.0000000e+00
   1.5001000e+04   2.0000000e+00   3.0000000e+00   8.3736300e+02   4.0000000e+00
   1.5001000e+04   2.0000000e+00   3.0000000e+00   8.3810700e+02   4.0000000e+00
   1.5001000e+04   2.0000000e+00   3.0000000e+00   8.4023100e+02   4.0000000e+00
   1.5001000e+04   2.0000000e+00   3.0000000e+00   8.4413000e+02   4.0000000e+00
   1.5001000e+04   2.0000000e+00   3.0000000e+00   8.4441400e+02   4.0000000e+00
   1.5001000e+04   2.0000000e+00   3.0000000e+00   8.6606000e+02   4.0000000e+00
   1.5001000e+04   2.0000000e+00   3.0000000e+00   8.7189100e+02   4.0000000e+00
   1.5001000e+04   2.0000000e+00   3.0000000e+00   8.7218600e+02   4.0000000e+00
   1.5001000e+04   2.0000000e+00   3.0000000e+00   8.9241800e+02   5.0000000e+00
   1.5001000e+04   2.0000000e+00   3.0000000e+00   9.9672900e+02   3.0000000e+00
   1.5001000e+04   2.0000000e+00   3.0000000e+00   1.0305190e+03   4.0000000e+00
   1.5001000e+04   2.0000000e+00   3.0000000e+00   1.0339460e+03   4.0000000e+00
   1.5001000e+04   2.0000000e+00   3.0000000e+00   1.0353450e+03   4.0000000e+00
   1.5001000e+04   2.0000000e+00   3.0000000e+00   1.0371660e+03   4.0000000e+00
   1.5001000e+04   2.0000000e+00   3.0000000e+00   1.0399570e+03   4.0000000e+00
   1.5001000e+04   2.0000000e+00   3.0000000e+00   1.0421710e+03   4.0000000e+00
   1.5001000e+04   2.0000000e+00   3.0000000e+00   1.0433100e+03   4.0000000e+00
   1.5001000e+04   2.0000000e+00   3.0000000e+00   1.0477670e+03   4.0000000e+00
   1.5001000e+04   2.0000000e+00   3.0000000e+00   1.0540090e+03   4.0000000e+00
   1.5001000e+04   2.0000000e+00   3.0000000e+00   1.0567580e+03   4.0000000e+00
   1.5001000e+04   2.0000000e+00   3.0000000e+00   1.0592650e+03   4.0000000e+00
   1.5001000e+04   2.0000000e+00   3.0000000e+00   1.0613330e+03   4.0000000e+00
   1.5001000e+04   2.0000000e+00   3.0000000e+00   1.0634870e+03   4.0000000e+00
   1.5001000e+04   2.0000000e+00   3.0000000e+00   1.0658500e+03   4.0000000e+00
   1.5001000e+04   2.0000000e+00   3.0000000e+00   1.0718840e+03   4.0000000e+00
   1.5001000e+04   2.0000000e+00   3.0000000e+00   1.0769780e+03   4.0000000e+00
   1.5001000e+04   2.0000000e+00   3.0000000e+00   1.0800500e+03   4.0000000e+00
   1.5001000e+04   2.0000000e+00   3.0000000e+00   1.0947290e+03   5.0000000e+00
   1.5001000e+04   2.0000000e+00   3.0000000e+00   1.3297310e+03   3.0000000e+00
   1.5001000e+04   2.0000000e+00   3.0000000e+00   1.3464230e+03   4.0000000e+00
   1.5001000e+04   2.0000000e+00   3.0000000e+00   1.3486950e+03   4.0000000e+00
   1.5001000e+04   2.0000000e+00   3.0000000e+00   1.3514120e+03   4.0000000e+00
   1.5001000e+04   2.0000000e+00   3.0000000e+00   1.3552920e+03   4.0000000e+00
   1.5001000e+04   2.0000000e+00   3.0000000e+00   1.3577360e+03   4.0000000e+00
   1.5001000e+04   2.0000000e+00   3.0000000e+00   1.3595930e+03   4.0000000e+00
   1.5001000e+04   2.0000000e+00   3.0000000e+00   1.3677010e+03   4.0000000e+00
   1.5001000e+04   2.0000000e+00   3.0000000e+00   1.3690560e+03   4.0000000e+00
   1.5001000e+04   2.0000000e+00   3.0000000e+00   1.3721070e+03   4.0000000e+00
   1.5001000e+04   2.0000000e+00   3.0000000e+00   1.3740430e+03   4.0000000e+00
   1.5001000e+04   2.0000000e+00   3.0000000e+00   1.3770890e+03   4.0000000e+00
   1.5001000e+04   2.0000000e+00   3.0000000e+00   1.3799070e+03   4.0000000e+00
   1.5001000e+04   2.0000000e+00   3.0000000e+00   1.3824100e+03   4.0000000e+00
   1.5001000e+04   2.0000000e+00   3.0000000e+00   1.3869920e+03   4.0000000e+00
   1.5001000e+04   2.0000000e+00   3.0000000e+00   1.3906250e+03   4.0000000e+00
   1.5001000e+04   2.0000000e+00   3.0000000e+00   1.3971580e+03   4.0000000e+00
   1.5001000e+04   2.0000000e+00   3.0000000e+00   1.4397310e+03   5.0000000e+00
   1.5001000e+04   2.0000000e+00   3.0000000e+00   1.4847320e+03   3.0000000e+00
   1.5001000e+04   2.0000000e+00   3.0000000e+00   1.4970410e+03   4.0000000e+00
   1.5001000e+04   2.0000000e+00   3.0000000e+00   1.5002330e+03   4.0000000e+00
   1.5001000e+04   2.0000000e+00   3.0000000e+00   1.5023510e+03   4.0000000e+00
   1.5001000e+04   2.0000000e+00   3.0000000e+00   1.5051070e+03   4.0000000e+00
   1.5001000e+04   2.0000000e+00   3.0000000e+00   1.5063740e+03   4.0000000e+00
   1.5001000e+04   2.0000000e+00   3.0000000e+00   1.5079590e+03   4.0000000e+00
   1.5001000e+04   2.0000000e+00   3.0000000e+00   1.5114010e+03   4.0000000e+00
   1.5001000e+04   2.0000000e+00   3.0000000e+00   1.5127910e+03   4.0000000e+00
   1.5001000e+04   2.0000000e+00   3.0000000e+00   1.5146340e+03   4.0000000e+00
   1.5001000e+04   2.0000000e+00   3.0000000e+00   1.5149110e+03   4.0000000e+00
   1.5001000e+04   2.0000000e+00   3.0000000e+00   1.5184060e+03   4.0000000e+00
   1.5001000e+04   2.0000000e+00   3.0000000e+00   1.5844390e+03   4.0000000e+00
   1.5001000e+04   2.0000000e+00   3.0000000e+00   1.5879430e+03   4.0000000e+00
   1.5001000e+04   2.0000000e+00   3.0000000e+00   1.5927320e+03   5.0000000e+00
   1.5001000e+04   2.0000000e+00   3.0000000e+00   2.2187120e+03   3.0000000e+00
   1.5001000e+04   2.0000000e+00   3.0000000e+00   2.2342250e+03   4.0000000e+00
   1.5001000e+04   2.0000000e+00   3.0000000e+00   2.2387780e+03   4.0000000e+00
   1.5001000e+04   2.0000000e+00   3.0000000e+00   2.2407870e+03   4.0000000e+00
   1.5001000e+04   2.0000000e+00   3.0000000e+00   2.2481180e+03   4.0000000e+00
   1.5001000e+04   2.0000000e+00   3.0000000e+00   2.2497480e+03   4.0000000e+00
   1.5001000e+04   2.0000000e+00   3.0000000e+00   2.2510110e+03   4.0000000e+00
   1.5001000e+04   2.0000000e+00   3.0000000e+00   2.2513830e+03   4.0000000e+00
   1.5001000e+04   2.0000000e+00   3.0000000e+00   2.2596700e+03   4.0000000e+00
   1.5001000e+04   2.0000000e+00   3.0000000e+00   2.2640200e+03   4.0000000e+00
   1.5001000e+04   2.0000000e+00   3.0000000e+00   2.2657480e+03   4.0000000e+00
   1.5001000e+04   2.0000000e+00   3.0000000e+00   2.2674680e+03   4.0000000e+00
   1.5001000e+04   2.0000000e+00   3.0000000e+00   2.2703950e+03   4.0000000e+00
   1.5001000e+04   2.0000000e+00   3.0000000e+00   2.2718230e+03   4.0000000e+00
   1.5001000e+04   2.0000000e+00   3.0000000e+00   2.2742550e+03   4.0000000e+00
   1.5001000e+04   2.0000000e+00   3.0000000e+00   2.2751810e+03   4.0000000e+00
   1.5001000e+04   2.0000000e+00   3.0000000e+00   2.2799300e+03   4.0000000e+00
   1.5001000e+04   2.0000000e+00   3.0000000e+00   2.3427120e+03   5.0000000e+00
   1.5001000e+04   2.0000000e+00   3.0000000e+00   2.8108370e+03   3.0000000e+00
   1.5001000e+04   2.0000000e+00   3.0000000e+00   2.8080310e+03   4.0000000e+00
   1.5001000e+04   2.0000000e+00   3.0000000e+00   2.8101810e+03   4.0000000e+00
   1.5001000e+04   2.0000000e+00   3.0000000e+00   2.8162470e+03   4.0000000e+00
   1.5001000e+04   2.0000000e+00   3.0000000e+00   2.8186840e+03   4.0000000e+00
   1.5001000e+04   2.0000000e+00   3.0000000e+00   2.8319840e+03   4.0000000e+00
   1.5001000e+04   2.0000000e+00   3.0000000e+00   2.8331510e+03   4.0000000e+00
   1.5001000e+04   2.0000000e+00   3.0000000e+00   2.8349240e+03   4.0000000e+00
   1.5001000e+04   2.0000000e+00   3.0000000e+00   2.8355330e+03   4.0000000e+00
   1.5001000e+04   2.0000000e+00   3.0000000e+00   2.8372340e+03   4.0000000e+00
   1.5001000e+04   2.0000000e+00   3.0000000e+00   2.8393440e+03   4.0000000e+00
   1.5001000e+04   2.0000000e+00   3.0000000e+00   2.8407100e+03   4.0000000e+00
   1.5001000e+04   2.0000000e+00   3.0000000e+00   2.8416030e+03   4.0000000e+00
   1.5001000e+04   2.0000000e+00   3.0000000e+00   2.8434580e+03   4.0000000e+00
   1.5001000e+04   2.0000000e+00   3.0000000e+00   2.8459630e+03   4.0000000e+00
   1.5001000e+04   2.0000000e+00   3.0000000e+00   2.8481300e+03   4.0000000e+00
   1.5001000e+04   2.0000000e+00   3.0000000e+00   2.8535470e+03   4.0000000e+00
   1.5001000e+04   2.0000000e+00   3.0000000e+00   2.8562260e+03   4.0000000e+00
   1.5001000e+04   2.0000000e+00   3.0000000e+00   2.8581580e+03   4.0000000e+00
   1.5001000e+04   2.0000000e+00   3.0000000e+00   2.8873670e+03   4.0000000e+00
   1.5001000e+04   2.0000000e+00   3.0000000e+00   2.9318370e+03   5.0000000e+00
   1.5001000e+04   2.0000000e+00   3.0000000e+00   3.8319760e+03   3.0000000e+00
   1.5001000e+04   2.0000000e+00   3.0000000e+00   3.8508450e+03   4.0000000e+00
   1.5001000e+04   2.0000000e+00   3.0000000e+00   3.8552490e+03   4.0000000e+00
   1.5001000e+04   2.0000000e+00   3.0000000e+00   3.8566850e+03   4.0000000e+00
   1.5001000e+04   2.0000000e+00   3.0000000e+00   3.8596020e+03   4.0000000e+00
   1.5001000e+04   2.0000000e+00   3.0000000e+00   3.8599990e+03   4.0000000e+00
   1.5001000e+04   2.0000000e+00   3.0000000e+00   3.8624520e+03   4.0000000e+00
   1.5001000e+04   2.0000000e+00   3.0000000e+00   3.8629530e+03   4.0000000e+00
   1.5001000e+04   2.0000000e+00   3.0000000e+00   3.8638810e+03   4.0000000e+00
   1.5001000e+04   2.0000000e+00   3.0000000e+00   3.8643220e+03   4.0000000e+00
   1.5001000e+04   2.0000000e+00   3.0000000e+00   3.8663090e+03   4.0000000e+00
   1.5001000e+04   2.0000000e+00   3.0000000e+00   3.8681330e+03   4.0000000e+00
   1.5001000e+04   2.0000000e+00   3.0000000e+00   3.8688950e+03   4.0000000e+00
   1.5001000e+04   2.0000000e+00   3.0000000e+00   3.8704930e+03   4.0000000e+00
   1.5001000e+04   2.0000000e+00   3.0000000e+00   3.8708660e+03   4.0000000e+00
   1.5001000e+04   2.0000000e+00   3.0000000e+00   3.8732600e+03   4.0000000e+00
   1.5001000e+04   2.0000000e+00   3.0000000e+00   3.8745670e+03   4.0000000e+00
   1.5001000e+04   2.0000000e+00   3.0000000e+00   3.8773280e+03   4.0000000e+00
   1.5001000e+04   2.0000000e+00   3.0000000e+00   3.8798190e+03   4.0000000e+00
   1.5001000e+04   2.0000000e+00   3.0000000e+00   3.8801920e+03   4.0000000e+00
   1.5001000e+04   2.0000000e+00   3.0000000e+00   3.8814520e+03   4.0000000e+00
   1.5001000e+04   2.0000000e+00   3.0000000e+00   3.8824870e+03   4.0000000e+00
   1.5001000e+04   2.0000000e+00   3.0000000e+00   3.8833140e+03   4.0000000e+00
   1.5001000e+04   2.0000000e+00   3.0000000e+00   3.8862910e+03   4.0000000e+00
   1.5001000e+04   2.0000000e+00   3.0000000e+00   3.8870610e+03   4.0000000e+00
   1.5001000e+04   2.0000000e+00   3.0000000e+00   3.9319760e+03   5.0000000e+00
   1.5001000e+04   2.0000000e+00   3.0000000e+00   4.0616600e+03   3.0000000e+00
   1.5001000e+04   2.0000000e+00   3.0000000e+00   4.0893790e+03   4.0000000e+00
   1.5001000e+04   2.0000000e+00   3.0000000e+00   4.0904030e+03   4.0000000e+00
   1.5001000e+04   2.0000000e+00   3.0000000e+00   4.0913340e+03   4.0000000e+00
   1.5001000e+04   2.0000000e+00   3.0000000e+00   4.0931940e+03   4.0000000e+00
   1.5001000e+04   2.0000000e+00   3.0000000e+00   4.0951630e+03   4.0000000e+00
   1.5001000e+04   2.0000000e+00   3.0000000e+00   4.0954700e+03   4.0000000e+00
   1.5001000e+04   2.0000000e+00   3.0000000e+00   4.0959770e+03   4.0000000e+00
   1.5001000e+04   2.0000000e+00   3.0000000e+00   4.0996000e+03   4.0000000e+00
   1.5001000e+04   2.0000000e+00   3.0000000e+00   4.1035350e+03   4.0000000e+00
   1.5001000e+04   2.0000000e+00   3.0000000e+00   4.1098440e+03   4.0000000e+00
   1.5001000e+04   2.0000000e+00   3.0000000e+00   4.1117210e+03   4.0000000e+00
   1.5001000e+04   2.0000000e+00   3.0000000e+00   4.1145090e+03   4.0000000e+00
   1.5001000e+04   2.0000000e+00   3.0000000e+00   4.1153440e+03   4.0000000e+00
   1.5001000e+04   2.0000000e+00   3.0000000e+00   4.1174600e+03   4.0000000e+00
   1.5001000e+04   2.0000000e+00   3.0000000e+00   4.1646600e+03   5.0000000e+00
   1.5001000e+04   2.0000000e+00   3.0000000e+00   4.2967710e+03   3.0000000e+00
   1.5001000e+04   2.0000000e+00   3.0000000e+00   4.3346030e+03   4.0000000e+00
   1.5001000e+04   2.0000000e+00   3.0000000e+00   4.3372150e+03   4.0000000e+00
   1.5001000e+04   2.0000000e+00   3.0000000e+00   4.3388970e+03   4.0000000e+00
   1.5001000e+04   2.0000000e+00   3.0000000e+00   4.3413030e+03   4.0000000e+00
   1.5001000e+04   2.0000000e+00   3.0000000e+00   4.3416140e+03   4.0000000e+00
   1.5001000e+04   2.0000000e+00   3.0000000e+00   4.3445550e+03   4.0000000e+00
   1.5001000e+04   2.0000000e+00   3.0000000e+00   4.3477770e+03   4.0000000e+00
   1.5001000e+04   2.0000000e+00   3.0000000e+00   4.3508880e+03   4.0000000e+00
   1.5001000e+04   2.0000000e+00   3.0000000e+00   4.3532560e+03   4.0000000e+00
   1.5001000e+04   2.0000000e+00   3.0000000e+00   4.3597710e+03   4.0000000e+00
   1.5001000e+04   2.0000000e+00   3.0000000e+00   4.3629180e+03   4.0000000e+00
   1.5001000e+04   2.0000000e+00   3.0000000e+00   4.3632420e+03   4.0000000e+00
   1.5001000e+04   2.0000000e+00   3.0000000e+00   4.3661280e+03   4.0000000e+00
   1.5001000e+04   2.0000000e+00   3.0000000e+00   4.3675480e+03   4.0000000e+00
   1.5001000e+04   2.0000000e+00   3.0000000e+00   4.3967710e+03   5.0000000e+00
   1.5001000e+04   2.0000000e+00   3.0000000e+00   4.7033400e+03   3.0000000e+00
   1.5001000e+04   2.0000000e+00   3.0000000e+00   4.7223600e+03   4.0000000e+00
   1.5001000e+04   2.0000000e+00   3.0000000e+00   4.7236930e+03   4.0000000e+00
   1.5001000e+04   2.0000000e+00   3.0000000e+00   4.7243270e+03   4.0000000e+00
   1.5001000e+04   2.0000000e+00   3.0000000e+00   4.7266020e+03   4.0000000e+00
   1.5001000e+04   2.0000000e+00   3.0000000e+00   4.7270620e+03   4.0000000e+00
   1.5001000e+04   2.0000000e+00   3.0000000e+00   4.7284270e+03   4.0000000e+00
   1.5001000e+04   2.0000000e+00   3.0000000e+00   4.7302990e+03   4.0000000e+00
   1.5001000e+04   2.0000000e+00   3.0000000e+00   4.7306160e+03   4.0000000e+00
   1.5001000e+04   2.0000000e+00   3.0000000e+00   4.7329440e+03   4.0000000e+00
   1.5001000e+04   2.0000000e+00   3.0000000e+00   4.7344590e+03   4.0000000e+00
   1.5001000e+04   2.0000000e+00   3.0000000e+00   4.7388270e+03   4.0000000e+00
   1.5001000e+04   2.0000000e+00   3.0000000e+00   4.7419820e+03   4.0000000e+00
   1.5001000e+04   2.0000000e+00   3.0000000e+00   4.7571080e+03   4.0000000e+00
   1.5001000e+04   2.0000000e+00   3.0000000e+00   4.7608490e+03   4.0000000e+00
   1.5001000e+04   2.0000000e+00   3.0000000e+00   4.7686800e+03   4.0000000e+00
   1.5001000e+04   2.0000000e+00   3.0000000e+00   4.7758400e+03   4.0000000e+00
   1.5001000e+04   2.0000000e+00   3.0000000e+00   4.8253400e+03   5.0000000e+00
   1.5001000e+04   2.0000000e+00   3.0000000e+00   6.0035370e+03   3.0000000e+00
   1.5001000e+04   2.0000000e+00   3.0000000e+00   6.0120840e+03   4.0000000e+00
   1.5001000e+04   2.0000000e+00   3.0000000e+00   6.0232890e+03   4.0000000e+00
   1.5001000e+04   2.0000000e+00   3.0000000e+00   6.0293670e+03   4.0000000e+00
   1.5001000e+04   2.0000000e+00   3.0000000e+00   6.0318770e+03   4.0000000e+00
   1.5001000e+04   2.0000000e+00   3.0000000e+00   6.0330640e+03   4.0000000e+00
   1.5001000e+04   2.0000000e+00   3.0000000e+00   6.0351510e+03   4.0000000e+00
   1.5001000e+04   2.0000000e+00   3.0000000e+00   6.0390530e+03   4.0000000e+00
   1.5001000e+04   2.0000000e+00   3.0000000e+00   6.0403010e+03   4.0000000e+00
   1.5001000e+04   2.0000000e+00   3.0000000e+00   6.0415200e+03   4.0000000e+00
   1.5001000e+04   2.0000000e+00   3.0000000e+00   6.0449000e+03   4.0000000e+00
   1.5001000e+04   2.0000000e+00   3.0000000e+00   6.0512560e+03   4.0000000e+00
   1.5001000e+04   2.0000000e+00   3.0000000e+00   6.0518030e+03   4.0000000e+00
   1.5001000e+04   2.0000000e+00   3.0000000e+00   6.0524390e+03   4.0000000e+00
   1.5001000e+04   2.0000000e+00   3.0000000e+00   6.0575850e+03   4.0000000e+00
   1.5001000e+04   2.0000000e+00   3.0000000e+00   6.0590400e+03   4.0000000e+00
   1.5001000e+04   2.0000000e+00   3.0000000e+00   6.0598760e+03   4.0000000e+00
   1.5001000e+04   2.0000000e+00   3.0000000e+00   6.1010590e+03   4.0000000e+00
   1.5001000e+04   2.0000000e+00   3.0000000e+00   6.1042240e+03   4.0000000e+00
   1.5001000e+04   2.0000000e+00   3.0000000e+00   6.1064530e+03   4.0000000e+00
   1.5001000e+04   2.0000000e+00   3.0000000e+00   6.1115370e+03   5.0000000e+00
   1.5001000e+04   2.0000000e+00   3.0000000e+00   6.1425370e+03   3.0000000e+00
   1.5001000e+04   2.0000000e+00   3.0000000e+00   6.1621670e+03   4.0000000e+00
   1.5001000e+04   2.0000000e+00   3.0000000e+00   6.1640480e+03   4.0000000e+00
   1.5001000e+04   2.0000000e+00   3.0000000e+00   6.1658520e+03   4.0000000e+00
   1.5001000e+04   2.0000000e+00   3.0000000e+00   6.1664960e+03   4.0000000e+00
   1.5001000e+04   2.0000000e+00   3.0000000e+00   6.1687360e+03   4.0000000e+00
   1.5001000e+04   2.0000000e+00   3.0000000e+00   6.1702230e+03   4.0000000e+00
   1.5001000e+04   2.0000000e+00   3.0000000e+00   6.1736260e+03   4.0000000e+00
   1.5001000e+04   2.0000000e+00   3.0000000e+00   6.1744490e+03   4.0000000e+00
   1.5001000e+04   2.0000000e+00   3.0000000e+00   6.1763500e+03   4.0000000e+00
   1.5001000e+04   2.0000000e+00   3.0000000e+00   6.1873720e+03   4.0000000e+00
   1.5001000e+04   2.0000000e+00   3.0000000e+00   6.1900990e+03   4.0000000e+00
   1.5001000e+04   2.0000000e+00   3.0000000e+00   6.2332880e+03   4.0000000e+00
   1.5001000e+04   2.0000000e+00   3.0000000e+00   6.2402410e+03   4.0000000e+00
   1.5001000e+04   2.0000000e+00   3.0000000e+00   6.2421730e+03   4.0000000e+00
   1.5001000e+04   2.0000000e+00   3.0000000e+00   6.2455370e+03   5.0000000e+00
   1.5001000e+04   2.0000000e+00   3.0000000e+00   6.4119350e+03   3.0000000e+00
   1.5001000e+04   2.0000000e+00   3.0000000e+00   6.4465960e+03   4.0000000e+00
   1.5001000e+04   2.0000000e+00   3.0000000e+00   6.4488590e+03   4.0000000e+00
   1.5001000e+04   2.0000000e+00   3.0000000e+00   6.4522350e+03   4.0000000e+00
   1.5001000e+04   2.0000000e+00   3.0000000e+00   6.4547430e+03   4.0000000e+00
   1.5001000e+04   2.0000000e+00   3.0000000e+00   6.4569770e+03   4.0000000e+00
   1.5001000e+04   2.0000000e+00   3.0000000e+00   6.4594530e+03   4.0000000e+00
   1.5001000e+04   2.0000000e+00   3.0000000e+00   6.5149350e+03   5.0000000e+00
   1.5001000e+04   2.0000000e+00   3.0000000e+00   6.8819530e+03   3.0000000e+00
   1.5001000e+04   2.0000000e+00   3.0000000e+00   6.8926760e+03   4.0000000e+00
   1.5001000e+04   2.0000000e+00   3.0000000e+00   6.8998840e+03   4.0000000e+00
   1.5001000e+04   2.0000000e+00   3.0000000e+00   6.9018640e+03   4.0000000e+00
   1.5001000e+04   2.0000000e+00   3.0000000e+00   6.9054280e+03   4.0000000e+00
   1.5001000e+04   2.0000000e+00   3.0000000e+00   6.9102970e+03   4.0000000e+00
   1.5001000e+04   2.0000000e+00   3.0000000e+00   6.9108160e+03   4.0000000e+00
   1.5001000e+04   2.0000000e+00   3.0000000e+00   6.9124940e+03   4.0000000e+00
   1.5001000e+04   2.0000000e+00   3.0000000e+00   6.9143220e+03   4.0000000e+00
   1.5001000e+04   2.0000000e+00   3.0000000e+00   6.9151480e+03   4.0000000e+00
   1.5001000e+04   2.0000000e+00   3.0000000e+00   6.9166800e+03   4.0000000e+00
   1.5001000e+04   2.0000000e+00   3.0000000e+00   6.9186470e+03   4.0000000e+00
   1.5001000e+04   2.0000000e+00   3.0000000e+00   6.9222770e+03   4.0000000e+00
   1.5001000e+04   2.0000000e+00   3.0000000e+00   6.9229240e+03   4.0000000e+00
   1.5001000e+04   2.0000000e+00   3.0000000e+00   6.9411180e+03   4.0000000e+00
   1.5001000e+04   2.0000000e+00   3.0000000e+00   6.9441080e+03   4.0000000e+00
   1.5001000e+04   2.0000000e+00   3.0000000e+00   6.9847300e+03   4.0000000e+00
   1.5001000e+04   2.0000000e+00   3.0000000e+00   6.9866400e+03   4.0000000e+00
   1.5001000e+04   2.0000000e+00   3.0000000e+00   6.9890350e+03   4.0000000e+00
   1.5001000e+04   2.0000000e+00   3.0000000e+00   6.9917860e+03   4.0000000e+00
   1.5001000e+04   2.0000000e+00   3.0000000e+00   6.9955720e+03   4.0000000e+00
   1.5001000e+04   2.0000000e+00   3.0000000e+00   7.0046930e+03   4.0000000e+00
   1.5001000e+04   2.0000000e+00   3.0000000e+00   7.0089530e+03   5.0000000e+00
   1.5001000e+04   2.0000000e+00   3.0000000e+00             Inf   6.0000000e+00
   1.5002000e+04   1.0000000e+00   1.0000000e+00   4.8542400e+02   1.0000000e+00
   1.5002000e+04   1.0000000e+00   1.0000000e+00   4.8761700e+02   4.0000000e+00
   1.5002000e+04   1.0000000e+00   1.0000000e+00   4.8806400e+02   4.0000000e+00
   1.5002000e+04   1.0000000e+00   1.0000000e+00   4.8852900e+02   4.0000000e+00
   1.5002000e+04   1.0000000e+00   1.0000000e+00   4.8921400e+02   4.0000000e+00
   1.5002000e+04   1.0000000e+00   1.0000000e+00   4.8937600e+02   4.0000000e+00
   1.5002000e+04   1.0000000e+00   1.0000000e+00   4.8971900e+02   4.0000000e+00
   1.5002000e+04   1.0000000e+00   1.0000000e+00   4.9011400e+02   4.0000000e+00
   1.5002000e+04   1.0000000e+00   1.0000000e+00   4.9141500e+02   4.0000000e+00
   1.5002000e+04   1.0000000e+00   1.0000000e+00   4.9346300e+02   4.0000000e+00
   1.5002000e+04   1.0000000e+00   1.0000000e+00   4.9489700e+02   4.0000000e+00
   1.5002000e+04   1.0000000e+00   1.0000000e+00   5.1664900e+02   4.0000000e+00
   1.5002000e+04   1.0000000e+00   1.0000000e+00   5.4342500e+02   5.0000000e+00
   1.5002000e+04   1.0000000e+00   1.0000000e+00   1.7812050e+03   1.0000000e+00
   1.5002000e+04   1.0000000e+00   1.0000000e+00   1.7927120e+03   4.0000000e+00
   1.5002000e+04   1.0000000e+00   1.0000000e+00   1.7932530e+03   4.0000000e+00
   1.5002000e+04   1.0000000e+00   1.0000000e+00   1.7943970e+03   4.0000000e+00
   1.5002000e+04   1.0000000e+00   1.0000000e+00   1.7945590e+03   4.0000000e+00
   1.5002000e+04   1.0000000e+00   1.0000000e+00   1.7950210e+03   4.0000000e+00
   1.5002000e+04   1.0000000e+00   1.0000000e+00   1.7954450e+03   4.0000000e+00
   1.5002000e+04   1.0000000e+00   1.0000000e+00   1.7963300e+03   4.0000000e+00
   1.5002000e+04   1.0000000e+00   1.0000000e+00   1.7967290e+03   4.0000000e+00
   1.5002000e+04   1.0000000e+00   1.0000000e+00   1.7971630e+03   4.0000000e+00
   1.5002000e+04   1.0000000e+00   1.0000000e+00   1.7977810e+03   4.0000000e+00
   1.5002000e+04   1.0000000e+00   1.0000000e+00   1.7982690e+03   4.0000000e+00
   1.5002000e+04   1.0000000e+00   1.0000000e+00   1.7989990e+03   4.0000000e+00
   1.5002000e+04   1.0000000e+00   1.0000000e+00   1.7995810e+03   4.0000000e+00
   1.5002000e+04   1.0000000e+00   1.0000000e+00   1.8007900e+03   4.0000000e+00
   1.5002000e+04   1.0000000e+00   1.0000000e+00   1.8020190e+03   4.0000000e+00
   1.5002000e+04   1.0000000e+00   1.0000000e+00   1.8422060e+03   5.0000000e+00
   1.5002000e+04   1.0000000e+00   1.0000000e+00   2.3953050e+03   1.0000000e+00
   1.5002000e+04   1.0000000e+00   1.0000000e+00   2.4026490e+03   4.0000000e+00
   1.5002000e+04   1.0000000e+00   1.0000000e+00   2.4059950e+03   4.0000000e+00
   1.5002000e+04   1.0000000e+00   1.0000000e+00   2.4076350e+03   4.0000000e+00
   1.5002000e+04   1.0000000e+00   1.0000000e+00   2.4087260e+03   4.0000000e+00
   1.5002000e+04   1.0000000e+00   1.0000000e+00   2.4103740e+03   4.0000000e+00
   1.5002000e+04   1.0000000e+00   1.0000000e+00   2.4107230e+03   4.0000000e+00
   1.5002000e+04   1.0000000e+00   1.0000000e+00   2.4116400e+03   4.0000000e+00
   1.5002000e+04   1.0000000e+00   1.0000000e+00   2.4127490e+03   4.0000000e+00
   1.5002000e+04   1.0000000e+00   1.0000000e+00   2.4131060e+03   4.0000000e+00
   1.5002000e+04   1.0000000e+00   1.0000000e+00   2.4147890e+03   4.0000000e+00
   1.5002000e+04   1.0000000e+00   1.0000000e+00   2.4168370e+03   4.0000000e+00
   1.5002000e+04   1.0000000e+00   1.0000000e+00   2.4493060e+03   5.0000000e+00
   1.5002000e+04   1.0000000e+00   1.0000000e+00   2.6437120e+03   1.0000000e+00
   1.5002000e+04   1.0000000e+00   1.0000000e+00   2.6483840e+03   4.0000000e+00
   1.5002000e+04   1.0000000e+00   1.0000000e+00   2.6504200e+03   4.0000000e+00
   1.5002000e+04   1.0000000e+00   1.0000000e+00   2.6508030e+03   4.0000000e+00
   1.5002000e+04   1.0000000e+00   1.0000000e+00   2.6528180e+03   4.0000000e+00
   1.5002000e+04   1.0000000e+00   1.0000000e+00   2.6536520e+03   4.0000000e+00
   1.5002000e+04   1.0000000e+00   1.0000000e+00   2.6539980e+03   4.0000000e+00
   1.5002000e+04   1.0000000e+00   1.0000000e+00   2.6550810e+03   4.0000000e+00
   1.5002000e+04   1.0000000e+00   1.0000000e+00   2.6555420e+03   4.0000000e+00
   1.5002000e+04   1.0000000e+00   1.0000000e+00   2.6568860e+03   4.0000000e+00
   1.5002000e+04   1.0000000e+00   1.0000000e+00   2.6576710e+03   4.0000000e+00
   1.5002000e+04   1.0000000e+00   1.0000000e+00   2.6579170e+03   4.0000000e+00
   1.5002000e+04   1.0000000e+00   1.0000000e+00   2.6581650e+03   4.0000000e+00
   1.5002000e+04   1.0000000e+00   1.0000000e+00   2.6586590e+03   4.0000000e+00
   1.5002000e+04   1.0000000e+00   1.0000000e+00   2.6592710e+03   4.0000000e+00
   1.5002000e+04   1.0000000e+00   1.0000000e+00   2.6606730e+03   4.0000000e+00
   1.5002000e+04   1.0000000e+00   1.0000000e+00   2.6611170e+03   4.0000000e+00
   1.5002000e+04   1.0000000e+00   1.0000000e+00   2.6614800e+03   4.0000000e+00
   1.5002000e+04   1.0000000e+00   1.0000000e+00   2.6619270e+03   4.0000000e+00
   1.5002000e+04   1.0000000e+00   1.0000000e+00   2.6977130e+03   5.0000000e+00
   1.5002000e+04   1.0000000e+00   1.0000000e+00   2.8859740e+03   1.0000000e+00
   1.5002000e+04   1.0000000e+00   1.0000000e+00   2.8899860e+03   4.0000000e+00
   1.5002000e+04   1.0000000e+00   1.0000000e+00   2.8912010e+03   4.0000000e+00
   1.5002000e+04   1.0000000e+00   1.0000000e+00   2.8922080e+03   4.0000000e+00
   1.5002000e+04   1.0000000e+00   1.0000000e+00   2.8929740e+03   4.0000000e+00
   1.5002000e+04   1.0000000e+00   1.0000000e+00   2.8937420e+03   4.0000000e+00
   1.5002000e+04   1.0000000e+00   1.0000000e+00   2.8952400e+03   4.0000000e+00
   1.5002000e+04   1.0000000e+00   1.0000000e+00   2.8966590e+03   4.0000000e+00
   1.5002000e+04   1.0000000e+00   1.0000000e+00   2.8979350e+03   4.0000000e+00
   1.5002000e+04   1.0000000e+00   1.0000000e+00   2.8982990e+03   4.0000000e+00
   1.5002000e+04   1.0000000e+00   1.0000000e+00   2.9349750e+03   5.0000000e+00
   1.5002000e+04   1.0000000e+00   1.0000000e+00   3.6961340e+03   1.0000000e+00
   1.5002000e+04   1.0000000e+00   1.0000000e+00   3.7026260e+03   4.0000000e+00
   1.5002000e+04   1.0000000e+00   1.0000000e+00   3.7058370e+03   4.0000000e+00
   1.5002000e+04   1.0000000e+00   1.0000000e+00   3.7067710e+03   4.0000000e+00
   1.5002000e+04   1.0000000e+00   1.0000000e+00   3.7070540e+03   4.0000000e+00
   1.5002000e+04   1.0000000e+00   1.0000000e+00   3.7075580e+03   4.0000000e+00
   1.5002000e+04   1.0000000e+00   1.0000000e+00   3.7084460e+03   4.0000000e+00
   1.5002000e+04   1.0000000e+00   1.0000000e+00   3.7101060e+03   4.0000000e+00
   1.5002000e+04   1.0000000e+00   1.0000000e+00   3.7111540e+03   4.0000000e+00
   1.5002000e+04   1.0000000e+00   1.0000000e+00   3.7113710e+03   4.0000000e+00
   1.5002000e+04   1.0000000e+00   1.0000000e+00   3.7119480e+03   4.0000000e+00
   1.5002000e+04   1.0000000e+00   1.0000000e+00   3.7120230e+03   4.0000000e+00
   1.5002000e+04   1.0000000e+00   1.0000000e+00   3.7122080e+03   4.0000000e+00
   1.5002000e+04   1.0000000e+00   1.0000000e+00   3.7133310e+03   4.0000000e+00
   1.5002000e+04   1.0000000e+00   1.0000000e+00   3.7144460e+03   4.0000000e+00
   1.5002000e+04   1.0000000e+00   1.0000000e+00   3.7491350e+03   5.0000000e+00
   1.5002000e+04   1.0000000e+00   1.0000000e+00   3.7801350e+03   1.0000000e+00
   1.5002000e+04   1.0000000e+00   1.0000000e+00   3.7877850e+03   4.0000000e+00
   1.5002000e+04   1.0000000e+00   1.0000000e+00   3.7884220e+03   4.0000000e+00
   1.5002000e+04   1.0000000e+00   1.0000000e+00   3.7886430e+03   4.0000000e+00
   1.5002000e+04   1.0000000e+00   1.0000000e+00   3.7897600e+03   4.0000000e+00
   1.5002000e+04   1.0000000e+00   1.0000000e+00   3.7902190e+03   4.0000000e+00
   1.5002000e+04   1.0000000e+00   1.0000000e+00   3.7909390e+03   4.0000000e+00
   1.5002000e+04   1.0000000e+00   1.0000000e+00   3.7916710e+03   4.0000000e+00
   1.5002000e+04   1.0000000e+00   1.0000000e+00   3.7920100e+03   4.0000000e+00
   1.5002000e+04   1.0000000e+00   1.0000000e+00   3.7931780e+03   4.0000000e+00
   1.5002000e+04   1.0000000e+00   1.0000000e+00   3.7934870e+03   4.0000000e+00
   1.5002000e+04   1.0000000e+00   1.0000000e+00   3.7968000e+03   4.0000000e+00
   1.5002000e+04   1.0000000e+00   1.0000000e+00   3.8431360e+03   5.0000000e+00
   1.5002000e+04   1.0000000e+00   1.0000000e+00   4.4269830e+03   1.0000000e+00
   1.5002000e+04   1.0000000e+00   1.0000000e+00   4.4302410e+03   4.0000000e+00
   1.5002000e+04   1.0000000e+00   1.0000000e+00   4.4307830e+03   4.0000000e+00
   1.5002000e+04   1.0000000e+00   1.0000000e+00   4.4316800e+03   4.0000000e+00
   1.5002000e+04   1.0000000e+00   1.0000000e+00   4.4326970e+03   4.0000000e+00
   1.5002000e+04   1.0000000e+00   1.0000000e+00   4.4331900e+03   4.0000000e+00
   1.5002000e+04   1.0000000e+00   1.0000000e+00   4.4340100e+03   4.0000000e+00
   1.5002000e+04   1.0000000e+00   1.0000000e+00   4.4346570e+03   4.0000000e+00
   1.5002000e+04   1.0000000e+00   1.0000000e+00   4.4352520e+03   4.0000000e+00
   1.5002000e+04   1.0000000e+00   1.0000000e+00   4.4362060e+03   4.0000000e+00
   1.5002000e+04   1.0000000e+00   1.0000000e+00   4.4372550e+03   4.0000000e+00
   1.5002000e+04   1.0000000e+00   1.0000000e+00   4.4384680e+03   4.0000000e+00
   1.5002000e+04   1.0000000e+00   1.0000000e+00   4.4390100e+03   4.0000000e+00
   1.5002000e+04   1.0000000e+00   1.0000000e+00   4.4393360e+03   4.0000000e+00
   1.5002000e+04   1.0000000e+00   1.0000000e+00   4.4781160e+03   4.0000000e+00
   1.5002000e+04   1.0000000e+00   1.0000000e+00   4.4839840e+03   5.0000000e+00
   1.5002000e+04   1.0000000e+00   1.0000000e+00   4.5949990e+03   1.0000000e+00
   1.5002000e+04   1.0000000e+00   1.0000000e+00   4.5980310e+03   4.0000000e+00
   1.5002000e+04   1.0000000e+00   1.0000000e+00   4.5989100e+03   4.0000000e+00
   1.5002000e+04   1.0000000e+00   1.0000000e+00   4.5993270e+03   4.0000000e+00
   1.5002000e+04   1.0000000e+00   1.0000000e+00   4.6000070e+03   4.0000000e+00
   1.5002000e+04   1.0000000e+00   1.0000000e+00   4.6006230e+03   4.0000000e+00
   1.5002000e+04   1.0000000e+00   1.0000000e+00   4.6009000e+03   4.0000000e+00
   1.5002000e+04   1.0000000e+00   1.0000000e+00   4.6010950e+03   4.0000000e+00
   1.5002000e+04   1.0000000e+00   1.0000000e+00   4.6013640e+03   4.0000000e+00
   1.5002000e+04   1.0000000e+00   1.0000000e+00   4.6018500e+03   4.0000000e+00
   1.5002000e+04   1.0000000e+00   1.0000000e+00   4.6022720e+03   4.0000000e+00
   1.5002000e+04   1.0000000e+00   1.0000000e+00   4.6025830e+03   4.0000000e+00
   1.5002000e+04   1.0000000e+00   1.0000000e+00   4.6030960e+03   4.0000000e+00
   1.5002000e+04   1.0000000e+00   1.0000000e+00   4.6035040e+03   4.0000000e+00
   1.5002000e+04   1.0000000e+00   1.0000000e+00   4.6051210e+03   4.0000000e+00
   1.5002000e+04   1.0000000e+00   1.0000000e+00   4.6054650e+03   4.0000000e+00
   1.5002000e+04   1.0000000e+00   1.0000000e+00   4.6059900e+03   4.0000000e+00
   1.5002000e+04   1.0000000e+00   1.0000000e+00   4.6067310e+03   4.0000000e+00
   1.5002000e+04   1.0000000e+00   1.0000000e+00   4.6069620e+03   4.0000000e+00
   1.5002000e+04   1.0000000e+00   1.0000000e+00   4.6081670e+03   4.0000000e+00
   1.5002000e+04   1.0000000e+00   1.0000000e+00   4.6470000e+03   5.0000000e+00
   1.5002000e+04   1.0000000e+00   1.0000000e+00   4.9099940e+03   1.0000000e+00
   1.5002000e+04   1.0000000e+00   1.0000000e+00   4.9130450e+03   4.0000000e+00
   1.5002000e+04   1.0000000e+00   1.0000000e+00   4.9138210e+03   4.0000000e+00
   1.5002000e+04   1.0000000e+00   1.0000000e+00   4.9142100e+03   4.0000000e+00
   1.5002000e+04   1.0000000e+00   1.0000000e+00   4.9152340e+03   4.0000000e+00
   1.5002000e+04   1.0000000e+00   1.0000000e+00   4.9153500e+03   4.0000000e+00
   1.5002000e+04   1.0000000e+00   1.0000000e+00   4.9159540e+03   4.0000000e+00
   1.5002000e+04   1.0000000e+00   1.0000000e+00   4.9162710e+03   4.0000000e+00
   1.5002000e+04   1.0000000e+00   1.0000000e+00   4.9176160e+03   4.0000000e+00
   1.5002000e+04   1.0000000e+00   1.0000000e+00   4.9180370e+03   4.0000000e+00
   1.5002000e+04   1.0000000e+00   1.0000000e+00   4.9189000e+03   4.0000000e+00
   1.5002000e+04   1.0000000e+00   1.0000000e+00   4.9198570e+03   4.0000000e+00
   1.5002000e+04   1.0000000e+00   1.0000000e+00   4.9202450e+03   4.0000000e+00
   1.5002000e+04   1.0000000e+00   1.0000000e+00   4.9739950e+03   5.0000000e+00
   1.5002000e+04   1.0000000e+00   1.0000000e+00   5.0119950e+03   1.0000000e+00
   1.5002000e+04   1.0000000e+00   1.0000000e+00   5.0147790e+03   4.0000000e+00
   1.5002000e+04   1.0000000e+00   1.0000000e+00   5.0172470e+03   4.0000000e+00
   1.5002000e+04   1.0000000e+00   1.0000000e+00   5.0173980e+03   4.0000000e+00
   1.5002000e+04   1.0000000e+00   1.0000000e+00   5.0176950e+03   4.0000000e+00
   1.5002000e+04   1.0000000e+00   1.0000000e+00   5.0188470e+03   4.0000000e+00
   1.5002000e+04   1.0000000e+00   1.0000000e+00   5.0194400e+03   4.0000000e+00
   1.5002000e+04   1.0000000e+00   1.0000000e+00   5.0202910e+03   4.0000000e+00
   1.5002000e+04   1.0000000e+00   1.0000000e+00   5.0210550e+03   4.0000000e+00
   1.5002000e+04   1.0000000e+00   1.0000000e+00   5.0679960e+03   5.0000000e+00
   1.5002000e+04   1.0000000e+00   1.0000000e+00   5.2527390e+03   1.0000000e+00
   1.5002000e+04   1.0000000e+00   1.0000000e+00   5.2578040e+03   4.0000000e+00
   1.5002000e+04   1.0000000e+00   1.0000000e+00   5.2583960e+03   4.0000000e+00
   1.5002000e+04   1.0000000e+00   1.0000000e+00   5.2587640e+03   4.0000000e+00
   1.5002000e+04   1.0000000e+00   1.0000000e+00   5.2594210e+03   4.0000000e+00
   1.5002000e+04   1.0000000e+00   1.0000000e+00   5.2598940e+03   4.0000000e+00
   1.5002000e+04   1.0000000e+00   1.0000000e+00   5.2601990e+03   4.0000000e+00
   1.5002000e+04   1.0000000e+00   1.0000000e+00   5.2604620e+03   4.0000000e+00
   1.5002000e+04   1.0000000e+00   1.0000000e+00   5.2607420e+03   4.0000000e+00
   1.5002000e+04   1.0000000e+00   1.0000000e+00   5.2626180e+03   4.0000000e+00
   1.5002000e+04   1.0000000e+00   1.0000000e+00   5.2633170e+03   4.0000000e+00
   1.5002000e+04   1.0000000e+00   1.0000000e+00   5.2636790e+03   4.0000000e+00
   1.5002000e+04   1.0000000e+00   1.0000000e+00   5.2648020e+03   4.0000000e+00
   1.5002000e+04   1.0000000e+00   1.0000000e+00   5.3077400e+03   5.0000000e+00
   1.5002000e+04   1.0000000e+00   1.0000000e+00   5.5507920e+03   1.0000000e+00
   1.5002000e+04   1.0000000e+00   1.0000000e+00   5.5558550e+03   4.0000000e+00
   1.5002000e+04   1.0000000e+00   1.0000000e+00   5.5564710e+03   4.0000000e+00
   1.5002000e+04   1.0000000e+00   1.0000000e+00   5.5572310e+03   4.0000000e+00
   1.5002000e+04   1.0000000e+00   1.0000000e+00   5.5579650e+03   4.0000000e+00
   1.5002000e+04   1.0000000e+00   1.0000000e+00   5.5582660e+03   4.0000000e+00
   1.5002000e+04   1.0000000e+00   1.0000000e+00   5.5588370e+03   4.0000000e+00
   1.5002000e+04   1.0000000e+00   1.0000000e+00   5.5599100e+03   4.0000000e+00
   1.5002000e+04   1.0000000e+00   1.0000000e+00   5.5604830e+03   4.0000000e+00
   1.5002000e+04   1.0000000e+00   1.0000000e+00   5.5609750e+03   4.0000000e+00
   1.5002000e+04   1.0000000e+00   1.0000000e+00   5.5616330e+03   4.0000000e+00
   1.5002000e+04   1.0000000e+00   1.0000000e+00   5.5619650e+03   4.0000000e+00
   1.5002000e+04   1.0000000e+00   1.0000000e+00   5.5623080e+03   4.0000000e+00
   1.5002000e+04   1.0000000e+00   1.0000000e+00   5.5625700e+03   4.0000000e+00
   1.5002000e+04   1.0000000e+00   1.0000000e+00   5.5637760e+03   4.0000000e+00
   1.5002000e+04   1.0000000e+00   1.0000000e+00   5.5649620e+03   4.0000000e+00
   1.5002000e+04   1.0000000e+00   1.0000000e+00   5.5656070e+03   4.0000000e+00
   1.5002000e+04   1.0000000e+00   1.0000000e+00   5.5662180e+03   4.0000000e+00
   1.5002000e+04   1.0000000e+00   1.0000000e+00   5.5664200e+03   4.0000000e+00
   1.5002000e+04   1.0000000e+00   1.0000000e+00   5.6107930e+03   5.0000000e+00
   1.5002000e+04   1.0000000e+00   1.0000000e+00   5.7226770e+03   1.0000000e+00
   1.5002000e+04   1.0000000e+00   1.0000000e+00   5.7285220e+03   4.0000000e+00
   1.5002000e+04   1.0000000e+00   1.0000000e+00   5.7293550e+03   4.0000000e+00
   1.5002000e+04   1.0000000e+00   1.0000000e+00   5.7302640e+03   4.0000000e+00
   1.5002000e+04   1.0000000e+00   1.0000000e+00   5.7309090e+03   4.0000000e+00
   1.5002000e+04   1.0000000e+00   1.0000000e+00   5.7320060e+03   4.0000000e+00
   1.5002000e+04   1.0000000e+00   1.0000000e+00   5.7327350e+03   4.0000000e+00
   1.5002000e+04   1.0000000e+00   1.0000000e+00   5.7331780e+03   4.0000000e+00
   1.5002000e+04   1.0000000e+00   1.0000000e+00   5.7337060e+03   4.0000000e+00
   1.5002000e+04   1.0000000e+00   1.0000000e+00   5.7341070e+03   4.0000000e+00
   1.5002000e+04   1.0000000e+00   1.0000000e+00   5.7351970e+03   4.0000000e+00
   1.5002000e+04   1.0000000e+00   1.0000000e+00   5.7356780e+03   4.0000000e+00
   1.5002000e+04   1.0000000e+00   1.0000000e+00   5.7361160e+03   4.0000000e+00
   1.5002000e+04   1.0000000e+00   1.0000000e+00   5.7377910e+03   4.0000000e+00
   1.5002000e+04   1.0000000e+00   1.0000000e+00   5.7386050e+03   4.0000000e+00
   1.5002000e+04   1.0000000e+00   1.0000000e+00   5.7393380e+03   4.0000000e+00
   1.5002000e+04   1.0000000e+00   1.0000000e+00   5.7404950e+03   4.0000000e+00
   1.5002000e+04   1.0000000e+00   1.0000000e+00   5.7766780e+03   5.0000000e+00
   1.5002000e+04   1.0000000e+00   1.0000000e+00   5.8763590e+03   1.0000000e+00
   1.5002000e+04   1.0000000e+00   1.0000000e+00   5.8815740e+03   4.0000000e+00
   1.5002000e+04   1.0000000e+00   1.0000000e+00   5.8827060e+03   4.0000000e+00
   1.5002000e+04   1.0000000e+00   1.0000000e+00   5.8831870e+03   4.0000000e+00
   1.5002000e+04   1.0000000e+00   1.0000000e+00   5.8842290e+03   4.0000000e+00
   1.5002000e+04   1.0000000e+00   1.0000000e+00   5.8848160e+03   4.0000000e+00
   1.5002000e+04   1.0000000e+00   1.0000000e+00   5.8851850e+03   4.0000000e+00
   1.5002000e+04   1.0000000e+00   1.0000000e+00   5.8860610e+03   4.0000000e+00
   1.5002000e+04   1.0000000e+00   1.0000000e+00   5.8864020e+03   4.0000000e+00
   1.5002000e+04   1.0000000e+00   1.0000000e+00   5.8875740e+03   4.0000000e+00
   1.5002000e+04   1.0000000e+00   1.0000000e+00   5.8877510e+03   4.0000000e+00
   1.5002000e+04   1.0000000e+00   1.0000000e+00   5.8882290e+03   4.0000000e+00
   1.5002000e+04   1.0000000e+00   1.0000000e+00   5.8896850e+03   4.0000000e+00
   1.5002000e+04   1.0000000e+00   1.0000000e+00   5.9343600e+03   5.0000000e+00
   1.5002000e+04   1.0000000e+00   1.0000000e+00   6.3659880e+03   1.0000000e+00
   1.5002000e+04   1.0000000e+00   1.0000000e+00   6.3819570e+03   4.0000000e+00
   1.5002000e+04   1.0000000e+00   1.0000000e+00   6.3831190e+03   4.0000000e+00
   1.5002000e+04   1.0000000e+00   1.0000000e+00   6.3839500e+03   4.0000000e+00
   1.5002000e+04   1.0000000e+00   1.0000000e+00   6.3852580e+03   4.0000000e+00
   1.5002000e+04   1.0000000e+00   1.0000000e+00   6.3867450e+03   4.0000000e+00
   1.5002000e+04   1.0000000e+00   1.0000000e+00   6.3873510e+03   4.0000000e+00
   1.5002000e+04   1.0000000e+00   1.0000000e+00   6.3876100e+03   4.0000000e+00
   1.5002000e+04   1.0000000e+00   1.0000000e+00   6.3881880e+03   4.0000000e+00
   1.5002000e+04   1.0000000e+00   1.0000000e+00   6.3888650e+03   4.0000000e+00
   1.5002000e+04   1.0000000e+00   1.0000000e+00   6.3892450e+03   4.0000000e+00
   1.5002000e+04   1.0000000e+00   1.0000000e+00   6.3896980e+03   4.0000000e+00
   1.5002000e+04   1.0000000e+00   1.0000000e+00   6.4179890e+03   5.0000000e+00
   1.5002000e+04   1.0000000e+00   1.0000000e+00   6.7248180e+03   1.0000000e+00
   1.5002000e+04   1.0000000e+00   1.0000000e+00   6.7276200e+03   4.0000000e+00
   1.5002000e+04   1.0000000e+00   1.0000000e+00   6.7280250e+03   4.0000000e+00
   1.5002000e+04   1.0000000e+00   1.0000000e+00   6.7296770e+03   4.0000000e+00
   1.5002000e+04   1.0000000e+00   1.0000000e+00   6.7307210e+03   4.0000000e+00
   1.5002000e+04   1.0000000e+00   1.0000000e+00   6.7312040e+03   4.0000000e+00
   1.5002000e+04   1.0000000e+00   1.0000000e+00   6.7319730e+03   4.0000000e+00
   1.5002000e+04   1.0000000e+00   1.0000000e+00   6.7326040e+03   4.0000000e+00
   1.5002000e+04   1.0000000e+00   1.0000000e+00   6.7330410e+03   4.0000000e+00
   1.5002000e+04   1.0000000e+00   1.0000000e+00   6.7336980e+03   4.0000000e+00
   1.5002000e+04   1.0000000e+00   1.0000000e+00   6.7342790e+03   4.0000000e+00
   1.5002000e+04   1.0000000e+00   1.0000000e+00   6.7347060e+03   4.0000000e+00
   1.5002000e+04   1.0000000e+00   1.0000000e+00   6.7362780e+03   4.0000000e+00
   1.5002000e+04   1.0000000e+00   1.0000000e+00   6.7372900e+03   4.0000000e+00
   1.5002000e+04   1.0000000e+00   1.0000000e+00   6.7393910e+03   4.0000000e+00
   1.5002000e+04   1.0000000e+00   1.0000000e+00   6.7397040e+03   4.0000000e+00
   1.5002000e+04   1.0000000e+00   1.0000000e+00   6.7403490e+03   4.0000000e+00
   1.5002000e+04   1.0000000e+00   1.0000000e+00   6.7848190e+03   5.0000000e+00
   1.5002000e+04   1.0000000e+00   1.0000000e+00   6.9239460e+03   1.0000000e+00
   1.5002000e+04   1.0000000e+00   1.0000000e+00   6.9287370e+03   4.0000000e+00
   1.5002000e+04   1.0000000e+00   1.0000000e+00   6.9295410e+03   4.0000000e+00
   1.5002000e+04   1.0000000e+00   1.0000000e+00   6.9305720e+03   4.0000000e+00
   1.5002000e+04   1.0000000e+00   1.0000000e+00   6.9316120e+03   4.0000000e+00
   1.5002000e+04   1.0000000e+00   1.0000000e+00   6.9320060e+03   4.0000000e+00
   1.5002000e+04   1.0000000e+00   1.0000000e+00   6.9324550e+03   4.0000000e+00
   1.5002000e+04   1.0000000e+00   1.0000000e+00   6.9331490e+03   4.0000000e+00
   1.5002000e+04   1.0000000e+00   1.0000000e+00   6.9337520e+03   4.0000000e+00
   1.5002000e+04   1.0000000e+00   1.0000000e+00   6.9343770e+03   4.0000000e+00
   1.5002000e+04   1.0000000e+00   1.0000000e+00   6.9353090e+03   4.0000000e+00
   1.5002000e+04   1.0000000e+00   1.0000000e+00   6.9809470e+03   5.0000000e+00
   1.5002000e+04   1.0000000e+00   1.0000000e+00             Inf   6.0000000e+00
   1.5002000e+04   1.0000000e+00   3.0000000e+00   3.8342200e+02   3.0000000e+00
   1.5002000e+04   1.0000000e+00   3.0000000e+00   3.8848400e+02   4.0000000e+00
   1.5002000e+04   1.0000000e+00   3.0000000e+00   3.8945400e+02   4.0000000e+00
   1.5002000e+04   1.0000000e+00   3.0000000e+00   3.9000600e+02   4.0000000e+00
   1.5002000e+04   1.0000000e+00   3.0000000e+00   3.9025500e+02   4.0000000e+00
   1.5002000e+04   1.0000000e+00   3.0000000e+00   3.9064300e+02   4.0000000e+00
   1.5002000e+04   1.0000000e+00   3.0000000e+00   3.9072600e+02   4.0000000e+00
   1.5002000e+04   1.0000000e+00   3.0000000e+00   3.9248300e+02   4.0000000e+00
   1.5002000e+04   1.0000000e+00   3.0000000e+00   3.9308500e+02   4.0000000e+00
   1.5002000e+04   1.0000000e+00   3.0000000e+00   3.9347100e+02   4.0000000e+00
   1.5002000e+04   1.0000000e+00   3.0000000e+00   3.9425800e+02   4.0000000e+00
   1.5002000e+04   1.0000000e+00   3.0000000e+00   3.9542600e+02   4.0000000e+00
   1.5002000e+04   1.0000000e+00   3.0000000e+00   3.9641400e+02   4.0000000e+00
   1.5002000e+04   1.0000000e+00   3.0000000e+00   3.9802800e+02   4.0000000e+00
   1.5002000e+04   1.0000000e+00   3.0000000e+00   3.9904700e+02   4.0000000e+00
   1.5002000e+04   1.0000000e+00   3.0000000e+00   3.9962900e+02   4.0000000e+00
   1.5002000e+04   1.0000000e+00   3.0000000e+00   4.0019200e+02   4.0000000e+00
   1.5002000e+04   1.0000000e+00   3.0000000e+00   4.0210600e+02   4.0000000e+00
   1.5002000e+04   1.0000000e+00   3.0000000e+00   4.1961200e+02   4.0000000e+00
   1.5002000e+04   1.0000000e+00   3.0000000e+00   4.2015100e+02   4.0000000e+00
   1.5002000e+04   1.0000000e+00   3.0000000e+00   4.2261900e+02   4.0000000e+00
   1.5002000e+04   1.0000000e+00   3.0000000e+00   4.2321800e+02   4.0000000e+00
   1.5002000e+04   1.0000000e+00   3.0000000e+00   4.3342300e+02   5.0000000e+00
   1.5002000e+04   1.0000000e+00   3.0000000e+00   7.4168100e+02   3.0000000e+00
   1.5002000e+04   1.0000000e+00   3.0000000e+00   7.6093100e+02   4.0000000e+00
   1.5002000e+04   1.0000000e+00   3.0000000e+00   7.6173100e+02   4.0000000e+00
   1.5002000e+04   1.0000000e+00   3.0000000e+00   7.6295800e+02   4.0000000e+00
   1.5002000e+04   1.0000000e+00   3.0000000e+00   7.6373100e+02   4.0000000e+00
   1.5002000e+04   1.0000000e+00   3.0000000e+00   7.6444600e+02   4.0000000e+00
   1.5002000e+04   1.0000000e+00   3.0000000e+00   7.6481400e+02   4.0000000e+00
   1.5002000e+04   1.0000000e+00   3.0000000e+00   7.6527200e+02   4.0000000e+00
   1.5002000e+04   1.0000000e+00   3.0000000e+00   7.6570100e+02   4.0000000e+00
   1.5002000e+04   1.0000000e+00   3.0000000e+00   7.6607400e+02   4.0000000e+00
   1.5002000e+04   1.0000000e+00   3.0000000e+00   7.6744200e+02   4.0000000e+00
   1.5002000e+04   1.0000000e+00   3.0000000e+00   7.6808100e+02   4.0000000e+00
   1.5002000e+04   1.0000000e+00   3.0000000e+00   7.6848500e+02   4.0000000e+00
   1.5002000e+04   1.0000000e+00   3.0000000e+00   7.6888800e+02   4.0000000e+00
   1.5002000e+04   1.0000000e+00   3.0000000e+00   7.6967700e+02   4.0000000e+00
   1.5002000e+04   1.0000000e+00   3.0000000e+00   7.7069900e+02   4.0000000e+00
   1.5002000e+04   1.0000000e+00   3.0000000e+00   7.7105100e+02   4.0000000e+00
   1.5002000e+04   1.0000000e+00   3.0000000e+00   7.7214500e+02   4.0000000e+00
   1.5002000e+04   1.0000000e+00   3.0000000e+00   7.7307400e+02   4.0000000e+00
   1.5002000e+04   1.0000000e+00   3.0000000e+00   7.7346200e+02   4.0000000e+00
   1.5002000e+04   1.0000000e+00   3.0000000e+00   7.7408000e+02   4.0000000e+00
   1.5002000e+04   1.0000000e+00   3.0000000e+00   7.7517500e+02   4.0000000e+00
   1.5002000e+04   1.0000000e+00   3.0000000e+00   7.7542200e+02   4.0000000e+00
   1.5002000e+04   1.0000000e+00   3.0000000e+00   7.7690600e+02   4.0000000e+00
   1.5002000e+04   1.0000000e+00   3.0000000e+00   7.7811700e+02   4.0000000e+00
   1.5002000e+04   1.0000000e+00   3.0000000e+00   7.7845600e+02   4.0000000e+00
   1.5002000e+04   1.0000000e+00   3.0000000e+00   7.7964300e+02   4.0000000e+00
   1.5002000e+04   1.0000000e+00   3.0000000e+00   8.0268200e+02   5.0000000e+00
   1.5002000e+04   1.0000000e+00   3.0000000e+00   1.5592010e+03   3.0000000e+00
   1.5002000e+04   1.0000000e+00   3.0000000e+00   1.5653560e+03   4.0000000e+00
   1.5002000e+04   1.0000000e+00   3.0000000e+00   1.5656300e+03   4.0000000e+00
   1.5002000e+04   1.0000000e+00   3.0000000e+00   1.5667700e+03   4.0000000e+00
   1.5002000e+04   1.0000000e+00   3.0000000e+00   1.5679610e+03   4.0000000e+00
   1.5002000e+04   1.0000000e+00   3.0000000e+00   1.5685880e+03   4.0000000e+00
   1.5002000e+04   1.0000000e+00   3.0000000e+00   1.5694890e+03   4.0000000e+00
   1.5002000e+04   1.0000000e+00   3.0000000e+00   1.5703290e+03   4.0000000e+00
   1.5002000e+04   1.0000000e+00   3.0000000e+00   1.5705170e+03   4.0000000e+00
   1.5002000e+04   1.0000000e+00   3.0000000e+00   1.5713100e+03   4.0000000e+00
   1.5002000e+04   1.0000000e+00   3.0000000e+00   1.5719260e+03   4.0000000e+00
   1.5002000e+04   1.0000000e+00   3.0000000e+00   1.5730920e+03   4.0000000e+00
   1.5002000e+04   1.0000000e+00   3.0000000e+00   1.5734310e+03   4.0000000e+00
   1.5002000e+04   1.0000000e+00   3.0000000e+00   1.5741720e+03   4.0000000e+00
   1.5002000e+04   1.0000000e+00   3.0000000e+00   1.5748890e+03   4.0000000e+00
   1.5002000e+04   1.0000000e+00   3.0000000e+00   1.5768770e+03   4.0000000e+00
   1.5002000e+04   1.0000000e+00   3.0000000e+00   1.5780920e+03   4.0000000e+00
   1.5002000e+04   1.0000000e+00   3.0000000e+00   1.5787040e+03   4.0000000e+00
   1.5002000e+04   1.0000000e+00   3.0000000e+00   1.5819350e+03   4.0000000e+00
   1.5002000e+04   1.0000000e+00   3.0000000e+00   1.5837760e+03   4.0000000e+00
   1.5002000e+04   1.0000000e+00   3.0000000e+00   1.6113950e+03   4.0000000e+00
   1.5002000e+04   1.0000000e+00   3.0000000e+00   1.6122980e+03   4.0000000e+00
   1.5002000e+04   1.0000000e+00   3.0000000e+00   1.6139770e+03   4.0000000e+00
   1.5002000e+04   1.0000000e+00   3.0000000e+00   1.6143640e+03   4.0000000e+00
   1.5002000e+04   1.0000000e+00   3.0000000e+00   1.6155720e+03   4.0000000e+00
   1.5002000e+04   1.0000000e+00   3.0000000e+00   1.6159820e+03   4.0000000e+00
   1.5002000e+04   1.0000000e+00   3.0000000e+00   1.6163850e+03   4.0000000e+00
   1.5002000e+04   1.0000000e+00   3.0000000e+00   1.6182020e+03   5.0000000e+00
   1.5002000e+04   1.0000000e+00   3.0000000e+00   1.6732030e+03   3.0000000e+00
   1.5002000e+04   1.0000000e+00   3.0000000e+00   1.6836790e+03   4.0000000e+00
   1.5002000e+04   1.0000000e+00   3.0000000e+00   1.6853640e+03   4.0000000e+00
   1.5002000e+04   1.0000000e+00   3.0000000e+00   1.6862510e+03   4.0000000e+00
   1.5002000e+04   1.0000000e+00   3.0000000e+00   1.6875440e+03   4.0000000e+00
   1.5002000e+04   1.0000000e+00   3.0000000e+00   1.6889100e+03   4.0000000e+00
   1.5002000e+04   1.0000000e+00   3.0000000e+00   1.6898880e+03   4.0000000e+00
   1.5002000e+04   1.0000000e+00   3.0000000e+00   1.6911180e+03   4.0000000e+00
   1.5002000e+04   1.0000000e+00   3.0000000e+00   1.6918530e+03   4.0000000e+00
   1.5002000e+04   1.0000000e+00   3.0000000e+00   1.6926950e+03   4.0000000e+00
   1.5002000e+04   1.0000000e+00   3.0000000e+00   1.6932020e+03   4.0000000e+00
   1.5002000e+04   1.0000000e+00   3.0000000e+00   1.6947190e+03   4.0000000e+00
   1.5002000e+04   1.0000000e+00   3.0000000e+00   1.6951540e+03   4.0000000e+00
   1.5002000e+04   1.0000000e+00   3.0000000e+00   1.6955770e+03   4.0000000e+00
   1.5002000e+04   1.0000000e+00   3.0000000e+00   1.6980830e+03   4.0000000e+00
   1.5002000e+04   1.0000000e+00   3.0000000e+00   1.6987670e+03   4.0000000e+00
   1.5002000e+04   1.0000000e+00   3.0000000e+00   1.6997030e+03   4.0000000e+00
   1.5002000e+04   1.0000000e+00   3.0000000e+00   1.7017000e+03   4.0000000e+00
   1.5002000e+04   1.0000000e+00   3.0000000e+00   1.7362040e+03   5.0000000e+00
   1.5002000e+04   1.0000000e+00   3.0000000e+00   2.0632430e+03   3.0000000e+00
   1.5002000e+04   1.0000000e+00   3.0000000e+00   2.0690870e+03   4.0000000e+00
   1.5002000e+04   1.0000000e+00   3.0000000e+00   2.0712770e+03   4.0000000e+00
   1.5002000e+04   1.0000000e+00   3.0000000e+00   2.0717790e+03   4.0000000e+00
   1.5002000e+04   1.0000000e+00   3.0000000e+00   2.0729010e+03   4.0000000e+00
   1.5002000e+04   1.0000000e+00   3.0000000e+00   2.0733660e+03   4.0000000e+00
   1.5002000e+04   1.0000000e+00   3.0000000e+00   2.0737740e+03   4.0000000e+00
   1.5002000e+04   1.0000000e+00   3.0000000e+00   2.0742720e+03   4.0000000e+00
   1.5002000e+04   1.0000000e+00   3.0000000e+00   2.0750310e+03   4.0000000e+00
   1.5002000e+04   1.0000000e+00   3.0000000e+00   2.0764210e+03   4.0000000e+00
   1.5002000e+04   1.0000000e+00   3.0000000e+00   2.0767030e+03   4.0000000e+00
   1.5002000e+04   1.0000000e+00   3.0000000e+00   2.0775090e+03   4.0000000e+00
   1.5002000e+04   1.0000000e+00   3.0000000e+00   2.0781220e+03   4.0000000e+00
   1.5002000e+04   1.0000000e+00   3.0000000e+00   2.0786580e+03   4.0000000e+00
   1.5002000e+04   1.0000000e+00   3.0000000e+00   2.0804000e+03   4.0000000e+00
   1.5002000e+04   1.0000000e+00   3.0000000e+00   2.0810410e+03   4.0000000e+00
   1.5002000e+04   1.0000000e+00   3.0000000e+00   2.0815820e+03   4.0000000e+00
   1.5002000e+04   1.0000000e+00   3.0000000e+00   2.0824050e+03   4.0000000e+00
   1.5002000e+04   1.0000000e+00   3.0000000e+00   2.0830600e+03   4.0000000e+00
   1.5002000e+04   1.0000000e+00   3.0000000e+00   2.0879580e+03   4.0000000e+00
   1.5002000e+04   1.0000000e+00   3.0000000e+00   2.0890060e+03   4.0000000e+00
   1.5002000e+04   1.0000000e+00   3.0000000e+00   2.1242440e+03   5.0000000e+00
   1.5002000e+04   1.0000000e+00   3.0000000e+00   2.2097380e+03   3.0000000e+00
   1.5002000e+04   1.0000000e+00   3.0000000e+00   2.2339890e+03   4.0000000e+00
   1.5002000e+04   1.0000000e+00   3.0000000e+00   2.2357730e+03   4.0000000e+00
   1.5002000e+04   1.0000000e+00   3.0000000e+00   2.2365810e+03   4.0000000e+00
   1.5002000e+04   1.0000000e+00   3.0000000e+00   2.2381870e+03   4.0000000e+00
   1.5002000e+04   1.0000000e+00   3.0000000e+00   2.2393800e+03   4.0000000e+00
   1.5002000e+04   1.0000000e+00   3.0000000e+00   2.2416110e+03   4.0000000e+00
   1.5002000e+04   1.0000000e+00   3.0000000e+00   2.2420530e+03   4.0000000e+00
   1.5002000e+04   1.0000000e+00   3.0000000e+00   2.2424470e+03   4.0000000e+00
   1.5002000e+04   1.0000000e+00   3.0000000e+00   2.2427950e+03   4.0000000e+00
   1.5002000e+04   1.0000000e+00   3.0000000e+00   2.2436010e+03   4.0000000e+00
   1.5002000e+04   1.0000000e+00   3.0000000e+00   2.2439650e+03   4.0000000e+00
   1.5002000e+04   1.0000000e+00   3.0000000e+00   2.2454420e+03   4.0000000e+00
   1.5002000e+04   1.0000000e+00   3.0000000e+00   2.2470180e+03   4.0000000e+00
   1.5002000e+04   1.0000000e+00   3.0000000e+00   2.2480050e+03   4.0000000e+00
   1.5002000e+04   1.0000000e+00   3.0000000e+00   2.2490510e+03   4.0000000e+00
   1.5002000e+04   1.0000000e+00   3.0000000e+00   2.2500470e+03   4.0000000e+00
   1.5002000e+04   1.0000000e+00   3.0000000e+00   2.2507240e+03   4.0000000e+00
   1.5002000e+04   1.0000000e+00   3.0000000e+00   2.2737390e+03   5.0000000e+00
   1.5002000e+04   1.0000000e+00   3.0000000e+00   2.7739720e+03   3.0000000e+00
   1.5002000e+04   1.0000000e+00   3.0000000e+00   2.7824530e+03   4.0000000e+00
   1.5002000e+04   1.0000000e+00   3.0000000e+00   2.7855390e+03   4.0000000e+00
   1.5002000e+04   1.0000000e+00   3.0000000e+00   2.7862290e+03   4.0000000e+00
   1.5002000e+04   1.0000000e+00   3.0000000e+00   2.7871170e+03   4.0000000e+00
   1.5002000e+04   1.0000000e+00   3.0000000e+00   2.7877280e+03   4.0000000e+00
   1.5002000e+04   1.0000000e+00   3.0000000e+00   2.7882430e+03   4.0000000e+00
   1.5002000e+04   1.0000000e+00   3.0000000e+00   2.7887460e+03   4.0000000e+00
   1.5002000e+04   1.0000000e+00   3.0000000e+00   2.7899890e+03   4.0000000e+00
   1.5002000e+04   1.0000000e+00   3.0000000e+00   2.7901740e+03   4.0000000e+00
   1.5002000e+04   1.0000000e+00   3.0000000e+00   2.7904830e+03   4.0000000e+00
   1.5002000e+04   1.0000000e+00   3.0000000e+00   2.7918200e+03   4.0000000e+00
   1.5002000e+04   1.0000000e+00   3.0000000e+00   2.7936210e+03   4.0000000e+00
   1.5002000e+04   1.0000000e+00   3.0000000e+00   2.7937750e+03   4.0000000e+00
   1.5002000e+04   1.0000000e+00   3.0000000e+00   2.7944970e+03   4.0000000e+00
   1.5002000e+04   1.0000000e+00   3.0000000e+00   2.7955040e+03   4.0000000e+00
   1.5002000e+04   1.0000000e+00   3.0000000e+00   2.7964600e+03   4.0000000e+00
   1.5002000e+04   1.0000000e+00   3.0000000e+00   2.7992400e+03   4.0000000e+00
   1.5002000e+04   1.0000000e+00   3.0000000e+00   2.7999770e+03   4.0000000e+00
   1.5002000e+04   1.0000000e+00   3.0000000e+00   2.8337570e+03   4.0000000e+00
   1.5002000e+04   1.0000000e+00   3.0000000e+00   2.8352950e+03   4.0000000e+00
   1.5002000e+04   1.0000000e+00   3.0000000e+00   2.8359730e+03   5.0000000e+00
   1.5002000e+04   1.0000000e+00   3.0000000e+00   3.0275480e+03   3.0000000e+00
   1.5002000e+04   1.0000000e+00   3.0000000e+00   3.0391380e+03   4.0000000e+00
   1.5002000e+04   1.0000000e+00   3.0000000e+00   3.0408910e+03   4.0000000e+00
   1.5002000e+04   1.0000000e+00   3.0000000e+00   3.0446010e+03   4.0000000e+00
   1.5002000e+04   1.0000000e+00   3.0000000e+00   3.0455780e+03   4.0000000e+00
   1.5002000e+04   1.0000000e+00   3.0000000e+00   3.0462610e+03   4.0000000e+00
   1.5002000e+04   1.0000000e+00   3.0000000e+00   3.0469400e+03   4.0000000e+00
   1.5002000e+04   1.0000000e+00   3.0000000e+00   3.0476230e+03   4.0000000e+00
   1.5002000e+04   1.0000000e+00   3.0000000e+00   3.0485670e+03   4.0000000e+00
   1.5002000e+04   1.0000000e+00   3.0000000e+00   3.0487950e+03   4.0000000e+00
   1.5002000e+04   1.0000000e+00   3.0000000e+00   3.0507720e+03   4.0000000e+00
   1.5002000e+04   1.0000000e+00   3.0000000e+00   3.0512600e+03   4.0000000e+00
   1.5002000e+04   1.0000000e+00   3.0000000e+00   3.0524080e+03   4.0000000e+00
   1.5002000e+04   1.0000000e+00   3.0000000e+00   3.0544350e+03   4.0000000e+00
   1.5002000e+04   1.0000000e+00   3.0000000e+00   3.0557770e+03   4.0000000e+00
   1.5002000e+04   1.0000000e+00   3.0000000e+00   3.0895490e+03   5.0000000e+00
   1.5002000e+04   1.0000000e+00   3.0000000e+00   3.1465500e+03   3.0000000e+00
   1.5002000e+04   1.0000000e+00   3.0000000e+00   3.1529140e+03   4.0000000e+00
   1.5002000e+04   1.0000000e+00   3.0000000e+00   3.1539820e+03   4.0000000e+00
   1.5002000e+04   1.0000000e+00   3.0000000e+00   3.1562070e+03   4.0000000e+00
   1.5002000e+04   1.0000000e+00   3.0000000e+00   3.1569020e+03   4.0000000e+00
   1.5002000e+04   1.0000000e+00   3.0000000e+00   3.1585080e+03   4.0000000e+00
   1.5002000e+04   1.0000000e+00   3.0000000e+00   3.1600850e+03   4.0000000e+00
   1.5002000e+04   1.0000000e+00   3.0000000e+00   3.1604560e+03   4.0000000e+00
   1.5002000e+04   1.0000000e+00   3.0000000e+00   3.1621580e+03   4.0000000e+00
   1.5002000e+04   1.0000000e+00   3.0000000e+00   3.1638250e+03   4.0000000e+00
   1.5002000e+04   1.0000000e+00   3.0000000e+00   3.1651460e+03   4.0000000e+00
   1.5002000e+04   1.0000000e+00   3.0000000e+00   3.2025510e+03   5.0000000e+00
   1.5002000e+04   1.0000000e+00   3.0000000e+00   4.1609070e+03   3.0000000e+00
   1.5002000e+04   1.0000000e+00   3.0000000e+00   4.1776810e+03   4.0000000e+00
   1.5002000e+04   1.0000000e+00   3.0000000e+00   4.1784450e+03   4.0000000e+00
   1.5002000e+04   1.0000000e+00   3.0000000e+00   4.1788940e+03   4.0000000e+00
   1.5002000e+04   1.0000000e+00   3.0000000e+00   4.1797240e+03   4.0000000e+00
   1.5002000e+04   1.0000000e+00   3.0000000e+00   4.1811710e+03   4.0000000e+00
   1.5002000e+04   1.0000000e+00   3.0000000e+00   4.1821550e+03   4.0000000e+00
   1.5002000e+04   1.0000000e+00   3.0000000e+00   4.1828550e+03   4.0000000e+00
   1.5002000e+04   1.0000000e+00   3.0000000e+00   4.1833890e+03   4.0000000e+00
   1.5002000e+04   1.0000000e+00   3.0000000e+00   4.1840860e+03   4.0000000e+00
   1.5002000e+04   1.0000000e+00   3.0000000e+00   4.1848290e+03   4.0000000e+00
   1.5002000e+04   1.0000000e+00   3.0000000e+00   4.1853430e+03   4.0000000e+00
   1.5002000e+04   1.0000000e+00   3.0000000e+00   4.1858750e+03   4.0000000e+00
   1.5002000e+04   1.0000000e+00   3.0000000e+00   4.1867600e+03   4.0000000e+00
   1.5002000e+04   1.0000000e+00   3.0000000e+00   4.1871730e+03   4.0000000e+00
   1.5002000e+04   1.0000000e+00   3.0000000e+00   4.1881640e+03   4.0000000e+00
   1.5002000e+04   1.0000000e+00   3.0000000e+00   4.1896410e+03   4.0000000e+00
   1.5002000e+04   1.0000000e+00   3.0000000e+00   4.1902990e+03   4.0000000e+00
   1.5002000e+04   1.0000000e+00   3.0000000e+00   4.1910140e+03   4.0000000e+00
   1.5002000e+04   1.0000000e+00   3.0000000e+00   4.1922830e+03   4.0000000e+00
   1.5002000e+04   1.0000000e+00   3.0000000e+00   4.1939270e+03   4.0000000e+00
   1.5002000e+04   1.0000000e+00   3.0000000e+00   4.1947960e+03   4.0000000e+00
   1.5002000e+04   1.0000000e+00   3.0000000e+00   4.1957330e+03   4.0000000e+00
   1.5002000e+04   1.0000000e+00   3.0000000e+00   4.2089080e+03   5.0000000e+00
   1.5002000e+04   1.0000000e+00   3.0000000e+00   4.3149810e+03   3.0000000e+00
   1.5002000e+04   1.0000000e+00   3.0000000e+00   4.3252070e+03   4.0000000e+00
   1.5002000e+04   1.0000000e+00   3.0000000e+00   4.3257950e+03   4.0000000e+00
   1.5002000e+04   1.0000000e+00   3.0000000e+00   4.3265100e+03   4.0000000e+00
   1.5002000e+04   1.0000000e+00   3.0000000e+00   4.3273240e+03   4.0000000e+00
   1.5002000e+04   1.0000000e+00   3.0000000e+00   4.3281420e+03   4.0000000e+00
   1.5002000e+04   1.0000000e+00   3.0000000e+00   4.3298650e+03   4.0000000e+00
   1.5002000e+04   1.0000000e+00   3.0000000e+00   4.3306210e+03   4.0000000e+00
   1.5002000e+04   1.0000000e+00   3.0000000e+00   4.3307720e+03   4.0000000e+00
   1.5002000e+04   1.0000000e+00   3.0000000e+00   4.3316940e+03   4.0000000e+00
   1.5002000e+04   1.0000000e+00   3.0000000e+00   4.3330270e+03   4.0000000e+00
   1.5002000e+04   1.0000000e+00   3.0000000e+00   4.3337630e+03   4.0000000e+00
   1.5002000e+04   1.0000000e+00   3.0000000e+00   4.3353550e+03   4.0000000e+00
   1.5002000e+04   1.0000000e+00   3.0000000e+00   4.3359350e+03   4.0000000e+00
   1.5002000e+04   1.0000000e+00   3.0000000e+00   4.3362970e+03   4.0000000e+00
   1.5002000e+04   1.0000000e+00   3.0000000e+00   4.3699820e+03   5.0000000e+00
   1.5002000e+04   1.0000000e+00   3.0000000e+00   6.1496670e+03   3.0000000e+00
   1.5002000e+04   1.0000000e+00   3.0000000e+00   6.1571840e+03   4.0000000e+00
   1.5002000e+04   1.0000000e+00   3.0000000e+00   6.1591230e+03   4.0000000e+00
   1.5002000e+04   1.0000000e+00   3.0000000e+00   6.1603130e+03   4.0000000e+00
   1.5002000e+04   1.0000000e+00   3.0000000e+00   6.1604760e+03   4.0000000e+00
   1.5002000e+04   1.0000000e+00   3.0000000e+00   6.1612750e+03   4.0000000e+00
   1.5002000e+04   1.0000000e+00   3.0000000e+00   6.1617960e+03   4.0000000e+00
   1.5002000e+04   1.0000000e+00   3.0000000e+00   6.1631340e+03   4.0000000e+00
   1.5002000e+04   1.0000000e+00   3.0000000e+00   6.1645130e+03   4.0000000e+00
   1.5002000e+04   1.0000000e+00   3.0000000e+00   6.1647930e+03   4.0000000e+00
   1.5002000e+04   1.0000000e+00   3.0000000e+00   6.1653760e+03   4.0000000e+00
   1.5002000e+04   1.0000000e+00   3.0000000e+00   6.1659510e+03   4.0000000e+00
   1.5002000e+04   1.0000000e+00   3.0000000e+00   6.1672850e+03   4.0000000e+00
   1.5002000e+04   1.0000000e+00   3.0000000e+00   6.1684840e+03   4.0000000e+00
   1.5002000e+04   1.0000000e+00   3.0000000e+00   6.1689180e+03   4.0000000e+00
   1.5002000e+04   1.0000000e+00   3.0000000e+00   6.1694570e+03   4.0000000e+00
   1.5002000e+04   1.0000000e+00   3.0000000e+00   6.1697470e+03   4.0000000e+00
   1.5002000e+04   1.0000000e+00   3.0000000e+00   6.1699510e+03   4.0000000e+00
   1.5002000e+04   1.0000000e+00   3.0000000e+00   6.1702190e+03   4.0000000e+00
   1.5002000e+04   1.0000000e+00   3.0000000e+00   6.1715130e+03   4.0000000e+00
   1.5002000e+04   1.0000000e+00   3.0000000e+00   6.1720360e+03   4.0000000e+00
   1.5002000e+04   1.0000000e+00   3.0000000e+00   6.2116680e+03   5.0000000e+00
   1.5002000e+04   1.0000000e+00   3.0000000e+00             Inf   6.0000000e+00
   1.5002000e+04   2.0000000e+00   1.0000000e+00   6.8598200e+02   1.0000000e+00
   1.5002000e+04   2.0000000e+00   1.0000000e+00   6.9224800e+02   4.0000000e+00
   1.5002000e+04   2.0000000e+00   1.0000000e+00   6.9343000e+02   4.0000000e+00
   1.5002000e+04   2.0000000e+00   1.0000000e+00   6.9384700e+02   4.0000000e+00
   1.5002000e+04   2.0000000e+00   1.0000000e+00   6.9456900e+02   4.0000000e+00
   1.5002000e+04   2.0000000e+00   1.0000000e+00   6.9615200e+02   4.0000000e+00
   1.5002000e+04   2.0000000e+00   1.0000000e+00   6.9679700e+02   4.0000000e+00
   1.5002000e+04   2.0000000e+00   1.0000000e+00   6.9831000e+02   4.0000000e+00
   1.5002000e+04   2.0000000e+00   1.0000000e+00   6.9865600e+02   4.0000000e+00
   1.5002000e+04   2.0000000e+00   1.0000000e+00   6.9952600e+02   4.0000000e+00
   1.5002000e+04   2.0000000e+00   1.0000000e+00   7.0093400e+02   4.0000000e+00
   1.5002000e+04   2.0000000e+00   1.0000000e+00   7.0179600e+02   4.0000000e+00
   1.5002000e+04   2.0000000e+00   1.0000000e+00   7.0271800e+02   4.0000000e+00
   1.5002000e+04   2.0000000e+00   1.0000000e+00   7.0611200e+02   4.0000000e+00
   1.5002000e+04   2.0000000e+00   1.0000000e+00   7.0655300e+02   4.0000000e+00
   1.5002000e+04   2.0000000e+00   1.0000000e+00   7.0702100e+02   4.0000000e+00
   1.5002000e+04   2.0000000e+00   1.0000000e+00   7.0725000e+02   4.0000000e+00
   1.5002000e+04   2.0000000e+00   1.0000000e+00   7.1478200e+02   4.0000000e+00
   1.5002000e+04   2.0000000e+00   1.0000000e+00   7.1526000e+02   4.0000000e+00
   1.5002000e+04   2.0000000e+00   1.0000000e+00   7.1588500e+02   4.0000000e+00
   1.5002000e+04   2.0000000e+00   1.0000000e+00   7.6013800e+02   4.0000000e+00
   1.5002000e+04   2.0000000e+00   1.0000000e+00   7.7449900e+02   4.0000000e+00
   1.5002000e+04   2.0000000e+00   1.0000000e+00   8.0798200e+02   5.0000000e+00
   1.5002000e+04   2.0000000e+00   1.0000000e+00   1.7368780e+03   1.0000000e+00
   1.5002000e+04   2.0000000e+00   1.0000000e+00   1.7437810e+03   4.0000000e+00
   1.5002000e+04   2.0000000e+00   1.0000000e+00   1.7453830e+03   4.0000000e+00
   1.5002000e+04   2.0000000e+00   1.0000000e+00   1.7466130e+03   4.0000000e+00
   1.5002000e+04   2.0000000e+00   1.0000000e+00   1.7480790e+03   4.0000000e+00
   1.5002000e+04   2.0000000e+00   1.0000000e+00   1.7500650e+03   4.0000000e+00
   1.5002000e+04   2.0000000e+00   1.0000000e+00   1.7534800e+03   4.0000000e+00
   1.5002000e+04   2.0000000e+00   1.0000000e+00   1.7537520e+03   4.0000000e+00
   1.5002000e+04   2.0000000e+00   1.0000000e+00   1.7542610e+03   4.0000000e+00
   1.5002000e+04   2.0000000e+00   1.0000000e+00   1.7548660e+03   4.0000000e+00
   1.5002000e+04   2.0000000e+00   1.0000000e+00   1.7577330e+03   4.0000000e+00
   1.5002000e+04   2.0000000e+00   1.0000000e+00   1.7581980e+03   4.0000000e+00
   1.5002000e+04   2.0000000e+00   1.0000000e+00   1.7590560e+03   4.0000000e+00
   1.5002000e+04   2.0000000e+00   1.0000000e+00   1.7593800e+03   4.0000000e+00
   1.5002000e+04   2.0000000e+00   1.0000000e+00   1.7680730e+03   4.0000000e+00
   1.5002000e+04   2.0000000e+00   1.0000000e+00   1.8388780e+03   5.0000000e+00
   1.5002000e+04   2.0000000e+00   1.0000000e+00   1.8838790e+03   1.0000000e+00
   1.5002000e+04   2.0000000e+00   1.0000000e+00   1.8890960e+03   4.0000000e+00
   1.5002000e+04   2.0000000e+00   1.0000000e+00   1.8907740e+03   4.0000000e+00
   1.5002000e+04   2.0000000e+00   1.0000000e+00   1.8927560e+03   4.0000000e+00
   1.5002000e+04   2.0000000e+00   1.0000000e+00   1.8950040e+03   4.0000000e+00
   1.5002000e+04   2.0000000e+00   1.0000000e+00   1.8966610e+03   4.0000000e+00
   1.5002000e+04   2.0000000e+00   1.0000000e+00   1.8993590e+03   4.0000000e+00
   1.5002000e+04   2.0000000e+00   1.0000000e+00   1.8998810e+03   4.0000000e+00
   1.5002000e+04   2.0000000e+00   1.0000000e+00   1.9011670e+03   4.0000000e+00
   1.5002000e+04   2.0000000e+00   1.0000000e+00   1.9038860e+03   4.0000000e+00
   1.5002000e+04   2.0000000e+00   1.0000000e+00   1.9043370e+03   4.0000000e+00
   1.5002000e+04   2.0000000e+00   1.0000000e+00   1.9048410e+03   4.0000000e+00
   1.5002000e+04   2.0000000e+00   1.0000000e+00   1.9052980e+03   4.0000000e+00
   1.5002000e+04   2.0000000e+00   1.0000000e+00   1.9098120e+03   4.0000000e+00
   1.5002000e+04   2.0000000e+00   1.0000000e+00   1.9102410e+03   4.0000000e+00
   1.5002000e+04   2.0000000e+00   1.0000000e+00   1.9103270e+03   4.0000000e+00
   1.5002000e+04   2.0000000e+00   1.0000000e+00   1.9109420e+03   4.0000000e+00
   1.5002000e+04   2.0000000e+00   1.0000000e+00   1.9113960e+03   4.0000000e+00
   1.5002000e+04   2.0000000e+00   1.0000000e+00   1.9116620e+03   4.0000000e+00
   1.5002000e+04   2.0000000e+00   1.0000000e+00   1.9850870e+03   4.0000000e+00
   1.5002000e+04   2.0000000e+00   1.0000000e+00   1.9856290e+03   4.0000000e+00
   1.5002000e+04   2.0000000e+00   1.0000000e+00   1.9860770e+03   4.0000000e+00
   1.5002000e+04   2.0000000e+00   1.0000000e+00   1.9864650e+03   4.0000000e+00
   1.5002000e+04   2.0000000e+00   1.0000000e+00   1.9869030e+03   4.0000000e+00
   1.5002000e+04   2.0000000e+00   1.0000000e+00   1.9878880e+03   4.0000000e+00
   1.5002000e+04   2.0000000e+00   1.0000000e+00   1.9938790e+03   5.0000000e+00
   1.5002000e+04   2.0000000e+00   1.0000000e+00   2.2446090e+03   1.0000000e+00
   1.5002000e+04   2.0000000e+00   1.0000000e+00   2.2543780e+03   4.0000000e+00
   1.5002000e+04   2.0000000e+00   1.0000000e+00   2.2569140e+03   4.0000000e+00
   1.5002000e+04   2.0000000e+00   1.0000000e+00   2.2590900e+03   4.0000000e+00
   1.5002000e+04   2.0000000e+00   1.0000000e+00   2.2619670e+03   4.0000000e+00
   1.5002000e+04   2.0000000e+00   1.0000000e+00   2.2630130e+03   4.0000000e+00
   1.5002000e+04   2.0000000e+00   1.0000000e+00   2.2633430e+03   4.0000000e+00
   1.5002000e+04   2.0000000e+00   1.0000000e+00   2.2667400e+03   4.0000000e+00
   1.5002000e+04   2.0000000e+00   1.0000000e+00   2.2669950e+03   4.0000000e+00
   1.5002000e+04   2.0000000e+00   1.0000000e+00   2.2670570e+03   4.0000000e+00
   1.5002000e+04   2.0000000e+00   1.0000000e+00   2.2686060e+03   4.0000000e+00
   1.5002000e+04   2.0000000e+00   1.0000000e+00   2.2689320e+03   4.0000000e+00
   1.5002000e+04   2.0000000e+00   1.0000000e+00   2.2696510e+03   4.0000000e+00
   1.5002000e+04   2.0000000e+00   1.0000000e+00   2.3476090e+03   5.0000000e+00
   1.5002000e+04   2.0000000e+00   1.0000000e+00   3.1552970e+03   1.0000000e+00
   1.5002000e+04   2.0000000e+00   1.0000000e+00   3.1613020e+03   4.0000000e+00
   1.5002000e+04   2.0000000e+00   1.0000000e+00   3.1617920e+03   4.0000000e+00
   1.5002000e+04   2.0000000e+00   1.0000000e+00   3.1621380e+03   4.0000000e+00
   1.5002000e+04   2.0000000e+00   1.0000000e+00   3.1623880e+03   4.0000000e+00
   1.5002000e+04   2.0000000e+00   1.0000000e+00   3.1627550e+03   4.0000000e+00
   1.5002000e+04   2.0000000e+00   1.0000000e+00   3.1644620e+03   4.0000000e+00
   1.5002000e+04   2.0000000e+00   1.0000000e+00   3.1648660e+03   4.0000000e+00
   1.5002000e+04   2.0000000e+00   1.0000000e+00   3.1650500e+03   4.0000000e+00
   1.5002000e+04   2.0000000e+00   1.0000000e+00   3.1652060e+03   4.0000000e+00
   1.5002000e+04   2.0000000e+00   1.0000000e+00   3.1655590e+03   4.0000000e+00
   1.5002000e+04   2.0000000e+00   1.0000000e+00   3.1660460e+03   4.0000000e+00
   1.5002000e+04   2.0000000e+00   1.0000000e+00   3.1664600e+03   4.0000000e+00
   1.5002000e+04   2.0000000e+00   1.0000000e+00   3.1667060e+03   4.0000000e+00
   1.5002000e+04   2.0000000e+00   1.0000000e+00   3.1670570e+03   4.0000000e+00
   1.5002000e+04   2.0000000e+00   1.0000000e+00   3.1694750e+03   4.0000000e+00
   1.5002000e+04   2.0000000e+00   1.0000000e+00   3.1698720e+03   4.0000000e+00
   1.5002000e+04   2.0000000e+00   1.0000000e+00   3.1735400e+03   4.0000000e+00
   1.5002000e+04   2.0000000e+00   1.0000000e+00   3.1737440e+03   4.0000000e+00
   1.5002000e+04   2.0000000e+00   1.0000000e+00   3.1743260e+03   4.0000000e+00
   1.5002000e+04   2.0000000e+00   1.0000000e+00   3.2552970e+03   5.0000000e+00
   1.5002000e+04   2.0000000e+00   1.0000000e+00   3.9817950e+03   1.0000000e+00
   1.5002000e+04   2.0000000e+00   1.0000000e+00   4.0481140e+03   4.0000000e+00
   1.5002000e+04   2.0000000e+00   1.0000000e+00   4.0484860e+03   4.0000000e+00
   1.5002000e+04   2.0000000e+00   1.0000000e+00   4.0485530e+03   4.0000000e+00
   1.5002000e+04   2.0000000e+00   1.0000000e+00   4.0493710e+03   4.0000000e+00
   1.5002000e+04   2.0000000e+00   1.0000000e+00   4.0498910e+03   4.0000000e+00
   1.5002000e+04   2.0000000e+00   1.0000000e+00   4.0515800e+03   4.0000000e+00
   1.5002000e+04   2.0000000e+00   1.0000000e+00   4.0519300e+03   4.0000000e+00
   1.5002000e+04   2.0000000e+00   1.0000000e+00   4.0543890e+03   4.0000000e+00
   1.5002000e+04   2.0000000e+00   1.0000000e+00   4.0547690e+03   4.0000000e+00
   1.5002000e+04   2.0000000e+00   1.0000000e+00   4.0557150e+03   4.0000000e+00
   1.5002000e+04   2.0000000e+00   1.0000000e+00   4.0561740e+03   4.0000000e+00
   1.5002000e+04   2.0000000e+00   1.0000000e+00   4.0563850e+03   4.0000000e+00
   1.5002000e+04   2.0000000e+00   1.0000000e+00   4.0568560e+03   4.0000000e+00
   1.5002000e+04   2.0000000e+00   1.0000000e+00   4.0605540e+03   4.0000000e+00
   1.5002000e+04   2.0000000e+00   1.0000000e+00   4.0609630e+03   4.0000000e+00
   1.5002000e+04   2.0000000e+00   1.0000000e+00   4.0613940e+03   4.0000000e+00
   1.5002000e+04   2.0000000e+00   1.0000000e+00   4.0618850e+03   4.0000000e+00
   1.5002000e+04   2.0000000e+00   1.0000000e+00   4.0631110e+03   4.0000000e+00
   1.5002000e+04   2.0000000e+00   1.0000000e+00   4.0637560e+03   4.0000000e+00
   1.5002000e+04   2.0000000e+00   1.0000000e+00   4.0641060e+03   4.0000000e+00
   1.5002000e+04   2.0000000e+00   1.0000000e+00   4.0651700e+03   4.0000000e+00
   1.5002000e+04   2.0000000e+00   1.0000000e+00   4.1087950e+03   5.0000000e+00
   1.5002000e+04   2.0000000e+00   1.0000000e+00   4.8306230e+03   1.0000000e+00
   1.5002000e+04   2.0000000e+00   1.0000000e+00   4.8484980e+03   4.0000000e+00
   1.5002000e+04   2.0000000e+00   1.0000000e+00   4.8486170e+03   4.0000000e+00
   1.5002000e+04   2.0000000e+00   1.0000000e+00   4.8492880e+03   4.0000000e+00
   1.5002000e+04   2.0000000e+00   1.0000000e+00   4.8497280e+03   4.0000000e+00
   1.5002000e+04   2.0000000e+00   1.0000000e+00   4.8501500e+03   4.0000000e+00
   1.5002000e+04   2.0000000e+00   1.0000000e+00   4.8507610e+03   4.0000000e+00
   1.5002000e+04   2.0000000e+00   1.0000000e+00   4.8522050e+03   4.0000000e+00
   1.5002000e+04   2.0000000e+00   1.0000000e+00   4.8527720e+03   4.0000000e+00
   1.5002000e+04   2.0000000e+00   1.0000000e+00   4.8558500e+03   4.0000000e+00
   1.5002000e+04   2.0000000e+00   1.0000000e+00   4.8567700e+03   4.0000000e+00
   1.5002000e+04   2.0000000e+00   1.0000000e+00   4.8580620e+03   4.0000000e+00
   1.5002000e+04   2.0000000e+00   1.0000000e+00   4.8586690e+03   4.0000000e+00
   1.5002000e+04   2.0000000e+00   1.0000000e+00   4.8599760e+03   4.0000000e+00
   1.5002000e+04   2.0000000e+00   1.0000000e+00   4.8601990e+03   4.0000000e+00
   1.5002000e+04   2.0000000e+00   1.0000000e+00   4.8646290e+03   4.0000000e+00
   1.5002000e+04   2.0000000e+00   1.0000000e+00   4.8648920e+03   4.0000000e+00
   1.5002000e+04   2.0000000e+00   1.0000000e+00   4.9326230e+03   5.0000000e+00
   1.5002000e+04   2.0000000e+00   1.0000000e+00   4.9846240e+03   1.0000000e+00
   1.5002000e+04   2.0000000e+00   1.0000000e+00   4.9912930e+03   4.0000000e+00
   1.5002000e+04   2.0000000e+00   1.0000000e+00   4.9920040e+03   4.0000000e+00
   1.5002000e+04   2.0000000e+00   1.0000000e+00   4.9941690e+03   4.0000000e+00
   1.5002000e+04   2.0000000e+00   1.0000000e+00   4.9949360e+03   4.0000000e+00
   1.5002000e+04   2.0000000e+00   1.0000000e+00   4.9953230e+03   4.0000000e+00
   1.5002000e+04   2.0000000e+00   1.0000000e+00   4.9962900e+03   4.0000000e+00
   1.5002000e+04   2.0000000e+00   1.0000000e+00   5.0682800e+03   4.0000000e+00
   1.5002000e+04   2.0000000e+00   1.0000000e+00   5.0732470e+03   4.0000000e+00
   1.5002000e+04   2.0000000e+00   1.0000000e+00   5.0737840e+03   4.0000000e+00
   1.5002000e+04   2.0000000e+00   1.0000000e+00   5.0743040e+03   4.0000000e+00
   1.5002000e+04   2.0000000e+00   1.0000000e+00   5.0747490e+03   4.0000000e+00
   1.5002000e+04   2.0000000e+00   1.0000000e+00   5.0752780e+03   4.0000000e+00
   1.5002000e+04   2.0000000e+00   1.0000000e+00   5.0754030e+03   4.0000000e+00
   1.5002000e+04   2.0000000e+00   1.0000000e+00   5.0772710e+03   4.0000000e+00
   1.5002000e+04   2.0000000e+00   1.0000000e+00   5.0780130e+03   4.0000000e+00
   1.5002000e+04   2.0000000e+00   1.0000000e+00   5.0781820e+03   4.0000000e+00
   1.5002000e+04   2.0000000e+00   1.0000000e+00   5.0786800e+03   4.0000000e+00
   1.5002000e+04   2.0000000e+00   1.0000000e+00   5.0793710e+03   4.0000000e+00
   1.5002000e+04   2.0000000e+00   1.0000000e+00   5.1116240e+03   5.0000000e+00
   1.5002000e+04   2.0000000e+00   1.0000000e+00   5.3160630e+03   1.0000000e+00
   1.5002000e+04   2.0000000e+00   1.0000000e+00   5.3883600e+03   4.0000000e+00
   1.5002000e+04   2.0000000e+00   1.0000000e+00   5.3890430e+03   4.0000000e+00
   1.5002000e+04   2.0000000e+00   1.0000000e+00   5.3898480e+03   4.0000000e+00
   1.5002000e+04   2.0000000e+00   1.0000000e+00   5.3904650e+03   4.0000000e+00
   1.5002000e+04   2.0000000e+00   1.0000000e+00   5.3908780e+03   4.0000000e+00
   1.5002000e+04   2.0000000e+00   1.0000000e+00   5.3912850e+03   4.0000000e+00
   1.5002000e+04   2.0000000e+00   1.0000000e+00   5.3917400e+03   4.0000000e+00
   1.5002000e+04   2.0000000e+00   1.0000000e+00   5.3984180e+03   4.0000000e+00
   1.5002000e+04   2.0000000e+00   1.0000000e+00   5.3992900e+03   4.0000000e+00
   1.5002000e+04   2.0000000e+00   1.0000000e+00   5.3995630e+03   4.0000000e+00
   1.5002000e+04   2.0000000e+00   1.0000000e+00   5.4001900e+03   4.0000000e+00
   1.5002000e+04   2.0000000e+00   1.0000000e+00   5.4005660e+03   4.0000000e+00
   1.5002000e+04   2.0000000e+00   1.0000000e+00   5.4011470e+03   4.0000000e+00
   1.5002000e+04   2.0000000e+00   1.0000000e+00   5.4103950e+03   4.0000000e+00
   1.5002000e+04   2.0000000e+00   1.0000000e+00   5.4109370e+03   4.0000000e+00
   1.5002000e+04   2.0000000e+00   1.0000000e+00   5.4112760e+03   4.0000000e+00
   1.5002000e+04   2.0000000e+00   1.0000000e+00   5.4115370e+03   4.0000000e+00
   1.5002000e+04   2.0000000e+00   1.0000000e+00   5.4182640e+03   4.0000000e+00
   1.5002000e+04   2.0000000e+00   1.0000000e+00   5.4190630e+03   5.0000000e+00
   1.5002000e+04   2.0000000e+00   1.0000000e+00   6.2057020e+03   1.0000000e+00
   1.5002000e+04   2.0000000e+00   1.0000000e+00   6.2935380e+03   4.0000000e+00
   1.5002000e+04   2.0000000e+00   1.0000000e+00   6.2959880e+03   4.0000000e+00
   1.5002000e+04   2.0000000e+00   1.0000000e+00   6.3000350e+03   4.0000000e+00
   1.5002000e+04   2.0000000e+00   1.0000000e+00   6.3004800e+03   4.0000000e+00
   1.5002000e+04   2.0000000e+00   1.0000000e+00   6.3058620e+03   4.0000000e+00
   1.5002000e+04   2.0000000e+00   1.0000000e+00   6.3071690e+03   4.0000000e+00
   1.5002000e+04   2.0000000e+00   1.0000000e+00   6.3074870e+03   4.0000000e+00
   1.5002000e+04   2.0000000e+00   1.0000000e+00   6.3082080e+03   4.0000000e+00
   1.5002000e+04   2.0000000e+00   1.0000000e+00   6.3257020e+03   5.0000000e+00
   1.5002000e+04   2.0000000e+00   1.0000000e+00   6.6142810e+03   1.0000000e+00
   1.5002000e+04   2.0000000e+00   1.0000000e+00   6.7261510e+03   4.0000000e+00
   1.5002000e+04   2.0000000e+00   1.0000000e+00   6.7271940e+03   4.0000000e+00
   1.5002000e+04   2.0000000e+00   1.0000000e+00   6.7292810e+03   5.0000000e+00
   1.5002000e+04   2.0000000e+00   1.0000000e+00   6.7862820e+03   1.0000000e+00
   1.5002000e+04   2.0000000e+00   1.0000000e+00   6.8212140e+03   4.0000000e+00
   1.5002000e+04   2.0000000e+00   1.0000000e+00   6.8220660e+03   4.0000000e+00
   1.5002000e+04   2.0000000e+00   1.0000000e+00   6.8230690e+03   4.0000000e+00
   1.5002000e+04   2.0000000e+00   1.0000000e+00   6.8241590e+03   4.0000000e+00
   1.5002000e+04   2.0000000e+00   1.0000000e+00   6.8256210e+03   4.0000000e+00
   1.5002000e+04   2.0000000e+00   1.0000000e+00   6.8264580e+03   4.0000000e+00
   1.5002000e+04   2.0000000e+00   1.0000000e+00   6.8265590e+03   4.0000000e+00
   1.5002000e+04   2.0000000e+00   1.0000000e+00   6.8271930e+03   4.0000000e+00
   1.5002000e+04   2.0000000e+00   1.0000000e+00   6.8932820e+03   5.0000000e+00
   1.5002000e+04   2.0000000e+00   1.0000000e+00             Inf   6.0000000e+00
   1.5002000e+04   2.0000000e+00   3.0000000e+00   3.9798000e+02   3.0000000e+00
   1.5002000e+04   2.0000000e+00   3.0000000e+00   4.0020900e+02   4.0000000e+00
   1.5002000e+04   2.0000000e+00   3.0000000e+00   4.0104600e+02   4.0000000e+00
   1.5002000e+04   2.0000000e+00   3.0000000e+00   4.0140600e+02   4.0000000e+00
   1.5002000e+04   2.0000000e+00   3.0000000e+00   4.0187700e+02   4.0000000e+00
   1.5002000e+04   2.0000000e+00   3.0000000e+00   4.0224800e+02   4.0000000e+00
   1.5002000e+04   2.0000000e+00   3.0000000e+00   4.0305300e+02   4.0000000e+00
   1.5002000e+04   2.0000000e+00   3.0000000e+00   4.0437400e+02   4.0000000e+00
   1.5002000e+04   2.0000000e+00   3.0000000e+00   4.0987200e+02   4.0000000e+00
   1.5002000e+04   2.0000000e+00   3.0000000e+00   4.1029600e+02   4.0000000e+00
   1.5002000e+04   2.0000000e+00   3.0000000e+00   4.1039600e+02   4.0000000e+00
   1.5002000e+04   2.0000000e+00   3.0000000e+00   4.1079000e+02   4.0000000e+00
   1.5002000e+04   2.0000000e+00   3.0000000e+00   4.1127200e+02   4.0000000e+00
   1.5002000e+04   2.0000000e+00   3.0000000e+00   4.1192900e+02   4.0000000e+00
   1.5002000e+04   2.0000000e+00   3.0000000e+00   4.1713900e+02   4.0000000e+00
   1.5002000e+04   2.0000000e+00   3.0000000e+00   4.1769100e+02   4.0000000e+00
   1.5002000e+04   2.0000000e+00   3.0000000e+00   4.1863000e+02   4.0000000e+00
   1.5002000e+04   2.0000000e+00   3.0000000e+00   4.1889400e+02   4.0000000e+00
   1.5002000e+04   2.0000000e+00   3.0000000e+00   4.1950200e+02   4.0000000e+00
   1.5002000e+04   2.0000000e+00   3.0000000e+00   4.3284100e+02   4.0000000e+00
   1.5002000e+04   2.0000000e+00   3.0000000e+00   4.3356400e+02   4.0000000e+00
   1.5002000e+04   2.0000000e+00   3.0000000e+00   4.3409600e+02   4.0000000e+00
   1.5002000e+04   2.0000000e+00   3.0000000e+00   4.3502800e+02   4.0000000e+00
   1.5002000e+04   2.0000000e+00   3.0000000e+00   4.3614600e+02   4.0000000e+00
   1.5002000e+04   2.0000000e+00   3.0000000e+00   4.5237100e+02   4.0000000e+00
   1.5002000e+04   2.0000000e+00   3.0000000e+00   4.5287800e+02   4.0000000e+00
   1.5002000e+04   2.0000000e+00   3.0000000e+00   4.5317300e+02   4.0000000e+00
   1.5002000e+04   2.0000000e+00   3.0000000e+00   4.5324500e+02   4.0000000e+00
   1.5002000e+04   2.0000000e+00   3.0000000e+00   4.5465900e+02   4.0000000e+00
   1.5002000e+04   2.0000000e+00   3.0000000e+00   4.6067800e+02   4.0000000e+00
   1.5002000e+04   2.0000000e+00   3.0000000e+00   4.6100000e+02   4.0000000e+00
   1.5002000e+04   2.0000000e+00   3.0000000e+00   4.6143300e+02   4.0000000e+00
   1.5002000e+04   2.0000000e+00   3.0000000e+00   4.6191400e+02   4.0000000e+00
   1.5002000e+04   2.0000000e+00   3.0000000e+00   4.6279700e+02   4.0000000e+00
   1.5002000e+04   2.0000000e+00   3.0000000e+00   4.6401000e+02   4.0000000e+00
   1.5002000e+04   2.0000000e+00   3.0000000e+00   4.6424300e+02   4.0000000e+00
   1.5002000e+04   2.0000000e+00   3.0000000e+00   4.9693400e+02   4.0000000e+00
   1.5002000e+04   2.0000000e+00   3.0000000e+00   4.9734200e+02   4.0000000e+00
   1.5002000e+04   2.0000000e+00   3.0000000e+00   4.9798000e+02   5.0000000e+00
   1.5002000e+04   2.0000000e+00   3.0000000e+00   5.4498100e+02   3.0000000e+00
   1.5002000e+04   2.0000000e+00   3.0000000e+00   5.5671100e+02   4.0000000e+00
   1.5002000e+04   2.0000000e+00   3.0000000e+00   5.5716300e+02   4.0000000e+00
   1.5002000e+04   2.0000000e+00   3.0000000e+00   5.5904100e+02   4.0000000e+00
   1.5002000e+04   2.0000000e+00   3.0000000e+00   5.5945500e+02   4.0000000e+00
   1.5002000e+04   2.0000000e+00   3.0000000e+00   5.6378700e+02   4.0000000e+00
   1.5002000e+04   2.0000000e+00   3.0000000e+00   5.6402500e+02   4.0000000e+00
   1.5002000e+04   2.0000000e+00   3.0000000e+00   5.6529700e+02   4.0000000e+00
   1.5002000e+04   2.0000000e+00   3.0000000e+00   5.6577900e+02   4.0000000e+00
   1.5002000e+04   2.0000000e+00   3.0000000e+00   5.6617400e+02   4.0000000e+00
   1.5002000e+04   2.0000000e+00   3.0000000e+00   5.6737800e+02   4.0000000e+00
   1.5002000e+04   2.0000000e+00   3.0000000e+00   5.8117600e+02   4.0000000e+00
   1.5002000e+04   2.0000000e+00   3.0000000e+00   5.8209800e+02   4.0000000e+00
   1.5002000e+04   2.0000000e+00   3.0000000e+00   5.8315400e+02   4.0000000e+00
   1.5002000e+04   2.0000000e+00   3.0000000e+00   5.8439200e+02   4.0000000e+00
   1.5002000e+04   2.0000000e+00   3.0000000e+00   6.3303700e+02   4.0000000e+00
   1.5002000e+04   2.0000000e+00   3.0000000e+00   6.4198100e+02   5.0000000e+00
   1.5002000e+04   2.0000000e+00   3.0000000e+00   8.4498200e+02   3.0000000e+00
   1.5002000e+04   2.0000000e+00   3.0000000e+00   8.6109600e+02   4.0000000e+00
   1.5002000e+04   2.0000000e+00   3.0000000e+00   8.6152700e+02   4.0000000e+00
   1.5002000e+04   2.0000000e+00   3.0000000e+00   8.6242300e+02   4.0000000e+00
   1.5002000e+04   2.0000000e+00   3.0000000e+00   8.6598900e+02   4.0000000e+00
   1.5002000e+04   2.0000000e+00   3.0000000e+00   8.6749500e+02   4.0000000e+00
   1.5002000e+04   2.0000000e+00   3.0000000e+00   8.6934900e+02   4.0000000e+00
   1.5002000e+04   2.0000000e+00   3.0000000e+00   8.7126800e+02   4.0000000e+00
   1.5002000e+04   2.0000000e+00   3.0000000e+00   8.7217600e+02   4.0000000e+00
   1.5002000e+04   2.0000000e+00   3.0000000e+00   8.7258500e+02   4.0000000e+00
   1.5002000e+04   2.0000000e+00   3.0000000e+00   8.7307100e+02   4.0000000e+00
   1.5002000e+04   2.0000000e+00   3.0000000e+00   8.7380000e+02   4.0000000e+00
   1.5002000e+04   2.0000000e+00   3.0000000e+00   8.7455500e+02   4.0000000e+00
   1.5002000e+04   2.0000000e+00   3.0000000e+00   8.7498100e+02   4.0000000e+00
   1.5002000e+04   2.0000000e+00   3.0000000e+00   9.0940100e+02   4.0000000e+00
   1.5002000e+04   2.0000000e+00   3.0000000e+00   9.0991600e+02   4.0000000e+00
   1.5002000e+04   2.0000000e+00   3.0000000e+00   9.1040900e+02   4.0000000e+00
   1.5002000e+04   2.0000000e+00   3.0000000e+00   9.1174400e+02   4.0000000e+00
   1.5002000e+04   2.0000000e+00   3.0000000e+00   9.1301600e+02   4.0000000e+00
   1.5002000e+04   2.0000000e+00   3.0000000e+00   9.1470200e+02   4.0000000e+00
   1.5002000e+04   2.0000000e+00   3.0000000e+00   9.1719200e+02   4.0000000e+00
   1.5002000e+04   2.0000000e+00   3.0000000e+00   9.6598200e+02   5.0000000e+00
   1.5002000e+04   2.0000000e+00   3.0000000e+00   1.5738770e+03   3.0000000e+00
   1.5002000e+04   2.0000000e+00   3.0000000e+00   1.6021300e+03   4.0000000e+00
   1.5002000e+04   2.0000000e+00   3.0000000e+00   1.6023900e+03   4.0000000e+00
   1.5002000e+04   2.0000000e+00   3.0000000e+00   1.6029090e+03   4.0000000e+00
   1.5002000e+04   2.0000000e+00   3.0000000e+00   1.6075710e+03   4.0000000e+00
   1.5002000e+04   2.0000000e+00   3.0000000e+00   1.6080410e+03   4.0000000e+00
   1.5002000e+04   2.0000000e+00   3.0000000e+00   1.6085500e+03   4.0000000e+00
   1.5002000e+04   2.0000000e+00   3.0000000e+00   1.6093830e+03   4.0000000e+00
   1.5002000e+04   2.0000000e+00   3.0000000e+00   1.6098380e+03   4.0000000e+00
   1.5002000e+04   2.0000000e+00   3.0000000e+00   1.6107580e+03   4.0000000e+00
   1.5002000e+04   2.0000000e+00   3.0000000e+00   1.6164880e+03   4.0000000e+00
   1.5002000e+04   2.0000000e+00   3.0000000e+00   1.6174240e+03   4.0000000e+00
   1.5002000e+04   2.0000000e+00   3.0000000e+00   1.6179700e+03   4.0000000e+00
   1.5002000e+04   2.0000000e+00   3.0000000e+00   1.6182710e+03   4.0000000e+00
   1.5002000e+04   2.0000000e+00   3.0000000e+00   1.6186980e+03   4.0000000e+00
   1.5002000e+04   2.0000000e+00   3.0000000e+00   1.6190220e+03   4.0000000e+00
   1.5002000e+04   2.0000000e+00   3.0000000e+00   1.6251270e+03   4.0000000e+00
   1.5002000e+04   2.0000000e+00   3.0000000e+00   1.6255850e+03   4.0000000e+00
   1.5002000e+04   2.0000000e+00   3.0000000e+00   1.6258560e+03   4.0000000e+00
   1.5002000e+04   2.0000000e+00   3.0000000e+00   1.6268440e+03   4.0000000e+00
   1.5002000e+04   2.0000000e+00   3.0000000e+00   1.6271860e+03   4.0000000e+00
   1.5002000e+04   2.0000000e+00   3.0000000e+00   1.6475330e+03   4.0000000e+00
   1.5002000e+04   2.0000000e+00   3.0000000e+00   1.6483400e+03   4.0000000e+00
   1.5002000e+04   2.0000000e+00   3.0000000e+00   1.6489060e+03   4.0000000e+00
   1.5002000e+04   2.0000000e+00   3.0000000e+00   1.6502830e+03   4.0000000e+00
   1.5002000e+04   2.0000000e+00   3.0000000e+00   1.6503430e+03   4.0000000e+00
   1.5002000e+04   2.0000000e+00   3.0000000e+00   1.6513240e+03   4.0000000e+00
   1.5002000e+04   2.0000000e+00   3.0000000e+00   1.6908770e+03   5.0000000e+00
   1.5002000e+04   2.0000000e+00   3.0000000e+00   2.8277750e+03   3.0000000e+00
   1.5002000e+04   2.0000000e+00   3.0000000e+00   2.8482860e+03   4.0000000e+00
   1.5002000e+04   2.0000000e+00   3.0000000e+00   2.8487410e+03   4.0000000e+00
   1.5002000e+04   2.0000000e+00   3.0000000e+00   2.8514160e+03   4.0000000e+00
   1.5002000e+04   2.0000000e+00   3.0000000e+00   2.8518490e+03   4.0000000e+00
   1.5002000e+04   2.0000000e+00   3.0000000e+00   2.8519020e+03   4.0000000e+00
   1.5002000e+04   2.0000000e+00   3.0000000e+00   2.8524220e+03   4.0000000e+00
   1.5002000e+04   2.0000000e+00   3.0000000e+00   2.8525190e+03   4.0000000e+00
   1.5002000e+04   2.0000000e+00   3.0000000e+00   2.8532680e+03   4.0000000e+00
   1.5002000e+04   2.0000000e+00   3.0000000e+00   2.8561800e+03   4.0000000e+00
   1.5002000e+04   2.0000000e+00   3.0000000e+00   2.8565400e+03   4.0000000e+00
   1.5002000e+04   2.0000000e+00   3.0000000e+00   2.8584480e+03   4.0000000e+00
   1.5002000e+04   2.0000000e+00   3.0000000e+00   2.8591600e+03   4.0000000e+00
   1.5002000e+04   2.0000000e+00   3.0000000e+00   2.8627340e+03   4.0000000e+00
   1.5002000e+04   2.0000000e+00   3.0000000e+00   2.8632200e+03   4.0000000e+00
   1.5002000e+04   2.0000000e+00   3.0000000e+00   2.8640450e+03   4.0000000e+00
   1.5002000e+04   2.0000000e+00   3.0000000e+00   2.8654180e+03   4.0000000e+00
   1.5002000e+04   2.0000000e+00   3.0000000e+00   2.8695150e+03   4.0000000e+00
   1.5002000e+04   2.0000000e+00   3.0000000e+00   2.8700270e+03   4.0000000e+00
   1.5002000e+04   2.0000000e+00   3.0000000e+00   2.8702920e+03   4.0000000e+00
   1.5002000e+04   2.0000000e+00   3.0000000e+00   2.8703520e+03   4.0000000e+00
   1.5002000e+04   2.0000000e+00   3.0000000e+00   2.8713400e+03   4.0000000e+00
   1.5002000e+04   2.0000000e+00   3.0000000e+00   2.8777520e+03   4.0000000e+00
   1.5002000e+04   2.0000000e+00   3.0000000e+00   2.8784780e+03   4.0000000e+00
   1.5002000e+04   2.0000000e+00   3.0000000e+00   2.8788960e+03   4.0000000e+00
   1.5002000e+04   2.0000000e+00   3.0000000e+00   2.9417750e+03   5.0000000e+00
   1.5002000e+04   2.0000000e+00   3.0000000e+00   3.4493750e+03   3.0000000e+00
   1.5002000e+04   2.0000000e+00   3.0000000e+00   3.4905230e+03   4.0000000e+00
   1.5002000e+04   2.0000000e+00   3.0000000e+00   3.4910250e+03   4.0000000e+00
   1.5002000e+04   2.0000000e+00   3.0000000e+00   3.4915810e+03   4.0000000e+00
   1.5002000e+04   2.0000000e+00   3.0000000e+00   3.4942840e+03   4.0000000e+00
   1.5002000e+04   2.0000000e+00   3.0000000e+00   3.4947390e+03   4.0000000e+00
   1.5002000e+04   2.0000000e+00   3.0000000e+00   3.4956870e+03   4.0000000e+00
   1.5002000e+04   2.0000000e+00   3.0000000e+00   3.4963750e+03   4.0000000e+00
   1.5002000e+04   2.0000000e+00   3.0000000e+00   3.4972390e+03   4.0000000e+00
   1.5002000e+04   2.0000000e+00   3.0000000e+00   3.4974530e+03   4.0000000e+00
   1.5002000e+04   2.0000000e+00   3.0000000e+00   3.5008810e+03   4.0000000e+00
   1.5002000e+04   2.0000000e+00   3.0000000e+00   3.5012680e+03   4.0000000e+00
   1.5002000e+04   2.0000000e+00   3.0000000e+00   3.5015740e+03   4.0000000e+00
   1.5002000e+04   2.0000000e+00   3.0000000e+00   3.5020670e+03   4.0000000e+00
   1.5002000e+04   2.0000000e+00   3.0000000e+00   3.5024890e+03   4.0000000e+00
   1.5002000e+04   2.0000000e+00   3.0000000e+00   3.5030520e+03   4.0000000e+00
   1.5002000e+04   2.0000000e+00   3.0000000e+00   3.5111650e+03   4.0000000e+00
   1.5002000e+04   2.0000000e+00   3.0000000e+00   3.5115080e+03   4.0000000e+00
   1.5002000e+04   2.0000000e+00   3.0000000e+00   3.5118730e+03   4.0000000e+00
   1.5002000e+04   2.0000000e+00   3.0000000e+00   3.5127130e+03   4.0000000e+00
   1.5002000e+04   2.0000000e+00   3.0000000e+00   3.5131640e+03   4.0000000e+00
   1.5002000e+04   2.0000000e+00   3.0000000e+00   3.5206930e+03   4.0000000e+00
   1.5002000e+04   2.0000000e+00   3.0000000e+00   3.5211430e+03   4.0000000e+00
   1.5002000e+04   2.0000000e+00   3.0000000e+00   3.5212120e+03   4.0000000e+00
   1.5002000e+04   2.0000000e+00   3.0000000e+00   3.5215680e+03   4.0000000e+00
   1.5002000e+04   2.0000000e+00   3.0000000e+00   3.5216280e+03   4.0000000e+00
   1.5002000e+04   2.0000000e+00   3.0000000e+00   3.5623750e+03   5.0000000e+00
   1.5002000e+04   2.0000000e+00   3.0000000e+00   4.2319920e+03   3.0000000e+00
   1.5002000e+04   2.0000000e+00   3.0000000e+00   4.2702450e+03   4.0000000e+00
   1.5002000e+04   2.0000000e+00   3.0000000e+00   4.2721280e+03   4.0000000e+00
   1.5002000e+04   2.0000000e+00   3.0000000e+00   4.2738350e+03   4.0000000e+00
   1.5002000e+04   2.0000000e+00   3.0000000e+00   4.2779710e+03   4.0000000e+00
   1.5002000e+04   2.0000000e+00   3.0000000e+00   4.2783240e+03   4.0000000e+00
   1.5002000e+04   2.0000000e+00   3.0000000e+00   4.2785970e+03   4.0000000e+00
   1.5002000e+04   2.0000000e+00   3.0000000e+00   4.2790010e+03   4.0000000e+00
   1.5002000e+04   2.0000000e+00   3.0000000e+00   4.2792820e+03   4.0000000e+00
   1.5002000e+04   2.0000000e+00   3.0000000e+00   4.2796330e+03   4.0000000e+00
   1.5002000e+04   2.0000000e+00   3.0000000e+00   4.2800240e+03   4.0000000e+00
   1.5002000e+04   2.0000000e+00   3.0000000e+00   4.2804980e+03   4.0000000e+00
   1.5002000e+04   2.0000000e+00   3.0000000e+00   4.2812140e+03   4.0000000e+00
   1.5002000e+04   2.0000000e+00   3.0000000e+00   4.2814760e+03   4.0000000e+00
   1.5002000e+04   2.0000000e+00   3.0000000e+00   4.2820910e+03   4.0000000e+00
   1.5002000e+04   2.0000000e+00   3.0000000e+00   4.2825530e+03   4.0000000e+00
   1.5002000e+04   2.0000000e+00   3.0000000e+00   4.2851380e+03   4.0000000e+00
   1.5002000e+04   2.0000000e+00   3.0000000e+00   4.2855660e+03   4.0000000e+00
   1.5002000e+04   2.0000000e+00   3.0000000e+00   4.2859950e+03   4.0000000e+00
   1.5002000e+04   2.0000000e+00   3.0000000e+00   4.2863390e+03   4.0000000e+00
   1.5002000e+04   2.0000000e+00   3.0000000e+00   4.2866680e+03   4.0000000e+00
   1.5002000e+04   2.0000000e+00   3.0000000e+00   4.2869360e+03   4.0000000e+00
   1.5002000e+04   2.0000000e+00   3.0000000e+00   4.2875360e+03   4.0000000e+00
   1.5002000e+04   2.0000000e+00   3.0000000e+00   4.2877420e+03   4.0000000e+00
   1.5002000e+04   2.0000000e+00   3.0000000e+00   4.2882910e+03   4.0000000e+00
   1.5002000e+04   2.0000000e+00   3.0000000e+00   4.2885180e+03   4.0000000e+00
   1.5002000e+04   2.0000000e+00   3.0000000e+00   4.2889980e+03   4.0000000e+00
   1.5002000e+04   2.0000000e+00   3.0000000e+00   4.2936490e+03   4.0000000e+00
   1.5002000e+04   2.0000000e+00   3.0000000e+00   4.2941530e+03   4.0000000e+00
   1.5002000e+04   2.0000000e+00   3.0000000e+00   4.2947050e+03   4.0000000e+00
   1.5002000e+04   2.0000000e+00   3.0000000e+00   4.2951550e+03   4.0000000e+00
   1.5002000e+04   2.0000000e+00   3.0000000e+00   4.2955540e+03   4.0000000e+00
   1.5002000e+04   2.0000000e+00   3.0000000e+00   4.2957680e+03   4.0000000e+00
   1.5002000e+04   2.0000000e+00   3.0000000e+00   4.2963410e+03   4.0000000e+00
   1.5002000e+04   2.0000000e+00   3.0000000e+00   4.3447790e+03   4.0000000e+00
   1.5002000e+04   2.0000000e+00   3.0000000e+00   4.3452430e+03   4.0000000e+00
   1.5002000e+04   2.0000000e+00   3.0000000e+00   4.3524170e+03   4.0000000e+00
   1.5002000e+04   2.0000000e+00   3.0000000e+00   4.3529280e+03   4.0000000e+00
   1.5002000e+04   2.0000000e+00   3.0000000e+00   4.3533630e+03   4.0000000e+00
   1.5002000e+04   2.0000000e+00   3.0000000e+00   4.3534870e+03   4.0000000e+00
   1.5002000e+04   2.0000000e+00   3.0000000e+00   4.3559920e+03   5.0000000e+00
   1.5002000e+04   2.0000000e+00   3.0000000e+00   5.7061430e+03   3.0000000e+00
   1.5002000e+04   2.0000000e+00   3.0000000e+00   5.7251120e+03   4.0000000e+00
   1.5002000e+04   2.0000000e+00   3.0000000e+00   5.7257300e+03   4.0000000e+00
   1.5002000e+04   2.0000000e+00   3.0000000e+00   5.7262440e+03   4.0000000e+00
   1.5002000e+04   2.0000000e+00   3.0000000e+00   5.7266770e+03   4.0000000e+00
   1.5002000e+04   2.0000000e+00   3.0000000e+00   5.7275390e+03   4.0000000e+00
   1.5002000e+04   2.0000000e+00   3.0000000e+00   5.7276140e+03   4.0000000e+00
   1.5002000e+04   2.0000000e+00   3.0000000e+00   5.7279440e+03   4.0000000e+00
   1.5002000e+04   2.0000000e+00   3.0000000e+00   5.7287530e+03   4.0000000e+00
   1.5002000e+04   2.0000000e+00   3.0000000e+00   5.7304650e+03   4.0000000e+00
   1.5002000e+04   2.0000000e+00   3.0000000e+00   5.7310020e+03   4.0000000e+00
   1.5002000e+04   2.0000000e+00   3.0000000e+00   5.7314290e+03   4.0000000e+00
   1.5002000e+04   2.0000000e+00   3.0000000e+00   5.7321090e+03   4.0000000e+00
   1.5002000e+04   2.0000000e+00   3.0000000e+00   5.7333790e+03   4.0000000e+00
   1.5002000e+04   2.0000000e+00   3.0000000e+00   5.7338520e+03   4.0000000e+00
   1.5002000e+04   2.0000000e+00   3.0000000e+00   5.7341370e+03   4.0000000e+00
   1.5002000e+04   2.0000000e+00   3.0000000e+00   5.7345840e+03   4.0000000e+00
   1.5002000e+04   2.0000000e+00   3.0000000e+00   5.7350330e+03   4.0000000e+00
   1.5002000e+04   2.0000000e+00   3.0000000e+00   5.7358400e+03   4.0000000e+00
   1.5002000e+04   2.0000000e+00   3.0000000e+00   5.7376930e+03   4.0000000e+00
   1.5002000e+04   2.0000000e+00   3.0000000e+00   5.7401230e+03   4.0000000e+00
   1.5002000e+04   2.0000000e+00   3.0000000e+00   5.7406330e+03   4.0000000e+00
   1.5002000e+04   2.0000000e+00   3.0000000e+00   5.7410120e+03   4.0000000e+00
   1.5002000e+04   2.0000000e+00   3.0000000e+00   5.7416100e+03   4.0000000e+00
   1.5002000e+04   2.0000000e+00   3.0000000e+00   5.7425760e+03   4.0000000e+00
   1.5002000e+04   2.0000000e+00   3.0000000e+00   5.7428710e+03   4.0000000e+00
   1.5002000e+04   2.0000000e+00   3.0000000e+00   5.7437590e+03   4.0000000e+00
   1.5002000e+04   2.0000000e+00   3.0000000e+00   5.7467800e+03   4.0000000e+00
   1.5002000e+04   2.0000000e+00   3.0000000e+00   5.7471540e+03   4.0000000e+00
   1.5002000e+04   2.0000000e+00   3.0000000e+00   5.7474900e+03   4.0000000e+00
   1.5002000e+04   2.0000000e+00   3.0000000e+00   5.7479960e+03   4.0000000e+00
   1.5002000e+04   2.0000000e+00   3.0000000e+00   5.7485250e+03   4.0000000e+00
   1.5002000e+04   2.0000000e+00   3.0000000e+00   5.7489100e+03   4.0000000e+00
   1.5002000e+04   2.0000000e+00   3.0000000e+00   5.7492030e+03   4.0000000e+00
   1.5002000e+04   2.0000000e+00   3.0000000e+00   5.7500560e+03   4.0000000e+00
   1.5002000e+04   2.0000000e+00   3.0000000e+00   5.7524100e+03   4.0000000e+00
   1.5002000e+04   2.0000000e+00   3.0000000e+00   5.7527450e+03   4.0000000e+00
   1.5002000e+04   2.0000000e+00   3.0000000e+00   5.7579920e+03   4.0000000e+00
   1.5002000e+04   2.0000000e+00   3.0000000e+00   5.7582660e+03   4.0000000e+00
   1.5002000e+04   2.0000000e+00   3.0000000e+00   5.7586760e+03   4.0000000e+00
   1.5002000e+04   2.0000000e+00   3.0000000e+00   5.7590480e+03   4.0000000e+00
   1.5002000e+04   2.0000000e+00   3.0000000e+00   5.7593910e+03   4.0000000e+00
   1.5002000e+04   2.0000000e+00   3.0000000e+00   5.7602700e+03   4.0000000e+00
   1.5002000e+04   2.0000000e+00   3.0000000e+00   5.7606300e+03   4.0000000e+00
   1.5002000e+04   2.0000000e+00   3.0000000e+00   5.7617850e+03   4.0000000e+00
   1.5002000e+04   2.0000000e+00   3.0000000e+00   5.7620560e+03   4.0000000e+00
   1.5002000e+04   2.0000000e+00   3.0000000e+00   5.8081430e+03   5.0000000e+00
   1.5002000e+04   2.0000000e+00   3.0000000e+00             Inf   6.0000000e+00
   1.5003000e+04   1.0000000e+00   1.0000000e+00   1.0359970e+03   1.0000000e+00
   1.5003000e+04   1.0000000e+00   1.0000000e+00   1.0414120e+03   4.0000000e+00
   1.5003000e+04   1.0000000e+00   1.0000000e+00   1.0423430e+03   4.0000000e+00
   1.5003000e+04   1.0000000e+00   1.0000000e+00   1.0432970e+03   4.0000000e+00
   1.5003000e+04   1.0000000e+00   1.0000000e+00   1.0441210e+03   4.0000000e+00
   1.5003000e+04   1.0000000e+00   1.0000000e+00   1.0453730e+03   4.0000000e+00
   1.5003000e+04   1.0000000e+00   1.0000000e+00   1.0467870e+03   4.0000000e+00
   1.5003000e+04   1.0000000e+00   1.0000000e+00   1.0483140e+03   4.0000000e+00
   1.5003000e+04   1.0000000e+00   1.0000000e+00   1.0504290e+03   4.0000000e+00
   1.5003000e+04   1.0000000e+00   1.0000000e+00   1.0510800e+03   4.0000000e+00
   1.5003000e+04   1.0000000e+00   1.0000000e+00   1.0518240e+03   4.0000000e+00
   1.5003000e+04   1.0000000e+00   1.0000000e+00   1.0529250e+03   4.0000000e+00
   1.5003000e+04   1.0000000e+00   1.0000000e+00   1.0889980e+03   5.0000000e+00
   1.5003000e+04   1.0000000e+00   1.0000000e+00   1.5290240e+03   1.0000000e+00
   1.5003000e+04   1.0000000e+00   1.0000000e+00   1.5326270e+03   4.0000000e+00
   1.5003000e+04   1.0000000e+00   1.0000000e+00   1.5329120e+03   4.0000000e+00
   1.5003000e+04   1.0000000e+00   1.0000000e+00   1.5342610e+03   4.0000000e+00
   1.5003000e+04   1.0000000e+00   1.0000000e+00   1.5355150e+03   4.0000000e+00
   1.5003000e+04   1.0000000e+00   1.0000000e+00   1.5369140e+03   4.0000000e+00
   1.5003000e+04   1.0000000e+00   1.0000000e+00   1.5376640e+03   4.0000000e+00
   1.5003000e+04   1.0000000e+00   1.0000000e+00   1.5381350e+03   4.0000000e+00
   1.5003000e+04   1.0000000e+00   1.0000000e+00   1.5389010e+03   4.0000000e+00
   1.5003000e+04   1.0000000e+00   1.0000000e+00   1.5402100e+03   4.0000000e+00
   1.5003000e+04   1.0000000e+00   1.0000000e+00   1.5415180e+03   4.0000000e+00
   1.5003000e+04   1.0000000e+00   1.0000000e+00   1.5890250e+03   5.0000000e+00
   1.5003000e+04   1.0000000e+00   1.0000000e+00   2.3133220e+03   1.0000000e+00
   1.5003000e+04   1.0000000e+00   1.0000000e+00   2.3170890e+03   4.0000000e+00
   1.5003000e+04   1.0000000e+00   1.0000000e+00   2.3176960e+03   4.0000000e+00
   1.5003000e+04   1.0000000e+00   1.0000000e+00   2.3185040e+03   4.0000000e+00
   1.5003000e+04   1.0000000e+00   1.0000000e+00   2.3194270e+03   4.0000000e+00
   1.5003000e+04   1.0000000e+00   1.0000000e+00   2.3214510e+03   4.0000000e+00
   1.5003000e+04   1.0000000e+00   1.0000000e+00   2.3217750e+03   4.0000000e+00
   1.5003000e+04   1.0000000e+00   1.0000000e+00   2.3222750e+03   4.0000000e+00
   1.5003000e+04   1.0000000e+00   1.0000000e+00   2.3234600e+03   4.0000000e+00
   1.5003000e+04   1.0000000e+00   1.0000000e+00   2.3241680e+03   4.0000000e+00
   1.5003000e+04   1.0000000e+00   1.0000000e+00   2.3251840e+03   4.0000000e+00
   1.5003000e+04   1.0000000e+00   1.0000000e+00   2.3260910e+03   4.0000000e+00
   1.5003000e+04   1.0000000e+00   1.0000000e+00   2.3683230e+03   5.0000000e+00
   1.5003000e+04   1.0000000e+00   1.0000000e+00   2.4722150e+03   1.0000000e+00
   1.5003000e+04   1.0000000e+00   1.0000000e+00   2.4784400e+03   4.0000000e+00
   1.5003000e+04   1.0000000e+00   1.0000000e+00   2.4797980e+03   4.0000000e+00
   1.5003000e+04   1.0000000e+00   1.0000000e+00   2.4810300e+03   4.0000000e+00
   1.5003000e+04   1.0000000e+00   1.0000000e+00   2.4817840e+03   4.0000000e+00
   1.5003000e+04   1.0000000e+00   1.0000000e+00   2.4826250e+03   4.0000000e+00
   1.5003000e+04   1.0000000e+00   1.0000000e+00   2.4831960e+03   4.0000000e+00
   1.5003000e+04   1.0000000e+00   1.0000000e+00   2.4839900e+03   4.0000000e+00
   1.5003000e+04   1.0000000e+00   1.0000000e+00   2.4853170e+03   4.0000000e+00
   1.5003000e+04   1.0000000e+00   1.0000000e+00   2.4857510e+03   4.0000000e+00
   1.5003000e+04   1.0000000e+00   1.0000000e+00   2.5332160e+03   5.0000000e+00
   1.5003000e+04   1.0000000e+00   1.0000000e+00   3.2701680e+03   1.0000000e+00
   1.5003000e+04   1.0000000e+00   1.0000000e+00   3.2739430e+03   4.0000000e+00
   1.5003000e+04   1.0000000e+00   1.0000000e+00   3.2750410e+03   4.0000000e+00
   1.5003000e+04   1.0000000e+00   1.0000000e+00   3.2754150e+03   4.0000000e+00
   1.5003000e+04   1.0000000e+00   1.0000000e+00   3.2762350e+03   4.0000000e+00
   1.5003000e+04   1.0000000e+00   1.0000000e+00   3.2769520e+03   4.0000000e+00
   1.5003000e+04   1.0000000e+00   1.0000000e+00   3.2777340e+03   4.0000000e+00
   1.5003000e+04   1.0000000e+00   1.0000000e+00   3.2781210e+03   4.0000000e+00
   1.5003000e+04   1.0000000e+00   1.0000000e+00   3.2791780e+03   4.0000000e+00
   1.5003000e+04   1.0000000e+00   1.0000000e+00   3.2799060e+03   4.0000000e+00
   1.5003000e+04   1.0000000e+00   1.0000000e+00   3.2809170e+03   4.0000000e+00
   1.5003000e+04   1.0000000e+00   1.0000000e+00   3.2811760e+03   4.0000000e+00
   1.5003000e+04   1.0000000e+00   1.0000000e+00   3.2814840e+03   4.0000000e+00
   1.5003000e+04   1.0000000e+00   1.0000000e+00   3.2825390e+03   4.0000000e+00
   1.5003000e+04   1.0000000e+00   1.0000000e+00   3.2843940e+03   4.0000000e+00
   1.5003000e+04   1.0000000e+00   1.0000000e+00   3.3321690e+03   5.0000000e+00
   1.5003000e+04   1.0000000e+00   1.0000000e+00   3.5511530e+03   1.0000000e+00
   1.5003000e+04   1.0000000e+00   1.0000000e+00   3.5935000e+03   4.0000000e+00
   1.5003000e+04   1.0000000e+00   1.0000000e+00   3.5940300e+03   4.0000000e+00
   1.5003000e+04   1.0000000e+00   1.0000000e+00   3.5948210e+03   4.0000000e+00
   1.5003000e+04   1.0000000e+00   1.0000000e+00   3.5954780e+03   4.0000000e+00
   1.5003000e+04   1.0000000e+00   1.0000000e+00   3.5962020e+03   4.0000000e+00
   1.5003000e+04   1.0000000e+00   1.0000000e+00   3.5973530e+03   4.0000000e+00
   1.5003000e+04   1.0000000e+00   1.0000000e+00   3.6101540e+03   5.0000000e+00
   1.5003000e+04   1.0000000e+00   1.0000000e+00   4.2950510e+03   1.0000000e+00
   1.5003000e+04   1.0000000e+00   1.0000000e+00   4.2996840e+03   4.0000000e+00
   1.5003000e+04   1.0000000e+00   1.0000000e+00   4.3004800e+03   4.0000000e+00
   1.5003000e+04   1.0000000e+00   1.0000000e+00   4.3019990e+03   4.0000000e+00
   1.5003000e+04   1.0000000e+00   1.0000000e+00   4.3023410e+03   4.0000000e+00
   1.5003000e+04   1.0000000e+00   1.0000000e+00   4.3033910e+03   4.0000000e+00
   1.5003000e+04   1.0000000e+00   1.0000000e+00   4.3039780e+03   4.0000000e+00
   1.5003000e+04   1.0000000e+00   1.0000000e+00   4.3049440e+03   4.0000000e+00
   1.5003000e+04   1.0000000e+00   1.0000000e+00   4.3053940e+03   4.0000000e+00
   1.5003000e+04   1.0000000e+00   1.0000000e+00   4.3060980e+03   4.0000000e+00
   1.5003000e+04   1.0000000e+00   1.0000000e+00   4.3071030e+03   4.0000000e+00
   1.5003000e+04   1.0000000e+00   1.0000000e+00   4.3082710e+03   4.0000000e+00
   1.5003000e+04   1.0000000e+00   1.0000000e+00   4.3093210e+03   4.0000000e+00
   1.5003000e+04   1.0000000e+00   1.0000000e+00   4.3100330e+03   4.0000000e+00
   1.5003000e+04   1.0000000e+00   1.0000000e+00   4.3530520e+03   5.0000000e+00
   1.5003000e+04   1.0000000e+00   1.0000000e+00   5.6092670e+03   1.0000000e+00
   1.5003000e+04   1.0000000e+00   1.0000000e+00   5.6136940e+03   4.0000000e+00
   1.5003000e+04   1.0000000e+00   1.0000000e+00   5.6151490e+03   4.0000000e+00
   1.5003000e+04   1.0000000e+00   1.0000000e+00   5.6158680e+03   4.0000000e+00
   1.5003000e+04   1.0000000e+00   1.0000000e+00   5.6167490e+03   4.0000000e+00
   1.5003000e+04   1.0000000e+00   1.0000000e+00   5.6177030e+03   4.0000000e+00
   1.5003000e+04   1.0000000e+00   1.0000000e+00   5.6185190e+03   4.0000000e+00
   1.5003000e+04   1.0000000e+00   1.0000000e+00   5.6190140e+03   4.0000000e+00
   1.5003000e+04   1.0000000e+00   1.0000000e+00   5.6199950e+03   4.0000000e+00
   1.5003000e+04   1.0000000e+00   1.0000000e+00   5.6205010e+03   4.0000000e+00
   1.5003000e+04   1.0000000e+00   1.0000000e+00   5.6211330e+03   4.0000000e+00
   1.5003000e+04   1.0000000e+00   1.0000000e+00   5.6221470e+03   4.0000000e+00
   1.5003000e+04   1.0000000e+00   1.0000000e+00   5.6662680e+03   5.0000000e+00
   1.5003000e+04   1.0000000e+00   1.0000000e+00   5.9591740e+03   1.0000000e+00
   1.5003000e+04   1.0000000e+00   1.0000000e+00   5.9590360e+03   4.0000000e+00
   1.5003000e+04   1.0000000e+00   1.0000000e+00   5.9591350e+03   4.0000000e+00
   1.5003000e+04   1.0000000e+00   1.0000000e+00   5.9649290e+03   4.0000000e+00
   1.5003000e+04   1.0000000e+00   1.0000000e+00   5.9653050e+03   4.0000000e+00
   1.5003000e+04   1.0000000e+00   1.0000000e+00   5.9657130e+03   4.0000000e+00
   1.5003000e+04   1.0000000e+00   1.0000000e+00   5.9659010e+03   4.0000000e+00
   1.5003000e+04   1.0000000e+00   1.0000000e+00   5.9664940e+03   4.0000000e+00
   1.5003000e+04   1.0000000e+00   1.0000000e+00   5.9674470e+03   4.0000000e+00
   1.5003000e+04   1.0000000e+00   1.0000000e+00   5.9677650e+03   4.0000000e+00
   1.5003000e+04   1.0000000e+00   1.0000000e+00   5.9687410e+03   4.0000000e+00
   1.5003000e+04   1.0000000e+00   1.0000000e+00   5.9699990e+03   4.0000000e+00
   1.5003000e+04   1.0000000e+00   1.0000000e+00   5.9711210e+03   4.0000000e+00
   1.5003000e+04   1.0000000e+00   1.0000000e+00   6.0141750e+03   5.0000000e+00
   1.5003000e+04   1.0000000e+00   1.0000000e+00   6.2975020e+03   1.0000000e+00
   1.5003000e+04   1.0000000e+00   1.0000000e+00   6.3044970e+03   4.0000000e+00
   1.5003000e+04   1.0000000e+00   1.0000000e+00   6.3054190e+03   4.0000000e+00
   1.5003000e+04   1.0000000e+00   1.0000000e+00   6.3058910e+03   4.0000000e+00
   1.5003000e+04   1.0000000e+00   1.0000000e+00   6.3072410e+03   4.0000000e+00
   1.5003000e+04   1.0000000e+00   1.0000000e+00   6.3081530e+03   4.0000000e+00
   1.5003000e+04   1.0000000e+00   1.0000000e+00   6.3089500e+03   4.0000000e+00
   1.5003000e+04   1.0000000e+00   1.0000000e+00   6.3103470e+03   4.0000000e+00
   1.5003000e+04   1.0000000e+00   1.0000000e+00   6.3120290e+03   4.0000000e+00
   1.5003000e+04   1.0000000e+00   1.0000000e+00   6.3555030e+03   5.0000000e+00
   1.5003000e+04   1.0000000e+00   1.0000000e+00   6.4365260e+03   1.0000000e+00
   1.5003000e+04   1.0000000e+00   1.0000000e+00   6.4457620e+03   4.0000000e+00
   1.5003000e+04   1.0000000e+00   1.0000000e+00   6.4466770e+03   4.0000000e+00
   1.5003000e+04   1.0000000e+00   1.0000000e+00   6.4470930e+03   4.0000000e+00
   1.5003000e+04   1.0000000e+00   1.0000000e+00   6.4478710e+03   4.0000000e+00
   1.5003000e+04   1.0000000e+00   1.0000000e+00   6.4490460e+03   4.0000000e+00
   1.5003000e+04   1.0000000e+00   1.0000000e+00   6.4493690e+03   4.0000000e+00
   1.5003000e+04   1.0000000e+00   1.0000000e+00   6.4503590e+03   4.0000000e+00
   1.5003000e+04   1.0000000e+00   1.0000000e+00   6.4505760e+03   4.0000000e+00
   1.5003000e+04   1.0000000e+00   1.0000000e+00   6.4855270e+03   5.0000000e+00
   1.5003000e+04   1.0000000e+00   1.0000000e+00   6.7700340e+03   1.0000000e+00
   1.5003000e+04   1.0000000e+00   1.0000000e+00   6.7787640e+03   4.0000000e+00
   1.5003000e+04   1.0000000e+00   1.0000000e+00   6.7793660e+03   4.0000000e+00
   1.5003000e+04   1.0000000e+00   1.0000000e+00   6.7798200e+03   4.0000000e+00
   1.5003000e+04   1.0000000e+00   1.0000000e+00   6.7806320e+03   4.0000000e+00
   1.5003000e+04   1.0000000e+00   1.0000000e+00   6.7814210e+03   4.0000000e+00
   1.5003000e+04   1.0000000e+00   1.0000000e+00   6.8290350e+03   5.0000000e+00
   1.5003000e+04   1.0000000e+00   1.0000000e+00   6.8640350e+03   1.0000000e+00
   1.5003000e+04   1.0000000e+00   1.0000000e+00   6.8672600e+03   4.0000000e+00
   1.5003000e+04   1.0000000e+00   1.0000000e+00   6.8680150e+03   4.0000000e+00
   1.5003000e+04   1.0000000e+00   1.0000000e+00   6.8689230e+03   4.0000000e+00
   1.5003000e+04   1.0000000e+00   1.0000000e+00   6.8694280e+03   4.0000000e+00
   1.5003000e+04   1.0000000e+00   1.0000000e+00   6.8699270e+03   4.0000000e+00
   1.5003000e+04   1.0000000e+00   1.0000000e+00   6.8703150e+03   4.0000000e+00
   1.5003000e+04   1.0000000e+00   1.0000000e+00   6.8709280e+03   4.0000000e+00
   1.5003000e+04   1.0000000e+00   1.0000000e+00   6.8712380e+03   4.0000000e+00
   1.5003000e+04   1.0000000e+00   1.0000000e+00   6.8721970e+03   4.0000000e+00
   1.5003000e+04   1.0000000e+00   1.0000000e+00   6.8734280e+03   4.0000000e+00
   1.5003000e+04   1.0000000e+00   1.0000000e+00   6.9215710e+03   4.0000000e+00
   1.5003000e+04   1.0000000e+00   1.0000000e+00   6.9225540e+03   4.0000000e+00
   1.5003000e+04   1.0000000e+00   1.0000000e+00   6.9235380e+03   4.0000000e+00
   1.5003000e+04   1.0000000e+00   1.0000000e+00   6.9240300e+03   4.0000000e+00
   1.5003000e+04   1.0000000e+00   1.0000000e+00   6.9245030e+03   4.0000000e+00
   1.5003000e+04   1.0000000e+00   1.0000000e+00   6.9248840e+03   4.0000000e+00
   1.5003000e+04   1.0000000e+00   1.0000000e+00   6.9253990e+03   4.0000000e+00
   1.5003000e+04   1.0000000e+00   1.0000000e+00   6.9256250e+03   4.0000000e+00
   1.5003000e+04   1.0000000e+00   1.0000000e+00   6.9260360e+03   5.0000000e+00
   1.5003000e+04   1.0000000e+00   1.0000000e+00             Inf   6.0000000e+00
   1.5003000e+04   1.0000000e+00   3.0000000e+00   3.6627500e+02   3.0000000e+00
   1.5003000e+04   1.0000000e+00   3.0000000e+00   3.6947200e+02   4.0000000e+00
   1.5003000e+04   1.0000000e+00   3.0000000e+00   3.7085500e+02   4.0000000e+00
   1.5003000e+04   1.0000000e+00   3.0000000e+00   3.7282700e+02   4.0000000e+00
   1.5003000e+04   1.0000000e+00   3.0000000e+00   3.7417100e+02   4.0000000e+00
   1.5003000e+04   1.0000000e+00   3.0000000e+00   3.7442900e+02   4.0000000e+00
   1.5003000e+04   1.0000000e+00   3.0000000e+00   3.7497900e+02   4.0000000e+00
   1.5003000e+04   1.0000000e+00   3.0000000e+00   3.7574300e+02   4.0000000e+00
   1.5003000e+04   1.0000000e+00   3.0000000e+00   3.7652900e+02   4.0000000e+00
   1.5003000e+04   1.0000000e+00   3.0000000e+00   3.7781700e+02   4.0000000e+00
   1.5003000e+04   1.0000000e+00   3.0000000e+00   3.7910900e+02   4.0000000e+00
   1.5003000e+04   1.0000000e+00   3.0000000e+00   3.7951700e+02   4.0000000e+00
   1.5003000e+04   1.0000000e+00   3.0000000e+00   3.8040500e+02   4.0000000e+00
   1.5003000e+04   1.0000000e+00   3.0000000e+00   3.8145900e+02   4.0000000e+00
   1.5003000e+04   1.0000000e+00   3.0000000e+00   3.8190200e+02   4.0000000e+00
   1.5003000e+04   1.0000000e+00   3.0000000e+00   3.8238200e+02   4.0000000e+00
   1.5003000e+04   1.0000000e+00   3.0000000e+00   3.8460400e+02   4.0000000e+00
   1.5003000e+04   1.0000000e+00   3.0000000e+00   3.8569600e+02   4.0000000e+00
   1.5003000e+04   1.0000000e+00   3.0000000e+00   3.8803300e+02   4.0000000e+00
   1.5003000e+04   1.0000000e+00   3.0000000e+00   3.8925500e+02   4.0000000e+00
   1.5003000e+04   1.0000000e+00   3.0000000e+00   3.9041200e+02   4.0000000e+00
   1.5003000e+04   1.0000000e+00   3.0000000e+00   3.9083200e+02   4.0000000e+00
   1.5003000e+04   1.0000000e+00   3.0000000e+00   3.9134900e+02   4.0000000e+00
   1.5003000e+04   1.0000000e+00   3.0000000e+00   3.9276700e+02   4.0000000e+00
   1.5003000e+04   1.0000000e+00   3.0000000e+00   3.9328300e+02   4.0000000e+00
   1.5003000e+04   1.0000000e+00   3.0000000e+00   3.9398100e+02   4.0000000e+00
   1.5003000e+04   1.0000000e+00   3.0000000e+00   3.9645700e+02   4.0000000e+00
   1.5003000e+04   1.0000000e+00   3.0000000e+00   4.0609200e+02   4.0000000e+00
   1.5003000e+04   1.0000000e+00   3.0000000e+00   4.1527600e+02   5.0000000e+00
   1.5003000e+04   1.0000000e+00   3.0000000e+00   5.7210100e+02   3.0000000e+00
   1.5003000e+04   1.0000000e+00   3.0000000e+00   5.7565900e+02   4.0000000e+00
   1.5003000e+04   1.0000000e+00   3.0000000e+00   5.7678000e+02   4.0000000e+00
   1.5003000e+04   1.0000000e+00   3.0000000e+00   5.7694400e+02   4.0000000e+00
   1.5003000e+04   1.0000000e+00   3.0000000e+00   5.7772100e+02   4.0000000e+00
   1.5003000e+04   1.0000000e+00   3.0000000e+00   5.7904800e+02   4.0000000e+00
   1.5003000e+04   1.0000000e+00   3.0000000e+00   5.7968900e+02   4.0000000e+00
   1.5003000e+04   1.0000000e+00   3.0000000e+00   5.8131300e+02   4.0000000e+00
   1.5003000e+04   1.0000000e+00   3.0000000e+00   5.8193200e+02   4.0000000e+00
   1.5003000e+04   1.0000000e+00   3.0000000e+00   5.8251800e+02   4.0000000e+00
   1.5003000e+04   1.0000000e+00   3.0000000e+00   5.8361000e+02   4.0000000e+00
   1.5003000e+04   1.0000000e+00   3.0000000e+00   5.8458500e+02   4.0000000e+00
   1.5003000e+04   1.0000000e+00   3.0000000e+00   5.8535800e+02   4.0000000e+00
   1.5003000e+04   1.0000000e+00   3.0000000e+00   5.8610900e+02   4.0000000e+00
   1.5003000e+04   1.0000000e+00   3.0000000e+00   5.8666000e+02   4.0000000e+00
   1.5003000e+04   1.0000000e+00   3.0000000e+00   5.8765700e+02   4.0000000e+00
   1.5003000e+04   1.0000000e+00   3.0000000e+00   5.8830500e+02   4.0000000e+00
   1.5003000e+04   1.0000000e+00   3.0000000e+00   5.8955800e+02   4.0000000e+00
   1.5003000e+04   1.0000000e+00   3.0000000e+00   5.9031800e+02   4.0000000e+00
   1.5003000e+04   1.0000000e+00   3.0000000e+00   5.9112800e+02   4.0000000e+00
   1.5003000e+04   1.0000000e+00   3.0000000e+00   5.9187100e+02   4.0000000e+00
   1.5003000e+04   1.0000000e+00   3.0000000e+00   5.9295300e+02   4.0000000e+00
   1.5003000e+04   1.0000000e+00   3.0000000e+00   5.9388900e+02   4.0000000e+00
   1.5003000e+04   1.0000000e+00   3.0000000e+00   6.2410200e+02   5.0000000e+00
   1.5003000e+04   1.0000000e+00   3.0000000e+00   9.3799600e+02   3.0000000e+00
   1.5003000e+04   1.0000000e+00   3.0000000e+00   9.4388600e+02   4.0000000e+00
   1.5003000e+04   1.0000000e+00   3.0000000e+00   9.4582800e+02   4.0000000e+00
   1.5003000e+04   1.0000000e+00   3.0000000e+00   9.4691200e+02   4.0000000e+00
   1.5003000e+04   1.0000000e+00   3.0000000e+00   9.4828400e+02   4.0000000e+00
   1.5003000e+04   1.0000000e+00   3.0000000e+00   9.4858100e+02   4.0000000e+00
   1.5003000e+04   1.0000000e+00   3.0000000e+00   9.4890700e+02   4.0000000e+00
   1.5003000e+04   1.0000000e+00   3.0000000e+00   9.5023700e+02   4.0000000e+00
   1.5003000e+04   1.0000000e+00   3.0000000e+00   9.5102400e+02   4.0000000e+00
   1.5003000e+04   1.0000000e+00   3.0000000e+00   9.5126500e+02   4.0000000e+00
   1.5003000e+04   1.0000000e+00   3.0000000e+00   9.5171900e+02   4.0000000e+00
   1.5003000e+04   1.0000000e+00   3.0000000e+00   9.5315100e+02   4.0000000e+00
   1.5003000e+04   1.0000000e+00   3.0000000e+00   9.5396900e+02   4.0000000e+00
   1.5003000e+04   1.0000000e+00   3.0000000e+00   9.5578100e+02   4.0000000e+00
   1.5003000e+04   1.0000000e+00   3.0000000e+00   9.5667200e+02   4.0000000e+00
   1.5003000e+04   1.0000000e+00   3.0000000e+00   9.8592000e+02   4.0000000e+00
   1.5003000e+04   1.0000000e+00   3.0000000e+00   9.9579800e+02   4.0000000e+00
   1.5003000e+04   1.0000000e+00   3.0000000e+00   1.0019970e+03   5.0000000e+00
   1.5003000e+04   1.0000000e+00   3.0000000e+00   1.4360230e+03   3.0000000e+00
   1.5003000e+04   1.0000000e+00   3.0000000e+00   1.4406520e+03   4.0000000e+00
   1.5003000e+04   1.0000000e+00   3.0000000e+00   1.4419120e+03   4.0000000e+00
   1.5003000e+04   1.0000000e+00   3.0000000e+00   1.4429420e+03   4.0000000e+00
   1.5003000e+04   1.0000000e+00   3.0000000e+00   1.4441000e+03   4.0000000e+00
   1.5003000e+04   1.0000000e+00   3.0000000e+00   1.4457300e+03   4.0000000e+00
   1.5003000e+04   1.0000000e+00   3.0000000e+00   1.4458050e+03   4.0000000e+00
   1.5003000e+04   1.0000000e+00   3.0000000e+00   1.4470770e+03   4.0000000e+00
   1.5003000e+04   1.0000000e+00   3.0000000e+00   1.4485360e+03   4.0000000e+00
   1.5003000e+04   1.0000000e+00   3.0000000e+00   1.4496760e+03   4.0000000e+00
   1.5003000e+04   1.0000000e+00   3.0000000e+00   1.4499980e+03   4.0000000e+00
   1.5003000e+04   1.0000000e+00   3.0000000e+00   1.4506030e+03   4.0000000e+00
   1.5003000e+04   1.0000000e+00   3.0000000e+00   1.4513100e+03   4.0000000e+00
   1.5003000e+04   1.0000000e+00   3.0000000e+00   1.4515260e+03   4.0000000e+00
   1.5003000e+04   1.0000000e+00   3.0000000e+00   1.4521960e+03   4.0000000e+00
   1.5003000e+04   1.0000000e+00   3.0000000e+00   1.4538780e+03   4.0000000e+00
   1.5003000e+04   1.0000000e+00   3.0000000e+00   1.4548120e+03   4.0000000e+00
   1.5003000e+04   1.0000000e+00   3.0000000e+00   1.4555370e+03   4.0000000e+00
   1.5003000e+04   1.0000000e+00   3.0000000e+00   1.4980240e+03   5.0000000e+00
   1.5003000e+04   1.0000000e+00   3.0000000e+00   1.7012910e+03   3.0000000e+00
   1.5003000e+04   1.0000000e+00   3.0000000e+00   1.7081960e+03   4.0000000e+00
   1.5003000e+04   1.0000000e+00   3.0000000e+00   1.7098440e+03   4.0000000e+00
   1.5003000e+04   1.0000000e+00   3.0000000e+00   1.7106750e+03   4.0000000e+00
   1.5003000e+04   1.0000000e+00   3.0000000e+00   1.7117920e+03   4.0000000e+00
   1.5003000e+04   1.0000000e+00   3.0000000e+00   1.7123360e+03   4.0000000e+00
   1.5003000e+04   1.0000000e+00   3.0000000e+00   1.7129680e+03   4.0000000e+00
   1.5003000e+04   1.0000000e+00   3.0000000e+00   1.7134810e+03   4.0000000e+00
   1.5003000e+04   1.0000000e+00   3.0000000e+00   1.7152920e+03   4.0000000e+00
   1.5003000e+04   1.0000000e+00   3.0000000e+00   1.7157000e+03   4.0000000e+00
   1.5003000e+04   1.0000000e+00   3.0000000e+00   1.7163100e+03   4.0000000e+00
   1.5003000e+04   1.0000000e+00   3.0000000e+00   1.7166140e+03   4.0000000e+00
   1.5003000e+04   1.0000000e+00   3.0000000e+00   1.7174000e+03   4.0000000e+00
   1.5003000e+04   1.0000000e+00   3.0000000e+00   1.7190320e+03   4.0000000e+00
   1.5003000e+04   1.0000000e+00   3.0000000e+00   1.7196210e+03   4.0000000e+00
   1.5003000e+04   1.0000000e+00   3.0000000e+00   1.7198900e+03   4.0000000e+00
   1.5003000e+04   1.0000000e+00   3.0000000e+00   1.7206110e+03   4.0000000e+00
   1.5003000e+04   1.0000000e+00   3.0000000e+00   1.7211280e+03   4.0000000e+00
   1.5003000e+04   1.0000000e+00   3.0000000e+00   1.7362570e+03   4.0000000e+00
   1.5003000e+04   1.0000000e+00   3.0000000e+00   1.7582920e+03   5.0000000e+00
   1.5003000e+04   1.0000000e+00   3.0000000e+00   1.8162930e+03   3.0000000e+00
   1.5003000e+04   1.0000000e+00   3.0000000e+00   1.8194420e+03   4.0000000e+00
   1.5003000e+04   1.0000000e+00   3.0000000e+00   1.8202420e+03   4.0000000e+00
   1.5003000e+04   1.0000000e+00   3.0000000e+00   1.8213150e+03   4.0000000e+00
   1.5003000e+04   1.0000000e+00   3.0000000e+00   1.8223550e+03   4.0000000e+00
   1.5003000e+04   1.0000000e+00   3.0000000e+00   1.8239160e+03   4.0000000e+00
   1.5003000e+04   1.0000000e+00   3.0000000e+00   1.8252120e+03   4.0000000e+00
   1.5003000e+04   1.0000000e+00   3.0000000e+00   1.8276980e+03   4.0000000e+00
   1.5003000e+04   1.0000000e+00   3.0000000e+00   1.8279670e+03   4.0000000e+00
   1.5003000e+04   1.0000000e+00   3.0000000e+00   1.8283330e+03   4.0000000e+00
   1.5003000e+04   1.0000000e+00   3.0000000e+00   1.8293680e+03   4.0000000e+00
   1.5003000e+04   1.0000000e+00   3.0000000e+00   1.8307930e+03   4.0000000e+00
   1.5003000e+04   1.0000000e+00   3.0000000e+00   1.8318410e+03   4.0000000e+00
   1.5003000e+04   1.0000000e+00   3.0000000e+00   1.8322890e+03   4.0000000e+00
   1.5003000e+04   1.0000000e+00   3.0000000e+00   1.8326220e+03   4.0000000e+00
   1.5003000e+04   1.0000000e+00   3.0000000e+00   1.8332000e+03   4.0000000e+00
   1.5003000e+04   1.0000000e+00   3.0000000e+00   1.8342270e+03   4.0000000e+00
   1.5003000e+04   1.0000000e+00   3.0000000e+00   1.8551210e+03   4.0000000e+00
   1.5003000e+04   1.0000000e+00   3.0000000e+00   1.8552690e+03   4.0000000e+00
   1.5003000e+04   1.0000000e+00   3.0000000e+00   1.8555250e+03   4.0000000e+00
   1.5003000e+04   1.0000000e+00   3.0000000e+00   1.8692940e+03   5.0000000e+00
   1.5003000e+04   1.0000000e+00   3.0000000e+00   2.1313200e+03   3.0000000e+00
   1.5003000e+04   1.0000000e+00   3.0000000e+00   2.1419830e+03   4.0000000e+00
   1.5003000e+04   1.0000000e+00   3.0000000e+00   2.1425030e+03   4.0000000e+00
   1.5003000e+04   1.0000000e+00   3.0000000e+00   2.1439000e+03   4.0000000e+00
   1.5003000e+04   1.0000000e+00   3.0000000e+00   2.1451650e+03   4.0000000e+00
   1.5003000e+04   1.0000000e+00   3.0000000e+00   2.1459850e+03   4.0000000e+00
   1.5003000e+04   1.0000000e+00   3.0000000e+00   2.1473160e+03   4.0000000e+00
   1.5003000e+04   1.0000000e+00   3.0000000e+00   2.1489170e+03   4.0000000e+00
   1.5003000e+04   1.0000000e+00   3.0000000e+00   2.1499670e+03   4.0000000e+00
   1.5003000e+04   1.0000000e+00   3.0000000e+00   2.1507580e+03   4.0000000e+00
   1.5003000e+04   1.0000000e+00   3.0000000e+00   2.1510680e+03   4.0000000e+00
   1.5003000e+04   1.0000000e+00   3.0000000e+00   2.1518050e+03   4.0000000e+00
   1.5003000e+04   1.0000000e+00   3.0000000e+00   2.1524910e+03   4.0000000e+00
   1.5003000e+04   1.0000000e+00   3.0000000e+00   2.1527990e+03   4.0000000e+00
   1.5003000e+04   1.0000000e+00   3.0000000e+00   2.1540620e+03   4.0000000e+00
   1.5003000e+04   1.0000000e+00   3.0000000e+00   2.1550240e+03   4.0000000e+00
   1.5003000e+04   1.0000000e+00   3.0000000e+00   2.1791930e+03   4.0000000e+00
   1.5003000e+04   1.0000000e+00   3.0000000e+00   2.1810900e+03   4.0000000e+00
   1.5003000e+04   1.0000000e+00   3.0000000e+00   2.1813210e+03   5.0000000e+00
   1.5003000e+04   1.0000000e+00   3.0000000e+00   2.2173210e+03   3.0000000e+00
   1.5003000e+04   1.0000000e+00   3.0000000e+00   2.2266180e+03   4.0000000e+00
   1.5003000e+04   1.0000000e+00   3.0000000e+00   2.2275140e+03   4.0000000e+00
   1.5003000e+04   1.0000000e+00   3.0000000e+00   2.2281150e+03   4.0000000e+00
   1.5003000e+04   1.0000000e+00   3.0000000e+00   2.2285950e+03   4.0000000e+00
   1.5003000e+04   1.0000000e+00   3.0000000e+00   2.2288950e+03   4.0000000e+00
   1.5003000e+04   1.0000000e+00   3.0000000e+00   2.2293880e+03   4.0000000e+00
   1.5003000e+04   1.0000000e+00   3.0000000e+00   2.2301300e+03   4.0000000e+00
   1.5003000e+04   1.0000000e+00   3.0000000e+00   2.2305590e+03   4.0000000e+00
   1.5003000e+04   1.0000000e+00   3.0000000e+00   2.2309390e+03   4.0000000e+00
   1.5003000e+04   1.0000000e+00   3.0000000e+00   2.2318110e+03   4.0000000e+00
   1.5003000e+04   1.0000000e+00   3.0000000e+00   2.2323660e+03   4.0000000e+00
   1.5003000e+04   1.0000000e+00   3.0000000e+00   2.2330520e+03   4.0000000e+00
   1.5003000e+04   1.0000000e+00   3.0000000e+00   2.2332580e+03   4.0000000e+00
   1.5003000e+04   1.0000000e+00   3.0000000e+00   2.2344130e+03   4.0000000e+00
   1.5003000e+04   1.0000000e+00   3.0000000e+00   2.2367750e+03   4.0000000e+00
   1.5003000e+04   1.0000000e+00   3.0000000e+00   2.2775950e+03   4.0000000e+00
   1.5003000e+04   1.0000000e+00   3.0000000e+00   2.2778460e+03   4.0000000e+00
   1.5003000e+04   1.0000000e+00   3.0000000e+00   2.2786930e+03   4.0000000e+00
   1.5003000e+04   1.0000000e+00   3.0000000e+00   2.2791700e+03   4.0000000e+00
   1.5003000e+04   1.0000000e+00   3.0000000e+00   2.2813220e+03   5.0000000e+00
   1.5003000e+04   1.0000000e+00   3.0000000e+00   3.0202060e+03   3.0000000e+00
   1.5003000e+04   1.0000000e+00   3.0000000e+00   3.0379310e+03   4.0000000e+00
   1.5003000e+04   1.0000000e+00   3.0000000e+00   3.0389590e+03   4.0000000e+00
   1.5003000e+04   1.0000000e+00   3.0000000e+00   3.0398680e+03   4.0000000e+00
   1.5003000e+04   1.0000000e+00   3.0000000e+00   3.0412290e+03   4.0000000e+00
   1.5003000e+04   1.0000000e+00   3.0000000e+00   3.0423030e+03   4.0000000e+00
   1.5003000e+04   1.0000000e+00   3.0000000e+00   3.0428070e+03   4.0000000e+00
   1.5003000e+04   1.0000000e+00   3.0000000e+00   3.0432560e+03   4.0000000e+00
   1.5003000e+04   1.0000000e+00   3.0000000e+00   3.0440840e+03   4.0000000e+00
   1.5003000e+04   1.0000000e+00   3.0000000e+00   3.0443770e+03   4.0000000e+00
   1.5003000e+04   1.0000000e+00   3.0000000e+00   3.0446440e+03   4.0000000e+00
   1.5003000e+04   1.0000000e+00   3.0000000e+00   3.0461250e+03   4.0000000e+00
   1.5003000e+04   1.0000000e+00   3.0000000e+00   3.0473410e+03   4.0000000e+00
   1.5003000e+04   1.0000000e+00   3.0000000e+00   3.0491120e+03   4.0000000e+00
   1.5003000e+04   1.0000000e+00   3.0000000e+00   3.0496780e+03   4.0000000e+00
   1.5003000e+04   1.0000000e+00   3.0000000e+00   3.0503950e+03   4.0000000e+00
   1.5003000e+04   1.0000000e+00   3.0000000e+00   3.0519360e+03   4.0000000e+00
   1.5003000e+04   1.0000000e+00   3.0000000e+00   3.0539810e+03   4.0000000e+00
   1.5003000e+04   1.0000000e+00   3.0000000e+00   3.0832070e+03   5.0000000e+00
   1.5003000e+04   1.0000000e+00   3.0000000e+00   4.4673010e+03   3.0000000e+00
   1.5003000e+04   1.0000000e+00   3.0000000e+00   4.4700240e+03   4.0000000e+00
   1.5003000e+04   1.0000000e+00   3.0000000e+00   4.4718740e+03   4.0000000e+00
   1.5003000e+04   1.0000000e+00   3.0000000e+00   4.4739600e+03   4.0000000e+00
   1.5003000e+04   1.0000000e+00   3.0000000e+00   4.4745760e+03   4.0000000e+00
   1.5003000e+04   1.0000000e+00   3.0000000e+00   4.4750310e+03   4.0000000e+00
   1.5003000e+04   1.0000000e+00   3.0000000e+00   4.4761960e+03   4.0000000e+00
   1.5003000e+04   1.0000000e+00   3.0000000e+00   4.4769260e+03   4.0000000e+00
   1.5003000e+04   1.0000000e+00   3.0000000e+00   4.4782960e+03   4.0000000e+00
   1.5003000e+04   1.0000000e+00   3.0000000e+00   4.4795520e+03   4.0000000e+00
   1.5003000e+04   1.0000000e+00   3.0000000e+00   4.4799030e+03   4.0000000e+00
   1.5003000e+04   1.0000000e+00   3.0000000e+00   4.4803520e+03   4.0000000e+00
   1.5003000e+04   1.0000000e+00   3.0000000e+00   4.4812700e+03   4.0000000e+00
   1.5003000e+04   1.0000000e+00   3.0000000e+00   4.4820030e+03   4.0000000e+00
   1.5003000e+04   1.0000000e+00   3.0000000e+00   4.4822370e+03   4.0000000e+00
   1.5003000e+04   1.0000000e+00   3.0000000e+00   4.4829450e+03   4.0000000e+00
   1.5003000e+04   1.0000000e+00   3.0000000e+00   4.4840310e+03   4.0000000e+00
   1.5003000e+04   1.0000000e+00   3.0000000e+00   4.4850570e+03   4.0000000e+00
   1.5003000e+04   1.0000000e+00   3.0000000e+00   4.4869290e+03   4.0000000e+00
   1.5003000e+04   1.0000000e+00   3.0000000e+00   4.4879760e+03   4.0000000e+00
   1.5003000e+04   1.0000000e+00   3.0000000e+00   4.4885590e+03   4.0000000e+00
   1.5003000e+04   1.0000000e+00   3.0000000e+00   4.4893090e+03   4.0000000e+00
   1.5003000e+04   1.0000000e+00   3.0000000e+00   4.4912560e+03   4.0000000e+00
   1.5003000e+04   1.0000000e+00   3.0000000e+00   4.5183020e+03   5.0000000e+00
   1.5003000e+04   1.0000000e+00   3.0000000e+00   4.9196180e+03   3.0000000e+00
   1.5003000e+04   1.0000000e+00   3.0000000e+00   4.9310140e+03   4.0000000e+00
   1.5003000e+04   1.0000000e+00   3.0000000e+00   4.9324660e+03   4.0000000e+00
   1.5003000e+04   1.0000000e+00   3.0000000e+00   4.9333310e+03   4.0000000e+00
   1.5003000e+04   1.0000000e+00   3.0000000e+00   4.9335780e+03   4.0000000e+00
   1.5003000e+04   1.0000000e+00   3.0000000e+00   4.9341610e+03   4.0000000e+00
   1.5003000e+04   1.0000000e+00   3.0000000e+00   4.9350430e+03   4.0000000e+00
   1.5003000e+04   1.0000000e+00   3.0000000e+00   4.9356980e+03   4.0000000e+00
   1.5003000e+04   1.0000000e+00   3.0000000e+00   4.9360970e+03   4.0000000e+00
   1.5003000e+04   1.0000000e+00   3.0000000e+00   4.9372900e+03   4.0000000e+00
   1.5003000e+04   1.0000000e+00   3.0000000e+00   4.9382470e+03   4.0000000e+00
   1.5003000e+04   1.0000000e+00   3.0000000e+00   4.9394930e+03   4.0000000e+00
   1.5003000e+04   1.0000000e+00   3.0000000e+00   4.9400520e+03   4.0000000e+00
   1.5003000e+04   1.0000000e+00   3.0000000e+00   4.9406090e+03   4.0000000e+00
   1.5003000e+04   1.0000000e+00   3.0000000e+00   4.9410230e+03   4.0000000e+00
   1.5003000e+04   1.0000000e+00   3.0000000e+00   4.9415710e+03   4.0000000e+00
   1.5003000e+04   1.0000000e+00   3.0000000e+00   4.9426710e+03   4.0000000e+00
   1.5003000e+04   1.0000000e+00   3.0000000e+00   4.9445660e+03   4.0000000e+00
   1.5003000e+04   1.0000000e+00   3.0000000e+00   4.9766190e+03   5.0000000e+00
   1.5003000e+04   1.0000000e+00   3.0000000e+00   5.0116190e+03   3.0000000e+00
   1.5003000e+04   1.0000000e+00   3.0000000e+00   5.0189480e+03   4.0000000e+00
   1.5003000e+04   1.0000000e+00   3.0000000e+00   5.0203260e+03   4.0000000e+00
   1.5003000e+04   1.0000000e+00   3.0000000e+00   5.0211240e+03   4.0000000e+00
   1.5003000e+04   1.0000000e+00   3.0000000e+00   5.0223090e+03   4.0000000e+00
   1.5003000e+04   1.0000000e+00   3.0000000e+00   5.0232870e+03   4.0000000e+00
   1.5003000e+04   1.0000000e+00   3.0000000e+00   5.0239640e+03   4.0000000e+00
   1.5003000e+04   1.0000000e+00   3.0000000e+00   5.0244650e+03   4.0000000e+00
   1.5003000e+04   1.0000000e+00   3.0000000e+00   5.0255240e+03   4.0000000e+00
   1.5003000e+04   1.0000000e+00   3.0000000e+00   5.0259960e+03   4.0000000e+00
   1.5003000e+04   1.0000000e+00   3.0000000e+00   5.0266780e+03   4.0000000e+00
   1.5003000e+04   1.0000000e+00   3.0000000e+00   5.0277500e+03   4.0000000e+00
   1.5003000e+04   1.0000000e+00   3.0000000e+00   5.0286840e+03   4.0000000e+00
   1.5003000e+04   1.0000000e+00   3.0000000e+00   5.0294350e+03   4.0000000e+00
   1.5003000e+04   1.0000000e+00   3.0000000e+00   5.0295680e+03   4.0000000e+00
   1.5003000e+04   1.0000000e+00   3.0000000e+00   5.0544690e+03   4.0000000e+00
   1.5003000e+04   1.0000000e+00   3.0000000e+00   5.0546480e+03   4.0000000e+00
   1.5003000e+04   1.0000000e+00   3.0000000e+00   5.0567670e+03   4.0000000e+00
   1.5003000e+04   1.0000000e+00   3.0000000e+00   5.0593410e+03   4.0000000e+00
   1.5003000e+04   1.0000000e+00   3.0000000e+00   5.0696200e+03   5.0000000e+00
   1.5003000e+04   1.0000000e+00   3.0000000e+00             Inf   6.0000000e+00
   1.5003000e+04   2.0000000e+00   1.0000000e+00   8.1629700e+02   1.0000000e+00
   1.5003000e+04   2.0000000e+00   1.0000000e+00   8.2060600e+02   4.0000000e+00
   1.5003000e+04   2.0000000e+00   1.0000000e+00   8.2245800e+02   4.0000000e+00
   1.5003000e+04   2.0000000e+00   1.0000000e+00   8.2336900e+02   4.0000000e+00
   1.5003000e+04   2.0000000e+00   1.0000000e+00   8.2434300e+02   4.0000000e+00
   1.5003000e+04   2.0000000e+00   1.0000000e+00   8.2569800e+02   4.0000000e+00
   1.5003000e+04   2.0000000e+00   1.0000000e+00   8.2685400e+02   4.0000000e+00
   1.5003000e+04   2.0000000e+00   1.0000000e+00   8.2882600e+02   4.0000000e+00
   1.5003000e+04   2.0000000e+00   1.0000000e+00   8.3041500e+02   4.0000000e+00
   1.5003000e+04   2.0000000e+00   1.0000000e+00   8.3173800e+02   4.0000000e+00
   1.5003000e+04   2.0000000e+00   1.0000000e+00   8.3242700e+02   4.0000000e+00
   1.5003000e+04   2.0000000e+00   1.0000000e+00   8.3335300e+02   4.0000000e+00
   1.5003000e+04   2.0000000e+00   1.0000000e+00   8.3532000e+02   4.0000000e+00
   1.5003000e+04   2.0000000e+00   1.0000000e+00   8.3592000e+02   4.0000000e+00
   1.5003000e+04   2.0000000e+00   1.0000000e+00   8.3633500e+02   4.0000000e+00
   1.5003000e+04   2.0000000e+00   1.0000000e+00   8.3698400e+02   4.0000000e+00
   1.5003000e+04   2.0000000e+00   1.0000000e+00   8.3888800e+02   4.0000000e+00
   1.5003000e+04   2.0000000e+00   1.0000000e+00   8.7693900e+02   4.0000000e+00
   1.5003000e+04   2.0000000e+00   1.0000000e+00   8.7866300e+02   4.0000000e+00
   1.5003000e+04   2.0000000e+00   1.0000000e+00   8.7951500e+02   4.0000000e+00
   1.5003000e+04   2.0000000e+00   1.0000000e+00   8.8192100e+02   4.0000000e+00
   1.5003000e+04   2.0000000e+00   1.0000000e+00   8.8287800e+02   4.0000000e+00
   1.5003000e+04   2.0000000e+00   1.0000000e+00   8.8365000e+02   4.0000000e+00
   1.5003000e+04   2.0000000e+00   1.0000000e+00   8.8499200e+02   4.0000000e+00
   1.5003000e+04   2.0000000e+00   1.0000000e+00   8.8549500e+02   4.0000000e+00
   1.5003000e+04   2.0000000e+00   1.0000000e+00   8.9863500e+02   4.0000000e+00
   1.5003000e+04   2.0000000e+00   1.0000000e+00   9.2029700e+02   5.0000000e+00
   1.5003000e+04   2.0000000e+00   1.0000000e+00   1.2748400e+03   1.0000000e+00
   1.5003000e+04   2.0000000e+00   1.0000000e+00   1.2797600e+03   4.0000000e+00
   1.5003000e+04   2.0000000e+00   1.0000000e+00   1.2808180e+03   4.0000000e+00
   1.5003000e+04   2.0000000e+00   1.0000000e+00   1.2812620e+03   4.0000000e+00
   1.5003000e+04   2.0000000e+00   1.0000000e+00   1.2828910e+03   4.0000000e+00
   1.5003000e+04   2.0000000e+00   1.0000000e+00   1.2839020e+03   4.0000000e+00
   1.5003000e+04   2.0000000e+00   1.0000000e+00   1.2851620e+03   4.0000000e+00
   1.5003000e+04   2.0000000e+00   1.0000000e+00   1.2863590e+03   4.0000000e+00
   1.5003000e+04   2.0000000e+00   1.0000000e+00   1.2866230e+03   4.0000000e+00
   1.5003000e+04   2.0000000e+00   1.0000000e+00   1.2875540e+03   4.0000000e+00
   1.5003000e+04   2.0000000e+00   1.0000000e+00   1.2884590e+03   4.0000000e+00
   1.5003000e+04   2.0000000e+00   1.0000000e+00   1.2890230e+03   4.0000000e+00
   1.5003000e+04   2.0000000e+00   1.0000000e+00   1.2897100e+03   4.0000000e+00
   1.5003000e+04   2.0000000e+00   1.0000000e+00   1.2902240e+03   4.0000000e+00
   1.5003000e+04   2.0000000e+00   1.0000000e+00   1.2912680e+03   4.0000000e+00
   1.5003000e+04   2.0000000e+00   1.0000000e+00   1.2921700e+03   4.0000000e+00
   1.5003000e+04   2.0000000e+00   1.0000000e+00   1.2926130e+03   4.0000000e+00
   1.5003000e+04   2.0000000e+00   1.0000000e+00   1.2933340e+03   4.0000000e+00
   1.5003000e+04   2.0000000e+00   1.0000000e+00   1.2945200e+03   4.0000000e+00
   1.5003000e+04   2.0000000e+00   1.0000000e+00   1.2955140e+03   4.0000000e+00
   1.5003000e+04   2.0000000e+00   1.0000000e+00   1.2965020e+03   4.0000000e+00
   1.5003000e+04   2.0000000e+00   1.0000000e+00   1.3513270e+03   4.0000000e+00
   1.5003000e+04   2.0000000e+00   1.0000000e+00   1.3918400e+03   5.0000000e+00
   1.5003000e+04   2.0000000e+00   1.0000000e+00   1.6672480e+03   1.0000000e+00
   1.5003000e+04   2.0000000e+00   1.0000000e+00   1.6741350e+03   4.0000000e+00
   1.5003000e+04   2.0000000e+00   1.0000000e+00   1.6754600e+03   4.0000000e+00
   1.5003000e+04   2.0000000e+00   1.0000000e+00   1.6764100e+03   4.0000000e+00
   1.5003000e+04   2.0000000e+00   1.0000000e+00   1.6765310e+03   4.0000000e+00
   1.5003000e+04   2.0000000e+00   1.0000000e+00   1.6774430e+03   4.0000000e+00
   1.5003000e+04   2.0000000e+00   1.0000000e+00   1.6776290e+03   4.0000000e+00
   1.5003000e+04   2.0000000e+00   1.0000000e+00   1.6789600e+03   4.0000000e+00
   1.5003000e+04   2.0000000e+00   1.0000000e+00   1.6791470e+03   4.0000000e+00
   1.5003000e+04   2.0000000e+00   1.0000000e+00   1.6802530e+03   4.0000000e+00
   1.5003000e+04   2.0000000e+00   1.0000000e+00   1.6806740e+03   4.0000000e+00
   1.5003000e+04   2.0000000e+00   1.0000000e+00   1.6814710e+03   4.0000000e+00
   1.5003000e+04   2.0000000e+00   1.0000000e+00   1.6827880e+03   4.0000000e+00
   1.5003000e+04   2.0000000e+00   1.0000000e+00   1.6840380e+03   4.0000000e+00
   1.5003000e+04   2.0000000e+00   1.0000000e+00   1.6850230e+03   4.0000000e+00
   1.5003000e+04   2.0000000e+00   1.0000000e+00   1.6858800e+03   4.0000000e+00
   1.5003000e+04   2.0000000e+00   1.0000000e+00   1.6865630e+03   4.0000000e+00
   1.5003000e+04   2.0000000e+00   1.0000000e+00   1.6867940e+03   4.0000000e+00
   1.5003000e+04   2.0000000e+00   1.0000000e+00   1.7803320e+03   4.0000000e+00
   1.5003000e+04   2.0000000e+00   1.0000000e+00   1.7825540e+03   4.0000000e+00
   1.5003000e+04   2.0000000e+00   1.0000000e+00   1.7833290e+03   4.0000000e+00
   1.5003000e+04   2.0000000e+00   1.0000000e+00   1.7843790e+03   4.0000000e+00
   1.5003000e+04   2.0000000e+00   1.0000000e+00   1.7854660e+03   4.0000000e+00
   1.5003000e+04   2.0000000e+00   1.0000000e+00   1.7863910e+03   4.0000000e+00
   1.5003000e+04   2.0000000e+00   1.0000000e+00   1.7865280e+03   4.0000000e+00
   1.5003000e+04   2.0000000e+00   1.0000000e+00   1.7879860e+03   4.0000000e+00
   1.5003000e+04   2.0000000e+00   1.0000000e+00   1.7942480e+03   5.0000000e+00
   1.5003000e+04   2.0000000e+00   1.0000000e+00   2.0766760e+03   1.0000000e+00
   1.5003000e+04   2.0000000e+00   1.0000000e+00   2.0810760e+03   4.0000000e+00
   1.5003000e+04   2.0000000e+00   1.0000000e+00   2.0826000e+03   4.0000000e+00
   1.5003000e+04   2.0000000e+00   1.0000000e+00   2.0841540e+03   4.0000000e+00
   1.5003000e+04   2.0000000e+00   1.0000000e+00   2.0846510e+03   4.0000000e+00
   1.5003000e+04   2.0000000e+00   1.0000000e+00   2.0861530e+03   4.0000000e+00
   1.5003000e+04   2.0000000e+00   1.0000000e+00   2.0868510e+03   4.0000000e+00
   1.5003000e+04   2.0000000e+00   1.0000000e+00   2.0886660e+03   4.0000000e+00
   1.5003000e+04   2.0000000e+00   1.0000000e+00   2.0898270e+03   4.0000000e+00
   1.5003000e+04   2.0000000e+00   1.0000000e+00   2.0904500e+03   4.0000000e+00
   1.5003000e+04   2.0000000e+00   1.0000000e+00   2.0912130e+03   4.0000000e+00
   1.5003000e+04   2.0000000e+00   1.0000000e+00   2.0913380e+03   4.0000000e+00
   1.5003000e+04   2.0000000e+00   1.0000000e+00   2.0914600e+03   4.0000000e+00
   1.5003000e+04   2.0000000e+00   1.0000000e+00   2.0928860e+03   4.0000000e+00
   1.5003000e+04   2.0000000e+00   1.0000000e+00   2.1876760e+03   5.0000000e+00
   1.5003000e+04   2.0000000e+00   1.0000000e+00   2.3250500e+03   1.0000000e+00
   1.5003000e+04   2.0000000e+00   1.0000000e+00   2.3335410e+03   4.0000000e+00
   1.5003000e+04   2.0000000e+00   1.0000000e+00   2.3346180e+03   4.0000000e+00
   1.5003000e+04   2.0000000e+00   1.0000000e+00   2.3359770e+03   4.0000000e+00
   1.5003000e+04   2.0000000e+00   1.0000000e+00   2.3367010e+03   4.0000000e+00
   1.5003000e+04   2.0000000e+00   1.0000000e+00   2.3378350e+03   4.0000000e+00
   1.5003000e+04   2.0000000e+00   1.0000000e+00   2.3381530e+03   4.0000000e+00
   1.5003000e+04   2.0000000e+00   1.0000000e+00   2.3387990e+03   4.0000000e+00
   1.5003000e+04   2.0000000e+00   1.0000000e+00   2.3393300e+03   4.0000000e+00
   1.5003000e+04   2.0000000e+00   1.0000000e+00   2.3407540e+03   4.0000000e+00
   1.5003000e+04   2.0000000e+00   1.0000000e+00   2.3428130e+03   4.0000000e+00
   1.5003000e+04   2.0000000e+00   1.0000000e+00   2.3437030e+03   4.0000000e+00
   1.5003000e+04   2.0000000e+00   1.0000000e+00   2.3455920e+03   4.0000000e+00
   1.5003000e+04   2.0000000e+00   1.0000000e+00   2.3459330e+03   4.0000000e+00
   1.5003000e+04   2.0000000e+00   1.0000000e+00   2.3461630e+03   4.0000000e+00
   1.5003000e+04   2.0000000e+00   1.0000000e+00   2.3474240e+03   4.0000000e+00
   1.5003000e+04   2.0000000e+00   1.0000000e+00   2.3475910e+03   4.0000000e+00
   1.5003000e+04   2.0000000e+00   1.0000000e+00   2.4520500e+03   5.0000000e+00
   1.5003000e+04   2.0000000e+00   1.0000000e+00   2.7463000e+03   1.0000000e+00
   1.5003000e+04   2.0000000e+00   1.0000000e+00   2.7539200e+03   4.0000000e+00
   1.5003000e+04   2.0000000e+00   1.0000000e+00   2.7553350e+03   4.0000000e+00
   1.5003000e+04   2.0000000e+00   1.0000000e+00   2.7560480e+03   4.0000000e+00
   1.5003000e+04   2.0000000e+00   1.0000000e+00   2.7574510e+03   4.0000000e+00
   1.5003000e+04   2.0000000e+00   1.0000000e+00   2.7588160e+03   4.0000000e+00
   1.5003000e+04   2.0000000e+00   1.0000000e+00   2.7605190e+03   4.0000000e+00
   1.5003000e+04   2.0000000e+00   1.0000000e+00   2.7622100e+03   4.0000000e+00
   1.5003000e+04   2.0000000e+00   1.0000000e+00   2.7627080e+03   4.0000000e+00
   1.5003000e+04   2.0000000e+00   1.0000000e+00   2.7633280e+03   4.0000000e+00
   1.5003000e+04   2.0000000e+00   1.0000000e+00   2.7636490e+03   4.0000000e+00
   1.5003000e+04   2.0000000e+00   1.0000000e+00   2.7656480e+03   4.0000000e+00
   1.5003000e+04   2.0000000e+00   1.0000000e+00   2.8743000e+03   5.0000000e+00
   1.5003000e+04   2.0000000e+00   1.0000000e+00   3.8473280e+03   1.0000000e+00
   1.5003000e+04   2.0000000e+00   1.0000000e+00   3.8547740e+03   4.0000000e+00
   1.5003000e+04   2.0000000e+00   1.0000000e+00   3.8567470e+03   4.0000000e+00
   1.5003000e+04   2.0000000e+00   1.0000000e+00   3.8579760e+03   4.0000000e+00
   1.5003000e+04   2.0000000e+00   1.0000000e+00   3.8590360e+03   4.0000000e+00
   1.5003000e+04   2.0000000e+00   1.0000000e+00   3.8603480e+03   4.0000000e+00
   1.5003000e+04   2.0000000e+00   1.0000000e+00   3.8606440e+03   4.0000000e+00
   1.5003000e+04   2.0000000e+00   1.0000000e+00   3.8613540e+03   4.0000000e+00
   1.5003000e+04   2.0000000e+00   1.0000000e+00   3.8617020e+03   4.0000000e+00
   1.5003000e+04   2.0000000e+00   1.0000000e+00   3.8627280e+03   4.0000000e+00
   1.5003000e+04   2.0000000e+00   1.0000000e+00   3.8643050e+03   4.0000000e+00
   1.5003000e+04   2.0000000e+00   1.0000000e+00   3.8656630e+03   4.0000000e+00
   1.5003000e+04   2.0000000e+00   1.0000000e+00   3.9543280e+03   5.0000000e+00
   1.5003000e+04   2.0000000e+00   1.0000000e+00   4.6323590e+03   1.0000000e+00
   1.5003000e+04   2.0000000e+00   1.0000000e+00   4.6355910e+03   4.0000000e+00
   1.5003000e+04   2.0000000e+00   1.0000000e+00   4.6379890e+03   4.0000000e+00
   1.5003000e+04   2.0000000e+00   1.0000000e+00   4.6391350e+03   4.0000000e+00
   1.5003000e+04   2.0000000e+00   1.0000000e+00   4.6394520e+03   4.0000000e+00
   1.5003000e+04   2.0000000e+00   1.0000000e+00   4.6404700e+03   4.0000000e+00
   1.5003000e+04   2.0000000e+00   1.0000000e+00   4.6409300e+03   4.0000000e+00
   1.5003000e+04   2.0000000e+00   1.0000000e+00   4.6414930e+03   4.0000000e+00
   1.5003000e+04   2.0000000e+00   1.0000000e+00   4.6435530e+03   4.0000000e+00
   1.5003000e+04   2.0000000e+00   1.0000000e+00   4.6441800e+03   4.0000000e+00
   1.5003000e+04   2.0000000e+00   1.0000000e+00   4.6457330e+03   4.0000000e+00
   1.5003000e+04   2.0000000e+00   1.0000000e+00   4.6468710e+03   4.0000000e+00
   1.5003000e+04   2.0000000e+00   1.0000000e+00   4.6479200e+03   4.0000000e+00
   1.5003000e+04   2.0000000e+00   1.0000000e+00   4.6517640e+03   4.0000000e+00
   1.5003000e+04   2.0000000e+00   1.0000000e+00   4.7185720e+03   4.0000000e+00
   1.5003000e+04   2.0000000e+00   1.0000000e+00   4.7194090e+03   4.0000000e+00
   1.5003000e+04   2.0000000e+00   1.0000000e+00   4.7202970e+03   4.0000000e+00
   1.5003000e+04   2.0000000e+00   1.0000000e+00   4.7211540e+03   4.0000000e+00
   1.5003000e+04   2.0000000e+00   1.0000000e+00   4.7228840e+03   4.0000000e+00
   1.5003000e+04   2.0000000e+00   1.0000000e+00   4.7239470e+03   4.0000000e+00
   1.5003000e+04   2.0000000e+00   1.0000000e+00   4.7255270e+03   4.0000000e+00
   1.5003000e+04   2.0000000e+00   1.0000000e+00   4.7268250e+03   4.0000000e+00
   1.5003000e+04   2.0000000e+00   1.0000000e+00   4.7280130e+03   4.0000000e+00
   1.5003000e+04   2.0000000e+00   1.0000000e+00   4.7284920e+03   4.0000000e+00
   1.5003000e+04   2.0000000e+00   1.0000000e+00   4.7299200e+03   4.0000000e+00
   1.5003000e+04   2.0000000e+00   1.0000000e+00   4.7309310e+03   4.0000000e+00
   1.5003000e+04   2.0000000e+00   1.0000000e+00   4.7313590e+03   5.0000000e+00
   1.5003000e+04   2.0000000e+00   1.0000000e+00   4.7853600e+03   1.0000000e+00
   1.5003000e+04   2.0000000e+00   1.0000000e+00   4.7935080e+03   4.0000000e+00
   1.5003000e+04   2.0000000e+00   1.0000000e+00   4.7964880e+03   4.0000000e+00
   1.5003000e+04   2.0000000e+00   1.0000000e+00   4.7976670e+03   4.0000000e+00
   1.5003000e+04   2.0000000e+00   1.0000000e+00   4.7980800e+03   4.0000000e+00
   1.5003000e+04   2.0000000e+00   1.0000000e+00   4.7989710e+03   4.0000000e+00
   1.5003000e+04   2.0000000e+00   1.0000000e+00   4.7990210e+03   4.0000000e+00
   1.5003000e+04   2.0000000e+00   1.0000000e+00   4.8003830e+03   4.0000000e+00
   1.5003000e+04   2.0000000e+00   1.0000000e+00   4.8742070e+03   4.0000000e+00
   1.5003000e+04   2.0000000e+00   1.0000000e+00   4.8823600e+03   5.0000000e+00
   1.5003000e+04   2.0000000e+00   1.0000000e+00   5.9078150e+03   1.0000000e+00
   1.5003000e+04   2.0000000e+00   1.0000000e+00   5.9145500e+03   4.0000000e+00
   1.5003000e+04   2.0000000e+00   1.0000000e+00   5.9172050e+03   4.0000000e+00
   1.5003000e+04   2.0000000e+00   1.0000000e+00   5.9181780e+03   4.0000000e+00
   1.5003000e+04   2.0000000e+00   1.0000000e+00   5.9184820e+03   4.0000000e+00
   1.5003000e+04   2.0000000e+00   1.0000000e+00   5.9195770e+03   4.0000000e+00
   1.5003000e+04   2.0000000e+00   1.0000000e+00   5.9209730e+03   4.0000000e+00
   1.5003000e+04   2.0000000e+00   1.0000000e+00   5.9217510e+03   4.0000000e+00
   1.5003000e+04   2.0000000e+00   1.0000000e+00   5.9224310e+03   4.0000000e+00
   1.5003000e+04   2.0000000e+00   1.0000000e+00   5.9236080e+03   4.0000000e+00
   1.5003000e+04   2.0000000e+00   1.0000000e+00   5.9246100e+03   4.0000000e+00
   1.5003000e+04   2.0000000e+00   1.0000000e+00   5.9256600e+03   4.0000000e+00
   1.5003000e+04   2.0000000e+00   1.0000000e+00   6.0218150e+03   5.0000000e+00
   1.5003000e+04   2.0000000e+00   1.0000000e+00             Inf   6.0000000e+00
   1.5003000e+04   2.0000000e+00   3.0000000e+00   3.3001000e+01   3.0000000e+00
   1.5003000e+04   2.0000000e+00   3.0000000e+00   3.9142000e+01   4.0000000e+00
   1.5003000e+04   2.0000000e+00   3.0000000e+00   4.7286000e+01   4.0000000e+00
   1.5003000e+04   2.0000000e+00   3.0000000e+00   4.8378000e+01   4.0000000e+00
   1.5003000e+04   2.0000000e+00   3.0000000e+00   4.9613000e+01   4.0000000e+00
   1.5003000e+04   2.0000000e+00   3.0000000e+00   5.1110000e+01   4.0000000e+00
   1.5003000e+04   2.0000000e+00   3.0000000e+00   5.6096000e+01   4.0000000e+00
   1.5003000e+04   2.0000000e+00   3.0000000e+00   5.7067000e+01   4.0000000e+00
   1.5003000e+04   2.0000000e+00   3.0000000e+00   5.7981000e+01   4.0000000e+00
   1.5003000e+04   2.0000000e+00   3.0000000e+00   5.8679000e+01   4.0000000e+00
   1.5003000e+04   2.0000000e+00   3.0000000e+00   5.9146000e+01   4.0000000e+00
   1.5003000e+04   2.0000000e+00   3.0000000e+00   5.9913000e+01   4.0000000e+00
   1.5003000e+04   2.0000000e+00   3.0000000e+00   6.0103000e+01   4.0000000e+00
   1.5003000e+04   2.0000000e+00   3.0000000e+00   6.1173000e+01   4.0000000e+00
   1.5003000e+04   2.0000000e+00   3.0000000e+00   6.6394000e+01   4.0000000e+00
   1.5003000e+04   2.0000000e+00   3.0000000e+00   7.2035000e+01   4.0000000e+00
   1.5003000e+04   2.0000000e+00   3.0000000e+00   7.3878000e+01   4.0000000e+00
   1.5003000e+04   2.0000000e+00   3.0000000e+00   7.4836000e+01   4.0000000e+00
   1.5003000e+04   2.0000000e+00   3.0000000e+00   7.5889000e+01   4.0000000e+00
   1.5003000e+04   2.0000000e+00   3.0000000e+00   7.7297000e+01   4.0000000e+00
   1.5003000e+04   2.0000000e+00   3.0000000e+00   7.7849000e+01   4.0000000e+00
   1.5003000e+04   2.0000000e+00   3.0000000e+00   8.7929000e+01   4.0000000e+00
   1.5003000e+04   2.0000000e+00   3.0000000e+00   9.5767000e+01   4.0000000e+00
   1.5003000e+04   2.0000000e+00   3.0000000e+00   9.8153000e+01   4.0000000e+00
   1.5003000e+04   2.0000000e+00   3.0000000e+00   9.8904000e+01   4.0000000e+00
   1.5003000e+04   2.0000000e+00   3.0000000e+00   9.9729000e+01   4.0000000e+00
   1.5003000e+04   2.0000000e+00   3.0000000e+00   9.9883000e+01   4.0000000e+00
   1.5003000e+04   2.0000000e+00   3.0000000e+00   1.0020900e+02   4.0000000e+00
   1.5003000e+04   2.0000000e+00   3.0000000e+00   1.0102800e+02   4.0000000e+00
   1.5003000e+04   2.0000000e+00   3.0000000e+00   1.0168500e+02   4.0000000e+00
   1.5003000e+04   2.0000000e+00   3.0000000e+00   1.0236400e+02   4.0000000e+00
   1.5003000e+04   2.0000000e+00   3.0000000e+00   1.0341100e+02   4.0000000e+00
   1.5003000e+04   2.0000000e+00   3.0000000e+00   1.0351000e+02   4.0000000e+00
   1.5003000e+04   2.0000000e+00   3.0000000e+00   1.0439500e+02   4.0000000e+00
   1.5003000e+04   2.0000000e+00   3.0000000e+00   1.0570900e+02   4.0000000e+00
   1.5003000e+04   2.0000000e+00   3.0000000e+00   1.0650300e+02   4.0000000e+00
   1.5003000e+04   2.0000000e+00   3.0000000e+00   1.0781400e+02   4.0000000e+00
   1.5003000e+04   2.0000000e+00   3.0000000e+00   1.0859600e+02   4.0000000e+00
   1.5003000e+04   2.0000000e+00   3.0000000e+00   1.1707800e+02   4.0000000e+00
   1.5003000e+04   2.0000000e+00   3.0000000e+00   1.1750300e+02   4.0000000e+00
   1.5003000e+04   2.0000000e+00   3.0000000e+00   1.1938900e+02   4.0000000e+00
   1.5003000e+04   2.0000000e+00   3.0000000e+00   1.3612700e+02   4.0000000e+00
   1.5003000e+04   2.0000000e+00   3.0000000e+00   1.3802600e+02   4.0000000e+00
   1.5003000e+04   2.0000000e+00   3.0000000e+00   1.4900100e+02   5.0000000e+00
   1.5003000e+04   2.0000000e+00   3.0000000e+00   1.9400200e+02   3.0000000e+00
   1.5003000e+04   2.0000000e+00   3.0000000e+00   2.0285500e+02   4.0000000e+00
   1.5003000e+04   2.0000000e+00   3.0000000e+00   2.0341800e+02   4.0000000e+00
   1.5003000e+04   2.0000000e+00   3.0000000e+00   2.0502600e+02   4.0000000e+00
   1.5003000e+04   2.0000000e+00   3.0000000e+00   2.0600800e+02   4.0000000e+00
   1.5003000e+04   2.0000000e+00   3.0000000e+00   2.0803800e+02   4.0000000e+00
   1.5003000e+04   2.0000000e+00   3.0000000e+00   2.0994500e+02   4.0000000e+00
   1.5003000e+04   2.0000000e+00   3.0000000e+00   2.1210900e+02   4.0000000e+00
   1.5003000e+04   2.0000000e+00   3.0000000e+00   2.1292000e+02   4.0000000e+00
   1.5003000e+04   2.0000000e+00   3.0000000e+00   2.1349500e+02   4.0000000e+00
   1.5003000e+04   2.0000000e+00   3.0000000e+00   2.1478600e+02   4.0000000e+00
   1.5003000e+04   2.0000000e+00   3.0000000e+00   2.1626000e+02   4.0000000e+00
   1.5003000e+04   2.0000000e+00   3.0000000e+00   2.1718700e+02   4.0000000e+00
   1.5003000e+04   2.0000000e+00   3.0000000e+00   2.1834200e+02   4.0000000e+00
   1.5003000e+04   2.0000000e+00   3.0000000e+00   2.1939600e+02   4.0000000e+00
   1.5003000e+04   2.0000000e+00   3.0000000e+00   2.2017100e+02   4.0000000e+00
   1.5003000e+04   2.0000000e+00   3.0000000e+00   2.2208100e+02   4.0000000e+00
   1.5003000e+04   2.0000000e+00   3.0000000e+00   2.2308500e+02   4.0000000e+00
   1.5003000e+04   2.0000000e+00   3.0000000e+00   2.2497900e+02   4.0000000e+00
   1.5003000e+04   2.0000000e+00   3.0000000e+00   2.2572700e+02   4.0000000e+00
   1.5003000e+04   2.0000000e+00   3.0000000e+00   2.2830700e+02   4.0000000e+00
   1.5003000e+04   2.0000000e+00   3.0000000e+00   2.2897000e+02   4.0000000e+00
   1.5003000e+04   2.0000000e+00   3.0000000e+00   2.8593400e+02   4.0000000e+00
   1.5003000e+04   2.0000000e+00   3.0000000e+00   2.8804500e+02   4.0000000e+00
   1.5003000e+04   2.0000000e+00   3.0000000e+00   2.9364000e+02   4.0000000e+00
   1.5003000e+04   2.0000000e+00   3.0000000e+00   2.9494300e+02   4.0000000e+00
   1.5003000e+04   2.0000000e+00   3.0000000e+00   2.9550600e+02   4.0000000e+00
   1.5003000e+04   2.0000000e+00   3.0000000e+00   2.9631100e+02   4.0000000e+00
   1.5003000e+04   2.0000000e+00   3.0000000e+00   3.1200200e+02   5.0000000e+00
   1.5003000e+04   2.0000000e+00   3.0000000e+00   4.5083400e+02   3.0000000e+00
   1.5003000e+04   2.0000000e+00   3.0000000e+00   4.5900500e+02   4.0000000e+00
   1.5003000e+04   2.0000000e+00   3.0000000e+00   4.5995900e+02   4.0000000e+00
   1.5003000e+04   2.0000000e+00   3.0000000e+00   4.6071900e+02   4.0000000e+00
   1.5003000e+04   2.0000000e+00   3.0000000e+00   4.6105200e+02   4.0000000e+00
   1.5003000e+04   2.0000000e+00   3.0000000e+00   4.6147400e+02   4.0000000e+00
   1.5003000e+04   2.0000000e+00   3.0000000e+00   4.9158300e+02   4.0000000e+00
   1.5003000e+04   2.0000000e+00   3.0000000e+00   4.9246900e+02   4.0000000e+00
   1.5003000e+04   2.0000000e+00   3.0000000e+00   4.9293400e+02   4.0000000e+00
   1.5003000e+04   2.0000000e+00   3.0000000e+00   4.9419900e+02   4.0000000e+00
   1.5003000e+04   2.0000000e+00   3.0000000e+00   4.9489100e+02   4.0000000e+00
   1.5003000e+04   2.0000000e+00   3.0000000e+00   4.9612800e+02   4.0000000e+00
   1.5003000e+04   2.0000000e+00   3.0000000e+00   4.9694500e+02   4.0000000e+00
   1.5003000e+04   2.0000000e+00   3.0000000e+00   4.9867300e+02   4.0000000e+00
   1.5003000e+04   2.0000000e+00   3.0000000e+00   5.0017500e+02   4.0000000e+00
   1.5003000e+04   2.0000000e+00   3.0000000e+00   5.0082400e+02   4.0000000e+00
   1.5003000e+04   2.0000000e+00   3.0000000e+00   5.0220400e+02   4.0000000e+00
   1.5003000e+04   2.0000000e+00   3.0000000e+00   5.0448400e+02   4.0000000e+00
   1.5003000e+04   2.0000000e+00   3.0000000e+00   5.0506500e+02   4.0000000e+00
   1.5003000e+04   2.0000000e+00   3.0000000e+00   5.0549200e+02   4.0000000e+00
   1.5003000e+04   2.0000000e+00   3.0000000e+00   5.0635600e+02   4.0000000e+00
   1.5003000e+04   2.0000000e+00   3.0000000e+00   5.0699900e+02   4.0000000e+00
   1.5003000e+04   2.0000000e+00   3.0000000e+00   5.0874200e+02   4.0000000e+00
   1.5003000e+04   2.0000000e+00   3.0000000e+00   5.0997300e+02   4.0000000e+00
   1.5003000e+04   2.0000000e+00   3.0000000e+00   5.1066700e+02   4.0000000e+00
   1.5003000e+04   2.0000000e+00   3.0000000e+00   5.1172500e+02   4.0000000e+00
   1.5003000e+04   2.0000000e+00   3.0000000e+00   5.1340400e+02   4.0000000e+00
   1.5003000e+04   2.0000000e+00   3.0000000e+00   5.1445100e+02   4.0000000e+00
   1.5003000e+04   2.0000000e+00   3.0000000e+00   5.1518500e+02   4.0000000e+00
   1.5003000e+04   2.0000000e+00   3.0000000e+00   5.1741000e+02   4.0000000e+00
   1.5003000e+04   2.0000000e+00   3.0000000e+00   5.1920900e+02   4.0000000e+00
   1.5003000e+04   2.0000000e+00   3.0000000e+00   5.2197700e+02   4.0000000e+00
   1.5003000e+04   2.0000000e+00   3.0000000e+00   5.2350400e+02   4.0000000e+00
   1.5003000e+04   2.0000000e+00   3.0000000e+00   5.2442200e+02   4.0000000e+00
   1.5003000e+04   2.0000000e+00   3.0000000e+00   5.2485800e+02   4.0000000e+00
   1.5003000e+04   2.0000000e+00   3.0000000e+00   5.2601900e+02   4.0000000e+00
   1.5003000e+04   2.0000000e+00   3.0000000e+00   5.2755900e+02   4.0000000e+00
   1.5003000e+04   2.0000000e+00   3.0000000e+00   5.2881300e+02   4.0000000e+00
   1.5003000e+04   2.0000000e+00   3.0000000e+00   5.5447600e+02   4.0000000e+00
   1.5003000e+04   2.0000000e+00   3.0000000e+00   5.7683400e+02   5.0000000e+00
   1.5003000e+04   2.0000000e+00   3.0000000e+00   1.1258390e+03   3.0000000e+00
   1.5003000e+04   2.0000000e+00   3.0000000e+00   1.1471930e+03   4.0000000e+00
   1.5003000e+04   2.0000000e+00   3.0000000e+00   1.1525380e+03   4.0000000e+00
   1.5003000e+04   2.0000000e+00   3.0000000e+00   1.1541760e+03   4.0000000e+00
   1.5003000e+04   2.0000000e+00   3.0000000e+00   1.1549030e+03   4.0000000e+00
   1.5003000e+04   2.0000000e+00   3.0000000e+00   1.1559060e+03   4.0000000e+00
   1.5003000e+04   2.0000000e+00   3.0000000e+00   1.1566080e+03   4.0000000e+00
   1.5003000e+04   2.0000000e+00   3.0000000e+00   1.1578540e+03   4.0000000e+00
   1.5003000e+04   2.0000000e+00   3.0000000e+00   1.1591160e+03   4.0000000e+00
   1.5003000e+04   2.0000000e+00   3.0000000e+00   1.1609360e+03   4.0000000e+00
   1.5003000e+04   2.0000000e+00   3.0000000e+00   1.1620870e+03   4.0000000e+00
   1.5003000e+04   2.0000000e+00   3.0000000e+00   1.1627190e+03   4.0000000e+00
   1.5003000e+04   2.0000000e+00   3.0000000e+00   1.1651730e+03   4.0000000e+00
   1.5003000e+04   2.0000000e+00   3.0000000e+00   1.1662180e+03   4.0000000e+00
   1.5003000e+04   2.0000000e+00   3.0000000e+00   1.1677650e+03   4.0000000e+00
   1.5003000e+04   2.0000000e+00   3.0000000e+00   1.1692860e+03   4.0000000e+00
   1.5003000e+04   2.0000000e+00   3.0000000e+00   1.1697170e+03   4.0000000e+00
   1.5003000e+04   2.0000000e+00   3.0000000e+00   1.1705340e+03   4.0000000e+00
   1.5003000e+04   2.0000000e+00   3.0000000e+00   1.1730500e+03   4.0000000e+00
   1.5003000e+04   2.0000000e+00   3.0000000e+00   1.2012930e+03   4.0000000e+00
   1.5003000e+04   2.0000000e+00   3.0000000e+00   1.2016070e+03   4.0000000e+00
   1.5003000e+04   2.0000000e+00   3.0000000e+00   1.2328390e+03   5.0000000e+00
   1.5003000e+04   2.0000000e+00   3.0000000e+00   1.4368410e+03   3.0000000e+00
   1.5003000e+04   2.0000000e+00   3.0000000e+00   1.4469070e+03   4.0000000e+00
   1.5003000e+04   2.0000000e+00   3.0000000e+00   1.4482420e+03   4.0000000e+00
   1.5003000e+04   2.0000000e+00   3.0000000e+00   1.4493450e+03   4.0000000e+00
   1.5003000e+04   2.0000000e+00   3.0000000e+00   1.4494070e+03   4.0000000e+00
   1.5003000e+04   2.0000000e+00   3.0000000e+00   1.4496770e+03   4.0000000e+00
   1.5003000e+04   2.0000000e+00   3.0000000e+00   1.4499490e+03   4.0000000e+00
   1.5003000e+04   2.0000000e+00   3.0000000e+00   1.4512020e+03   4.0000000e+00
   1.5003000e+04   2.0000000e+00   3.0000000e+00   1.4516700e+03   4.0000000e+00
   1.5003000e+04   2.0000000e+00   3.0000000e+00   1.4525130e+03   4.0000000e+00
   1.5003000e+04   2.0000000e+00   3.0000000e+00   1.4530930e+03   4.0000000e+00
   1.5003000e+04   2.0000000e+00   3.0000000e+00   1.4535930e+03   4.0000000e+00
   1.5003000e+04   2.0000000e+00   3.0000000e+00   1.4552990e+03   4.0000000e+00
   1.5003000e+04   2.0000000e+00   3.0000000e+00   1.4568380e+03   4.0000000e+00
   1.5003000e+04   2.0000000e+00   3.0000000e+00   1.4585440e+03   4.0000000e+00
   1.5003000e+04   2.0000000e+00   3.0000000e+00   1.4593620e+03   4.0000000e+00
   1.5003000e+04   2.0000000e+00   3.0000000e+00   1.4598730e+03   4.0000000e+00
   1.5003000e+04   2.0000000e+00   3.0000000e+00   1.4606260e+03   4.0000000e+00
   1.5003000e+04   2.0000000e+00   3.0000000e+00   1.4612380e+03   4.0000000e+00
   1.5003000e+04   2.0000000e+00   3.0000000e+00   1.4617950e+03   4.0000000e+00
   1.5003000e+04   2.0000000e+00   3.0000000e+00   1.4624340e+03   4.0000000e+00
   1.5003000e+04   2.0000000e+00   3.0000000e+00   1.4632470e+03   4.0000000e+00
   1.5003000e+04   2.0000000e+00   3.0000000e+00   1.4638330e+03   4.0000000e+00
   1.5003000e+04   2.0000000e+00   3.0000000e+00   1.4646570e+03   4.0000000e+00
   1.5003000e+04   2.0000000e+00   3.0000000e+00   1.4655970e+03   4.0000000e+00
   1.5003000e+04   2.0000000e+00   3.0000000e+00   1.4667140e+03   4.0000000e+00
   1.5003000e+04   2.0000000e+00   3.0000000e+00   1.4674580e+03   4.0000000e+00
   1.5003000e+04   2.0000000e+00   3.0000000e+00   1.4680880e+03   4.0000000e+00
   1.5003000e+04   2.0000000e+00   3.0000000e+00   1.4691800e+03   4.0000000e+00
   1.5003000e+04   2.0000000e+00   3.0000000e+00   1.4714410e+03   4.0000000e+00
   1.5003000e+04   2.0000000e+00   3.0000000e+00   1.4725400e+03   4.0000000e+00
   1.5003000e+04   2.0000000e+00   3.0000000e+00   1.4729240e+03   4.0000000e+00
   1.5003000e+04   2.0000000e+00   3.0000000e+00   1.4731950e+03   4.0000000e+00
   1.5003000e+04   2.0000000e+00   3.0000000e+00   1.4733470e+03   4.0000000e+00
   1.5003000e+04   2.0000000e+00   3.0000000e+00   1.4734750e+03   4.0000000e+00
   1.5003000e+04   2.0000000e+00   3.0000000e+00   1.4736450e+03   4.0000000e+00
   1.5003000e+04   2.0000000e+00   3.0000000e+00   1.5310220e+03   4.0000000e+00
   1.5003000e+04   2.0000000e+00   3.0000000e+00   1.5327250e+03   4.0000000e+00
   1.5003000e+04   2.0000000e+00   3.0000000e+00   1.5370080e+03   4.0000000e+00
   1.5003000e+04   2.0000000e+00   3.0000000e+00   1.5384710e+03   4.0000000e+00
   1.5003000e+04   2.0000000e+00   3.0000000e+00   1.5387200e+03   4.0000000e+00
   1.5003000e+04   2.0000000e+00   3.0000000e+00   1.5400390e+03   4.0000000e+00
   1.5003000e+04   2.0000000e+00   3.0000000e+00   1.5415240e+03   4.0000000e+00
   1.5003000e+04   2.0000000e+00   3.0000000e+00   1.5424550e+03   4.0000000e+00
   1.5003000e+04   2.0000000e+00   3.0000000e+00   1.5436930e+03   4.0000000e+00
   1.5003000e+04   2.0000000e+00   3.0000000e+00   1.5444890e+03   4.0000000e+00
   1.5003000e+04   2.0000000e+00   3.0000000e+00   1.5451800e+03   4.0000000e+00
   1.5003000e+04   2.0000000e+00   3.0000000e+00   1.5463110e+03   4.0000000e+00
   1.5003000e+04   2.0000000e+00   3.0000000e+00   1.5476760e+03   4.0000000e+00
   1.5003000e+04   2.0000000e+00   3.0000000e+00   1.5492140e+03   4.0000000e+00
   1.5003000e+04   2.0000000e+00   3.0000000e+00   1.5494270e+03   4.0000000e+00
   1.5003000e+04   2.0000000e+00   3.0000000e+00   1.5511330e+03   4.0000000e+00
   1.5003000e+04   2.0000000e+00   3.0000000e+00   1.5529260e+03   4.0000000e+00
   1.5003000e+04   2.0000000e+00   3.0000000e+00   1.5544580e+03   4.0000000e+00
   1.5003000e+04   2.0000000e+00   3.0000000e+00   1.5566790e+03   4.0000000e+00
   1.5003000e+04   2.0000000e+00   3.0000000e+00   1.5568410e+03   5.0000000e+00
   1.5003000e+04   2.0000000e+00   3.0000000e+00   2.5822990e+03   3.0000000e+00
   1.5003000e+04   2.0000000e+00   3.0000000e+00   2.5971530e+03   4.0000000e+00
   1.5003000e+04   2.0000000e+00   3.0000000e+00   2.6012780e+03   4.0000000e+00
   1.5003000e+04   2.0000000e+00   3.0000000e+00   2.6027880e+03   4.0000000e+00
   1.5003000e+04   2.0000000e+00   3.0000000e+00   2.6032740e+03   4.0000000e+00
   1.5003000e+04   2.0000000e+00   3.0000000e+00   2.6055770e+03   4.0000000e+00
   1.5003000e+04   2.0000000e+00   3.0000000e+00   2.6075190e+03   4.0000000e+00
   1.5003000e+04   2.0000000e+00   3.0000000e+00   2.6081300e+03   4.0000000e+00
   1.5003000e+04   2.0000000e+00   3.0000000e+00   2.6091080e+03   4.0000000e+00
   1.5003000e+04   2.0000000e+00   3.0000000e+00   2.6096200e+03   4.0000000e+00
   1.5003000e+04   2.0000000e+00   3.0000000e+00   2.6104900e+03   4.0000000e+00
   1.5003000e+04   2.0000000e+00   3.0000000e+00   2.6112800e+03   4.0000000e+00
   1.5003000e+04   2.0000000e+00   3.0000000e+00   2.6120510e+03   4.0000000e+00
   1.5003000e+04   2.0000000e+00   3.0000000e+00   2.6134750e+03   4.0000000e+00
   1.5003000e+04   2.0000000e+00   3.0000000e+00   2.6145880e+03   4.0000000e+00
   1.5003000e+04   2.0000000e+00   3.0000000e+00   2.6154210e+03   4.0000000e+00
   1.5003000e+04   2.0000000e+00   3.0000000e+00   2.6161930e+03   4.0000000e+00
   1.5003000e+04   2.0000000e+00   3.0000000e+00   2.6168390e+03   4.0000000e+00
   1.5003000e+04   2.0000000e+00   3.0000000e+00   2.6182660e+03   4.0000000e+00
   1.5003000e+04   2.0000000e+00   3.0000000e+00   2.6190560e+03   4.0000000e+00
   1.5003000e+04   2.0000000e+00   3.0000000e+00   2.6200020e+03   4.0000000e+00
   1.5003000e+04   2.0000000e+00   3.0000000e+00   2.6216620e+03   4.0000000e+00
   1.5003000e+04   2.0000000e+00   3.0000000e+00   2.6224510e+03   4.0000000e+00
   1.5003000e+04   2.0000000e+00   3.0000000e+00   2.6765210e+03   4.0000000e+00
   1.5003000e+04   2.0000000e+00   3.0000000e+00   2.6992990e+03   5.0000000e+00
   1.5003000e+04   2.0000000e+00   3.0000000e+00   3.2753690e+03   3.0000000e+00
   1.5003000e+04   2.0000000e+00   3.0000000e+00   3.2932540e+03   4.0000000e+00
   1.5003000e+04   2.0000000e+00   3.0000000e+00   3.2957590e+03   4.0000000e+00
   1.5003000e+04   2.0000000e+00   3.0000000e+00   3.3115680e+03   4.0000000e+00
   1.5003000e+04   2.0000000e+00   3.0000000e+00   3.3515970e+03   4.0000000e+00
   1.5003000e+04   2.0000000e+00   3.0000000e+00   3.3540200e+03   4.0000000e+00
   1.5003000e+04   2.0000000e+00   3.0000000e+00   3.3541150e+03   4.0000000e+00
   1.5003000e+04   2.0000000e+00   3.0000000e+00   3.3727260e+03   4.0000000e+00
   1.5003000e+04   2.0000000e+00   3.0000000e+00   3.3794570e+03   4.0000000e+00
   1.5003000e+04   2.0000000e+00   3.0000000e+00   3.4003690e+03   5.0000000e+00
   1.5003000e+04   2.0000000e+00   3.0000000e+00   3.6943270e+03   3.0000000e+00
   1.5003000e+04   2.0000000e+00   3.0000000e+00   3.7159970e+03   4.0000000e+00
   1.5003000e+04   2.0000000e+00   3.0000000e+00   3.7207520e+03   4.0000000e+00
   1.5003000e+04   2.0000000e+00   3.0000000e+00   3.7214430e+03   4.0000000e+00
   1.5003000e+04   2.0000000e+00   3.0000000e+00   3.7230610e+03   4.0000000e+00
   1.5003000e+04   2.0000000e+00   3.0000000e+00   3.7243950e+03   4.0000000e+00
   1.5003000e+04   2.0000000e+00   3.0000000e+00   3.7249570e+03   4.0000000e+00
   1.5003000e+04   2.0000000e+00   3.0000000e+00   3.7266320e+03   4.0000000e+00
   1.5003000e+04   2.0000000e+00   3.0000000e+00   3.7273430e+03   4.0000000e+00
   1.5003000e+04   2.0000000e+00   3.0000000e+00   3.7276500e+03   4.0000000e+00
   1.5003000e+04   2.0000000e+00   3.0000000e+00   3.7283890e+03   4.0000000e+00
   1.5003000e+04   2.0000000e+00   3.0000000e+00   3.7286290e+03   4.0000000e+00
   1.5003000e+04   2.0000000e+00   3.0000000e+00   3.7289340e+03   4.0000000e+00
   1.5003000e+04   2.0000000e+00   3.0000000e+00   3.7294800e+03   4.0000000e+00
   1.5003000e+04   2.0000000e+00   3.0000000e+00   3.7310420e+03   4.0000000e+00
   1.5003000e+04   2.0000000e+00   3.0000000e+00   3.7319470e+03   4.0000000e+00
   1.5003000e+04   2.0000000e+00   3.0000000e+00   3.7323580e+03   4.0000000e+00
   1.5003000e+04   2.0000000e+00   3.0000000e+00   3.7327020e+03   4.0000000e+00
   1.5003000e+04   2.0000000e+00   3.0000000e+00   3.7337250e+03   4.0000000e+00
   1.5003000e+04   2.0000000e+00   3.0000000e+00   3.7342460e+03   4.0000000e+00
   1.5003000e+04   2.0000000e+00   3.0000000e+00   3.7348590e+03   4.0000000e+00
   1.5003000e+04   2.0000000e+00   3.0000000e+00   3.8033270e+03   5.0000000e+00
   1.5003000e+04   2.0000000e+00   3.0000000e+00   4.0013290e+03   3.0000000e+00
   1.5003000e+04   2.0000000e+00   3.0000000e+00   4.0063610e+03   4.0000000e+00
   1.5003000e+04   2.0000000e+00   3.0000000e+00   4.0066720e+03   4.0000000e+00
   1.5003000e+04   2.0000000e+00   3.0000000e+00   4.0087030e+03   4.0000000e+00
   1.5003000e+04   2.0000000e+00   3.0000000e+00   4.0119600e+03   4.0000000e+00
   1.5003000e+04   2.0000000e+00   3.0000000e+00   4.0133560e+03   4.0000000e+00
   1.5003000e+04   2.0000000e+00   3.0000000e+00   4.0146340e+03   4.0000000e+00
   1.5003000e+04   2.0000000e+00   3.0000000e+00   4.0149580e+03   4.0000000e+00
   1.5003000e+04   2.0000000e+00   3.0000000e+00   4.0161040e+03   4.0000000e+00
   1.5003000e+04   2.0000000e+00   3.0000000e+00   4.0174330e+03   4.0000000e+00
   1.5003000e+04   2.0000000e+00   3.0000000e+00   4.0188480e+03   4.0000000e+00
   1.5003000e+04   2.0000000e+00   3.0000000e+00   4.0192240e+03   4.0000000e+00
   1.5003000e+04   2.0000000e+00   3.0000000e+00   4.0201900e+03   4.0000000e+00
   1.5003000e+04   2.0000000e+00   3.0000000e+00   4.0206890e+03   4.0000000e+00
   1.5003000e+04   2.0000000e+00   3.0000000e+00   4.0216760e+03   4.0000000e+00
   1.5003000e+04   2.0000000e+00   3.0000000e+00   4.0228370e+03   4.0000000e+00
   1.5003000e+04   2.0000000e+00   3.0000000e+00   4.0235970e+03   4.0000000e+00
   1.5003000e+04   2.0000000e+00   3.0000000e+00   4.0241970e+03   4.0000000e+00
   1.5003000e+04   2.0000000e+00   3.0000000e+00   4.0258860e+03   4.0000000e+00
   1.5003000e+04   2.0000000e+00   3.0000000e+00   4.0266830e+03   4.0000000e+00
   1.5003000e+04   2.0000000e+00   3.0000000e+00   4.0275280e+03   4.0000000e+00
   1.5003000e+04   2.0000000e+00   3.0000000e+00   4.0279480e+03   4.0000000e+00
   1.5003000e+04   2.0000000e+00   3.0000000e+00   4.0287570e+03   4.0000000e+00
   1.5003000e+04   2.0000000e+00   3.0000000e+00   4.0299690e+03   4.0000000e+00
   1.5003000e+04   2.0000000e+00   3.0000000e+00   4.0312260e+03   4.0000000e+00
   1.5003000e+04   2.0000000e+00   3.0000000e+00   4.0322240e+03   4.0000000e+00
   1.5003000e+04   2.0000000e+00   3.0000000e+00   4.0328290e+03   4.0000000e+00
   1.5003000e+04   2.0000000e+00   3.0000000e+00   4.0336540e+03   4.0000000e+00
   1.5003000e+04   2.0000000e+00   3.0000000e+00   4.0346100e+03   4.0000000e+00
   1.5003000e+04   2.0000000e+00   3.0000000e+00   4.0360570e+03   4.0000000e+00
   1.5003000e+04   2.0000000e+00   3.0000000e+00   4.0367610e+03   4.0000000e+00
   1.5003000e+04   2.0000000e+00   3.0000000e+00   4.0371830e+03   4.0000000e+00
   1.5003000e+04   2.0000000e+00   3.0000000e+00   4.0376290e+03   4.0000000e+00
   1.5003000e+04   2.0000000e+00   3.0000000e+00   4.0378710e+03   4.0000000e+00
   1.5003000e+04   2.0000000e+00   3.0000000e+00   4.0380910e+03   4.0000000e+00
   1.5003000e+04   2.0000000e+00   3.0000000e+00   4.1243290e+03   5.0000000e+00
   1.5003000e+04   2.0000000e+00   3.0000000e+00   4.1653300e+03   3.0000000e+00
   1.5003000e+04   2.0000000e+00   3.0000000e+00   4.1735190e+03   4.0000000e+00
   1.5003000e+04   2.0000000e+00   3.0000000e+00   4.1748880e+03   4.0000000e+00
   1.5003000e+04   2.0000000e+00   3.0000000e+00   4.1763140e+03   4.0000000e+00
   1.5003000e+04   2.0000000e+00   3.0000000e+00   4.1770780e+03   4.0000000e+00
   1.5003000e+04   2.0000000e+00   3.0000000e+00   4.1777230e+03   4.0000000e+00
   1.5003000e+04   2.0000000e+00   3.0000000e+00   4.1787350e+03   4.0000000e+00
   1.5003000e+04   2.0000000e+00   3.0000000e+00   4.1805980e+03   4.0000000e+00
   1.5003000e+04   2.0000000e+00   3.0000000e+00   4.1808680e+03   4.0000000e+00
   1.5003000e+04   2.0000000e+00   3.0000000e+00   4.1810020e+03   4.0000000e+00
   1.5003000e+04   2.0000000e+00   3.0000000e+00   4.1819170e+03   4.0000000e+00
   1.5003000e+04   2.0000000e+00   3.0000000e+00   4.1846800e+03   4.0000000e+00
   1.5003000e+04   2.0000000e+00   3.0000000e+00   4.1848760e+03   4.0000000e+00
   1.5003000e+04   2.0000000e+00   3.0000000e+00   4.1851290e+03   4.0000000e+00
   1.5003000e+04   2.0000000e+00   3.0000000e+00   4.1863920e+03   4.0000000e+00
   1.5003000e+04   2.0000000e+00   3.0000000e+00   4.1869550e+03   4.0000000e+00
   1.5003000e+04   2.0000000e+00   3.0000000e+00   4.1894820e+03   4.0000000e+00
   1.5003000e+04   2.0000000e+00   3.0000000e+00   4.2122560e+03   4.0000000e+00
   1.5003000e+04   2.0000000e+00   3.0000000e+00   4.2123450e+03   4.0000000e+00
   1.5003000e+04   2.0000000e+00   3.0000000e+00   4.2143600e+03   4.0000000e+00
   1.5003000e+04   2.0000000e+00   3.0000000e+00   4.2683300e+03   5.0000000e+00
   1.5003000e+04   2.0000000e+00   3.0000000e+00   4.9363610e+03   3.0000000e+00
   1.5003000e+04   2.0000000e+00   3.0000000e+00   4.9508660e+03   4.0000000e+00
   1.5003000e+04   2.0000000e+00   3.0000000e+00   4.9512810e+03   4.0000000e+00
   1.5003000e+04   2.0000000e+00   3.0000000e+00   4.9517190e+03   4.0000000e+00
   1.5003000e+04   2.0000000e+00   3.0000000e+00   4.9522710e+03   4.0000000e+00
   1.5003000e+04   2.0000000e+00   3.0000000e+00   4.9524480e+03   4.0000000e+00
   1.5003000e+04   2.0000000e+00   3.0000000e+00   4.9533040e+03   4.0000000e+00
   1.5003000e+04   2.0000000e+00   3.0000000e+00   4.9548470e+03   4.0000000e+00
   1.5003000e+04   2.0000000e+00   3.0000000e+00   4.9559930e+03   4.0000000e+00
   1.5003000e+04   2.0000000e+00   3.0000000e+00   4.9577520e+03   4.0000000e+00
   1.5003000e+04   2.0000000e+00   3.0000000e+00   4.9585400e+03   4.0000000e+00
   1.5003000e+04   2.0000000e+00   3.0000000e+00   4.9593540e+03   4.0000000e+00
   1.5003000e+04   2.0000000e+00   3.0000000e+00   4.9600960e+03   4.0000000e+00
   1.5003000e+04   2.0000000e+00   3.0000000e+00   4.9619820e+03   4.0000000e+00
   1.5003000e+04   2.0000000e+00   3.0000000e+00   4.9633550e+03   4.0000000e+00
   1.5003000e+04   2.0000000e+00   3.0000000e+00   4.9639740e+03   4.0000000e+00
   1.5003000e+04   2.0000000e+00   3.0000000e+00   4.9647310e+03   4.0000000e+00
   1.5003000e+04   2.0000000e+00   3.0000000e+00   4.9657520e+03   4.0000000e+00
   1.5003000e+04   2.0000000e+00   3.0000000e+00   4.9672340e+03   4.0000000e+00
   1.5003000e+04   2.0000000e+00   3.0000000e+00   4.9685560e+03   4.0000000e+00
   1.5003000e+04   2.0000000e+00   3.0000000e+00   4.9694020e+03   4.0000000e+00
   1.5003000e+04   2.0000000e+00   3.0000000e+00   4.9702230e+03   4.0000000e+00
   1.5003000e+04   2.0000000e+00   3.0000000e+00   4.9743590e+03   4.0000000e+00
   1.5003000e+04   2.0000000e+00   3.0000000e+00   4.9748500e+03   4.0000000e+00
   1.5003000e+04   2.0000000e+00   3.0000000e+00   4.9772210e+03   4.0000000e+00
   1.5003000e+04   2.0000000e+00   3.0000000e+00   4.9774790e+03   4.0000000e+00
   1.5003000e+04   2.0000000e+00   3.0000000e+00   4.9779900e+03   4.0000000e+00
   1.5003000e+04   2.0000000e+00   3.0000000e+00   4.9796470e+03   4.0000000e+00
   1.5003000e+04   2.0000000e+00   3.0000000e+00   5.0353610e+03   5.0000000e+00
   1.5003000e+04   2.0000000e+00   3.0000000e+00   5.1832300e+03   3.0000000e+00
   1.5003000e+04   2.0000000e+00   3.0000000e+00   5.1966760e+03   4.0000000e+00
   1.5003000e+04   2.0000000e+00   3.0000000e+00   5.1988990e+03   4.0000000e+00
   1.5003000e+04   2.0000000e+00   3.0000000e+00   5.2020990e+03   4.0000000e+00
   1.5003000e+04   2.0000000e+00   3.0000000e+00   5.2029850e+03   4.0000000e+00
   1.5003000e+04   2.0000000e+00   3.0000000e+00   5.2038390e+03   4.0000000e+00
   1.5003000e+04   2.0000000e+00   3.0000000e+00   5.2049870e+03   4.0000000e+00
   1.5003000e+04   2.0000000e+00   3.0000000e+00   5.2065440e+03   4.0000000e+00
   1.5003000e+04   2.0000000e+00   3.0000000e+00   5.2080330e+03   4.0000000e+00
   1.5003000e+04   2.0000000e+00   3.0000000e+00   5.2109770e+03   4.0000000e+00
   1.5003000e+04   2.0000000e+00   3.0000000e+00   5.2116800e+03   4.0000000e+00
   1.5003000e+04   2.0000000e+00   3.0000000e+00   5.2124870e+03   4.0000000e+00
   1.5003000e+04   2.0000000e+00   3.0000000e+00   5.2132230e+03   4.0000000e+00
   1.5003000e+04   2.0000000e+00   3.0000000e+00   5.2140740e+03   4.0000000e+00
   1.5003000e+04   2.0000000e+00   3.0000000e+00   5.2152020e+03   4.0000000e+00
   1.5003000e+04   2.0000000e+00   3.0000000e+00   5.2154700e+03   4.0000000e+00
   1.5003000e+04   2.0000000e+00   3.0000000e+00   5.2171450e+03   4.0000000e+00
   1.5003000e+04   2.0000000e+00   3.0000000e+00   5.2180580e+03   4.0000000e+00
   1.5003000e+04   2.0000000e+00   3.0000000e+00   5.2184960e+03   4.0000000e+00
   1.5003000e+04   2.0000000e+00   3.0000000e+00   5.2195840e+03   4.0000000e+00
   1.5003000e+04   2.0000000e+00   3.0000000e+00   5.2202490e+03   4.0000000e+00
   1.5003000e+04   2.0000000e+00   3.0000000e+00   5.2217050e+03   4.0000000e+00
   1.5003000e+04   2.0000000e+00   3.0000000e+00   5.2223910e+03   4.0000000e+00
   1.5003000e+04   2.0000000e+00   3.0000000e+00   5.2234450e+03   4.0000000e+00
   1.5003000e+04   2.0000000e+00   3.0000000e+00   5.2253840e+03   4.0000000e+00
   1.5003000e+04   2.0000000e+00   3.0000000e+00   5.2258520e+03   4.0000000e+00
   1.5003000e+04   2.0000000e+00   3.0000000e+00   5.3052300e+03   5.0000000e+00
   1.5003000e+04   2.0000000e+00   3.0000000e+00   5.3372300e+03   3.0000000e+00
   1.5003000e+04   2.0000000e+00   3.0000000e+00   5.3491910e+03   4.0000000e+00
   1.5003000e+04   2.0000000e+00   3.0000000e+00   5.3529050e+03   4.0000000e+00
   1.5003000e+04   2.0000000e+00   3.0000000e+00   5.3544910e+03   4.0000000e+00
   1.5003000e+04   2.0000000e+00   3.0000000e+00   5.3567770e+03   4.0000000e+00
   1.5003000e+04   2.0000000e+00   3.0000000e+00   5.3581190e+03   4.0000000e+00
   1.5003000e+04   2.0000000e+00   3.0000000e+00   5.3593850e+03   4.0000000e+00
   1.5003000e+04   2.0000000e+00   3.0000000e+00   5.3600540e+03   4.0000000e+00
   1.5003000e+04   2.0000000e+00   3.0000000e+00   5.3607670e+03   4.0000000e+00
   1.5003000e+04   2.0000000e+00   3.0000000e+00   5.3619490e+03   4.0000000e+00
   1.5003000e+04   2.0000000e+00   3.0000000e+00   5.3627200e+03   4.0000000e+00
   1.5003000e+04   2.0000000e+00   3.0000000e+00   5.3632670e+03   4.0000000e+00
   1.5003000e+04   2.0000000e+00   3.0000000e+00   5.3639530e+03   4.0000000e+00
   1.5003000e+04   2.0000000e+00   3.0000000e+00   5.3642620e+03   4.0000000e+00
   1.5003000e+04   2.0000000e+00   3.0000000e+00   5.3648190e+03   4.0000000e+00
   1.5003000e+04   2.0000000e+00   3.0000000e+00   5.3657140e+03   4.0000000e+00
   1.5003000e+04   2.0000000e+00   3.0000000e+00   5.3668510e+03   4.0000000e+00
   1.5003000e+04   2.0000000e+00   3.0000000e+00   5.3672070e+03   4.0000000e+00
   1.5003000e+04   2.0000000e+00   3.0000000e+00   5.3685020e+03   4.0000000e+00
   1.5003000e+04   2.0000000e+00   3.0000000e+00   5.3696570e+03   4.0000000e+00
   1.5003000e+04   2.0000000e+00   3.0000000e+00   5.3708610e+03   4.0000000e+00
   1.5003000e+04   2.0000000e+00   3.0000000e+00   5.3717440e+03   4.0000000e+00
   1.5003000e+04   2.0000000e+00   3.0000000e+00   5.3725610e+03   4.0000000e+00
   1.5003000e+04   2.0000000e+00   3.0000000e+00   5.3752790e+03   4.0000000e+00
   1.5003000e+04   2.0000000e+00   3.0000000e+00   5.3768650e+03   4.0000000e+00
   1.5003000e+04   2.0000000e+00   3.0000000e+00   5.3779470e+03   4.0000000e+00
   1.5003000e+04   2.0000000e+00   3.0000000e+00   5.4601890e+03   4.0000000e+00
   1.5003000e+04   2.0000000e+00   3.0000000e+00   5.4642300e+03   5.0000000e+00
   1.5003000e+04   2.0000000e+00   3.0000000e+00   5.7588140e+03   3.0000000e+00
   1.5003000e+04   2.0000000e+00   3.0000000e+00   5.7848860e+03   4.0000000e+00
   1.5003000e+04   2.0000000e+00   3.0000000e+00   5.7862630e+03   4.0000000e+00
   1.5003000e+04   2.0000000e+00   3.0000000e+00   5.7878490e+03   4.0000000e+00
   1.5003000e+04   2.0000000e+00   3.0000000e+00   5.7884960e+03   4.0000000e+00
   1.5003000e+04   2.0000000e+00   3.0000000e+00   5.7886970e+03   4.0000000e+00
   1.5003000e+04   2.0000000e+00   3.0000000e+00   5.7894050e+03   4.0000000e+00
   1.5003000e+04   2.0000000e+00   3.0000000e+00   5.7907110e+03   4.0000000e+00
   1.5003000e+04   2.0000000e+00   3.0000000e+00   5.7914050e+03   4.0000000e+00
   1.5003000e+04   2.0000000e+00   3.0000000e+00   5.7923250e+03   4.0000000e+00
   1.5003000e+04   2.0000000e+00   3.0000000e+00   5.7938260e+03   4.0000000e+00
   1.5003000e+04   2.0000000e+00   3.0000000e+00   5.7949910e+03   4.0000000e+00
   1.5003000e+04   2.0000000e+00   3.0000000e+00   5.7957140e+03   4.0000000e+00
   1.5003000e+04   2.0000000e+00   3.0000000e+00   5.7968430e+03   4.0000000e+00
   1.5003000e+04   2.0000000e+00   3.0000000e+00   5.7969870e+03   4.0000000e+00
   1.5003000e+04   2.0000000e+00   3.0000000e+00   5.7980420e+03   4.0000000e+00
   1.5003000e+04   2.0000000e+00   3.0000000e+00   5.7995950e+03   4.0000000e+00
   1.5003000e+04   2.0000000e+00   3.0000000e+00   5.8002340e+03   4.0000000e+00
   1.5003000e+04   2.0000000e+00   3.0000000e+00   5.8017450e+03   4.0000000e+00
   1.5003000e+04   2.0000000e+00   3.0000000e+00   5.8027740e+03   4.0000000e+00
   1.5003000e+04   2.0000000e+00   3.0000000e+00   5.8036330e+03   4.0000000e+00
   1.5003000e+04   2.0000000e+00   3.0000000e+00   5.8039700e+03   4.0000000e+00
   1.5003000e+04   2.0000000e+00   3.0000000e+00   5.8041330e+03   4.0000000e+00
   1.5003000e+04   2.0000000e+00   3.0000000e+00   5.8432130e+03   4.0000000e+00
   1.5003000e+04   2.0000000e+00   3.0000000e+00   5.8550330e+03   4.0000000e+00
   1.5003000e+04   2.0000000e+00   3.0000000e+00   5.8608140e+03   5.0000000e+00
   1.5003000e+04   2.0000000e+00   3.0000000e+00   6.0758160e+03   3.0000000e+00
   1.5003000e+04   2.0000000e+00   3.0000000e+00   6.1998160e+03   5.0000000e+00
   1.5003000e+04   2.0000000e+00   3.0000000e+00   6.4475900e+03   3.0000000e+00
   1.5003000e+04   2.0000000e+00   3.0000000e+00   6.4601080e+03   4.0000000e+00
   1.5003000e+04   2.0000000e+00   3.0000000e+00   6.4615870e+03   4.0000000e+00
   1.5003000e+04   2.0000000e+00   3.0000000e+00   6.4630800e+03   4.0000000e+00
   1.5003000e+04   2.0000000e+00   3.0000000e+00   6.4638090e+03   4.0000000e+00
   1.5003000e+04   2.0000000e+00   3.0000000e+00   6.4640470e+03   4.0000000e+00
   1.5003000e+04   2.0000000e+00   3.0000000e+00   6.4647440e+03   4.0000000e+00
   1.5003000e+04   2.0000000e+00   3.0000000e+00   6.4657520e+03   4.0000000e+00
   1.5003000e+04   2.0000000e+00   3.0000000e+00   6.4669460e+03   4.0000000e+00
   1.5003000e+04   2.0000000e+00   3.0000000e+00   6.4678790e+03   4.0000000e+00
   1.5003000e+04   2.0000000e+00   3.0000000e+00   6.4686300e+03   4.0000000e+00
   1.5003000e+04   2.0000000e+00   3.0000000e+00   6.4704660e+03   4.0000000e+00
   1.5003000e+04   2.0000000e+00   3.0000000e+00   6.4711740e+03   4.0000000e+00
   1.5003000e+04   2.0000000e+00   3.0000000e+00   6.4721200e+03   4.0000000e+00
   1.5003000e+04   2.0000000e+00   3.0000000e+00   6.4727140e+03   4.0000000e+00
   1.5003000e+04   2.0000000e+00   3.0000000e+00   6.4736810e+03   4.0000000e+00
   1.5003000e+04   2.0000000e+00   3.0000000e+00   6.4739400e+03   4.0000000e+00
   1.5003000e+04   2.0000000e+00   3.0000000e+00   6.4749590e+03   4.0000000e+00
   1.5003000e+04   2.0000000e+00   3.0000000e+00   6.4753630e+03   4.0000000e+00
   1.5003000e+04   2.0000000e+00   3.0000000e+00   6.4772650e+03   4.0000000e+00
   1.5003000e+04   2.0000000e+00   3.0000000e+00   6.4780390e+03   4.0000000e+00
   1.5003000e+04   2.0000000e+00   3.0000000e+00   6.4790670e+03   4.0000000e+00
   1.5003000e+04   2.0000000e+00   3.0000000e+00   6.4793230e+03   4.0000000e+00
   1.5003000e+04   2.0000000e+00   3.0000000e+00   6.4799930e+03   4.0000000e+00
   1.5003000e+04   2.0000000e+00   3.0000000e+00   6.4804570e+03   4.0000000e+00
   1.5003000e+04   2.0000000e+00   3.0000000e+00   6.4807350e+03   4.0000000e+00
   1.5003000e+04   2.0000000e+00   3.0000000e+00   6.4817190e+03   4.0000000e+00
   1.5003000e+04   2.0000000e+00   3.0000000e+00   6.4832500e+03   4.0000000e+00
   1.5003000e+04   2.0000000e+00   3.0000000e+00   6.4835250e+03   4.0000000e+00
   1.5003000e+04   2.0000000e+00   3.0000000e+00   6.4840250e+03   4.0000000e+00
   1.5003000e+04   2.0000000e+00   3.0000000e+00   6.4854510e+03   4.0000000e+00
   1.5003000e+04   2.0000000e+00   3.0000000e+00   6.5575900e+03   5.0000000e+00
   1.5003000e+04   2.0000000e+00   3.0000000e+00   6.7540250e+03   3.0000000e+00
   1.5003000e+04   2.0000000e+00   3.0000000e+00   6.7700090e+03   4.0000000e+00
   1.5003000e+04   2.0000000e+00   3.0000000e+00   6.7742350e+03   4.0000000e+00
   1.5003000e+04   2.0000000e+00   3.0000000e+00   6.7753050e+03   4.0000000e+00
   1.5003000e+04   2.0000000e+00   3.0000000e+00   6.7758250e+03   4.0000000e+00
   1.5003000e+04   2.0000000e+00   3.0000000e+00   6.7770520e+03   4.0000000e+00
   1.5003000e+04   2.0000000e+00   3.0000000e+00   6.7779490e+03   4.0000000e+00
   1.5003000e+04   2.0000000e+00   3.0000000e+00   6.7780520e+03   4.0000000e+00
   1.5003000e+04   2.0000000e+00   3.0000000e+00   6.7793450e+03   4.0000000e+00
   1.5003000e+04   2.0000000e+00   3.0000000e+00   6.7819550e+03   4.0000000e+00
   1.5003000e+04   2.0000000e+00   3.0000000e+00   6.7828820e+03   4.0000000e+00
   1.5003000e+04   2.0000000e+00   3.0000000e+00   6.7851510e+03   4.0000000e+00
   1.5003000e+04   2.0000000e+00   3.0000000e+00   6.7854870e+03   4.0000000e+00
   1.5003000e+04   2.0000000e+00   3.0000000e+00   6.7862230e+03   4.0000000e+00
   1.5003000e+04   2.0000000e+00   3.0000000e+00   6.7879870e+03   4.0000000e+00
   1.5003000e+04   2.0000000e+00   3.0000000e+00   6.7884700e+03   4.0000000e+00
   1.5003000e+04   2.0000000e+00   3.0000000e+00   6.7905820e+03   4.0000000e+00
   1.5003000e+04   2.0000000e+00   3.0000000e+00   6.7916860e+03   4.0000000e+00
   1.5003000e+04   2.0000000e+00   3.0000000e+00   6.7928310e+03   4.0000000e+00
   1.5003000e+04   2.0000000e+00   3.0000000e+00   6.7940090e+03   4.0000000e+00
   1.5003000e+04   2.0000000e+00   3.0000000e+00   6.7950590e+03   4.0000000e+00
   1.5003000e+04   2.0000000e+00   3.0000000e+00   6.7957440e+03   4.0000000e+00
   1.5003000e+04   2.0000000e+00   3.0000000e+00   6.7969110e+03   4.0000000e+00
   1.5003000e+04   2.0000000e+00   3.0000000e+00   6.7988810e+03   4.0000000e+00
   1.5003000e+04   2.0000000e+00   3.0000000e+00   6.8630250e+03   5.0000000e+00
   1.5003000e+04   2.0000000e+00   3.0000000e+00             Inf   6.0000000e+00
   1.5004000e+04   1.0000000e+00   1.0000000e+00   5.3412300e+02   1.0000000e+00
   1.5004000e+04   1.0000000e+00   1.0000000e+00   5.3680600e+02   4.0000000e+00
   1.5004000e+04   1.0000000e+00   1.0000000e+00   5.3795900e+02   4.0000000e+00
   1.5004000e+04   1.0000000e+00   1.0000000e+00   5.4085700e+02   4.0000000e+00
   1.5004000e+04   1.0000000e+00   1.0000000e+00   5.4217700e+02   4.0000000e+00
   1.5004000e+04   1.0000000e+00   1.0000000e+00   5.4392600e+02   4.0000000e+00
   1.5004000e+04   1.0000000e+00   1.0000000e+00   5.4490500e+02   4.0000000e+00
   1.5004000e+04   1.0000000e+00   1.0000000e+00   5.7477300e+02   4.0000000e+00
   1.5004000e+04   1.0000000e+00   1.0000000e+00   5.7602500e+02   4.0000000e+00
   1.5004000e+04   1.0000000e+00   1.0000000e+00   5.7737000e+02   4.0000000e+00
   1.5004000e+04   1.0000000e+00   1.0000000e+00   5.8212400e+02   5.0000000e+00
   1.5004000e+04   1.0000000e+00   1.0000000e+00   1.0474380e+03   1.0000000e+00
   1.5004000e+04   1.0000000e+00   1.0000000e+00   1.0533940e+03   4.0000000e+00
   1.5004000e+04   1.0000000e+00   1.0000000e+00   1.0549950e+03   4.0000000e+00
   1.5004000e+04   1.0000000e+00   1.0000000e+00   1.0557190e+03   4.0000000e+00
   1.5004000e+04   1.0000000e+00   1.0000000e+00   1.0562340e+03   4.0000000e+00
   1.5004000e+04   1.0000000e+00   1.0000000e+00   1.0567500e+03   4.0000000e+00
   1.5004000e+04   1.0000000e+00   1.0000000e+00   1.0574220e+03   4.0000000e+00
   1.5004000e+04   1.0000000e+00   1.0000000e+00   1.0582450e+03   4.0000000e+00
   1.5004000e+04   1.0000000e+00   1.0000000e+00   1.0588920e+03   4.0000000e+00
   1.5004000e+04   1.0000000e+00   1.0000000e+00   1.0596290e+03   4.0000000e+00
   1.5004000e+04   1.0000000e+00   1.0000000e+00   1.0619450e+03   4.0000000e+00
   1.5004000e+04   1.0000000e+00   1.0000000e+00   1.0701820e+03   4.0000000e+00
   1.5004000e+04   1.0000000e+00   1.0000000e+00   1.0712960e+03   4.0000000e+00
   1.5004000e+04   1.0000000e+00   1.0000000e+00   1.0964390e+03   5.0000000e+00
   1.5004000e+04   1.0000000e+00   1.0000000e+00   2.1837510e+03   1.0000000e+00
   1.5004000e+04   1.0000000e+00   1.0000000e+00   2.1885040e+03   4.0000000e+00
   1.5004000e+04   1.0000000e+00   1.0000000e+00   2.1889060e+03   4.0000000e+00
   1.5004000e+04   1.0000000e+00   1.0000000e+00   2.1895850e+03   4.0000000e+00
   1.5004000e+04   1.0000000e+00   1.0000000e+00   2.1896510e+03   4.0000000e+00
   1.5004000e+04   1.0000000e+00   1.0000000e+00   2.1903510e+03   4.0000000e+00
   1.5004000e+04   1.0000000e+00   1.0000000e+00   2.1911510e+03   4.0000000e+00
   1.5004000e+04   1.0000000e+00   1.0000000e+00   2.1928400e+03   4.0000000e+00
   1.5004000e+04   1.0000000e+00   1.0000000e+00   2.1931840e+03   4.0000000e+00
   1.5004000e+04   1.0000000e+00   1.0000000e+00   2.1940230e+03   4.0000000e+00
   1.5004000e+04   1.0000000e+00   1.0000000e+00   2.1959660e+03   4.0000000e+00
   1.5004000e+04   1.0000000e+00   1.0000000e+00   2.1976990e+03   4.0000000e+00
   1.5004000e+04   1.0000000e+00   1.0000000e+00   2.1996270e+03   4.0000000e+00
   1.5004000e+04   1.0000000e+00   1.0000000e+00   2.2387520e+03   5.0000000e+00
   1.5004000e+04   1.0000000e+00   1.0000000e+00   3.1745360e+03   1.0000000e+00
   1.5004000e+04   1.0000000e+00   1.0000000e+00   3.1802650e+03   4.0000000e+00
   1.5004000e+04   1.0000000e+00   1.0000000e+00   3.1826500e+03   4.0000000e+00
   1.5004000e+04   1.0000000e+00   1.0000000e+00   3.1833620e+03   4.0000000e+00
   1.5004000e+04   1.0000000e+00   1.0000000e+00   3.1844220e+03   4.0000000e+00
   1.5004000e+04   1.0000000e+00   1.0000000e+00   3.1858220e+03   4.0000000e+00
   1.5004000e+04   1.0000000e+00   1.0000000e+00   3.1877860e+03   4.0000000e+00
   1.5004000e+04   1.0000000e+00   1.0000000e+00   3.1880920e+03   4.0000000e+00
   1.5004000e+04   1.0000000e+00   1.0000000e+00   3.1883470e+03   4.0000000e+00
   1.5004000e+04   1.0000000e+00   1.0000000e+00   3.1892290e+03   4.0000000e+00
   1.5004000e+04   1.0000000e+00   1.0000000e+00   3.1893710e+03   4.0000000e+00
   1.5004000e+04   1.0000000e+00   1.0000000e+00   3.1904950e+03   4.0000000e+00
   1.5004000e+04   1.0000000e+00   1.0000000e+00   3.2265370e+03   5.0000000e+00
   1.5004000e+04   1.0000000e+00   1.0000000e+00   3.8850660e+03   1.0000000e+00
   1.5004000e+04   1.0000000e+00   1.0000000e+00   3.8971570e+03   4.0000000e+00
   1.5004000e+04   1.0000000e+00   1.0000000e+00   3.8984930e+03   4.0000000e+00
   1.5004000e+04   1.0000000e+00   1.0000000e+00   3.8993560e+03   4.0000000e+00
   1.5004000e+04   1.0000000e+00   1.0000000e+00   3.8997800e+03   4.0000000e+00
   1.5004000e+04   1.0000000e+00   1.0000000e+00   3.9010800e+03   4.0000000e+00
   1.5004000e+04   1.0000000e+00   1.0000000e+00   3.9018560e+03   4.0000000e+00
   1.5004000e+04   1.0000000e+00   1.0000000e+00   3.9028910e+03   4.0000000e+00
   1.5004000e+04   1.0000000e+00   1.0000000e+00   3.9480670e+03   5.0000000e+00
   1.5004000e+04   1.0000000e+00   1.0000000e+00   4.3231710e+03   1.0000000e+00
   1.5004000e+04   1.0000000e+00   1.0000000e+00   4.3318010e+03   4.0000000e+00
   1.5004000e+04   1.0000000e+00   1.0000000e+00   4.3333860e+03   4.0000000e+00
   1.5004000e+04   1.0000000e+00   1.0000000e+00   4.3364260e+03   4.0000000e+00
   1.5004000e+04   1.0000000e+00   1.0000000e+00   4.3801720e+03   5.0000000e+00
   1.5004000e+04   1.0000000e+00   1.0000000e+00   4.9183020e+03   1.0000000e+00
   1.5004000e+04   1.0000000e+00   1.0000000e+00   4.9336820e+03   4.0000000e+00
   1.5004000e+04   1.0000000e+00   1.0000000e+00   4.9351590e+03   4.0000000e+00
   1.5004000e+04   1.0000000e+00   1.0000000e+00   4.9362680e+03   4.0000000e+00
   1.5004000e+04   1.0000000e+00   1.0000000e+00   4.9366390e+03   4.0000000e+00
   1.5004000e+04   1.0000000e+00   1.0000000e+00   4.9367600e+03   4.0000000e+00
   1.5004000e+04   1.0000000e+00   1.0000000e+00   4.9380440e+03   4.0000000e+00
   1.5004000e+04   1.0000000e+00   1.0000000e+00   4.9387150e+03   4.0000000e+00
   1.5004000e+04   1.0000000e+00   1.0000000e+00   4.9389810e+03   4.0000000e+00
   1.5004000e+04   1.0000000e+00   1.0000000e+00   4.9390850e+03   4.0000000e+00
   1.5004000e+04   1.0000000e+00   1.0000000e+00   4.9396780e+03   4.0000000e+00
   1.5004000e+04   1.0000000e+00   1.0000000e+00   4.9402490e+03   4.0000000e+00
   1.5004000e+04   1.0000000e+00   1.0000000e+00   4.9417340e+03   4.0000000e+00
   1.5004000e+04   1.0000000e+00   1.0000000e+00   4.9418960e+03   4.0000000e+00
   1.5004000e+04   1.0000000e+00   1.0000000e+00   4.9793030e+03   5.0000000e+00
   1.5004000e+04   1.0000000e+00   1.0000000e+00   5.2353350e+03   1.0000000e+00
   1.5004000e+04   1.0000000e+00   1.0000000e+00   5.2407700e+03   4.0000000e+00
   1.5004000e+04   1.0000000e+00   1.0000000e+00   5.2418080e+03   4.0000000e+00
   1.5004000e+04   1.0000000e+00   1.0000000e+00   5.2431190e+03   4.0000000e+00
   1.5004000e+04   1.0000000e+00   1.0000000e+00   5.2447070e+03   4.0000000e+00
   1.5004000e+04   1.0000000e+00   1.0000000e+00   5.2468080e+03   4.0000000e+00
   1.5004000e+04   1.0000000e+00   1.0000000e+00   5.2943360e+03   5.0000000e+00
   1.5004000e+04   1.0000000e+00   1.0000000e+00   5.3333370e+03   1.0000000e+00
   1.5004000e+04   1.0000000e+00   1.0000000e+00   5.3402300e+03   4.0000000e+00
   1.5004000e+04   1.0000000e+00   1.0000000e+00   5.3415220e+03   4.0000000e+00
   1.5004000e+04   1.0000000e+00   1.0000000e+00   5.3429300e+03   4.0000000e+00
   1.5004000e+04   1.0000000e+00   1.0000000e+00   5.3437860e+03   4.0000000e+00
   1.5004000e+04   1.0000000e+00   1.0000000e+00   5.3448160e+03   4.0000000e+00
   1.5004000e+04   1.0000000e+00   1.0000000e+00   5.3456350e+03   4.0000000e+00
   1.5004000e+04   1.0000000e+00   1.0000000e+00   5.3813380e+03   5.0000000e+00
   1.5004000e+04   1.0000000e+00   1.0000000e+00   5.7309250e+03   1.0000000e+00
   1.5004000e+04   1.0000000e+00   1.0000000e+00   5.7576610e+03   4.0000000e+00
   1.5004000e+04   1.0000000e+00   1.0000000e+00   5.7596070e+03   4.0000000e+00
   1.5004000e+04   1.0000000e+00   1.0000000e+00   5.7949260e+03   5.0000000e+00
   1.5004000e+04   1.0000000e+00   1.0000000e+00             Inf   6.0000000e+00
   1.5004000e+04   1.0000000e+00   3.0000000e+00   2.3765100e+02   3.0000000e+00
   1.5004000e+04   1.0000000e+00   3.0000000e+00   2.4964600e+02   4.0000000e+00
   1.5004000e+04   1.0000000e+00   3.0000000e+00   2.5045500e+02   4.0000000e+00
   1.5004000e+04   1.0000000e+00   3.0000000e+00   2.5131500e+02   4.0000000e+00
   1.5004000e+04   1.0000000e+00   3.0000000e+00   2.5206600e+02   4.0000000e+00
   1.5004000e+04   1.0000000e+00   3.0000000e+00   2.5245700e+02   4.0000000e+00
   1.5004000e+04   1.0000000e+00   3.0000000e+00   2.5273900e+02   4.0000000e+00
   1.5004000e+04   1.0000000e+00   3.0000000e+00   2.5311500e+02   4.0000000e+00
   1.5004000e+04   1.0000000e+00   3.0000000e+00   2.5515300e+02   4.0000000e+00
   1.5004000e+04   1.0000000e+00   3.0000000e+00   2.5596800e+02   4.0000000e+00
   1.5004000e+04   1.0000000e+00   3.0000000e+00   2.8665200e+02   5.0000000e+00
   1.5004000e+04   1.0000000e+00   3.0000000e+00   3.7115700e+02   3.0000000e+00
   1.5004000e+04   1.0000000e+00   3.0000000e+00   3.7531400e+02   4.0000000e+00
   1.5004000e+04   1.0000000e+00   3.0000000e+00   3.7702400e+02   4.0000000e+00
   1.5004000e+04   1.0000000e+00   3.0000000e+00   3.7860500e+02   4.0000000e+00
   1.5004000e+04   1.0000000e+00   3.0000000e+00   3.7879200e+02   4.0000000e+00
   1.5004000e+04   1.0000000e+00   3.0000000e+00   3.8072100e+02   4.0000000e+00
   1.5004000e+04   1.0000000e+00   3.0000000e+00   3.8565000e+02   4.0000000e+00
   1.5004000e+04   1.0000000e+00   3.0000000e+00   3.8660300e+02   4.0000000e+00
   1.5004000e+04   1.0000000e+00   3.0000000e+00   3.8666300e+02   4.0000000e+00
   1.5004000e+04   1.0000000e+00   3.0000000e+00   3.8777000e+02   4.0000000e+00
   1.5004000e+04   1.0000000e+00   3.0000000e+00   4.1927900e+02   4.0000000e+00
   1.5004000e+04   1.0000000e+00   3.0000000e+00   4.2347000e+02   4.0000000e+00
   1.5004000e+04   1.0000000e+00   3.0000000e+00   4.3315800e+02   5.0000000e+00
   1.5004000e+04   1.0000000e+00   3.0000000e+00   7.2556200e+02   3.0000000e+00
   1.5004000e+04   1.0000000e+00   3.0000000e+00   7.3704200e+02   4.0000000e+00
   1.5004000e+04   1.0000000e+00   3.0000000e+00   7.3978400e+02   4.0000000e+00
   1.5004000e+04   1.0000000e+00   3.0000000e+00   7.4135200e+02   4.0000000e+00
   1.5004000e+04   1.0000000e+00   3.0000000e+00   7.4548600e+02   4.0000000e+00
   1.5004000e+04   1.0000000e+00   3.0000000e+00   7.4576500e+02   4.0000000e+00
   1.5004000e+04   1.0000000e+00   3.0000000e+00   7.4676300e+02   4.0000000e+00
   1.5004000e+04   1.0000000e+00   3.0000000e+00   7.4912500e+02   4.0000000e+00
   1.5004000e+04   1.0000000e+00   3.0000000e+00   7.5214100e+02   4.0000000e+00
   1.5004000e+04   1.0000000e+00   3.0000000e+00   7.5432600e+02   4.0000000e+00
   1.5004000e+04   1.0000000e+00   3.0000000e+00   7.5907000e+02   4.0000000e+00
   1.5004000e+04   1.0000000e+00   3.0000000e+00   7.6553200e+02   4.0000000e+00
   1.5004000e+04   1.0000000e+00   3.0000000e+00   7.8656300e+02   5.0000000e+00
   1.5004000e+04   1.0000000e+00   3.0000000e+00   1.6793780e+03   3.0000000e+00
   1.5004000e+04   1.0000000e+00   3.0000000e+00   1.6882440e+03   4.0000000e+00
   1.5004000e+04   1.0000000e+00   3.0000000e+00   1.6896260e+03   4.0000000e+00
   1.5004000e+04   1.0000000e+00   3.0000000e+00   1.6911670e+03   4.0000000e+00
   1.5004000e+04   1.0000000e+00   3.0000000e+00   1.6924440e+03   4.0000000e+00
   1.5004000e+04   1.0000000e+00   3.0000000e+00   1.6930420e+03   4.0000000e+00
   1.5004000e+04   1.0000000e+00   3.0000000e+00   1.6938030e+03   4.0000000e+00
   1.5004000e+04   1.0000000e+00   3.0000000e+00   1.6947340e+03   4.0000000e+00
   1.5004000e+04   1.0000000e+00   3.0000000e+00   1.6956600e+03   4.0000000e+00
   1.5004000e+04   1.0000000e+00   3.0000000e+00   1.6980960e+03   4.0000000e+00
   1.5004000e+04   1.0000000e+00   3.0000000e+00   1.7012710e+03   4.0000000e+00
   1.5004000e+04   1.0000000e+00   3.0000000e+00   1.7029960e+03   4.0000000e+00
   1.5004000e+04   1.0000000e+00   3.0000000e+00   1.7313790e+03   5.0000000e+00
   1.5004000e+04   1.0000000e+00   3.0000000e+00   1.8957440e+03   3.0000000e+00
   1.5004000e+04   1.0000000e+00   3.0000000e+00   1.9098750e+03   4.0000000e+00
   1.5004000e+04   1.0000000e+00   3.0000000e+00   1.9113490e+03   4.0000000e+00
   1.5004000e+04   1.0000000e+00   3.0000000e+00   1.9131510e+03   4.0000000e+00
   1.5004000e+04   1.0000000e+00   3.0000000e+00   1.9149460e+03   4.0000000e+00
   1.5004000e+04   1.0000000e+00   3.0000000e+00   1.9159510e+03   4.0000000e+00
   1.5004000e+04   1.0000000e+00   3.0000000e+00   1.9167630e+03   4.0000000e+00
   1.5004000e+04   1.0000000e+00   3.0000000e+00   1.9175630e+03   4.0000000e+00
   1.5004000e+04   1.0000000e+00   3.0000000e+00   1.9182680e+03   4.0000000e+00
   1.5004000e+04   1.0000000e+00   3.0000000e+00   1.9205210e+03   4.0000000e+00
   1.5004000e+04   1.0000000e+00   3.0000000e+00   1.9507450e+03   5.0000000e+00
   1.5004000e+04   1.0000000e+00   3.0000000e+00   2.2687520e+03   3.0000000e+00
   1.5004000e+04   1.0000000e+00   3.0000000e+00   2.2775240e+03   4.0000000e+00
   1.5004000e+04   1.0000000e+00   3.0000000e+00   2.2778470e+03   4.0000000e+00
   1.5004000e+04   1.0000000e+00   3.0000000e+00   2.2792280e+03   4.0000000e+00
   1.5004000e+04   1.0000000e+00   3.0000000e+00   2.2801840e+03   4.0000000e+00
   1.5004000e+04   1.0000000e+00   3.0000000e+00   2.2808220e+03   4.0000000e+00
   1.5004000e+04   1.0000000e+00   3.0000000e+00   2.2822250e+03   4.0000000e+00
   1.5004000e+04   1.0000000e+00   3.0000000e+00   2.2837530e+03   4.0000000e+00
   1.5004000e+04   1.0000000e+00   3.0000000e+00   2.2849240e+03   4.0000000e+00
   1.5004000e+04   1.0000000e+00   3.0000000e+00   2.2858320e+03   4.0000000e+00
   1.5004000e+04   1.0000000e+00   3.0000000e+00   2.2867420e+03   4.0000000e+00
   1.5004000e+04   1.0000000e+00   3.0000000e+00   2.2879540e+03   4.0000000e+00
   1.5004000e+04   1.0000000e+00   3.0000000e+00   2.2904600e+03   4.0000000e+00
   1.5004000e+04   1.0000000e+00   3.0000000e+00   2.3153520e+03   4.0000000e+00
   1.5004000e+04   1.0000000e+00   3.0000000e+00   2.3182910e+03   4.0000000e+00
   1.5004000e+04   1.0000000e+00   3.0000000e+00   2.3307530e+03   5.0000000e+00
   1.5004000e+04   1.0000000e+00   3.0000000e+00   2.8981560e+03   3.0000000e+00
   1.5004000e+04   1.0000000e+00   3.0000000e+00   2.9037620e+03   4.0000000e+00
   1.5004000e+04   1.0000000e+00   3.0000000e+00   2.9055370e+03   4.0000000e+00
   1.5004000e+04   1.0000000e+00   3.0000000e+00   2.9073050e+03   4.0000000e+00
   1.5004000e+04   1.0000000e+00   3.0000000e+00   2.9103820e+03   4.0000000e+00
   1.5004000e+04   1.0000000e+00   3.0000000e+00   2.9116440e+03   4.0000000e+00
   1.5004000e+04   1.0000000e+00   3.0000000e+00   2.9122500e+03   4.0000000e+00
   1.5004000e+04   1.0000000e+00   3.0000000e+00   2.9143280e+03   4.0000000e+00
   1.5004000e+04   1.0000000e+00   3.0000000e+00   2.9159720e+03   4.0000000e+00
   1.5004000e+04   1.0000000e+00   3.0000000e+00   2.9167210e+03   4.0000000e+00
   1.5004000e+04   1.0000000e+00   3.0000000e+00   2.9195810e+03   4.0000000e+00
   1.5004000e+04   1.0000000e+00   3.0000000e+00   2.9411600e+03   4.0000000e+00
   1.5004000e+04   1.0000000e+00   3.0000000e+00   2.9571570e+03   5.0000000e+00
   1.5004000e+04   1.0000000e+00   3.0000000e+00   3.3305340e+03   3.0000000e+00
   1.5004000e+04   1.0000000e+00   3.0000000e+00   3.3729800e+03   4.0000000e+00
   1.5004000e+04   1.0000000e+00   3.0000000e+00   3.3741210e+03   4.0000000e+00
   1.5004000e+04   1.0000000e+00   3.0000000e+00   3.3762120e+03   4.0000000e+00
   1.5004000e+04   1.0000000e+00   3.0000000e+00   3.3773670e+03   4.0000000e+00
   1.5004000e+04   1.0000000e+00   3.0000000e+00   3.3789980e+03   4.0000000e+00
   1.5004000e+04   1.0000000e+00   3.0000000e+00   3.3844910e+03   4.0000000e+00
   1.5004000e+04   1.0000000e+00   3.0000000e+00   3.3885350e+03   5.0000000e+00
   1.5004000e+04   1.0000000e+00   3.0000000e+00   3.5216200e+03   3.0000000e+00
   1.5004000e+04   1.0000000e+00   3.0000000e+00   3.5339440e+03   4.0000000e+00
   1.5004000e+04   1.0000000e+00   3.0000000e+00   3.5353460e+03   4.0000000e+00
   1.5004000e+04   1.0000000e+00   3.0000000e+00   3.5366640e+03   4.0000000e+00
   1.5004000e+04   1.0000000e+00   3.0000000e+00   3.5370520e+03   4.0000000e+00
   1.5004000e+04   1.0000000e+00   3.0000000e+00   3.5385660e+03   4.0000000e+00
   1.5004000e+04   1.0000000e+00   3.0000000e+00   3.5428400e+03   4.0000000e+00
   1.5004000e+04   1.0000000e+00   3.0000000e+00   3.5450710e+03   4.0000000e+00
   1.5004000e+04   1.0000000e+00   3.0000000e+00   3.5451390e+03   4.0000000e+00
   1.5004000e+04   1.0000000e+00   3.0000000e+00   3.5486070e+03   4.0000000e+00
   1.5004000e+04   1.0000000e+00   3.0000000e+00   3.5716210e+03   5.0000000e+00
   1.5004000e+04   1.0000000e+00   3.0000000e+00   3.6798600e+03   3.0000000e+00
   1.5004000e+04   1.0000000e+00   3.0000000e+00   3.6954470e+03   4.0000000e+00
   1.5004000e+04   1.0000000e+00   3.0000000e+00   3.6966450e+03   4.0000000e+00
   1.5004000e+04   1.0000000e+00   3.0000000e+00   3.6978220e+03   4.0000000e+00
   1.5004000e+04   1.0000000e+00   3.0000000e+00   3.6989580e+03   4.0000000e+00
   1.5004000e+04   1.0000000e+00   3.0000000e+00   3.6997040e+03   4.0000000e+00
   1.5004000e+04   1.0000000e+00   3.0000000e+00   3.7001760e+03   4.0000000e+00
   1.5004000e+04   1.0000000e+00   3.0000000e+00   3.7013310e+03   4.0000000e+00
   1.5004000e+04   1.0000000e+00   3.0000000e+00   3.7027070e+03   4.0000000e+00
   1.5004000e+04   1.0000000e+00   3.0000000e+00   3.7288610e+03   5.0000000e+00
   1.5004000e+04   1.0000000e+00   3.0000000e+00   4.0744430e+03   3.0000000e+00
   1.5004000e+04   1.0000000e+00   3.0000000e+00   4.1005330e+03   4.0000000e+00
   1.5004000e+04   1.0000000e+00   3.0000000e+00   4.1021380e+03   4.0000000e+00
   1.5004000e+04   1.0000000e+00   3.0000000e+00   4.1034980e+03   4.0000000e+00
   1.5004000e+04   1.0000000e+00   3.0000000e+00   4.1058010e+03   4.0000000e+00
   1.5004000e+04   1.0000000e+00   3.0000000e+00   4.1076770e+03   4.0000000e+00
   1.5004000e+04   1.0000000e+00   3.0000000e+00   4.1089030e+03   4.0000000e+00
   1.5004000e+04   1.0000000e+00   3.0000000e+00   4.1104500e+03   4.0000000e+00
   1.5004000e+04   1.0000000e+00   3.0000000e+00   4.1129930e+03   4.0000000e+00
   1.5004000e+04   1.0000000e+00   3.0000000e+00   4.1146050e+03   4.0000000e+00
   1.5004000e+04   1.0000000e+00   3.0000000e+00   4.1354440e+03   5.0000000e+00
   1.5004000e+04   1.0000000e+00   3.0000000e+00   4.2301690e+03   3.0000000e+00
   1.5004000e+04   1.0000000e+00   3.0000000e+00   4.2375930e+03   4.0000000e+00
   1.5004000e+04   1.0000000e+00   3.0000000e+00   4.2394630e+03   4.0000000e+00
   1.5004000e+04   1.0000000e+00   3.0000000e+00   4.2426900e+03   4.0000000e+00
   1.5004000e+04   1.0000000e+00   3.0000000e+00   4.2454320e+03   4.0000000e+00
   1.5004000e+04   1.0000000e+00   3.0000000e+00   4.2821700e+03   5.0000000e+00
   1.5004000e+04   1.0000000e+00   3.0000000e+00   4.4798610e+03   3.0000000e+00
   1.5004000e+04   1.0000000e+00   3.0000000e+00   4.4920840e+03   4.0000000e+00
   1.5004000e+04   1.0000000e+00   3.0000000e+00   4.4939720e+03   4.0000000e+00
   1.5004000e+04   1.0000000e+00   3.0000000e+00   4.4948650e+03   4.0000000e+00
   1.5004000e+04   1.0000000e+00   3.0000000e+00   4.4965970e+03   4.0000000e+00
   1.5004000e+04   1.0000000e+00   3.0000000e+00   4.4976070e+03   4.0000000e+00
   1.5004000e+04   1.0000000e+00   3.0000000e+00   4.5003150e+03   4.0000000e+00
   1.5004000e+04   1.0000000e+00   3.0000000e+00   4.5015480e+03   4.0000000e+00
   1.5004000e+04   1.0000000e+00   3.0000000e+00   4.5016900e+03   4.0000000e+00
   1.5004000e+04   1.0000000e+00   3.0000000e+00   4.5027550e+03   4.0000000e+00
   1.5004000e+04   1.0000000e+00   3.0000000e+00   4.5368620e+03   5.0000000e+00
   1.5004000e+04   1.0000000e+00   3.0000000e+00   5.0533940e+03   3.0000000e+00
   1.5004000e+04   1.0000000e+00   3.0000000e+00   5.0722470e+03   4.0000000e+00
   1.5004000e+04   1.0000000e+00   3.0000000e+00   5.0731520e+03   4.0000000e+00
   1.5004000e+04   1.0000000e+00   3.0000000e+00   5.0740530e+03   4.0000000e+00
   1.5004000e+04   1.0000000e+00   3.0000000e+00   5.0752770e+03   4.0000000e+00
   1.5004000e+04   1.0000000e+00   3.0000000e+00   5.0754520e+03   4.0000000e+00
   1.5004000e+04   1.0000000e+00   3.0000000e+00   5.0757130e+03   4.0000000e+00
   1.5004000e+04   1.0000000e+00   3.0000000e+00   5.0760770e+03   4.0000000e+00
   1.5004000e+04   1.0000000e+00   3.0000000e+00   5.0767160e+03   4.0000000e+00
   1.5004000e+04   1.0000000e+00   3.0000000e+00   5.0770370e+03   4.0000000e+00
   1.5004000e+04   1.0000000e+00   3.0000000e+00   5.0774950e+03   4.0000000e+00
   1.5004000e+04   1.0000000e+00   3.0000000e+00   5.0791110e+03   4.0000000e+00
   1.5004000e+04   1.0000000e+00   3.0000000e+00   5.0794760e+03   4.0000000e+00
   1.5004000e+04   1.0000000e+00   3.0000000e+00   5.0802500e+03   4.0000000e+00
   1.5004000e+04   1.0000000e+00   3.0000000e+00   5.0813180e+03   4.0000000e+00
   1.5004000e+04   1.0000000e+00   3.0000000e+00   5.0829080e+03   4.0000000e+00
   1.5004000e+04   1.0000000e+00   3.0000000e+00   5.0845480e+03   4.0000000e+00
   1.5004000e+04   1.0000000e+00   3.0000000e+00   5.1043950e+03   5.0000000e+00
   1.5004000e+04   1.0000000e+00   3.0000000e+00   5.5284790e+03   3.0000000e+00
   1.5004000e+04   1.0000000e+00   3.0000000e+00   5.5429900e+03   4.0000000e+00
   1.5004000e+04   1.0000000e+00   3.0000000e+00   5.5448250e+03   4.0000000e+00
   1.5004000e+04   1.0000000e+00   3.0000000e+00   5.5461370e+03   4.0000000e+00
   1.5004000e+04   1.0000000e+00   3.0000000e+00   5.5474410e+03   4.0000000e+00
   1.5004000e+04   1.0000000e+00   3.0000000e+00   5.5478540e+03   4.0000000e+00
   1.5004000e+04   1.0000000e+00   3.0000000e+00   5.5490630e+03   4.0000000e+00
   1.5004000e+04   1.0000000e+00   3.0000000e+00   5.5498550e+03   4.0000000e+00
   1.5004000e+04   1.0000000e+00   3.0000000e+00   5.5513650e+03   4.0000000e+00
   1.5004000e+04   1.0000000e+00   3.0000000e+00   5.5529170e+03   4.0000000e+00
   1.5004000e+04   1.0000000e+00   3.0000000e+00   5.5537340e+03   4.0000000e+00
   1.5004000e+04   1.0000000e+00   3.0000000e+00   5.5544480e+03   4.0000000e+00
   1.5004000e+04   1.0000000e+00   3.0000000e+00   5.5555930e+03   4.0000000e+00
   1.5004000e+04   1.0000000e+00   3.0000000e+00   5.5571180e+03   4.0000000e+00
   1.5004000e+04   1.0000000e+00   3.0000000e+00   5.5577950e+03   4.0000000e+00
   1.5004000e+04   1.0000000e+00   3.0000000e+00   5.5784800e+03   5.0000000e+00
   1.5004000e+04   1.0000000e+00   3.0000000e+00   6.6926700e+03   3.0000000e+00
   1.5004000e+04   1.0000000e+00   3.0000000e+00   6.6968470e+03   4.0000000e+00
   1.5004000e+04   1.0000000e+00   3.0000000e+00   6.6988470e+03   4.0000000e+00
   1.5004000e+04   1.0000000e+00   3.0000000e+00   6.7015670e+03   4.0000000e+00
   1.5004000e+04   1.0000000e+00   3.0000000e+00   6.7029840e+03   4.0000000e+00
   1.5004000e+04   1.0000000e+00   3.0000000e+00   6.7039650e+03   4.0000000e+00
   1.5004000e+04   1.0000000e+00   3.0000000e+00   6.7047090e+03   4.0000000e+00
   1.5004000e+04   1.0000000e+00   3.0000000e+00   6.7054980e+03   4.0000000e+00
   1.5004000e+04   1.0000000e+00   3.0000000e+00   6.7354040e+03   4.0000000e+00
   1.5004000e+04   1.0000000e+00   3.0000000e+00   6.7456710e+03   5.0000000e+00
   1.5004000e+04   1.0000000e+00   3.0000000e+00   6.7906720e+03   3.0000000e+00
   1.5004000e+04   1.0000000e+00   3.0000000e+00   6.8158350e+03   4.0000000e+00
   1.5004000e+04   1.0000000e+00   3.0000000e+00   6.8176950e+03   4.0000000e+00
   1.5004000e+04   1.0000000e+00   3.0000000e+00   6.8188600e+03   4.0000000e+00
   1.5004000e+04   1.0000000e+00   3.0000000e+00   6.8200560e+03   4.0000000e+00
   1.5004000e+04   1.0000000e+00   3.0000000e+00   6.8246430e+03   4.0000000e+00
   1.5004000e+04   1.0000000e+00   3.0000000e+00   6.8260070e+03   4.0000000e+00
   1.5004000e+04   1.0000000e+00   3.0000000e+00   6.8386730e+03   5.0000000e+00
   1.5004000e+04   1.0000000e+00   3.0000000e+00             Inf   6.0000000e+00
   1.5004000e+04   2.0000000e+00   1.0000000e+00   8.5019700e+02   1.0000000e+00
   1.5004000e+04   2.0000000e+00   1.0000000e+00   8.5345500e+02   4.0000000e+00
   1.5004000e+04   2.0000000e+00   1.0000000e+00   8.5496500e+02   4.0000000e+00
   1.5004000e+04   2.0000000e+00   1.0000000e+00   8.5566500e+02   4.0000000e+00
   1.5004000e+04   2.0000000e+00   1.0000000e+00   8.5626300e+02   4.0000000e+00
   1.5004000e+04   2.0000000e+00   1.0000000e+00   8.5806100e+02   4.0000000e+00
   1.5004000e+04   2.0000000e+00   1.0000000e+00   8.5892300e+02   4.0000000e+00
   1.5004000e+04   2.0000000e+00   1.0000000e+00   8.6073500e+02   4.0000000e+00
   1.5004000e+04   2.0000000e+00   1.0000000e+00   8.6305700e+02   4.0000000e+00
   1.5004000e+04   2.0000000e+00   1.0000000e+00   8.6618800e+02   4.0000000e+00
   1.5004000e+04   2.0000000e+00   1.0000000e+00   8.6739000e+02   4.0000000e+00
   1.5004000e+04   2.0000000e+00   1.0000000e+00   8.6957000e+02   4.0000000e+00
   1.5004000e+04   2.0000000e+00   1.0000000e+00   8.7120500e+02   4.0000000e+00
   1.5004000e+04   2.0000000e+00   1.0000000e+00   8.7556400e+02   4.0000000e+00
   1.5004000e+04   2.0000000e+00   1.0000000e+00   8.7754800e+02   4.0000000e+00
   1.5004000e+04   2.0000000e+00   1.0000000e+00   8.8100700e+02   4.0000000e+00
   1.5004000e+04   2.0000000e+00   1.0000000e+00   8.8816600e+02   4.0000000e+00
   1.5004000e+04   2.0000000e+00   1.0000000e+00   8.9164000e+02   4.0000000e+00
   1.5004000e+04   2.0000000e+00   1.0000000e+00   8.9928000e+02   4.0000000e+00
   1.5004000e+04   2.0000000e+00   1.0000000e+00   9.0132700e+02   4.0000000e+00
   1.5004000e+04   2.0000000e+00   1.0000000e+00   9.4203500e+02   4.0000000e+00
   1.5004000e+04   2.0000000e+00   1.0000000e+00   9.4327700e+02   4.0000000e+00
   1.5004000e+04   2.0000000e+00   1.0000000e+00   9.4420000e+02   4.0000000e+00
   1.5004000e+04   2.0000000e+00   1.0000000e+00   9.4446300e+02   4.0000000e+00
   1.5004000e+04   2.0000000e+00   1.0000000e+00   9.4763500e+02   4.0000000e+00
   1.5004000e+04   2.0000000e+00   1.0000000e+00   9.5038600e+02   4.0000000e+00
   1.5004000e+04   2.0000000e+00   1.0000000e+00   9.5225300e+02   4.0000000e+00
   1.5004000e+04   2.0000000e+00   1.0000000e+00   9.5270500e+02   4.0000000e+00
   1.5004000e+04   2.0000000e+00   1.0000000e+00   9.7519700e+02   5.0000000e+00
   1.5004000e+04   2.0000000e+00   1.0000000e+00   1.1581980e+03   1.0000000e+00
   1.5004000e+04   2.0000000e+00   1.0000000e+00   1.1634120e+03   4.0000000e+00
   1.5004000e+04   2.0000000e+00   1.0000000e+00   1.1658500e+03   4.0000000e+00
   1.5004000e+04   2.0000000e+00   1.0000000e+00   1.1665370e+03   4.0000000e+00
   1.5004000e+04   2.0000000e+00   1.0000000e+00   1.1674030e+03   4.0000000e+00
   1.5004000e+04   2.0000000e+00   1.0000000e+00   1.1685040e+03   4.0000000e+00
   1.5004000e+04   2.0000000e+00   1.0000000e+00   1.1697860e+03   4.0000000e+00
   1.5004000e+04   2.0000000e+00   1.0000000e+00   1.1732420e+03   4.0000000e+00
   1.5004000e+04   2.0000000e+00   1.0000000e+00   1.1742670e+03   4.0000000e+00
   1.5004000e+04   2.0000000e+00   1.0000000e+00   1.1755820e+03   4.0000000e+00
   1.5004000e+04   2.0000000e+00   1.0000000e+00   1.1767250e+03   4.0000000e+00
   1.5004000e+04   2.0000000e+00   1.0000000e+00   1.1775780e+03   4.0000000e+00
   1.5004000e+04   2.0000000e+00   1.0000000e+00   1.1789290e+03   4.0000000e+00
   1.5004000e+04   2.0000000e+00   1.0000000e+00   1.1798920e+03   4.0000000e+00
   1.5004000e+04   2.0000000e+00   1.0000000e+00   1.1799770e+03   4.0000000e+00
   1.5004000e+04   2.0000000e+00   1.0000000e+00   1.1805030e+03   4.0000000e+00
   1.5004000e+04   2.0000000e+00   1.0000000e+00   1.1830120e+03   4.0000000e+00
   1.5004000e+04   2.0000000e+00   1.0000000e+00   1.1846940e+03   4.0000000e+00
   1.5004000e+04   2.0000000e+00   1.0000000e+00   1.2591980e+03   5.0000000e+00
   1.5004000e+04   2.0000000e+00   1.0000000e+00   1.4401980e+03   1.0000000e+00
   1.5004000e+04   2.0000000e+00   1.0000000e+00   1.4375900e+03   4.0000000e+00
   1.5004000e+04   2.0000000e+00   1.0000000e+00   1.4402940e+03   4.0000000e+00
   1.5004000e+04   2.0000000e+00   1.0000000e+00   1.4404160e+03   4.0000000e+00
   1.5004000e+04   2.0000000e+00   1.0000000e+00   1.4431450e+03   4.0000000e+00
   1.5004000e+04   2.0000000e+00   1.0000000e+00   1.4436140e+03   4.0000000e+00
   1.5004000e+04   2.0000000e+00   1.0000000e+00   1.4453930e+03   4.0000000e+00
   1.5004000e+04   2.0000000e+00   1.0000000e+00   1.4463820e+03   4.0000000e+00
   1.5004000e+04   2.0000000e+00   1.0000000e+00   1.4485710e+03   4.0000000e+00
   1.5004000e+04   2.0000000e+00   1.0000000e+00   1.4502180e+03   4.0000000e+00
   1.5004000e+04   2.0000000e+00   1.0000000e+00   1.4582960e+03   4.0000000e+00
   1.5004000e+04   2.0000000e+00   1.0000000e+00   1.5561980e+03   5.0000000e+00
   1.5004000e+04   2.0000000e+00   1.0000000e+00   1.7872000e+03   1.0000000e+00
   1.5004000e+04   2.0000000e+00   1.0000000e+00   1.7934340e+03   4.0000000e+00
   1.5004000e+04   2.0000000e+00   1.0000000e+00   1.7961030e+03   4.0000000e+00
   1.5004000e+04   2.0000000e+00   1.0000000e+00   1.7979500e+03   4.0000000e+00
   1.5004000e+04   2.0000000e+00   1.0000000e+00   1.8024170e+03   4.0000000e+00
   1.5004000e+04   2.0000000e+00   1.0000000e+00   1.8041890e+03   4.0000000e+00
   1.5004000e+04   2.0000000e+00   1.0000000e+00   1.8061200e+03   4.0000000e+00
   1.5004000e+04   2.0000000e+00   1.0000000e+00   1.8096720e+03   4.0000000e+00
   1.5004000e+04   2.0000000e+00   1.0000000e+00   1.8111440e+03   4.0000000e+00
   1.5004000e+04   2.0000000e+00   1.0000000e+00   1.8781180e+03   4.0000000e+00
   1.5004000e+04   2.0000000e+00   1.0000000e+00   1.8788790e+03   4.0000000e+00
   1.5004000e+04   2.0000000e+00   1.0000000e+00   1.8799640e+03   4.0000000e+00
   1.5004000e+04   2.0000000e+00   1.0000000e+00   1.8807400e+03   4.0000000e+00
   1.5004000e+04   2.0000000e+00   1.0000000e+00   1.9092000e+03   5.0000000e+00
   1.5004000e+04   2.0000000e+00   1.0000000e+00   2.2179390e+03   1.0000000e+00
   1.5004000e+04   2.0000000e+00   1.0000000e+00   2.2317610e+03   4.0000000e+00
   1.5004000e+04   2.0000000e+00   1.0000000e+00   2.2326490e+03   4.0000000e+00
   1.5004000e+04   2.0000000e+00   1.0000000e+00   2.2340900e+03   4.0000000e+00
   1.5004000e+04   2.0000000e+00   1.0000000e+00   2.2357750e+03   4.0000000e+00
   1.5004000e+04   2.0000000e+00   1.0000000e+00   2.2405740e+03   4.0000000e+00
   1.5004000e+04   2.0000000e+00   1.0000000e+00   2.2415000e+03   4.0000000e+00
   1.5004000e+04   2.0000000e+00   1.0000000e+00   2.2447530e+03   4.0000000e+00
   1.5004000e+04   2.0000000e+00   1.0000000e+00   2.2455450e+03   4.0000000e+00
   1.5004000e+04   2.0000000e+00   1.0000000e+00   2.2462980e+03   4.0000000e+00
   1.5004000e+04   2.0000000e+00   1.0000000e+00   2.2464400e+03   4.0000000e+00
   1.5004000e+04   2.0000000e+00   1.0000000e+00   2.2468080e+03   4.0000000e+00
   1.5004000e+04   2.0000000e+00   1.0000000e+00   2.2481430e+03   4.0000000e+00
   1.5004000e+04   2.0000000e+00   1.0000000e+00   2.2485040e+03   4.0000000e+00
   1.5004000e+04   2.0000000e+00   1.0000000e+00   2.2505810e+03   4.0000000e+00
   1.5004000e+04   2.0000000e+00   1.0000000e+00   2.3329390e+03   5.0000000e+00
   1.5004000e+04   2.0000000e+00   1.0000000e+00   2.3789400e+03   1.0000000e+00
   1.5004000e+04   2.0000000e+00   1.0000000e+00   2.3892130e+03   4.0000000e+00
   1.5004000e+04   2.0000000e+00   1.0000000e+00   2.3927390e+03   4.0000000e+00
   1.5004000e+04   2.0000000e+00   1.0000000e+00   2.3933740e+03   4.0000000e+00
   1.5004000e+04   2.0000000e+00   1.0000000e+00   2.3943150e+03   4.0000000e+00
   1.5004000e+04   2.0000000e+00   1.0000000e+00   2.3945060e+03   4.0000000e+00
   1.5004000e+04   2.0000000e+00   1.0000000e+00   2.3948050e+03   4.0000000e+00
   1.5004000e+04   2.0000000e+00   1.0000000e+00   2.3955240e+03   4.0000000e+00
   1.5004000e+04   2.0000000e+00   1.0000000e+00   2.3957240e+03   4.0000000e+00
   1.5004000e+04   2.0000000e+00   1.0000000e+00   2.3968390e+03   4.0000000e+00
   1.5004000e+04   2.0000000e+00   1.0000000e+00   2.4749400e+03   5.0000000e+00
   1.5004000e+04   2.0000000e+00   1.0000000e+00   3.1041780e+03   1.0000000e+00
   1.5004000e+04   2.0000000e+00   1.0000000e+00   3.1127050e+03   4.0000000e+00
   1.5004000e+04   2.0000000e+00   1.0000000e+00   3.1140290e+03   4.0000000e+00
   1.5004000e+04   2.0000000e+00   1.0000000e+00   3.1156900e+03   4.0000000e+00
   1.5004000e+04   2.0000000e+00   1.0000000e+00   3.1173050e+03   4.0000000e+00
   1.5004000e+04   2.0000000e+00   1.0000000e+00   3.1179500e+03   4.0000000e+00
   1.5004000e+04   2.0000000e+00   1.0000000e+00   3.1196440e+03   4.0000000e+00
   1.5004000e+04   2.0000000e+00   1.0000000e+00   3.1206940e+03   4.0000000e+00
   1.5004000e+04   2.0000000e+00   1.0000000e+00   3.1225470e+03   4.0000000e+00
   1.5004000e+04   2.0000000e+00   1.0000000e+00   3.1228280e+03   4.0000000e+00
   1.5004000e+04   2.0000000e+00   1.0000000e+00   3.1238550e+03   4.0000000e+00
   1.5004000e+04   2.0000000e+00   1.0000000e+00   3.1258870e+03   4.0000000e+00
   1.5004000e+04   2.0000000e+00   1.0000000e+00   3.1281080e+03   4.0000000e+00
   1.5004000e+04   2.0000000e+00   1.0000000e+00   3.1750640e+03   4.0000000e+00
   1.5004000e+04   2.0000000e+00   1.0000000e+00   3.1777100e+03   4.0000000e+00
   1.5004000e+04   2.0000000e+00   1.0000000e+00   3.1797380e+03   4.0000000e+00
   1.5004000e+04   2.0000000e+00   1.0000000e+00   3.1819670e+03   4.0000000e+00
   1.5004000e+04   2.0000000e+00   1.0000000e+00   3.1826190e+03   4.0000000e+00
   1.5004000e+04   2.0000000e+00   1.0000000e+00   3.1839150e+03   4.0000000e+00
   1.5004000e+04   2.0000000e+00   1.0000000e+00   3.1876590e+03   4.0000000e+00
   1.5004000e+04   2.0000000e+00   1.0000000e+00   3.1891600e+03   4.0000000e+00
   1.5004000e+04   2.0000000e+00   1.0000000e+00   3.1901560e+03   4.0000000e+00
   1.5004000e+04   2.0000000e+00   1.0000000e+00   3.1939730e+03   4.0000000e+00
   1.5004000e+04   2.0000000e+00   1.0000000e+00   3.1967440e+03   4.0000000e+00
   1.5004000e+04   2.0000000e+00   1.0000000e+00   3.2301780e+03   5.0000000e+00
   1.5004000e+04   2.0000000e+00   1.0000000e+00   3.2651780e+03   1.0000000e+00
   1.5004000e+04   2.0000000e+00   1.0000000e+00   3.2864300e+03   4.0000000e+00
   1.5004000e+04   2.0000000e+00   1.0000000e+00   3.3861780e+03   5.0000000e+00
   1.5004000e+04   2.0000000e+00   1.0000000e+00   3.4241780e+03   1.0000000e+00
   1.5004000e+04   2.0000000e+00   1.0000000e+00   3.4309580e+03   4.0000000e+00
   1.5004000e+04   2.0000000e+00   1.0000000e+00   3.4331930e+03   4.0000000e+00
   1.5004000e+04   2.0000000e+00   1.0000000e+00   3.4354620e+03   4.0000000e+00
   1.5004000e+04   2.0000000e+00   1.0000000e+00   3.4375640e+03   4.0000000e+00
   1.5004000e+04   2.0000000e+00   1.0000000e+00   3.4380480e+03   4.0000000e+00
   1.5004000e+04   2.0000000e+00   1.0000000e+00   3.5242140e+03   4.0000000e+00
   1.5004000e+04   2.0000000e+00   1.0000000e+00   3.5257080e+03   4.0000000e+00
   1.5004000e+04   2.0000000e+00   1.0000000e+00   3.5281980e+03   4.0000000e+00
   1.5004000e+04   2.0000000e+00   1.0000000e+00   3.5305950e+03   4.0000000e+00
   1.5004000e+04   2.0000000e+00   1.0000000e+00   3.5307560e+03   4.0000000e+00
   1.5004000e+04   2.0000000e+00   1.0000000e+00   3.5521780e+03   5.0000000e+00
   1.5004000e+04   2.0000000e+00   1.0000000e+00   3.7580580e+03   1.0000000e+00
   1.5004000e+04   2.0000000e+00   1.0000000e+00   3.7670670e+03   4.0000000e+00
   1.5004000e+04   2.0000000e+00   1.0000000e+00   3.7684100e+03   4.0000000e+00
   1.5004000e+04   2.0000000e+00   1.0000000e+00   3.7696630e+03   4.0000000e+00
   1.5004000e+04   2.0000000e+00   1.0000000e+00   3.7706440e+03   4.0000000e+00
   1.5004000e+04   2.0000000e+00   1.0000000e+00   3.7716920e+03   4.0000000e+00
   1.5004000e+04   2.0000000e+00   1.0000000e+00   3.7736450e+03   4.0000000e+00
   1.5004000e+04   2.0000000e+00   1.0000000e+00   3.7769150e+03   4.0000000e+00
   1.5004000e+04   2.0000000e+00   1.0000000e+00   3.7781740e+03   4.0000000e+00
   1.5004000e+04   2.0000000e+00   1.0000000e+00   3.7799520e+03   4.0000000e+00
   1.5004000e+04   2.0000000e+00   1.0000000e+00   3.7853560e+03   4.0000000e+00
   1.5004000e+04   2.0000000e+00   1.0000000e+00   3.7960190e+03   4.0000000e+00
   1.5004000e+04   2.0000000e+00   1.0000000e+00   3.7991920e+03   4.0000000e+00
   1.5004000e+04   2.0000000e+00   1.0000000e+00   3.7997240e+03   4.0000000e+00
   1.5004000e+04   2.0000000e+00   1.0000000e+00   3.8006270e+03   4.0000000e+00
   1.5004000e+04   2.0000000e+00   1.0000000e+00   3.8810580e+03   5.0000000e+00
   1.5004000e+04   2.0000000e+00   1.0000000e+00   4.0950590e+03   1.0000000e+00
   1.5004000e+04   2.0000000e+00   1.0000000e+00   4.2080590e+03   5.0000000e+00
   1.5004000e+04   2.0000000e+00   1.0000000e+00   4.6219470e+03   1.0000000e+00
   1.5004000e+04   2.0000000e+00   1.0000000e+00   4.6353480e+03   4.0000000e+00
   1.5004000e+04   2.0000000e+00   1.0000000e+00   4.6365080e+03   4.0000000e+00
   1.5004000e+04   2.0000000e+00   1.0000000e+00   4.6390820e+03   4.0000000e+00
   1.5004000e+04   2.0000000e+00   1.0000000e+00   4.6403360e+03   4.0000000e+00
   1.5004000e+04   2.0000000e+00   1.0000000e+00   4.6425450e+03   4.0000000e+00
   1.5004000e+04   2.0000000e+00   1.0000000e+00   4.6430280e+03   4.0000000e+00
   1.5004000e+04   2.0000000e+00   1.0000000e+00   4.7309470e+03   5.0000000e+00
   1.5004000e+04   2.0000000e+00   1.0000000e+00   5.0604740e+03   1.0000000e+00
   1.5004000e+04   2.0000000e+00   1.0000000e+00   5.1614740e+03   5.0000000e+00
   1.5004000e+04   2.0000000e+00   1.0000000e+00   5.6467950e+03   1.0000000e+00
   1.5004000e+04   2.0000000e+00   1.0000000e+00   5.7607950e+03   5.0000000e+00
   1.5004000e+04   2.0000000e+00   1.0000000e+00   5.9264270e+03   1.0000000e+00
   1.5004000e+04   2.0000000e+00   1.0000000e+00   5.9535670e+03   4.0000000e+00
   1.5004000e+04   2.0000000e+00   1.0000000e+00   5.9546070e+03   4.0000000e+00
   1.5004000e+04   2.0000000e+00   1.0000000e+00   5.9553010e+03   4.0000000e+00
   1.5004000e+04   2.0000000e+00   1.0000000e+00   5.9616480e+03   4.0000000e+00
   1.5004000e+04   2.0000000e+00   1.0000000e+00   5.9620080e+03   4.0000000e+00
   1.5004000e+04   2.0000000e+00   1.0000000e+00   6.0255510e+03   4.0000000e+00
   1.5004000e+04   2.0000000e+00   1.0000000e+00   6.0324180e+03   4.0000000e+00
   1.5004000e+04   2.0000000e+00   1.0000000e+00   6.0353620e+03   4.0000000e+00
   1.5004000e+04   2.0000000e+00   1.0000000e+00   6.0357840e+03   4.0000000e+00
   1.5004000e+04   2.0000000e+00   1.0000000e+00   6.0370680e+03   4.0000000e+00
   1.5004000e+04   2.0000000e+00   1.0000000e+00   6.0524270e+03   5.0000000e+00
   1.5004000e+04   2.0000000e+00   1.0000000e+00   6.1034280e+03   1.0000000e+00
   1.5004000e+04   2.0000000e+00   1.0000000e+00   6.1142710e+03   4.0000000e+00
   1.5004000e+04   2.0000000e+00   1.0000000e+00   6.1165020e+03   4.0000000e+00
   1.5004000e+04   2.0000000e+00   1.0000000e+00   6.1238540e+03   4.0000000e+00
   1.5004000e+04   2.0000000e+00   1.0000000e+00   6.2184280e+03   5.0000000e+00
   1.5004000e+04   2.0000000e+00   1.0000000e+00   6.4047160e+03   1.0000000e+00
   1.5004000e+04   2.0000000e+00   1.0000000e+00   6.4614650e+03   4.0000000e+00
   1.5004000e+04   2.0000000e+00   1.0000000e+00   6.4639660e+03   4.0000000e+00
   1.5004000e+04   2.0000000e+00   1.0000000e+00   6.4661220e+03   4.0000000e+00
   1.5004000e+04   2.0000000e+00   1.0000000e+00   6.4681620e+03   4.0000000e+00
   1.5004000e+04   2.0000000e+00   1.0000000e+00   6.4686930e+03   4.0000000e+00
   1.5004000e+04   2.0000000e+00   1.0000000e+00   6.5207160e+03   5.0000000e+00
   1.5004000e+04   2.0000000e+00   1.0000000e+00   6.5637170e+03   1.0000000e+00
   1.5004000e+04   2.0000000e+00   1.0000000e+00   6.6667170e+03   5.0000000e+00
   1.5004000e+04   2.0000000e+00   1.0000000e+00   6.7097180e+03   1.0000000e+00
   1.5004000e+04   2.0000000e+00   1.0000000e+00   6.8277180e+03   5.0000000e+00
   1.5004000e+04   2.0000000e+00   1.0000000e+00   6.8837190e+03   1.0000000e+00
   1.5004000e+04   2.0000000e+00   1.0000000e+00   7.0017190e+03   5.0000000e+00
   1.5004000e+04   2.0000000e+00   1.0000000e+00             Inf   6.0000000e+00
   1.5004000e+04   2.0000000e+00   3.0000000e+00   1.2774600e+02   3.0000000e+00
   1.5004000e+04   2.0000000e+00   3.0000000e+00   1.2666000e+02   4.0000000e+00
   1.5004000e+04   2.0000000e+00   3.0000000e+00   1.3254300e+02   4.0000000e+00
   1.5004000e+04   2.0000000e+00   3.0000000e+00   1.3386100e+02   4.0000000e+00
   1.5004000e+04   2.0000000e+00   3.0000000e+00   1.3468900e+02   4.0000000e+00
   1.5004000e+04   2.0000000e+00   3.0000000e+00   1.3864800e+02   4.0000000e+00
   1.5004000e+04   2.0000000e+00   3.0000000e+00   1.4044900e+02   4.0000000e+00
   1.5004000e+04   2.0000000e+00   3.0000000e+00   1.4174100e+02   4.0000000e+00
   1.5004000e+04   2.0000000e+00   3.0000000e+00   1.4386200e+02   4.0000000e+00
   1.5004000e+04   2.0000000e+00   3.0000000e+00   1.5512400e+02   4.0000000e+00
   1.5004000e+04   2.0000000e+00   3.0000000e+00   1.5685900e+02   4.0000000e+00
   1.5004000e+04   2.0000000e+00   3.0000000e+00   1.6295200e+02   4.0000000e+00
   1.5004000e+04   2.0000000e+00   3.0000000e+00   1.6405000e+02   4.0000000e+00
   1.5004000e+04   2.0000000e+00   3.0000000e+00   1.6455500e+02   4.0000000e+00
   1.5004000e+04   2.0000000e+00   3.0000000e+00   1.7588200e+02   4.0000000e+00
   1.5004000e+04   2.0000000e+00   3.0000000e+00   1.7720700e+02   4.0000000e+00
   1.5004000e+04   2.0000000e+00   3.0000000e+00   1.7970800e+02   4.0000000e+00
   1.5004000e+04   2.0000000e+00   3.0000000e+00   1.9049600e+02   4.0000000e+00
   1.5004000e+04   2.0000000e+00   3.0000000e+00   1.9172600e+02   4.0000000e+00
   1.5004000e+04   2.0000000e+00   3.0000000e+00   1.9276500e+02   4.0000000e+00
   1.5004000e+04   2.0000000e+00   3.0000000e+00   2.1079400e+02   4.0000000e+00
   1.5004000e+04   2.0000000e+00   3.0000000e+00   2.1404300e+02   4.0000000e+00
   1.5004000e+04   2.0000000e+00   3.0000000e+00   2.2974600e+02   5.0000000e+00
   1.5004000e+04   2.0000000e+00   3.0000000e+00   2.8874700e+02   3.0000000e+00
   1.5004000e+04   2.0000000e+00   3.0000000e+00   3.1033500e+02   4.0000000e+00
   1.5004000e+04   2.0000000e+00   3.0000000e+00   3.1319000e+02   4.0000000e+00
   1.5004000e+04   2.0000000e+00   3.0000000e+00   3.1549200e+02   4.0000000e+00
   1.5004000e+04   2.0000000e+00   3.0000000e+00   3.1632200e+02   4.0000000e+00
   1.5004000e+04   2.0000000e+00   3.0000000e+00   3.1709200e+02   4.0000000e+00
   1.5004000e+04   2.0000000e+00   3.0000000e+00   3.1962800e+02   4.0000000e+00
   1.5004000e+04   2.0000000e+00   3.0000000e+00   3.2441200e+02   4.0000000e+00
   1.5004000e+04   2.0000000e+00   3.0000000e+00   3.2965300e+02   4.0000000e+00
   1.5004000e+04   2.0000000e+00   3.0000000e+00   3.3029600e+02   4.0000000e+00
   1.5004000e+04   2.0000000e+00   3.0000000e+00   3.4571300e+02   4.0000000e+00
   1.5004000e+04   2.0000000e+00   3.0000000e+00   3.4660000e+02   4.0000000e+00
   1.5004000e+04   2.0000000e+00   3.0000000e+00   3.5557600e+02   4.0000000e+00
   1.5004000e+04   2.0000000e+00   3.0000000e+00   3.8426300e+02   4.0000000e+00
   1.5004000e+04   2.0000000e+00   3.0000000e+00   3.8871000e+02   4.0000000e+00
   1.5004000e+04   2.0000000e+00   3.0000000e+00   3.9134100e+02   4.0000000e+00
   1.5004000e+04   2.0000000e+00   3.0000000e+00   3.9624600e+02   4.0000000e+00
   1.5004000e+04   2.0000000e+00   3.0000000e+00   4.0874700e+02   5.0000000e+00
   1.5004000e+04   2.0000000e+00   3.0000000e+00   1.0231980e+03   3.0000000e+00
   1.5004000e+04   2.0000000e+00   3.0000000e+00   1.0317880e+03   4.0000000e+00
   1.5004000e+04   2.0000000e+00   3.0000000e+00   1.0336560e+03   4.0000000e+00
   1.5004000e+04   2.0000000e+00   3.0000000e+00   1.0347040e+03   4.0000000e+00
   1.5004000e+04   2.0000000e+00   3.0000000e+00   1.0361520e+03   4.0000000e+00
   1.5004000e+04   2.0000000e+00   3.0000000e+00   1.0387170e+03   4.0000000e+00
   1.5004000e+04   2.0000000e+00   3.0000000e+00   1.0391830e+03   4.0000000e+00
   1.5004000e+04   2.0000000e+00   3.0000000e+00   1.0394770e+03   4.0000000e+00
   1.5004000e+04   2.0000000e+00   3.0000000e+00   1.0437460e+03   4.0000000e+00
   1.5004000e+04   2.0000000e+00   3.0000000e+00   1.0443620e+03   4.0000000e+00
   1.5004000e+04   2.0000000e+00   3.0000000e+00   1.0446470e+03   4.0000000e+00
   1.5004000e+04   2.0000000e+00   3.0000000e+00   1.0457880e+03   4.0000000e+00
   1.5004000e+04   2.0000000e+00   3.0000000e+00   1.0474970e+03   4.0000000e+00
   1.5004000e+04   2.0000000e+00   3.0000000e+00   1.0497580e+03   4.0000000e+00
   1.5004000e+04   2.0000000e+00   3.0000000e+00   1.0510400e+03   4.0000000e+00
   1.5004000e+04   2.0000000e+00   3.0000000e+00   1.0541600e+03   4.0000000e+00
   1.5004000e+04   2.0000000e+00   3.0000000e+00   1.1261980e+03   5.0000000e+00
   1.5004000e+04   2.0000000e+00   3.0000000e+00   1.2921980e+03   3.0000000e+00
   1.5004000e+04   2.0000000e+00   3.0000000e+00   1.2843780e+03   4.0000000e+00
   1.5004000e+04   2.0000000e+00   3.0000000e+00   1.2861280e+03   4.0000000e+00
   1.5004000e+04   2.0000000e+00   3.0000000e+00   1.2889760e+03   4.0000000e+00
   1.5004000e+04   2.0000000e+00   3.0000000e+00   1.3218000e+03   4.0000000e+00
   1.5004000e+04   2.0000000e+00   3.0000000e+00   1.3321150e+03   4.0000000e+00
   1.5004000e+04   2.0000000e+00   3.0000000e+00   1.3514610e+03   4.0000000e+00
   1.5004000e+04   2.0000000e+00   3.0000000e+00   1.3521850e+03   4.0000000e+00
   1.5004000e+04   2.0000000e+00   3.0000000e+00   1.3616210e+03   4.0000000e+00
   1.5004000e+04   2.0000000e+00   3.0000000e+00   1.3626830e+03   4.0000000e+00
   1.5004000e+04   2.0000000e+00   3.0000000e+00   1.3635430e+03   4.0000000e+00
   1.5004000e+04   2.0000000e+00   3.0000000e+00   1.3648310e+03   4.0000000e+00
   1.5004000e+04   2.0000000e+00   3.0000000e+00   1.3653520e+03   4.0000000e+00
   1.5004000e+04   2.0000000e+00   3.0000000e+00   1.3668930e+03   4.0000000e+00
   1.5004000e+04   2.0000000e+00   3.0000000e+00   1.4081980e+03   5.0000000e+00
   1.5004000e+04   2.0000000e+00   3.0000000e+00   1.6081990e+03   3.0000000e+00
   1.5004000e+04   2.0000000e+00   3.0000000e+00   1.6300570e+03   4.0000000e+00
   1.5004000e+04   2.0000000e+00   3.0000000e+00   1.6316720e+03   4.0000000e+00
   1.5004000e+04   2.0000000e+00   3.0000000e+00   1.6325810e+03   4.0000000e+00
   1.5004000e+04   2.0000000e+00   3.0000000e+00   1.6336300e+03   4.0000000e+00
   1.5004000e+04   2.0000000e+00   3.0000000e+00   1.6355840e+03   4.0000000e+00
   1.5004000e+04   2.0000000e+00   3.0000000e+00   1.6362520e+03   4.0000000e+00
   1.5004000e+04   2.0000000e+00   3.0000000e+00   1.6366530e+03   4.0000000e+00
   1.5004000e+04   2.0000000e+00   3.0000000e+00   1.6391140e+03   4.0000000e+00
   1.5004000e+04   2.0000000e+00   3.0000000e+00   1.6413660e+03   4.0000000e+00
   1.5004000e+04   2.0000000e+00   3.0000000e+00   1.6419510e+03   4.0000000e+00
   1.5004000e+04   2.0000000e+00   3.0000000e+00   1.6422090e+03   4.0000000e+00
   1.5004000e+04   2.0000000e+00   3.0000000e+00   1.6431600e+03   4.0000000e+00
   1.5004000e+04   2.0000000e+00   3.0000000e+00   1.6440310e+03   4.0000000e+00
   1.5004000e+04   2.0000000e+00   3.0000000e+00   1.6446740e+03   4.0000000e+00
   1.5004000e+04   2.0000000e+00   3.0000000e+00   1.6479290e+03   4.0000000e+00
   1.5004000e+04   2.0000000e+00   3.0000000e+00   1.6483860e+03   4.0000000e+00
   1.5004000e+04   2.0000000e+00   3.0000000e+00   1.6491650e+03   4.0000000e+00
   1.5004000e+04   2.0000000e+00   3.0000000e+00   1.6493070e+03   4.0000000e+00
   1.5004000e+04   2.0000000e+00   3.0000000e+00   1.6551540e+03   4.0000000e+00
   1.5004000e+04   2.0000000e+00   3.0000000e+00   1.6558850e+03   4.0000000e+00
   1.5004000e+04   2.0000000e+00   3.0000000e+00   1.6565680e+03   4.0000000e+00
   1.5004000e+04   2.0000000e+00   3.0000000e+00   1.7271990e+03   5.0000000e+00
   1.5004000e+04   2.0000000e+00   3.0000000e+00   1.9562010e+03   3.0000000e+00
   1.5004000e+04   2.0000000e+00   3.0000000e+00   1.9874350e+03   4.0000000e+00
   1.5004000e+04   2.0000000e+00   3.0000000e+00   1.9893840e+03   4.0000000e+00
   1.5004000e+04   2.0000000e+00   3.0000000e+00   1.9919400e+03   4.0000000e+00
   1.5004000e+04   2.0000000e+00   3.0000000e+00   1.9931240e+03   4.0000000e+00
   1.5004000e+04   2.0000000e+00   3.0000000e+00   1.9946430e+03   4.0000000e+00
   1.5004000e+04   2.0000000e+00   3.0000000e+00   1.9960750e+03   4.0000000e+00
   1.5004000e+04   2.0000000e+00   3.0000000e+00   1.9970060e+03   4.0000000e+00
   1.5004000e+04   2.0000000e+00   3.0000000e+00   1.9981660e+03   4.0000000e+00
   1.5004000e+04   2.0000000e+00   3.0000000e+00   1.9995370e+03   4.0000000e+00
   1.5004000e+04   2.0000000e+00   3.0000000e+00   1.9996990e+03   4.0000000e+00
   1.5004000e+04   2.0000000e+00   3.0000000e+00   2.0000780e+03   4.0000000e+00
   1.5004000e+04   2.0000000e+00   3.0000000e+00   2.0006190e+03   4.0000000e+00
   1.5004000e+04   2.0000000e+00   3.0000000e+00   2.0017190e+03   4.0000000e+00
   1.5004000e+04   2.0000000e+00   3.0000000e+00   2.0037640e+03   4.0000000e+00
   1.5004000e+04   2.0000000e+00   3.0000000e+00   2.0114930e+03   4.0000000e+00
   1.5004000e+04   2.0000000e+00   3.0000000e+00   2.0256670e+03   4.0000000e+00
   1.5004000e+04   2.0000000e+00   3.0000000e+00   2.0842010e+03   5.0000000e+00
   1.5004000e+04   2.0000000e+00   3.0000000e+00   3.9130580e+03   3.0000000e+00
   1.5004000e+04   2.0000000e+00   3.0000000e+00   3.9233630e+03   4.0000000e+00
   1.5004000e+04   2.0000000e+00   3.0000000e+00   3.9333880e+03   4.0000000e+00
   1.5004000e+04   2.0000000e+00   3.0000000e+00   3.9345800e+03   4.0000000e+00
   1.5004000e+04   2.0000000e+00   3.0000000e+00   3.9359890e+03   4.0000000e+00
   1.5004000e+04   2.0000000e+00   3.0000000e+00   3.9371860e+03   4.0000000e+00
   1.5004000e+04   2.0000000e+00   3.0000000e+00   3.9386060e+03   4.0000000e+00
   1.5004000e+04   2.0000000e+00   3.0000000e+00   3.9405980e+03   4.0000000e+00
   1.5004000e+04   2.0000000e+00   3.0000000e+00   4.0400580e+03   5.0000000e+00
   1.5004000e+04   2.0000000e+00   3.0000000e+00   4.2430590e+03   3.0000000e+00
   1.5004000e+04   2.0000000e+00   3.0000000e+00   4.2535870e+03   4.0000000e+00
   1.5004000e+04   2.0000000e+00   3.0000000e+00   4.2545660e+03   4.0000000e+00
   1.5004000e+04   2.0000000e+00   3.0000000e+00   4.2568600e+03   4.0000000e+00
   1.5004000e+04   2.0000000e+00   3.0000000e+00   4.2586170e+03   4.0000000e+00
   1.5004000e+04   2.0000000e+00   3.0000000e+00   4.2601350e+03   4.0000000e+00
   1.5004000e+04   2.0000000e+00   3.0000000e+00   4.2616770e+03   4.0000000e+00
   1.5004000e+04   2.0000000e+00   3.0000000e+00   4.2644400e+03   4.0000000e+00
   1.5004000e+04   2.0000000e+00   3.0000000e+00   4.2664710e+03   4.0000000e+00
   1.5004000e+04   2.0000000e+00   3.0000000e+00   4.2667940e+03   4.0000000e+00
   1.5004000e+04   2.0000000e+00   3.0000000e+00   4.2684500e+03   4.0000000e+00
   1.5004000e+04   2.0000000e+00   3.0000000e+00   4.2695940e+03   4.0000000e+00
   1.5004000e+04   2.0000000e+00   3.0000000e+00   4.2722430e+03   4.0000000e+00
   1.5004000e+04   2.0000000e+00   3.0000000e+00   4.2737430e+03   4.0000000e+00
   1.5004000e+04   2.0000000e+00   3.0000000e+00   4.2766240e+03   4.0000000e+00
   1.5004000e+04   2.0000000e+00   3.0000000e+00   4.3120700e+03   4.0000000e+00
   1.5004000e+04   2.0000000e+00   3.0000000e+00   4.3151880e+03   4.0000000e+00
   1.5004000e+04   2.0000000e+00   3.0000000e+00   4.3410590e+03   5.0000000e+00
   1.5004000e+04   2.0000000e+00   3.0000000e+00   4.4749460e+03   3.0000000e+00
   1.5004000e+04   2.0000000e+00   3.0000000e+00   4.5040590e+03   4.0000000e+00
   1.5004000e+04   2.0000000e+00   3.0000000e+00   4.5058000e+03   4.0000000e+00
   1.5004000e+04   2.0000000e+00   3.0000000e+00   4.5075710e+03   4.0000000e+00
   1.5004000e+04   2.0000000e+00   3.0000000e+00   4.5080320e+03   4.0000000e+00
   1.5004000e+04   2.0000000e+00   3.0000000e+00   4.5083460e+03   4.0000000e+00
   1.5004000e+04   2.0000000e+00   3.0000000e+00   4.5092970e+03   4.0000000e+00
   1.5004000e+04   2.0000000e+00   3.0000000e+00   4.5162420e+03   4.0000000e+00
   1.5004000e+04   2.0000000e+00   3.0000000e+00   4.5166620e+03   4.0000000e+00
   1.5004000e+04   2.0000000e+00   3.0000000e+00   4.5170800e+03   4.0000000e+00
   1.5004000e+04   2.0000000e+00   3.0000000e+00   4.5209660e+03   4.0000000e+00
   1.5004000e+04   2.0000000e+00   3.0000000e+00   4.5218510e+03   4.0000000e+00
   1.5004000e+04   2.0000000e+00   3.0000000e+00   4.5819460e+03   5.0000000e+00
   1.5004000e+04   2.0000000e+00   3.0000000e+00   4.8325960e+03   3.0000000e+00
   1.5004000e+04   2.0000000e+00   3.0000000e+00   4.8875710e+03   4.0000000e+00
   1.5004000e+04   2.0000000e+00   3.0000000e+00   4.8925980e+03   4.0000000e+00
   1.5004000e+04   2.0000000e+00   3.0000000e+00   4.8941690e+03   4.0000000e+00
   1.5004000e+04   2.0000000e+00   3.0000000e+00   4.8948100e+03   4.0000000e+00
   1.5004000e+04   2.0000000e+00   3.0000000e+00   4.8971850e+03   4.0000000e+00
   1.5004000e+04   2.0000000e+00   3.0000000e+00   4.9027910e+03   4.0000000e+00
   1.5004000e+04   2.0000000e+00   3.0000000e+00   4.9033090e+03   4.0000000e+00
   1.5004000e+04   2.0000000e+00   3.0000000e+00   4.9037470e+03   4.0000000e+00
   1.5004000e+04   2.0000000e+00   3.0000000e+00   4.9072820e+03   4.0000000e+00
   1.5004000e+04   2.0000000e+00   3.0000000e+00   4.9081910e+03   4.0000000e+00
   1.5004000e+04   2.0000000e+00   3.0000000e+00   4.9111810e+03   4.0000000e+00
   1.5004000e+04   2.0000000e+00   3.0000000e+00   4.9175910e+03   4.0000000e+00
   1.5004000e+04   2.0000000e+00   3.0000000e+00   4.9465960e+03   5.0000000e+00
   1.5004000e+04   2.0000000e+00   3.0000000e+00   5.2104750e+03   3.0000000e+00
   1.5004000e+04   2.0000000e+00   3.0000000e+00   5.2312880e+03   4.0000000e+00
   1.5004000e+04   2.0000000e+00   3.0000000e+00   5.2348940e+03   4.0000000e+00
   1.5004000e+04   2.0000000e+00   3.0000000e+00   5.2387760e+03   4.0000000e+00
   1.5004000e+04   2.0000000e+00   3.0000000e+00   5.2408120e+03   4.0000000e+00
   1.5004000e+04   2.0000000e+00   3.0000000e+00   5.2422890e+03   4.0000000e+00
   1.5004000e+04   2.0000000e+00   3.0000000e+00   5.2438940e+03   4.0000000e+00
   1.5004000e+04   2.0000000e+00   3.0000000e+00   5.2449080e+03   4.0000000e+00
   1.5004000e+04   2.0000000e+00   3.0000000e+00   5.2470250e+03   4.0000000e+00
   1.5004000e+04   2.0000000e+00   3.0000000e+00   5.2480620e+03   4.0000000e+00
   1.5004000e+04   2.0000000e+00   3.0000000e+00   5.2484320e+03   4.0000000e+00
   1.5004000e+04   2.0000000e+00   3.0000000e+00   5.2491650e+03   4.0000000e+00
   1.5004000e+04   2.0000000e+00   3.0000000e+00   5.2496950e+03   4.0000000e+00
   1.5004000e+04   2.0000000e+00   3.0000000e+00   5.2531240e+03   4.0000000e+00
   1.5004000e+04   2.0000000e+00   3.0000000e+00   5.2533700e+03   4.0000000e+00
   1.5004000e+04   2.0000000e+00   3.0000000e+00   5.2540480e+03   4.0000000e+00
   1.5004000e+04   2.0000000e+00   3.0000000e+00   5.2546200e+03   4.0000000e+00
   1.5004000e+04   2.0000000e+00   3.0000000e+00   5.2786850e+03   4.0000000e+00
   1.5004000e+04   2.0000000e+00   3.0000000e+00   5.2806190e+03   4.0000000e+00
   1.5004000e+04   2.0000000e+00   3.0000000e+00   5.2832930e+03   4.0000000e+00
   1.5004000e+04   2.0000000e+00   3.0000000e+00   5.2870040e+03   4.0000000e+00
   1.5004000e+04   2.0000000e+00   3.0000000e+00   5.2882090e+03   4.0000000e+00
   1.5004000e+04   2.0000000e+00   3.0000000e+00   5.2893580e+03   4.0000000e+00
   1.5004000e+04   2.0000000e+00   3.0000000e+00   5.2928840e+03   4.0000000e+00
   1.5004000e+04   2.0000000e+00   3.0000000e+00   5.2943490e+03   4.0000000e+00
   1.5004000e+04   2.0000000e+00   3.0000000e+00   5.2946950e+03   4.0000000e+00
   1.5004000e+04   2.0000000e+00   3.0000000e+00   5.2951700e+03   4.0000000e+00
   1.5004000e+04   2.0000000e+00   3.0000000e+00   5.2985040e+03   4.0000000e+00
   1.5004000e+04   2.0000000e+00   3.0000000e+00   5.3304750e+03   5.0000000e+00
   1.5004000e+04   2.0000000e+00   3.0000000e+00   5.3884760e+03   3.0000000e+00
   1.5004000e+04   2.0000000e+00   3.0000000e+00   5.4366250e+03   4.0000000e+00
   1.5004000e+04   2.0000000e+00   3.0000000e+00   5.4405560e+03   4.0000000e+00
   1.5004000e+04   2.0000000e+00   3.0000000e+00   5.4417030e+03   4.0000000e+00
   1.5004000e+04   2.0000000e+00   3.0000000e+00   5.4421190e+03   4.0000000e+00
   1.5004000e+04   2.0000000e+00   3.0000000e+00   5.4424900e+03   4.0000000e+00
   1.5004000e+04   2.0000000e+00   3.0000000e+00   5.4432990e+03   4.0000000e+00
   1.5004000e+04   2.0000000e+00   3.0000000e+00   5.4460290e+03   4.0000000e+00
   1.5004000e+04   2.0000000e+00   3.0000000e+00   5.4474390e+03   4.0000000e+00
   1.5004000e+04   2.0000000e+00   3.0000000e+00   5.4482100e+03   4.0000000e+00
   1.5004000e+04   2.0000000e+00   3.0000000e+00   5.4507060e+03   4.0000000e+00
   1.5004000e+04   2.0000000e+00   3.0000000e+00   5.4561920e+03   4.0000000e+00
   1.5004000e+04   2.0000000e+00   3.0000000e+00   5.4581980e+03   4.0000000e+00
   1.5004000e+04   2.0000000e+00   3.0000000e+00   5.4597600e+03   4.0000000e+00
   1.5004000e+04   2.0000000e+00   3.0000000e+00   5.5024760e+03   5.0000000e+00
   1.5004000e+04   2.0000000e+00   3.0000000e+00   7.0517200e+03   3.0000000e+00
   1.5004000e+04   2.0000000e+00   3.0000000e+00   7.0661870e+03   4.0000000e+00
   1.5004000e+04   2.0000000e+00   3.0000000e+00   7.0691660e+03   4.0000000e+00
   1.5004000e+04   2.0000000e+00   3.0000000e+00   7.0710120e+03   4.0000000e+00
   1.5004000e+04   2.0000000e+00   3.0000000e+00   7.0722940e+03   4.0000000e+00
   1.5004000e+04   2.0000000e+00   3.0000000e+00   7.0743260e+03   4.0000000e+00
   1.5004000e+04   2.0000000e+00   3.0000000e+00   7.0762850e+03   4.0000000e+00
   1.5004000e+04   2.0000000e+00   3.0000000e+00   7.0795250e+03   4.0000000e+00
   1.5004000e+04   2.0000000e+00   3.0000000e+00   7.0797630e+03   4.0000000e+00
   1.5004000e+04   2.0000000e+00   3.0000000e+00   7.0815140e+03   4.0000000e+00
   1.5004000e+04   2.0000000e+00   3.0000000e+00   7.0861310e+03   4.0000000e+00
   1.5004000e+04   2.0000000e+00   3.0000000e+00   7.0865560e+03   4.0000000e+00
   1.5004000e+04   2.0000000e+00   3.0000000e+00   7.0867640e+03   4.0000000e+00
   1.5004000e+04   2.0000000e+00   3.0000000e+00   7.0883950e+03   4.0000000e+00
   1.5004000e+04   2.0000000e+00   3.0000000e+00   7.0889140e+03   4.0000000e+00
   1.5004000e+04   2.0000000e+00   3.0000000e+00   7.0894320e+03   4.0000000e+00
   1.5004000e+04   2.0000000e+00   3.0000000e+00   7.0897680e+03   4.0000000e+00
   1.5004000e+04   2.0000000e+00   3.0000000e+00   7.0920650e+03   4.0000000e+00
   1.5004000e+04   2.0000000e+00   3.0000000e+00   7.1021420e+03   4.0000000e+00
   1.5004000e+04   2.0000000e+00   3.0000000e+00   7.1025700e+03   4.0000000e+00
   1.5004000e+04   2.0000000e+00   3.0000000e+00   7.1028060e+03   4.0000000e+00
   1.5004000e+04   2.0000000e+00   3.0000000e+00   7.1030460e+03   4.0000000e+00
   1.5004000e+04   2.0000000e+00   3.0000000e+00   7.1044000e+03   4.0000000e+00
   1.5004000e+04   2.0000000e+00   3.0000000e+00   7.1046480e+03   4.0000000e+00
   1.5004000e+04   2.0000000e+00   3.0000000e+00   7.1269350e+03   4.0000000e+00
   1.5004000e+04   2.0000000e+00   3.0000000e+00   7.1297320e+03   4.0000000e+00
   1.5004000e+04   2.0000000e+00   3.0000000e+00   7.1557200e+03   5.0000000e+00
   1.5004000e+04   2.0000000e+00   3.0000000e+00             Inf   6.0000000e+00
   1.5005000e+04   1.0000000e+00   1.0000000e+00   3.2599700e+02   1.0000000e+00
   1.5005000e+04   1.0000000e+00   1.0000000e+00   3.3209300e+02   4.0000000e+00
   1.5005000e+04   1.0000000e+00   1.0000000e+00   3.3234100e+02   4.0000000e+00
   1.5005000e+04   1.0000000e+00   1.0000000e+00   3.3269000e+02   4.0000000e+00
   1.5005000e+04   1.0000000e+00   1.0000000e+00   3.3318600e+02   4.0000000e+00
   1.5005000e+04   1.0000000e+00   1.0000000e+00   3.3489800e+02   4.0000000e+00
   1.5005000e+04   1.0000000e+00   1.0000000e+00   3.3575900e+02   4.0000000e+00
   1.5005000e+04   1.0000000e+00   1.0000000e+00   3.3659200e+02   4.0000000e+00
   1.5005000e+04   1.0000000e+00   1.0000000e+00   3.3690500e+02   4.0000000e+00
   1.5005000e+04   1.0000000e+00   1.0000000e+00   3.3749400e+02   4.0000000e+00
   1.5005000e+04   1.0000000e+00   1.0000000e+00   3.3803100e+02   4.0000000e+00
   1.5005000e+04   1.0000000e+00   1.0000000e+00   3.3921600e+02   4.0000000e+00
   1.5005000e+04   1.0000000e+00   1.0000000e+00   3.3968000e+02   4.0000000e+00
   1.5005000e+04   1.0000000e+00   1.0000000e+00   3.4100300e+02   4.0000000e+00
   1.5005000e+04   1.0000000e+00   1.0000000e+00   3.4177000e+02   4.0000000e+00
   1.5005000e+04   1.0000000e+00   1.0000000e+00   3.4243600e+02   4.0000000e+00
   1.5005000e+04   1.0000000e+00   1.0000000e+00   3.4318900e+02   4.0000000e+00
   1.5005000e+04   1.0000000e+00   1.0000000e+00   3.4388800e+02   4.0000000e+00
   1.5005000e+04   1.0000000e+00   1.0000000e+00   3.8899800e+02   5.0000000e+00
   1.5005000e+04   1.0000000e+00   1.0000000e+00   8.1102400e+02   1.0000000e+00
   1.5005000e+04   1.0000000e+00   1.0000000e+00   8.1380700e+02   4.0000000e+00
   1.5005000e+04   1.0000000e+00   1.0000000e+00   8.1524100e+02   4.0000000e+00
   1.5005000e+04   1.0000000e+00   1.0000000e+00   8.1663600e+02   4.0000000e+00
   1.5005000e+04   1.0000000e+00   1.0000000e+00   8.1715400e+02   4.0000000e+00
   1.5005000e+04   1.0000000e+00   1.0000000e+00   8.1787900e+02   4.0000000e+00
   1.5005000e+04   1.0000000e+00   1.0000000e+00   8.1842600e+02   4.0000000e+00
   1.5005000e+04   1.0000000e+00   1.0000000e+00   8.1955100e+02   4.0000000e+00
   1.5005000e+04   1.0000000e+00   1.0000000e+00   8.2014700e+02   4.0000000e+00
   1.5005000e+04   1.0000000e+00   1.0000000e+00   8.2045600e+02   4.0000000e+00
   1.5005000e+04   1.0000000e+00   1.0000000e+00   8.2092300e+02   4.0000000e+00
   1.5005000e+04   1.0000000e+00   1.0000000e+00   8.2131200e+02   4.0000000e+00
   1.5005000e+04   1.0000000e+00   1.0000000e+00   8.2180000e+02   4.0000000e+00
   1.5005000e+04   1.0000000e+00   1.0000000e+00   8.2254600e+02   4.0000000e+00
   1.5005000e+04   1.0000000e+00   1.0000000e+00   8.2379900e+02   4.0000000e+00
   1.5005000e+04   1.0000000e+00   1.0000000e+00   8.2429400e+02   4.0000000e+00
   1.5005000e+04   1.0000000e+00   1.0000000e+00   8.2986000e+02   4.0000000e+00
   1.5005000e+04   1.0000000e+00   1.0000000e+00   8.6902500e+02   5.0000000e+00
   1.5005000e+04   1.0000000e+00   1.0000000e+00   1.0577110e+03   1.0000000e+00
   1.5005000e+04   1.0000000e+00   1.0000000e+00   1.0601180e+03   4.0000000e+00
   1.5005000e+04   1.0000000e+00   1.0000000e+00   1.0615780e+03   4.0000000e+00
   1.5005000e+04   1.0000000e+00   1.0000000e+00   1.0624920e+03   4.0000000e+00
   1.5005000e+04   1.0000000e+00   1.0000000e+00   1.0627930e+03   4.0000000e+00
   1.5005000e+04   1.0000000e+00   1.0000000e+00   1.0632350e+03   4.0000000e+00
   1.5005000e+04   1.0000000e+00   1.0000000e+00   1.0637360e+03   4.0000000e+00
   1.5005000e+04   1.0000000e+00   1.0000000e+00   1.0645720e+03   4.0000000e+00
   1.5005000e+04   1.0000000e+00   1.0000000e+00   1.0649080e+03   4.0000000e+00
   1.5005000e+04   1.0000000e+00   1.0000000e+00   1.0656450e+03   4.0000000e+00
   1.5005000e+04   1.0000000e+00   1.0000000e+00   1.0665770e+03   4.0000000e+00
   1.5005000e+04   1.0000000e+00   1.0000000e+00   1.0666410e+03   4.0000000e+00
   1.5005000e+04   1.0000000e+00   1.0000000e+00   1.0669250e+03   4.0000000e+00
   1.5005000e+04   1.0000000e+00   1.0000000e+00   1.0673330e+03   4.0000000e+00
   1.5005000e+04   1.0000000e+00   1.0000000e+00   1.0688190e+03   4.0000000e+00
   1.5005000e+04   1.0000000e+00   1.0000000e+00   1.0694840e+03   4.0000000e+00
   1.5005000e+04   1.0000000e+00   1.0000000e+00   1.0709380e+03   4.0000000e+00
   1.5005000e+04   1.0000000e+00   1.0000000e+00   1.0719220e+03   4.0000000e+00
   1.5005000e+04   1.0000000e+00   1.0000000e+00   1.1217120e+03   5.0000000e+00
   1.5005000e+04   1.0000000e+00   1.0000000e+00   1.3892830e+03   1.0000000e+00
   1.5005000e+04   1.0000000e+00   1.0000000e+00   1.3922860e+03   4.0000000e+00
   1.5005000e+04   1.0000000e+00   1.0000000e+00   1.3927680e+03   4.0000000e+00
   1.5005000e+04   1.0000000e+00   1.0000000e+00   1.3928510e+03   4.0000000e+00
   1.5005000e+04   1.0000000e+00   1.0000000e+00   1.3933680e+03   4.0000000e+00
   1.5005000e+04   1.0000000e+00   1.0000000e+00   1.3943060e+03   4.0000000e+00
   1.5005000e+04   1.0000000e+00   1.0000000e+00   1.3948360e+03   4.0000000e+00
   1.5005000e+04   1.0000000e+00   1.0000000e+00   1.3954370e+03   4.0000000e+00
   1.5005000e+04   1.0000000e+00   1.0000000e+00   1.3957710e+03   4.0000000e+00
   1.5005000e+04   1.0000000e+00   1.0000000e+00   1.3965120e+03   4.0000000e+00
   1.5005000e+04   1.0000000e+00   1.0000000e+00   1.3968840e+03   4.0000000e+00
   1.5005000e+04   1.0000000e+00   1.0000000e+00   1.3971610e+03   4.0000000e+00
   1.5005000e+04   1.0000000e+00   1.0000000e+00   1.3974280e+03   4.0000000e+00
   1.5005000e+04   1.0000000e+00   1.0000000e+00   1.3983520e+03   4.0000000e+00
   1.5005000e+04   1.0000000e+00   1.0000000e+00   1.3988500e+03   4.0000000e+00
   1.5005000e+04   1.0000000e+00   1.0000000e+00   1.3992520e+03   4.0000000e+00
   1.5005000e+04   1.0000000e+00   1.0000000e+00   1.4005210e+03   4.0000000e+00
   1.5005000e+04   1.0000000e+00   1.0000000e+00   1.4008190e+03   4.0000000e+00
   1.5005000e+04   1.0000000e+00   1.0000000e+00   1.4012020e+03   4.0000000e+00
   1.5005000e+04   1.0000000e+00   1.0000000e+00   1.4016040e+03   4.0000000e+00
   1.5005000e+04   1.0000000e+00   1.0000000e+00   1.4019450e+03   4.0000000e+00
   1.5005000e+04   1.0000000e+00   1.0000000e+00   1.4027960e+03   4.0000000e+00
   1.5005000e+04   1.0000000e+00   1.0000000e+00   1.4035190e+03   4.0000000e+00
   1.5005000e+04   1.0000000e+00   1.0000000e+00   1.4043180e+03   4.0000000e+00
   1.5005000e+04   1.0000000e+00   1.0000000e+00   1.4044970e+03   4.0000000e+00
   1.5005000e+04   1.0000000e+00   1.0000000e+00   1.4402840e+03   5.0000000e+00
   1.5005000e+04   1.0000000e+00   1.0000000e+00   2.1767640e+03   1.0000000e+00
   1.5005000e+04   1.0000000e+00   1.0000000e+00   2.1811670e+03   4.0000000e+00
   1.5005000e+04   1.0000000e+00   1.0000000e+00   2.1817640e+03   4.0000000e+00
   1.5005000e+04   1.0000000e+00   1.0000000e+00   2.1823430e+03   4.0000000e+00
   1.5005000e+04   1.0000000e+00   1.0000000e+00   2.1825820e+03   4.0000000e+00
   1.5005000e+04   1.0000000e+00   1.0000000e+00   2.1830510e+03   4.0000000e+00
   1.5005000e+04   1.0000000e+00   1.0000000e+00   2.1834920e+03   4.0000000e+00
   1.5005000e+04   1.0000000e+00   1.0000000e+00   2.1843170e+03   4.0000000e+00
   1.5005000e+04   1.0000000e+00   1.0000000e+00   2.1848650e+03   4.0000000e+00
   1.5005000e+04   1.0000000e+00   1.0000000e+00   2.1853010e+03   4.0000000e+00
   1.5005000e+04   1.0000000e+00   1.0000000e+00   2.1856250e+03   4.0000000e+00
   1.5005000e+04   1.0000000e+00   1.0000000e+00   2.1860680e+03   4.0000000e+00
   1.5005000e+04   1.0000000e+00   1.0000000e+00   2.1874190e+03   4.0000000e+00
   1.5005000e+04   1.0000000e+00   1.0000000e+00   2.1876290e+03   4.0000000e+00
   1.5005000e+04   1.0000000e+00   1.0000000e+00   2.1882810e+03   4.0000000e+00
   1.5005000e+04   1.0000000e+00   1.0000000e+00   2.1892350e+03   4.0000000e+00
   1.5005000e+04   1.0000000e+00   1.0000000e+00   2.2257650e+03   5.0000000e+00
   1.5005000e+04   1.0000000e+00   1.0000000e+00   2.2677660e+03   1.0000000e+00
   1.5005000e+04   1.0000000e+00   1.0000000e+00   2.2700640e+03   4.0000000e+00
   1.5005000e+04   1.0000000e+00   1.0000000e+00   2.2708060e+03   4.0000000e+00
   1.5005000e+04   1.0000000e+00   1.0000000e+00   2.2715430e+03   4.0000000e+00
   1.5005000e+04   1.0000000e+00   1.0000000e+00   2.2727050e+03   4.0000000e+00
   1.5005000e+04   1.0000000e+00   1.0000000e+00   2.2729630e+03   4.0000000e+00
   1.5005000e+04   1.0000000e+00   1.0000000e+00   2.2733720e+03   4.0000000e+00
   1.5005000e+04   1.0000000e+00   1.0000000e+00   2.2739890e+03   4.0000000e+00
   1.5005000e+04   1.0000000e+00   1.0000000e+00   2.2742550e+03   4.0000000e+00
   1.5005000e+04   1.0000000e+00   1.0000000e+00   2.2746150e+03   4.0000000e+00
   1.5005000e+04   1.0000000e+00   1.0000000e+00   2.2751460e+03   4.0000000e+00
   1.5005000e+04   1.0000000e+00   1.0000000e+00   2.2754090e+03   4.0000000e+00
   1.5005000e+04   1.0000000e+00   1.0000000e+00   2.2758390e+03   4.0000000e+00
   1.5005000e+04   1.0000000e+00   1.0000000e+00   2.2764250e+03   4.0000000e+00
   1.5005000e+04   1.0000000e+00   1.0000000e+00   2.2769790e+03   4.0000000e+00
   1.5005000e+04   1.0000000e+00   1.0000000e+00   2.2772610e+03   4.0000000e+00
   1.5005000e+04   1.0000000e+00   1.0000000e+00   2.2776240e+03   4.0000000e+00
   1.5005000e+04   1.0000000e+00   1.0000000e+00   2.2790660e+03   4.0000000e+00
   1.5005000e+04   1.0000000e+00   1.0000000e+00   2.2799500e+03   4.0000000e+00
   1.5005000e+04   1.0000000e+00   1.0000000e+00   2.3247670e+03   5.0000000e+00
   1.5005000e+04   1.0000000e+00   1.0000000e+00   2.4291230e+03   1.0000000e+00
   1.5005000e+04   1.0000000e+00   1.0000000e+00   2.4311060e+03   4.0000000e+00
   1.5005000e+04   1.0000000e+00   1.0000000e+00   2.4318760e+03   4.0000000e+00
   1.5005000e+04   1.0000000e+00   1.0000000e+00   2.4324710e+03   4.0000000e+00
   1.5005000e+04   1.0000000e+00   1.0000000e+00   2.4329290e+03   4.0000000e+00
   1.5005000e+04   1.0000000e+00   1.0000000e+00   2.4331510e+03   4.0000000e+00
   1.5005000e+04   1.0000000e+00   1.0000000e+00   2.4334560e+03   4.0000000e+00
   1.5005000e+04   1.0000000e+00   1.0000000e+00   2.4336280e+03   4.0000000e+00
   1.5005000e+04   1.0000000e+00   1.0000000e+00   2.4341510e+03   4.0000000e+00
   1.5005000e+04   1.0000000e+00   1.0000000e+00   2.4346490e+03   4.0000000e+00
   1.5005000e+04   1.0000000e+00   1.0000000e+00   2.4348700e+03   4.0000000e+00
   1.5005000e+04   1.0000000e+00   1.0000000e+00   2.4350770e+03   4.0000000e+00
   1.5005000e+04   1.0000000e+00   1.0000000e+00   2.4354360e+03   4.0000000e+00
   1.5005000e+04   1.0000000e+00   1.0000000e+00   2.4363570e+03   4.0000000e+00
   1.5005000e+04   1.0000000e+00   1.0000000e+00   2.4368680e+03   4.0000000e+00
   1.5005000e+04   1.0000000e+00   1.0000000e+00   2.4372810e+03   4.0000000e+00
   1.5005000e+04   1.0000000e+00   1.0000000e+00   2.4382550e+03   4.0000000e+00
   1.5005000e+04   1.0000000e+00   1.0000000e+00   2.4386620e+03   4.0000000e+00
   1.5005000e+04   1.0000000e+00   1.0000000e+00   2.4389590e+03   4.0000000e+00
   1.5005000e+04   1.0000000e+00   1.0000000e+00   2.4394500e+03   4.0000000e+00
   1.5005000e+04   1.0000000e+00   1.0000000e+00   2.4401370e+03   4.0000000e+00
   1.5005000e+04   1.0000000e+00   1.0000000e+00   2.4405820e+03   4.0000000e+00
   1.5005000e+04   1.0000000e+00   1.0000000e+00   2.4416250e+03   4.0000000e+00
   1.5005000e+04   1.0000000e+00   1.0000000e+00   2.4771240e+03   5.0000000e+00
   1.5005000e+04   1.0000000e+00   1.0000000e+00   2.5301250e+03   1.0000000e+00
   1.5005000e+04   1.0000000e+00   1.0000000e+00   2.5334820e+03   4.0000000e+00
   1.5005000e+04   1.0000000e+00   1.0000000e+00   2.5342590e+03   4.0000000e+00
   1.5005000e+04   1.0000000e+00   1.0000000e+00   2.5345390e+03   4.0000000e+00
   1.5005000e+04   1.0000000e+00   1.0000000e+00   2.5353830e+03   4.0000000e+00
   1.5005000e+04   1.0000000e+00   1.0000000e+00   2.5355490e+03   4.0000000e+00
   1.5005000e+04   1.0000000e+00   1.0000000e+00   2.5359590e+03   4.0000000e+00
   1.5005000e+04   1.0000000e+00   1.0000000e+00   2.5362120e+03   4.0000000e+00
   1.5005000e+04   1.0000000e+00   1.0000000e+00   2.5365850e+03   4.0000000e+00
   1.5005000e+04   1.0000000e+00   1.0000000e+00   2.5375610e+03   4.0000000e+00
   1.5005000e+04   1.0000000e+00   1.0000000e+00   2.5381440e+03   4.0000000e+00
   1.5005000e+04   1.0000000e+00   1.0000000e+00   2.5384720e+03   4.0000000e+00
   1.5005000e+04   1.0000000e+00   1.0000000e+00   2.5388490e+03   4.0000000e+00
   1.5005000e+04   1.0000000e+00   1.0000000e+00   2.5391610e+03   4.0000000e+00
   1.5005000e+04   1.0000000e+00   1.0000000e+00   2.5397100e+03   4.0000000e+00
   1.5005000e+04   1.0000000e+00   1.0000000e+00   2.5401650e+03   4.0000000e+00
   1.5005000e+04   1.0000000e+00   1.0000000e+00   2.5405570e+03   4.0000000e+00
   1.5005000e+04   1.0000000e+00   1.0000000e+00   2.5413010e+03   4.0000000e+00
   1.5005000e+04   1.0000000e+00   1.0000000e+00   2.5422920e+03   4.0000000e+00
   1.5005000e+04   1.0000000e+00   1.0000000e+00   2.5427730e+03   4.0000000e+00
   1.5005000e+04   1.0000000e+00   1.0000000e+00   2.5439130e+03   4.0000000e+00
   1.5005000e+04   1.0000000e+00   1.0000000e+00   2.5445220e+03   4.0000000e+00
   1.5005000e+04   1.0000000e+00   1.0000000e+00   2.5457910e+03   4.0000000e+00
   1.5005000e+04   1.0000000e+00   1.0000000e+00   2.5851260e+03   5.0000000e+00
   1.5005000e+04   1.0000000e+00   1.0000000e+00   2.6892920e+03   1.0000000e+00
   1.5005000e+04   1.0000000e+00   1.0000000e+00   2.7288260e+03   4.0000000e+00
   1.5005000e+04   1.0000000e+00   1.0000000e+00   2.7308010e+03   4.0000000e+00
   1.5005000e+04   1.0000000e+00   1.0000000e+00   2.7312910e+03   4.0000000e+00
   1.5005000e+04   1.0000000e+00   1.0000000e+00   2.7318300e+03   4.0000000e+00
   1.5005000e+04   1.0000000e+00   1.0000000e+00   2.7323210e+03   4.0000000e+00
   1.5005000e+04   1.0000000e+00   1.0000000e+00   2.7331970e+03   4.0000000e+00
   1.5005000e+04   1.0000000e+00   1.0000000e+00   2.7335740e+03   4.0000000e+00
   1.5005000e+04   1.0000000e+00   1.0000000e+00   2.7339750e+03   4.0000000e+00
   1.5005000e+04   1.0000000e+00   1.0000000e+00   2.7343280e+03   4.0000000e+00
   1.5005000e+04   1.0000000e+00   1.0000000e+00   2.7345970e+03   4.0000000e+00
   1.5005000e+04   1.0000000e+00   1.0000000e+00   2.7351500e+03   4.0000000e+00
   1.5005000e+04   1.0000000e+00   1.0000000e+00   2.7357720e+03   4.0000000e+00
   1.5005000e+04   1.0000000e+00   1.0000000e+00   2.7362740e+03   4.0000000e+00
   1.5005000e+04   1.0000000e+00   1.0000000e+00   2.7390590e+03   4.0000000e+00
   1.5005000e+04   1.0000000e+00   1.0000000e+00   2.7392930e+03   5.0000000e+00
   1.5005000e+04   1.0000000e+00   1.0000000e+00   2.7862940e+03   1.0000000e+00
   1.5005000e+04   1.0000000e+00   1.0000000e+00   2.7890600e+03   4.0000000e+00
   1.5005000e+04   1.0000000e+00   1.0000000e+00   2.7901300e+03   4.0000000e+00
   1.5005000e+04   1.0000000e+00   1.0000000e+00   2.7904660e+03   4.0000000e+00
   1.5005000e+04   1.0000000e+00   1.0000000e+00   2.7914710e+03   4.0000000e+00
   1.5005000e+04   1.0000000e+00   1.0000000e+00   2.7916190e+03   4.0000000e+00
   1.5005000e+04   1.0000000e+00   1.0000000e+00   2.7922350e+03   4.0000000e+00
   1.5005000e+04   1.0000000e+00   1.0000000e+00   2.7925760e+03   4.0000000e+00
   1.5005000e+04   1.0000000e+00   1.0000000e+00   2.7930480e+03   4.0000000e+00
   1.5005000e+04   1.0000000e+00   1.0000000e+00   2.7934290e+03   4.0000000e+00
   1.5005000e+04   1.0000000e+00   1.0000000e+00   2.7943160e+03   4.0000000e+00
   1.5005000e+04   1.0000000e+00   1.0000000e+00   2.7947120e+03   4.0000000e+00
   1.5005000e+04   1.0000000e+00   1.0000000e+00   2.7961030e+03   4.0000000e+00
   1.5005000e+04   1.0000000e+00   1.0000000e+00   2.7964800e+03   4.0000000e+00
   1.5005000e+04   1.0000000e+00   1.0000000e+00   2.7972460e+03   4.0000000e+00
   1.5005000e+04   1.0000000e+00   1.0000000e+00   2.7977880e+03   4.0000000e+00
   1.5005000e+04   1.0000000e+00   1.0000000e+00   2.7981410e+03   4.0000000e+00
   1.5005000e+04   1.0000000e+00   1.0000000e+00   2.8432950e+03   5.0000000e+00
   1.5005000e+04   1.0000000e+00   1.0000000e+00   2.9549000e+03   1.0000000e+00
   1.5005000e+04   1.0000000e+00   1.0000000e+00   2.9587110e+03   4.0000000e+00
   1.5005000e+04   1.0000000e+00   1.0000000e+00   2.9607580e+03   4.0000000e+00
   1.5005000e+04   1.0000000e+00   1.0000000e+00   2.9613930e+03   4.0000000e+00
   1.5005000e+04   1.0000000e+00   1.0000000e+00   2.9618970e+03   4.0000000e+00
   1.5005000e+04   1.0000000e+00   1.0000000e+00   2.9625230e+03   4.0000000e+00
   1.5005000e+04   1.0000000e+00   1.0000000e+00   2.9632550e+03   4.0000000e+00
   1.5005000e+04   1.0000000e+00   1.0000000e+00   2.9641300e+03   4.0000000e+00
   1.5005000e+04   1.0000000e+00   1.0000000e+00   2.9647050e+03   4.0000000e+00
   1.5005000e+04   1.0000000e+00   1.0000000e+00   2.9661920e+03   4.0000000e+00
   1.5005000e+04   1.0000000e+00   1.0000000e+00   2.9669360e+03   4.0000000e+00
   1.5005000e+04   1.0000000e+00   1.0000000e+00   2.9679140e+03   4.0000000e+00
   1.5005000e+04   1.0000000e+00   1.0000000e+00   3.0069010e+03   5.0000000e+00
   1.5005000e+04   1.0000000e+00   1.0000000e+00   3.1534690e+03   1.0000000e+00
   1.5005000e+04   1.0000000e+00   1.0000000e+00   3.1853670e+03   4.0000000e+00
   1.5005000e+04   1.0000000e+00   1.0000000e+00   3.1860570e+03   4.0000000e+00
   1.5005000e+04   1.0000000e+00   1.0000000e+00   3.1879310e+03   4.0000000e+00
   1.5005000e+04   1.0000000e+00   1.0000000e+00   3.1899970e+03   4.0000000e+00
   1.5005000e+04   1.0000000e+00   1.0000000e+00   3.1907840e+03   4.0000000e+00
   1.5005000e+04   1.0000000e+00   1.0000000e+00   3.1912230e+03   4.0000000e+00
   1.5005000e+04   1.0000000e+00   1.0000000e+00   3.1914790e+03   4.0000000e+00
   1.5005000e+04   1.0000000e+00   1.0000000e+00   3.1920270e+03   4.0000000e+00
   1.5005000e+04   1.0000000e+00   1.0000000e+00   3.1925150e+03   4.0000000e+00
   1.5005000e+04   1.0000000e+00   1.0000000e+00   3.1927890e+03   4.0000000e+00
   1.5005000e+04   1.0000000e+00   1.0000000e+00   3.1930770e+03   4.0000000e+00
   1.5005000e+04   1.0000000e+00   1.0000000e+00   3.1937030e+03   4.0000000e+00
   1.5005000e+04   1.0000000e+00   1.0000000e+00   3.1941890e+03   4.0000000e+00
   1.5005000e+04   1.0000000e+00   1.0000000e+00   3.1948600e+03   4.0000000e+00
   1.5005000e+04   1.0000000e+00   1.0000000e+00   3.1952950e+03   4.0000000e+00
   1.5005000e+04   1.0000000e+00   1.0000000e+00   3.1960720e+03   4.0000000e+00
   1.5005000e+04   1.0000000e+00   1.0000000e+00   3.1967580e+03   4.0000000e+00
   1.5005000e+04   1.0000000e+00   1.0000000e+00   3.1971700e+03   4.0000000e+00
   1.5005000e+04   1.0000000e+00   1.0000000e+00   3.1977970e+03   4.0000000e+00
   1.5005000e+04   1.0000000e+00   1.0000000e+00   3.1983320e+03   4.0000000e+00
   1.5005000e+04   1.0000000e+00   1.0000000e+00   3.1991810e+03   4.0000000e+00
   1.5005000e+04   1.0000000e+00   1.0000000e+00   3.2014700e+03   5.0000000e+00
   1.5005000e+04   1.0000000e+00   1.0000000e+00   3.7375870e+03   1.0000000e+00
   1.5005000e+04   1.0000000e+00   1.0000000e+00   3.7479290e+03   4.0000000e+00
   1.5005000e+04   1.0000000e+00   1.0000000e+00   3.7494840e+03   4.0000000e+00
   1.5005000e+04   1.0000000e+00   1.0000000e+00   3.7499080e+03   4.0000000e+00
   1.5005000e+04   1.0000000e+00   1.0000000e+00   3.7503770e+03   4.0000000e+00
   1.5005000e+04   1.0000000e+00   1.0000000e+00   3.7509430e+03   4.0000000e+00
   1.5005000e+04   1.0000000e+00   1.0000000e+00   3.7513840e+03   4.0000000e+00
   1.5005000e+04   1.0000000e+00   1.0000000e+00   3.7518590e+03   4.0000000e+00
   1.5005000e+04   1.0000000e+00   1.0000000e+00   3.7520670e+03   4.0000000e+00
   1.5005000e+04   1.0000000e+00   1.0000000e+00   3.7525400e+03   4.0000000e+00
   1.5005000e+04   1.0000000e+00   1.0000000e+00   3.7529380e+03   4.0000000e+00
   1.5005000e+04   1.0000000e+00   1.0000000e+00   3.7539920e+03   4.0000000e+00
   1.5005000e+04   1.0000000e+00   1.0000000e+00   3.7553390e+03   4.0000000e+00
   1.5005000e+04   1.0000000e+00   1.0000000e+00   3.7865880e+03   5.0000000e+00
   1.5005000e+04   1.0000000e+00   1.0000000e+00   3.9065890e+03   1.0000000e+00
   1.5005000e+04   1.0000000e+00   1.0000000e+00   3.9147440e+03   4.0000000e+00
   1.5005000e+04   1.0000000e+00   1.0000000e+00   3.9162490e+03   4.0000000e+00
   1.5005000e+04   1.0000000e+00   1.0000000e+00   3.9164150e+03   4.0000000e+00
   1.5005000e+04   1.0000000e+00   1.0000000e+00   3.9190360e+03   4.0000000e+00
   1.5005000e+04   1.0000000e+00   1.0000000e+00   3.9198810e+03   4.0000000e+00
   1.5005000e+04   1.0000000e+00   1.0000000e+00   3.9204380e+03   4.0000000e+00
   1.5005000e+04   1.0000000e+00   1.0000000e+00   3.9211680e+03   4.0000000e+00
   1.5005000e+04   1.0000000e+00   1.0000000e+00   3.9218620e+03   4.0000000e+00
   1.5005000e+04   1.0000000e+00   1.0000000e+00   3.9226510e+03   4.0000000e+00
   1.5005000e+04   1.0000000e+00   1.0000000e+00   3.9230270e+03   4.0000000e+00
   1.5005000e+04   1.0000000e+00   1.0000000e+00   3.9233880e+03   4.0000000e+00
   1.5005000e+04   1.0000000e+00   1.0000000e+00   3.9239590e+03   4.0000000e+00
   1.5005000e+04   1.0000000e+00   1.0000000e+00   3.9246690e+03   4.0000000e+00
   1.5005000e+04   1.0000000e+00   1.0000000e+00   3.9249100e+03   4.0000000e+00
   1.5005000e+04   1.0000000e+00   1.0000000e+00   3.9254940e+03   4.0000000e+00
   1.5005000e+04   1.0000000e+00   1.0000000e+00   3.9261010e+03   4.0000000e+00
   1.5005000e+04   1.0000000e+00   1.0000000e+00   3.9695900e+03   5.0000000e+00
   1.5005000e+04   1.0000000e+00   1.0000000e+00   4.1288150e+03   1.0000000e+00
   1.5005000e+04   1.0000000e+00   1.0000000e+00   4.1548950e+03   4.0000000e+00
   1.5005000e+04   1.0000000e+00   1.0000000e+00   4.1558900e+03   4.0000000e+00
   1.5005000e+04   1.0000000e+00   1.0000000e+00   4.1566710e+03   4.0000000e+00
   1.5005000e+04   1.0000000e+00   1.0000000e+00   4.1573320e+03   4.0000000e+00
   1.5005000e+04   1.0000000e+00   1.0000000e+00   4.1576210e+03   4.0000000e+00
   1.5005000e+04   1.0000000e+00   1.0000000e+00   4.1581200e+03   4.0000000e+00
   1.5005000e+04   1.0000000e+00   1.0000000e+00   4.1583600e+03   4.0000000e+00
   1.5005000e+04   1.0000000e+00   1.0000000e+00   4.1587010e+03   4.0000000e+00
   1.5005000e+04   1.0000000e+00   1.0000000e+00   4.1589860e+03   4.0000000e+00
   1.5005000e+04   1.0000000e+00   1.0000000e+00   4.1592880e+03   4.0000000e+00
   1.5005000e+04   1.0000000e+00   1.0000000e+00   4.1596470e+03   4.0000000e+00
   1.5005000e+04   1.0000000e+00   1.0000000e+00   4.1602250e+03   4.0000000e+00
   1.5005000e+04   1.0000000e+00   1.0000000e+00   4.1606560e+03   4.0000000e+00
   1.5005000e+04   1.0000000e+00   1.0000000e+00   4.1609270e+03   4.0000000e+00
   1.5005000e+04   1.0000000e+00   1.0000000e+00   4.1618100e+03   4.0000000e+00
   1.5005000e+04   1.0000000e+00   1.0000000e+00   4.1624580e+03   4.0000000e+00
   1.5005000e+04   1.0000000e+00   1.0000000e+00   4.1630340e+03   4.0000000e+00
   1.5005000e+04   1.0000000e+00   1.0000000e+00   4.1640130e+03   4.0000000e+00
   1.5005000e+04   1.0000000e+00   1.0000000e+00   4.1641810e+03   4.0000000e+00
   1.5005000e+04   1.0000000e+00   1.0000000e+00   4.1644810e+03   4.0000000e+00
   1.5005000e+04   1.0000000e+00   1.0000000e+00   4.1649420e+03   4.0000000e+00
   1.5005000e+04   1.0000000e+00   1.0000000e+00   4.1653440e+03   4.0000000e+00
   1.5005000e+04   1.0000000e+00   1.0000000e+00   4.1898160e+03   5.0000000e+00
   1.5005000e+04   1.0000000e+00   1.0000000e+00   4.6586320e+03   1.0000000e+00
   1.5005000e+04   1.0000000e+00   1.0000000e+00   4.6613740e+03   4.0000000e+00
   1.5005000e+04   1.0000000e+00   1.0000000e+00   4.6624800e+03   4.0000000e+00
   1.5005000e+04   1.0000000e+00   1.0000000e+00   4.6632560e+03   4.0000000e+00
   1.5005000e+04   1.0000000e+00   1.0000000e+00   4.6638870e+03   4.0000000e+00
   1.5005000e+04   1.0000000e+00   1.0000000e+00   4.6643560e+03   4.0000000e+00
   1.5005000e+04   1.0000000e+00   1.0000000e+00   4.6647530e+03   4.0000000e+00
   1.5005000e+04   1.0000000e+00   1.0000000e+00   4.6652600e+03   4.0000000e+00
   1.5005000e+04   1.0000000e+00   1.0000000e+00   4.6656930e+03   4.0000000e+00
   1.5005000e+04   1.0000000e+00   1.0000000e+00   4.6661530e+03   4.0000000e+00
   1.5005000e+04   1.0000000e+00   1.0000000e+00   4.6671210e+03   4.0000000e+00
   1.5005000e+04   1.0000000e+00   1.0000000e+00   4.6671890e+03   4.0000000e+00
   1.5005000e+04   1.0000000e+00   1.0000000e+00   4.6683780e+03   4.0000000e+00
   1.5005000e+04   1.0000000e+00   1.0000000e+00   4.6689330e+03   4.0000000e+00
   1.5005000e+04   1.0000000e+00   1.0000000e+00   4.6691930e+03   4.0000000e+00
   1.5005000e+04   1.0000000e+00   1.0000000e+00   4.7206330e+03   5.0000000e+00
   1.5005000e+04   1.0000000e+00   1.0000000e+00   5.6562320e+03   1.0000000e+00
   1.5005000e+04   1.0000000e+00   1.0000000e+00   5.6583320e+03   4.0000000e+00
   1.5005000e+04   1.0000000e+00   1.0000000e+00   5.6590460e+03   4.0000000e+00
   1.5005000e+04   1.0000000e+00   1.0000000e+00   5.6596040e+03   4.0000000e+00
   1.5005000e+04   1.0000000e+00   1.0000000e+00   5.6603080e+03   4.0000000e+00
   1.5005000e+04   1.0000000e+00   1.0000000e+00   5.6607100e+03   4.0000000e+00
   1.5005000e+04   1.0000000e+00   1.0000000e+00   5.6613140e+03   4.0000000e+00
   1.5005000e+04   1.0000000e+00   1.0000000e+00   5.6615440e+03   4.0000000e+00
   1.5005000e+04   1.0000000e+00   1.0000000e+00   5.6618880e+03   4.0000000e+00
   1.5005000e+04   1.0000000e+00   1.0000000e+00   5.6622530e+03   4.0000000e+00
   1.5005000e+04   1.0000000e+00   1.0000000e+00   5.6628880e+03   4.0000000e+00
   1.5005000e+04   1.0000000e+00   1.0000000e+00   5.6631680e+03   4.0000000e+00
   1.5005000e+04   1.0000000e+00   1.0000000e+00   5.6635640e+03   4.0000000e+00
   1.5005000e+04   1.0000000e+00   1.0000000e+00   5.6641320e+03   4.0000000e+00
   1.5005000e+04   1.0000000e+00   1.0000000e+00   5.6643610e+03   4.0000000e+00
   1.5005000e+04   1.0000000e+00   1.0000000e+00   5.6647770e+03   4.0000000e+00
   1.5005000e+04   1.0000000e+00   1.0000000e+00   5.6650980e+03   4.0000000e+00
   1.5005000e+04   1.0000000e+00   1.0000000e+00   5.6655490e+03   4.0000000e+00
   1.5005000e+04   1.0000000e+00   1.0000000e+00   5.6665280e+03   4.0000000e+00
   1.5005000e+04   1.0000000e+00   1.0000000e+00   5.6669100e+03   4.0000000e+00
   1.5005000e+04   1.0000000e+00   1.0000000e+00   5.6674100e+03   4.0000000e+00
   1.5005000e+04   1.0000000e+00   1.0000000e+00   5.7122330e+03   5.0000000e+00
   1.5005000e+04   1.0000000e+00   1.0000000e+00   5.9176790e+03   1.0000000e+00
   1.5005000e+04   1.0000000e+00   1.0000000e+00   5.9199460e+03   4.0000000e+00
   1.5005000e+04   1.0000000e+00   1.0000000e+00   5.9214260e+03   4.0000000e+00
   1.5005000e+04   1.0000000e+00   1.0000000e+00   5.9219600e+03   4.0000000e+00
   1.5005000e+04   1.0000000e+00   1.0000000e+00   5.9223800e+03   4.0000000e+00
   1.5005000e+04   1.0000000e+00   1.0000000e+00   5.9231110e+03   4.0000000e+00
   1.5005000e+04   1.0000000e+00   1.0000000e+00   5.9237670e+03   4.0000000e+00
   1.5005000e+04   1.0000000e+00   1.0000000e+00   5.9240910e+03   4.0000000e+00
   1.5005000e+04   1.0000000e+00   1.0000000e+00   5.9243460e+03   4.0000000e+00
   1.5005000e+04   1.0000000e+00   1.0000000e+00   5.9250440e+03   4.0000000e+00
   1.5005000e+04   1.0000000e+00   1.0000000e+00   5.9254010e+03   4.0000000e+00
   1.5005000e+04   1.0000000e+00   1.0000000e+00   5.9258850e+03   4.0000000e+00
   1.5005000e+04   1.0000000e+00   1.0000000e+00   5.9259790e+03   4.0000000e+00
   1.5005000e+04   1.0000000e+00   1.0000000e+00   5.9262350e+03   4.0000000e+00
   1.5005000e+04   1.0000000e+00   1.0000000e+00   5.9271590e+03   4.0000000e+00
   1.5005000e+04   1.0000000e+00   1.0000000e+00   5.9274560e+03   4.0000000e+00
   1.5005000e+04   1.0000000e+00   1.0000000e+00   5.9284170e+03   4.0000000e+00
   1.5005000e+04   1.0000000e+00   1.0000000e+00   5.9289190e+03   4.0000000e+00
   1.5005000e+04   1.0000000e+00   1.0000000e+00   5.9296160e+03   4.0000000e+00
   1.5005000e+04   1.0000000e+00   1.0000000e+00   5.9746800e+03   5.0000000e+00
   1.5005000e+04   1.0000000e+00   1.0000000e+00   6.3183080e+03   1.0000000e+00
   1.5005000e+04   1.0000000e+00   1.0000000e+00   6.3201020e+03   4.0000000e+00
   1.5005000e+04   1.0000000e+00   1.0000000e+00   6.3203270e+03   4.0000000e+00
   1.5005000e+04   1.0000000e+00   1.0000000e+00   6.3208320e+03   4.0000000e+00
   1.5005000e+04   1.0000000e+00   1.0000000e+00   6.3213550e+03   4.0000000e+00
   1.5005000e+04   1.0000000e+00   1.0000000e+00   6.3216480e+03   4.0000000e+00
   1.5005000e+04   1.0000000e+00   1.0000000e+00   6.3224840e+03   4.0000000e+00
   1.5005000e+04   1.0000000e+00   1.0000000e+00   6.3228420e+03   4.0000000e+00
   1.5005000e+04   1.0000000e+00   1.0000000e+00   6.3236500e+03   4.0000000e+00
   1.5005000e+04   1.0000000e+00   1.0000000e+00   6.3244190e+03   4.0000000e+00
   1.5005000e+04   1.0000000e+00   1.0000000e+00   6.3247180e+03   4.0000000e+00
   1.5005000e+04   1.0000000e+00   1.0000000e+00   6.3250960e+03   4.0000000e+00
   1.5005000e+04   1.0000000e+00   1.0000000e+00   6.3253160e+03   4.0000000e+00
   1.5005000e+04   1.0000000e+00   1.0000000e+00   6.3256280e+03   4.0000000e+00
   1.5005000e+04   1.0000000e+00   1.0000000e+00   6.3261710e+03   4.0000000e+00
   1.5005000e+04   1.0000000e+00   1.0000000e+00   6.3265200e+03   4.0000000e+00
   1.5005000e+04   1.0000000e+00   1.0000000e+00   6.3273170e+03   4.0000000e+00
   1.5005000e+04   1.0000000e+00   1.0000000e+00   6.3276090e+03   4.0000000e+00
   1.5005000e+04   1.0000000e+00   1.0000000e+00   6.3289280e+03   4.0000000e+00
   1.5005000e+04   1.0000000e+00   1.0000000e+00   6.3295530e+03   4.0000000e+00
   1.5005000e+04   1.0000000e+00   1.0000000e+00   6.3303620e+03   4.0000000e+00
   1.5005000e+04   1.0000000e+00   1.0000000e+00   6.3315310e+03   4.0000000e+00
   1.5005000e+04   1.0000000e+00   1.0000000e+00   6.3319160e+03   4.0000000e+00
   1.5005000e+04   1.0000000e+00   1.0000000e+00   6.3321910e+03   4.0000000e+00
   1.5005000e+04   1.0000000e+00   1.0000000e+00   6.3327150e+03   4.0000000e+00
   1.5005000e+04   1.0000000e+00   1.0000000e+00   6.3338270e+03   4.0000000e+00
   1.5005000e+04   1.0000000e+00   1.0000000e+00   6.3353410e+03   4.0000000e+00
   1.5005000e+04   1.0000000e+00   1.0000000e+00   6.3356770e+03   4.0000000e+00
   1.5005000e+04   1.0000000e+00   1.0000000e+00   6.3365600e+03   4.0000000e+00
   1.5005000e+04   1.0000000e+00   1.0000000e+00   6.3367470e+03   4.0000000e+00
   1.5005000e+04   1.0000000e+00   1.0000000e+00   6.3372670e+03   4.0000000e+00
   1.5005000e+04   1.0000000e+00   1.0000000e+00   6.3733090e+03   5.0000000e+00
   1.5005000e+04   1.0000000e+00   1.0000000e+00   6.6063120e+03   1.0000000e+00
   1.5005000e+04   1.0000000e+00   1.0000000e+00   6.6081920e+03   4.0000000e+00
   1.5005000e+04   1.0000000e+00   1.0000000e+00   6.6094700e+03   4.0000000e+00
   1.5005000e+04   1.0000000e+00   1.0000000e+00   6.6096730e+03   4.0000000e+00
   1.5005000e+04   1.0000000e+00   1.0000000e+00   6.6100750e+03   4.0000000e+00
   1.5005000e+04   1.0000000e+00   1.0000000e+00   6.6105260e+03   4.0000000e+00
   1.5005000e+04   1.0000000e+00   1.0000000e+00   6.6108390e+03   4.0000000e+00
   1.5005000e+04   1.0000000e+00   1.0000000e+00   6.6113580e+03   4.0000000e+00
   1.5005000e+04   1.0000000e+00   1.0000000e+00   6.6115760e+03   4.0000000e+00
   1.5005000e+04   1.0000000e+00   1.0000000e+00   6.6118470e+03   4.0000000e+00
   1.5005000e+04   1.0000000e+00   1.0000000e+00   6.6124370e+03   4.0000000e+00
   1.5005000e+04   1.0000000e+00   1.0000000e+00   6.6127520e+03   4.0000000e+00
   1.5005000e+04   1.0000000e+00   1.0000000e+00   6.6132970e+03   4.0000000e+00
   1.5005000e+04   1.0000000e+00   1.0000000e+00   6.6135940e+03   4.0000000e+00
   1.5005000e+04   1.0000000e+00   1.0000000e+00   6.6142920e+03   4.0000000e+00
   1.5005000e+04   1.0000000e+00   1.0000000e+00   6.6148080e+03   4.0000000e+00
   1.5005000e+04   1.0000000e+00   1.0000000e+00   6.6153050e+03   4.0000000e+00
   1.5005000e+04   1.0000000e+00   1.0000000e+00   6.6159440e+03   4.0000000e+00
   1.5005000e+04   1.0000000e+00   1.0000000e+00   6.6169930e+03   4.0000000e+00
   1.5005000e+04   1.0000000e+00   1.0000000e+00   6.6653130e+03   5.0000000e+00
   1.5005000e+04   1.0000000e+00   1.0000000e+00   6.7676750e+03   1.0000000e+00
   1.5005000e+04   1.0000000e+00   1.0000000e+00   6.7725910e+03   4.0000000e+00
   1.5005000e+04   1.0000000e+00   1.0000000e+00   6.7735210e+03   4.0000000e+00
   1.5005000e+04   1.0000000e+00   1.0000000e+00   6.7741580e+03   4.0000000e+00
   1.5005000e+04   1.0000000e+00   1.0000000e+00   6.8156760e+03   5.0000000e+00
   1.5005000e+04   1.0000000e+00   1.0000000e+00   6.9533860e+03   1.0000000e+00
   1.5005000e+04   1.0000000e+00   1.0000000e+00   6.9564170e+03   4.0000000e+00
   1.5005000e+04   1.0000000e+00   1.0000000e+00   6.9566280e+03   4.0000000e+00
   1.5005000e+04   1.0000000e+00   1.0000000e+00   6.9574660e+03   4.0000000e+00
   1.5005000e+04   1.0000000e+00   1.0000000e+00   6.9581110e+03   4.0000000e+00
   1.5005000e+04   1.0000000e+00   1.0000000e+00   6.9585030e+03   4.0000000e+00
   1.5005000e+04   1.0000000e+00   1.0000000e+00   6.9589720e+03   4.0000000e+00
   1.5005000e+04   1.0000000e+00   1.0000000e+00   6.9591700e+03   4.0000000e+00
   1.5005000e+04   1.0000000e+00   1.0000000e+00   6.9593800e+03   4.0000000e+00
   1.5005000e+04   1.0000000e+00   1.0000000e+00   6.9597500e+03   4.0000000e+00
   1.5005000e+04   1.0000000e+00   1.0000000e+00   6.9600880e+03   4.0000000e+00
   1.5005000e+04   1.0000000e+00   1.0000000e+00   6.9602930e+03   4.0000000e+00
   1.5005000e+04   1.0000000e+00   1.0000000e+00   6.9606250e+03   4.0000000e+00
   1.5005000e+04   1.0000000e+00   1.0000000e+00   6.9625060e+03   4.0000000e+00
   1.5005000e+04   1.0000000e+00   1.0000000e+00   6.9627110e+03   4.0000000e+00
   1.5005000e+04   1.0000000e+00   1.0000000e+00   6.9630820e+03   4.0000000e+00
   1.5005000e+04   1.0000000e+00   1.0000000e+00   7.0033870e+03   5.0000000e+00
   1.5005000e+04   1.0000000e+00   1.0000000e+00             Inf   6.0000000e+00
   1.5005000e+04   1.0000000e+00   3.0000000e+00   1.7675300e+02   3.0000000e+00
   1.5005000e+04   1.0000000e+00   3.0000000e+00   1.7373800e+02   4.0000000e+00
   1.5005000e+04   1.0000000e+00   3.0000000e+00   1.7470600e+02   4.0000000e+00
   1.5005000e+04   1.0000000e+00   3.0000000e+00   1.7583300e+02   4.0000000e+00
   1.5005000e+04   1.0000000e+00   3.0000000e+00   1.7621900e+02   4.0000000e+00
   1.5005000e+04   1.0000000e+00   3.0000000e+00   1.7670100e+02   4.0000000e+00
   1.5005000e+04   1.0000000e+00   3.0000000e+00   1.7759900e+02   4.0000000e+00
   1.5005000e+04   1.0000000e+00   3.0000000e+00   1.7887900e+02   4.0000000e+00
   1.5005000e+04   1.0000000e+00   3.0000000e+00   1.7941700e+02   4.0000000e+00
   1.5005000e+04   1.0000000e+00   3.0000000e+00   1.7987600e+02   4.0000000e+00
   1.5005000e+04   1.0000000e+00   3.0000000e+00   1.8022400e+02   4.0000000e+00
   1.5005000e+04   1.0000000e+00   3.0000000e+00   1.8101900e+02   4.0000000e+00
   1.5005000e+04   1.0000000e+00   3.0000000e+00   1.8195300e+02   4.0000000e+00
   1.5005000e+04   1.0000000e+00   3.0000000e+00   1.8242000e+02   4.0000000e+00
   1.5005000e+04   1.0000000e+00   3.0000000e+00   1.8283900e+02   4.0000000e+00
   1.5005000e+04   1.0000000e+00   3.0000000e+00   1.8357700e+02   4.0000000e+00
   1.5005000e+04   1.0000000e+00   3.0000000e+00   1.8444100e+02   4.0000000e+00
   1.5005000e+04   1.0000000e+00   3.0000000e+00   1.8484000e+02   4.0000000e+00
   1.5005000e+04   1.0000000e+00   3.0000000e+00   1.8549500e+02   4.0000000e+00
   1.5005000e+04   1.0000000e+00   3.0000000e+00   1.8598000e+02   4.0000000e+00
   1.5005000e+04   1.0000000e+00   3.0000000e+00   1.8716000e+02   4.0000000e+00
   1.5005000e+04   1.0000000e+00   3.0000000e+00   1.8800500e+02   4.0000000e+00
   1.5005000e+04   1.0000000e+00   3.0000000e+00   1.8894400e+02   4.0000000e+00
   1.5005000e+04   1.0000000e+00   3.0000000e+00   1.8977200e+02   4.0000000e+00
   1.5005000e+04   1.0000000e+00   3.0000000e+00   1.9297200e+02   4.0000000e+00
   1.5005000e+04   1.0000000e+00   3.0000000e+00   2.0923200e+02   4.0000000e+00
   1.5005000e+04   1.0000000e+00   3.0000000e+00   2.0993800e+02   4.0000000e+00
   1.5005000e+04   1.0000000e+00   3.0000000e+00   2.3208800e+02   4.0000000e+00
   1.5005000e+04   1.0000000e+00   3.0000000e+00   2.3296500e+02   4.0000000e+00
   1.5005000e+04   1.0000000e+00   3.0000000e+00   2.3367300e+02   4.0000000e+00
   1.5005000e+04   1.0000000e+00   3.0000000e+00   2.3432100e+02   4.0000000e+00
   1.5005000e+04   1.0000000e+00   3.0000000e+00   2.3495200e+02   4.0000000e+00
   1.5005000e+04   1.0000000e+00   3.0000000e+00   2.3575400e+02   5.0000000e+00
   1.5005000e+04   1.0000000e+00   3.0000000e+00   4.3999900e+02   3.0000000e+00
   1.5005000e+04   1.0000000e+00   3.0000000e+00   4.4248700e+02   4.0000000e+00
   1.5005000e+04   1.0000000e+00   3.0000000e+00   4.4362600e+02   4.0000000e+00
   1.5005000e+04   1.0000000e+00   3.0000000e+00   4.4489900e+02   4.0000000e+00
   1.5005000e+04   1.0000000e+00   3.0000000e+00   4.4592500e+02   4.0000000e+00
   1.5005000e+04   1.0000000e+00   3.0000000e+00   4.4701000e+02   4.0000000e+00
   1.5005000e+04   1.0000000e+00   3.0000000e+00   4.4780100e+02   4.0000000e+00
   1.5005000e+04   1.0000000e+00   3.0000000e+00   4.4855400e+02   4.0000000e+00
   1.5005000e+04   1.0000000e+00   3.0000000e+00   4.4930100e+02   4.0000000e+00
   1.5005000e+04   1.0000000e+00   3.0000000e+00   4.5068800e+02   4.0000000e+00
   1.5005000e+04   1.0000000e+00   3.0000000e+00   4.5088800e+02   4.0000000e+00
   1.5005000e+04   1.0000000e+00   3.0000000e+00   4.5153700e+02   4.0000000e+00
   1.5005000e+04   1.0000000e+00   3.0000000e+00   4.5188600e+02   4.0000000e+00
   1.5005000e+04   1.0000000e+00   3.0000000e+00   4.5270500e+02   4.0000000e+00
   1.5005000e+04   1.0000000e+00   3.0000000e+00   4.5355600e+02   4.0000000e+00
   1.5005000e+04   1.0000000e+00   3.0000000e+00   4.5365500e+02   4.0000000e+00
   1.5005000e+04   1.0000000e+00   3.0000000e+00   4.5416800e+02   4.0000000e+00
   1.5005000e+04   1.0000000e+00   3.0000000e+00   4.5447700e+02   4.0000000e+00
   1.5005000e+04   1.0000000e+00   3.0000000e+00   4.5477400e+02   4.0000000e+00
   1.5005000e+04   1.0000000e+00   3.0000000e+00   4.5554000e+02   4.0000000e+00
   1.5005000e+04   1.0000000e+00   3.0000000e+00   4.5572500e+02   4.0000000e+00
   1.5005000e+04   1.0000000e+00   3.0000000e+00   4.5610200e+02   4.0000000e+00
   1.5005000e+04   1.0000000e+00   3.0000000e+00   4.5661200e+02   4.0000000e+00
   1.5005000e+04   1.0000000e+00   3.0000000e+00   4.9000000e+02   5.0000000e+00
   1.5005000e+04   1.0000000e+00   3.0000000e+00   9.6771000e+02   3.0000000e+00
   1.5005000e+04   1.0000000e+00   3.0000000e+00   9.7944200e+02   4.0000000e+00
   1.5005000e+04   1.0000000e+00   3.0000000e+00   9.8007600e+02   4.0000000e+00
   1.5005000e+04   1.0000000e+00   3.0000000e+00   9.8128600e+02   4.0000000e+00
   1.5005000e+04   1.0000000e+00   3.0000000e+00   9.8235900e+02   4.0000000e+00
   1.5005000e+04   1.0000000e+00   3.0000000e+00   9.8366500e+02   4.0000000e+00
   1.5005000e+04   1.0000000e+00   3.0000000e+00   9.8401400e+02   4.0000000e+00
   1.5005000e+04   1.0000000e+00   3.0000000e+00   9.8441200e+02   4.0000000e+00
   1.5005000e+04   1.0000000e+00   3.0000000e+00   9.8499500e+02   4.0000000e+00
   1.5005000e+04   1.0000000e+00   3.0000000e+00   9.8540100e+02   4.0000000e+00
   1.5005000e+04   1.0000000e+00   3.0000000e+00   9.8618500e+02   4.0000000e+00
   1.5005000e+04   1.0000000e+00   3.0000000e+00   9.8644700e+02   4.0000000e+00
   1.5005000e+04   1.0000000e+00   3.0000000e+00   9.8680300e+02   4.0000000e+00
   1.5005000e+04   1.0000000e+00   3.0000000e+00   9.8700300e+02   4.0000000e+00
   1.5005000e+04   1.0000000e+00   3.0000000e+00   9.8819300e+02   4.0000000e+00
   1.5005000e+04   1.0000000e+00   3.0000000e+00   9.8898100e+02   4.0000000e+00
   1.5005000e+04   1.0000000e+00   3.0000000e+00   9.8926300e+02   4.0000000e+00
   1.5005000e+04   1.0000000e+00   3.0000000e+00   9.8963600e+02   4.0000000e+00
   1.5005000e+04   1.0000000e+00   3.0000000e+00   9.9043900e+02   4.0000000e+00
   1.5005000e+04   1.0000000e+00   3.0000000e+00   9.9079600e+02   4.0000000e+00
   1.5005000e+04   1.0000000e+00   3.0000000e+00   9.9111500e+02   4.0000000e+00
   1.5005000e+04   1.0000000e+00   3.0000000e+00   9.9175400e+02   4.0000000e+00
   1.5005000e+04   1.0000000e+00   3.0000000e+00   9.9326200e+02   4.0000000e+00
   1.5005000e+04   1.0000000e+00   3.0000000e+00   9.9442000e+02   4.0000000e+00
   1.5005000e+04   1.0000000e+00   3.0000000e+00   9.9522900e+02   4.0000000e+00
   1.5005000e+04   1.0000000e+00   3.0000000e+00   9.9654100e+02   4.0000000e+00
   1.5005000e+04   1.0000000e+00   3.0000000e+00   9.9693500e+02   4.0000000e+00
   1.5005000e+04   1.0000000e+00   3.0000000e+00   9.9736300e+02   4.0000000e+00
   1.5005000e+04   1.0000000e+00   3.0000000e+00   9.9890400e+02   4.0000000e+00
   1.5005000e+04   1.0000000e+00   3.0000000e+00   1.0043100e+03   4.0000000e+00
   1.5005000e+04   1.0000000e+00   3.0000000e+00   1.0237110e+03   5.0000000e+00
   1.5005000e+04   1.0000000e+00   3.0000000e+00   1.8954940e+03   3.0000000e+00
   1.5005000e+04   1.0000000e+00   3.0000000e+00   1.9022890e+03   4.0000000e+00
   1.5005000e+04   1.0000000e+00   3.0000000e+00   1.9028780e+03   4.0000000e+00
   1.5005000e+04   1.0000000e+00   3.0000000e+00   1.9033160e+03   4.0000000e+00
   1.5005000e+04   1.0000000e+00   3.0000000e+00   1.9034330e+03   4.0000000e+00
   1.5005000e+04   1.0000000e+00   3.0000000e+00   1.9041370e+03   4.0000000e+00
   1.5005000e+04   1.0000000e+00   3.0000000e+00   1.9049420e+03   4.0000000e+00
   1.5005000e+04   1.0000000e+00   3.0000000e+00   1.9053520e+03   4.0000000e+00
   1.5005000e+04   1.0000000e+00   3.0000000e+00   1.9055970e+03   4.0000000e+00
   1.5005000e+04   1.0000000e+00   3.0000000e+00   1.9061900e+03   4.0000000e+00
   1.5005000e+04   1.0000000e+00   3.0000000e+00   1.9066150e+03   4.0000000e+00
   1.5005000e+04   1.0000000e+00   3.0000000e+00   1.9075110e+03   4.0000000e+00
   1.5005000e+04   1.0000000e+00   3.0000000e+00   1.9079090e+03   4.0000000e+00
   1.5005000e+04   1.0000000e+00   3.0000000e+00   1.9081290e+03   4.0000000e+00
   1.5005000e+04   1.0000000e+00   3.0000000e+00   1.9083260e+03   4.0000000e+00
   1.5005000e+04   1.0000000e+00   3.0000000e+00   1.9088810e+03   4.0000000e+00
   1.5005000e+04   1.0000000e+00   3.0000000e+00   1.9093570e+03   4.0000000e+00
   1.5005000e+04   1.0000000e+00   3.0000000e+00   1.9098110e+03   4.0000000e+00
   1.5005000e+04   1.0000000e+00   3.0000000e+00   1.9108330e+03   4.0000000e+00
   1.5005000e+04   1.0000000e+00   3.0000000e+00   1.9111370e+03   4.0000000e+00
   1.5005000e+04   1.0000000e+00   3.0000000e+00   1.9112460e+03   4.0000000e+00
   1.5005000e+04   1.0000000e+00   3.0000000e+00   1.9116860e+03   4.0000000e+00
   1.5005000e+04   1.0000000e+00   3.0000000e+00   1.9121880e+03   4.0000000e+00
   1.5005000e+04   1.0000000e+00   3.0000000e+00   1.9127210e+03   4.0000000e+00
   1.5005000e+04   1.0000000e+00   3.0000000e+00   1.9130480e+03   4.0000000e+00
   1.5005000e+04   1.0000000e+00   3.0000000e+00   1.9136590e+03   4.0000000e+00
   1.5005000e+04   1.0000000e+00   3.0000000e+00   1.9141050e+03   4.0000000e+00
   1.5005000e+04   1.0000000e+00   3.0000000e+00   1.9142980e+03   4.0000000e+00
   1.5005000e+04   1.0000000e+00   3.0000000e+00   1.9147040e+03   4.0000000e+00
   1.5005000e+04   1.0000000e+00   3.0000000e+00   1.9150630e+03   4.0000000e+00
   1.5005000e+04   1.0000000e+00   3.0000000e+00   1.9155640e+03   4.0000000e+00
   1.5005000e+04   1.0000000e+00   3.0000000e+00   1.9158890e+03   4.0000000e+00
   1.5005000e+04   1.0000000e+00   3.0000000e+00   1.9163720e+03   4.0000000e+00
   1.5005000e+04   1.0000000e+00   3.0000000e+00   1.9174300e+03   4.0000000e+00
   1.5005000e+04   1.0000000e+00   3.0000000e+00   1.9183810e+03   4.0000000e+00
   1.5005000e+04   1.0000000e+00   3.0000000e+00   1.9186860e+03   4.0000000e+00
   1.5005000e+04   1.0000000e+00   3.0000000e+00   1.9194750e+03   4.0000000e+00
   1.5005000e+04   1.0000000e+00   3.0000000e+00   1.9196100e+03   4.0000000e+00
   1.5005000e+04   1.0000000e+00   3.0000000e+00   1.9197720e+03   4.0000000e+00
   1.5005000e+04   1.0000000e+00   3.0000000e+00   1.9206750e+03   4.0000000e+00
   1.5005000e+04   1.0000000e+00   3.0000000e+00   1.9214660e+03   4.0000000e+00
   1.5005000e+04   1.0000000e+00   3.0000000e+00   1.9226150e+03   4.0000000e+00
   1.5005000e+04   1.0000000e+00   3.0000000e+00   1.9237110e+03   4.0000000e+00
   1.5005000e+04   1.0000000e+00   3.0000000e+00   1.9254040e+03   4.0000000e+00
   1.5005000e+04   1.0000000e+00   3.0000000e+00   1.9257500e+03   4.0000000e+00
   1.5005000e+04   1.0000000e+00   3.0000000e+00   1.9554950e+03   5.0000000e+00
   1.5005000e+04   1.0000000e+00   3.0000000e+00   2.0094960e+03   3.0000000e+00
   1.5005000e+04   1.0000000e+00   3.0000000e+00   2.0134470e+03   4.0000000e+00
   1.5005000e+04   1.0000000e+00   3.0000000e+00   2.0151660e+03   4.0000000e+00
   1.5005000e+04   1.0000000e+00   3.0000000e+00   2.0152820e+03   4.0000000e+00
   1.5005000e+04   1.0000000e+00   3.0000000e+00   2.0155300e+03   4.0000000e+00
   1.5005000e+04   1.0000000e+00   3.0000000e+00   2.0164880e+03   4.0000000e+00
   1.5005000e+04   1.0000000e+00   3.0000000e+00   2.0171830e+03   4.0000000e+00
   1.5005000e+04   1.0000000e+00   3.0000000e+00   2.0173190e+03   4.0000000e+00
   1.5005000e+04   1.0000000e+00   3.0000000e+00   2.0180550e+03   4.0000000e+00
   1.5005000e+04   1.0000000e+00   3.0000000e+00   2.0183750e+03   4.0000000e+00
   1.5005000e+04   1.0000000e+00   3.0000000e+00   2.0192880e+03   4.0000000e+00
   1.5005000e+04   1.0000000e+00   3.0000000e+00   2.0195210e+03   4.0000000e+00
   1.5005000e+04   1.0000000e+00   3.0000000e+00   2.0197100e+03   4.0000000e+00
   1.5005000e+04   1.0000000e+00   3.0000000e+00   2.0198600e+03   4.0000000e+00
   1.5005000e+04   1.0000000e+00   3.0000000e+00   2.0205000e+03   4.0000000e+00
   1.5005000e+04   1.0000000e+00   3.0000000e+00   2.0211550e+03   4.0000000e+00
   1.5005000e+04   1.0000000e+00   3.0000000e+00   2.0216930e+03   4.0000000e+00
   1.5005000e+04   1.0000000e+00   3.0000000e+00   2.0220670e+03   4.0000000e+00
   1.5005000e+04   1.0000000e+00   3.0000000e+00   2.0224650e+03   4.0000000e+00
   1.5005000e+04   1.0000000e+00   3.0000000e+00   2.0235010e+03   4.0000000e+00
   1.5005000e+04   1.0000000e+00   3.0000000e+00   2.0237320e+03   4.0000000e+00
   1.5005000e+04   1.0000000e+00   3.0000000e+00   2.0240720e+03   4.0000000e+00
   1.5005000e+04   1.0000000e+00   3.0000000e+00   2.0246470e+03   4.0000000e+00
   1.5005000e+04   1.0000000e+00   3.0000000e+00   2.0266300e+03   4.0000000e+00
   1.5005000e+04   1.0000000e+00   3.0000000e+00   2.0271300e+03   4.0000000e+00
   1.5005000e+04   1.0000000e+00   3.0000000e+00   2.0282560e+03   4.0000000e+00
   1.5005000e+04   1.0000000e+00   3.0000000e+00   2.0296270e+03   4.0000000e+00
   1.5005000e+04   1.0000000e+00   3.0000000e+00   2.0307190e+03   4.0000000e+00
   1.5005000e+04   1.0000000e+00   3.0000000e+00   2.0314820e+03   4.0000000e+00
   1.5005000e+04   1.0000000e+00   3.0000000e+00   2.0325130e+03   4.0000000e+00
   1.5005000e+04   1.0000000e+00   3.0000000e+00   2.0334200e+03   4.0000000e+00
   1.5005000e+04   1.0000000e+00   3.0000000e+00   2.0704970e+03   5.0000000e+00
   1.5005000e+04   1.0000000e+00   3.0000000e+00   3.4225900e+03   3.0000000e+00
   1.5005000e+04   1.0000000e+00   3.0000000e+00   3.4267210e+03   4.0000000e+00
   1.5005000e+04   1.0000000e+00   3.0000000e+00   3.4269210e+03   4.0000000e+00
   1.5005000e+04   1.0000000e+00   3.0000000e+00   3.4277670e+03   4.0000000e+00
   1.5005000e+04   1.0000000e+00   3.0000000e+00   3.4286460e+03   4.0000000e+00
   1.5005000e+04   1.0000000e+00   3.0000000e+00   3.4295400e+03   4.0000000e+00
   1.5005000e+04   1.0000000e+00   3.0000000e+00   3.4303430e+03   4.0000000e+00
   1.5005000e+04   1.0000000e+00   3.0000000e+00   3.4310850e+03   4.0000000e+00
   1.5005000e+04   1.0000000e+00   3.0000000e+00   3.4313740e+03   4.0000000e+00
   1.5005000e+04   1.0000000e+00   3.0000000e+00   3.4320200e+03   4.0000000e+00
   1.5005000e+04   1.0000000e+00   3.0000000e+00   3.4323470e+03   4.0000000e+00
   1.5005000e+04   1.0000000e+00   3.0000000e+00   3.4334830e+03   4.0000000e+00
   1.5005000e+04   1.0000000e+00   3.0000000e+00   3.4339550e+03   4.0000000e+00
   1.5005000e+04   1.0000000e+00   3.0000000e+00   3.4341420e+03   4.0000000e+00
   1.5005000e+04   1.0000000e+00   3.0000000e+00   3.4345040e+03   4.0000000e+00
   1.5005000e+04   1.0000000e+00   3.0000000e+00   3.4348550e+03   4.0000000e+00
   1.5005000e+04   1.0000000e+00   3.0000000e+00   3.4351060e+03   4.0000000e+00
   1.5005000e+04   1.0000000e+00   3.0000000e+00   3.4354670e+03   4.0000000e+00
   1.5005000e+04   1.0000000e+00   3.0000000e+00   3.4358340e+03   4.0000000e+00
   1.5005000e+04   1.0000000e+00   3.0000000e+00   3.4364590e+03   4.0000000e+00
   1.5005000e+04   1.0000000e+00   3.0000000e+00   3.4369400e+03   4.0000000e+00
   1.5005000e+04   1.0000000e+00   3.0000000e+00   3.4372900e+03   4.0000000e+00
   1.5005000e+04   1.0000000e+00   3.0000000e+00   3.4378960e+03   4.0000000e+00
   1.5005000e+04   1.0000000e+00   3.0000000e+00   3.4382630e+03   4.0000000e+00
   1.5005000e+04   1.0000000e+00   3.0000000e+00   3.4390770e+03   4.0000000e+00
   1.5005000e+04   1.0000000e+00   3.0000000e+00   3.4393030e+03   4.0000000e+00
   1.5005000e+04   1.0000000e+00   3.0000000e+00   3.4401130e+03   4.0000000e+00
   1.5005000e+04   1.0000000e+00   3.0000000e+00   3.4410750e+03   4.0000000e+00
   1.5005000e+04   1.0000000e+00   3.0000000e+00   3.4413580e+03   4.0000000e+00
   1.5005000e+04   1.0000000e+00   3.0000000e+00   3.4418540e+03   4.0000000e+00
   1.5005000e+04   1.0000000e+00   3.0000000e+00   3.4425810e+03   4.0000000e+00
   1.5005000e+04   1.0000000e+00   3.0000000e+00   3.4434250e+03   4.0000000e+00
   1.5005000e+04   1.0000000e+00   3.0000000e+00   3.4441760e+03   4.0000000e+00
   1.5005000e+04   1.0000000e+00   3.0000000e+00   3.4444310e+03   4.0000000e+00
   1.5005000e+04   1.0000000e+00   3.0000000e+00   3.4447810e+03   4.0000000e+00
   1.5005000e+04   1.0000000e+00   3.0000000e+00   3.4450990e+03   4.0000000e+00
   1.5005000e+04   1.0000000e+00   3.0000000e+00   3.4460590e+03   4.0000000e+00
   1.5005000e+04   1.0000000e+00   3.0000000e+00   3.4463690e+03   4.0000000e+00
   1.5005000e+04   1.0000000e+00   3.0000000e+00   3.4473390e+03   4.0000000e+00
   1.5005000e+04   1.0000000e+00   3.0000000e+00   3.4480300e+03   4.0000000e+00
   1.5005000e+04   1.0000000e+00   3.0000000e+00   3.4484860e+03   4.0000000e+00
   1.5005000e+04   1.0000000e+00   3.0000000e+00   3.4497180e+03   4.0000000e+00
   1.5005000e+04   1.0000000e+00   3.0000000e+00   3.4527980e+03   4.0000000e+00
   1.5005000e+04   1.0000000e+00   3.0000000e+00   3.4536800e+03   4.0000000e+00
   1.5005000e+04   1.0000000e+00   3.0000000e+00   3.4549070e+03   4.0000000e+00
   1.5005000e+04   1.0000000e+00   3.0000000e+00   3.4565870e+03   4.0000000e+00
   1.5005000e+04   1.0000000e+00   3.0000000e+00   3.4571190e+03   4.0000000e+00
   1.5005000e+04   1.0000000e+00   3.0000000e+00   3.4597300e+03   4.0000000e+00
   1.5005000e+04   1.0000000e+00   3.0000000e+00   3.4865910e+03   5.0000000e+00
   1.5005000e+04   1.0000000e+00   3.0000000e+00   3.6285850e+03   3.0000000e+00
   1.5005000e+04   1.0000000e+00   3.0000000e+00   3.6438520e+03   4.0000000e+00
   1.5005000e+04   1.0000000e+00   3.0000000e+00   3.6446230e+03   4.0000000e+00
   1.5005000e+04   1.0000000e+00   3.0000000e+00   3.6459050e+03   4.0000000e+00
   1.5005000e+04   1.0000000e+00   3.0000000e+00   3.6467370e+03   4.0000000e+00
   1.5005000e+04   1.0000000e+00   3.0000000e+00   3.6472580e+03   4.0000000e+00
   1.5005000e+04   1.0000000e+00   3.0000000e+00   3.6482630e+03   4.0000000e+00
   1.5005000e+04   1.0000000e+00   3.0000000e+00   3.6485150e+03   4.0000000e+00
   1.5005000e+04   1.0000000e+00   3.0000000e+00   3.6488520e+03   4.0000000e+00
   1.5005000e+04   1.0000000e+00   3.0000000e+00   3.6498160e+03   4.0000000e+00
   1.5005000e+04   1.0000000e+00   3.0000000e+00   3.6500630e+03   4.0000000e+00
   1.5005000e+04   1.0000000e+00   3.0000000e+00   3.6507050e+03   4.0000000e+00
   1.5005000e+04   1.0000000e+00   3.0000000e+00   3.6510590e+03   4.0000000e+00
   1.5005000e+04   1.0000000e+00   3.0000000e+00   3.6514190e+03   4.0000000e+00
   1.5005000e+04   1.0000000e+00   3.0000000e+00   3.6517010e+03   4.0000000e+00
   1.5005000e+04   1.0000000e+00   3.0000000e+00   3.6523530e+03   4.0000000e+00
   1.5005000e+04   1.0000000e+00   3.0000000e+00   3.6525350e+03   4.0000000e+00
   1.5005000e+04   1.0000000e+00   3.0000000e+00   3.6535210e+03   4.0000000e+00
   1.5005000e+04   1.0000000e+00   3.0000000e+00   3.6539760e+03   4.0000000e+00
   1.5005000e+04   1.0000000e+00   3.0000000e+00   3.6542860e+03   4.0000000e+00
   1.5005000e+04   1.0000000e+00   3.0000000e+00   3.6555880e+03   4.0000000e+00
   1.5005000e+04   1.0000000e+00   3.0000000e+00   3.6558090e+03   4.0000000e+00
   1.5005000e+04   1.0000000e+00   3.0000000e+00   3.6563560e+03   4.0000000e+00
   1.5005000e+04   1.0000000e+00   3.0000000e+00   3.6573610e+03   4.0000000e+00
   1.5005000e+04   1.0000000e+00   3.0000000e+00   3.6577780e+03   4.0000000e+00
   1.5005000e+04   1.0000000e+00   3.0000000e+00   3.6586400e+03   4.0000000e+00
   1.5005000e+04   1.0000000e+00   3.0000000e+00   3.6588750e+03   4.0000000e+00
   1.5005000e+04   1.0000000e+00   3.0000000e+00   3.6593250e+03   4.0000000e+00
   1.5005000e+04   1.0000000e+00   3.0000000e+00   3.6600530e+03   4.0000000e+00
   1.5005000e+04   1.0000000e+00   3.0000000e+00   3.6609120e+03   4.0000000e+00
   1.5005000e+04   1.0000000e+00   3.0000000e+00   3.6620890e+03   4.0000000e+00
   1.5005000e+04   1.0000000e+00   3.0000000e+00   3.6637460e+03   4.0000000e+00
   1.5005000e+04   1.0000000e+00   3.0000000e+00   3.6644810e+03   4.0000000e+00
   1.5005000e+04   1.0000000e+00   3.0000000e+00   3.6688850e+03   4.0000000e+00
   1.5005000e+04   1.0000000e+00   3.0000000e+00   3.6825860e+03   5.0000000e+00
   1.5005000e+04   1.0000000e+00   3.0000000e+00   3.8225880e+03   3.0000000e+00
   1.5005000e+04   1.0000000e+00   3.0000000e+00   3.8279940e+03   4.0000000e+00
   1.5005000e+04   1.0000000e+00   3.0000000e+00   3.8287920e+03   4.0000000e+00
   1.5005000e+04   1.0000000e+00   3.0000000e+00   3.8292560e+03   4.0000000e+00
   1.5005000e+04   1.0000000e+00   3.0000000e+00   3.8307670e+03   4.0000000e+00
   1.5005000e+04   1.0000000e+00   3.0000000e+00   3.8313710e+03   4.0000000e+00
   1.5005000e+04   1.0000000e+00   3.0000000e+00   3.8329940e+03   4.0000000e+00
   1.5005000e+04   1.0000000e+00   3.0000000e+00   3.8337770e+03   4.0000000e+00
   1.5005000e+04   1.0000000e+00   3.0000000e+00   3.8339710e+03   4.0000000e+00
   1.5005000e+04   1.0000000e+00   3.0000000e+00   3.8344820e+03   4.0000000e+00
   1.5005000e+04   1.0000000e+00   3.0000000e+00   3.8353020e+03   4.0000000e+00
   1.5005000e+04   1.0000000e+00   3.0000000e+00   3.8355200e+03   4.0000000e+00
   1.5005000e+04   1.0000000e+00   3.0000000e+00   3.8358420e+03   4.0000000e+00
   1.5005000e+04   1.0000000e+00   3.0000000e+00   3.8361100e+03   4.0000000e+00
   1.5005000e+04   1.0000000e+00   3.0000000e+00   3.8364510e+03   4.0000000e+00
   1.5005000e+04   1.0000000e+00   3.0000000e+00   3.8372840e+03   4.0000000e+00
   1.5005000e+04   1.0000000e+00   3.0000000e+00   3.8375290e+03   4.0000000e+00
   1.5005000e+04   1.0000000e+00   3.0000000e+00   3.8379080e+03   4.0000000e+00
   1.5005000e+04   1.0000000e+00   3.0000000e+00   3.8386340e+03   4.0000000e+00
   1.5005000e+04   1.0000000e+00   3.0000000e+00   3.8401080e+03   4.0000000e+00
   1.5005000e+04   1.0000000e+00   3.0000000e+00   3.8413680e+03   4.0000000e+00
   1.5005000e+04   1.0000000e+00   3.0000000e+00   3.8417190e+03   4.0000000e+00
   1.5005000e+04   1.0000000e+00   3.0000000e+00   3.8424270e+03   4.0000000e+00
   1.5005000e+04   1.0000000e+00   3.0000000e+00   3.8426470e+03   4.0000000e+00
   1.5005000e+04   1.0000000e+00   3.0000000e+00   3.8428920e+03   4.0000000e+00
   1.5005000e+04   1.0000000e+00   3.0000000e+00   3.8431630e+03   4.0000000e+00
   1.5005000e+04   1.0000000e+00   3.0000000e+00   3.8437590e+03   4.0000000e+00
   1.5005000e+04   1.0000000e+00   3.0000000e+00   3.8445600e+03   4.0000000e+00
   1.5005000e+04   1.0000000e+00   3.0000000e+00   3.8449540e+03   4.0000000e+00
   1.5005000e+04   1.0000000e+00   3.0000000e+00   3.8454520e+03   4.0000000e+00
   1.5005000e+04   1.0000000e+00   3.0000000e+00   3.8470460e+03   4.0000000e+00
   1.5005000e+04   1.0000000e+00   3.0000000e+00   3.8473760e+03   4.0000000e+00
   1.5005000e+04   1.0000000e+00   3.0000000e+00   3.8477280e+03   4.0000000e+00
   1.5005000e+04   1.0000000e+00   3.0000000e+00   3.8481220e+03   4.0000000e+00
   1.5005000e+04   1.0000000e+00   3.0000000e+00   3.8493160e+03   4.0000000e+00
   1.5005000e+04   1.0000000e+00   3.0000000e+00   3.8504570e+03   4.0000000e+00
   1.5005000e+04   1.0000000e+00   3.0000000e+00   3.8516840e+03   4.0000000e+00
   1.5005000e+04   1.0000000e+00   3.0000000e+00   3.8725890e+03   5.0000000e+00
   1.5005000e+04   1.0000000e+00   3.0000000e+00   4.2808520e+03   3.0000000e+00
   1.5005000e+04   1.0000000e+00   3.0000000e+00   4.3141480e+03   4.0000000e+00
   1.5005000e+04   1.0000000e+00   3.0000000e+00   4.3146130e+03   4.0000000e+00
   1.5005000e+04   1.0000000e+00   3.0000000e+00   4.3147930e+03   4.0000000e+00
   1.5005000e+04   1.0000000e+00   3.0000000e+00   4.3152390e+03   4.0000000e+00
   1.5005000e+04   1.0000000e+00   3.0000000e+00   4.3157400e+03   4.0000000e+00
   1.5005000e+04   1.0000000e+00   3.0000000e+00   4.3162280e+03   4.0000000e+00
   1.5005000e+04   1.0000000e+00   3.0000000e+00   4.3167530e+03   4.0000000e+00
   1.5005000e+04   1.0000000e+00   3.0000000e+00   4.3171900e+03   4.0000000e+00
   1.5005000e+04   1.0000000e+00   3.0000000e+00   4.3174490e+03   4.0000000e+00
   1.5005000e+04   1.0000000e+00   3.0000000e+00   4.3189050e+03   4.0000000e+00
   1.5005000e+04   1.0000000e+00   3.0000000e+00   4.3191280e+03   4.0000000e+00
   1.5005000e+04   1.0000000e+00   3.0000000e+00   4.3197480e+03   4.0000000e+00
   1.5005000e+04   1.0000000e+00   3.0000000e+00   4.3207300e+03   4.0000000e+00
   1.5005000e+04   1.0000000e+00   3.0000000e+00   4.3209790e+03   4.0000000e+00
   1.5005000e+04   1.0000000e+00   3.0000000e+00   4.3212270e+03   4.0000000e+00
   1.5005000e+04   1.0000000e+00   3.0000000e+00   4.3214690e+03   4.0000000e+00
   1.5005000e+04   1.0000000e+00   3.0000000e+00   4.3218820e+03   4.0000000e+00
   1.5005000e+04   1.0000000e+00   3.0000000e+00   4.3222040e+03   4.0000000e+00
   1.5005000e+04   1.0000000e+00   3.0000000e+00   4.3230660e+03   4.0000000e+00
   1.5005000e+04   1.0000000e+00   3.0000000e+00   4.3232880e+03   4.0000000e+00
   1.5005000e+04   1.0000000e+00   3.0000000e+00   4.3236460e+03   4.0000000e+00
   1.5005000e+04   1.0000000e+00   3.0000000e+00   4.3239700e+03   4.0000000e+00
   1.5005000e+04   1.0000000e+00   3.0000000e+00   4.3245230e+03   4.0000000e+00
   1.5005000e+04   1.0000000e+00   3.0000000e+00   4.3249050e+03   4.0000000e+00
   1.5005000e+04   1.0000000e+00   3.0000000e+00   4.3255530e+03   4.0000000e+00
   1.5005000e+04   1.0000000e+00   3.0000000e+00   4.3265010e+03   4.0000000e+00
   1.5005000e+04   1.0000000e+00   3.0000000e+00   4.3268370e+03   4.0000000e+00
   1.5005000e+04   1.0000000e+00   3.0000000e+00   4.3271530e+03   4.0000000e+00
   1.5005000e+04   1.0000000e+00   3.0000000e+00   4.3281830e+03   4.0000000e+00
   1.5005000e+04   1.0000000e+00   3.0000000e+00   4.3290430e+03   4.0000000e+00
   1.5005000e+04   1.0000000e+00   3.0000000e+00   4.3295310e+03   4.0000000e+00
   1.5005000e+04   1.0000000e+00   3.0000000e+00   4.3300570e+03   4.0000000e+00
   1.5005000e+04   1.0000000e+00   3.0000000e+00   4.3304120e+03   4.0000000e+00
   1.5005000e+04   1.0000000e+00   3.0000000e+00   4.3316040e+03   4.0000000e+00
   1.5005000e+04   1.0000000e+00   3.0000000e+00   4.3326210e+03   4.0000000e+00
   1.5005000e+04   1.0000000e+00   3.0000000e+00   4.3328530e+03   5.0000000e+00
   1.5005000e+04   1.0000000e+00   3.0000000e+00   4.4646280e+03   3.0000000e+00
   1.5005000e+04   1.0000000e+00   3.0000000e+00   4.4882850e+03   4.0000000e+00
   1.5005000e+04   1.0000000e+00   3.0000000e+00   4.4887930e+03   4.0000000e+00
   1.5005000e+04   1.0000000e+00   3.0000000e+00   4.4904560e+03   4.0000000e+00
   1.5005000e+04   1.0000000e+00   3.0000000e+00   4.4916320e+03   4.0000000e+00
   1.5005000e+04   1.0000000e+00   3.0000000e+00   4.4924010e+03   4.0000000e+00
   1.5005000e+04   1.0000000e+00   3.0000000e+00   4.4927180e+03   4.0000000e+00
   1.5005000e+04   1.0000000e+00   3.0000000e+00   4.4936230e+03   4.0000000e+00
   1.5005000e+04   1.0000000e+00   3.0000000e+00   4.4955590e+03   4.0000000e+00
   1.5005000e+04   1.0000000e+00   3.0000000e+00   4.4958620e+03   4.0000000e+00
   1.5005000e+04   1.0000000e+00   3.0000000e+00   4.4969220e+03   4.0000000e+00
   1.5005000e+04   1.0000000e+00   3.0000000e+00   4.4979000e+03   4.0000000e+00
   1.5005000e+04   1.0000000e+00   3.0000000e+00   4.4987140e+03   4.0000000e+00
   1.5005000e+04   1.0000000e+00   3.0000000e+00   4.4994360e+03   4.0000000e+00
   1.5005000e+04   1.0000000e+00   3.0000000e+00   4.4998210e+03   4.0000000e+00
   1.5005000e+04   1.0000000e+00   3.0000000e+00   4.5004880e+03   4.0000000e+00
   1.5005000e+04   1.0000000e+00   3.0000000e+00   4.5017030e+03   4.0000000e+00
   1.5005000e+04   1.0000000e+00   3.0000000e+00   4.5022450e+03   4.0000000e+00
   1.5005000e+04   1.0000000e+00   3.0000000e+00   4.5038410e+03   4.0000000e+00
   1.5005000e+04   1.0000000e+00   3.0000000e+00   4.5044710e+03   4.0000000e+00
   1.5005000e+04   1.0000000e+00   3.0000000e+00   4.5063430e+03   4.0000000e+00
   1.5005000e+04   1.0000000e+00   3.0000000e+00   4.5073810e+03   4.0000000e+00
   1.5005000e+04   1.0000000e+00   3.0000000e+00   4.5083100e+03   4.0000000e+00
   1.5005000e+04   1.0000000e+00   3.0000000e+00   4.5156290e+03   5.0000000e+00
   1.5005000e+04   1.0000000e+00   3.0000000e+00   4.5586300e+03   3.0000000e+00
   1.5005000e+04   1.0000000e+00   3.0000000e+00   4.5836250e+03   4.0000000e+00
   1.5005000e+04   1.0000000e+00   3.0000000e+00   4.5864230e+03   4.0000000e+00
   1.5005000e+04   1.0000000e+00   3.0000000e+00   4.5878070e+03   4.0000000e+00
   1.5005000e+04   1.0000000e+00   3.0000000e+00   4.5884870e+03   4.0000000e+00
   1.5005000e+04   1.0000000e+00   3.0000000e+00   4.5896150e+03   4.0000000e+00
   1.5005000e+04   1.0000000e+00   3.0000000e+00   4.5902900e+03   4.0000000e+00
   1.5005000e+04   1.0000000e+00   3.0000000e+00   4.5914050e+03   4.0000000e+00
   1.5005000e+04   1.0000000e+00   3.0000000e+00   4.5920800e+03   4.0000000e+00
   1.5005000e+04   1.0000000e+00   3.0000000e+00   4.5924420e+03   4.0000000e+00
   1.5005000e+04   1.0000000e+00   3.0000000e+00   4.5930530e+03   4.0000000e+00
   1.5005000e+04   1.0000000e+00   3.0000000e+00   4.5933190e+03   4.0000000e+00
   1.5005000e+04   1.0000000e+00   3.0000000e+00   4.5937130e+03   4.0000000e+00
   1.5005000e+04   1.0000000e+00   3.0000000e+00   4.5941040e+03   4.0000000e+00
   1.5005000e+04   1.0000000e+00   3.0000000e+00   4.5949550e+03   4.0000000e+00
   1.5005000e+04   1.0000000e+00   3.0000000e+00   4.5952540e+03   4.0000000e+00
   1.5005000e+04   1.0000000e+00   3.0000000e+00   4.5956990e+03   4.0000000e+00
   1.5005000e+04   1.0000000e+00   3.0000000e+00   4.5965400e+03   4.0000000e+00
   1.5005000e+04   1.0000000e+00   3.0000000e+00   4.6136310e+03   5.0000000e+00
   1.5005000e+04   1.0000000e+00   3.0000000e+00   4.9547670e+03   3.0000000e+00
   1.5005000e+04   1.0000000e+00   3.0000000e+00   4.9588640e+03   4.0000000e+00
   1.5005000e+04   1.0000000e+00   3.0000000e+00   4.9601760e+03   4.0000000e+00
   1.5005000e+04   1.0000000e+00   3.0000000e+00   4.9603890e+03   4.0000000e+00
   1.5005000e+04   1.0000000e+00   3.0000000e+00   4.9609130e+03   4.0000000e+00
   1.5005000e+04   1.0000000e+00   3.0000000e+00   4.9616710e+03   4.0000000e+00
   1.5005000e+04   1.0000000e+00   3.0000000e+00   4.9618970e+03   4.0000000e+00
   1.5005000e+04   1.0000000e+00   3.0000000e+00   4.9621080e+03   4.0000000e+00
   1.5005000e+04   1.0000000e+00   3.0000000e+00   4.9629220e+03   4.0000000e+00
   1.5005000e+04   1.0000000e+00   3.0000000e+00   4.9635910e+03   4.0000000e+00
   1.5005000e+04   1.0000000e+00   3.0000000e+00   4.9640690e+03   4.0000000e+00
   1.5005000e+04   1.0000000e+00   3.0000000e+00   4.9644260e+03   4.0000000e+00
   1.5005000e+04   1.0000000e+00   3.0000000e+00   4.9647530e+03   4.0000000e+00
   1.5005000e+04   1.0000000e+00   3.0000000e+00   4.9650040e+03   4.0000000e+00
   1.5005000e+04   1.0000000e+00   3.0000000e+00   4.9658660e+03   4.0000000e+00
   1.5005000e+04   1.0000000e+00   3.0000000e+00   4.9662070e+03   4.0000000e+00
   1.5005000e+04   1.0000000e+00   3.0000000e+00   4.9670330e+03   4.0000000e+00
   1.5005000e+04   1.0000000e+00   3.0000000e+00   4.9676300e+03   4.0000000e+00
   1.5005000e+04   1.0000000e+00   3.0000000e+00   4.9687180e+03   4.0000000e+00
   1.5005000e+04   1.0000000e+00   3.0000000e+00   4.9689160e+03   4.0000000e+00
   1.5005000e+04   1.0000000e+00   3.0000000e+00   4.9701590e+03   4.0000000e+00
   1.5005000e+04   1.0000000e+00   3.0000000e+00   4.9704680e+03   4.0000000e+00
   1.5005000e+04   1.0000000e+00   3.0000000e+00   4.9707080e+03   4.0000000e+00
   1.5005000e+04   1.0000000e+00   3.0000000e+00   4.9711030e+03   4.0000000e+00
   1.5005000e+04   1.0000000e+00   3.0000000e+00   4.9713630e+03   4.0000000e+00
   1.5005000e+04   1.0000000e+00   3.0000000e+00   4.9723310e+03   4.0000000e+00
   1.5005000e+04   1.0000000e+00   3.0000000e+00   4.9727210e+03   4.0000000e+00
   1.5005000e+04   1.0000000e+00   3.0000000e+00   4.9734590e+03   4.0000000e+00
   1.5005000e+04   1.0000000e+00   3.0000000e+00   4.9737600e+03   4.0000000e+00
   1.5005000e+04   1.0000000e+00   3.0000000e+00   4.9741230e+03   4.0000000e+00
   1.5005000e+04   1.0000000e+00   3.0000000e+00   4.9744370e+03   4.0000000e+00
   1.5005000e+04   1.0000000e+00   3.0000000e+00   4.9747430e+03   4.0000000e+00
   1.5005000e+04   1.0000000e+00   3.0000000e+00   4.9754950e+03   4.0000000e+00
   1.5005000e+04   1.0000000e+00   3.0000000e+00   4.9760890e+03   4.0000000e+00
   1.5005000e+04   1.0000000e+00   3.0000000e+00   4.9773670e+03   4.0000000e+00
   1.5005000e+04   1.0000000e+00   3.0000000e+00   4.9785090e+03   4.0000000e+00
   1.5005000e+04   1.0000000e+00   3.0000000e+00   4.9795120e+03   4.0000000e+00
   1.5005000e+04   1.0000000e+00   3.0000000e+00   4.9816410e+03   4.0000000e+00
   1.5005000e+04   1.0000000e+00   3.0000000e+00   4.9827500e+03   4.0000000e+00
   1.5005000e+04   1.0000000e+00   3.0000000e+00   5.0077680e+03   5.0000000e+00
   1.5005000e+04   1.0000000e+00   3.0000000e+00   5.1580580e+03   3.0000000e+00
   1.5005000e+04   1.0000000e+00   3.0000000e+00   5.1619520e+03   4.0000000e+00
   1.5005000e+04   1.0000000e+00   3.0000000e+00   5.1633900e+03   4.0000000e+00
   1.5005000e+04   1.0000000e+00   3.0000000e+00   5.1644250e+03   4.0000000e+00
   1.5005000e+04   1.0000000e+00   3.0000000e+00   5.1654150e+03   4.0000000e+00
   1.5005000e+04   1.0000000e+00   3.0000000e+00   5.1665210e+03   4.0000000e+00
   1.5005000e+04   1.0000000e+00   3.0000000e+00   5.1669150e+03   4.0000000e+00
   1.5005000e+04   1.0000000e+00   3.0000000e+00   5.1676510e+03   4.0000000e+00
   1.5005000e+04   1.0000000e+00   3.0000000e+00   5.1680480e+03   4.0000000e+00
   1.5005000e+04   1.0000000e+00   3.0000000e+00   5.1684770e+03   4.0000000e+00
   1.5005000e+04   1.0000000e+00   3.0000000e+00   5.1686090e+03   4.0000000e+00
   1.5005000e+04   1.0000000e+00   3.0000000e+00   5.1689150e+03   4.0000000e+00
   1.5005000e+04   1.0000000e+00   3.0000000e+00   5.1691570e+03   4.0000000e+00
   1.5005000e+04   1.0000000e+00   3.0000000e+00   5.1697000e+03   4.0000000e+00
   1.5005000e+04   1.0000000e+00   3.0000000e+00   5.1702440e+03   4.0000000e+00
   1.5005000e+04   1.0000000e+00   3.0000000e+00   5.1706900e+03   4.0000000e+00
   1.5005000e+04   1.0000000e+00   3.0000000e+00   5.1708710e+03   4.0000000e+00
   1.5005000e+04   1.0000000e+00   3.0000000e+00   5.1718300e+03   4.0000000e+00
   1.5005000e+04   1.0000000e+00   3.0000000e+00   5.1724200e+03   4.0000000e+00
   1.5005000e+04   1.0000000e+00   3.0000000e+00   5.1727430e+03   4.0000000e+00
   1.5005000e+04   1.0000000e+00   3.0000000e+00   5.1730270e+03   4.0000000e+00
   1.5005000e+04   1.0000000e+00   3.0000000e+00   5.1732130e+03   4.0000000e+00
   1.5005000e+04   1.0000000e+00   3.0000000e+00   5.1736000e+03   4.0000000e+00
   1.5005000e+04   1.0000000e+00   3.0000000e+00   5.1739710e+03   4.0000000e+00
   1.5005000e+04   1.0000000e+00   3.0000000e+00   5.1743350e+03   4.0000000e+00
   1.5005000e+04   1.0000000e+00   3.0000000e+00   5.1746100e+03   4.0000000e+00
   1.5005000e+04   1.0000000e+00   3.0000000e+00   5.1753750e+03   4.0000000e+00
   1.5005000e+04   1.0000000e+00   3.0000000e+00   5.1758600e+03   4.0000000e+00
   1.5005000e+04   1.0000000e+00   3.0000000e+00   5.1767840e+03   4.0000000e+00
   1.5005000e+04   1.0000000e+00   3.0000000e+00   5.1773410e+03   4.0000000e+00
   1.5005000e+04   1.0000000e+00   3.0000000e+00   5.1777650e+03   4.0000000e+00
   1.5005000e+04   1.0000000e+00   3.0000000e+00   5.1779540e+03   4.0000000e+00
   1.5005000e+04   1.0000000e+00   3.0000000e+00   5.1787810e+03   4.0000000e+00
   1.5005000e+04   1.0000000e+00   3.0000000e+00   5.1791990e+03   4.0000000e+00
   1.5005000e+04   1.0000000e+00   3.0000000e+00   5.1801220e+03   4.0000000e+00
   1.5005000e+04   1.0000000e+00   3.0000000e+00   5.1814120e+03   4.0000000e+00
   1.5005000e+04   1.0000000e+00   3.0000000e+00   5.1826670e+03   4.0000000e+00
   1.5005000e+04   1.0000000e+00   3.0000000e+00   5.1831640e+03   4.0000000e+00
   1.5005000e+04   1.0000000e+00   3.0000000e+00   5.1845060e+03   4.0000000e+00
   1.5005000e+04   1.0000000e+00   3.0000000e+00   5.1854970e+03   4.0000000e+00
   1.5005000e+04   1.0000000e+00   3.0000000e+00   5.1857960e+03   4.0000000e+00
   1.5005000e+04   1.0000000e+00   3.0000000e+00   5.1868540e+03   4.0000000e+00
   1.5005000e+04   1.0000000e+00   3.0000000e+00   5.1872310e+03   4.0000000e+00
   1.5005000e+04   1.0000000e+00   3.0000000e+00   5.2120590e+03   5.0000000e+00
   1.5005000e+04   1.0000000e+00   3.0000000e+00   5.5472300e+03   3.0000000e+00
   1.5005000e+04   1.0000000e+00   3.0000000e+00   5.5637920e+03   4.0000000e+00
   1.5005000e+04   1.0000000e+00   3.0000000e+00   5.5641560e+03   4.0000000e+00
   1.5005000e+04   1.0000000e+00   3.0000000e+00   5.5657350e+03   4.0000000e+00
   1.5005000e+04   1.0000000e+00   3.0000000e+00   5.5663130e+03   4.0000000e+00
   1.5005000e+04   1.0000000e+00   3.0000000e+00   5.5667960e+03   4.0000000e+00
   1.5005000e+04   1.0000000e+00   3.0000000e+00   5.5675650e+03   4.0000000e+00
   1.5005000e+04   1.0000000e+00   3.0000000e+00   5.5680250e+03   4.0000000e+00
   1.5005000e+04   1.0000000e+00   3.0000000e+00   5.5684690e+03   4.0000000e+00
   1.5005000e+04   1.0000000e+00   3.0000000e+00   5.5692570e+03   4.0000000e+00
   1.5005000e+04   1.0000000e+00   3.0000000e+00   5.5694290e+03   4.0000000e+00
   1.5005000e+04   1.0000000e+00   3.0000000e+00   5.5698560e+03   4.0000000e+00
   1.5005000e+04   1.0000000e+00   3.0000000e+00   5.5705320e+03   4.0000000e+00
   1.5005000e+04   1.0000000e+00   3.0000000e+00   5.5707820e+03   4.0000000e+00
   1.5005000e+04   1.0000000e+00   3.0000000e+00   5.5709550e+03   4.0000000e+00
   1.5005000e+04   1.0000000e+00   3.0000000e+00   5.5714210e+03   4.0000000e+00
   1.5005000e+04   1.0000000e+00   3.0000000e+00   5.5719900e+03   4.0000000e+00
   1.5005000e+04   1.0000000e+00   3.0000000e+00   5.5723660e+03   4.0000000e+00
   1.5005000e+04   1.0000000e+00   3.0000000e+00   5.5727340e+03   4.0000000e+00
   1.5005000e+04   1.0000000e+00   3.0000000e+00   5.5738820e+03   4.0000000e+00
   1.5005000e+04   1.0000000e+00   3.0000000e+00   5.5743730e+03   4.0000000e+00
   1.5005000e+04   1.0000000e+00   3.0000000e+00   5.5749020e+03   4.0000000e+00
   1.5005000e+04   1.0000000e+00   3.0000000e+00   5.5754280e+03   4.0000000e+00
   1.5005000e+04   1.0000000e+00   3.0000000e+00   5.5758840e+03   4.0000000e+00
   1.5005000e+04   1.0000000e+00   3.0000000e+00   5.5761540e+03   4.0000000e+00
   1.5005000e+04   1.0000000e+00   3.0000000e+00   5.5769770e+03   4.0000000e+00
   1.5005000e+04   1.0000000e+00   3.0000000e+00   5.5773380e+03   4.0000000e+00
   1.5005000e+04   1.0000000e+00   3.0000000e+00   5.5784680e+03   4.0000000e+00
   1.5005000e+04   1.0000000e+00   3.0000000e+00   5.5791050e+03   4.0000000e+00
   1.5005000e+04   1.0000000e+00   3.0000000e+00   5.5793890e+03   4.0000000e+00
   1.5005000e+04   1.0000000e+00   3.0000000e+00   5.5797430e+03   4.0000000e+00
   1.5005000e+04   1.0000000e+00   3.0000000e+00   5.5799740e+03   4.0000000e+00
   1.5005000e+04   1.0000000e+00   3.0000000e+00   5.5810210e+03   4.0000000e+00
   1.5005000e+04   1.0000000e+00   3.0000000e+00   5.6052310e+03   5.0000000e+00
   1.5005000e+04   1.0000000e+00   3.0000000e+00   5.8286780e+03   3.0000000e+00
   1.5005000e+04   1.0000000e+00   3.0000000e+00   5.8383120e+03   4.0000000e+00
   1.5005000e+04   1.0000000e+00   3.0000000e+00   5.8396990e+03   4.0000000e+00
   1.5005000e+04   1.0000000e+00   3.0000000e+00   5.8401810e+03   4.0000000e+00
   1.5005000e+04   1.0000000e+00   3.0000000e+00   5.8405650e+03   4.0000000e+00
   1.5005000e+04   1.0000000e+00   3.0000000e+00   5.8414910e+03   4.0000000e+00
   1.5005000e+04   1.0000000e+00   3.0000000e+00   5.8422990e+03   4.0000000e+00
   1.5005000e+04   1.0000000e+00   3.0000000e+00   5.8433260e+03   4.0000000e+00
   1.5005000e+04   1.0000000e+00   3.0000000e+00   5.8436710e+03   4.0000000e+00
   1.5005000e+04   1.0000000e+00   3.0000000e+00   5.8440740e+03   4.0000000e+00
   1.5005000e+04   1.0000000e+00   3.0000000e+00   5.8444380e+03   4.0000000e+00
   1.5005000e+04   1.0000000e+00   3.0000000e+00   5.8454770e+03   4.0000000e+00
   1.5005000e+04   1.0000000e+00   3.0000000e+00   5.8467160e+03   4.0000000e+00
   1.5005000e+04   1.0000000e+00   3.0000000e+00   5.8472310e+03   4.0000000e+00
   1.5005000e+04   1.0000000e+00   3.0000000e+00   5.8481370e+03   4.0000000e+00
   1.5005000e+04   1.0000000e+00   3.0000000e+00   5.8486480e+03   4.0000000e+00
   1.5005000e+04   1.0000000e+00   3.0000000e+00   5.8488860e+03   4.0000000e+00
   1.5005000e+04   1.0000000e+00   3.0000000e+00   5.8492420e+03   4.0000000e+00
   1.5005000e+04   1.0000000e+00   3.0000000e+00   5.8495520e+03   4.0000000e+00
   1.5005000e+04   1.0000000e+00   3.0000000e+00   5.8499750e+03   4.0000000e+00
   1.5005000e+04   1.0000000e+00   3.0000000e+00   5.8503460e+03   4.0000000e+00
   1.5005000e+04   1.0000000e+00   3.0000000e+00   5.8509230e+03   4.0000000e+00
   1.5005000e+04   1.0000000e+00   3.0000000e+00   5.8518410e+03   4.0000000e+00
   1.5005000e+04   1.0000000e+00   3.0000000e+00   5.8528610e+03   4.0000000e+00
   1.5005000e+04   1.0000000e+00   3.0000000e+00   5.8531970e+03   4.0000000e+00
   1.5005000e+04   1.0000000e+00   3.0000000e+00   5.8537460e+03   4.0000000e+00
   1.5005000e+04   1.0000000e+00   3.0000000e+00   5.8540560e+03   4.0000000e+00
   1.5005000e+04   1.0000000e+00   3.0000000e+00   5.8547620e+03   4.0000000e+00
   1.5005000e+04   1.0000000e+00   3.0000000e+00   5.8553330e+03   4.0000000e+00
   1.5005000e+04   1.0000000e+00   3.0000000e+00   5.8561360e+03   4.0000000e+00
   1.5005000e+04   1.0000000e+00   3.0000000e+00   5.8569660e+03   4.0000000e+00
   1.5005000e+04   1.0000000e+00   3.0000000e+00   5.8574030e+03   4.0000000e+00
   1.5005000e+04   1.0000000e+00   3.0000000e+00   5.8576000e+03   4.0000000e+00
   1.5005000e+04   1.0000000e+00   3.0000000e+00   5.8580820e+03   4.0000000e+00
   1.5005000e+04   1.0000000e+00   3.0000000e+00   5.8588180e+03   4.0000000e+00
   1.5005000e+04   1.0000000e+00   3.0000000e+00   5.8816790e+03   5.0000000e+00
   1.5005000e+04   1.0000000e+00   3.0000000e+00   6.0828290e+03   3.0000000e+00
   1.5005000e+04   1.0000000e+00   3.0000000e+00   6.0862020e+03   4.0000000e+00
   1.5005000e+04   1.0000000e+00   3.0000000e+00   6.0876210e+03   4.0000000e+00
   1.5005000e+04   1.0000000e+00   3.0000000e+00   6.0885320e+03   4.0000000e+00
   1.5005000e+04   1.0000000e+00   3.0000000e+00   6.0890640e+03   4.0000000e+00
   1.5005000e+04   1.0000000e+00   3.0000000e+00   6.0904590e+03   4.0000000e+00
   1.5005000e+04   1.0000000e+00   3.0000000e+00   6.0907630e+03   4.0000000e+00
   1.5005000e+04   1.0000000e+00   3.0000000e+00   6.0915430e+03   4.0000000e+00
   1.5005000e+04   1.0000000e+00   3.0000000e+00   6.0918800e+03   4.0000000e+00
   1.5005000e+04   1.0000000e+00   3.0000000e+00   6.0926570e+03   4.0000000e+00
   1.5005000e+04   1.0000000e+00   3.0000000e+00   6.0932710e+03   4.0000000e+00
   1.5005000e+04   1.0000000e+00   3.0000000e+00   6.0934280e+03   4.0000000e+00
   1.5005000e+04   1.0000000e+00   3.0000000e+00   6.0937380e+03   4.0000000e+00
   1.5005000e+04   1.0000000e+00   3.0000000e+00   6.0943510e+03   4.0000000e+00
   1.5005000e+04   1.0000000e+00   3.0000000e+00   6.0950730e+03   4.0000000e+00
   1.5005000e+04   1.0000000e+00   3.0000000e+00   6.0956140e+03   4.0000000e+00
   1.5005000e+04   1.0000000e+00   3.0000000e+00   6.0959210e+03   4.0000000e+00
   1.5005000e+04   1.0000000e+00   3.0000000e+00   6.0961900e+03   4.0000000e+00
   1.5005000e+04   1.0000000e+00   3.0000000e+00   6.0969800e+03   4.0000000e+00
   1.5005000e+04   1.0000000e+00   3.0000000e+00   6.0976680e+03   4.0000000e+00
   1.5005000e+04   1.0000000e+00   3.0000000e+00   6.0978840e+03   4.0000000e+00
   1.5005000e+04   1.0000000e+00   3.0000000e+00   6.0984010e+03   4.0000000e+00
   1.5005000e+04   1.0000000e+00   3.0000000e+00   6.0987620e+03   4.0000000e+00
   1.5005000e+04   1.0000000e+00   3.0000000e+00   6.1003210e+03   4.0000000e+00
   1.5005000e+04   1.0000000e+00   3.0000000e+00   6.1005600e+03   4.0000000e+00
   1.5005000e+04   1.0000000e+00   3.0000000e+00   6.1012440e+03   4.0000000e+00
   1.5005000e+04   1.0000000e+00   3.0000000e+00   6.1020890e+03   4.0000000e+00
   1.5005000e+04   1.0000000e+00   3.0000000e+00   6.1030100e+03   4.0000000e+00
   1.5005000e+04   1.0000000e+00   3.0000000e+00   6.1033080e+03   4.0000000e+00
   1.5005000e+04   1.0000000e+00   3.0000000e+00   6.1033900e+03   4.0000000e+00
   1.5005000e+04   1.0000000e+00   3.0000000e+00   6.1054320e+03   4.0000000e+00
   1.5005000e+04   1.0000000e+00   3.0000000e+00   6.1062330e+03   4.0000000e+00
   1.5005000e+04   1.0000000e+00   3.0000000e+00   6.1079180e+03   4.0000000e+00
   1.5005000e+04   1.0000000e+00   3.0000000e+00   6.1085190e+03   4.0000000e+00
   1.5005000e+04   1.0000000e+00   3.0000000e+00   6.1448300e+03   5.0000000e+00
   1.5005000e+04   1.0000000e+00   3.0000000e+00   6.4073090e+03   3.0000000e+00
   1.5005000e+04   1.0000000e+00   3.0000000e+00   6.4201930e+03   4.0000000e+00
   1.5005000e+04   1.0000000e+00   3.0000000e+00   6.4213520e+03   4.0000000e+00
   1.5005000e+04   1.0000000e+00   3.0000000e+00   6.4220980e+03   4.0000000e+00
   1.5005000e+04   1.0000000e+00   3.0000000e+00   6.4229830e+03   4.0000000e+00
   1.5005000e+04   1.0000000e+00   3.0000000e+00   6.4235720e+03   4.0000000e+00
   1.5005000e+04   1.0000000e+00   3.0000000e+00   6.4242330e+03   4.0000000e+00
   1.5005000e+04   1.0000000e+00   3.0000000e+00   6.4248690e+03   4.0000000e+00
   1.5005000e+04   1.0000000e+00   3.0000000e+00   6.4250650e+03   4.0000000e+00
   1.5005000e+04   1.0000000e+00   3.0000000e+00   6.4253620e+03   4.0000000e+00
   1.5005000e+04   1.0000000e+00   3.0000000e+00   6.4260000e+03   4.0000000e+00
   1.5005000e+04   1.0000000e+00   3.0000000e+00   6.4268330e+03   4.0000000e+00
   1.5005000e+04   1.0000000e+00   3.0000000e+00   6.4273410e+03   4.0000000e+00
   1.5005000e+04   1.0000000e+00   3.0000000e+00   6.4276600e+03   4.0000000e+00
   1.5005000e+04   1.0000000e+00   3.0000000e+00   6.4285200e+03   4.0000000e+00
   1.5005000e+04   1.0000000e+00   3.0000000e+00   6.4298940e+03   4.0000000e+00
   1.5005000e+04   1.0000000e+00   3.0000000e+00   6.4300150e+03   4.0000000e+00
   1.5005000e+04   1.0000000e+00   3.0000000e+00   6.4301800e+03   4.0000000e+00
   1.5005000e+04   1.0000000e+00   3.0000000e+00   6.4312900e+03   4.0000000e+00
   1.5005000e+04   1.0000000e+00   3.0000000e+00   6.4316090e+03   4.0000000e+00
   1.5005000e+04   1.0000000e+00   3.0000000e+00   6.4321950e+03   4.0000000e+00
   1.5005000e+04   1.0000000e+00   3.0000000e+00   6.4324610e+03   4.0000000e+00
   1.5005000e+04   1.0000000e+00   3.0000000e+00   6.4335340e+03   4.0000000e+00
   1.5005000e+04   1.0000000e+00   3.0000000e+00   6.4343190e+03   4.0000000e+00
   1.5005000e+04   1.0000000e+00   3.0000000e+00   6.4345910e+03   4.0000000e+00
   1.5005000e+04   1.0000000e+00   3.0000000e+00   6.4350820e+03   4.0000000e+00
   1.5005000e+04   1.0000000e+00   3.0000000e+00   6.4357340e+03   4.0000000e+00
   1.5005000e+04   1.0000000e+00   3.0000000e+00   6.4368680e+03   4.0000000e+00
   1.5005000e+04   1.0000000e+00   3.0000000e+00   6.4381120e+03   4.0000000e+00
   1.5005000e+04   1.0000000e+00   3.0000000e+00   6.4383330e+03   4.0000000e+00
   1.5005000e+04   1.0000000e+00   3.0000000e+00   6.4395950e+03   4.0000000e+00
   1.5005000e+04   1.0000000e+00   3.0000000e+00   6.4583100e+03   5.0000000e+00
   1.5005000e+04   1.0000000e+00   3.0000000e+00   6.5153110e+03   3.0000000e+00
   1.5005000e+04   1.0000000e+00   3.0000000e+00   6.5215920e+03   4.0000000e+00
   1.5005000e+04   1.0000000e+00   3.0000000e+00   6.5227300e+03   4.0000000e+00
   1.5005000e+04   1.0000000e+00   3.0000000e+00   6.5243190e+03   4.0000000e+00
   1.5005000e+04   1.0000000e+00   3.0000000e+00   6.5253130e+03   4.0000000e+00
   1.5005000e+04   1.0000000e+00   3.0000000e+00   6.5259570e+03   4.0000000e+00
   1.5005000e+04   1.0000000e+00   3.0000000e+00   6.5264600e+03   4.0000000e+00
   1.5005000e+04   1.0000000e+00   3.0000000e+00   6.5269380e+03   4.0000000e+00
   1.5005000e+04   1.0000000e+00   3.0000000e+00   6.5275660e+03   4.0000000e+00
   1.5005000e+04   1.0000000e+00   3.0000000e+00   6.5277930e+03   4.0000000e+00
   1.5005000e+04   1.0000000e+00   3.0000000e+00   6.5282830e+03   4.0000000e+00
   1.5005000e+04   1.0000000e+00   3.0000000e+00   6.5288190e+03   4.0000000e+00
   1.5005000e+04   1.0000000e+00   3.0000000e+00   6.5301080e+03   4.0000000e+00
   1.5005000e+04   1.0000000e+00   3.0000000e+00   6.5303280e+03   4.0000000e+00
   1.5005000e+04   1.0000000e+00   3.0000000e+00   6.5309120e+03   4.0000000e+00
   1.5005000e+04   1.0000000e+00   3.0000000e+00   6.5318770e+03   4.0000000e+00
   1.5005000e+04   1.0000000e+00   3.0000000e+00   6.5321860e+03   4.0000000e+00
   1.5005000e+04   1.0000000e+00   3.0000000e+00   6.5335030e+03   4.0000000e+00
   1.5005000e+04   1.0000000e+00   3.0000000e+00   6.5338340e+03   4.0000000e+00
   1.5005000e+04   1.0000000e+00   3.0000000e+00   6.5342490e+03   4.0000000e+00
   1.5005000e+04   1.0000000e+00   3.0000000e+00   6.5353330e+03   4.0000000e+00
   1.5005000e+04   1.0000000e+00   3.0000000e+00   6.5358650e+03   4.0000000e+00
   1.5005000e+04   1.0000000e+00   3.0000000e+00   6.5369880e+03   4.0000000e+00
   1.5005000e+04   1.0000000e+00   3.0000000e+00   6.5379760e+03   4.0000000e+00
   1.5005000e+04   1.0000000e+00   3.0000000e+00   6.5386990e+03   4.0000000e+00
   1.5005000e+04   1.0000000e+00   3.0000000e+00   6.5394970e+03   4.0000000e+00
   1.5005000e+04   1.0000000e+00   3.0000000e+00   6.5733120e+03   5.0000000e+00
   1.5005000e+04   1.0000000e+00   3.0000000e+00             Inf   6.0000000e+00
   1.5005000e+04   2.0000000e+00   1.0000000e+00   2.8203600e+02   1.0000000e+00
   1.5005000e+04   2.0000000e+00   1.0000000e+00   2.8478200e+02   4.0000000e+00
   1.5005000e+04   2.0000000e+00   1.0000000e+00   2.8711900e+02   4.0000000e+00
   1.5005000e+04   2.0000000e+00   1.0000000e+00   2.8759000e+02   4.0000000e+00
   1.5005000e+04   2.0000000e+00   1.0000000e+00   2.8852200e+02   4.0000000e+00
   1.5005000e+04   2.0000000e+00   1.0000000e+00   2.8897200e+02   4.0000000e+00
   1.5005000e+04   2.0000000e+00   1.0000000e+00   2.8929100e+02   4.0000000e+00
   1.5005000e+04   2.0000000e+00   1.0000000e+00   2.9043300e+02   4.0000000e+00
   1.5005000e+04   2.0000000e+00   1.0000000e+00   2.9081200e+02   4.0000000e+00
   1.5005000e+04   2.0000000e+00   1.0000000e+00   2.9105700e+02   4.0000000e+00
   1.5005000e+04   2.0000000e+00   1.0000000e+00   2.9147100e+02   4.0000000e+00
   1.5005000e+04   2.0000000e+00   1.0000000e+00   2.9178400e+02   4.0000000e+00
   1.5005000e+04   2.0000000e+00   1.0000000e+00   2.9287000e+02   4.0000000e+00
   1.5005000e+04   2.0000000e+00   1.0000000e+00   2.9316400e+02   4.0000000e+00
   1.5005000e+04   2.0000000e+00   1.0000000e+00   2.9340300e+02   4.0000000e+00
   1.5005000e+04   2.0000000e+00   1.0000000e+00   2.9432400e+02   4.0000000e+00
   1.5005000e+04   2.0000000e+00   1.0000000e+00   2.9466800e+02   4.0000000e+00
   1.5005000e+04   2.0000000e+00   1.0000000e+00   2.9529200e+02   4.0000000e+00
   1.5005000e+04   2.0000000e+00   1.0000000e+00   2.9581700e+02   4.0000000e+00
   1.5005000e+04   2.0000000e+00   1.0000000e+00   2.9702000e+02   4.0000000e+00
   1.5005000e+04   2.0000000e+00   1.0000000e+00   2.9894700e+02   4.0000000e+00
   1.5005000e+04   2.0000000e+00   1.0000000e+00   2.9947400e+02   4.0000000e+00
   1.5005000e+04   2.0000000e+00   1.0000000e+00   3.0031100e+02   4.0000000e+00
   1.5005000e+04   2.0000000e+00   1.0000000e+00   3.0140100e+02   4.0000000e+00
   1.5005000e+04   2.0000000e+00   1.0000000e+00   3.0170000e+02   4.0000000e+00
   1.5005000e+04   2.0000000e+00   1.0000000e+00   3.0980300e+02   4.0000000e+00
   1.5005000e+04   2.0000000e+00   1.0000000e+00   3.1051300e+02   4.0000000e+00
   1.5005000e+04   2.0000000e+00   1.0000000e+00   3.1153600e+02   4.0000000e+00
   1.5005000e+04   2.0000000e+00   1.0000000e+00   3.1223900e+02   4.0000000e+00
   1.5005000e+04   2.0000000e+00   1.0000000e+00   3.1271300e+02   4.0000000e+00
   1.5005000e+04   2.0000000e+00   1.0000000e+00   3.1336200e+02   4.0000000e+00
   1.5005000e+04   2.0000000e+00   1.0000000e+00   3.1390700e+02   4.0000000e+00
   1.5005000e+04   2.0000000e+00   1.0000000e+00   3.1475300e+02   4.0000000e+00
   1.5005000e+04   2.0000000e+00   1.0000000e+00   3.1544900e+02   4.0000000e+00
   1.5005000e+04   2.0000000e+00   1.0000000e+00   3.1689400e+02   4.0000000e+00
   1.5005000e+04   2.0000000e+00   1.0000000e+00   3.1717700e+02   4.0000000e+00
   1.5005000e+04   2.0000000e+00   1.0000000e+00   3.1814300e+02   4.0000000e+00
   1.5005000e+04   2.0000000e+00   1.0000000e+00   3.1917700e+02   4.0000000e+00
   1.5005000e+04   2.0000000e+00   1.0000000e+00   3.2015500e+02   4.0000000e+00
   1.5005000e+04   2.0000000e+00   1.0000000e+00   3.2060200e+02   4.0000000e+00
   1.5005000e+04   2.0000000e+00   1.0000000e+00   3.2122900e+02   4.0000000e+00
   1.5005000e+04   2.0000000e+00   1.0000000e+00   3.2194300e+02   4.0000000e+00
   1.5005000e+04   2.0000000e+00   1.0000000e+00   3.2236400e+02   4.0000000e+00
   1.5005000e+04   2.0000000e+00   1.0000000e+00   3.2327000e+02   4.0000000e+00
   1.5005000e+04   2.0000000e+00   1.0000000e+00   3.4541500e+02   4.0000000e+00
   1.5005000e+04   2.0000000e+00   1.0000000e+00   3.4600700e+02   4.0000000e+00
   1.5005000e+04   2.0000000e+00   1.0000000e+00   3.4707400e+02   4.0000000e+00
   1.5005000e+04   2.0000000e+00   1.0000000e+00   3.4836100e+02   4.0000000e+00
   1.5005000e+04   2.0000000e+00   1.0000000e+00   3.4895900e+02   4.0000000e+00
   1.5005000e+04   2.0000000e+00   1.0000000e+00   3.5004400e+02   4.0000000e+00
   1.5005000e+04   2.0000000e+00   1.0000000e+00   3.9489200e+02   4.0000000e+00
   1.5005000e+04   2.0000000e+00   1.0000000e+00   3.9633600e+02   4.0000000e+00
   1.5005000e+04   2.0000000e+00   1.0000000e+00   3.9746200e+02   4.0000000e+00
   1.5005000e+04   2.0000000e+00   1.0000000e+00   3.9942800e+02   4.0000000e+00
   1.5005000e+04   2.0000000e+00   1.0000000e+00   3.9971100e+02   4.0000000e+00
   1.5005000e+04   2.0000000e+00   1.0000000e+00   4.0044700e+02   4.0000000e+00
   1.5005000e+04   2.0000000e+00   1.0000000e+00   4.0103600e+02   5.0000000e+00
   1.5005000e+04   2.0000000e+00   1.0000000e+00   5.6321800e+02   1.0000000e+00
   1.5005000e+04   2.0000000e+00   1.0000000e+00   5.6571100e+02   4.0000000e+00
   1.5005000e+04   2.0000000e+00   1.0000000e+00   5.6644100e+02   4.0000000e+00
   1.5005000e+04   2.0000000e+00   1.0000000e+00   5.6685800e+02   4.0000000e+00
   1.5005000e+04   2.0000000e+00   1.0000000e+00   5.6761100e+02   4.0000000e+00
   1.5005000e+04   2.0000000e+00   1.0000000e+00   5.6812100e+02   4.0000000e+00
   1.5005000e+04   2.0000000e+00   1.0000000e+00   5.6948300e+02   4.0000000e+00
   1.5005000e+04   2.0000000e+00   1.0000000e+00   5.7019600e+02   4.0000000e+00
   1.5005000e+04   2.0000000e+00   1.0000000e+00   5.7056200e+02   4.0000000e+00
   1.5005000e+04   2.0000000e+00   1.0000000e+00   5.7084100e+02   4.0000000e+00
   1.5005000e+04   2.0000000e+00   1.0000000e+00   5.7108300e+02   4.0000000e+00
   1.5005000e+04   2.0000000e+00   1.0000000e+00   5.7210100e+02   4.0000000e+00
   1.5005000e+04   2.0000000e+00   1.0000000e+00   5.7264500e+02   4.0000000e+00
   1.5005000e+04   2.0000000e+00   1.0000000e+00   5.7307200e+02   4.0000000e+00
   1.5005000e+04   2.0000000e+00   1.0000000e+00   5.7343900e+02   4.0000000e+00
   1.5005000e+04   2.0000000e+00   1.0000000e+00   5.7370000e+02   4.0000000e+00
   1.5005000e+04   2.0000000e+00   1.0000000e+00   5.7400400e+02   4.0000000e+00
   1.5005000e+04   2.0000000e+00   1.0000000e+00   5.7435700e+02   4.0000000e+00
   1.5005000e+04   2.0000000e+00   1.0000000e+00   5.7501800e+02   4.0000000e+00
   1.5005000e+04   2.0000000e+00   1.0000000e+00   5.7577300e+02   4.0000000e+00
   1.5005000e+04   2.0000000e+00   1.0000000e+00   5.7629000e+02   4.0000000e+00
   1.5005000e+04   2.0000000e+00   1.0000000e+00   5.7640500e+02   4.0000000e+00
   1.5005000e+04   2.0000000e+00   1.0000000e+00   5.7657200e+02   4.0000000e+00
   1.5005000e+04   2.0000000e+00   1.0000000e+00   5.7709400e+02   4.0000000e+00
   1.5005000e+04   2.0000000e+00   1.0000000e+00   5.7763700e+02   4.0000000e+00
   1.5005000e+04   2.0000000e+00   1.0000000e+00   5.7797700e+02   4.0000000e+00
   1.5005000e+04   2.0000000e+00   1.0000000e+00   5.7852500e+02   4.0000000e+00
   1.5005000e+04   2.0000000e+00   1.0000000e+00   5.7961100e+02   4.0000000e+00
   1.5005000e+04   2.0000000e+00   1.0000000e+00   5.8041400e+02   4.0000000e+00
   1.5005000e+04   2.0000000e+00   1.0000000e+00   5.8087600e+02   4.0000000e+00
   1.5005000e+04   2.0000000e+00   1.0000000e+00   5.8130300e+02   4.0000000e+00
   1.5005000e+04   2.0000000e+00   1.0000000e+00   5.8942900e+02   4.0000000e+00
   1.5005000e+04   2.0000000e+00   1.0000000e+00   5.9135800e+02   4.0000000e+00
   1.5005000e+04   2.0000000e+00   1.0000000e+00   5.9318400e+02   4.0000000e+00
   1.5005000e+04   2.0000000e+00   1.0000000e+00   5.9388200e+02   4.0000000e+00
   1.5005000e+04   2.0000000e+00   1.0000000e+00   6.3717600e+02   4.0000000e+00
   1.5005000e+04   2.0000000e+00   1.0000000e+00   6.3952400e+02   4.0000000e+00
   1.5005000e+04   2.0000000e+00   1.0000000e+00   6.4184000e+02   4.0000000e+00
   1.5005000e+04   2.0000000e+00   1.0000000e+00   6.7601200e+02   4.0000000e+00
   1.5005000e+04   2.0000000e+00   1.0000000e+00   6.7640500e+02   4.0000000e+00
   1.5005000e+04   2.0000000e+00   1.0000000e+00   6.7748500e+02   4.0000000e+00
   1.5005000e+04   2.0000000e+00   1.0000000e+00   6.7770100e+02   4.0000000e+00
   1.5005000e+04   2.0000000e+00   1.0000000e+00   6.7799700e+02   4.0000000e+00
   1.5005000e+04   2.0000000e+00   1.0000000e+00   6.7857100e+02   4.0000000e+00
   1.5005000e+04   2.0000000e+00   1.0000000e+00   6.7978300e+02   4.0000000e+00
   1.5005000e+04   2.0000000e+00   1.0000000e+00   6.8008600e+02   4.0000000e+00
   1.5005000e+04   2.0000000e+00   1.0000000e+00   6.8058100e+02   4.0000000e+00
   1.5005000e+04   2.0000000e+00   1.0000000e+00   6.8096300e+02   4.0000000e+00
   1.5005000e+04   2.0000000e+00   1.0000000e+00   6.8121800e+02   5.0000000e+00
   1.5005000e+04   2.0000000e+00   1.0000000e+00   1.3218870e+03   1.0000000e+00
   1.5005000e+04   2.0000000e+00   1.0000000e+00   1.3249190e+03   4.0000000e+00
   1.5005000e+04   2.0000000e+00   1.0000000e+00   1.3267130e+03   4.0000000e+00
   1.5005000e+04   2.0000000e+00   1.0000000e+00   1.3277680e+03   4.0000000e+00
   1.5005000e+04   2.0000000e+00   1.0000000e+00   1.3285120e+03   4.0000000e+00
   1.5005000e+04   2.0000000e+00   1.0000000e+00   1.3292640e+03   4.0000000e+00
   1.5005000e+04   2.0000000e+00   1.0000000e+00   1.3298520e+03   4.0000000e+00
   1.5005000e+04   2.0000000e+00   1.0000000e+00   1.3302120e+03   4.0000000e+00
   1.5005000e+04   2.0000000e+00   1.0000000e+00   1.3306900e+03   4.0000000e+00
   1.5005000e+04   2.0000000e+00   1.0000000e+00   1.3309420e+03   4.0000000e+00
   1.5005000e+04   2.0000000e+00   1.0000000e+00   1.3317740e+03   4.0000000e+00
   1.5005000e+04   2.0000000e+00   1.0000000e+00   1.3323700e+03   4.0000000e+00
   1.5005000e+04   2.0000000e+00   1.0000000e+00   1.3324650e+03   4.0000000e+00
   1.5005000e+04   2.0000000e+00   1.0000000e+00   1.3328500e+03   4.0000000e+00
   1.5005000e+04   2.0000000e+00   1.0000000e+00   1.3334860e+03   4.0000000e+00
   1.5005000e+04   2.0000000e+00   1.0000000e+00   1.3337260e+03   4.0000000e+00
   1.5005000e+04   2.0000000e+00   1.0000000e+00   1.3343940e+03   4.0000000e+00
   1.5005000e+04   2.0000000e+00   1.0000000e+00   1.3356710e+03   4.0000000e+00
   1.5005000e+04   2.0000000e+00   1.0000000e+00   1.3360790e+03   4.0000000e+00
   1.5005000e+04   2.0000000e+00   1.0000000e+00   1.3366230e+03   4.0000000e+00
   1.5005000e+04   2.0000000e+00   1.0000000e+00   1.3370920e+03   4.0000000e+00
   1.5005000e+04   2.0000000e+00   1.0000000e+00   1.3376920e+03   4.0000000e+00
   1.5005000e+04   2.0000000e+00   1.0000000e+00   1.3383670e+03   4.0000000e+00
   1.5005000e+04   2.0000000e+00   1.0000000e+00   1.4310170e+03   4.0000000e+00
   1.5005000e+04   2.0000000e+00   1.0000000e+00   1.4320840e+03   4.0000000e+00
   1.5005000e+04   2.0000000e+00   1.0000000e+00   1.4337280e+03   4.0000000e+00
   1.5005000e+04   2.0000000e+00   1.0000000e+00   1.4346370e+03   4.0000000e+00
   1.5005000e+04   2.0000000e+00   1.0000000e+00   1.4364830e+03   4.0000000e+00
   1.5005000e+04   2.0000000e+00   1.0000000e+00   1.4372760e+03   4.0000000e+00
   1.5005000e+04   2.0000000e+00   1.0000000e+00   1.4377020e+03   4.0000000e+00
   1.5005000e+04   2.0000000e+00   1.0000000e+00   1.4379470e+03   4.0000000e+00
   1.5005000e+04   2.0000000e+00   1.0000000e+00   1.4398030e+03   4.0000000e+00
   1.5005000e+04   2.0000000e+00   1.0000000e+00   1.4403240e+03   4.0000000e+00
   1.5005000e+04   2.0000000e+00   1.0000000e+00   1.4405650e+03   4.0000000e+00
   1.5005000e+04   2.0000000e+00   1.0000000e+00   1.4407490e+03   4.0000000e+00
   1.5005000e+04   2.0000000e+00   1.0000000e+00   1.4408870e+03   5.0000000e+00
   1.5005000e+04   2.0000000e+00   1.0000000e+00   1.6138880e+03   1.0000000e+00
   1.5005000e+04   2.0000000e+00   1.0000000e+00   1.6193530e+03   4.0000000e+00
   1.5005000e+04   2.0000000e+00   1.0000000e+00   1.6203000e+03   4.0000000e+00
   1.5005000e+04   2.0000000e+00   1.0000000e+00   1.6209950e+03   4.0000000e+00
   1.5005000e+04   2.0000000e+00   1.0000000e+00   1.6219850e+03   4.0000000e+00
   1.5005000e+04   2.0000000e+00   1.0000000e+00   1.6225940e+03   4.0000000e+00
   1.5005000e+04   2.0000000e+00   1.0000000e+00   1.6237380e+03   4.0000000e+00
   1.5005000e+04   2.0000000e+00   1.0000000e+00   1.6241250e+03   4.0000000e+00
   1.5005000e+04   2.0000000e+00   1.0000000e+00   1.6243360e+03   4.0000000e+00
   1.5005000e+04   2.0000000e+00   1.0000000e+00   1.6260450e+03   4.0000000e+00
   1.5005000e+04   2.0000000e+00   1.0000000e+00   1.6265550e+03   4.0000000e+00
   1.5005000e+04   2.0000000e+00   1.0000000e+00   1.6282020e+03   4.0000000e+00
   1.5005000e+04   2.0000000e+00   1.0000000e+00   1.6285750e+03   4.0000000e+00
   1.5005000e+04   2.0000000e+00   1.0000000e+00   1.6290830e+03   4.0000000e+00
   1.5005000e+04   2.0000000e+00   1.0000000e+00   1.6295150e+03   4.0000000e+00
   1.5005000e+04   2.0000000e+00   1.0000000e+00   1.6301420e+03   4.0000000e+00
   1.5005000e+04   2.0000000e+00   1.0000000e+00   1.6308280e+03   4.0000000e+00
   1.5005000e+04   2.0000000e+00   1.0000000e+00   1.6309530e+03   4.0000000e+00
   1.5005000e+04   2.0000000e+00   1.0000000e+00   1.6312860e+03   4.0000000e+00
   1.5005000e+04   2.0000000e+00   1.0000000e+00   1.6316110e+03   4.0000000e+00
   1.5005000e+04   2.0000000e+00   1.0000000e+00   1.6320130e+03   4.0000000e+00
   1.5005000e+04   2.0000000e+00   1.0000000e+00   1.6333570e+03   4.0000000e+00
   1.5005000e+04   2.0000000e+00   1.0000000e+00   1.7328880e+03   5.0000000e+00
   1.5005000e+04   2.0000000e+00   1.0000000e+00   1.9465610e+03   1.0000000e+00
   1.5005000e+04   2.0000000e+00   1.0000000e+00   1.9497130e+03   4.0000000e+00
   1.5005000e+04   2.0000000e+00   1.0000000e+00   1.9509550e+03   4.0000000e+00
   1.5005000e+04   2.0000000e+00   1.0000000e+00   1.9511930e+03   4.0000000e+00
   1.5005000e+04   2.0000000e+00   1.0000000e+00   1.9525820e+03   4.0000000e+00
   1.5005000e+04   2.0000000e+00   1.0000000e+00   1.9533180e+03   4.0000000e+00
   1.5005000e+04   2.0000000e+00   1.0000000e+00   1.9550220e+03   4.0000000e+00
   1.5005000e+04   2.0000000e+00   1.0000000e+00   1.9553640e+03   4.0000000e+00
   1.5005000e+04   2.0000000e+00   1.0000000e+00   1.9556230e+03   4.0000000e+00
   1.5005000e+04   2.0000000e+00   1.0000000e+00   1.9562420e+03   4.0000000e+00
   1.5005000e+04   2.0000000e+00   1.0000000e+00   1.9565220e+03   4.0000000e+00
   1.5005000e+04   2.0000000e+00   1.0000000e+00   1.9568400e+03   4.0000000e+00
   1.5005000e+04   2.0000000e+00   1.0000000e+00   1.9572900e+03   4.0000000e+00
   1.5005000e+04   2.0000000e+00   1.0000000e+00   1.9577220e+03   4.0000000e+00
   1.5005000e+04   2.0000000e+00   1.0000000e+00   1.9579640e+03   4.0000000e+00
   1.5005000e+04   2.0000000e+00   1.0000000e+00   1.9596990e+03   4.0000000e+00
   1.5005000e+04   2.0000000e+00   1.0000000e+00   1.9599060e+03   4.0000000e+00
   1.5005000e+04   2.0000000e+00   1.0000000e+00   1.9604540e+03   4.0000000e+00
   1.5005000e+04   2.0000000e+00   1.0000000e+00   1.9608240e+03   4.0000000e+00
   1.5005000e+04   2.0000000e+00   1.0000000e+00   1.9616330e+03   4.0000000e+00
   1.5005000e+04   2.0000000e+00   1.0000000e+00   1.9620780e+03   4.0000000e+00
   1.5005000e+04   2.0000000e+00   1.0000000e+00   1.9622870e+03   4.0000000e+00
   1.5005000e+04   2.0000000e+00   1.0000000e+00   1.9628280e+03   4.0000000e+00
   1.5005000e+04   2.0000000e+00   1.0000000e+00   1.9631810e+03   4.0000000e+00
   1.5005000e+04   2.0000000e+00   1.0000000e+00   1.9635600e+03   4.0000000e+00
   1.5005000e+04   2.0000000e+00   1.0000000e+00   1.9645690e+03   4.0000000e+00
   1.5005000e+04   2.0000000e+00   1.0000000e+00   1.9650850e+03   4.0000000e+00
   1.5005000e+04   2.0000000e+00   1.0000000e+00   1.9658170e+03   4.0000000e+00
   1.5005000e+04   2.0000000e+00   1.0000000e+00   1.9664980e+03   4.0000000e+00
   1.5005000e+04   2.0000000e+00   1.0000000e+00   1.9668860e+03   4.0000000e+00
   1.5005000e+04   2.0000000e+00   1.0000000e+00   1.9675300e+03   4.0000000e+00
   1.5005000e+04   2.0000000e+00   1.0000000e+00   1.9691670e+03   4.0000000e+00
   1.5005000e+04   2.0000000e+00   1.0000000e+00   1.9696240e+03   4.0000000e+00
   1.5005000e+04   2.0000000e+00   1.0000000e+00   1.9708550e+03   4.0000000e+00
   1.5005000e+04   2.0000000e+00   1.0000000e+00   1.9717680e+03   4.0000000e+00
   1.5005000e+04   2.0000000e+00   1.0000000e+00   2.0555610e+03   5.0000000e+00
   1.5005000e+04   2.0000000e+00   1.0000000e+00   2.7955600e+03   1.0000000e+00
   1.5005000e+04   2.0000000e+00   1.0000000e+00   2.7979820e+03   4.0000000e+00
   1.5005000e+04   2.0000000e+00   1.0000000e+00   2.7986160e+03   4.0000000e+00
   1.5005000e+04   2.0000000e+00   1.0000000e+00   2.7994560e+03   4.0000000e+00
   1.5005000e+04   2.0000000e+00   1.0000000e+00   2.8004080e+03   4.0000000e+00
   1.5005000e+04   2.0000000e+00   1.0000000e+00   2.8025390e+03   4.0000000e+00
   1.5005000e+04   2.0000000e+00   1.0000000e+00   2.8027310e+03   4.0000000e+00
   1.5005000e+04   2.0000000e+00   1.0000000e+00   2.8033340e+03   4.0000000e+00
   1.5005000e+04   2.0000000e+00   1.0000000e+00   2.8037880e+03   4.0000000e+00
   1.5005000e+04   2.0000000e+00   1.0000000e+00   2.8042990e+03   4.0000000e+00
   1.5005000e+04   2.0000000e+00   1.0000000e+00   2.8047590e+03   4.0000000e+00
   1.5005000e+04   2.0000000e+00   1.0000000e+00   2.8056070e+03   4.0000000e+00
   1.5005000e+04   2.0000000e+00   1.0000000e+00   2.8060130e+03   4.0000000e+00
   1.5005000e+04   2.0000000e+00   1.0000000e+00   2.8067160e+03   4.0000000e+00
   1.5005000e+04   2.0000000e+00   1.0000000e+00   2.8080570e+03   4.0000000e+00
   1.5005000e+04   2.0000000e+00   1.0000000e+00   2.8083410e+03   4.0000000e+00
   1.5005000e+04   2.0000000e+00   1.0000000e+00   2.8084980e+03   4.0000000e+00
   1.5005000e+04   2.0000000e+00   1.0000000e+00   2.8089310e+03   4.0000000e+00
   1.5005000e+04   2.0000000e+00   1.0000000e+00   2.8093800e+03   4.0000000e+00
   1.5005000e+04   2.0000000e+00   1.0000000e+00   2.8101590e+03   4.0000000e+00
   1.5005000e+04   2.0000000e+00   1.0000000e+00   2.8106350e+03   4.0000000e+00
   1.5005000e+04   2.0000000e+00   1.0000000e+00   2.8118340e+03   4.0000000e+00
   1.5005000e+04   2.0000000e+00   1.0000000e+00   2.8123760e+03   4.0000000e+00
   1.5005000e+04   2.0000000e+00   1.0000000e+00   2.8126510e+03   4.0000000e+00
   1.5005000e+04   2.0000000e+00   1.0000000e+00   2.8135210e+03   4.0000000e+00
   1.5005000e+04   2.0000000e+00   1.0000000e+00   2.8142390e+03   4.0000000e+00
   1.5005000e+04   2.0000000e+00   1.0000000e+00   2.8152470e+03   4.0000000e+00
   1.5005000e+04   2.0000000e+00   1.0000000e+00   2.8159880e+03   4.0000000e+00
   1.5005000e+04   2.0000000e+00   1.0000000e+00   2.8164390e+03   4.0000000e+00
   1.5005000e+04   2.0000000e+00   1.0000000e+00   2.8177940e+03   4.0000000e+00
   1.5005000e+04   2.0000000e+00   1.0000000e+00   2.9035600e+03   5.0000000e+00
   1.5005000e+04   2.0000000e+00   1.0000000e+00   3.0328910e+03   1.0000000e+00
   1.5005000e+04   2.0000000e+00   1.0000000e+00   3.0364150e+03   4.0000000e+00
   1.5005000e+04   2.0000000e+00   1.0000000e+00   3.0366240e+03   4.0000000e+00
   1.5005000e+04   2.0000000e+00   1.0000000e+00   3.0372770e+03   4.0000000e+00
   1.5005000e+04   2.0000000e+00   1.0000000e+00   3.0380620e+03   4.0000000e+00
   1.5005000e+04   2.0000000e+00   1.0000000e+00   3.0392760e+03   4.0000000e+00
   1.5005000e+04   2.0000000e+00   1.0000000e+00   3.0396750e+03   4.0000000e+00
   1.5005000e+04   2.0000000e+00   1.0000000e+00   3.0403780e+03   4.0000000e+00
   1.5005000e+04   2.0000000e+00   1.0000000e+00   3.0411330e+03   4.0000000e+00
   1.5005000e+04   2.0000000e+00   1.0000000e+00   3.0416220e+03   4.0000000e+00
   1.5005000e+04   2.0000000e+00   1.0000000e+00   3.0432240e+03   4.0000000e+00
   1.5005000e+04   2.0000000e+00   1.0000000e+00   3.0437850e+03   4.0000000e+00
   1.5005000e+04   2.0000000e+00   1.0000000e+00   3.0439770e+03   4.0000000e+00
   1.5005000e+04   2.0000000e+00   1.0000000e+00   3.0445380e+03   4.0000000e+00
   1.5005000e+04   2.0000000e+00   1.0000000e+00   3.0457780e+03   4.0000000e+00
   1.5005000e+04   2.0000000e+00   1.0000000e+00   3.0463290e+03   4.0000000e+00
   1.5005000e+04   2.0000000e+00   1.0000000e+00   3.0465040e+03   4.0000000e+00
   1.5005000e+04   2.0000000e+00   1.0000000e+00   3.0469810e+03   4.0000000e+00
   1.5005000e+04   2.0000000e+00   1.0000000e+00   3.0475410e+03   4.0000000e+00
   1.5005000e+04   2.0000000e+00   1.0000000e+00   3.0486600e+03   4.0000000e+00
[truncated: 974,512 more chars]
