# Supplementary material for: Recalibrating timing behavior via expected covariance between temporal cues
Source: eLife. 2018 Nov 2;7:e38790. doi: 10.7554/eLife.38790 (PMC6235573; doi:10.7554/eLife.38790)
Supplement: Figure 1—source data 1. [file elife-38790-fig1-data1.zip › Figure 1/Groups-8to4s16to32s8to8s/Exp1_8to4GroupTimeEventData]

   1.2401000e+04   1.0000000e+00   1.0000000e+00   3.6036000e+02   1.0000000e+00
   1.2401000e+04   1.0000000e+00   1.0000000e+00   3.5294000e+02   4.0000000e+00
   1.2401000e+04   1.0000000e+00   1.0000000e+00   3.6596000e+02   4.0000000e+00
   1.2401000e+04   1.0000000e+00   1.0000000e+00   3.6662000e+02   4.0000000e+00
   1.2401000e+04   1.0000000e+00   1.0000000e+00   3.6744000e+02   4.0000000e+00
   1.2401000e+04   1.0000000e+00   1.0000000e+00   3.6778000e+02   4.0000000e+00
   1.2401000e+04   1.0000000e+00   1.0000000e+00   3.6806000e+02   4.0000000e+00
   1.2401000e+04   1.0000000e+00   1.0000000e+00   3.6852000e+02   4.0000000e+00
   1.2401000e+04   1.0000000e+00   1.0000000e+00   3.6910000e+02   4.0000000e+00
   1.2401000e+04   1.0000000e+00   1.0000000e+00   3.6948000e+02   4.0000000e+00
   1.2401000e+04   1.0000000e+00   1.0000000e+00   3.6988000e+02   4.0000000e+00
   1.2401000e+04   1.0000000e+00   1.0000000e+00   3.7018000e+02   4.0000000e+00
   1.2401000e+04   1.0000000e+00   1.0000000e+00   3.7062000e+02   4.0000000e+00
   1.2401000e+04   1.0000000e+00   1.0000000e+00   3.7138000e+02   4.0000000e+00
   1.2401000e+04   1.0000000e+00   1.0000000e+00   3.7158000e+02   4.0000000e+00
   1.2401000e+04   1.0000000e+00   1.0000000e+00   3.7182000e+02   4.0000000e+00
   1.2401000e+04   1.0000000e+00   1.0000000e+00   3.7232000e+02   4.0000000e+00
   1.2401000e+04   1.0000000e+00   1.0000000e+00   3.7270000e+02   4.0000000e+00
   1.2401000e+04   1.0000000e+00   1.0000000e+00   3.7288000e+02   4.0000000e+00
   1.2401000e+04   1.0000000e+00   1.0000000e+00   3.7420000e+02   4.0000000e+00
   1.2401000e+04   1.0000000e+00   1.0000000e+00   3.7562000e+02   4.0000000e+00
   1.2401000e+04   1.0000000e+00   1.0000000e+00   3.7576000e+02   4.0000000e+00
   1.2401000e+04   1.0000000e+00   1.0000000e+00   3.7594000e+02   4.0000000e+00
   1.2401000e+04   1.0000000e+00   1.0000000e+00   3.7620000e+02   4.0000000e+00
   1.2401000e+04   1.0000000e+00   1.0000000e+00   3.7652000e+02   4.0000000e+00
   1.2401000e+04   1.0000000e+00   1.0000000e+00   3.7688000e+02   4.0000000e+00
   1.2401000e+04   1.0000000e+00   1.0000000e+00   3.7728000e+02   4.0000000e+00
   1.2401000e+04   1.0000000e+00   1.0000000e+00   3.7764000e+02   4.0000000e+00
   1.2401000e+04   1.0000000e+00   1.0000000e+00   3.7854000e+02   4.0000000e+00
   1.2401000e+04   1.0000000e+00   1.0000000e+00   4.1678000e+02   4.0000000e+00
   1.2401000e+04   1.0000000e+00   1.0000000e+00   4.1436000e+02   5.0000000e+00
   1.2401000e+04   1.0000000e+00   1.0000000e+00   4.7136000e+02   1.0000000e+00
   1.2401000e+04   1.0000000e+00   1.0000000e+00   4.6500000e+02   4.0000000e+00
   1.2401000e+04   1.0000000e+00   1.0000000e+00   4.6566000e+02   4.0000000e+00
   1.2401000e+04   1.0000000e+00   1.0000000e+00   4.6672000e+02   4.0000000e+00
   1.2401000e+04   1.0000000e+00   1.0000000e+00   4.6766000e+02   4.0000000e+00
   1.2401000e+04   1.0000000e+00   1.0000000e+00   4.6824000e+02   4.0000000e+00
   1.2401000e+04   1.0000000e+00   1.0000000e+00   4.7752000e+02   4.0000000e+00
   1.2401000e+04   1.0000000e+00   1.0000000e+00   4.7818000e+02   4.0000000e+00
   1.2401000e+04   1.0000000e+00   1.0000000e+00   4.7890000e+02   4.0000000e+00
   1.2401000e+04   1.0000000e+00   1.0000000e+00   4.7940000e+02   4.0000000e+00
   1.2401000e+04   1.0000000e+00   1.0000000e+00   4.7970000e+02   4.0000000e+00
   1.2401000e+04   1.0000000e+00   1.0000000e+00   4.8012000e+02   4.0000000e+00
   1.2401000e+04   1.0000000e+00   1.0000000e+00   4.8060000e+02   4.0000000e+00
   1.2401000e+04   1.0000000e+00   1.0000000e+00   4.8092000e+02   4.0000000e+00
   1.2401000e+04   1.0000000e+00   1.0000000e+00   4.8144000e+02   4.0000000e+00
   1.2401000e+04   1.0000000e+00   1.0000000e+00   4.8246000e+02   4.0000000e+00
   1.2401000e+04   1.0000000e+00   1.0000000e+00   4.8398000e+02   4.0000000e+00
   1.2401000e+04   1.0000000e+00   1.0000000e+00   5.2236000e+02   5.0000000e+00
   1.2401000e+04   1.0000000e+00   1.0000000e+00   1.1849800e+03   1.0000000e+00
   1.2401000e+04   1.0000000e+00   1.0000000e+00   1.1880400e+03   4.0000000e+00
   1.2401000e+04   1.0000000e+00   1.0000000e+00   1.1883800e+03   4.0000000e+00
   1.2401000e+04   1.0000000e+00   1.0000000e+00   1.1887400e+03   4.0000000e+00
   1.2401000e+04   1.0000000e+00   1.0000000e+00   1.1895800e+03   4.0000000e+00
   1.2401000e+04   1.0000000e+00   1.0000000e+00   1.1898400e+03   4.0000000e+00
   1.2401000e+04   1.0000000e+00   1.0000000e+00   1.1901200e+03   4.0000000e+00
   1.2401000e+04   1.0000000e+00   1.0000000e+00   1.1908600e+03   4.0000000e+00
   1.2401000e+04   1.0000000e+00   1.0000000e+00   1.1916400e+03   4.0000000e+00
   1.2401000e+04   1.0000000e+00   1.0000000e+00   1.1920600e+03   4.0000000e+00
   1.2401000e+04   1.0000000e+00   1.0000000e+00   1.1923600e+03   4.0000000e+00
   1.2401000e+04   1.0000000e+00   1.0000000e+00   1.1926800e+03   4.0000000e+00
   1.2401000e+04   1.0000000e+00   1.0000000e+00   1.1931800e+03   4.0000000e+00
   1.2401000e+04   1.0000000e+00   1.0000000e+00   1.1934400e+03   4.0000000e+00
   1.2401000e+04   1.0000000e+00   1.0000000e+00   1.1938000e+03   4.0000000e+00
   1.2401000e+04   1.0000000e+00   1.0000000e+00   1.1944200e+03   4.0000000e+00
   1.2401000e+04   1.0000000e+00   1.0000000e+00   1.1955800e+03   4.0000000e+00
   1.2401000e+04   1.0000000e+00   1.0000000e+00   1.1962800e+03   4.0000000e+00
   1.2401000e+04   1.0000000e+00   1.0000000e+00   1.1968000e+03   4.0000000e+00
   1.2401000e+04   1.0000000e+00   1.0000000e+00   1.1975400e+03   4.0000000e+00
   1.2401000e+04   1.0000000e+00   1.0000000e+00   1.1980400e+03   4.0000000e+00
   1.2401000e+04   1.0000000e+00   1.0000000e+00   1.1982800e+03   4.0000000e+00
   1.2401000e+04   1.0000000e+00   1.0000000e+00   1.1993000e+03   4.0000000e+00
   1.2401000e+04   1.0000000e+00   1.0000000e+00   1.1999200e+03   4.0000000e+00
   1.2401000e+04   1.0000000e+00   1.0000000e+00   1.2002800e+03   4.0000000e+00
   1.2401000e+04   1.0000000e+00   1.0000000e+00   1.2024600e+03   4.0000000e+00
   1.2401000e+04   1.0000000e+00   1.0000000e+00   1.2329800e+03   5.0000000e+00
   1.2401000e+04   1.0000000e+00   1.0000000e+00   1.9540000e+03   1.0000000e+00
   1.2401000e+04   1.0000000e+00   1.0000000e+00   1.9581800e+03   4.0000000e+00
   1.2401000e+04   1.0000000e+00   1.0000000e+00   1.9592800e+03   4.0000000e+00
   1.2401000e+04   1.0000000e+00   1.0000000e+00   1.9595800e+03   4.0000000e+00
   1.2401000e+04   1.0000000e+00   1.0000000e+00   1.9601400e+03   4.0000000e+00
   1.2401000e+04   1.0000000e+00   1.0000000e+00   1.9604400e+03   4.0000000e+00
   1.2401000e+04   1.0000000e+00   1.0000000e+00   1.9607200e+03   4.0000000e+00
   1.2401000e+04   1.0000000e+00   1.0000000e+00   1.9611200e+03   4.0000000e+00
   1.2401000e+04   1.0000000e+00   1.0000000e+00   1.9618600e+03   4.0000000e+00
   1.2401000e+04   1.0000000e+00   1.0000000e+00   1.9622000e+03   4.0000000e+00
   1.2401000e+04   1.0000000e+00   1.0000000e+00   1.9624800e+03   4.0000000e+00
   1.2401000e+04   1.0000000e+00   1.0000000e+00   1.9628400e+03   4.0000000e+00
   1.2401000e+04   1.0000000e+00   1.0000000e+00   1.9633200e+03   4.0000000e+00
   1.2401000e+04   1.0000000e+00   1.0000000e+00   1.9642200e+03   4.0000000e+00
   1.2401000e+04   1.0000000e+00   1.0000000e+00   1.9647400e+03   4.0000000e+00
   1.2401000e+04   1.0000000e+00   1.0000000e+00   1.9654200e+03   4.0000000e+00
   1.2401000e+04   1.0000000e+00   1.0000000e+00   1.9662800e+03   4.0000000e+00
   1.2401000e+04   1.0000000e+00   1.0000000e+00   1.9676000e+03   4.0000000e+00
   1.2401000e+04   1.0000000e+00   1.0000000e+00   1.9679200e+03   4.0000000e+00
   1.2401000e+04   1.0000000e+00   1.0000000e+00   1.9682400e+03   4.0000000e+00
   1.2401000e+04   1.0000000e+00   1.0000000e+00   1.9685600e+03   4.0000000e+00
   1.2401000e+04   1.0000000e+00   1.0000000e+00   1.9690400e+03   4.0000000e+00
   1.2401000e+04   1.0000000e+00   1.0000000e+00   1.9693000e+03   4.0000000e+00
   1.2401000e+04   1.0000000e+00   1.0000000e+00   1.9696000e+03   4.0000000e+00
   1.2401000e+04   1.0000000e+00   1.0000000e+00   1.9699200e+03   4.0000000e+00
   1.2401000e+04   1.0000000e+00   1.0000000e+00   1.9838800e+03   4.0000000e+00
   1.2401000e+04   1.0000000e+00   1.0000000e+00   2.0150000e+03   5.0000000e+00
   1.2401000e+04   1.0000000e+00   1.0000000e+00   2.8255200e+03   1.0000000e+00
   1.2401000e+04   1.0000000e+00   1.0000000e+00   2.8329600e+03   4.0000000e+00
   1.2401000e+04   1.0000000e+00   1.0000000e+00   2.8340800e+03   4.0000000e+00
   1.2401000e+04   1.0000000e+00   1.0000000e+00   2.8348600e+03   4.0000000e+00
   1.2401000e+04   1.0000000e+00   1.0000000e+00   2.8355600e+03   4.0000000e+00
   1.2401000e+04   1.0000000e+00   1.0000000e+00   2.8365400e+03   4.0000000e+00
   1.2401000e+04   1.0000000e+00   1.0000000e+00   2.8368800e+03   4.0000000e+00
   1.2401000e+04   1.0000000e+00   1.0000000e+00   2.8371400e+03   4.0000000e+00
   1.2401000e+04   1.0000000e+00   1.0000000e+00   2.8374200e+03   4.0000000e+00
   1.2401000e+04   1.0000000e+00   1.0000000e+00   2.8381200e+03   4.0000000e+00
   1.2401000e+04   1.0000000e+00   1.0000000e+00   2.8388600e+03   4.0000000e+00
   1.2401000e+04   1.0000000e+00   1.0000000e+00   2.8397800e+03   4.0000000e+00
   1.2401000e+04   1.0000000e+00   1.0000000e+00   2.8400200e+03   4.0000000e+00
   1.2401000e+04   1.0000000e+00   1.0000000e+00   2.8403600e+03   4.0000000e+00
   1.2401000e+04   1.0000000e+00   1.0000000e+00   2.8409800e+03   4.0000000e+00
   1.2401000e+04   1.0000000e+00   1.0000000e+00   2.8413200e+03   4.0000000e+00
   1.2401000e+04   1.0000000e+00   1.0000000e+00   2.8423400e+03   4.0000000e+00
   1.2401000e+04   1.0000000e+00   1.0000000e+00   2.8427200e+03   4.0000000e+00
   1.2401000e+04   1.0000000e+00   1.0000000e+00   2.8765200e+03   5.0000000e+00
   1.2401000e+04   1.0000000e+00   1.0000000e+00   3.3984600e+03   1.0000000e+00
   1.2401000e+04   1.0000000e+00   1.0000000e+00   3.4020800e+03   4.0000000e+00
   1.2401000e+04   1.0000000e+00   1.0000000e+00   3.4028600e+03   4.0000000e+00
   1.2401000e+04   1.0000000e+00   1.0000000e+00   3.4034000e+03   4.0000000e+00
   1.2401000e+04   1.0000000e+00   1.0000000e+00   3.4037600e+03   4.0000000e+00
   1.2401000e+04   1.0000000e+00   1.0000000e+00   3.4041200e+03   4.0000000e+00
   1.2401000e+04   1.0000000e+00   1.0000000e+00   3.4051200e+03   4.0000000e+00
   1.2401000e+04   1.0000000e+00   1.0000000e+00   3.4059200e+03   4.0000000e+00
   1.2401000e+04   1.0000000e+00   1.0000000e+00   3.4061600e+03   4.0000000e+00
   1.2401000e+04   1.0000000e+00   1.0000000e+00   3.4070400e+03   4.0000000e+00
   1.2401000e+04   1.0000000e+00   1.0000000e+00   3.4073200e+03   4.0000000e+00
   1.2401000e+04   1.0000000e+00   1.0000000e+00   3.4076600e+03   4.0000000e+00
   1.2401000e+04   1.0000000e+00   1.0000000e+00   3.4080200e+03   4.0000000e+00
   1.2401000e+04   1.0000000e+00   1.0000000e+00   3.4084800e+03   4.0000000e+00
   1.2401000e+04   1.0000000e+00   1.0000000e+00   3.4123800e+03   4.0000000e+00
   1.2401000e+04   1.0000000e+00   1.0000000e+00   3.4494600e+03   5.0000000e+00
   1.2401000e+04   1.0000000e+00   1.0000000e+00   4.6576200e+03   1.0000000e+00
   1.2401000e+04   1.0000000e+00   1.0000000e+00   4.6620000e+03   4.0000000e+00
   1.2401000e+04   1.0000000e+00   1.0000000e+00   4.6628600e+03   4.0000000e+00
   1.2401000e+04   1.0000000e+00   1.0000000e+00   4.6638200e+03   4.0000000e+00
   1.2401000e+04   1.0000000e+00   1.0000000e+00   4.6645800e+03   4.0000000e+00
   1.2401000e+04   1.0000000e+00   1.0000000e+00   4.6648600e+03   4.0000000e+00
   1.2401000e+04   1.0000000e+00   1.0000000e+00   4.6651400e+03   4.0000000e+00
   1.2401000e+04   1.0000000e+00   1.0000000e+00   4.6656800e+03   4.0000000e+00
   1.2401000e+04   1.0000000e+00   1.0000000e+00   4.6666600e+03   4.0000000e+00
   1.2401000e+04   1.0000000e+00   1.0000000e+00   4.6669600e+03   4.0000000e+00
   1.2401000e+04   1.0000000e+00   1.0000000e+00   4.6672200e+03   4.0000000e+00
   1.2401000e+04   1.0000000e+00   1.0000000e+00   4.6675000e+03   4.0000000e+00
   1.2401000e+04   1.0000000e+00   1.0000000e+00   4.6680400e+03   4.0000000e+00
   1.2401000e+04   1.0000000e+00   1.0000000e+00   4.6687400e+03   4.0000000e+00
   1.2401000e+04   1.0000000e+00   1.0000000e+00   4.6691600e+03   4.0000000e+00
   1.2401000e+04   1.0000000e+00   1.0000000e+00   4.6702200e+03   4.0000000e+00
   1.2401000e+04   1.0000000e+00   1.0000000e+00   4.7216200e+03   5.0000000e+00
   1.2401000e+04   1.0000000e+00   1.0000000e+00   4.9939800e+03   1.0000000e+00
   1.2401000e+04   1.0000000e+00   1.0000000e+00   4.9923800e+03   4.0000000e+00
   1.2401000e+04   1.0000000e+00   1.0000000e+00   4.9962600e+03   4.0000000e+00
   1.2401000e+04   1.0000000e+00   1.0000000e+00   4.9970800e+03   4.0000000e+00
   1.2401000e+04   1.0000000e+00   1.0000000e+00   4.9977800e+03   4.0000000e+00
   1.2401000e+04   1.0000000e+00   1.0000000e+00   4.9981000e+03   4.0000000e+00
   1.2401000e+04   1.0000000e+00   1.0000000e+00   4.9990400e+03   4.0000000e+00
   1.2401000e+04   1.0000000e+00   1.0000000e+00   4.9995800e+03   4.0000000e+00
   1.2401000e+04   1.0000000e+00   1.0000000e+00   4.9998000e+03   4.0000000e+00
   1.2401000e+04   1.0000000e+00   1.0000000e+00   5.0002400e+03   4.0000000e+00
   1.2401000e+04   1.0000000e+00   1.0000000e+00   5.0005200e+03   4.0000000e+00
   1.2401000e+04   1.0000000e+00   1.0000000e+00   5.0009000e+03   4.0000000e+00
   1.2401000e+04   1.0000000e+00   1.0000000e+00   5.0015000e+03   4.0000000e+00
   1.2401000e+04   1.0000000e+00   1.0000000e+00   5.0026000e+03   4.0000000e+00
   1.2401000e+04   1.0000000e+00   1.0000000e+00   5.0027800e+03   4.0000000e+00
   1.2401000e+04   1.0000000e+00   1.0000000e+00   5.0037000e+03   4.0000000e+00
   1.2401000e+04   1.0000000e+00   1.0000000e+00   5.0037800e+03   4.0000000e+00
   1.2401000e+04   1.0000000e+00   1.0000000e+00   5.0041000e+03   4.0000000e+00
   1.2401000e+04   1.0000000e+00   1.0000000e+00   5.0043600e+03   4.0000000e+00
   1.2401000e+04   1.0000000e+00   1.0000000e+00   5.0046200e+03   4.0000000e+00
   1.2401000e+04   1.0000000e+00   1.0000000e+00   5.0051200e+03   4.0000000e+00
   1.2401000e+04   1.0000000e+00   1.0000000e+00   5.0058600e+03   4.0000000e+00
   1.2401000e+04   1.0000000e+00   1.0000000e+00   5.0388000e+03   4.0000000e+00
   1.2401000e+04   1.0000000e+00   1.0000000e+00   5.0395600e+03   4.0000000e+00
   1.2401000e+04   1.0000000e+00   1.0000000e+00   5.0401800e+03   4.0000000e+00
   1.2401000e+04   1.0000000e+00   1.0000000e+00   5.0405800e+03   4.0000000e+00
   1.2401000e+04   1.0000000e+00   1.0000000e+00   5.0419800e+03   5.0000000e+00
   1.2401000e+04   1.0000000e+00   1.0000000e+00   5.2432800e+03   1.0000000e+00
   1.2401000e+04   1.0000000e+00   1.0000000e+00   5.2479200e+03   4.0000000e+00
   1.2401000e+04   1.0000000e+00   1.0000000e+00   5.2488800e+03   4.0000000e+00
   1.2401000e+04   1.0000000e+00   1.0000000e+00   5.2494800e+03   4.0000000e+00
   1.2401000e+04   1.0000000e+00   1.0000000e+00   5.2503200e+03   4.0000000e+00
   1.2401000e+04   1.0000000e+00   1.0000000e+00   5.2511400e+03   4.0000000e+00
   1.2401000e+04   1.0000000e+00   1.0000000e+00   5.2522200e+03   4.0000000e+00
   1.2401000e+04   1.0000000e+00   1.0000000e+00   5.2527800e+03   4.0000000e+00
   1.2401000e+04   1.0000000e+00   1.0000000e+00   5.2530200e+03   4.0000000e+00
   1.2401000e+04   1.0000000e+00   1.0000000e+00   5.2533000e+03   4.0000000e+00
   1.2401000e+04   1.0000000e+00   1.0000000e+00   5.2537000e+03   4.0000000e+00
   1.2401000e+04   1.0000000e+00   1.0000000e+00   5.2540800e+03   4.0000000e+00
   1.2401000e+04   1.0000000e+00   1.0000000e+00   5.2550200e+03   4.0000000e+00
   1.2401000e+04   1.0000000e+00   1.0000000e+00   5.2553800e+03   4.0000000e+00
   1.2401000e+04   1.0000000e+00   1.0000000e+00   5.2558800e+03   4.0000000e+00
   1.2401000e+04   1.0000000e+00   1.0000000e+00   5.2561200e+03   4.0000000e+00
   1.2401000e+04   1.0000000e+00   1.0000000e+00   5.2566400e+03   4.0000000e+00
   1.2401000e+04   1.0000000e+00   1.0000000e+00   5.2572000e+03   4.0000000e+00
   1.2401000e+04   1.0000000e+00   1.0000000e+00   5.2583800e+03   4.0000000e+00
   1.2401000e+04   1.0000000e+00   1.0000000e+00   5.2594400e+03   4.0000000e+00
   1.2401000e+04   1.0000000e+00   1.0000000e+00   5.2596000e+03   4.0000000e+00
   1.2401000e+04   1.0000000e+00   1.0000000e+00   5.2601000e+03   4.0000000e+00
   1.2401000e+04   1.0000000e+00   1.0000000e+00   5.2603400e+03   4.0000000e+00
   1.2401000e+04   1.0000000e+00   1.0000000e+00   5.2607600e+03   4.0000000e+00
   1.2401000e+04   1.0000000e+00   1.0000000e+00   5.2612800e+03   4.0000000e+00
   1.2401000e+04   1.0000000e+00   1.0000000e+00   5.2962800e+03   5.0000000e+00
   1.2401000e+04   1.0000000e+00   1.0000000e+00   6.9211600e+03   1.0000000e+00
   1.2401000e+04   1.0000000e+00   1.0000000e+00   6.9247000e+03   4.0000000e+00
   1.2401000e+04   1.0000000e+00   1.0000000e+00   6.9252200e+03   4.0000000e+00
   1.2401000e+04   1.0000000e+00   1.0000000e+00   6.9257200e+03   4.0000000e+00
   1.2401000e+04   1.0000000e+00   1.0000000e+00   6.9263800e+03   4.0000000e+00
   1.2401000e+04   1.0000000e+00   1.0000000e+00   6.9271800e+03   4.0000000e+00
   1.2401000e+04   1.0000000e+00   1.0000000e+00   6.9272200e+03   4.0000000e+00
   1.2401000e+04   1.0000000e+00   1.0000000e+00   6.9275000e+03   4.0000000e+00
   1.2401000e+04   1.0000000e+00   1.0000000e+00   6.9278000e+03   4.0000000e+00
   1.2401000e+04   1.0000000e+00   1.0000000e+00   6.9284600e+03   4.0000000e+00
   1.2401000e+04   1.0000000e+00   1.0000000e+00   6.9289800e+03   4.0000000e+00
   1.2401000e+04   1.0000000e+00   1.0000000e+00   6.9300000e+03   4.0000000e+00
   1.2401000e+04   1.0000000e+00   1.0000000e+00   6.9307000e+03   4.0000000e+00
   1.2401000e+04   1.0000000e+00   1.0000000e+00   6.9309800e+03   4.0000000e+00
   1.2401000e+04   1.0000000e+00   1.0000000e+00   6.9313200e+03   4.0000000e+00
   1.2401000e+04   1.0000000e+00   1.0000000e+00   6.9318200e+03   4.0000000e+00
   1.2401000e+04   1.0000000e+00   1.0000000e+00   6.9330800e+03   4.0000000e+00
   1.2401000e+04   1.0000000e+00   1.0000000e+00   6.9344000e+03   4.0000000e+00
   1.2401000e+04   1.0000000e+00   1.0000000e+00   6.9356000e+03   4.0000000e+00
   1.2401000e+04   1.0000000e+00   1.0000000e+00   6.9359800e+03   4.0000000e+00
   1.2401000e+04   1.0000000e+00   1.0000000e+00   6.9362200e+03   4.0000000e+00
   1.2401000e+04   1.0000000e+00   1.0000000e+00   6.9365400e+03   4.0000000e+00
   1.2401000e+04   1.0000000e+00   1.0000000e+00   6.9372400e+03   4.0000000e+00
   1.2401000e+04   1.0000000e+00   1.0000000e+00   6.9663400e+03   4.0000000e+00
   1.2401000e+04   1.0000000e+00   1.0000000e+00   6.9669400e+03   4.0000000e+00
   1.2401000e+04   1.0000000e+00   1.0000000e+00   6.9676200e+03   4.0000000e+00
   1.2401000e+04   1.0000000e+00   1.0000000e+00   6.9801600e+03   5.0000000e+00
   1.2401000e+04   1.0000000e+00   1.0000000e+00   7.0381600e+03   1.0000000e+00
   1.2401000e+04   1.0000000e+00   1.0000000e+00   7.0417800e+03   4.0000000e+00
   1.2401000e+04   1.0000000e+00   1.0000000e+00   7.0421400e+03   4.0000000e+00
   1.2401000e+04   1.0000000e+00   1.0000000e+00   7.0430200e+03   4.0000000e+00
   1.2401000e+04   1.0000000e+00   1.0000000e+00   7.0433000e+03   4.0000000e+00
   1.2401000e+04   1.0000000e+00   1.0000000e+00   7.0441000e+03   4.0000000e+00
   1.2401000e+04   1.0000000e+00   1.0000000e+00   7.0450200e+03   4.0000000e+00
   1.2401000e+04   1.0000000e+00   1.0000000e+00   7.0454000e+03   4.0000000e+00
   1.2401000e+04   1.0000000e+00   1.0000000e+00   7.0458400e+03   4.0000000e+00
   1.2401000e+04   1.0000000e+00   1.0000000e+00   7.0465000e+03   4.0000000e+00
   1.2401000e+04   1.0000000e+00   1.0000000e+00   7.0471800e+03   4.0000000e+00
   1.2401000e+04   1.0000000e+00   1.0000000e+00   7.0477000e+03   4.0000000e+00
   1.2401000e+04   1.0000000e+00   1.0000000e+00   7.0482600e+03   4.0000000e+00
   1.2401000e+04   1.0000000e+00   1.0000000e+00   7.0881600e+03   5.0000000e+00
   1.2401000e+04   1.0000000e+00   1.0000000e+00   7.1401600e+03   1.0000000e+00
   1.2401000e+04   1.0000000e+00   1.0000000e+00   7.1427600e+03   4.0000000e+00
   1.2401000e+04   1.0000000e+00   1.0000000e+00   7.1430800e+03   4.0000000e+00
   1.2401000e+04   1.0000000e+00   1.0000000e+00   7.1441000e+03   4.0000000e+00
   1.2401000e+04   1.0000000e+00   1.0000000e+00   7.1443800e+03   4.0000000e+00
   1.2401000e+04   1.0000000e+00   1.0000000e+00   7.1447800e+03   4.0000000e+00
   1.2401000e+04   1.0000000e+00   1.0000000e+00   7.1452400e+03   4.0000000e+00
   1.2401000e+04   1.0000000e+00   1.0000000e+00   7.1458800e+03   4.0000000e+00
   1.2401000e+04   1.0000000e+00   1.0000000e+00   7.1461000e+03   4.0000000e+00
   1.2401000e+04   1.0000000e+00   1.0000000e+00   7.1464000e+03   4.0000000e+00
   1.2401000e+04   1.0000000e+00   1.0000000e+00   7.1467400e+03   4.0000000e+00
   1.2401000e+04   1.0000000e+00   1.0000000e+00   7.1471400e+03   4.0000000e+00
   1.2401000e+04   1.0000000e+00   1.0000000e+00   7.1474400e+03   4.0000000e+00
   1.2401000e+04   1.0000000e+00   1.0000000e+00   7.1483400e+03   4.0000000e+00
   1.2401000e+04   1.0000000e+00   1.0000000e+00   7.1485000e+03   4.0000000e+00
   1.2401000e+04   1.0000000e+00   1.0000000e+00   7.1488400e+03   4.0000000e+00
   1.2401000e+04   1.0000000e+00   1.0000000e+00   7.1490600e+03   4.0000000e+00
   1.2401000e+04   1.0000000e+00   1.0000000e+00   7.1493800e+03   4.0000000e+00
   1.2401000e+04   1.0000000e+00   1.0000000e+00   7.1503600e+03   4.0000000e+00
   1.2401000e+04   1.0000000e+00   1.0000000e+00   7.2011600e+03   5.0000000e+00
   1.2401000e+04   1.0000000e+00   1.0000000e+00             Inf   6.0000000e+00
   1.2401000e+04   1.0000000e+00   3.0000000e+00   2.5536000e+02   3.0000000e+00
   1.2401000e+04   1.0000000e+00   3.0000000e+00   2.6254000e+02   4.0000000e+00
   1.2401000e+04   1.0000000e+00   3.0000000e+00   2.6434000e+02   4.0000000e+00
   1.2401000e+04   1.0000000e+00   3.0000000e+00   2.6524000e+02   4.0000000e+00
   1.2401000e+04   1.0000000e+00   3.0000000e+00   2.6578000e+02   4.0000000e+00
   1.2401000e+04   1.0000000e+00   3.0000000e+00   2.6634000e+02   4.0000000e+00
   1.2401000e+04   1.0000000e+00   3.0000000e+00   2.6692000e+02   4.0000000e+00
   1.2401000e+04   1.0000000e+00   3.0000000e+00   2.6796000e+02   4.0000000e+00
   1.2401000e+04   1.0000000e+00   3.0000000e+00   2.6910000e+02   4.0000000e+00
   1.2401000e+04   1.0000000e+00   3.0000000e+00   2.7004000e+02   4.0000000e+00
   1.2401000e+04   1.0000000e+00   3.0000000e+00   2.7036000e+02   4.0000000e+00
   1.2401000e+04   1.0000000e+00   3.0000000e+00   2.7062000e+02   4.0000000e+00
   1.2401000e+04   1.0000000e+00   3.0000000e+00   2.7094000e+02   4.0000000e+00
   1.2401000e+04   1.0000000e+00   3.0000000e+00   2.7138000e+02   4.0000000e+00
   1.2401000e+04   1.0000000e+00   3.0000000e+00   2.7202000e+02   4.0000000e+00
   1.2401000e+04   1.0000000e+00   3.0000000e+00   2.7250000e+02   4.0000000e+00
   1.2401000e+04   1.0000000e+00   3.0000000e+00   2.7306000e+02   4.0000000e+00
   1.2401000e+04   1.0000000e+00   3.0000000e+00   2.7330000e+02   4.0000000e+00
   1.2401000e+04   1.0000000e+00   3.0000000e+00   2.7354000e+02   4.0000000e+00
   1.2401000e+04   1.0000000e+00   3.0000000e+00   2.7410000e+02   4.0000000e+00
   1.2401000e+04   1.0000000e+00   3.0000000e+00   2.7530000e+02   4.0000000e+00
   1.2401000e+04   1.0000000e+00   3.0000000e+00   2.7602000e+02   4.0000000e+00
   1.2401000e+04   1.0000000e+00   3.0000000e+00   2.7620000e+02   4.0000000e+00
   1.2401000e+04   1.0000000e+00   3.0000000e+00   2.7694000e+02   4.0000000e+00
   1.2401000e+04   1.0000000e+00   3.0000000e+00   2.7738000e+02   4.0000000e+00
   1.2401000e+04   1.0000000e+00   3.0000000e+00   2.7764000e+02   4.0000000e+00
   1.2401000e+04   1.0000000e+00   3.0000000e+00   2.7822000e+02   4.0000000e+00
   1.2401000e+04   1.0000000e+00   3.0000000e+00   2.7862000e+02   4.0000000e+00
   1.2401000e+04   1.0000000e+00   3.0000000e+00   2.7920000e+02   4.0000000e+00
   1.2401000e+04   1.0000000e+00   3.0000000e+00   2.8000000e+02   4.0000000e+00
   1.2401000e+04   1.0000000e+00   3.0000000e+00   2.8166000e+02   4.0000000e+00
   1.2401000e+04   1.0000000e+00   3.0000000e+00   2.8276000e+02   4.0000000e+00
   1.2401000e+04   1.0000000e+00   3.0000000e+00   2.9126000e+02   4.0000000e+00
   1.2401000e+04   1.0000000e+00   3.0000000e+00   3.0436000e+02   5.0000000e+00
   1.2401000e+04   1.0000000e+00   3.0000000e+00   8.4358000e+02   3.0000000e+00
   1.2401000e+04   1.0000000e+00   3.0000000e+00   8.4860000e+02   4.0000000e+00
   1.2401000e+04   1.0000000e+00   3.0000000e+00   8.4924000e+02   4.0000000e+00
   1.2401000e+04   1.0000000e+00   3.0000000e+00   8.5074000e+02   4.0000000e+00
   1.2401000e+04   1.0000000e+00   3.0000000e+00   8.5138000e+02   4.0000000e+00
   1.2401000e+04   1.0000000e+00   3.0000000e+00   8.5196000e+02   4.0000000e+00
   1.2401000e+04   1.0000000e+00   3.0000000e+00   8.5294000e+02   4.0000000e+00
   1.2401000e+04   1.0000000e+00   3.0000000e+00   8.5362000e+02   4.0000000e+00
   1.2401000e+04   1.0000000e+00   3.0000000e+00   8.5490000e+02   4.0000000e+00
   1.2401000e+04   1.0000000e+00   3.0000000e+00   8.5524000e+02   4.0000000e+00
   1.2401000e+04   1.0000000e+00   3.0000000e+00   8.5634000e+02   4.0000000e+00
   1.2401000e+04   1.0000000e+00   3.0000000e+00   8.5642000e+02   4.0000000e+00
   1.2401000e+04   1.0000000e+00   3.0000000e+00   8.5680000e+02   4.0000000e+00
   1.2401000e+04   1.0000000e+00   3.0000000e+00   8.5710000e+02   4.0000000e+00
   1.2401000e+04   1.0000000e+00   3.0000000e+00   8.5746000e+02   4.0000000e+00
   1.2401000e+04   1.0000000e+00   3.0000000e+00   8.5798000e+02   4.0000000e+00
   1.2401000e+04   1.0000000e+00   3.0000000e+00   8.5830000e+02   4.0000000e+00
   1.2401000e+04   1.0000000e+00   3.0000000e+00   8.5944000e+02   4.0000000e+00
   1.2401000e+04   1.0000000e+00   3.0000000e+00   8.6080000e+02   4.0000000e+00
   1.2401000e+04   1.0000000e+00   3.0000000e+00   8.6104000e+02   4.0000000e+00
   1.2401000e+04   1.0000000e+00   3.0000000e+00   8.6132000e+02   4.0000000e+00
   1.2401000e+04   1.0000000e+00   3.0000000e+00   8.6164000e+02   4.0000000e+00
   1.2401000e+04   1.0000000e+00   3.0000000e+00   8.6218000e+02   4.0000000e+00
   1.2401000e+04   1.0000000e+00   3.0000000e+00   8.6256000e+02   4.0000000e+00
   1.2401000e+04   1.0000000e+00   3.0000000e+00   8.6316000e+02   4.0000000e+00
   1.2401000e+04   1.0000000e+00   3.0000000e+00   8.6324000e+02   4.0000000e+00
   1.2401000e+04   1.0000000e+00   3.0000000e+00   8.6342000e+02   4.0000000e+00
   1.2401000e+04   1.0000000e+00   3.0000000e+00   8.6376000e+02   4.0000000e+00
   1.2401000e+04   1.0000000e+00   3.0000000e+00   8.6430000e+02   4.0000000e+00
   1.2401000e+04   1.0000000e+00   3.0000000e+00   8.6536000e+02   4.0000000e+00
   1.2401000e+04   1.0000000e+00   3.0000000e+00   8.6750000e+02   4.0000000e+00
   1.2401000e+04   1.0000000e+00   3.0000000e+00   8.6802000e+02   4.0000000e+00
   1.2401000e+04   1.0000000e+00   3.0000000e+00   8.6828000e+02   4.0000000e+00
   1.2401000e+04   1.0000000e+00   3.0000000e+00   8.6906000e+02   4.0000000e+00
   1.2401000e+04   1.0000000e+00   3.0000000e+00   8.7038000e+02   4.0000000e+00
   1.2401000e+04   1.0000000e+00   3.0000000e+00   8.7798000e+02   4.0000000e+00
   1.2401000e+04   1.0000000e+00   3.0000000e+00   8.7856000e+02   4.0000000e+00
   1.2401000e+04   1.0000000e+00   3.0000000e+00   8.9158000e+02   5.0000000e+00
   1.2401000e+04   1.0000000e+00   3.0000000e+00   1.3748000e+03   3.0000000e+00
   1.2401000e+04   1.0000000e+00   3.0000000e+00   1.3792800e+03   4.0000000e+00
   1.2401000e+04   1.0000000e+00   3.0000000e+00   1.3798800e+03   4.0000000e+00
   1.2401000e+04   1.0000000e+00   3.0000000e+00   1.3843600e+03   4.0000000e+00
   1.2401000e+04   1.0000000e+00   3.0000000e+00   1.3869600e+03   4.0000000e+00
   1.2401000e+04   1.0000000e+00   3.0000000e+00   1.3880800e+03   4.0000000e+00
   1.2401000e+04   1.0000000e+00   3.0000000e+00   1.3885800e+03   4.0000000e+00
   1.2401000e+04   1.0000000e+00   3.0000000e+00   1.3895600e+03   4.0000000e+00
   1.2401000e+04   1.0000000e+00   3.0000000e+00   1.3899400e+03   4.0000000e+00
   1.2401000e+04   1.0000000e+00   3.0000000e+00   1.3902400e+03   4.0000000e+00
   1.2401000e+04   1.0000000e+00   3.0000000e+00   1.3905400e+03   4.0000000e+00
   1.2401000e+04   1.0000000e+00   3.0000000e+00   1.3909800e+03   4.0000000e+00
   1.2401000e+04   1.0000000e+00   3.0000000e+00   1.3912600e+03   4.0000000e+00
   1.2401000e+04   1.0000000e+00   3.0000000e+00   1.3915000e+03   4.0000000e+00
   1.2401000e+04   1.0000000e+00   3.0000000e+00   1.3919400e+03   4.0000000e+00
   1.2401000e+04   1.0000000e+00   3.0000000e+00   1.3929000e+03   4.0000000e+00
   1.2401000e+04   1.0000000e+00   3.0000000e+00   1.3938200e+03   4.0000000e+00
   1.2401000e+04   1.0000000e+00   3.0000000e+00   1.3941800e+03   4.0000000e+00
   1.2401000e+04   1.0000000e+00   3.0000000e+00   1.3945800e+03   4.0000000e+00
   1.2401000e+04   1.0000000e+00   3.0000000e+00   1.3948800e+03   4.0000000e+00
   1.2401000e+04   1.0000000e+00   3.0000000e+00   1.3952000e+03   4.0000000e+00
   1.2401000e+04   1.0000000e+00   3.0000000e+00   1.3954400e+03   4.0000000e+00
   1.2401000e+04   1.0000000e+00   3.0000000e+00   1.3956800e+03   4.0000000e+00
   1.2401000e+04   1.0000000e+00   3.0000000e+00   1.3962400e+03   4.0000000e+00
   1.2401000e+04   1.0000000e+00   3.0000000e+00   1.3968200e+03   4.0000000e+00
   1.2401000e+04   1.0000000e+00   3.0000000e+00   1.3975200e+03   4.0000000e+00
   1.2401000e+04   1.0000000e+00   3.0000000e+00   1.3980400e+03   4.0000000e+00
   1.2401000e+04   1.0000000e+00   3.0000000e+00   1.3981800e+03   4.0000000e+00
   1.2401000e+04   1.0000000e+00   3.0000000e+00   1.3993400e+03   4.0000000e+00
   1.2401000e+04   1.0000000e+00   3.0000000e+00   1.3994000e+03   4.0000000e+00
   1.2401000e+04   1.0000000e+00   3.0000000e+00   1.3995800e+03   4.0000000e+00
   1.2401000e+04   1.0000000e+00   3.0000000e+00   1.3998800e+03   4.0000000e+00
   1.2401000e+04   1.0000000e+00   3.0000000e+00   1.4002200e+03   4.0000000e+00
   1.2401000e+04   1.0000000e+00   3.0000000e+00   1.4007200e+03   4.0000000e+00
   1.2401000e+04   1.0000000e+00   3.0000000e+00   1.4012400e+03   4.0000000e+00
   1.2401000e+04   1.0000000e+00   3.0000000e+00   1.4017000e+03   4.0000000e+00
   1.2401000e+04   1.0000000e+00   3.0000000e+00   1.4028400e+03   4.0000000e+00
   1.2401000e+04   1.0000000e+00   3.0000000e+00   1.4033600e+03   4.0000000e+00
   1.2401000e+04   1.0000000e+00   3.0000000e+00   1.4039800e+03   4.0000000e+00
   1.2401000e+04   1.0000000e+00   3.0000000e+00   1.4040800e+03   4.0000000e+00
   1.2401000e+04   1.0000000e+00   3.0000000e+00   1.4043400e+03   4.0000000e+00
   1.2401000e+04   1.0000000e+00   3.0000000e+00   1.4053000e+03   4.0000000e+00
   1.2401000e+04   1.0000000e+00   3.0000000e+00   1.4054600e+03   4.0000000e+00
   1.2401000e+04   1.0000000e+00   3.0000000e+00   1.4062600e+03   4.0000000e+00
   1.2401000e+04   1.0000000e+00   3.0000000e+00   1.4066200e+03   4.0000000e+00
   1.2401000e+04   1.0000000e+00   3.0000000e+00   1.4069600e+03   4.0000000e+00
   1.2401000e+04   1.0000000e+00   3.0000000e+00   1.4089800e+03   4.0000000e+00
   1.2401000e+04   1.0000000e+00   3.0000000e+00   1.4378000e+03   5.0000000e+00
   1.2401000e+04   1.0000000e+00   3.0000000e+00   1.6716200e+03   3.0000000e+00
   1.2401000e+04   1.0000000e+00   3.0000000e+00   1.6758400e+03   4.0000000e+00
   1.2401000e+04   1.0000000e+00   3.0000000e+00   1.6766600e+03   4.0000000e+00
   1.2401000e+04   1.0000000e+00   3.0000000e+00   1.6769000e+03   4.0000000e+00
   1.2401000e+04   1.0000000e+00   3.0000000e+00   1.6773400e+03   4.0000000e+00
   1.2401000e+04   1.0000000e+00   3.0000000e+00   1.6779200e+03   4.0000000e+00
   1.2401000e+04   1.0000000e+00   3.0000000e+00   1.6786600e+03   4.0000000e+00
   1.2401000e+04   1.0000000e+00   3.0000000e+00   1.6794800e+03   4.0000000e+00
   1.2401000e+04   1.0000000e+00   3.0000000e+00   1.6801400e+03   4.0000000e+00
   1.2401000e+04   1.0000000e+00   3.0000000e+00   1.6806200e+03   4.0000000e+00
   1.2401000e+04   1.0000000e+00   3.0000000e+00   1.6813200e+03   4.0000000e+00
   1.2401000e+04   1.0000000e+00   3.0000000e+00   1.6824600e+03   4.0000000e+00
   1.2401000e+04   1.0000000e+00   3.0000000e+00   1.6826200e+03   4.0000000e+00
   1.2401000e+04   1.0000000e+00   3.0000000e+00   1.6830000e+03   4.0000000e+00
   1.2401000e+04   1.0000000e+00   3.0000000e+00   1.6835000e+03   4.0000000e+00
   1.2401000e+04   1.0000000e+00   3.0000000e+00   1.6838000e+03   4.0000000e+00
   1.2401000e+04   1.0000000e+00   3.0000000e+00   1.6842800e+03   4.0000000e+00
   1.2401000e+04   1.0000000e+00   3.0000000e+00   1.6845000e+03   4.0000000e+00
   1.2401000e+04   1.0000000e+00   3.0000000e+00   1.6851000e+03   4.0000000e+00
   1.2401000e+04   1.0000000e+00   3.0000000e+00   1.6860600e+03   4.0000000e+00
   1.2401000e+04   1.0000000e+00   3.0000000e+00   1.6865800e+03   4.0000000e+00
   1.2401000e+04   1.0000000e+00   3.0000000e+00   1.6868000e+03   4.0000000e+00
   1.2401000e+04   1.0000000e+00   3.0000000e+00   1.6870800e+03   4.0000000e+00
   1.2401000e+04   1.0000000e+00   3.0000000e+00   1.6873600e+03   4.0000000e+00
   1.2401000e+04   1.0000000e+00   3.0000000e+00   1.6877200e+03   4.0000000e+00
   1.2401000e+04   1.0000000e+00   3.0000000e+00   1.6882200e+03   4.0000000e+00
   1.2401000e+04   1.0000000e+00   3.0000000e+00   1.6884200e+03   4.0000000e+00
   1.2401000e+04   1.0000000e+00   3.0000000e+00   1.6897800e+03   4.0000000e+00
   1.2401000e+04   1.0000000e+00   3.0000000e+00   1.6902000e+03   4.0000000e+00
   1.2401000e+04   1.0000000e+00   3.0000000e+00   1.6905800e+03   4.0000000e+00
   1.2401000e+04   1.0000000e+00   3.0000000e+00   1.6907600e+03   4.0000000e+00
   1.2401000e+04   1.0000000e+00   3.0000000e+00   1.6910600e+03   4.0000000e+00
   1.2401000e+04   1.0000000e+00   3.0000000e+00   1.6913400e+03   4.0000000e+00
   1.2401000e+04   1.0000000e+00   3.0000000e+00   1.6917600e+03   4.0000000e+00
   1.2401000e+04   1.0000000e+00   3.0000000e+00   1.6923000e+03   4.0000000e+00
   1.2401000e+04   1.0000000e+00   3.0000000e+00   1.6932000e+03   4.0000000e+00
   1.2401000e+04   1.0000000e+00   3.0000000e+00   1.6939000e+03   4.0000000e+00
   1.2401000e+04   1.0000000e+00   3.0000000e+00   1.6955400e+03   4.0000000e+00
   1.2401000e+04   1.0000000e+00   3.0000000e+00   1.6959400e+03   4.0000000e+00
   1.2401000e+04   1.0000000e+00   3.0000000e+00   1.6970800e+03   4.0000000e+00
   1.2401000e+04   1.0000000e+00   3.0000000e+00   1.7206200e+03   5.0000000e+00
   1.2401000e+04   1.0000000e+00   3.0000000e+00   2.0740000e+03   3.0000000e+00
   1.2401000e+04   1.0000000e+00   3.0000000e+00   2.0771400e+03   4.0000000e+00
   1.2401000e+04   1.0000000e+00   3.0000000e+00   2.0779800e+03   4.0000000e+00
   1.2401000e+04   1.0000000e+00   3.0000000e+00   2.0786600e+03   4.0000000e+00
   1.2401000e+04   1.0000000e+00   3.0000000e+00   2.0796400e+03   4.0000000e+00
   1.2401000e+04   1.0000000e+00   3.0000000e+00   2.0803800e+03   4.0000000e+00
   1.2401000e+04   1.0000000e+00   3.0000000e+00   2.0806600e+03   4.0000000e+00
   1.2401000e+04   1.0000000e+00   3.0000000e+00   2.0809600e+03   4.0000000e+00
   1.2401000e+04   1.0000000e+00   3.0000000e+00   2.0816200e+03   4.0000000e+00
   1.2401000e+04   1.0000000e+00   3.0000000e+00   2.0821200e+03   4.0000000e+00
   1.2401000e+04   1.0000000e+00   3.0000000e+00   2.0830600e+03   4.0000000e+00
   1.2401000e+04   1.0000000e+00   3.0000000e+00   2.0834800e+03   4.0000000e+00
   1.2401000e+04   1.0000000e+00   3.0000000e+00   2.0838600e+03   4.0000000e+00
   1.2401000e+04   1.0000000e+00   3.0000000e+00   2.0841800e+03   4.0000000e+00
   1.2401000e+04   1.0000000e+00   3.0000000e+00   2.0845400e+03   4.0000000e+00
   1.2401000e+04   1.0000000e+00   3.0000000e+00   2.0857800e+03   4.0000000e+00
   1.2401000e+04   1.0000000e+00   3.0000000e+00   2.0860800e+03   4.0000000e+00
   1.2401000e+04   1.0000000e+00   3.0000000e+00   2.0863600e+03   4.0000000e+00
   1.2401000e+04   1.0000000e+00   3.0000000e+00   2.0867000e+03   4.0000000e+00
   1.2401000e+04   1.0000000e+00   3.0000000e+00   2.0870400e+03   4.0000000e+00
   1.2401000e+04   1.0000000e+00   3.0000000e+00   2.0874600e+03   4.0000000e+00
   1.2401000e+04   1.0000000e+00   3.0000000e+00   2.0878000e+03   4.0000000e+00
   1.2401000e+04   1.0000000e+00   3.0000000e+00   2.0882800e+03   4.0000000e+00
   1.2401000e+04   1.0000000e+00   3.0000000e+00   2.0890400e+03   4.0000000e+00
   1.2401000e+04   1.0000000e+00   3.0000000e+00   2.0900800e+03   4.0000000e+00
   1.2401000e+04   1.0000000e+00   3.0000000e+00   2.0901600e+03   4.0000000e+00
   1.2401000e+04   1.0000000e+00   3.0000000e+00   2.0906000e+03   4.0000000e+00
   1.2401000e+04   1.0000000e+00   3.0000000e+00   2.0909200e+03   4.0000000e+00
   1.2401000e+04   1.0000000e+00   3.0000000e+00   2.0913400e+03   4.0000000e+00
   1.2401000e+04   1.0000000e+00   3.0000000e+00   2.0917000e+03   4.0000000e+00
   1.2401000e+04   1.0000000e+00   3.0000000e+00   2.0922600e+03   4.0000000e+00
   1.2401000e+04   1.0000000e+00   3.0000000e+00   2.0937000e+03   4.0000000e+00
   1.2401000e+04   1.0000000e+00   3.0000000e+00   2.0946600e+03   4.0000000e+00
   1.2401000e+04   1.0000000e+00   3.0000000e+00   2.0957600e+03   4.0000000e+00
   1.2401000e+04   1.0000000e+00   3.0000000e+00   2.0963400e+03   4.0000000e+00
   1.2401000e+04   1.0000000e+00   3.0000000e+00   2.0974400e+03   4.0000000e+00
   1.2401000e+04   1.0000000e+00   3.0000000e+00   2.0990200e+03   4.0000000e+00
   1.2401000e+04   1.0000000e+00   3.0000000e+00   2.0995400e+03   4.0000000e+00
   1.2401000e+04   1.0000000e+00   3.0000000e+00   2.0998400e+03   4.0000000e+00
   1.2401000e+04   1.0000000e+00   3.0000000e+00   2.1002200e+03   4.0000000e+00
   1.2401000e+04   1.0000000e+00   3.0000000e+00   2.1004800e+03   4.0000000e+00
   1.2401000e+04   1.0000000e+00   3.0000000e+00   2.1006000e+03   4.0000000e+00
   1.2401000e+04   1.0000000e+00   3.0000000e+00   2.1013000e+03   4.0000000e+00
   1.2401000e+04   1.0000000e+00   3.0000000e+00   2.1036000e+03   4.0000000e+00
   1.2401000e+04   1.0000000e+00   3.0000000e+00   2.1350000e+03   5.0000000e+00
   1.2401000e+04   1.0000000e+00   3.0000000e+00   2.2422600e+03   3.0000000e+00
   1.2401000e+04   1.0000000e+00   3.0000000e+00   2.2525000e+03   4.0000000e+00
   1.2401000e+04   1.0000000e+00   3.0000000e+00   2.2530600e+03   4.0000000e+00
   1.2401000e+04   1.0000000e+00   3.0000000e+00   2.2534600e+03   4.0000000e+00
   1.2401000e+04   1.0000000e+00   3.0000000e+00   2.2539800e+03   4.0000000e+00
   1.2401000e+04   1.0000000e+00   3.0000000e+00   2.2542600e+03   4.0000000e+00
   1.2401000e+04   1.0000000e+00   3.0000000e+00   2.2544800e+03   4.0000000e+00
   1.2401000e+04   1.0000000e+00   3.0000000e+00   2.2548600e+03   4.0000000e+00
   1.2401000e+04   1.0000000e+00   3.0000000e+00   2.2552200e+03   4.0000000e+00
   1.2401000e+04   1.0000000e+00   3.0000000e+00   2.2558400e+03   4.0000000e+00
   1.2401000e+04   1.0000000e+00   3.0000000e+00   2.2560800e+03   4.0000000e+00
   1.2401000e+04   1.0000000e+00   3.0000000e+00   2.2564400e+03   4.0000000e+00
   1.2401000e+04   1.0000000e+00   3.0000000e+00   2.2568200e+03   4.0000000e+00
   1.2401000e+04   1.0000000e+00   3.0000000e+00   2.2576800e+03   4.0000000e+00
   1.2401000e+04   1.0000000e+00   3.0000000e+00   2.2584600e+03   4.0000000e+00
   1.2401000e+04   1.0000000e+00   3.0000000e+00   2.2586000e+03   4.0000000e+00
   1.2401000e+04   1.0000000e+00   3.0000000e+00   2.2591800e+03   4.0000000e+00
   1.2401000e+04   1.0000000e+00   3.0000000e+00   2.2595600e+03   4.0000000e+00
   1.2401000e+04   1.0000000e+00   3.0000000e+00   2.2601000e+03   4.0000000e+00
   1.2401000e+04   1.0000000e+00   3.0000000e+00   2.2604800e+03   4.0000000e+00
   1.2401000e+04   1.0000000e+00   3.0000000e+00   2.2612200e+03   4.0000000e+00
   1.2401000e+04   1.0000000e+00   3.0000000e+00   2.2617400e+03   4.0000000e+00
   1.2401000e+04   1.0000000e+00   3.0000000e+00   2.2622200e+03   4.0000000e+00
   1.2401000e+04   1.0000000e+00   3.0000000e+00   2.2633200e+03   4.0000000e+00
   1.2401000e+04   1.0000000e+00   3.0000000e+00   2.2635000e+03   4.0000000e+00
   1.2401000e+04   1.0000000e+00   3.0000000e+00   2.2641400e+03   4.0000000e+00
   1.2401000e+04   1.0000000e+00   3.0000000e+00   2.2645000e+03   4.0000000e+00
   1.2401000e+04   1.0000000e+00   3.0000000e+00   2.2649200e+03   4.0000000e+00
   1.2401000e+04   1.0000000e+00   3.0000000e+00   2.2655000e+03   4.0000000e+00
   1.2401000e+04   1.0000000e+00   3.0000000e+00   2.2663800e+03   4.0000000e+00
   1.2401000e+04   1.0000000e+00   3.0000000e+00   2.2668400e+03   4.0000000e+00
   1.2401000e+04   1.0000000e+00   3.0000000e+00   2.2912600e+03   5.0000000e+00
   1.2401000e+04   1.0000000e+00   3.0000000e+00   2.5439600e+03   3.0000000e+00
   1.2401000e+04   1.0000000e+00   3.0000000e+00   2.5490800e+03   4.0000000e+00
   1.2401000e+04   1.0000000e+00   3.0000000e+00   2.5494200e+03   4.0000000e+00
   1.2401000e+04   1.0000000e+00   3.0000000e+00   2.5499600e+03   4.0000000e+00
   1.2401000e+04   1.0000000e+00   3.0000000e+00   2.5515400e+03   4.0000000e+00
   1.2401000e+04   1.0000000e+00   3.0000000e+00   2.5522600e+03   4.0000000e+00
   1.2401000e+04   1.0000000e+00   3.0000000e+00   2.5537400e+03   4.0000000e+00
   1.2401000e+04   1.0000000e+00   3.0000000e+00   2.5541800e+03   4.0000000e+00
   1.2401000e+04   1.0000000e+00   3.0000000e+00   2.5547200e+03   4.0000000e+00
   1.2401000e+04   1.0000000e+00   3.0000000e+00   2.5558400e+03   4.0000000e+00
   1.2401000e+04   1.0000000e+00   3.0000000e+00   2.5563600e+03   4.0000000e+00
   1.2401000e+04   1.0000000e+00   3.0000000e+00   2.5567800e+03   4.0000000e+00
   1.2401000e+04   1.0000000e+00   3.0000000e+00   2.5572200e+03   4.0000000e+00
   1.2401000e+04   1.0000000e+00   3.0000000e+00   2.5582400e+03   4.0000000e+00
   1.2401000e+04   1.0000000e+00   3.0000000e+00   2.5588600e+03   4.0000000e+00
   1.2401000e+04   1.0000000e+00   3.0000000e+00   2.5591800e+03   4.0000000e+00
   1.2401000e+04   1.0000000e+00   3.0000000e+00   2.5595400e+03   4.0000000e+00
   1.2401000e+04   1.0000000e+00   3.0000000e+00   2.5598400e+03   4.0000000e+00
   1.2401000e+04   1.0000000e+00   3.0000000e+00   2.5602200e+03   4.0000000e+00
   1.2401000e+04   1.0000000e+00   3.0000000e+00   2.5614200e+03   4.0000000e+00
   1.2401000e+04   1.0000000e+00   3.0000000e+00   2.5619400e+03   4.0000000e+00
   1.2401000e+04   1.0000000e+00   3.0000000e+00   2.5624000e+03   4.0000000e+00
   1.2401000e+04   1.0000000e+00   3.0000000e+00   2.5627000e+03   4.0000000e+00
   1.2401000e+04   1.0000000e+00   3.0000000e+00   2.5631400e+03   4.0000000e+00
   1.2401000e+04   1.0000000e+00   3.0000000e+00   2.5640600e+03   4.0000000e+00
   1.2401000e+04   1.0000000e+00   3.0000000e+00   2.5643400e+03   4.0000000e+00
   1.2401000e+04   1.0000000e+00   3.0000000e+00   2.5648000e+03   4.0000000e+00
   1.2401000e+04   1.0000000e+00   3.0000000e+00   2.5650800e+03   4.0000000e+00
   1.2401000e+04   1.0000000e+00   3.0000000e+00   2.5657000e+03   4.0000000e+00
   1.2401000e+04   1.0000000e+00   3.0000000e+00   2.5670400e+03   4.0000000e+00
   1.2401000e+04   1.0000000e+00   3.0000000e+00   2.5684200e+03   4.0000000e+00
   1.2401000e+04   1.0000000e+00   3.0000000e+00   2.5689600e+03   4.0000000e+00
   1.2401000e+04   1.0000000e+00   3.0000000e+00   2.5969600e+03   5.0000000e+00
   1.2401000e+04   1.0000000e+00   3.0000000e+00   3.1597000e+03   3.0000000e+00
   1.2401000e+04   1.0000000e+00   3.0000000e+00   3.1631600e+03   4.0000000e+00
   1.2401000e+04   1.0000000e+00   3.0000000e+00   3.1658600e+03   4.0000000e+00
   1.2401000e+04   1.0000000e+00   3.0000000e+00   3.1665000e+03   4.0000000e+00
   1.2401000e+04   1.0000000e+00   3.0000000e+00   3.1675000e+03   4.0000000e+00
   1.2401000e+04   1.0000000e+00   3.0000000e+00   3.1679800e+03   4.0000000e+00
   1.2401000e+04   1.0000000e+00   3.0000000e+00   3.1682600e+03   4.0000000e+00
   1.2401000e+04   1.0000000e+00   3.0000000e+00   3.1686600e+03   4.0000000e+00
   1.2401000e+04   1.0000000e+00   3.0000000e+00   3.1701000e+03   4.0000000e+00
   1.2401000e+04   1.0000000e+00   3.0000000e+00   3.1704400e+03   4.0000000e+00
   1.2401000e+04   1.0000000e+00   3.0000000e+00   3.1709000e+03   4.0000000e+00
   1.2401000e+04   1.0000000e+00   3.0000000e+00   3.1713000e+03   4.0000000e+00
   1.2401000e+04   1.0000000e+00   3.0000000e+00   3.1715600e+03   4.0000000e+00
   1.2401000e+04   1.0000000e+00   3.0000000e+00   3.1721800e+03   4.0000000e+00
   1.2401000e+04   1.0000000e+00   3.0000000e+00   3.1724400e+03   4.0000000e+00
   1.2401000e+04   1.0000000e+00   3.0000000e+00   3.1736800e+03   4.0000000e+00
   1.2401000e+04   1.0000000e+00   3.0000000e+00   3.1741200e+03   4.0000000e+00
   1.2401000e+04   1.0000000e+00   3.0000000e+00   3.1742400e+03   4.0000000e+00
   1.2401000e+04   1.0000000e+00   3.0000000e+00   3.1746800e+03   4.0000000e+00
   1.2401000e+04   1.0000000e+00   3.0000000e+00   3.1749200e+03   4.0000000e+00
   1.2401000e+04   1.0000000e+00   3.0000000e+00   3.1752000e+03   4.0000000e+00
   1.2401000e+04   1.0000000e+00   3.0000000e+00   3.1757200e+03   4.0000000e+00
   1.2401000e+04   1.0000000e+00   3.0000000e+00   3.1764400e+03   4.0000000e+00
   1.2401000e+04   1.0000000e+00   3.0000000e+00   3.1777800e+03   4.0000000e+00
   1.2401000e+04   1.0000000e+00   3.0000000e+00   3.1789800e+03   4.0000000e+00
   1.2401000e+04   1.0000000e+00   3.0000000e+00   3.1799200e+03   4.0000000e+00
   1.2401000e+04   1.0000000e+00   3.0000000e+00   3.1803600e+03   4.0000000e+00
   1.2401000e+04   1.0000000e+00   3.0000000e+00   3.1807800e+03   4.0000000e+00
   1.2401000e+04   1.0000000e+00   3.0000000e+00   3.1809400e+03   4.0000000e+00
   1.2401000e+04   1.0000000e+00   3.0000000e+00   3.1812400e+03   4.0000000e+00
   1.2401000e+04   1.0000000e+00   3.0000000e+00   3.1816600e+03   4.0000000e+00
   1.2401000e+04   1.0000000e+00   3.0000000e+00   3.1830800e+03   4.0000000e+00
   1.2401000e+04   1.0000000e+00   3.0000000e+00   3.1834600e+03   4.0000000e+00
   1.2401000e+04   1.0000000e+00   3.0000000e+00   3.1847600e+03   4.0000000e+00
   1.2401000e+04   1.0000000e+00   3.0000000e+00   3.1861800e+03   4.0000000e+00
   1.2401000e+04   1.0000000e+00   3.0000000e+00   3.1867000e+03   4.0000000e+00
   1.2401000e+04   1.0000000e+00   3.0000000e+00   3.1871600e+03   4.0000000e+00
   1.2401000e+04   1.0000000e+00   3.0000000e+00   3.2107000e+03   5.0000000e+00
   1.2401000e+04   1.0000000e+00   3.0000000e+00   4.0391400e+03   3.0000000e+00
   1.2401000e+04   1.0000000e+00   3.0000000e+00   4.0400600e+03   4.0000000e+00
   1.2401000e+04   1.0000000e+00   3.0000000e+00   4.0417400e+03   4.0000000e+00
   1.2401000e+04   1.0000000e+00   3.0000000e+00   4.0431000e+03   4.0000000e+00
   1.2401000e+04   1.0000000e+00   3.0000000e+00   4.0441000e+03   4.0000000e+00
   1.2401000e+04   1.0000000e+00   3.0000000e+00   4.0445200e+03   4.0000000e+00
   1.2401000e+04   1.0000000e+00   3.0000000e+00   4.0447400e+03   4.0000000e+00
   1.2401000e+04   1.0000000e+00   3.0000000e+00   4.0451600e+03   4.0000000e+00
   1.2401000e+04   1.0000000e+00   3.0000000e+00   4.0462400e+03   4.0000000e+00
   1.2401000e+04   1.0000000e+00   3.0000000e+00   4.0465600e+03   4.0000000e+00
   1.2401000e+04   1.0000000e+00   3.0000000e+00   4.0471400e+03   4.0000000e+00
   1.2401000e+04   1.0000000e+00   3.0000000e+00   4.0474200e+03   4.0000000e+00
   1.2401000e+04   1.0000000e+00   3.0000000e+00   4.0478400e+03   4.0000000e+00
   1.2401000e+04   1.0000000e+00   3.0000000e+00   4.0481800e+03   4.0000000e+00
   1.2401000e+04   1.0000000e+00   3.0000000e+00   4.0486800e+03   4.0000000e+00
   1.2401000e+04   1.0000000e+00   3.0000000e+00   4.0489200e+03   4.0000000e+00
   1.2401000e+04   1.0000000e+00   3.0000000e+00   4.0495000e+03   4.0000000e+00
   1.2401000e+04   1.0000000e+00   3.0000000e+00   4.0497800e+03   4.0000000e+00
   1.2401000e+04   1.0000000e+00   3.0000000e+00   4.0506400e+03   4.0000000e+00
   1.2401000e+04   1.0000000e+00   3.0000000e+00   4.0513000e+03   4.0000000e+00
   1.2401000e+04   1.0000000e+00   3.0000000e+00   4.0515800e+03   4.0000000e+00
   1.2401000e+04   1.0000000e+00   3.0000000e+00   4.0519200e+03   4.0000000e+00
   1.2401000e+04   1.0000000e+00   3.0000000e+00   4.0522400e+03   4.0000000e+00
   1.2401000e+04   1.0000000e+00   3.0000000e+00   4.0525600e+03   4.0000000e+00
   1.2401000e+04   1.0000000e+00   3.0000000e+00   4.0530600e+03   4.0000000e+00
   1.2401000e+04   1.0000000e+00   3.0000000e+00   4.0536200e+03   4.0000000e+00
   1.2401000e+04   1.0000000e+00   3.0000000e+00   4.0546200e+03   4.0000000e+00
   1.2401000e+04   1.0000000e+00   3.0000000e+00   4.0558800e+03   4.0000000e+00
   1.2401000e+04   1.0000000e+00   3.0000000e+00   4.0564600e+03   4.0000000e+00
   1.2401000e+04   1.0000000e+00   3.0000000e+00   4.0571400e+03   4.0000000e+00
   1.2401000e+04   1.0000000e+00   3.0000000e+00   4.0574000e+03   4.0000000e+00
   1.2401000e+04   1.0000000e+00   3.0000000e+00   4.0579200e+03   4.0000000e+00
   1.2401000e+04   1.0000000e+00   3.0000000e+00   4.0581000e+03   4.0000000e+00
   1.2401000e+04   1.0000000e+00   3.0000000e+00   4.0587400e+03   4.0000000e+00
   1.2401000e+04   1.0000000e+00   3.0000000e+00   4.0590600e+03   4.0000000e+00
   1.2401000e+04   1.0000000e+00   3.0000000e+00   4.0594600e+03   4.0000000e+00
   1.2401000e+04   1.0000000e+00   3.0000000e+00   4.0596600e+03   4.0000000e+00
   1.2401000e+04   1.0000000e+00   3.0000000e+00   4.0598600e+03   4.0000000e+00
   1.2401000e+04   1.0000000e+00   3.0000000e+00   4.0603200e+03   4.0000000e+00
   1.2401000e+04   1.0000000e+00   3.0000000e+00   4.0610400e+03   4.0000000e+00
   1.2401000e+04   1.0000000e+00   3.0000000e+00   4.0619200e+03   4.0000000e+00
   1.2401000e+04   1.0000000e+00   3.0000000e+00   4.0822800e+03   4.0000000e+00
   1.2401000e+04   1.0000000e+00   3.0000000e+00   4.0832600e+03   4.0000000e+00
   1.2401000e+04   1.0000000e+00   3.0000000e+00   4.0941400e+03   5.0000000e+00
   1.2401000e+04   1.0000000e+00   3.0000000e+00   4.4004200e+03   3.0000000e+00
   1.2401000e+04   1.0000000e+00   3.0000000e+00   4.4041800e+03   4.0000000e+00
   1.2401000e+04   1.0000000e+00   3.0000000e+00   4.4161400e+03   4.0000000e+00
   1.2401000e+04   1.0000000e+00   3.0000000e+00   4.4176800e+03   4.0000000e+00
   1.2401000e+04   1.0000000e+00   3.0000000e+00   4.4192200e+03   4.0000000e+00
   1.2401000e+04   1.0000000e+00   3.0000000e+00   4.4203400e+03   4.0000000e+00
   1.2401000e+04   1.0000000e+00   3.0000000e+00   4.4207400e+03   4.0000000e+00
   1.2401000e+04   1.0000000e+00   3.0000000e+00   4.4212000e+03   4.0000000e+00
   1.2401000e+04   1.0000000e+00   3.0000000e+00   4.4217400e+03   4.0000000e+00
   1.2401000e+04   1.0000000e+00   3.0000000e+00   4.4223600e+03   4.0000000e+00
   1.2401000e+04   1.0000000e+00   3.0000000e+00   4.4228800e+03   4.0000000e+00
   1.2401000e+04   1.0000000e+00   3.0000000e+00   4.4237200e+03   4.0000000e+00
   1.2401000e+04   1.0000000e+00   3.0000000e+00   4.4244400e+03   4.0000000e+00
   1.2401000e+04   1.0000000e+00   3.0000000e+00   4.4247200e+03   4.0000000e+00
   1.2401000e+04   1.0000000e+00   3.0000000e+00   4.4251200e+03   4.0000000e+00
   1.2401000e+04   1.0000000e+00   3.0000000e+00   4.4256000e+03   4.0000000e+00
   1.2401000e+04   1.0000000e+00   3.0000000e+00   4.4259200e+03   4.0000000e+00
   1.2401000e+04   1.0000000e+00   3.0000000e+00   4.4264200e+03   4.0000000e+00
   1.2401000e+04   1.0000000e+00   3.0000000e+00   4.4275000e+03   4.0000000e+00
   1.2401000e+04   1.0000000e+00   3.0000000e+00   4.4281400e+03   4.0000000e+00
   1.2401000e+04   1.0000000e+00   3.0000000e+00   4.4284000e+03   4.0000000e+00
   1.2401000e+04   1.0000000e+00   3.0000000e+00   4.4286600e+03   4.0000000e+00
   1.2401000e+04   1.0000000e+00   3.0000000e+00   4.4290200e+03   4.0000000e+00
   1.2401000e+04   1.0000000e+00   3.0000000e+00   4.4297800e+03   4.0000000e+00
   1.2401000e+04   1.0000000e+00   3.0000000e+00   4.4311600e+03   4.0000000e+00
   1.2401000e+04   1.0000000e+00   3.0000000e+00   4.4324400e+03   4.0000000e+00
   1.2401000e+04   1.0000000e+00   3.0000000e+00   4.4331600e+03   4.0000000e+00
   1.2401000e+04   1.0000000e+00   3.0000000e+00   4.4334800e+03   4.0000000e+00
   1.2401000e+04   1.0000000e+00   3.0000000e+00   4.4338800e+03   4.0000000e+00
   1.2401000e+04   1.0000000e+00   3.0000000e+00   4.4343400e+03   4.0000000e+00
   1.2401000e+04   1.0000000e+00   3.0000000e+00   4.4349400e+03   4.0000000e+00
   1.2401000e+04   1.0000000e+00   3.0000000e+00   4.4365600e+03   4.0000000e+00
   1.2401000e+04   1.0000000e+00   3.0000000e+00   4.4597000e+03   4.0000000e+00
   1.2401000e+04   1.0000000e+00   3.0000000e+00   4.4624200e+03   5.0000000e+00
   1.2401000e+04   1.0000000e+00   3.0000000e+00   4.5616200e+03   3.0000000e+00
   1.2401000e+04   1.0000000e+00   3.0000000e+00   4.5721800e+03   4.0000000e+00
   1.2401000e+04   1.0000000e+00   3.0000000e+00   4.5733800e+03   4.0000000e+00
   1.2401000e+04   1.0000000e+00   3.0000000e+00   4.5738800e+03   4.0000000e+00
   1.2401000e+04   1.0000000e+00   3.0000000e+00   4.5742000e+03   4.0000000e+00
   1.2401000e+04   1.0000000e+00   3.0000000e+00   4.5746000e+03   4.0000000e+00
   1.2401000e+04   1.0000000e+00   3.0000000e+00   4.5754200e+03   4.0000000e+00
   1.2401000e+04   1.0000000e+00   3.0000000e+00   4.5757600e+03   4.0000000e+00
   1.2401000e+04   1.0000000e+00   3.0000000e+00   4.5760200e+03   4.0000000e+00
   1.2401000e+04   1.0000000e+00   3.0000000e+00   4.5763400e+03   4.0000000e+00
   1.2401000e+04   1.0000000e+00   3.0000000e+00   4.5766600e+03   4.0000000e+00
   1.2401000e+04   1.0000000e+00   3.0000000e+00   4.5769000e+03   4.0000000e+00
   1.2401000e+04   1.0000000e+00   3.0000000e+00   4.5776200e+03   4.0000000e+00
   1.2401000e+04   1.0000000e+00   3.0000000e+00   4.5784800e+03   4.0000000e+00
   1.2401000e+04   1.0000000e+00   3.0000000e+00   4.5788400e+03   4.0000000e+00
   1.2401000e+04   1.0000000e+00   3.0000000e+00   4.5791000e+03   4.0000000e+00
   1.2401000e+04   1.0000000e+00   3.0000000e+00   4.5794800e+03   4.0000000e+00
   1.2401000e+04   1.0000000e+00   3.0000000e+00   4.5800400e+03   4.0000000e+00
   1.2401000e+04   1.0000000e+00   3.0000000e+00   4.5804200e+03   4.0000000e+00
   1.2401000e+04   1.0000000e+00   3.0000000e+00   4.5813800e+03   4.0000000e+00
   1.2401000e+04   1.0000000e+00   3.0000000e+00   4.5829400e+03   4.0000000e+00
   1.2401000e+04   1.0000000e+00   3.0000000e+00   4.5841800e+03   4.0000000e+00
   1.2401000e+04   1.0000000e+00   3.0000000e+00   4.5845000e+03   4.0000000e+00
   1.2401000e+04   1.0000000e+00   3.0000000e+00   4.5849800e+03   4.0000000e+00
   1.2401000e+04   1.0000000e+00   3.0000000e+00   4.5855800e+03   4.0000000e+00
   1.2401000e+04   1.0000000e+00   3.0000000e+00   4.5860200e+03   4.0000000e+00
   1.2401000e+04   1.0000000e+00   3.0000000e+00   4.5861800e+03   4.0000000e+00
   1.2401000e+04   1.0000000e+00   3.0000000e+00   4.5865800e+03   4.0000000e+00
   1.2401000e+04   1.0000000e+00   3.0000000e+00   4.5870200e+03   4.0000000e+00
   1.2401000e+04   1.0000000e+00   3.0000000e+00   4.5875000e+03   4.0000000e+00
   1.2401000e+04   1.0000000e+00   3.0000000e+00   4.6206200e+03   5.0000000e+00
   1.2401000e+04   1.0000000e+00   3.0000000e+00   5.1352800e+03   3.0000000e+00
   1.2401000e+04   1.0000000e+00   3.0000000e+00   5.1374600e+03   4.0000000e+00
   1.2401000e+04   1.0000000e+00   3.0000000e+00   5.1398200e+03   4.0000000e+00
   1.2401000e+04   1.0000000e+00   3.0000000e+00   5.1431600e+03   4.0000000e+00
   1.2401000e+04   1.0000000e+00   3.0000000e+00   5.1452800e+03   4.0000000e+00
   1.2401000e+04   1.0000000e+00   3.0000000e+00   5.1470400e+03   4.0000000e+00
   1.2401000e+04   1.0000000e+00   3.0000000e+00   5.1474200e+03   4.0000000e+00
   1.2401000e+04   1.0000000e+00   3.0000000e+00   5.1485800e+03   4.0000000e+00
   1.2401000e+04   1.0000000e+00   3.0000000e+00   5.1489200e+03   4.0000000e+00
   1.2401000e+04   1.0000000e+00   3.0000000e+00   5.1491400e+03   4.0000000e+00
   1.2401000e+04   1.0000000e+00   3.0000000e+00   5.1494600e+03   4.0000000e+00
   1.2401000e+04   1.0000000e+00   3.0000000e+00   5.1498400e+03   4.0000000e+00
   1.2401000e+04   1.0000000e+00   3.0000000e+00   5.1501000e+03   4.0000000e+00
   1.2401000e+04   1.0000000e+00   3.0000000e+00   5.1504400e+03   4.0000000e+00
   1.2401000e+04   1.0000000e+00   3.0000000e+00   5.1516200e+03   4.0000000e+00
   1.2401000e+04   1.0000000e+00   3.0000000e+00   5.1522000e+03   4.0000000e+00
   1.2401000e+04   1.0000000e+00   3.0000000e+00   5.1526200e+03   4.0000000e+00
   1.2401000e+04   1.0000000e+00   3.0000000e+00   5.1530800e+03   4.0000000e+00
   1.2401000e+04   1.0000000e+00   3.0000000e+00   5.1533800e+03   4.0000000e+00
   1.2401000e+04   1.0000000e+00   3.0000000e+00   5.1540400e+03   4.0000000e+00
   1.2401000e+04   1.0000000e+00   3.0000000e+00   5.1550400e+03   4.0000000e+00
   1.2401000e+04   1.0000000e+00   3.0000000e+00   5.1553200e+03   4.0000000e+00
   1.2401000e+04   1.0000000e+00   3.0000000e+00   5.1562200e+03   4.0000000e+00
   1.2401000e+04   1.0000000e+00   3.0000000e+00   5.1564600e+03   4.0000000e+00
   1.2401000e+04   1.0000000e+00   3.0000000e+00   5.1573800e+03   4.0000000e+00
   1.2401000e+04   1.0000000e+00   3.0000000e+00   5.1576400e+03   4.0000000e+00
   1.2401000e+04   1.0000000e+00   3.0000000e+00   5.1579400e+03   4.0000000e+00
   1.2401000e+04   1.0000000e+00   3.0000000e+00   5.1582200e+03   4.0000000e+00
   1.2401000e+04   1.0000000e+00   3.0000000e+00   5.1590400e+03   4.0000000e+00
   1.2401000e+04   1.0000000e+00   3.0000000e+00   5.1598800e+03   4.0000000e+00
   1.2401000e+04   1.0000000e+00   3.0000000e+00   5.1602200e+03   4.0000000e+00
   1.2401000e+04   1.0000000e+00   3.0000000e+00   5.1615000e+03   4.0000000e+00
   1.2401000e+04   1.0000000e+00   3.0000000e+00   5.1617800e+03   4.0000000e+00
   1.2401000e+04   1.0000000e+00   3.0000000e+00   5.1619600e+03   4.0000000e+00
   1.2401000e+04   1.0000000e+00   3.0000000e+00   5.1628000e+03   4.0000000e+00
   1.2401000e+04   1.0000000e+00   3.0000000e+00   5.1633000e+03   4.0000000e+00
   1.2401000e+04   1.0000000e+00   3.0000000e+00   5.1637000e+03   4.0000000e+00
   1.2401000e+04   1.0000000e+00   3.0000000e+00   5.1642200e+03   4.0000000e+00
   1.2401000e+04   1.0000000e+00   3.0000000e+00   5.1646800e+03   4.0000000e+00
   1.2401000e+04   1.0000000e+00   3.0000000e+00   5.1668200e+03   4.0000000e+00
   1.2401000e+04   1.0000000e+00   3.0000000e+00   5.1671800e+03   4.0000000e+00
   1.2401000e+04   1.0000000e+00   3.0000000e+00   5.1902800e+03   5.0000000e+00
   1.2401000e+04   1.0000000e+00   3.0000000e+00   5.5883200e+03   3.0000000e+00
   1.2401000e+04   1.0000000e+00   3.0000000e+00   5.5932600e+03   4.0000000e+00
   1.2401000e+04   1.0000000e+00   3.0000000e+00   5.5942600e+03   4.0000000e+00
   1.2401000e+04   1.0000000e+00   3.0000000e+00   5.5955800e+03   4.0000000e+00
   1.2401000e+04   1.0000000e+00   3.0000000e+00   5.5965200e+03   4.0000000e+00
   1.2401000e+04   1.0000000e+00   3.0000000e+00   5.5967800e+03   4.0000000e+00
   1.2401000e+04   1.0000000e+00   3.0000000e+00   5.5977800e+03   4.0000000e+00
   1.2401000e+04   1.0000000e+00   3.0000000e+00   5.5988000e+03   4.0000000e+00
   1.2401000e+04   1.0000000e+00   3.0000000e+00   5.6002600e+03   4.0000000e+00
   1.2401000e+04   1.0000000e+00   3.0000000e+00   5.6003200e+03   4.0000000e+00
   1.2401000e+04   1.0000000e+00   3.0000000e+00   5.6006600e+03   4.0000000e+00
   1.2401000e+04   1.0000000e+00   3.0000000e+00   5.6009000e+03   4.0000000e+00
   1.2401000e+04   1.0000000e+00   3.0000000e+00   5.6012000e+03   4.0000000e+00
   1.2401000e+04   1.0000000e+00   3.0000000e+00   5.6016800e+03   4.0000000e+00
   1.2401000e+04   1.0000000e+00   3.0000000e+00   5.6027200e+03   4.0000000e+00
   1.2401000e+04   1.0000000e+00   3.0000000e+00   5.6028400e+03   4.0000000e+00
   1.2401000e+04   1.0000000e+00   3.0000000e+00   5.6032800e+03   4.0000000e+00
   1.2401000e+04   1.0000000e+00   3.0000000e+00   5.6046000e+03   4.0000000e+00
   1.2401000e+04   1.0000000e+00   3.0000000e+00   5.6050400e+03   4.0000000e+00
   1.2401000e+04   1.0000000e+00   3.0000000e+00   5.6053400e+03   4.0000000e+00
   1.2401000e+04   1.0000000e+00   3.0000000e+00   5.6056200e+03   4.0000000e+00
   1.2401000e+04   1.0000000e+00   3.0000000e+00   5.6059200e+03   4.0000000e+00
   1.2401000e+04   1.0000000e+00   3.0000000e+00   5.6064200e+03   4.0000000e+00
   1.2401000e+04   1.0000000e+00   3.0000000e+00   5.6070200e+03   4.0000000e+00
   1.2401000e+04   1.0000000e+00   3.0000000e+00   5.6074600e+03   4.0000000e+00
   1.2401000e+04   1.0000000e+00   3.0000000e+00   5.6367600e+03   4.0000000e+00
   1.2401000e+04   1.0000000e+00   3.0000000e+00   5.6377600e+03   4.0000000e+00
   1.2401000e+04   1.0000000e+00   3.0000000e+00   5.6483200e+03   5.0000000e+00
   1.2401000e+04   1.0000000e+00   3.0000000e+00   5.7033200e+03   3.0000000e+00
   1.2401000e+04   1.0000000e+00   3.0000000e+00   5.7102800e+03   4.0000000e+00
   1.2401000e+04   1.0000000e+00   3.0000000e+00   5.7133400e+03   4.0000000e+00
   1.2401000e+04   1.0000000e+00   3.0000000e+00   5.7146200e+03   4.0000000e+00
   1.2401000e+04   1.0000000e+00   3.0000000e+00   5.7152200e+03   4.0000000e+00
   1.2401000e+04   1.0000000e+00   3.0000000e+00   5.7156800e+03   4.0000000e+00
   1.2401000e+04   1.0000000e+00   3.0000000e+00   5.7169400e+03   4.0000000e+00
   1.2401000e+04   1.0000000e+00   3.0000000e+00   5.7172600e+03   4.0000000e+00
   1.2401000e+04   1.0000000e+00   3.0000000e+00   5.7185800e+03   4.0000000e+00
   1.2401000e+04   1.0000000e+00   3.0000000e+00   5.7189200e+03   4.0000000e+00
   1.2401000e+04   1.0000000e+00   3.0000000e+00   5.7191600e+03   4.0000000e+00
   1.2401000e+04   1.0000000e+00   3.0000000e+00   5.7195000e+03   4.0000000e+00
   1.2401000e+04   1.0000000e+00   3.0000000e+00   5.7198000e+03   4.0000000e+00
   1.2401000e+04   1.0000000e+00   3.0000000e+00   5.7203400e+03   4.0000000e+00
   1.2401000e+04   1.0000000e+00   3.0000000e+00   5.7206400e+03   4.0000000e+00
   1.2401000e+04   1.0000000e+00   3.0000000e+00   5.7213600e+03   4.0000000e+00
   1.2401000e+04   1.0000000e+00   3.0000000e+00   5.7218600e+03   4.0000000e+00
   1.2401000e+04   1.0000000e+00   3.0000000e+00   5.7229400e+03   4.0000000e+00
   1.2401000e+04   1.0000000e+00   3.0000000e+00   5.7233400e+03   4.0000000e+00
   1.2401000e+04   1.0000000e+00   3.0000000e+00   5.7241400e+03   4.0000000e+00
   1.2401000e+04   1.0000000e+00   3.0000000e+00   5.7243800e+03   4.0000000e+00
   1.2401000e+04   1.0000000e+00   3.0000000e+00   5.7247200e+03   4.0000000e+00
   1.2401000e+04   1.0000000e+00   3.0000000e+00   5.7249200e+03   4.0000000e+00
   1.2401000e+04   1.0000000e+00   3.0000000e+00   5.7252000e+03   4.0000000e+00
   1.2401000e+04   1.0000000e+00   3.0000000e+00   5.7257200e+03   4.0000000e+00
   1.2401000e+04   1.0000000e+00   3.0000000e+00   5.7264000e+03   4.0000000e+00
   1.2401000e+04   1.0000000e+00   3.0000000e+00   5.7269000e+03   4.0000000e+00
   1.2401000e+04   1.0000000e+00   3.0000000e+00   5.7290400e+03   4.0000000e+00
   1.2401000e+04   1.0000000e+00   3.0000000e+00   5.7623200e+03   5.0000000e+00
   1.2401000e+04   1.0000000e+00   3.0000000e+00   6.3685400e+03   3.0000000e+00
   1.2401000e+04   1.0000000e+00   3.0000000e+00   6.3707200e+03   4.0000000e+00
   1.2401000e+04   1.0000000e+00   3.0000000e+00   6.3741600e+03   4.0000000e+00
   1.2401000e+04   1.0000000e+00   3.0000000e+00   6.3757600e+03   4.0000000e+00
   1.2401000e+04   1.0000000e+00   3.0000000e+00   6.3771400e+03   4.0000000e+00
   1.2401000e+04   1.0000000e+00   3.0000000e+00   6.3800800e+03   4.0000000e+00
   1.2401000e+04   1.0000000e+00   3.0000000e+00   6.3806200e+03   4.0000000e+00
   1.2401000e+04   1.0000000e+00   3.0000000e+00   6.3818000e+03   4.0000000e+00
   1.2401000e+04   1.0000000e+00   3.0000000e+00   6.3819000e+03   4.0000000e+00
   1.2401000e+04   1.0000000e+00   3.0000000e+00   6.3822000e+03   4.0000000e+00
   1.2401000e+04   1.0000000e+00   3.0000000e+00   6.3825200e+03   4.0000000e+00
   1.2401000e+04   1.0000000e+00   3.0000000e+00   6.3828600e+03   4.0000000e+00
   1.2401000e+04   1.0000000e+00   3.0000000e+00   6.3834200e+03   4.0000000e+00
   1.2401000e+04   1.0000000e+00   3.0000000e+00   6.3837800e+03   4.0000000e+00
   1.2401000e+04   1.0000000e+00   3.0000000e+00   6.3850200e+03   4.0000000e+00
   1.2401000e+04   1.0000000e+00   3.0000000e+00   6.3851600e+03   4.0000000e+00
   1.2401000e+04   1.0000000e+00   3.0000000e+00   6.3858600e+03   4.0000000e+00
   1.2401000e+04   1.0000000e+00   3.0000000e+00   6.3859800e+03   4.0000000e+00
   1.2401000e+04   1.0000000e+00   3.0000000e+00   6.3862600e+03   4.0000000e+00
   1.2401000e+04   1.0000000e+00   3.0000000e+00   6.3867000e+03   4.0000000e+00
   1.2401000e+04   1.0000000e+00   3.0000000e+00   6.3872000e+03   4.0000000e+00
   1.2401000e+04   1.0000000e+00   3.0000000e+00   6.3886400e+03   4.0000000e+00
   1.2401000e+04   1.0000000e+00   3.0000000e+00   6.3887000e+03   4.0000000e+00
   1.2401000e+04   1.0000000e+00   3.0000000e+00   6.3889800e+03   4.0000000e+00
   1.2401000e+04   1.0000000e+00   3.0000000e+00   6.3895600e+03   4.0000000e+00
   1.2401000e+04   1.0000000e+00   3.0000000e+00   6.3897600e+03   4.0000000e+00
   1.2401000e+04   1.0000000e+00   3.0000000e+00   6.3901200e+03   4.0000000e+00
   1.2401000e+04   1.0000000e+00   3.0000000e+00   6.3907400e+03   4.0000000e+00
   1.2401000e+04   1.0000000e+00   3.0000000e+00   6.3913000e+03   4.0000000e+00
   1.2401000e+04   1.0000000e+00   3.0000000e+00   6.3916400e+03   4.0000000e+00
   1.2401000e+04   1.0000000e+00   3.0000000e+00   6.3930000e+03   4.0000000e+00
   1.2401000e+04   1.0000000e+00   3.0000000e+00   6.3946000e+03   4.0000000e+00
   1.2401000e+04   1.0000000e+00   3.0000000e+00   6.3949200e+03   4.0000000e+00
   1.2401000e+04   1.0000000e+00   3.0000000e+00   6.3957200e+03   4.0000000e+00
   1.2401000e+04   1.0000000e+00   3.0000000e+00   6.3964800e+03   4.0000000e+00
   1.2401000e+04   1.0000000e+00   3.0000000e+00   6.3967200e+03   4.0000000e+00
   1.2401000e+04   1.0000000e+00   3.0000000e+00   6.4265400e+03   5.0000000e+00
   1.2401000e+04   1.0000000e+00   3.0000000e+00   6.6193200e+03   3.0000000e+00
   1.2401000e+04   1.0000000e+00   3.0000000e+00   6.6230200e+03   4.0000000e+00
   1.2401000e+04   1.0000000e+00   3.0000000e+00   6.6255000e+03   4.0000000e+00
   1.2401000e+04   1.0000000e+00   3.0000000e+00   6.6278800e+03   4.0000000e+00
   1.2401000e+04   1.0000000e+00   3.0000000e+00   6.6292800e+03   4.0000000e+00
   1.2401000e+04   1.0000000e+00   3.0000000e+00   6.6305000e+03   4.0000000e+00
   1.2401000e+04   1.0000000e+00   3.0000000e+00   6.6309400e+03   4.0000000e+00
   1.2401000e+04   1.0000000e+00   3.0000000e+00   6.6312600e+03   4.0000000e+00
   1.2401000e+04   1.0000000e+00   3.0000000e+00   6.6317200e+03   4.0000000e+00
   1.2401000e+04   1.0000000e+00   3.0000000e+00   6.6327400e+03   4.0000000e+00
   1.2401000e+04   1.0000000e+00   3.0000000e+00   6.6330000e+03   4.0000000e+00
   1.2401000e+04   1.0000000e+00   3.0000000e+00   6.6333200e+03   4.0000000e+00
   1.2401000e+04   1.0000000e+00   3.0000000e+00   6.6335800e+03   4.0000000e+00
   1.2401000e+04   1.0000000e+00   3.0000000e+00   6.6339000e+03   4.0000000e+00
   1.2401000e+04   1.0000000e+00   3.0000000e+00   6.6343000e+03   4.0000000e+00
   1.2401000e+04   1.0000000e+00   3.0000000e+00   6.6357000e+03   4.0000000e+00
   1.2401000e+04   1.0000000e+00   3.0000000e+00   6.6357600e+03   4.0000000e+00
   1.2401000e+04   1.0000000e+00   3.0000000e+00   6.6365800e+03   4.0000000e+00
   1.2401000e+04   1.0000000e+00   3.0000000e+00   6.6368800e+03   4.0000000e+00
   1.2401000e+04   1.0000000e+00   3.0000000e+00   6.6373000e+03   4.0000000e+00
   1.2401000e+04   1.0000000e+00   3.0000000e+00   6.6377600e+03   4.0000000e+00
   1.2401000e+04   1.0000000e+00   3.0000000e+00   6.6386400e+03   4.0000000e+00
   1.2401000e+04   1.0000000e+00   3.0000000e+00   6.6391200e+03   4.0000000e+00
   1.2401000e+04   1.0000000e+00   3.0000000e+00   6.6399800e+03   4.0000000e+00
   1.2401000e+04   1.0000000e+00   3.0000000e+00   6.6417800e+03   4.0000000e+00
   1.2401000e+04   1.0000000e+00   3.0000000e+00   6.6419000e+03   4.0000000e+00
   1.2401000e+04   1.0000000e+00   3.0000000e+00   6.6430600e+03   4.0000000e+00
   1.2401000e+04   1.0000000e+00   3.0000000e+00   6.6445600e+03   4.0000000e+00
   1.2401000e+04   1.0000000e+00   3.0000000e+00   6.6449200e+03   4.0000000e+00
   1.2401000e+04   1.0000000e+00   3.0000000e+00   6.6743200e+03   5.0000000e+00
   1.2401000e+04   1.0000000e+00   3.0000000e+00             Inf   6.0000000e+00
   1.2401000e+04   2.0000000e+00   1.0000000e+00   2.2166000e+02   1.0000000e+00
   1.2401000e+04   2.0000000e+00   1.0000000e+00   2.2406000e+02   4.0000000e+00
   1.2401000e+04   2.0000000e+00   1.0000000e+00   2.2490000e+02   4.0000000e+00
   1.2401000e+04   2.0000000e+00   1.0000000e+00   2.2508000e+02   4.0000000e+00
   1.2401000e+04   2.0000000e+00   1.0000000e+00   2.2526000e+02   4.0000000e+00
   1.2401000e+04   2.0000000e+00   1.0000000e+00   2.2576000e+02   4.0000000e+00
   1.2401000e+04   2.0000000e+00   1.0000000e+00   2.2654000e+02   4.0000000e+00
   1.2401000e+04   2.0000000e+00   1.0000000e+00   2.2672000e+02   4.0000000e+00
   1.2401000e+04   2.0000000e+00   1.0000000e+00   2.2728000e+02   4.0000000e+00
   1.2401000e+04   2.0000000e+00   1.0000000e+00   2.2804000e+02   4.0000000e+00
   1.2401000e+04   2.0000000e+00   1.0000000e+00   2.2876000e+02   4.0000000e+00
   1.2401000e+04   2.0000000e+00   1.0000000e+00   2.2928000e+02   4.0000000e+00
   1.2401000e+04   2.0000000e+00   1.0000000e+00   2.2978000e+02   4.0000000e+00
   1.2401000e+04   2.0000000e+00   1.0000000e+00   2.3016000e+02   4.0000000e+00
   1.2401000e+04   2.0000000e+00   1.0000000e+00   2.3058000e+02   4.0000000e+00
   1.2401000e+04   2.0000000e+00   1.0000000e+00   2.3074000e+02   4.0000000e+00
   1.2401000e+04   2.0000000e+00   1.0000000e+00   2.3144000e+02   4.0000000e+00
   1.2401000e+04   2.0000000e+00   1.0000000e+00   2.4364000e+02   4.0000000e+00
   1.2401000e+04   2.0000000e+00   1.0000000e+00   2.4536000e+02   4.0000000e+00
   1.2401000e+04   2.0000000e+00   1.0000000e+00   2.7666000e+02   5.0000000e+00
   1.2401000e+04   2.0000000e+00   1.0000000e+00   4.0974000e+02   1.0000000e+00
   1.2401000e+04   2.0000000e+00   1.0000000e+00   4.3340000e+02   4.0000000e+00
   1.2401000e+04   2.0000000e+00   1.0000000e+00   4.3390000e+02   4.0000000e+00
   1.2401000e+04   2.0000000e+00   1.0000000e+00   4.3458000e+02   4.0000000e+00
   1.2401000e+04   2.0000000e+00   1.0000000e+00   4.3518000e+02   4.0000000e+00
   1.2401000e+04   2.0000000e+00   1.0000000e+00   4.3582000e+02   4.0000000e+00
   1.2401000e+04   2.0000000e+00   1.0000000e+00   4.3698000e+02   4.0000000e+00
   1.2401000e+04   2.0000000e+00   1.0000000e+00   4.3734000e+02   4.0000000e+00
   1.2401000e+04   2.0000000e+00   1.0000000e+00   4.3768000e+02   4.0000000e+00
   1.2401000e+04   2.0000000e+00   1.0000000e+00   4.3796000e+02   4.0000000e+00
   1.2401000e+04   2.0000000e+00   1.0000000e+00   4.3828000e+02   4.0000000e+00
   1.2401000e+04   2.0000000e+00   1.0000000e+00   4.6474000e+02   5.0000000e+00
   1.2401000e+04   2.0000000e+00   1.0000000e+00   5.6388000e+02   1.0000000e+00
   1.2401000e+04   2.0000000e+00   1.0000000e+00   5.6666000e+02   4.0000000e+00
   1.2401000e+04   2.0000000e+00   1.0000000e+00   5.6756000e+02   4.0000000e+00
   1.2401000e+04   2.0000000e+00   1.0000000e+00   5.6798000e+02   4.0000000e+00
   1.2401000e+04   2.0000000e+00   1.0000000e+00   5.6826000e+02   4.0000000e+00
   1.2401000e+04   2.0000000e+00   1.0000000e+00   5.6914000e+02   4.0000000e+00
   1.2401000e+04   2.0000000e+00   1.0000000e+00   5.7096000e+02   4.0000000e+00
   1.2401000e+04   2.0000000e+00   1.0000000e+00   5.7170000e+02   4.0000000e+00
   1.2401000e+04   2.0000000e+00   1.0000000e+00   6.1788000e+02   5.0000000e+00
   1.2401000e+04   2.0000000e+00   1.0000000e+00   6.9418000e+02   1.0000000e+00
   1.2401000e+04   2.0000000e+00   1.0000000e+00   7.2302000e+02   4.0000000e+00
   1.2401000e+04   2.0000000e+00   1.0000000e+00   7.2358000e+02   4.0000000e+00
   1.2401000e+04   2.0000000e+00   1.0000000e+00   7.2404000e+02   4.0000000e+00
   1.2401000e+04   2.0000000e+00   1.0000000e+00   7.2486000e+02   4.0000000e+00
   1.2401000e+04   2.0000000e+00   1.0000000e+00   7.2616000e+02   4.0000000e+00
   1.2401000e+04   2.0000000e+00   1.0000000e+00   7.2676000e+02   4.0000000e+00
   1.2401000e+04   2.0000000e+00   1.0000000e+00   7.5718000e+02   5.0000000e+00
   1.2401000e+04   2.0000000e+00   1.0000000e+00   8.0118000e+02   1.0000000e+00
   1.2401000e+04   2.0000000e+00   1.0000000e+00   7.9688000e+02   4.0000000e+00
   1.2401000e+04   2.0000000e+00   1.0000000e+00   8.0222000e+02   4.0000000e+00
   1.2401000e+04   2.0000000e+00   1.0000000e+00   8.0322000e+02   4.0000000e+00
   1.2401000e+04   2.0000000e+00   1.0000000e+00   8.0370000e+02   4.0000000e+00
   1.2401000e+04   2.0000000e+00   1.0000000e+00   8.0396000e+02   4.0000000e+00
   1.2401000e+04   2.0000000e+00   1.0000000e+00   8.0424000e+02   4.0000000e+00
   1.2401000e+04   2.0000000e+00   1.0000000e+00   8.0476000e+02   4.0000000e+00
   1.2401000e+04   2.0000000e+00   1.0000000e+00   8.0532000e+02   4.0000000e+00
   1.2401000e+04   2.0000000e+00   1.0000000e+00   8.0640000e+02   4.0000000e+00
   1.2401000e+04   2.0000000e+00   1.0000000e+00   8.0716000e+02   4.0000000e+00
   1.2401000e+04   2.0000000e+00   1.0000000e+00   8.0746000e+02   4.0000000e+00
   1.2401000e+04   2.0000000e+00   1.0000000e+00   8.0832000e+02   4.0000000e+00
   1.2401000e+04   2.0000000e+00   1.0000000e+00   8.4918000e+02   5.0000000e+00
   1.2401000e+04   2.0000000e+00   1.0000000e+00   1.4434400e+03   1.0000000e+00
   1.2401000e+04   2.0000000e+00   1.0000000e+00   1.4445800e+03   4.0000000e+00
   1.2401000e+04   2.0000000e+00   1.0000000e+00   1.4453600e+03   4.0000000e+00
   1.2401000e+04   2.0000000e+00   1.0000000e+00   1.4457600e+03   4.0000000e+00
   1.2401000e+04   2.0000000e+00   1.0000000e+00   1.4462200e+03   4.0000000e+00
   1.2401000e+04   2.0000000e+00   1.0000000e+00   1.4464800e+03   4.0000000e+00
   1.2401000e+04   2.0000000e+00   1.0000000e+00   1.4473200e+03   4.0000000e+00
   1.2401000e+04   2.0000000e+00   1.0000000e+00   1.4475600e+03   4.0000000e+00
   1.2401000e+04   2.0000000e+00   1.0000000e+00   1.4478400e+03   4.0000000e+00
   1.2401000e+04   2.0000000e+00   1.0000000e+00   1.4489600e+03   4.0000000e+00
   1.2401000e+04   2.0000000e+00   1.0000000e+00   1.4497800e+03   4.0000000e+00
   1.2401000e+04   2.0000000e+00   1.0000000e+00   1.5034400e+03   5.0000000e+00
   1.2401000e+04   2.0000000e+00   1.0000000e+00   1.7774400e+03   1.0000000e+00
   1.2401000e+04   2.0000000e+00   1.0000000e+00   1.7808200e+03   4.0000000e+00
   1.2401000e+04   2.0000000e+00   1.0000000e+00   1.7814200e+03   4.0000000e+00
   1.2401000e+04   2.0000000e+00   1.0000000e+00   1.7818400e+03   4.0000000e+00
   1.2401000e+04   2.0000000e+00   1.0000000e+00   1.7823600e+03   4.0000000e+00
   1.2401000e+04   2.0000000e+00   1.0000000e+00   1.7826600e+03   4.0000000e+00
   1.2401000e+04   2.0000000e+00   1.0000000e+00   1.7830200e+03   4.0000000e+00
   1.2401000e+04   2.0000000e+00   1.0000000e+00   1.7836800e+03   4.0000000e+00
   1.2401000e+04   2.0000000e+00   1.0000000e+00   1.8344400e+03   5.0000000e+00
   1.2401000e+04   2.0000000e+00   1.0000000e+00   2.4716800e+03   1.0000000e+00
   1.2401000e+04   2.0000000e+00   1.0000000e+00   2.4773400e+03   4.0000000e+00
   1.2401000e+04   2.0000000e+00   1.0000000e+00   2.4779200e+03   4.0000000e+00
   1.2401000e+04   2.0000000e+00   1.0000000e+00   2.4787800e+03   4.0000000e+00
   1.2401000e+04   2.0000000e+00   1.0000000e+00   2.4790600e+03   4.0000000e+00
   1.2401000e+04   2.0000000e+00   1.0000000e+00   2.4793400e+03   4.0000000e+00
   1.2401000e+04   2.0000000e+00   1.0000000e+00   2.4798600e+03   4.0000000e+00
   1.2401000e+04   2.0000000e+00   1.0000000e+00   2.4802800e+03   4.0000000e+00
   1.2401000e+04   2.0000000e+00   1.0000000e+00   2.5326800e+03   5.0000000e+00
   1.2401000e+04   2.0000000e+00   1.0000000e+00   2.9244200e+03   1.0000000e+00
   1.2401000e+04   2.0000000e+00   1.0000000e+00   2.9335600e+03   4.0000000e+00
   1.2401000e+04   2.0000000e+00   1.0000000e+00   2.9339000e+03   4.0000000e+00
   1.2401000e+04   2.0000000e+00   1.0000000e+00   2.9342200e+03   4.0000000e+00
   1.2401000e+04   2.0000000e+00   1.0000000e+00   2.9347600e+03   4.0000000e+00
   1.2401000e+04   2.0000000e+00   1.0000000e+00   2.9350600e+03   4.0000000e+00
   1.2401000e+04   2.0000000e+00   1.0000000e+00   2.9357600e+03   4.0000000e+00
   1.2401000e+04   2.0000000e+00   1.0000000e+00   2.9363200e+03   4.0000000e+00
   1.2401000e+04   2.0000000e+00   1.0000000e+00   2.9784200e+03   5.0000000e+00
   1.2401000e+04   2.0000000e+00   1.0000000e+00   3.0515600e+03   1.0000000e+00
   1.2401000e+04   2.0000000e+00   1.0000000e+00   3.0571400e+03   4.0000000e+00
   1.2401000e+04   2.0000000e+00   1.0000000e+00   3.0574800e+03   4.0000000e+00
   1.2401000e+04   2.0000000e+00   1.0000000e+00   3.0579800e+03   4.0000000e+00
   1.2401000e+04   2.0000000e+00   1.0000000e+00   3.0585200e+03   4.0000000e+00
   1.2401000e+04   2.0000000e+00   1.0000000e+00   3.0590200e+03   4.0000000e+00
   1.2401000e+04   2.0000000e+00   1.0000000e+00   3.0596200e+03   4.0000000e+00
   1.2401000e+04   2.0000000e+00   1.0000000e+00   3.0602200e+03   4.0000000e+00
   1.2401000e+04   2.0000000e+00   1.0000000e+00   3.0604600e+03   4.0000000e+00
   1.2401000e+04   2.0000000e+00   1.0000000e+00   3.1035600e+03   5.0000000e+00
   1.2401000e+04   2.0000000e+00   1.0000000e+00   3.4257000e+03   1.0000000e+00
   1.2401000e+04   2.0000000e+00   1.0000000e+00   3.4285600e+03   4.0000000e+00
   1.2401000e+04   2.0000000e+00   1.0000000e+00   3.4288200e+03   4.0000000e+00
   1.2401000e+04   2.0000000e+00   1.0000000e+00   3.4292600e+03   4.0000000e+00
   1.2401000e+04   2.0000000e+00   1.0000000e+00   3.4295400e+03   4.0000000e+00
   1.2401000e+04   2.0000000e+00   1.0000000e+00   3.4301400e+03   4.0000000e+00
   1.2401000e+04   2.0000000e+00   1.0000000e+00   3.4304600e+03   4.0000000e+00
   1.2401000e+04   2.0000000e+00   1.0000000e+00   3.4307000e+03   4.0000000e+00
   1.2401000e+04   2.0000000e+00   1.0000000e+00   3.4310200e+03   4.0000000e+00
   1.2401000e+04   2.0000000e+00   1.0000000e+00   3.4319800e+03   4.0000000e+00
   1.2401000e+04   2.0000000e+00   1.0000000e+00   3.4323200e+03   4.0000000e+00
   1.2401000e+04   2.0000000e+00   1.0000000e+00   3.4847000e+03   5.0000000e+00
   1.2401000e+04   2.0000000e+00   1.0000000e+00   3.5197000e+03   1.0000000e+00
   1.2401000e+04   2.0000000e+00   1.0000000e+00   3.5225600e+03   4.0000000e+00
   1.2401000e+04   2.0000000e+00   1.0000000e+00   3.5227800e+03   4.0000000e+00
   1.2401000e+04   2.0000000e+00   1.0000000e+00   3.5232800e+03   4.0000000e+00
   1.2401000e+04   2.0000000e+00   1.0000000e+00   3.5233400e+03   4.0000000e+00
   1.2401000e+04   2.0000000e+00   1.0000000e+00   3.5236400e+03   4.0000000e+00
   1.2401000e+04   2.0000000e+00   1.0000000e+00   3.5244000e+03   4.0000000e+00
   1.2401000e+04   2.0000000e+00   1.0000000e+00   3.5245400e+03   4.0000000e+00
   1.2401000e+04   2.0000000e+00   1.0000000e+00   3.5248600e+03   4.0000000e+00
   1.2401000e+04   2.0000000e+00   1.0000000e+00   3.5254800e+03   4.0000000e+00
   1.2401000e+04   2.0000000e+00   1.0000000e+00   3.5757000e+03   5.0000000e+00
   1.2401000e+04   2.0000000e+00   1.0000000e+00   3.8018200e+03   1.0000000e+00
   1.2401000e+04   2.0000000e+00   1.0000000e+00   3.8068600e+03   4.0000000e+00
   1.2401000e+04   2.0000000e+00   1.0000000e+00   3.8075200e+03   4.0000000e+00
   1.2401000e+04   2.0000000e+00   1.0000000e+00   3.8084000e+03   4.0000000e+00
   1.2401000e+04   2.0000000e+00   1.0000000e+00   3.8087800e+03   4.0000000e+00
   1.2401000e+04   2.0000000e+00   1.0000000e+00   3.8090600e+03   4.0000000e+00
   1.2401000e+04   2.0000000e+00   1.0000000e+00   3.8098200e+03   4.0000000e+00
   1.2401000e+04   2.0000000e+00   1.0000000e+00   3.8608200e+03   5.0000000e+00
   1.2401000e+04   2.0000000e+00   1.0000000e+00   4.0028600e+03   1.0000000e+00
   1.2401000e+04   2.0000000e+00   1.0000000e+00   4.0059600e+03   4.0000000e+00
   1.2401000e+04   2.0000000e+00   1.0000000e+00   4.0061400e+03   4.0000000e+00
   1.2401000e+04   2.0000000e+00   1.0000000e+00   4.0064000e+03   4.0000000e+00
   1.2401000e+04   2.0000000e+00   1.0000000e+00   4.0073000e+03   4.0000000e+00
   1.2401000e+04   2.0000000e+00   1.0000000e+00   4.0076600e+03   4.0000000e+00
   1.2401000e+04   2.0000000e+00   1.0000000e+00   4.0080000e+03   4.0000000e+00
   1.2401000e+04   2.0000000e+00   1.0000000e+00   4.0668600e+03   5.0000000e+00
   1.2401000e+04   2.0000000e+00   1.0000000e+00   4.2944000e+03   1.0000000e+00
   1.2401000e+04   2.0000000e+00   1.0000000e+00   4.2990800e+03   4.0000000e+00
   1.2401000e+04   2.0000000e+00   1.0000000e+00   4.2993200e+03   4.0000000e+00
   1.2401000e+04   2.0000000e+00   1.0000000e+00   4.3000000e+03   4.0000000e+00
   1.2401000e+04   2.0000000e+00   1.0000000e+00   4.3009800e+03   4.0000000e+00
   1.2401000e+04   2.0000000e+00   1.0000000e+00   4.3013800e+03   4.0000000e+00
   1.2401000e+04   2.0000000e+00   1.0000000e+00   4.3018600e+03   4.0000000e+00
   1.2401000e+04   2.0000000e+00   1.0000000e+00   4.3554000e+03   5.0000000e+00
   1.2401000e+04   2.0000000e+00   1.0000000e+00   4.4104000e+03   1.0000000e+00
   1.2401000e+04   2.0000000e+00   1.0000000e+00   4.4136400e+03   4.0000000e+00
   1.2401000e+04   2.0000000e+00   1.0000000e+00   4.4140600e+03   4.0000000e+00
   1.2401000e+04   2.0000000e+00   1.0000000e+00   4.4145800e+03   4.0000000e+00
   1.2401000e+04   2.0000000e+00   1.0000000e+00   4.4153400e+03   4.0000000e+00
   1.2401000e+04   2.0000000e+00   1.0000000e+00   4.4159400e+03   4.0000000e+00
   1.2401000e+04   2.0000000e+00   1.0000000e+00   4.4163400e+03   4.0000000e+00
   1.2401000e+04   2.0000000e+00   1.0000000e+00   4.4744000e+03   5.0000000e+00
   1.2401000e+04   2.0000000e+00   1.0000000e+00   4.5314000e+03   1.0000000e+00
   1.2401000e+04   2.0000000e+00   1.0000000e+00   4.5471600e+03   4.0000000e+00
   1.2401000e+04   2.0000000e+00   1.0000000e+00   4.5476600e+03   4.0000000e+00
   1.2401000e+04   2.0000000e+00   1.0000000e+00   4.5479400e+03   4.0000000e+00
   1.2401000e+04   2.0000000e+00   1.0000000e+00   4.5487000e+03   4.0000000e+00
   1.2401000e+04   2.0000000e+00   1.0000000e+00   4.5814000e+03   5.0000000e+00
   1.2401000e+04   2.0000000e+00   1.0000000e+00   4.7394000e+03   1.0000000e+00
   1.2401000e+04   2.0000000e+00   1.0000000e+00   4.8014000e+03   5.0000000e+00
   1.2401000e+04   2.0000000e+00   1.0000000e+00   5.1836600e+03   1.0000000e+00
   1.2401000e+04   2.0000000e+00   1.0000000e+00   5.1878800e+03   4.0000000e+00
   1.2401000e+04   2.0000000e+00   1.0000000e+00   5.1885800e+03   4.0000000e+00
   1.2401000e+04   2.0000000e+00   1.0000000e+00   5.1894600e+03   4.0000000e+00
   1.2401000e+04   2.0000000e+00   1.0000000e+00   5.1897200e+03   4.0000000e+00
   1.2401000e+04   2.0000000e+00   1.0000000e+00   5.1961000e+03   4.0000000e+00
   1.2401000e+04   2.0000000e+00   1.0000000e+00   5.1977000e+03   4.0000000e+00
   1.2401000e+04   2.0000000e+00   1.0000000e+00   5.1985200e+03   4.0000000e+00
   1.2401000e+04   2.0000000e+00   1.0000000e+00   5.1987600e+03   4.0000000e+00
   1.2401000e+04   2.0000000e+00   1.0000000e+00   5.2376600e+03   5.0000000e+00
   1.2401000e+04   2.0000000e+00   1.0000000e+00   5.2926600e+03   1.0000000e+00
   1.2401000e+04   2.0000000e+00   1.0000000e+00   5.2969600e+03   4.0000000e+00
   1.2401000e+04   2.0000000e+00   1.0000000e+00   5.2976200e+03   4.0000000e+00
   1.2401000e+04   2.0000000e+00   1.0000000e+00   5.2983800e+03   4.0000000e+00
   1.2401000e+04   2.0000000e+00   1.0000000e+00   5.2991400e+03   4.0000000e+00
   1.2401000e+04   2.0000000e+00   1.0000000e+00   5.3426600e+03   5.0000000e+00
   1.2401000e+04   2.0000000e+00   1.0000000e+00   5.6275000e+03   1.0000000e+00
   1.2401000e+04   2.0000000e+00   1.0000000e+00   5.6376800e+03   4.0000000e+00
   1.2401000e+04   2.0000000e+00   1.0000000e+00   5.6382400e+03   4.0000000e+00
   1.2401000e+04   2.0000000e+00   1.0000000e+00   5.6388800e+03   4.0000000e+00
   1.2401000e+04   2.0000000e+00   1.0000000e+00   5.6391600e+03   4.0000000e+00
   1.2401000e+04   2.0000000e+00   1.0000000e+00   5.6397800e+03   4.0000000e+00
   1.2401000e+04   2.0000000e+00   1.0000000e+00   5.6905000e+03   5.0000000e+00
   1.2401000e+04   2.0000000e+00   1.0000000e+00   5.7285000e+03   1.0000000e+00
   1.2401000e+04   2.0000000e+00   1.0000000e+00   5.7309800e+03   4.0000000e+00
   1.2401000e+04   2.0000000e+00   1.0000000e+00   5.7319000e+03   4.0000000e+00
   1.2401000e+04   2.0000000e+00   1.0000000e+00   5.7328400e+03   4.0000000e+00
   1.2401000e+04   2.0000000e+00   1.0000000e+00   5.7330800e+03   4.0000000e+00
   1.2401000e+04   2.0000000e+00   1.0000000e+00   5.7333600e+03   4.0000000e+00
   1.2401000e+04   2.0000000e+00   1.0000000e+00   5.7341000e+03   4.0000000e+00
   1.2401000e+04   2.0000000e+00   1.0000000e+00   5.7348000e+03   4.0000000e+00
   1.2401000e+04   2.0000000e+00   1.0000000e+00   5.7354200e+03   4.0000000e+00
   1.2401000e+04   2.0000000e+00   1.0000000e+00   5.7915000e+03   5.0000000e+00
   1.2401000e+04   2.0000000e+00   1.0000000e+00   5.8987400e+03   1.0000000e+00
   1.2401000e+04   2.0000000e+00   1.0000000e+00   5.9023400e+03   4.0000000e+00
   1.2401000e+04   2.0000000e+00   1.0000000e+00   5.9025600e+03   4.0000000e+00
   1.2401000e+04   2.0000000e+00   1.0000000e+00   5.9029600e+03   4.0000000e+00
   1.2401000e+04   2.0000000e+00   1.0000000e+00   5.9031400e+03   4.0000000e+00
   1.2401000e+04   2.0000000e+00   1.0000000e+00   5.9038000e+03   4.0000000e+00
   1.2401000e+04   2.0000000e+00   1.0000000e+00   5.9039000e+03   4.0000000e+00
   1.2401000e+04   2.0000000e+00   1.0000000e+00   5.9041200e+03   4.0000000e+00
   1.2401000e+04   2.0000000e+00   1.0000000e+00   5.9047600e+03   4.0000000e+00
   1.2401000e+04   2.0000000e+00   1.0000000e+00   5.9487400e+03   5.0000000e+00
   1.2401000e+04   2.0000000e+00   1.0000000e+00   5.9897400e+03   1.0000000e+00
   1.2401000e+04   2.0000000e+00   1.0000000e+00   5.9938000e+03   4.0000000e+00
   1.2401000e+04   2.0000000e+00   1.0000000e+00   5.9946600e+03   4.0000000e+00
   1.2401000e+04   2.0000000e+00   1.0000000e+00   5.9948200e+03   4.0000000e+00
   1.2401000e+04   2.0000000e+00   1.0000000e+00   5.9950400e+03   4.0000000e+00
   1.2401000e+04   2.0000000e+00   1.0000000e+00   5.9954200e+03   4.0000000e+00
   1.2401000e+04   2.0000000e+00   1.0000000e+00   5.9956600e+03   4.0000000e+00
   1.2401000e+04   2.0000000e+00   1.0000000e+00   5.9960600e+03   4.0000000e+00
   1.2401000e+04   2.0000000e+00   1.0000000e+00   6.0417400e+03   5.0000000e+00
   1.2401000e+04   2.0000000e+00   1.0000000e+00   6.0777400e+03   1.0000000e+00
   1.2401000e+04   2.0000000e+00   1.0000000e+00   6.0837000e+03   4.0000000e+00
   1.2401000e+04   2.0000000e+00   1.0000000e+00   6.0842400e+03   4.0000000e+00
   1.2401000e+04   2.0000000e+00   1.0000000e+00   6.0848400e+03   4.0000000e+00
   1.2401000e+04   2.0000000e+00   1.0000000e+00   6.0853600e+03   4.0000000e+00
   1.2401000e+04   2.0000000e+00   1.0000000e+00   6.1367400e+03   5.0000000e+00
   1.2401000e+04   2.0000000e+00   1.0000000e+00   6.2051400e+03   1.0000000e+00
   1.2401000e+04   2.0000000e+00   1.0000000e+00   6.2091600e+03   4.0000000e+00
   1.2401000e+04   2.0000000e+00   1.0000000e+00   6.2095800e+03   4.0000000e+00
   1.2401000e+04   2.0000000e+00   1.0000000e+00   6.2103400e+03   4.0000000e+00
   1.2401000e+04   2.0000000e+00   1.0000000e+00   6.2114000e+03   4.0000000e+00
   1.2401000e+04   2.0000000e+00   1.0000000e+00   6.2571400e+03   5.0000000e+00
   1.2401000e+04   2.0000000e+00   1.0000000e+00   6.2871400e+03   1.0000000e+00
   1.2401000e+04   2.0000000e+00   1.0000000e+00   6.2905000e+03   4.0000000e+00
   1.2401000e+04   2.0000000e+00   1.0000000e+00   6.2909000e+03   4.0000000e+00
   1.2401000e+04   2.0000000e+00   1.0000000e+00   6.2912400e+03   4.0000000e+00
   1.2401000e+04   2.0000000e+00   1.0000000e+00   6.3381400e+03   5.0000000e+00
   1.2401000e+04   2.0000000e+00   1.0000000e+00   6.4366200e+03   1.0000000e+00
   1.2401000e+04   2.0000000e+00   1.0000000e+00   6.4402200e+03   4.0000000e+00
   1.2401000e+04   2.0000000e+00   1.0000000e+00   6.4404000e+03   4.0000000e+00
   1.2401000e+04   2.0000000e+00   1.0000000e+00   6.4409400e+03   4.0000000e+00
   1.2401000e+04   2.0000000e+00   1.0000000e+00   6.4411800e+03   4.0000000e+00
   1.2401000e+04   2.0000000e+00   1.0000000e+00   6.4419800e+03   4.0000000e+00
   1.2401000e+04   2.0000000e+00   1.0000000e+00   6.4422200e+03   4.0000000e+00
   1.2401000e+04   2.0000000e+00   1.0000000e+00   6.4867000e+03   4.0000000e+00
   1.2401000e+04   2.0000000e+00   1.0000000e+00   6.4868800e+03   4.0000000e+00
   1.2401000e+04   2.0000000e+00   1.0000000e+00   6.5006200e+03   5.0000000e+00
   1.2401000e+04   2.0000000e+00   1.0000000e+00   6.7785800e+03   1.0000000e+00
   1.2401000e+04   2.0000000e+00   1.0000000e+00   6.7809600e+03   4.0000000e+00
   1.2401000e+04   2.0000000e+00   1.0000000e+00   6.7812400e+03   4.0000000e+00
   1.2401000e+04   2.0000000e+00   1.0000000e+00   6.7820000e+03   4.0000000e+00
   1.2401000e+04   2.0000000e+00   1.0000000e+00   6.7831400e+03   4.0000000e+00
   1.2401000e+04   2.0000000e+00   1.0000000e+00   6.7833800e+03   4.0000000e+00
   1.2401000e+04   2.0000000e+00   1.0000000e+00   6.7837200e+03   4.0000000e+00
   1.2401000e+04   2.0000000e+00   1.0000000e+00   6.7845400e+03   4.0000000e+00
   1.2401000e+04   2.0000000e+00   1.0000000e+00   6.8405800e+03   5.0000000e+00
   1.2401000e+04   2.0000000e+00   1.0000000e+00             Inf   6.0000000e+00
   1.2401000e+04   2.0000000e+00   3.0000000e+00   1.1466000e+02   3.0000000e+00
   1.2401000e+04   2.0000000e+00   3.0000000e+00   1.1866000e+02   4.0000000e+00
   1.2401000e+04   2.0000000e+00   3.0000000e+00   1.1970000e+02   4.0000000e+00
   1.2401000e+04   2.0000000e+00   3.0000000e+00   1.2072000e+02   4.0000000e+00
   1.2401000e+04   2.0000000e+00   3.0000000e+00   1.2136000e+02   4.0000000e+00
   1.2401000e+04   2.0000000e+00   3.0000000e+00   1.2166000e+02   4.0000000e+00
   1.2401000e+04   2.0000000e+00   3.0000000e+00   1.2218000e+02   4.0000000e+00
   1.2401000e+04   2.0000000e+00   3.0000000e+00   1.2250000e+02   4.0000000e+00
   1.2401000e+04   2.0000000e+00   3.0000000e+00   1.2322000e+02   4.0000000e+00
   1.2401000e+04   2.0000000e+00   3.0000000e+00   1.2364000e+02   4.0000000e+00
   1.2401000e+04   2.0000000e+00   3.0000000e+00   1.2410000e+02   4.0000000e+00
   1.2401000e+04   2.0000000e+00   3.0000000e+00   1.2472000e+02   4.0000000e+00
   1.2401000e+04   2.0000000e+00   3.0000000e+00   1.2558000e+02   4.0000000e+00
   1.2401000e+04   2.0000000e+00   3.0000000e+00   1.2672000e+02   4.0000000e+00
   1.2401000e+04   2.0000000e+00   3.0000000e+00   1.2724000e+02   4.0000000e+00
   1.2401000e+04   2.0000000e+00   3.0000000e+00   1.2746000e+02   4.0000000e+00
   1.2401000e+04   2.0000000e+00   3.0000000e+00   1.2786000e+02   4.0000000e+00
   1.2401000e+04   2.0000000e+00   3.0000000e+00   1.2870000e+02   4.0000000e+00
   1.2401000e+04   2.0000000e+00   3.0000000e+00   1.2918000e+02   4.0000000e+00
   1.2401000e+04   2.0000000e+00   3.0000000e+00   1.2942000e+02   4.0000000e+00
   1.2401000e+04   2.0000000e+00   3.0000000e+00   1.2964000e+02   4.0000000e+00
   1.2401000e+04   2.0000000e+00   3.0000000e+00   1.3018000e+02   4.0000000e+00
   1.2401000e+04   2.0000000e+00   3.0000000e+00   1.3070000e+02   4.0000000e+00
   1.2401000e+04   2.0000000e+00   3.0000000e+00   1.3112000e+02   4.0000000e+00
   1.2401000e+04   2.0000000e+00   3.0000000e+00   1.3142000e+02   4.0000000e+00
   1.2401000e+04   2.0000000e+00   3.0000000e+00   1.3184000e+02   4.0000000e+00
   1.2401000e+04   2.0000000e+00   3.0000000e+00   1.3248000e+02   4.0000000e+00
   1.2401000e+04   2.0000000e+00   3.0000000e+00   1.3294000e+02   4.0000000e+00
   1.2401000e+04   2.0000000e+00   3.0000000e+00   1.3326000e+02   4.0000000e+00
   1.2401000e+04   2.0000000e+00   3.0000000e+00   1.3438000e+02   4.0000000e+00
   1.2401000e+04   2.0000000e+00   3.0000000e+00   1.3468000e+02   4.0000000e+00
   1.2401000e+04   2.0000000e+00   3.0000000e+00   1.3516000e+02   4.0000000e+00
   1.2401000e+04   2.0000000e+00   3.0000000e+00   1.3570000e+02   4.0000000e+00
   1.2401000e+04   2.0000000e+00   3.0000000e+00   1.3694000e+02   4.0000000e+00
   1.2401000e+04   2.0000000e+00   3.0000000e+00   1.5318000e+02   4.0000000e+00
   1.2401000e+04   2.0000000e+00   3.0000000e+00   1.5500000e+02   4.0000000e+00
   1.2401000e+04   2.0000000e+00   3.0000000e+00   1.5590000e+02   4.0000000e+00
   1.2401000e+04   2.0000000e+00   3.0000000e+00   1.5942000e+02   4.0000000e+00
   1.2401000e+04   2.0000000e+00   3.0000000e+00   1.6466000e+02   5.0000000e+00
   1.2401000e+04   2.0000000e+00   3.0000000e+00   9.0918000e+02   3.0000000e+00
   1.2401000e+04   2.0000000e+00   3.0000000e+00   9.0282000e+02   4.0000000e+00
   1.2401000e+04   2.0000000e+00   3.0000000e+00   9.1098000e+02   4.0000000e+00
   1.2401000e+04   2.0000000e+00   3.0000000e+00   9.1126000e+02   4.0000000e+00
   1.2401000e+04   2.0000000e+00   3.0000000e+00   9.1166000e+02   4.0000000e+00
   1.2401000e+04   2.0000000e+00   3.0000000e+00   9.1260000e+02   4.0000000e+00
   1.2401000e+04   2.0000000e+00   3.0000000e+00   9.1412000e+02   4.0000000e+00
   1.2401000e+04   2.0000000e+00   3.0000000e+00   9.1530000e+02   4.0000000e+00
   1.2401000e+04   2.0000000e+00   3.0000000e+00   9.1572000e+02   4.0000000e+00
   1.2401000e+04   2.0000000e+00   3.0000000e+00   9.1602000e+02   4.0000000e+00
   1.2401000e+04   2.0000000e+00   3.0000000e+00   9.1680000e+02   4.0000000e+00
   1.2401000e+04   2.0000000e+00   3.0000000e+00   9.1774000e+02   4.0000000e+00
   1.2401000e+04   2.0000000e+00   3.0000000e+00   9.1788000e+02   4.0000000e+00
   1.2401000e+04   2.0000000e+00   3.0000000e+00   9.1816000e+02   4.0000000e+00
   1.2401000e+04   2.0000000e+00   3.0000000e+00   9.1850000e+02   4.0000000e+00
   1.2401000e+04   2.0000000e+00   3.0000000e+00   9.1902000e+02   4.0000000e+00
   1.2401000e+04   2.0000000e+00   3.0000000e+00   9.1938000e+02   4.0000000e+00
   1.2401000e+04   2.0000000e+00   3.0000000e+00   9.2024000e+02   4.0000000e+00
   1.2401000e+04   2.0000000e+00   3.0000000e+00   9.2074000e+02   4.0000000e+00
   1.2401000e+04   2.0000000e+00   3.0000000e+00   9.2100000e+02   4.0000000e+00
   1.2401000e+04   2.0000000e+00   3.0000000e+00   9.2138000e+02   4.0000000e+00
   1.2401000e+04   2.0000000e+00   3.0000000e+00   9.2200000e+02   4.0000000e+00
   1.2401000e+04   2.0000000e+00   3.0000000e+00   9.2298000e+02   4.0000000e+00
   1.2401000e+04   2.0000000e+00   3.0000000e+00   9.2422000e+02   4.0000000e+00
   1.2401000e+04   2.0000000e+00   3.0000000e+00   9.2436000e+02   4.0000000e+00
   1.2401000e+04   2.0000000e+00   3.0000000e+00   9.2522000e+02   4.0000000e+00
   1.2401000e+04   2.0000000e+00   3.0000000e+00   9.2606000e+02   4.0000000e+00
   1.2401000e+04   2.0000000e+00   3.0000000e+00   9.2620000e+02   4.0000000e+00
   1.2401000e+04   2.0000000e+00   3.0000000e+00   9.2662000e+02   4.0000000e+00
   1.2401000e+04   2.0000000e+00   3.0000000e+00   9.2672000e+02   4.0000000e+00
   1.2401000e+04   2.0000000e+00   3.0000000e+00   9.2692000e+02   4.0000000e+00
   1.2401000e+04   2.0000000e+00   3.0000000e+00   9.2754000e+02   4.0000000e+00
   1.2401000e+04   2.0000000e+00   3.0000000e+00   9.2822000e+02   4.0000000e+00
   1.2401000e+04   2.0000000e+00   3.0000000e+00   9.2918000e+02   4.0000000e+00
   1.2401000e+04   2.0000000e+00   3.0000000e+00   9.3028000e+02   4.0000000e+00
   1.2401000e+04   2.0000000e+00   3.0000000e+00   9.3192000e+02   4.0000000e+00
   1.2401000e+04   2.0000000e+00   3.0000000e+00   9.3288000e+02   4.0000000e+00
   1.2401000e+04   2.0000000e+00   3.0000000e+00   9.3360000e+02   4.0000000e+00
   1.2401000e+04   2.0000000e+00   3.0000000e+00   9.6318000e+02   5.0000000e+00
   1.2401000e+04   2.0000000e+00   3.0000000e+00   1.0425400e+03   3.0000000e+00
   1.2401000e+04   2.0000000e+00   3.0000000e+00   1.0459800e+03   4.0000000e+00
   1.2401000e+04   2.0000000e+00   3.0000000e+00   1.0463600e+03   4.0000000e+00
   1.2401000e+04   2.0000000e+00   3.0000000e+00   1.0467800e+03   4.0000000e+00
   1.2401000e+04   2.0000000e+00   3.0000000e+00   1.0476600e+03   4.0000000e+00
   1.2401000e+04   2.0000000e+00   3.0000000e+00   1.0490600e+03   4.0000000e+00
   1.2401000e+04   2.0000000e+00   3.0000000e+00   1.0498400e+03   4.0000000e+00
   1.2401000e+04   2.0000000e+00   3.0000000e+00   1.0503600e+03   4.0000000e+00
   1.2401000e+04   2.0000000e+00   3.0000000e+00   1.0506200e+03   4.0000000e+00
   1.2401000e+04   2.0000000e+00   3.0000000e+00   1.0512400e+03   4.0000000e+00
   1.2401000e+04   2.0000000e+00   3.0000000e+00   1.0517200e+03   4.0000000e+00
   1.2401000e+04   2.0000000e+00   3.0000000e+00   1.0524000e+03   4.0000000e+00
   1.2401000e+04   2.0000000e+00   3.0000000e+00   1.0540200e+03   4.0000000e+00
   1.2401000e+04   2.0000000e+00   3.0000000e+00   1.0553000e+03   4.0000000e+00
   1.2401000e+04   2.0000000e+00   3.0000000e+00   1.0556600e+03   4.0000000e+00
   1.2401000e+04   2.0000000e+00   3.0000000e+00   1.0559200e+03   4.0000000e+00
   1.2401000e+04   2.0000000e+00   3.0000000e+00   1.0561800e+03   4.0000000e+00
   1.2401000e+04   2.0000000e+00   3.0000000e+00   1.0566800e+03   4.0000000e+00
   1.2401000e+04   2.0000000e+00   3.0000000e+00   1.0568800e+03   4.0000000e+00
   1.2401000e+04   2.0000000e+00   3.0000000e+00   1.0572000e+03   4.0000000e+00
   1.2401000e+04   2.0000000e+00   3.0000000e+00   1.0577000e+03   4.0000000e+00
   1.2401000e+04   2.0000000e+00   3.0000000e+00   1.0585400e+03   4.0000000e+00
   1.2401000e+04   2.0000000e+00   3.0000000e+00   1.0594400e+03   4.0000000e+00
   1.2401000e+04   2.0000000e+00   3.0000000e+00   1.0603600e+03   4.0000000e+00
   1.2401000e+04   2.0000000e+00   3.0000000e+00   1.0606400e+03   4.0000000e+00
   1.2401000e+04   2.0000000e+00   3.0000000e+00   1.0614600e+03   4.0000000e+00
   1.2401000e+04   2.0000000e+00   3.0000000e+00   1.0626800e+03   4.0000000e+00
   1.2401000e+04   2.0000000e+00   3.0000000e+00   1.0639000e+03   4.0000000e+00
   1.2401000e+04   2.0000000e+00   3.0000000e+00   1.0648800e+03   4.0000000e+00
   1.2401000e+04   2.0000000e+00   3.0000000e+00   1.0652800e+03   4.0000000e+00
   1.2401000e+04   2.0000000e+00   3.0000000e+00   1.0656800e+03   4.0000000e+00
   1.2401000e+04   2.0000000e+00   3.0000000e+00   1.0679000e+03   4.0000000e+00
   1.2401000e+04   2.0000000e+00   3.0000000e+00   1.0682400e+03   4.0000000e+00
   1.2401000e+04   2.0000000e+00   3.0000000e+00   1.0716800e+03   4.0000000e+00
   1.2401000e+04   2.0000000e+00   3.0000000e+00   1.0726400e+03   4.0000000e+00
   1.2401000e+04   2.0000000e+00   3.0000000e+00   1.0727600e+03   4.0000000e+00
   1.2401000e+04   2.0000000e+00   3.0000000e+00   1.0730400e+03   4.0000000e+00
   1.2401000e+04   2.0000000e+00   3.0000000e+00   1.0925400e+03   5.0000000e+00
   1.2401000e+04   2.0000000e+00   3.0000000e+00   1.5394400e+03   3.0000000e+00
   1.2401000e+04   2.0000000e+00   3.0000000e+00   1.5424400e+03   4.0000000e+00
   1.2401000e+04   2.0000000e+00   3.0000000e+00   1.5435000e+03   4.0000000e+00
   1.2401000e+04   2.0000000e+00   3.0000000e+00   1.5464600e+03   4.0000000e+00
   1.2401000e+04   2.0000000e+00   3.0000000e+00   1.5506400e+03   4.0000000e+00
   1.2401000e+04   2.0000000e+00   3.0000000e+00   1.5516600e+03   4.0000000e+00
   1.2401000e+04   2.0000000e+00   3.0000000e+00   1.5529200e+03   4.0000000e+00
   1.2401000e+04   2.0000000e+00   3.0000000e+00   1.5542800e+03   4.0000000e+00
   1.2401000e+04   2.0000000e+00   3.0000000e+00   1.5545800e+03   4.0000000e+00
   1.2401000e+04   2.0000000e+00   3.0000000e+00   1.5548800e+03   4.0000000e+00
   1.2401000e+04   2.0000000e+00   3.0000000e+00   1.5555800e+03   4.0000000e+00
   1.2401000e+04   2.0000000e+00   3.0000000e+00   1.5559800e+03   4.0000000e+00
   1.2401000e+04   2.0000000e+00   3.0000000e+00   1.5566600e+03   4.0000000e+00
   1.2401000e+04   2.0000000e+00   3.0000000e+00   1.5569200e+03   4.0000000e+00
   1.2401000e+04   2.0000000e+00   3.0000000e+00   1.5570800e+03   4.0000000e+00
   1.2401000e+04   2.0000000e+00   3.0000000e+00   1.5574800e+03   4.0000000e+00
   1.2401000e+04   2.0000000e+00   3.0000000e+00   1.5577400e+03   4.0000000e+00
   1.2401000e+04   2.0000000e+00   3.0000000e+00   1.5580600e+03   4.0000000e+00
   1.2401000e+04   2.0000000e+00   3.0000000e+00   1.5584800e+03   4.0000000e+00
   1.2401000e+04   2.0000000e+00   3.0000000e+00   1.5596000e+03   4.0000000e+00
   1.2401000e+04   2.0000000e+00   3.0000000e+00   1.5604000e+03   4.0000000e+00
   1.2401000e+04   2.0000000e+00   3.0000000e+00   1.5609600e+03   4.0000000e+00
   1.2401000e+04   2.0000000e+00   3.0000000e+00   1.5611800e+03   4.0000000e+00
   1.2401000e+04   2.0000000e+00   3.0000000e+00   1.5616000e+03   4.0000000e+00
   1.2401000e+04   2.0000000e+00   3.0000000e+00   1.5619400e+03   4.0000000e+00
   1.2401000e+04   2.0000000e+00   3.0000000e+00   1.5624600e+03   4.0000000e+00
   1.2401000e+04   2.0000000e+00   3.0000000e+00   1.5628000e+03   4.0000000e+00
   1.2401000e+04   2.0000000e+00   3.0000000e+00   1.5632200e+03   4.0000000e+00
   1.2401000e+04   2.0000000e+00   3.0000000e+00   1.5638400e+03   4.0000000e+00
   1.2401000e+04   2.0000000e+00   3.0000000e+00   1.5643800e+03   4.0000000e+00
   1.2401000e+04   2.0000000e+00   3.0000000e+00   1.5664800e+03   4.0000000e+00
   1.2401000e+04   2.0000000e+00   3.0000000e+00   1.5692000e+03   4.0000000e+00
   1.2401000e+04   2.0000000e+00   3.0000000e+00   1.5695200e+03   4.0000000e+00
   1.2401000e+04   2.0000000e+00   3.0000000e+00   1.5804000e+03   4.0000000e+00
   1.2401000e+04   2.0000000e+00   3.0000000e+00   1.5811000e+03   4.0000000e+00
   1.2401000e+04   2.0000000e+00   3.0000000e+00   1.5964400e+03   5.0000000e+00
   1.2401000e+04   2.0000000e+00   3.0000000e+00   1.6554400e+03   3.0000000e+00
   1.2401000e+04   2.0000000e+00   3.0000000e+00   1.6602800e+03   4.0000000e+00
   1.2401000e+04   2.0000000e+00   3.0000000e+00   1.6607800e+03   4.0000000e+00
   1.2401000e+04   2.0000000e+00   3.0000000e+00   1.6625600e+03   4.0000000e+00
   1.2401000e+04   2.0000000e+00   3.0000000e+00   1.6640600e+03   4.0000000e+00
   1.2401000e+04   2.0000000e+00   3.0000000e+00   1.6658800e+03   4.0000000e+00
   1.2401000e+04   2.0000000e+00   3.0000000e+00   1.6660000e+03   4.0000000e+00
   1.2401000e+04   2.0000000e+00   3.0000000e+00   1.6664200e+03   4.0000000e+00
   1.2401000e+04   2.0000000e+00   3.0000000e+00   1.6667200e+03   4.0000000e+00
   1.2401000e+04   2.0000000e+00   3.0000000e+00   1.6674200e+03   4.0000000e+00
   1.2401000e+04   2.0000000e+00   3.0000000e+00   1.6679200e+03   4.0000000e+00
   1.2401000e+04   2.0000000e+00   3.0000000e+00   1.6684400e+03   4.0000000e+00
   1.2401000e+04   2.0000000e+00   3.0000000e+00   1.6689200e+03   4.0000000e+00
   1.2401000e+04   2.0000000e+00   3.0000000e+00   1.6697400e+03   4.0000000e+00
   1.2401000e+04   2.0000000e+00   3.0000000e+00   1.6715000e+03   4.0000000e+00
   1.2401000e+04   2.0000000e+00   3.0000000e+00   1.6722600e+03   4.0000000e+00
   1.2401000e+04   2.0000000e+00   3.0000000e+00   1.6733600e+03   4.0000000e+00
   1.2401000e+04   2.0000000e+00   3.0000000e+00   1.6734800e+03   4.0000000e+00
   1.2401000e+04   2.0000000e+00   3.0000000e+00   1.6737600e+03   4.0000000e+00
   1.2401000e+04   2.0000000e+00   3.0000000e+00   1.6740400e+03   4.0000000e+00
   1.2401000e+04   2.0000000e+00   3.0000000e+00   1.6744200e+03   4.0000000e+00
   1.2401000e+04   2.0000000e+00   3.0000000e+00   1.6746400e+03   4.0000000e+00
   1.2401000e+04   2.0000000e+00   3.0000000e+00   1.6748400e+03   4.0000000e+00
   1.2401000e+04   2.0000000e+00   3.0000000e+00   1.6753600e+03   4.0000000e+00
   1.2401000e+04   2.0000000e+00   3.0000000e+00   1.6759600e+03   4.0000000e+00
   1.2401000e+04   2.0000000e+00   3.0000000e+00   1.6771400e+03   4.0000000e+00
   1.2401000e+04   2.0000000e+00   3.0000000e+00   1.7174400e+03   5.0000000e+00
   1.2401000e+04   2.0000000e+00   3.0000000e+00   1.8724400e+03   3.0000000e+00
   1.2401000e+04   2.0000000e+00   3.0000000e+00   1.8776600e+03   4.0000000e+00
   1.2401000e+04   2.0000000e+00   3.0000000e+00   1.8800400e+03   4.0000000e+00
   1.2401000e+04   2.0000000e+00   3.0000000e+00   1.9264400e+03   5.0000000e+00
   1.2401000e+04   2.0000000e+00   3.0000000e+00   1.9684400e+03   3.0000000e+00
   1.2401000e+04   2.0000000e+00   3.0000000e+00   2.0164400e+03   5.0000000e+00
   1.2401000e+04   2.0000000e+00   3.0000000e+00   2.1276400e+03   3.0000000e+00
   1.2401000e+04   2.0000000e+00   3.0000000e+00   2.1326600e+03   4.0000000e+00
   1.2401000e+04   2.0000000e+00   3.0000000e+00   2.1339600e+03   4.0000000e+00
   1.2401000e+04   2.0000000e+00   3.0000000e+00   2.1351000e+03   4.0000000e+00
   1.2401000e+04   2.0000000e+00   3.0000000e+00   2.1359800e+03   4.0000000e+00
   1.2401000e+04   2.0000000e+00   3.0000000e+00   2.1381800e+03   4.0000000e+00
   1.2401000e+04   2.0000000e+00   3.0000000e+00   2.1382800e+03   4.0000000e+00
   1.2401000e+04   2.0000000e+00   3.0000000e+00   2.1399600e+03   4.0000000e+00
   1.2401000e+04   2.0000000e+00   3.0000000e+00   2.1405200e+03   4.0000000e+00
   1.2401000e+04   2.0000000e+00   3.0000000e+00   2.1415600e+03   4.0000000e+00
   1.2401000e+04   2.0000000e+00   3.0000000e+00   2.1424200e+03   4.0000000e+00
   1.2401000e+04   2.0000000e+00   3.0000000e+00   2.1429000e+03   4.0000000e+00
   1.2401000e+04   2.0000000e+00   3.0000000e+00   2.1431400e+03   4.0000000e+00
   1.2401000e+04   2.0000000e+00   3.0000000e+00   2.1436000e+03   4.0000000e+00
   1.2401000e+04   2.0000000e+00   3.0000000e+00   2.1438400e+03   4.0000000e+00
   1.2401000e+04   2.0000000e+00   3.0000000e+00   2.1441200e+03   4.0000000e+00
   1.2401000e+04   2.0000000e+00   3.0000000e+00   2.1446000e+03   4.0000000e+00
   1.2401000e+04   2.0000000e+00   3.0000000e+00   2.1451200e+03   4.0000000e+00
   1.2401000e+04   2.0000000e+00   3.0000000e+00   2.1457800e+03   4.0000000e+00
   1.2401000e+04   2.0000000e+00   3.0000000e+00   2.1471800e+03   4.0000000e+00
   1.2401000e+04   2.0000000e+00   3.0000000e+00   2.1476400e+03   4.0000000e+00
   1.2401000e+04   2.0000000e+00   3.0000000e+00   2.1477200e+03   4.0000000e+00
   1.2401000e+04   2.0000000e+00   3.0000000e+00   2.1481400e+03   4.0000000e+00
   1.2401000e+04   2.0000000e+00   3.0000000e+00   2.1485200e+03   4.0000000e+00
   1.2401000e+04   2.0000000e+00   3.0000000e+00   2.1490800e+03   4.0000000e+00
   1.2401000e+04   2.0000000e+00   3.0000000e+00   2.1495000e+03   4.0000000e+00
   1.2401000e+04   2.0000000e+00   3.0000000e+00   2.1500800e+03   4.0000000e+00
   1.2401000e+04   2.0000000e+00   3.0000000e+00   2.1507400e+03   4.0000000e+00
   1.2401000e+04   2.0000000e+00   3.0000000e+00   2.1516000e+03   4.0000000e+00
   1.2401000e+04   2.0000000e+00   3.0000000e+00   2.1866400e+03   5.0000000e+00
   1.2401000e+04   2.0000000e+00   3.0000000e+00   2.5999400e+03   3.0000000e+00
   1.2401000e+04   2.0000000e+00   3.0000000e+00   2.6619400e+03   5.0000000e+00
   1.2401000e+04   2.0000000e+00   3.0000000e+00   2.8274200e+03   3.0000000e+00
   1.2401000e+04   2.0000000e+00   3.0000000e+00   2.8894200e+03   5.0000000e+00
   1.2401000e+04   2.0000000e+00   3.0000000e+00   3.1928000e+03   3.0000000e+00
   1.2401000e+04   2.0000000e+00   3.0000000e+00   3.2138200e+03   4.0000000e+00
   1.2401000e+04   2.0000000e+00   3.0000000e+00   3.2488000e+03   5.0000000e+00
   1.2401000e+04   2.0000000e+00   3.0000000e+00   4.1570800e+03   3.0000000e+00
   1.2401000e+04   2.0000000e+00   3.0000000e+00   4.1651800e+03   4.0000000e+00
   1.2401000e+04   2.0000000e+00   3.0000000e+00   4.1655600e+03   4.0000000e+00
   1.2401000e+04   2.0000000e+00   3.0000000e+00   4.2180800e+03   5.0000000e+00
   1.2401000e+04   2.0000000e+00   3.0000000e+00   4.6364000e+03   3.0000000e+00
   1.2401000e+04   2.0000000e+00   3.0000000e+00   4.6894000e+03   5.0000000e+00
   1.2401000e+04   2.0000000e+00   3.0000000e+00   4.9256600e+03   3.0000000e+00
   1.2401000e+04   2.0000000e+00   3.0000000e+00   4.9823000e+03   4.0000000e+00
   1.2401000e+04   2.0000000e+00   3.0000000e+00   4.9828000e+03   4.0000000e+00
   1.2401000e+04   2.0000000e+00   3.0000000e+00   4.9836600e+03   5.0000000e+00
   1.2401000e+04   2.0000000e+00   3.0000000e+00   6.8785800e+03   3.0000000e+00
   1.2401000e+04   2.0000000e+00   3.0000000e+00   6.9265800e+03   5.0000000e+00
   1.2401000e+04   2.0000000e+00   3.0000000e+00   7.0287600e+03   3.0000000e+00
   1.2401000e+04   2.0000000e+00   3.0000000e+00   7.0787600e+03   5.0000000e+00
   1.2401000e+04   2.0000000e+00   3.0000000e+00             Inf   6.0000000e+00
   1.2402000e+04   1.0000000e+00   1.0000000e+00   4.4000000e+01   1.0000000e+00
   1.2402000e+04   1.0000000e+00   1.0000000e+00   3.6340000e+01   4.0000000e+00
   1.2402000e+04   1.0000000e+00   1.0000000e+00   5.3420000e+01   4.0000000e+00
   1.2402000e+04   1.0000000e+00   1.0000000e+00   5.3820000e+01   4.0000000e+00
   1.2402000e+04   1.0000000e+00   1.0000000e+00   5.7240000e+01   4.0000000e+00
   1.2402000e+04   1.0000000e+00   1.0000000e+00   5.8040000e+01   4.0000000e+00
   1.2402000e+04   1.0000000e+00   1.0000000e+00   5.8440000e+01   4.0000000e+00
   1.2402000e+04   1.0000000e+00   1.0000000e+00   5.9000000e+01   4.0000000e+00
   1.2402000e+04   1.0000000e+00   1.0000000e+00   5.9780000e+01   4.0000000e+00
   1.2402000e+04   1.0000000e+00   1.0000000e+00   8.1500000e+01   4.0000000e+00
   1.2402000e+04   1.0000000e+00   1.0000000e+00   8.2640000e+01   4.0000000e+00
   1.2402000e+04   1.0000000e+00   1.0000000e+00   1.0200000e+02   5.0000000e+00
   1.2402000e+04   1.0000000e+00   1.0000000e+00   1.5658000e+03   1.0000000e+00
   1.2402000e+04   1.0000000e+00   1.0000000e+00   1.5693200e+03   4.0000000e+00
   1.2402000e+04   1.0000000e+00   1.0000000e+00   1.5707200e+03   4.0000000e+00
   1.2402000e+04   1.0000000e+00   1.0000000e+00   1.5716600e+03   4.0000000e+00
   1.2402000e+04   1.0000000e+00   1.0000000e+00   1.5725400e+03   4.0000000e+00
   1.2402000e+04   1.0000000e+00   1.0000000e+00   1.5732800e+03   4.0000000e+00
   1.2402000e+04   1.0000000e+00   1.0000000e+00   1.5737600e+03   4.0000000e+00
   1.2402000e+04   1.0000000e+00   1.0000000e+00   1.5744000e+03   4.0000000e+00
   1.2402000e+04   1.0000000e+00   1.0000000e+00   1.5751000e+03   4.0000000e+00
   1.2402000e+04   1.0000000e+00   1.0000000e+00   1.5757600e+03   4.0000000e+00
   1.2402000e+04   1.0000000e+00   1.0000000e+00   1.5762800e+03   4.0000000e+00
   1.2402000e+04   1.0000000e+00   1.0000000e+00   1.5767600e+03   4.0000000e+00
   1.2402000e+04   1.0000000e+00   1.0000000e+00   1.5772800e+03   4.0000000e+00
   1.2402000e+04   1.0000000e+00   1.0000000e+00   1.5780000e+03   4.0000000e+00
   1.2402000e+04   1.0000000e+00   1.0000000e+00   1.5791000e+03   4.0000000e+00
   1.2402000e+04   1.0000000e+00   1.0000000e+00   1.5797200e+03   4.0000000e+00
   1.2402000e+04   1.0000000e+00   1.0000000e+00   1.5805200e+03   4.0000000e+00
   1.2402000e+04   1.0000000e+00   1.0000000e+00   1.5830200e+03   4.0000000e+00
   1.2402000e+04   1.0000000e+00   1.0000000e+00   1.6039000e+03   4.0000000e+00
   1.2402000e+04   1.0000000e+00   1.0000000e+00   1.6268000e+03   5.0000000e+00
   1.2402000e+04   1.0000000e+00   1.0000000e+00   1.6708000e+03   1.0000000e+00
   1.2402000e+04   1.0000000e+00   1.0000000e+00   1.6735600e+03   4.0000000e+00
   1.2402000e+04   1.0000000e+00   1.0000000e+00   1.6739800e+03   4.0000000e+00
   1.2402000e+04   1.0000000e+00   1.0000000e+00   1.6748000e+03   4.0000000e+00
   1.2402000e+04   1.0000000e+00   1.0000000e+00   1.6755800e+03   4.0000000e+00
   1.2402000e+04   1.0000000e+00   1.0000000e+00   1.6758400e+03   4.0000000e+00
   1.2402000e+04   1.0000000e+00   1.0000000e+00   1.6761000e+03   4.0000000e+00
   1.2402000e+04   1.0000000e+00   1.0000000e+00   1.6769200e+03   4.0000000e+00
   1.2402000e+04   1.0000000e+00   1.0000000e+00   1.6778200e+03   4.0000000e+00
   1.2402000e+04   1.0000000e+00   1.0000000e+00   1.6790400e+03   4.0000000e+00
   1.2402000e+04   1.0000000e+00   1.0000000e+00   1.6794400e+03   4.0000000e+00
   1.2402000e+04   1.0000000e+00   1.0000000e+00   1.6797400e+03   4.0000000e+00
   1.2402000e+04   1.0000000e+00   1.0000000e+00   1.6802600e+03   4.0000000e+00
   1.2402000e+04   1.0000000e+00   1.0000000e+00   1.6809600e+03   4.0000000e+00
   1.2402000e+04   1.0000000e+00   1.0000000e+00   1.6823200e+03   4.0000000e+00
   1.2402000e+04   1.0000000e+00   1.0000000e+00   1.6827600e+03   4.0000000e+00
   1.2402000e+04   1.0000000e+00   1.0000000e+00   1.6833200e+03   4.0000000e+00
   1.2402000e+04   1.0000000e+00   1.0000000e+00   1.6839400e+03   4.0000000e+00
   1.2402000e+04   1.0000000e+00   1.0000000e+00   1.7208000e+03   5.0000000e+00
   1.2402000e+04   1.0000000e+00   1.0000000e+00   2.5549000e+03   1.0000000e+00
   1.2402000e+04   1.0000000e+00   1.0000000e+00   2.5595600e+03   4.0000000e+00
   1.2402000e+04   1.0000000e+00   1.0000000e+00   2.5610000e+03   4.0000000e+00
   1.2402000e+04   1.0000000e+00   1.0000000e+00   2.5620400e+03   4.0000000e+00
   1.2402000e+04   1.0000000e+00   1.0000000e+00   2.5626600e+03   4.0000000e+00
   1.2402000e+04   1.0000000e+00   1.0000000e+00   2.5631600e+03   4.0000000e+00
   1.2402000e+04   1.0000000e+00   1.0000000e+00   2.5633200e+03   4.0000000e+00
   1.2402000e+04   1.0000000e+00   1.0000000e+00   2.5639800e+03   4.0000000e+00
   1.2402000e+04   1.0000000e+00   1.0000000e+00   2.5654000e+03   4.0000000e+00
   1.2402000e+04   1.0000000e+00   1.0000000e+00   2.5660000e+03   4.0000000e+00
   1.2402000e+04   1.0000000e+00   1.0000000e+00   2.5665800e+03   4.0000000e+00
   1.2402000e+04   1.0000000e+00   1.0000000e+00   2.5668400e+03   4.0000000e+00
   1.2402000e+04   1.0000000e+00   1.0000000e+00   2.5674200e+03   4.0000000e+00
   1.2402000e+04   1.0000000e+00   1.0000000e+00   2.5677600e+03   4.0000000e+00
   1.2402000e+04   1.0000000e+00   1.0000000e+00   2.5683000e+03   4.0000000e+00
   1.2402000e+04   1.0000000e+00   1.0000000e+00   2.5690000e+03   4.0000000e+00
   1.2402000e+04   1.0000000e+00   1.0000000e+00   2.5701200e+03   4.0000000e+00
   1.2402000e+04   1.0000000e+00   1.0000000e+00   2.5707200e+03   4.0000000e+00
   1.2402000e+04   1.0000000e+00   1.0000000e+00   2.5730800e+03   4.0000000e+00
   1.2402000e+04   1.0000000e+00   1.0000000e+00   2.5974000e+03   4.0000000e+00
   1.2402000e+04   1.0000000e+00   1.0000000e+00   2.5992200e+03   4.0000000e+00
   1.2402000e+04   1.0000000e+00   1.0000000e+00   2.6006200e+03   4.0000000e+00
   1.2402000e+04   1.0000000e+00   1.0000000e+00   2.6011200e+03   4.0000000e+00
   1.2402000e+04   1.0000000e+00   1.0000000e+00   2.6016000e+03   4.0000000e+00
   1.2402000e+04   1.0000000e+00   1.0000000e+00   2.6024600e+03   4.0000000e+00
   1.2402000e+04   1.0000000e+00   1.0000000e+00   2.6032600e+03   4.0000000e+00
   1.2402000e+04   1.0000000e+00   1.0000000e+00   2.6169000e+03   5.0000000e+00
   1.2402000e+04   1.0000000e+00   1.0000000e+00   2.6589000e+03   1.0000000e+00
   1.2402000e+04   1.0000000e+00   1.0000000e+00   2.6627000e+03   4.0000000e+00
   1.2402000e+04   1.0000000e+00   1.0000000e+00   2.6633800e+03   4.0000000e+00
   1.2402000e+04   1.0000000e+00   1.0000000e+00   2.6640800e+03   4.0000000e+00
   1.2402000e+04   1.0000000e+00   1.0000000e+00   2.6648200e+03   4.0000000e+00
   1.2402000e+04   1.0000000e+00   1.0000000e+00   2.6654200e+03   4.0000000e+00
   1.2402000e+04   1.0000000e+00   1.0000000e+00   2.6657000e+03   4.0000000e+00
   1.2402000e+04   1.0000000e+00   1.0000000e+00   2.6661200e+03   4.0000000e+00
   1.2402000e+04   1.0000000e+00   1.0000000e+00   2.6665400e+03   4.0000000e+00
   1.2402000e+04   1.0000000e+00   1.0000000e+00   2.6678400e+03   4.0000000e+00
   1.2402000e+04   1.0000000e+00   1.0000000e+00   2.6685400e+03   4.0000000e+00
   1.2402000e+04   1.0000000e+00   1.0000000e+00   2.6691600e+03   4.0000000e+00
   1.2402000e+04   1.0000000e+00   1.0000000e+00   2.6699000e+03   4.0000000e+00
   1.2402000e+04   1.0000000e+00   1.0000000e+00   2.6702000e+03   4.0000000e+00
   1.2402000e+04   1.0000000e+00   1.0000000e+00   2.6712000e+03   4.0000000e+00
   1.2402000e+04   1.0000000e+00   1.0000000e+00   2.6910200e+03   4.0000000e+00
   1.2402000e+04   1.0000000e+00   1.0000000e+00   2.6918800e+03   4.0000000e+00
   1.2402000e+04   1.0000000e+00   1.0000000e+00   2.6926400e+03   4.0000000e+00
   1.2402000e+04   1.0000000e+00   1.0000000e+00   2.6933600e+03   4.0000000e+00
   1.2402000e+04   1.0000000e+00   1.0000000e+00   2.7089000e+03   5.0000000e+00
   1.2402000e+04   1.0000000e+00   1.0000000e+00   2.8136800e+03   1.0000000e+00
   1.2402000e+04   1.0000000e+00   1.0000000e+00   2.8369400e+03   4.0000000e+00
   1.2402000e+04   1.0000000e+00   1.0000000e+00   2.8377000e+03   4.0000000e+00
   1.2402000e+04   1.0000000e+00   1.0000000e+00   2.8390000e+03   4.0000000e+00
   1.2402000e+04   1.0000000e+00   1.0000000e+00   2.8393000e+03   4.0000000e+00
   1.2402000e+04   1.0000000e+00   1.0000000e+00   2.8402800e+03   4.0000000e+00
   1.2402000e+04   1.0000000e+00   1.0000000e+00   2.8411200e+03   4.0000000e+00
   1.2402000e+04   1.0000000e+00   1.0000000e+00   2.8421200e+03   4.0000000e+00
   1.2402000e+04   1.0000000e+00   1.0000000e+00   2.8430200e+03   4.0000000e+00
   1.2402000e+04   1.0000000e+00   1.0000000e+00   2.8433800e+03   4.0000000e+00
   1.2402000e+04   1.0000000e+00   1.0000000e+00   2.8445400e+03   4.0000000e+00
   1.2402000e+04   1.0000000e+00   1.0000000e+00   2.8454400e+03   4.0000000e+00
   1.2402000e+04   1.0000000e+00   1.0000000e+00   2.8466600e+03   4.0000000e+00
   1.2402000e+04   1.0000000e+00   1.0000000e+00   2.8480600e+03   4.0000000e+00
   1.2402000e+04   1.0000000e+00   1.0000000e+00   2.8495200e+03   4.0000000e+00
   1.2402000e+04   1.0000000e+00   1.0000000e+00   2.8756800e+03   5.0000000e+00
   1.2402000e+04   1.0000000e+00   1.0000000e+00   2.9286800e+03   1.0000000e+00
   1.2402000e+04   1.0000000e+00   1.0000000e+00   2.9324000e+03   4.0000000e+00
   1.2402000e+04   1.0000000e+00   1.0000000e+00   2.9340000e+03   4.0000000e+00
   1.2402000e+04   1.0000000e+00   1.0000000e+00   2.9350400e+03   4.0000000e+00
   1.2402000e+04   1.0000000e+00   1.0000000e+00   2.9359800e+03   4.0000000e+00
   1.2402000e+04   1.0000000e+00   1.0000000e+00   2.9366200e+03   4.0000000e+00
   1.2402000e+04   1.0000000e+00   1.0000000e+00   2.9376600e+03   4.0000000e+00
   1.2402000e+04   1.0000000e+00   1.0000000e+00   2.9382600e+03   4.0000000e+00
   1.2402000e+04   1.0000000e+00   1.0000000e+00   2.9392400e+03   4.0000000e+00
   1.2402000e+04   1.0000000e+00   1.0000000e+00   2.9876800e+03   5.0000000e+00
   1.2402000e+04   1.0000000e+00   1.0000000e+00   3.9407400e+03   1.0000000e+00
   1.2402000e+04   1.0000000e+00   1.0000000e+00   3.9452400e+03   4.0000000e+00
   1.2402000e+04   1.0000000e+00   1.0000000e+00   3.9462800e+03   4.0000000e+00
   1.2402000e+04   1.0000000e+00   1.0000000e+00   3.9468800e+03   4.0000000e+00
   1.2402000e+04   1.0000000e+00   1.0000000e+00   3.9473600e+03   4.0000000e+00
   1.2402000e+04   1.0000000e+00   1.0000000e+00   3.9484400e+03   4.0000000e+00
   1.2402000e+04   1.0000000e+00   1.0000000e+00   3.9489000e+03   4.0000000e+00
   1.2402000e+04   1.0000000e+00   1.0000000e+00   3.9496200e+03   4.0000000e+00
   1.2402000e+04   1.0000000e+00   1.0000000e+00   3.9501600e+03   4.0000000e+00
   1.2402000e+04   1.0000000e+00   1.0000000e+00   3.9506400e+03   4.0000000e+00
   1.2402000e+04   1.0000000e+00   1.0000000e+00   3.9510800e+03   4.0000000e+00
   1.2402000e+04   1.0000000e+00   1.0000000e+00   3.9516600e+03   4.0000000e+00
   1.2402000e+04   1.0000000e+00   1.0000000e+00   3.9525600e+03   4.0000000e+00
   1.2402000e+04   1.0000000e+00   1.0000000e+00   3.9531200e+03   4.0000000e+00
   1.2402000e+04   1.0000000e+00   1.0000000e+00   3.9543200e+03   4.0000000e+00
   1.2402000e+04   1.0000000e+00   1.0000000e+00   3.9552400e+03   4.0000000e+00
   1.2402000e+04   1.0000000e+00   1.0000000e+00   3.9559200e+03   4.0000000e+00
   1.2402000e+04   1.0000000e+00   1.0000000e+00   3.9977400e+03   5.0000000e+00
   1.2402000e+04   1.0000000e+00   1.0000000e+00   6.3492000e+03   1.0000000e+00
   1.2402000e+04   1.0000000e+00   1.0000000e+00   6.3588600e+03   4.0000000e+00
   1.2402000e+04   1.0000000e+00   1.0000000e+00   6.3601000e+03   4.0000000e+00
   1.2402000e+04   1.0000000e+00   1.0000000e+00   6.3619200e+03   4.0000000e+00
   1.2402000e+04   1.0000000e+00   1.0000000e+00   6.3634600e+03   4.0000000e+00
   1.2402000e+04   1.0000000e+00   1.0000000e+00   6.3640400e+03   4.0000000e+00
   1.2402000e+04   1.0000000e+00   1.0000000e+00   6.3650200e+03   4.0000000e+00
   1.2402000e+04   1.0000000e+00   1.0000000e+00   6.3655200e+03   4.0000000e+00
   1.2402000e+04   1.0000000e+00   1.0000000e+00   6.3667400e+03   4.0000000e+00
   1.2402000e+04   1.0000000e+00   1.0000000e+00   6.3674000e+03   4.0000000e+00
   1.2402000e+04   1.0000000e+00   1.0000000e+00   6.3679600e+03   4.0000000e+00
   1.2402000e+04   1.0000000e+00   1.0000000e+00   6.3684200e+03   4.0000000e+00
   1.2402000e+04   1.0000000e+00   1.0000000e+00   6.3705600e+03   4.0000000e+00
   1.2402000e+04   1.0000000e+00   1.0000000e+00   6.3709600e+03   4.0000000e+00
   1.2402000e+04   1.0000000e+00   1.0000000e+00   6.3721600e+03   4.0000000e+00
   1.2402000e+04   1.0000000e+00   1.0000000e+00   6.3723200e+03   4.0000000e+00
   1.2402000e+04   1.0000000e+00   1.0000000e+00   6.3732400e+03   4.0000000e+00
   1.2402000e+04   1.0000000e+00   1.0000000e+00   6.3743600e+03   4.0000000e+00
   1.2402000e+04   1.0000000e+00   1.0000000e+00   6.4042000e+03   5.0000000e+00
   1.2402000e+04   1.0000000e+00   1.0000000e+00             Inf   6.0000000e+00
   1.2402000e+04   1.0000000e+00   3.0000000e+00   4.6182000e+02   3.0000000e+00
   1.2402000e+04   1.0000000e+00   3.0000000e+00   4.5416000e+02   4.0000000e+00
   1.2402000e+04   1.0000000e+00   3.0000000e+00   4.5474000e+02   4.0000000e+00
   1.2402000e+04   1.0000000e+00   3.0000000e+00   4.5508000e+02   4.0000000e+00
   1.2402000e+04   1.0000000e+00   3.0000000e+00   4.5576000e+02   4.0000000e+00
   1.2402000e+04   1.0000000e+00   3.0000000e+00   4.5624000e+02   4.0000000e+00
   1.2402000e+04   1.0000000e+00   3.0000000e+00   4.5666000e+02   4.0000000e+00
   1.2402000e+04   1.0000000e+00   3.0000000e+00   4.5798000e+02   4.0000000e+00
   1.2402000e+04   1.0000000e+00   3.0000000e+00   4.5838000e+02   4.0000000e+00
   1.2402000e+04   1.0000000e+00   3.0000000e+00   4.5878000e+02   4.0000000e+00
   1.2402000e+04   1.0000000e+00   3.0000000e+00   4.5966000e+02   4.0000000e+00
   1.2402000e+04   1.0000000e+00   3.0000000e+00   4.6028000e+02   4.0000000e+00
   1.2402000e+04   1.0000000e+00   3.0000000e+00   4.6074000e+02   4.0000000e+00
   1.2402000e+04   1.0000000e+00   3.0000000e+00   4.6160000e+02   4.0000000e+00
   1.2402000e+04   1.0000000e+00   3.0000000e+00   4.6276000e+02   4.0000000e+00
   1.2402000e+04   1.0000000e+00   3.0000000e+00   4.6392000e+02   4.0000000e+00
   1.2402000e+04   1.0000000e+00   3.0000000e+00   4.6450000e+02   4.0000000e+00
   1.2402000e+04   1.0000000e+00   3.0000000e+00   4.6494000e+02   4.0000000e+00
   1.2402000e+04   1.0000000e+00   3.0000000e+00   4.6522000e+02   4.0000000e+00
   1.2402000e+04   1.0000000e+00   3.0000000e+00   4.6610000e+02   4.0000000e+00
   1.2402000e+04   1.0000000e+00   3.0000000e+00   4.6638000e+02   4.0000000e+00
   1.2402000e+04   1.0000000e+00   3.0000000e+00   4.6784000e+02   4.0000000e+00
   1.2402000e+04   1.0000000e+00   3.0000000e+00   4.6832000e+02   4.0000000e+00
   1.2402000e+04   1.0000000e+00   3.0000000e+00   4.6932000e+02   4.0000000e+00
   1.2402000e+04   1.0000000e+00   3.0000000e+00   4.6992000e+02   4.0000000e+00
   1.2402000e+04   1.0000000e+00   3.0000000e+00   4.7312000e+02   4.0000000e+00
   1.2402000e+04   1.0000000e+00   3.0000000e+00   4.7674000e+02   4.0000000e+00
   1.2402000e+04   1.0000000e+00   3.0000000e+00   4.7756000e+02   4.0000000e+00
   1.2402000e+04   1.0000000e+00   3.0000000e+00   4.7800000e+02   4.0000000e+00
   1.2402000e+04   1.0000000e+00   3.0000000e+00   4.8590000e+02   4.0000000e+00
   1.2402000e+04   1.0000000e+00   3.0000000e+00   4.8670000e+02   4.0000000e+00
   1.2402000e+04   1.0000000e+00   3.0000000e+00   4.8690000e+02   4.0000000e+00
   1.2402000e+04   1.0000000e+00   3.0000000e+00   4.8764000e+02   4.0000000e+00
   1.2402000e+04   1.0000000e+00   3.0000000e+00   4.8882000e+02   4.0000000e+00
   1.2402000e+04   1.0000000e+00   3.0000000e+00   4.8926000e+02   4.0000000e+00
   1.2402000e+04   1.0000000e+00   3.0000000e+00   4.8970000e+02   4.0000000e+00
   1.2402000e+04   1.0000000e+00   3.0000000e+00   4.9118000e+02   4.0000000e+00
   1.2402000e+04   1.0000000e+00   3.0000000e+00   4.9172000e+02   4.0000000e+00
   1.2402000e+04   1.0000000e+00   3.0000000e+00   4.9210000e+02   4.0000000e+00
   1.2402000e+04   1.0000000e+00   3.0000000e+00   4.9258000e+02   4.0000000e+00
   1.2402000e+04   1.0000000e+00   3.0000000e+00   4.9316000e+02   4.0000000e+00
   1.2402000e+04   1.0000000e+00   3.0000000e+00   4.9422000e+02   4.0000000e+00
   1.2402000e+04   1.0000000e+00   3.0000000e+00   4.9450000e+02   4.0000000e+00
   1.2402000e+04   1.0000000e+00   3.0000000e+00   4.9662000e+02   4.0000000e+00
   1.2402000e+04   1.0000000e+00   3.0000000e+00   5.1582000e+02   5.0000000e+00
   1.2402000e+04   1.0000000e+00   3.0000000e+00   6.1412000e+02   3.0000000e+00
   1.2402000e+04   1.0000000e+00   3.0000000e+00   6.3120000e+02   4.0000000e+00
   1.2402000e+04   1.0000000e+00   3.0000000e+00   6.3212000e+02   4.0000000e+00
   1.2402000e+04   1.0000000e+00   3.0000000e+00   6.3274000e+02   4.0000000e+00
   1.2402000e+04   1.0000000e+00   3.0000000e+00   6.3398000e+02   4.0000000e+00
   1.2402000e+04   1.0000000e+00   3.0000000e+00   6.3438000e+02   4.0000000e+00
   1.2402000e+04   1.0000000e+00   3.0000000e+00   6.3502000e+02   4.0000000e+00
   1.2402000e+04   1.0000000e+00   3.0000000e+00   6.3544000e+02   4.0000000e+00
   1.2402000e+04   1.0000000e+00   3.0000000e+00   6.3710000e+02   4.0000000e+00
   1.2402000e+04   1.0000000e+00   3.0000000e+00   6.3778000e+02   4.0000000e+00
   1.2402000e+04   1.0000000e+00   3.0000000e+00   6.3852000e+02   4.0000000e+00
   1.2402000e+04   1.0000000e+00   3.0000000e+00   6.3956000e+02   4.0000000e+00
   1.2402000e+04   1.0000000e+00   3.0000000e+00   6.4056000e+02   4.0000000e+00
   1.2402000e+04   1.0000000e+00   3.0000000e+00   6.4350000e+02   4.0000000e+00
   1.2402000e+04   1.0000000e+00   3.0000000e+00   6.4494000e+02   4.0000000e+00
   1.2402000e+04   1.0000000e+00   3.0000000e+00   6.4582000e+02   4.0000000e+00
   1.2402000e+04   1.0000000e+00   3.0000000e+00   6.4644000e+02   4.0000000e+00
   1.2402000e+04   1.0000000e+00   3.0000000e+00   6.4684000e+02   4.0000000e+00
   1.2402000e+04   1.0000000e+00   3.0000000e+00   6.4778000e+02   4.0000000e+00
   1.2402000e+04   1.0000000e+00   3.0000000e+00   6.7212000e+02   5.0000000e+00
   1.2402000e+04   1.0000000e+00   3.0000000e+00   9.1926000e+02   3.0000000e+00
   1.2402000e+04   1.0000000e+00   3.0000000e+00   9.2130000e+02   4.0000000e+00
   1.2402000e+04   1.0000000e+00   3.0000000e+00   9.2266000e+02   4.0000000e+00
   1.2402000e+04   1.0000000e+00   3.0000000e+00   9.2310000e+02   4.0000000e+00
   1.2402000e+04   1.0000000e+00   3.0000000e+00   9.2474000e+02   4.0000000e+00
   1.2402000e+04   1.0000000e+00   3.0000000e+00   9.2542000e+02   4.0000000e+00
   1.2402000e+04   1.0000000e+00   3.0000000e+00   9.2640000e+02   4.0000000e+00
   1.2402000e+04   1.0000000e+00   3.0000000e+00   9.2762000e+02   4.0000000e+00
   1.2402000e+04   1.0000000e+00   3.0000000e+00   9.2814000e+02   4.0000000e+00
   1.2402000e+04   1.0000000e+00   3.0000000e+00   9.2936000e+02   4.0000000e+00
   1.2402000e+04   1.0000000e+00   3.0000000e+00   9.2992000e+02   4.0000000e+00
   1.2402000e+04   1.0000000e+00   3.0000000e+00   9.3112000e+02   4.0000000e+00
   1.2402000e+04   1.0000000e+00   3.0000000e+00   9.3200000e+02   4.0000000e+00
   1.2402000e+04   1.0000000e+00   3.0000000e+00   9.3304000e+02   4.0000000e+00
   1.2402000e+04   1.0000000e+00   3.0000000e+00   9.3348000e+02   4.0000000e+00
   1.2402000e+04   1.0000000e+00   3.0000000e+00   9.3496000e+02   4.0000000e+00
   1.2402000e+04   1.0000000e+00   3.0000000e+00   9.3544000e+02   4.0000000e+00
   1.2402000e+04   1.0000000e+00   3.0000000e+00   9.3602000e+02   4.0000000e+00
   1.2402000e+04   1.0000000e+00   3.0000000e+00   9.3630000e+02   4.0000000e+00
   1.2402000e+04   1.0000000e+00   3.0000000e+00   9.3688000e+02   4.0000000e+00
   1.2402000e+04   1.0000000e+00   3.0000000e+00   9.3724000e+02   4.0000000e+00
   1.2402000e+04   1.0000000e+00   3.0000000e+00   9.3766000e+02   4.0000000e+00
   1.2402000e+04   1.0000000e+00   3.0000000e+00   9.3830000e+02   4.0000000e+00
   1.2402000e+04   1.0000000e+00   3.0000000e+00   9.3926000e+02   4.0000000e+00
   1.2402000e+04   1.0000000e+00   3.0000000e+00   9.4046000e+02   4.0000000e+00
   1.2402000e+04   1.0000000e+00   3.0000000e+00   9.7226000e+02   5.0000000e+00
   1.2402000e+04   1.0000000e+00   3.0000000e+00   1.0564200e+03   3.0000000e+00
   1.2402000e+04   1.0000000e+00   3.0000000e+00   1.0626400e+03   4.0000000e+00
   1.2402000e+04   1.0000000e+00   3.0000000e+00   1.1039200e+03   4.0000000e+00
   1.2402000e+04   1.0000000e+00   3.0000000e+00   1.1049800e+03   4.0000000e+00
   1.2402000e+04   1.0000000e+00   3.0000000e+00   1.1174200e+03   5.0000000e+00
   1.2402000e+04   1.0000000e+00   3.0000000e+00   1.3347200e+03   3.0000000e+00
   1.2402000e+04   1.0000000e+00   3.0000000e+00   1.3392600e+03   4.0000000e+00
   1.2402000e+04   1.0000000e+00   3.0000000e+00   1.3404600e+03   4.0000000e+00
   1.2402000e+04   1.0000000e+00   3.0000000e+00   1.3414200e+03   4.0000000e+00
   1.2402000e+04   1.0000000e+00   3.0000000e+00   1.3424200e+03   4.0000000e+00
   1.2402000e+04   1.0000000e+00   3.0000000e+00   1.3432600e+03   4.0000000e+00
   1.2402000e+04   1.0000000e+00   3.0000000e+00   1.3441400e+03   4.0000000e+00
   1.2402000e+04   1.0000000e+00   3.0000000e+00   1.3446400e+03   4.0000000e+00
   1.2402000e+04   1.0000000e+00   3.0000000e+00   1.3449600e+03   4.0000000e+00
   1.2402000e+04   1.0000000e+00   3.0000000e+00   1.3460200e+03   4.0000000e+00
   1.2402000e+04   1.0000000e+00   3.0000000e+00   1.3466200e+03   4.0000000e+00
   1.2402000e+04   1.0000000e+00   3.0000000e+00   1.3473800e+03   4.0000000e+00
   1.2402000e+04   1.0000000e+00   3.0000000e+00   1.3478200e+03   4.0000000e+00
   1.2402000e+04   1.0000000e+00   3.0000000e+00   1.3491000e+03   4.0000000e+00
   1.2402000e+04   1.0000000e+00   3.0000000e+00   1.3496800e+03   4.0000000e+00
   1.2402000e+04   1.0000000e+00   3.0000000e+00   1.3510000e+03   4.0000000e+00
   1.2402000e+04   1.0000000e+00   3.0000000e+00   1.3516400e+03   4.0000000e+00
   1.2402000e+04   1.0000000e+00   3.0000000e+00   1.3517400e+03   4.0000000e+00
   1.2402000e+04   1.0000000e+00   3.0000000e+00   1.3524800e+03   4.0000000e+00
   1.2402000e+04   1.0000000e+00   3.0000000e+00   1.3531600e+03   4.0000000e+00
   1.2402000e+04   1.0000000e+00   3.0000000e+00   1.3534400e+03   4.0000000e+00
   1.2402000e+04   1.0000000e+00   3.0000000e+00   1.3544200e+03   4.0000000e+00
   1.2402000e+04   1.0000000e+00   3.0000000e+00   1.3564200e+03   4.0000000e+00
   1.2402000e+04   1.0000000e+00   3.0000000e+00   1.3568400e+03   4.0000000e+00
   1.2402000e+04   1.0000000e+00   3.0000000e+00   1.3583800e+03   4.0000000e+00
   1.2402000e+04   1.0000000e+00   3.0000000e+00   1.3591200e+03   4.0000000e+00
   1.2402000e+04   1.0000000e+00   3.0000000e+00   1.3619000e+03   4.0000000e+00
   1.2402000e+04   1.0000000e+00   3.0000000e+00   1.3622600e+03   4.0000000e+00
   1.2402000e+04   1.0000000e+00   3.0000000e+00   1.3853400e+03   4.0000000e+00
   1.2402000e+04   1.0000000e+00   3.0000000e+00   1.3847200e+03   5.0000000e+00
   1.2402000e+04   1.0000000e+00   3.0000000e+00   2.1067800e+03   3.0000000e+00
   1.2402000e+04   1.0000000e+00   3.0000000e+00   2.1173200e+03   4.0000000e+00
   1.2402000e+04   1.0000000e+00   3.0000000e+00   2.1199600e+03   4.0000000e+00
   1.2402000e+04   1.0000000e+00   3.0000000e+00   2.1220000e+03   4.0000000e+00
   1.2402000e+04   1.0000000e+00   3.0000000e+00   2.1230800e+03   4.0000000e+00
   1.2402000e+04   1.0000000e+00   3.0000000e+00   2.1239800e+03   4.0000000e+00
   1.2402000e+04   1.0000000e+00   3.0000000e+00   2.1247400e+03   4.0000000e+00
   1.2402000e+04   1.0000000e+00   3.0000000e+00   2.1266600e+03   4.0000000e+00
   1.2402000e+04   1.0000000e+00   3.0000000e+00   2.1276600e+03   4.0000000e+00
   1.2402000e+04   1.0000000e+00   3.0000000e+00   2.1298600e+03   4.0000000e+00
   1.2402000e+04   1.0000000e+00   3.0000000e+00   2.1309400e+03   4.0000000e+00
   1.2402000e+04   1.0000000e+00   3.0000000e+00   2.1323800e+03   4.0000000e+00
   1.2402000e+04   1.0000000e+00   3.0000000e+00   2.1332400e+03   4.0000000e+00
   1.2402000e+04   1.0000000e+00   3.0000000e+00   2.1347200e+03   4.0000000e+00
   1.2402000e+04   1.0000000e+00   3.0000000e+00   2.1353200e+03   4.0000000e+00
   1.2402000e+04   1.0000000e+00   3.0000000e+00   2.1356200e+03   4.0000000e+00
   1.2402000e+04   1.0000000e+00   3.0000000e+00   2.1360400e+03   4.0000000e+00
   1.2402000e+04   1.0000000e+00   3.0000000e+00   2.1361800e+03   4.0000000e+00
   1.2402000e+04   1.0000000e+00   3.0000000e+00   2.1367800e+03   4.0000000e+00
   1.2402000e+04   1.0000000e+00   3.0000000e+00   2.1372000e+03   4.0000000e+00
   1.2402000e+04   1.0000000e+00   3.0000000e+00   2.1377800e+03   4.0000000e+00
   1.2402000e+04   1.0000000e+00   3.0000000e+00   2.1401600e+03   4.0000000e+00
   1.2402000e+04   1.0000000e+00   3.0000000e+00   2.1408000e+03   4.0000000e+00
   1.2402000e+04   1.0000000e+00   3.0000000e+00   2.1465200e+03   4.0000000e+00
   1.2402000e+04   1.0000000e+00   3.0000000e+00   2.1677800e+03   5.0000000e+00
   1.2402000e+04   1.0000000e+00   3.0000000e+00   2.2217800e+03   3.0000000e+00
   1.2402000e+04   1.0000000e+00   3.0000000e+00   2.2288200e+03   4.0000000e+00
   1.2402000e+04   1.0000000e+00   3.0000000e+00   2.2315200e+03   4.0000000e+00
   1.2402000e+04   1.0000000e+00   3.0000000e+00   2.2321400e+03   4.0000000e+00
   1.2402000e+04   1.0000000e+00   3.0000000e+00   2.2325400e+03   4.0000000e+00
   1.2402000e+04   1.0000000e+00   3.0000000e+00   2.2334400e+03   4.0000000e+00
   1.2402000e+04   1.0000000e+00   3.0000000e+00   2.2345400e+03   4.0000000e+00
   1.2402000e+04   1.0000000e+00   3.0000000e+00   2.2364200e+03   4.0000000e+00
   1.2402000e+04   1.0000000e+00   3.0000000e+00   2.2374800e+03   4.0000000e+00
   1.2402000e+04   1.0000000e+00   3.0000000e+00   2.2386200e+03   4.0000000e+00
   1.2402000e+04   1.0000000e+00   3.0000000e+00   2.2394800e+03   4.0000000e+00
   1.2402000e+04   1.0000000e+00   3.0000000e+00   2.2408600e+03   4.0000000e+00
   1.2402000e+04   1.0000000e+00   3.0000000e+00   2.2411600e+03   4.0000000e+00
   1.2402000e+04   1.0000000e+00   3.0000000e+00   2.2428600e+03   4.0000000e+00
   1.2402000e+04   1.0000000e+00   3.0000000e+00   2.2438800e+03   4.0000000e+00
   1.2402000e+04   1.0000000e+00   3.0000000e+00   2.2446200e+03   4.0000000e+00
   1.2402000e+04   1.0000000e+00   3.0000000e+00   2.2453600e+03   4.0000000e+00
   1.2402000e+04   1.0000000e+00   3.0000000e+00   2.2465600e+03   4.0000000e+00
   1.2402000e+04   1.0000000e+00   3.0000000e+00   2.2483000e+03   4.0000000e+00
   1.2402000e+04   1.0000000e+00   3.0000000e+00   2.2491200e+03   4.0000000e+00
   1.2402000e+04   1.0000000e+00   3.0000000e+00   2.2497600e+03   4.0000000e+00
   1.2402000e+04   1.0000000e+00   3.0000000e+00   2.2509000e+03   4.0000000e+00
   1.2402000e+04   1.0000000e+00   3.0000000e+00   2.2510400e+03   4.0000000e+00
   1.2402000e+04   1.0000000e+00   3.0000000e+00   2.2777800e+03   5.0000000e+00
   1.2402000e+04   1.0000000e+00   3.0000000e+00   2.4459000e+03   3.0000000e+00
   1.2402000e+04   1.0000000e+00   3.0000000e+00   2.4558200e+03   4.0000000e+00
   1.2402000e+04   1.0000000e+00   3.0000000e+00   2.4582800e+03   4.0000000e+00
   1.2402000e+04   1.0000000e+00   3.0000000e+00   2.4603200e+03   4.0000000e+00
   1.2402000e+04   1.0000000e+00   3.0000000e+00   2.4615200e+03   4.0000000e+00
   1.2402000e+04   1.0000000e+00   3.0000000e+00   2.4623800e+03   4.0000000e+00
   1.2402000e+04   1.0000000e+00   3.0000000e+00   2.4629200e+03   4.0000000e+00
   1.2402000e+04   1.0000000e+00   3.0000000e+00   2.4637000e+03   4.0000000e+00
   1.2402000e+04   1.0000000e+00   3.0000000e+00   2.4653400e+03   4.0000000e+00
   1.2402000e+04   1.0000000e+00   3.0000000e+00   2.4660400e+03   4.0000000e+00
   1.2402000e+04   1.0000000e+00   3.0000000e+00   2.4672600e+03   4.0000000e+00
   1.2402000e+04   1.0000000e+00   3.0000000e+00   2.4681200e+03   4.0000000e+00
   1.2402000e+04   1.0000000e+00   3.0000000e+00   2.4689600e+03   4.0000000e+00
   1.2402000e+04   1.0000000e+00   3.0000000e+00   2.4696200e+03   4.0000000e+00
   1.2402000e+04   1.0000000e+00   3.0000000e+00   2.4707400e+03   4.0000000e+00
   1.2402000e+04   1.0000000e+00   3.0000000e+00   2.4721600e+03   4.0000000e+00
   1.2402000e+04   1.0000000e+00   3.0000000e+00   2.4728400e+03   4.0000000e+00
   1.2402000e+04   1.0000000e+00   3.0000000e+00   2.4730600e+03   4.0000000e+00
   1.2402000e+04   1.0000000e+00   3.0000000e+00   2.4736600e+03   4.0000000e+00
   1.2402000e+04   1.0000000e+00   3.0000000e+00   2.4749400e+03   4.0000000e+00
   1.2402000e+04   1.0000000e+00   3.0000000e+00   2.4753600e+03   4.0000000e+00
   1.2402000e+04   1.0000000e+00   3.0000000e+00   2.4944400e+03   4.0000000e+00
   1.2402000e+04   1.0000000e+00   3.0000000e+00   2.4958000e+03   4.0000000e+00
   1.2402000e+04   1.0000000e+00   3.0000000e+00   2.4970400e+03   4.0000000e+00
   1.2402000e+04   1.0000000e+00   3.0000000e+00   2.5079000e+03   5.0000000e+00
   1.2402000e+04   1.0000000e+00   3.0000000e+00   3.1152000e+03   3.0000000e+00
   1.2402000e+04   1.0000000e+00   3.0000000e+00   3.1210000e+03   4.0000000e+00
   1.2402000e+04   1.0000000e+00   3.0000000e+00   3.1228000e+03   4.0000000e+00
   1.2402000e+04   1.0000000e+00   3.0000000e+00   3.1241800e+03   4.0000000e+00
   1.2402000e+04   1.0000000e+00   3.0000000e+00   3.1252600e+03   4.0000000e+00
   1.2402000e+04   1.0000000e+00   3.0000000e+00   3.1267400e+03   4.0000000e+00
   1.2402000e+04   1.0000000e+00   3.0000000e+00   3.1275800e+03   4.0000000e+00
   1.2402000e+04   1.0000000e+00   3.0000000e+00   3.1286000e+03   4.0000000e+00
   1.2402000e+04   1.0000000e+00   3.0000000e+00   3.1302800e+03   4.0000000e+00
   1.2402000e+04   1.0000000e+00   3.0000000e+00   3.1315200e+03   4.0000000e+00
   1.2402000e+04   1.0000000e+00   3.0000000e+00   3.1327800e+03   4.0000000e+00
   1.2402000e+04   1.0000000e+00   3.0000000e+00   3.1340000e+03   4.0000000e+00
   1.2402000e+04   1.0000000e+00   3.0000000e+00   3.1364800e+03   4.0000000e+00
   1.2402000e+04   1.0000000e+00   3.0000000e+00   3.1379400e+03   4.0000000e+00
   1.2402000e+04   1.0000000e+00   3.0000000e+00   3.1394000e+03   4.0000000e+00
   1.2402000e+04   1.0000000e+00   3.0000000e+00   3.1415200e+03   4.0000000e+00
   1.2402000e+04   1.0000000e+00   3.0000000e+00   3.1438000e+03   4.0000000e+00
   1.2402000e+04   1.0000000e+00   3.0000000e+00   3.1692000e+03   5.0000000e+00
   1.2402000e+04   1.0000000e+00   3.0000000e+00   3.3397800e+03   3.0000000e+00
   1.2402000e+04   1.0000000e+00   3.0000000e+00   3.3606200e+03   4.0000000e+00
   1.2402000e+04   1.0000000e+00   3.0000000e+00   3.3610800e+03   4.0000000e+00
   1.2402000e+04   1.0000000e+00   3.0000000e+00   3.3630400e+03   4.0000000e+00
   1.2402000e+04   1.0000000e+00   3.0000000e+00   3.3650400e+03   4.0000000e+00
   1.2402000e+04   1.0000000e+00   3.0000000e+00   3.3660800e+03   4.0000000e+00
   1.2402000e+04   1.0000000e+00   3.0000000e+00   3.3670000e+03   4.0000000e+00
   1.2402000e+04   1.0000000e+00   3.0000000e+00   3.3680600e+03   4.0000000e+00
   1.2402000e+04   1.0000000e+00   3.0000000e+00   3.3694200e+03   4.0000000e+00
   1.2402000e+04   1.0000000e+00   3.0000000e+00   3.3729400e+03   4.0000000e+00
   1.2402000e+04   1.0000000e+00   3.0000000e+00   3.3744200e+03   4.0000000e+00
   1.2402000e+04   1.0000000e+00   3.0000000e+00   3.3751600e+03   4.0000000e+00
   1.2402000e+04   1.0000000e+00   3.0000000e+00   3.3761000e+03   4.0000000e+00
   1.2402000e+04   1.0000000e+00   3.0000000e+00   3.3771800e+03   4.0000000e+00
   1.2402000e+04   1.0000000e+00   3.0000000e+00   3.3787000e+03   4.0000000e+00
   1.2402000e+04   1.0000000e+00   3.0000000e+00   3.3800800e+03   4.0000000e+00
   1.2402000e+04   1.0000000e+00   3.0000000e+00   3.3806600e+03   4.0000000e+00
   1.2402000e+04   1.0000000e+00   3.0000000e+00   3.3817200e+03   4.0000000e+00
   1.2402000e+04   1.0000000e+00   3.0000000e+00   3.3828800e+03   4.0000000e+00
   1.2402000e+04   1.0000000e+00   3.0000000e+00   3.3835000e+03   4.0000000e+00
   1.2402000e+04   1.0000000e+00   3.0000000e+00   3.3927800e+03   5.0000000e+00
   1.2402000e+04   1.0000000e+00   3.0000000e+00   3.7594200e+03   3.0000000e+00
   1.2402000e+04   1.0000000e+00   3.0000000e+00   3.7652200e+03   4.0000000e+00
   1.2402000e+04   1.0000000e+00   3.0000000e+00   3.7669800e+03   4.0000000e+00
   1.2402000e+04   1.0000000e+00   3.0000000e+00   3.7680200e+03   4.0000000e+00
   1.2402000e+04   1.0000000e+00   3.0000000e+00   3.7698200e+03   4.0000000e+00
   1.2402000e+04   1.0000000e+00   3.0000000e+00   3.7703400e+03   4.0000000e+00
   1.2402000e+04   1.0000000e+00   3.0000000e+00   3.7717400e+03   4.0000000e+00
   1.2402000e+04   1.0000000e+00   3.0000000e+00   3.7721600e+03   4.0000000e+00
   1.2402000e+04   1.0000000e+00   3.0000000e+00   3.7729200e+03   4.0000000e+00
   1.2402000e+04   1.0000000e+00   3.0000000e+00   3.7735600e+03   4.0000000e+00
   1.2402000e+04   1.0000000e+00   3.0000000e+00   3.7741400e+03   4.0000000e+00
   1.2402000e+04   1.0000000e+00   3.0000000e+00   3.7749800e+03   4.0000000e+00
   1.2402000e+04   1.0000000e+00   3.0000000e+00   3.7761200e+03   4.0000000e+00
   1.2402000e+04   1.0000000e+00   3.0000000e+00   3.7771600e+03   4.0000000e+00
   1.2402000e+04   1.0000000e+00   3.0000000e+00   3.7783600e+03   4.0000000e+00
   1.2402000e+04   1.0000000e+00   3.0000000e+00   3.7798400e+03   4.0000000e+00
   1.2402000e+04   1.0000000e+00   3.0000000e+00   3.7808200e+03   4.0000000e+00
   1.2402000e+04   1.0000000e+00   3.0000000e+00   3.7813800e+03   4.0000000e+00
   1.2402000e+04   1.0000000e+00   3.0000000e+00   3.7818800e+03   4.0000000e+00
   1.2402000e+04   1.0000000e+00   3.0000000e+00   3.7840400e+03   4.0000000e+00
   1.2402000e+04   1.0000000e+00   3.0000000e+00   3.7849600e+03   4.0000000e+00
   1.2402000e+04   1.0000000e+00   3.0000000e+00   3.7867000e+03   4.0000000e+00
   1.2402000e+04   1.0000000e+00   3.0000000e+00   3.8184200e+03   5.0000000e+00
   1.2402000e+04   1.0000000e+00   3.0000000e+00   4.1580200e+03   3.0000000e+00
   1.2402000e+04   1.0000000e+00   3.0000000e+00   4.1621000e+03   4.0000000e+00
   1.2402000e+04   1.0000000e+00   3.0000000e+00   4.1653200e+03   4.0000000e+00
   1.2402000e+04   1.0000000e+00   3.0000000e+00   4.1663400e+03   4.0000000e+00
   1.2402000e+04   1.0000000e+00   3.0000000e+00   4.1677800e+03   4.0000000e+00
   1.2402000e+04   1.0000000e+00   3.0000000e+00   4.1690200e+03   4.0000000e+00
   1.2402000e+04   1.0000000e+00   3.0000000e+00   4.1695800e+03   4.0000000e+00
   1.2402000e+04   1.0000000e+00   3.0000000e+00   4.1705000e+03   4.0000000e+00
   1.2402000e+04   1.0000000e+00   3.0000000e+00   4.1713200e+03   4.0000000e+00
   1.2402000e+04   1.0000000e+00   3.0000000e+00   4.1718600e+03   4.0000000e+00
   1.2402000e+04   1.0000000e+00   3.0000000e+00   4.1727200e+03   4.0000000e+00
   1.2402000e+04   1.0000000e+00   3.0000000e+00   4.1732400e+03   4.0000000e+00
   1.2402000e+04   1.0000000e+00   3.0000000e+00   4.1744800e+03   4.0000000e+00
   1.2402000e+04   1.0000000e+00   3.0000000e+00   4.1756600e+03   4.0000000e+00
   1.2402000e+04   1.0000000e+00   3.0000000e+00   4.1763600e+03   4.0000000e+00
   1.2402000e+04   1.0000000e+00   3.0000000e+00   4.1767400e+03   4.0000000e+00
   1.2402000e+04   1.0000000e+00   3.0000000e+00   4.1783000e+03   4.0000000e+00
   1.2402000e+04   1.0000000e+00   3.0000000e+00   4.1791200e+03   4.0000000e+00
   1.2402000e+04   1.0000000e+00   3.0000000e+00   4.1797600e+03   4.0000000e+00
   1.2402000e+04   1.0000000e+00   3.0000000e+00   4.1803000e+03   4.0000000e+00
   1.2402000e+04   1.0000000e+00   3.0000000e+00   4.1809400e+03   4.0000000e+00
   1.2402000e+04   1.0000000e+00   3.0000000e+00   4.1828600e+03   4.0000000e+00
   1.2402000e+04   1.0000000e+00   3.0000000e+00   4.1848400e+03   4.0000000e+00
   1.2402000e+04   1.0000000e+00   3.0000000e+00   4.1868000e+03   4.0000000e+00
   1.2402000e+04   1.0000000e+00   3.0000000e+00   4.2200200e+03   5.0000000e+00
   1.2402000e+04   1.0000000e+00   3.0000000e+00   4.2640200e+03   3.0000000e+00
   1.2402000e+04   1.0000000e+00   3.0000000e+00   4.2680600e+03   4.0000000e+00
   1.2402000e+04   1.0000000e+00   3.0000000e+00   4.2699800e+03   4.0000000e+00
   1.2402000e+04   1.0000000e+00   3.0000000e+00   4.2711600e+03   4.0000000e+00
   1.2402000e+04   1.0000000e+00   3.0000000e+00   4.2728600e+03   4.0000000e+00
   1.2402000e+04   1.0000000e+00   3.0000000e+00   4.2743600e+03   4.0000000e+00
   1.2402000e+04   1.0000000e+00   3.0000000e+00   4.2754800e+03   4.0000000e+00
   1.2402000e+04   1.0000000e+00   3.0000000e+00   4.2764400e+03   4.0000000e+00
   1.2402000e+04   1.0000000e+00   3.0000000e+00   4.2775400e+03   4.0000000e+00
   1.2402000e+04   1.0000000e+00   3.0000000e+00   4.2782000e+03   4.0000000e+00
   1.2402000e+04   1.0000000e+00   3.0000000e+00   4.2803200e+03   4.0000000e+00
   1.2402000e+04   1.0000000e+00   3.0000000e+00   4.2806600e+03   4.0000000e+00
   1.2402000e+04   1.0000000e+00   3.0000000e+00   4.2815400e+03   4.0000000e+00
   1.2402000e+04   1.0000000e+00   3.0000000e+00   4.2826800e+03   4.0000000e+00
   1.2402000e+04   1.0000000e+00   3.0000000e+00   4.2842000e+03   4.0000000e+00
   1.2402000e+04   1.0000000e+00   3.0000000e+00   4.2855800e+03   4.0000000e+00
   1.2402000e+04   1.0000000e+00   3.0000000e+00   4.2864000e+03   4.0000000e+00
   1.2402000e+04   1.0000000e+00   3.0000000e+00   4.2886000e+03   4.0000000e+00
   1.2402000e+04   1.0000000e+00   3.0000000e+00   4.2901400e+03   4.0000000e+00
   1.2402000e+04   1.0000000e+00   3.0000000e+00   4.3130200e+03   5.0000000e+00
   1.2402000e+04   1.0000000e+00   3.0000000e+00   4.3730200e+03   3.0000000e+00
   1.2402000e+04   1.0000000e+00   3.0000000e+00   4.3784200e+03   4.0000000e+00
   1.2402000e+04   1.0000000e+00   3.0000000e+00   4.4098800e+03   4.0000000e+00
   1.2402000e+04   1.0000000e+00   3.0000000e+00   4.4119600e+03   4.0000000e+00
   1.2402000e+04   1.0000000e+00   3.0000000e+00   4.4134200e+03   4.0000000e+00
   1.2402000e+04   1.0000000e+00   3.0000000e+00   4.4139600e+03   4.0000000e+00
   1.2402000e+04   1.0000000e+00   3.0000000e+00   4.4153600e+03   4.0000000e+00
   1.2402000e+04   1.0000000e+00   3.0000000e+00   4.4310200e+03   5.0000000e+00
   1.2402000e+04   1.0000000e+00   3.0000000e+00   4.5972400e+03   3.0000000e+00
   1.2402000e+04   1.0000000e+00   3.0000000e+00   4.6053800e+03   4.0000000e+00
   1.2402000e+04   1.0000000e+00   3.0000000e+00   4.6055000e+03   4.0000000e+00
   1.2402000e+04   1.0000000e+00   3.0000000e+00   4.6056000e+03   4.0000000e+00
   1.2402000e+04   1.0000000e+00   3.0000000e+00   4.6071200e+03   4.0000000e+00
   1.2402000e+04   1.0000000e+00   3.0000000e+00   4.6081800e+03   4.0000000e+00
   1.2402000e+04   1.0000000e+00   3.0000000e+00   4.6090000e+03   4.0000000e+00
   1.2402000e+04   1.0000000e+00   3.0000000e+00   4.6100400e+03   4.0000000e+00
   1.2402000e+04   1.0000000e+00   3.0000000e+00   4.6111600e+03   4.0000000e+00
   1.2402000e+04   1.0000000e+00   3.0000000e+00   4.6123200e+03   4.0000000e+00
   1.2402000e+04   1.0000000e+00   3.0000000e+00   4.6127800e+03   4.0000000e+00
   1.2402000e+04   1.0000000e+00   3.0000000e+00   4.6135400e+03   4.0000000e+00
   1.2402000e+04   1.0000000e+00   3.0000000e+00   4.6145200e+03   4.0000000e+00
   1.2402000e+04   1.0000000e+00   3.0000000e+00   4.6152000e+03   4.0000000e+00
   1.2402000e+04   1.0000000e+00   3.0000000e+00   4.6162800e+03   4.0000000e+00
   1.2402000e+04   1.0000000e+00   3.0000000e+00   4.6172000e+03   4.0000000e+00
   1.2402000e+04   1.0000000e+00   3.0000000e+00   4.6176600e+03   4.0000000e+00
   1.2402000e+04   1.0000000e+00   3.0000000e+00   4.6182800e+03   4.0000000e+00
   1.2402000e+04   1.0000000e+00   3.0000000e+00   4.6193200e+03   4.0000000e+00
   1.2402000e+04   1.0000000e+00   3.0000000e+00   4.6202000e+03   4.0000000e+00
   1.2402000e+04   1.0000000e+00   3.0000000e+00   4.6214600e+03   4.0000000e+00
   1.2402000e+04   1.0000000e+00   3.0000000e+00   4.6232600e+03   4.0000000e+00
   1.2402000e+04   1.0000000e+00   3.0000000e+00   4.6247800e+03   4.0000000e+00
   1.2402000e+04   1.0000000e+00   3.0000000e+00   4.6258800e+03   4.0000000e+00
   1.2402000e+04   1.0000000e+00   3.0000000e+00   4.6274600e+03   4.0000000e+00
   1.2402000e+04   1.0000000e+00   3.0000000e+00   4.6278200e+03   4.0000000e+00
   1.2402000e+04   1.0000000e+00   3.0000000e+00   4.6293600e+03   4.0000000e+00
   1.2402000e+04   1.0000000e+00   3.0000000e+00   4.6297400e+03   4.0000000e+00
   1.2402000e+04   1.0000000e+00   3.0000000e+00   4.6532400e+03   5.0000000e+00
   1.2402000e+04   1.0000000e+00   3.0000000e+00   6.0055600e+03   3.0000000e+00
   1.2402000e+04   1.0000000e+00   3.0000000e+00   6.0036800e+03   4.0000000e+00
   1.2402000e+04   1.0000000e+00   3.0000000e+00   6.0174600e+03   4.0000000e+00
   1.2402000e+04   1.0000000e+00   3.0000000e+00   6.0206800e+03   4.0000000e+00
   1.2402000e+04   1.0000000e+00   3.0000000e+00   6.0230000e+03   4.0000000e+00
   1.2402000e+04   1.0000000e+00   3.0000000e+00   6.0246400e+03   4.0000000e+00
   1.2402000e+04   1.0000000e+00   3.0000000e+00   6.0267200e+03   4.0000000e+00
   1.2402000e+04   1.0000000e+00   3.0000000e+00   6.0276600e+03   4.0000000e+00
   1.2402000e+04   1.0000000e+00   3.0000000e+00   6.0295200e+03   4.0000000e+00
   1.2402000e+04   1.0000000e+00   3.0000000e+00   6.0497800e+03   4.0000000e+00
   1.2402000e+04   1.0000000e+00   3.0000000e+00   6.0511000e+03   4.0000000e+00
   1.2402000e+04   1.0000000e+00   3.0000000e+00   6.0518200e+03   4.0000000e+00
   1.2402000e+04   1.0000000e+00   3.0000000e+00   6.0523200e+03   4.0000000e+00
   1.2402000e+04   1.0000000e+00   3.0000000e+00   6.0534000e+03   4.0000000e+00
   1.2402000e+04   1.0000000e+00   3.0000000e+00   6.0539200e+03   4.0000000e+00
   1.2402000e+04   1.0000000e+00   3.0000000e+00   6.0551400e+03   4.0000000e+00
   1.2402000e+04   1.0000000e+00   3.0000000e+00   6.0561000e+03   4.0000000e+00
   1.2402000e+04   1.0000000e+00   3.0000000e+00   6.0570400e+03   4.0000000e+00
   1.2402000e+04   1.0000000e+00   3.0000000e+00   6.0579600e+03   4.0000000e+00
   1.2402000e+04   1.0000000e+00   3.0000000e+00   6.0591800e+03   4.0000000e+00
   1.2402000e+04   1.0000000e+00   3.0000000e+00   6.0595800e+03   4.0000000e+00
   1.2402000e+04   1.0000000e+00   3.0000000e+00   6.0600800e+03   4.0000000e+00
   1.2402000e+04   1.0000000e+00   3.0000000e+00   6.0614600e+03   4.0000000e+00
   1.2402000e+04   1.0000000e+00   3.0000000e+00   6.0630200e+03   4.0000000e+00
   1.2402000e+04   1.0000000e+00   3.0000000e+00   6.0625600e+03   5.0000000e+00
   1.2402000e+04   1.0000000e+00   3.0000000e+00   6.5715200e+03   3.0000000e+00
   1.2402000e+04   1.0000000e+00   3.0000000e+00   6.5762200e+03   4.0000000e+00
   1.2402000e+04   1.0000000e+00   3.0000000e+00   6.5764800e+03   4.0000000e+00
   1.2402000e+04   1.0000000e+00   3.0000000e+00   6.5777000e+03   4.0000000e+00
   1.2402000e+04   1.0000000e+00   3.0000000e+00   6.5791200e+03   4.0000000e+00
   1.2402000e+04   1.0000000e+00   3.0000000e+00   6.5805800e+03   4.0000000e+00
   1.2402000e+04   1.0000000e+00   3.0000000e+00   6.5816600e+03   4.0000000e+00
   1.2402000e+04   1.0000000e+00   3.0000000e+00   6.5822800e+03   4.0000000e+00
   1.2402000e+04   1.0000000e+00   3.0000000e+00   6.5828200e+03   4.0000000e+00
   1.2402000e+04   1.0000000e+00   3.0000000e+00   6.5829800e+03   4.0000000e+00
   1.2402000e+04   1.0000000e+00   3.0000000e+00   6.5840000e+03   4.0000000e+00
   1.2402000e+04   1.0000000e+00   3.0000000e+00   6.5846400e+03   4.0000000e+00
   1.2402000e+04   1.0000000e+00   3.0000000e+00   6.5859400e+03   4.0000000e+00
   1.2402000e+04   1.0000000e+00   3.0000000e+00   6.5869600e+03   4.0000000e+00
   1.2402000e+04   1.0000000e+00   3.0000000e+00   6.5872800e+03   4.0000000e+00
   1.2402000e+04   1.0000000e+00   3.0000000e+00   6.5884200e+03   4.0000000e+00
   1.2402000e+04   1.0000000e+00   3.0000000e+00   6.5887400e+03   4.0000000e+00
   1.2402000e+04   1.0000000e+00   3.0000000e+00   6.5894000e+03   4.0000000e+00
   1.2402000e+04   1.0000000e+00   3.0000000e+00   6.5902000e+03   4.0000000e+00
   1.2402000e+04   1.0000000e+00   3.0000000e+00   6.5912000e+03   4.0000000e+00
   1.2402000e+04   1.0000000e+00   3.0000000e+00   6.5935600e+03   4.0000000e+00
   1.2402000e+04   1.0000000e+00   3.0000000e+00   6.5951800e+03   4.0000000e+00
   1.2402000e+04   1.0000000e+00   3.0000000e+00   6.5962400e+03   4.0000000e+00
   1.2402000e+04   1.0000000e+00   3.0000000e+00   6.5980000e+03   4.0000000e+00
   1.2402000e+04   1.0000000e+00   3.0000000e+00   6.5993200e+03   4.0000000e+00
   1.2402000e+04   1.0000000e+00   3.0000000e+00   6.6003600e+03   4.0000000e+00
   1.2402000e+04   1.0000000e+00   3.0000000e+00   6.6007200e+03   4.0000000e+00
   1.2402000e+04   1.0000000e+00   3.0000000e+00   6.6315200e+03   5.0000000e+00
   1.2402000e+04   1.0000000e+00   3.0000000e+00   6.9421200e+03   3.0000000e+00
   1.2402000e+04   1.0000000e+00   3.0000000e+00   6.9450000e+03   4.0000000e+00
   1.2402000e+04   1.0000000e+00   3.0000000e+00   6.9471200e+03   4.0000000e+00
   1.2402000e+04   1.0000000e+00   3.0000000e+00   6.9489800e+03   4.0000000e+00
   1.2402000e+04   1.0000000e+00   3.0000000e+00   6.9507000e+03   4.0000000e+00
   1.2402000e+04   1.0000000e+00   3.0000000e+00   6.9512400e+03   4.0000000e+00
   1.2402000e+04   1.0000000e+00   3.0000000e+00   6.9535200e+03   4.0000000e+00
   1.2402000e+04   1.0000000e+00   3.0000000e+00   6.9549400e+03   4.0000000e+00
   1.2402000e+04   1.0000000e+00   3.0000000e+00   6.9553600e+03   4.0000000e+00
   1.2402000e+04   1.0000000e+00   3.0000000e+00   6.9560800e+03   4.0000000e+00
   1.2402000e+04   1.0000000e+00   3.0000000e+00   6.9569400e+03   4.0000000e+00
   1.2402000e+04   1.0000000e+00   3.0000000e+00   6.9574400e+03   4.0000000e+00
   1.2402000e+04   1.0000000e+00   3.0000000e+00   6.9588200e+03   4.0000000e+00
   1.2402000e+04   1.0000000e+00   3.0000000e+00   6.9596400e+03   4.0000000e+00
   1.2402000e+04   1.0000000e+00   3.0000000e+00   6.9608000e+03   4.0000000e+00
   1.2402000e+04   1.0000000e+00   3.0000000e+00   6.9614800e+03   4.0000000e+00
   1.2402000e+04   1.0000000e+00   3.0000000e+00   6.9620200e+03   4.0000000e+00
   1.2402000e+04   1.0000000e+00   3.0000000e+00   6.9630400e+03   4.0000000e+00
   1.2402000e+04   1.0000000e+00   3.0000000e+00   6.9644200e+03   4.0000000e+00
   1.2402000e+04   1.0000000e+00   3.0000000e+00   6.9649000e+03   4.0000000e+00
   1.2402000e+04   1.0000000e+00   3.0000000e+00   6.9660400e+03   4.0000000e+00
   1.2402000e+04   1.0000000e+00   3.0000000e+00   6.9664600e+03   4.0000000e+00
   1.2402000e+04   1.0000000e+00   3.0000000e+00   6.9681000e+03   4.0000000e+00
   1.2402000e+04   1.0000000e+00   3.0000000e+00   6.9688800e+03   4.0000000e+00
   1.2402000e+04   1.0000000e+00   3.0000000e+00   6.9714000e+03   4.0000000e+00
   1.2402000e+04   1.0000000e+00   3.0000000e+00   6.9921200e+03   5.0000000e+00
   1.2402000e+04   1.0000000e+00   3.0000000e+00             Inf   6.0000000e+00
   1.2402000e+04   2.0000000e+00   1.0000000e+00   1.8778000e+02   1.0000000e+00
   1.2402000e+04   2.0000000e+00   1.0000000e+00   1.8998000e+02   4.0000000e+00
   1.2402000e+04   2.0000000e+00   1.0000000e+00   1.9048000e+02   4.0000000e+00
   1.2402000e+04   2.0000000e+00   1.0000000e+00   1.9080000e+02   4.0000000e+00
   1.2402000e+04   2.0000000e+00   1.0000000e+00   1.9132000e+02   4.0000000e+00
   1.2402000e+04   2.0000000e+00   1.0000000e+00   1.9150000e+02   4.0000000e+00
   1.2402000e+04   2.0000000e+00   1.0000000e+00   1.9186000e+02   4.0000000e+00
   1.2402000e+04   2.0000000e+00   1.0000000e+00   1.9242000e+02   4.0000000e+00
   1.2402000e+04   2.0000000e+00   1.0000000e+00   1.9260000e+02   4.0000000e+00
   1.2402000e+04   2.0000000e+00   1.0000000e+00   1.9330000e+02   4.0000000e+00
   1.2402000e+04   2.0000000e+00   1.0000000e+00   1.9370000e+02   4.0000000e+00
   1.2402000e+04   2.0000000e+00   1.0000000e+00   1.9402000e+02   4.0000000e+00
   1.2402000e+04   2.0000000e+00   1.0000000e+00   1.9800000e+02   4.0000000e+00
   1.2402000e+04   2.0000000e+00   1.0000000e+00   1.9826000e+02   4.0000000e+00
   1.2402000e+04   2.0000000e+00   1.0000000e+00   2.3532000e+02   4.0000000e+00
   1.2402000e+04   2.0000000e+00   1.0000000e+00   2.4192000e+02   4.0000000e+00
   1.2402000e+04   2.0000000e+00   1.0000000e+00   2.4320000e+02   4.0000000e+00
   1.2402000e+04   2.0000000e+00   1.0000000e+00   2.4378000e+02   5.0000000e+00
   1.2402000e+04   2.0000000e+00   1.0000000e+00   4.5304000e+02   1.0000000e+00
   1.2402000e+04   2.0000000e+00   1.0000000e+00   4.7376000e+02   4.0000000e+00
   1.2402000e+04   2.0000000e+00   1.0000000e+00   4.7420000e+02   4.0000000e+00
   1.2402000e+04   2.0000000e+00   1.0000000e+00   4.7496000e+02   4.0000000e+00
   1.2402000e+04   2.0000000e+00   1.0000000e+00   4.7536000e+02   4.0000000e+00
   1.2402000e+04   2.0000000e+00   1.0000000e+00   4.7614000e+02   4.0000000e+00
   1.2402000e+04   2.0000000e+00   1.0000000e+00   4.9242000e+02   4.0000000e+00
   1.2402000e+04   2.0000000e+00   1.0000000e+00   5.1104000e+02   5.0000000e+00
   1.2402000e+04   2.0000000e+00   1.0000000e+00   8.4404000e+02   1.0000000e+00
   1.2402000e+04   2.0000000e+00   1.0000000e+00   8.4778000e+02   4.0000000e+00
   1.2402000e+04   2.0000000e+00   1.0000000e+00   8.4822000e+02   4.0000000e+00
   1.2402000e+04   2.0000000e+00   1.0000000e+00   8.4862000e+02   4.0000000e+00
   1.2402000e+04   2.0000000e+00   1.0000000e+00   8.4882000e+02   4.0000000e+00
   1.2402000e+04   2.0000000e+00   1.0000000e+00   8.4904000e+02   4.0000000e+00
   1.2402000e+04   2.0000000e+00   1.0000000e+00   8.4960000e+02   4.0000000e+00
   1.2402000e+04   2.0000000e+00   1.0000000e+00   8.4986000e+02   4.0000000e+00
   1.2402000e+04   2.0000000e+00   1.0000000e+00   8.5026000e+02   4.0000000e+00
   1.2402000e+04   2.0000000e+00   1.0000000e+00   8.5068000e+02   4.0000000e+00
   1.2402000e+04   2.0000000e+00   1.0000000e+00   8.5092000e+02   4.0000000e+00
   1.2402000e+04   2.0000000e+00   1.0000000e+00   8.5136000e+02   4.0000000e+00
   1.2402000e+04   2.0000000e+00   1.0000000e+00   8.5210000e+02   4.0000000e+00
   1.2402000e+04   2.0000000e+00   1.0000000e+00   8.9804000e+02   5.0000000e+00
   1.2402000e+04   2.0000000e+00   1.0000000e+00   9.5004000e+02   1.0000000e+00
   1.2402000e+04   2.0000000e+00   1.0000000e+00   9.5202000e+02   4.0000000e+00
   1.2402000e+04   2.0000000e+00   1.0000000e+00   9.5250000e+02   4.0000000e+00
   1.2402000e+04   2.0000000e+00   1.0000000e+00   9.5314000e+02   4.0000000e+00
   1.2402000e+04   2.0000000e+00   1.0000000e+00   9.5362000e+02   4.0000000e+00
   1.2402000e+04   2.0000000e+00   1.0000000e+00   9.5402000e+02   4.0000000e+00
   1.2402000e+04   2.0000000e+00   1.0000000e+00   9.5446000e+02   4.0000000e+00
   1.2402000e+04   2.0000000e+00   1.0000000e+00   9.5508000e+02   4.0000000e+00
   1.2402000e+04   2.0000000e+00   1.0000000e+00   9.5624000e+02   4.0000000e+00
   1.2402000e+04   2.0000000e+00   1.0000000e+00   9.5652000e+02   4.0000000e+00
   1.2402000e+04   2.0000000e+00   1.0000000e+00   9.5746000e+02   4.0000000e+00
   1.2402000e+04   2.0000000e+00   1.0000000e+00   9.5836000e+02   4.0000000e+00
   1.2402000e+04   2.0000000e+00   1.0000000e+00   1.0010400e+03   5.0000000e+00
   1.2402000e+04   2.0000000e+00   1.0000000e+00   1.1041800e+03   1.0000000e+00
   1.2402000e+04   2.0000000e+00   1.0000000e+00   1.1215200e+03   4.0000000e+00
   1.2402000e+04   2.0000000e+00   1.0000000e+00   1.1219400e+03   4.0000000e+00
   1.2402000e+04   2.0000000e+00   1.0000000e+00   1.1224600e+03   4.0000000e+00
   1.2402000e+04   2.0000000e+00   1.0000000e+00   1.1581800e+03   5.0000000e+00
   1.2402000e+04   2.0000000e+00   1.0000000e+00   1.2458600e+03   1.0000000e+00
   1.2402000e+04   2.0000000e+00   1.0000000e+00   1.2868800e+03   4.0000000e+00
   1.2402000e+04   2.0000000e+00   1.0000000e+00   1.2871400e+03   4.0000000e+00
   1.2402000e+04   2.0000000e+00   1.0000000e+00   1.2877200e+03   4.0000000e+00
   1.2402000e+04   2.0000000e+00   1.0000000e+00   1.2881800e+03   4.0000000e+00
   1.2402000e+04   2.0000000e+00   1.0000000e+00   1.2948600e+03   5.0000000e+00
   1.2402000e+04   2.0000000e+00   1.0000000e+00   1.4764200e+03   1.0000000e+00
   1.2402000e+04   2.0000000e+00   1.0000000e+00   1.4813000e+03   4.0000000e+00
   1.2402000e+04   2.0000000e+00   1.0000000e+00   1.4815200e+03   4.0000000e+00
   1.2402000e+04   2.0000000e+00   1.0000000e+00   1.4818200e+03   4.0000000e+00
   1.2402000e+04   2.0000000e+00   1.0000000e+00   1.4820800e+03   4.0000000e+00
   1.2402000e+04   2.0000000e+00   1.0000000e+00   1.4823000e+03   4.0000000e+00
   1.2402000e+04   2.0000000e+00   1.0000000e+00   1.4825800e+03   4.0000000e+00
   1.2402000e+04   2.0000000e+00   1.0000000e+00   1.4832200e+03   4.0000000e+00
   1.2402000e+04   2.0000000e+00   1.0000000e+00   1.4833800e+03   4.0000000e+00
   1.2402000e+04   2.0000000e+00   1.0000000e+00   1.4837400e+03   4.0000000e+00
   1.2402000e+04   2.0000000e+00   1.0000000e+00   1.5374200e+03   5.0000000e+00
   1.2402000e+04   2.0000000e+00   1.0000000e+00   1.5934200e+03   1.0000000e+00
   1.2402000e+04   2.0000000e+00   1.0000000e+00   1.5982200e+03   4.0000000e+00
   1.2402000e+04   2.0000000e+00   1.0000000e+00   1.5986400e+03   4.0000000e+00
   1.2402000e+04   2.0000000e+00   1.0000000e+00   1.5989000e+03   4.0000000e+00
   1.2402000e+04   2.0000000e+00   1.0000000e+00   1.5991600e+03   4.0000000e+00
   1.2402000e+04   2.0000000e+00   1.0000000e+00   1.5994600e+03   4.0000000e+00
   1.2402000e+04   2.0000000e+00   1.0000000e+00   1.5998400e+03   4.0000000e+00
   1.2402000e+04   2.0000000e+00   1.0000000e+00   1.6003600e+03   4.0000000e+00
   1.2402000e+04   2.0000000e+00   1.0000000e+00   1.6005000e+03   4.0000000e+00
   1.2402000e+04   2.0000000e+00   1.0000000e+00   1.6010000e+03   4.0000000e+00
   1.2402000e+04   2.0000000e+00   1.0000000e+00   1.6534200e+03   5.0000000e+00
   1.2402000e+04   2.0000000e+00   1.0000000e+00   2.0518200e+03   1.0000000e+00
   1.2402000e+04   2.0000000e+00   1.0000000e+00   2.0583400e+03   4.0000000e+00
   1.2402000e+04   2.0000000e+00   1.0000000e+00   2.0590000e+03   4.0000000e+00
   1.2402000e+04   2.0000000e+00   1.0000000e+00   2.1148200e+03   5.0000000e+00
   1.2402000e+04   2.0000000e+00   1.0000000e+00   2.7021400e+03   1.0000000e+00
   1.2402000e+04   2.0000000e+00   1.0000000e+00   2.7056000e+03   4.0000000e+00
   1.2402000e+04   2.0000000e+00   1.0000000e+00   2.7058800e+03   4.0000000e+00
   1.2402000e+04   2.0000000e+00   1.0000000e+00   2.7063600e+03   4.0000000e+00
   1.2402000e+04   2.0000000e+00   1.0000000e+00   2.7066800e+03   4.0000000e+00
   1.2402000e+04   2.0000000e+00   1.0000000e+00   2.7071600e+03   4.0000000e+00
   1.2402000e+04   2.0000000e+00   1.0000000e+00   2.7073800e+03   4.0000000e+00
   1.2402000e+04   2.0000000e+00   1.0000000e+00   2.7078000e+03   4.0000000e+00
   1.2402000e+04   2.0000000e+00   1.0000000e+00   2.7082600e+03   4.0000000e+00
   1.2402000e+04   2.0000000e+00   1.0000000e+00   2.7085200e+03   4.0000000e+00
   1.2402000e+04   2.0000000e+00   1.0000000e+00   2.7611400e+03   5.0000000e+00
   1.2402000e+04   2.0000000e+00   1.0000000e+00   2.7991400e+03   1.0000000e+00
   1.2402000e+04   2.0000000e+00   1.0000000e+00   2.8023200e+03   4.0000000e+00
   1.2402000e+04   2.0000000e+00   1.0000000e+00   2.8027400e+03   4.0000000e+00
   1.2402000e+04   2.0000000e+00   1.0000000e+00   2.8032000e+03   4.0000000e+00
   1.2402000e+04   2.0000000e+00   1.0000000e+00   2.8036400e+03   4.0000000e+00
   1.2402000e+04   2.0000000e+00   1.0000000e+00   2.8039400e+03   4.0000000e+00
   1.2402000e+04   2.0000000e+00   1.0000000e+00   2.8046400e+03   4.0000000e+00
   1.2402000e+04   2.0000000e+00   1.0000000e+00   2.8057800e+03   4.0000000e+00
   1.2402000e+04   2.0000000e+00   1.0000000e+00   2.8631400e+03   5.0000000e+00
   1.2402000e+04   2.0000000e+00   1.0000000e+00   3.0971200e+03   1.0000000e+00
   1.2402000e+04   2.0000000e+00   1.0000000e+00   3.1172400e+03   4.0000000e+00
   1.2402000e+04   2.0000000e+00   1.0000000e+00   3.1176000e+03   4.0000000e+00
   1.2402000e+04   2.0000000e+00   1.0000000e+00   3.1181000e+03   4.0000000e+00
   1.2402000e+04   2.0000000e+00   1.0000000e+00   3.1581200e+03   5.0000000e+00
   1.2402000e+04   2.0000000e+00   1.0000000e+00   3.1881200e+03   1.0000000e+00
   1.2402000e+04   2.0000000e+00   1.0000000e+00   3.1917400e+03   4.0000000e+00
   1.2402000e+04   2.0000000e+00   1.0000000e+00   3.1919200e+03   4.0000000e+00
   1.2402000e+04   2.0000000e+00   1.0000000e+00   3.1922800e+03   4.0000000e+00
   1.2402000e+04   2.0000000e+00   1.0000000e+00   3.1929200e+03   4.0000000e+00
   1.2402000e+04   2.0000000e+00   1.0000000e+00   3.1933800e+03   4.0000000e+00
   1.2402000e+04   2.0000000e+00   1.0000000e+00   3.1936200e+03   4.0000000e+00
   1.2402000e+04   2.0000000e+00   1.0000000e+00   3.1943000e+03   4.0000000e+00
   1.2402000e+04   2.0000000e+00   1.0000000e+00   3.1952000e+03   4.0000000e+00
   1.2402000e+04   2.0000000e+00   1.0000000e+00   3.2451200e+03   5.0000000e+00
   1.2402000e+04   2.0000000e+00   1.0000000e+00   3.2891200e+03   1.0000000e+00
   1.2402000e+04   2.0000000e+00   1.0000000e+00   3.2924800e+03   4.0000000e+00
   1.2402000e+04   2.0000000e+00   1.0000000e+00   3.2928000e+03   4.0000000e+00
   1.2402000e+04   2.0000000e+00   1.0000000e+00   3.2930200e+03   4.0000000e+00
   1.2402000e+04   2.0000000e+00   1.0000000e+00   3.2933000e+03   4.0000000e+00
   1.2402000e+04   2.0000000e+00   1.0000000e+00   3.2935200e+03   4.0000000e+00
   1.2402000e+04   2.0000000e+00   1.0000000e+00   3.2940400e+03   4.0000000e+00
   1.2402000e+04   2.0000000e+00   1.0000000e+00   3.2943200e+03   4.0000000e+00
   1.2402000e+04   2.0000000e+00   1.0000000e+00   3.2946800e+03   4.0000000e+00
   1.2402000e+04   2.0000000e+00   1.0000000e+00   3.2953800e+03   4.0000000e+00
   1.2402000e+04   2.0000000e+00   1.0000000e+00   3.2958200e+03   4.0000000e+00
   1.2402000e+04   2.0000000e+00   1.0000000e+00   3.3381200e+03   5.0000000e+00
   1.2402000e+04   2.0000000e+00   1.0000000e+00   3.7223800e+03   1.0000000e+00
   1.2402000e+04   2.0000000e+00   1.0000000e+00   3.7265400e+03   4.0000000e+00
   1.2402000e+04   2.0000000e+00   1.0000000e+00   3.7268200e+03   4.0000000e+00
   1.2402000e+04   2.0000000e+00   1.0000000e+00   3.7273200e+03   4.0000000e+00
   1.2402000e+04   2.0000000e+00   1.0000000e+00   3.7280400e+03   4.0000000e+00
   1.2402000e+04   2.0000000e+00   1.0000000e+00   3.7284800e+03   4.0000000e+00
   1.2402000e+04   2.0000000e+00   1.0000000e+00   3.7743800e+03   5.0000000e+00
   1.2402000e+04   2.0000000e+00   1.0000000e+00   4.3579800e+03   1.0000000e+00
   1.2402000e+04   2.0000000e+00   1.0000000e+00   4.3691800e+03   4.0000000e+00
   1.2402000e+04   2.0000000e+00   1.0000000e+00   4.3694200e+03   4.0000000e+00
   1.2402000e+04   2.0000000e+00   1.0000000e+00   4.3697600e+03   4.0000000e+00
   1.2402000e+04   2.0000000e+00   1.0000000e+00   4.4089800e+03   5.0000000e+00
   1.2402000e+04   2.0000000e+00   1.0000000e+00   4.6737000e+03   1.0000000e+00
   1.2402000e+04   2.0000000e+00   1.0000000e+00   4.6913600e+03   4.0000000e+00
   1.2402000e+04   2.0000000e+00   1.0000000e+00   4.6920200e+03   4.0000000e+00
   1.2402000e+04   2.0000000e+00   1.0000000e+00   4.7247000e+03   5.0000000e+00
   1.2402000e+04   2.0000000e+00   1.0000000e+00   5.1522400e+03   1.0000000e+00
   1.2402000e+04   2.0000000e+00   1.0000000e+00   5.1538600e+03   4.0000000e+00
   1.2402000e+04   2.0000000e+00   1.0000000e+00   5.1544400e+03   4.0000000e+00
   1.2402000e+04   2.0000000e+00   1.0000000e+00   5.1550200e+03   4.0000000e+00
   1.2402000e+04   2.0000000e+00   1.0000000e+00   5.1553200e+03   4.0000000e+00
   1.2402000e+04   2.0000000e+00   1.0000000e+00   5.1556000e+03   4.0000000e+00
   1.2402000e+04   2.0000000e+00   1.0000000e+00   5.1559400e+03   4.0000000e+00
   1.2402000e+04   2.0000000e+00   1.0000000e+00   5.1560600e+03   4.0000000e+00
   1.2402000e+04   2.0000000e+00   1.0000000e+00   5.1568800e+03   4.0000000e+00
   1.2402000e+04   2.0000000e+00   1.0000000e+00   5.1574800e+03   4.0000000e+00
   1.2402000e+04   2.0000000e+00   1.0000000e+00   5.1582000e+03   4.0000000e+00
   1.2402000e+04   2.0000000e+00   1.0000000e+00   5.1585200e+03   4.0000000e+00
   1.2402000e+04   2.0000000e+00   1.0000000e+00   5.1587200e+03   4.0000000e+00
   1.2402000e+04   2.0000000e+00   1.0000000e+00   5.1589200e+03   4.0000000e+00
   1.2402000e+04   2.0000000e+00   1.0000000e+00   5.1592200e+03   4.0000000e+00
   1.2402000e+04   2.0000000e+00   1.0000000e+00   5.1602200e+03   4.0000000e+00
   1.2402000e+04   2.0000000e+00   1.0000000e+00   5.2062400e+03   5.0000000e+00
   1.2402000e+04   2.0000000e+00   1.0000000e+00   5.9812000e+03   1.0000000e+00
   1.2402000e+04   2.0000000e+00   1.0000000e+00   5.9862600e+03   4.0000000e+00
   1.2402000e+04   2.0000000e+00   1.0000000e+00   5.9865800e+03   4.0000000e+00
   1.2402000e+04   2.0000000e+00   1.0000000e+00   5.9869400e+03   4.0000000e+00
   1.2402000e+04   2.0000000e+00   1.0000000e+00   5.9872600e+03   4.0000000e+00
   1.2402000e+04   2.0000000e+00   1.0000000e+00   5.9879600e+03   4.0000000e+00
   1.2402000e+04   2.0000000e+00   1.0000000e+00   5.9887600e+03   4.0000000e+00
   1.2402000e+04   2.0000000e+00   1.0000000e+00   6.0322000e+03   5.0000000e+00
   1.2402000e+04   2.0000000e+00   1.0000000e+00   6.1771600e+03   1.0000000e+00
   1.2402000e+04   2.0000000e+00   1.0000000e+00   6.1870600e+03   4.0000000e+00
   1.2402000e+04   2.0000000e+00   1.0000000e+00   6.1873800e+03   4.0000000e+00
   1.2402000e+04   2.0000000e+00   1.0000000e+00   6.2381600e+03   5.0000000e+00
   1.2402000e+04   2.0000000e+00   1.0000000e+00   6.6240200e+03   1.0000000e+00
   1.2402000e+04   2.0000000e+00   1.0000000e+00   6.6290800e+03   4.0000000e+00
   1.2402000e+04   2.0000000e+00   1.0000000e+00   6.6293400e+03   4.0000000e+00
   1.2402000e+04   2.0000000e+00   1.0000000e+00   6.6296000e+03   4.0000000e+00
   1.2402000e+04   2.0000000e+00   1.0000000e+00   6.6301200e+03   4.0000000e+00
   1.2402000e+04   2.0000000e+00   1.0000000e+00   6.6780200e+03   5.0000000e+00
   1.2402000e+04   2.0000000e+00   1.0000000e+00   6.7260200e+03   1.0000000e+00
   1.2402000e+04   2.0000000e+00   1.0000000e+00   6.7304000e+03   4.0000000e+00
   1.2402000e+04   2.0000000e+00   1.0000000e+00   6.7314800e+03   4.0000000e+00
   1.2402000e+04   2.0000000e+00   1.0000000e+00   6.7326000e+03   4.0000000e+00
   1.2402000e+04   2.0000000e+00   1.0000000e+00   6.7331000e+03   4.0000000e+00
   1.2402000e+04   2.0000000e+00   1.0000000e+00   6.7820200e+03   5.0000000e+00
   1.2402000e+04   2.0000000e+00   1.0000000e+00   7.1114600e+03   1.0000000e+00
   1.2402000e+04   2.0000000e+00   1.0000000e+00   7.1369800e+03   4.0000000e+00
   1.2402000e+04   2.0000000e+00   1.0000000e+00   7.1372000e+03   4.0000000e+00
   1.2402000e+04   2.0000000e+00   1.0000000e+00   7.1376600e+03   4.0000000e+00
   1.2402000e+04   2.0000000e+00   1.0000000e+00   7.1604600e+03   5.0000000e+00
   1.2402000e+04   2.0000000e+00   1.0000000e+00             Inf   6.0000000e+00
   1.2402000e+04   2.0000000e+00   3.0000000e+00   2.8878000e+02   3.0000000e+00
   1.2402000e+04   2.0000000e+00   3.0000000e+00   2.9026000e+02   4.0000000e+00
   1.2402000e+04   2.0000000e+00   3.0000000e+00   3.0072000e+02   4.0000000e+00
   1.2402000e+04   2.0000000e+00   3.0000000e+00   3.0108000e+02   4.0000000e+00
   1.2402000e+04   2.0000000e+00   3.0000000e+00   3.0138000e+02   4.0000000e+00
   1.2402000e+04   2.0000000e+00   3.0000000e+00   3.0170000e+02   4.0000000e+00
   1.2402000e+04   2.0000000e+00   3.0000000e+00   3.0276000e+02   4.0000000e+00
   1.2402000e+04   2.0000000e+00   3.0000000e+00   3.0390000e+02   4.0000000e+00
   1.2402000e+04   2.0000000e+00   3.0000000e+00   3.0432000e+02   4.0000000e+00
   1.2402000e+04   2.0000000e+00   3.0000000e+00   3.0574000e+02   4.0000000e+00
   1.2402000e+04   2.0000000e+00   3.0000000e+00   3.0660000e+02   4.0000000e+00
   1.2402000e+04   2.0000000e+00   3.0000000e+00   3.0750000e+02   4.0000000e+00
   1.2402000e+04   2.0000000e+00   3.0000000e+00   3.0842000e+02   4.0000000e+00
   1.2402000e+04   2.0000000e+00   3.0000000e+00   3.1348000e+02   4.0000000e+00
   1.2402000e+04   2.0000000e+00   3.0000000e+00   3.4278000e+02   5.0000000e+00
   1.2402000e+04   2.0000000e+00   3.0000000e+00   5.4804000e+02   3.0000000e+00
   1.2402000e+04   2.0000000e+00   3.0000000e+00   5.6348000e+02   4.0000000e+00
   1.2402000e+04   2.0000000e+00   3.0000000e+00   5.6372000e+02   4.0000000e+00
   1.2402000e+04   2.0000000e+00   3.0000000e+00   5.6410000e+02   4.0000000e+00
   1.2402000e+04   2.0000000e+00   3.0000000e+00   5.6444000e+02   4.0000000e+00
   1.2402000e+04   2.0000000e+00   3.0000000e+00   5.6490000e+02   4.0000000e+00
   1.2402000e+04   2.0000000e+00   3.0000000e+00   5.6514000e+02   4.0000000e+00
   1.2402000e+04   2.0000000e+00   3.0000000e+00   5.6560000e+02   4.0000000e+00
   1.2402000e+04   2.0000000e+00   3.0000000e+00   5.6600000e+02   4.0000000e+00
   1.2402000e+04   2.0000000e+00   3.0000000e+00   5.6656000e+02   4.0000000e+00
   1.2402000e+04   2.0000000e+00   3.0000000e+00   5.6700000e+02   4.0000000e+00
   1.2402000e+04   2.0000000e+00   3.0000000e+00   5.6838000e+02   4.0000000e+00
   1.2402000e+04   2.0000000e+00   3.0000000e+00   5.6906000e+02   4.0000000e+00
   1.2402000e+04   2.0000000e+00   3.0000000e+00   5.6958000e+02   4.0000000e+00
   1.2402000e+04   2.0000000e+00   3.0000000e+00   5.7086000e+02   4.0000000e+00
   1.2402000e+04   2.0000000e+00   3.0000000e+00   5.7142000e+02   4.0000000e+00
   1.2402000e+04   2.0000000e+00   3.0000000e+00   5.7314000e+02   4.0000000e+00
   1.2402000e+04   2.0000000e+00   3.0000000e+00   5.7378000e+02   4.0000000e+00
   1.2402000e+04   2.0000000e+00   3.0000000e+00   5.7406000e+02   4.0000000e+00
   1.2402000e+04   2.0000000e+00   3.0000000e+00   5.9214000e+02   4.0000000e+00
   1.2402000e+04   2.0000000e+00   3.0000000e+00   5.9904000e+02   5.0000000e+00
   1.2402000e+04   2.0000000e+00   3.0000000e+00   6.4504000e+02   3.0000000e+00
   1.2402000e+04   2.0000000e+00   3.0000000e+00   6.8246000e+02   4.0000000e+00
   1.2402000e+04   2.0000000e+00   3.0000000e+00   6.8348000e+02   4.0000000e+00
   1.2402000e+04   2.0000000e+00   3.0000000e+00   6.8430000e+02   4.0000000e+00
   1.2402000e+04   2.0000000e+00   3.0000000e+00   6.8468000e+02   4.0000000e+00
   1.2402000e+04   2.0000000e+00   3.0000000e+00   6.8492000e+02   4.0000000e+00
   1.2402000e+04   2.0000000e+00   3.0000000e+00   6.8530000e+02   4.0000000e+00
   1.2402000e+04   2.0000000e+00   3.0000000e+00   6.8658000e+02   4.0000000e+00
   1.2402000e+04   2.0000000e+00   3.0000000e+00   6.8700000e+02   4.0000000e+00
   1.2402000e+04   2.0000000e+00   3.0000000e+00   6.8840000e+02   4.0000000e+00
   1.2402000e+04   2.0000000e+00   3.0000000e+00   6.8894000e+02   4.0000000e+00
   1.2402000e+04   2.0000000e+00   3.0000000e+00   6.9028000e+02   4.0000000e+00
   1.2402000e+04   2.0000000e+00   3.0000000e+00   6.9084000e+02   4.0000000e+00
   1.2402000e+04   2.0000000e+00   3.0000000e+00   7.0604000e+02   5.0000000e+00
   1.2402000e+04   2.0000000e+00   3.0000000e+00   7.4604000e+02   3.0000000e+00
   1.2402000e+04   2.0000000e+00   3.0000000e+00   7.7696000e+02   4.0000000e+00
   1.2402000e+04   2.0000000e+00   3.0000000e+00   7.7732000e+02   4.0000000e+00
   1.2402000e+04   2.0000000e+00   3.0000000e+00   7.7750000e+02   4.0000000e+00
   1.2402000e+04   2.0000000e+00   3.0000000e+00   7.7766000e+02   4.0000000e+00
   1.2402000e+04   2.0000000e+00   3.0000000e+00   8.0804000e+02   5.0000000e+00
   1.2402000e+04   2.0000000e+00   3.0000000e+00   1.3764200e+03   3.0000000e+00
   1.2402000e+04   2.0000000e+00   3.0000000e+00   1.4117400e+03   4.0000000e+00
   1.2402000e+04   2.0000000e+00   3.0000000e+00   1.4119800e+03   4.0000000e+00
   1.2402000e+04   2.0000000e+00   3.0000000e+00   1.4122600e+03   4.0000000e+00
   1.2402000e+04   2.0000000e+00   3.0000000e+00   1.4125600e+03   4.0000000e+00
   1.2402000e+04   2.0000000e+00   3.0000000e+00   1.4129600e+03   4.0000000e+00
   1.2402000e+04   2.0000000e+00   3.0000000e+00   1.4133000e+03   4.0000000e+00
   1.2402000e+04   2.0000000e+00   3.0000000e+00   1.4147000e+03   4.0000000e+00
   1.2402000e+04   2.0000000e+00   3.0000000e+00   1.4160800e+03   4.0000000e+00
   1.2402000e+04   2.0000000e+00   3.0000000e+00   1.4171000e+03   4.0000000e+00
   1.2402000e+04   2.0000000e+00   3.0000000e+00   1.4284200e+03   5.0000000e+00
   1.2402000e+04   2.0000000e+00   3.0000000e+00   1.6864200e+03   3.0000000e+00
   1.2402000e+04   2.0000000e+00   3.0000000e+00   1.6927400e+03   4.0000000e+00
   1.2402000e+04   2.0000000e+00   3.0000000e+00   1.6935800e+03   4.0000000e+00
   1.2402000e+04   2.0000000e+00   3.0000000e+00   1.6942800e+03   4.0000000e+00
   1.2402000e+04   2.0000000e+00   3.0000000e+00   1.6951600e+03   4.0000000e+00
   1.2402000e+04   2.0000000e+00   3.0000000e+00   1.6957800e+03   4.0000000e+00
   1.2402000e+04   2.0000000e+00   3.0000000e+00   1.6962600e+03   4.0000000e+00
   1.2402000e+04   2.0000000e+00   3.0000000e+00   1.6966800e+03   4.0000000e+00
   1.2402000e+04   2.0000000e+00   3.0000000e+00   1.6975200e+03   4.0000000e+00
   1.2402000e+04   2.0000000e+00   3.0000000e+00   1.6980800e+03   4.0000000e+00
   1.2402000e+04   2.0000000e+00   3.0000000e+00   1.6992400e+03   4.0000000e+00
   1.2402000e+04   2.0000000e+00   3.0000000e+00   1.6996200e+03   4.0000000e+00
   1.2402000e+04   2.0000000e+00   3.0000000e+00   1.7000400e+03   4.0000000e+00
   1.2402000e+04   2.0000000e+00   3.0000000e+00   1.7009400e+03   4.0000000e+00
   1.2402000e+04   2.0000000e+00   3.0000000e+00   1.7018200e+03   4.0000000e+00
   1.2402000e+04   2.0000000e+00   3.0000000e+00   1.7424200e+03   5.0000000e+00
   1.2402000e+04   2.0000000e+00   3.0000000e+00   1.9024600e+03   3.0000000e+00
   1.2402000e+04   2.0000000e+00   3.0000000e+00   1.9249400e+03   4.0000000e+00
   1.2402000e+04   2.0000000e+00   3.0000000e+00   1.9254000e+03   4.0000000e+00
   1.2402000e+04   2.0000000e+00   3.0000000e+00   1.9261000e+03   4.0000000e+00
   1.2402000e+04   2.0000000e+00   3.0000000e+00   1.9644600e+03   5.0000000e+00
   1.2402000e+04   2.0000000e+00   3.0000000e+00   2.2599000e+03   3.0000000e+00
   1.2402000e+04   2.0000000e+00   3.0000000e+00   2.2890600e+03   4.0000000e+00
   1.2402000e+04   2.0000000e+00   3.0000000e+00   2.2892600e+03   4.0000000e+00
   1.2402000e+04   2.0000000e+00   3.0000000e+00   2.2896200e+03   4.0000000e+00
   1.2402000e+04   2.0000000e+00   3.0000000e+00   2.2900000e+03   4.0000000e+00
   1.2402000e+04   2.0000000e+00   3.0000000e+00   2.2903400e+03   4.0000000e+00
   1.2402000e+04   2.0000000e+00   3.0000000e+00   2.3003000e+03   4.0000000e+00
   1.2402000e+04   2.0000000e+00   3.0000000e+00   2.3099000e+03   5.0000000e+00
   1.2402000e+04   2.0000000e+00   3.0000000e+00   2.3429000e+03   3.0000000e+00
   1.2402000e+04   2.0000000e+00   3.0000000e+00   2.3741400e+03   4.0000000e+00
   1.2402000e+04   2.0000000e+00   3.0000000e+00   2.3746200e+03   4.0000000e+00
   1.2402000e+04   2.0000000e+00   3.0000000e+00   2.3750200e+03   4.0000000e+00
   1.2402000e+04   2.0000000e+00   3.0000000e+00   2.3751000e+03   4.0000000e+00
   1.2402000e+04   2.0000000e+00   3.0000000e+00   2.3753400e+03   4.0000000e+00
   1.2402000e+04   2.0000000e+00   3.0000000e+00   2.3758800e+03   4.0000000e+00
   1.2402000e+04   2.0000000e+00   3.0000000e+00   2.3762200e+03   4.0000000e+00
   1.2402000e+04   2.0000000e+00   3.0000000e+00   2.3771600e+03   4.0000000e+00
   1.2402000e+04   2.0000000e+00   3.0000000e+00   2.3776400e+03   4.0000000e+00
   1.2402000e+04   2.0000000e+00   3.0000000e+00   2.3780000e+03   4.0000000e+00
   1.2402000e+04   2.0000000e+00   3.0000000e+00   2.3784000e+03   4.0000000e+00
   1.2402000e+04   2.0000000e+00   3.0000000e+00   2.3786800e+03   4.0000000e+00
   1.2402000e+04   2.0000000e+00   3.0000000e+00   2.3999000e+03   5.0000000e+00
   1.2402000e+04   2.0000000e+00   3.0000000e+00   2.5941400e+03   3.0000000e+00
   1.2402000e+04   2.0000000e+00   3.0000000e+00   2.6101000e+03   4.0000000e+00
   1.2402000e+04   2.0000000e+00   3.0000000e+00   2.6103800e+03   4.0000000e+00
   1.2402000e+04   2.0000000e+00   3.0000000e+00   2.6511400e+03   5.0000000e+00
   1.2402000e+04   2.0000000e+00   3.0000000e+00   3.4559000e+03   3.0000000e+00
   1.2402000e+04   2.0000000e+00   3.0000000e+00   3.5099000e+03   5.0000000e+00
   1.2402000e+04   2.0000000e+00   3.0000000e+00   3.6213800e+03   3.0000000e+00
   1.2402000e+04   2.0000000e+00   3.0000000e+00   3.6535000e+03   4.0000000e+00
   1.2402000e+04   2.0000000e+00   3.0000000e+00   3.6540000e+03   4.0000000e+00
   1.2402000e+04   2.0000000e+00   3.0000000e+00   3.6552800e+03   4.0000000e+00
   1.2402000e+04   2.0000000e+00   3.0000000e+00   3.6558400e+03   4.0000000e+00
   1.2402000e+04   2.0000000e+00   3.0000000e+00   3.6567200e+03   4.0000000e+00
   1.2402000e+04   2.0000000e+00   3.0000000e+00   3.6571400e+03   4.0000000e+00
   1.2402000e+04   2.0000000e+00   3.0000000e+00   3.6574800e+03   4.0000000e+00
   1.2402000e+04   2.0000000e+00   3.0000000e+00   3.6584800e+03   4.0000000e+00
   1.2402000e+04   2.0000000e+00   3.0000000e+00   3.6598400e+03   4.0000000e+00
   1.2402000e+04   2.0000000e+00   3.0000000e+00   3.6600600e+03   4.0000000e+00
   1.2402000e+04   2.0000000e+00   3.0000000e+00   3.6604400e+03   4.0000000e+00
   1.2402000e+04   2.0000000e+00   3.0000000e+00   3.6613400e+03   4.0000000e+00
   1.2402000e+04   2.0000000e+00   3.0000000e+00   3.6625400e+03   4.0000000e+00
   1.2402000e+04   2.0000000e+00   3.0000000e+00   3.6813800e+03   5.0000000e+00
   1.2402000e+04   2.0000000e+00   3.0000000e+00   4.0176600e+03   3.0000000e+00
   1.2402000e+04   2.0000000e+00   3.0000000e+00   4.0306600e+03   4.0000000e+00
   1.2402000e+04   2.0000000e+00   3.0000000e+00   4.0310000e+03   4.0000000e+00
   1.2402000e+04   2.0000000e+00   3.0000000e+00   4.0693200e+03   4.0000000e+00
   1.2402000e+04   2.0000000e+00   3.0000000e+00   4.0716600e+03   5.0000000e+00
   1.2402000e+04   2.0000000e+00   3.0000000e+00   4.1066600e+03   3.0000000e+00
   1.2402000e+04   2.0000000e+00   3.0000000e+00   4.1596600e+03   5.0000000e+00
   1.2402000e+04   2.0000000e+00   3.0000000e+00   4.2415000e+03   3.0000000e+00
   1.2402000e+04   2.0000000e+00   3.0000000e+00   4.2803400e+03   4.0000000e+00
   1.2402000e+04   2.0000000e+00   3.0000000e+00   4.2895000e+03   5.0000000e+00
   1.2402000e+04   2.0000000e+00   3.0000000e+00   4.7727000e+03   3.0000000e+00
   1.2402000e+04   2.0000000e+00   3.0000000e+00   4.7862000e+03   4.0000000e+00
   1.2402000e+04   2.0000000e+00   3.0000000e+00   4.7895000e+03   4.0000000e+00
   1.2402000e+04   2.0000000e+00   3.0000000e+00   4.7909400e+03   4.0000000e+00
   1.2402000e+04   2.0000000e+00   3.0000000e+00   4.7914600e+03   4.0000000e+00
   1.2402000e+04   2.0000000e+00   3.0000000e+00   4.7919800e+03   4.0000000e+00
   1.2402000e+04   2.0000000e+00   3.0000000e+00   4.7927200e+03   4.0000000e+00
   1.2402000e+04   2.0000000e+00   3.0000000e+00   4.7931200e+03   4.0000000e+00
   1.2402000e+04   2.0000000e+00   3.0000000e+00   4.7946000e+03   4.0000000e+00
   1.2402000e+04   2.0000000e+00   3.0000000e+00   4.7949600e+03   4.0000000e+00
   1.2402000e+04   2.0000000e+00   3.0000000e+00   4.7952600e+03   4.0000000e+00
   1.2402000e+04   2.0000000e+00   3.0000000e+00   4.7968600e+03   4.0000000e+00
   1.2402000e+04   2.0000000e+00   3.0000000e+00   4.7974000e+03   4.0000000e+00
   1.2402000e+04   2.0000000e+00   3.0000000e+00   4.7988600e+03   4.0000000e+00
   1.2402000e+04   2.0000000e+00   3.0000000e+00   4.7993600e+03   4.0000000e+00
   1.2402000e+04   2.0000000e+00   3.0000000e+00   4.8337000e+03   5.0000000e+00
   1.2402000e+04   2.0000000e+00   3.0000000e+00   4.9257800e+03   3.0000000e+00
   1.2402000e+04   2.0000000e+00   3.0000000e+00   4.9867800e+03   5.0000000e+00
   1.2402000e+04   2.0000000e+00   3.0000000e+00   5.2502400e+03   3.0000000e+00
   1.2402000e+04   2.0000000e+00   3.0000000e+00   5.3072400e+03   5.0000000e+00
   1.2402000e+04   2.0000000e+00   3.0000000e+00   5.4403800e+03   3.0000000e+00
   1.2402000e+04   2.0000000e+00   3.0000000e+00   5.4518000e+03   4.0000000e+00
   1.2402000e+04   2.0000000e+00   3.0000000e+00   5.4729000e+03   4.0000000e+00
   1.2402000e+04   2.0000000e+00   3.0000000e+00   5.4732200e+03   4.0000000e+00
   1.2402000e+04   2.0000000e+00   3.0000000e+00   5.4735600e+03   4.0000000e+00
   1.2402000e+04   2.0000000e+00   3.0000000e+00   5.5013800e+03   5.0000000e+00
   1.2402000e+04   2.0000000e+00   3.0000000e+00   6.2831600e+03   3.0000000e+00
   1.2402000e+04   2.0000000e+00   3.0000000e+00   6.3026400e+03   4.0000000e+00
   1.2402000e+04   2.0000000e+00   3.0000000e+00   6.3029800e+03   4.0000000e+00
   1.2402000e+04   2.0000000e+00   3.0000000e+00   6.3037000e+03   4.0000000e+00
   1.2402000e+04   2.0000000e+00   3.0000000e+00   6.3038400e+03   4.0000000e+00
   1.2402000e+04   2.0000000e+00   3.0000000e+00   6.3042400e+03   4.0000000e+00
   1.2402000e+04   2.0000000e+00   3.0000000e+00   6.3048600e+03   4.0000000e+00
   1.2402000e+04   2.0000000e+00   3.0000000e+00   6.3063800e+03   4.0000000e+00
   1.2402000e+04   2.0000000e+00   3.0000000e+00   6.3072000e+03   4.0000000e+00
   1.2402000e+04   2.0000000e+00   3.0000000e+00   6.3081400e+03   4.0000000e+00
   1.2402000e+04   2.0000000e+00   3.0000000e+00   6.3331600e+03   5.0000000e+00
   1.2402000e+04   2.0000000e+00   3.0000000e+00   6.8270200e+03   3.0000000e+00
   1.2402000e+04   2.0000000e+00   3.0000000e+00   6.8440800e+03   4.0000000e+00
   1.2402000e+04   2.0000000e+00   3.0000000e+00   6.8890200e+03   5.0000000e+00
   1.2402000e+04   2.0000000e+00   3.0000000e+00             Inf   6.0000000e+00
   1.2403000e+04   1.0000000e+00   1.0000000e+00   1.0712000e+02   1.0000000e+00
   1.2403000e+04   1.0000000e+00   1.0000000e+00   1.1252000e+02   4.0000000e+00
   1.2403000e+04   1.0000000e+00   1.0000000e+00   1.1402000e+02   4.0000000e+00
   1.2403000e+04   1.0000000e+00   1.0000000e+00   1.2788000e+02   4.0000000e+00
   1.2403000e+04   1.0000000e+00   1.0000000e+00   1.2944000e+02   4.0000000e+00
   1.2403000e+04   1.0000000e+00   1.0000000e+00   1.4824000e+02   4.0000000e+00
   1.2403000e+04   1.0000000e+00   1.0000000e+00   1.4878000e+02   4.0000000e+00
   1.2403000e+04   1.0000000e+00   1.0000000e+00   1.6512000e+02   5.0000000e+00
   1.2403000e+04   1.0000000e+00   1.0000000e+00   1.7352600e+03   1.0000000e+00
   1.2403000e+04   1.0000000e+00   1.0000000e+00   1.7405800e+03   4.0000000e+00
   1.2403000e+04   1.0000000e+00   1.0000000e+00   1.7420400e+03   4.0000000e+00
   1.2403000e+04   1.0000000e+00   1.0000000e+00   1.7432200e+03   4.0000000e+00
   1.2403000e+04   1.0000000e+00   1.0000000e+00   1.7452200e+03   4.0000000e+00
   1.2403000e+04   1.0000000e+00   1.0000000e+00   1.7474600e+03   4.0000000e+00
   1.2403000e+04   1.0000000e+00   1.0000000e+00   1.7512800e+03   4.0000000e+00
   1.2403000e+04   1.0000000e+00   1.0000000e+00   1.7962600e+03   5.0000000e+00
   1.2403000e+04   1.0000000e+00   1.0000000e+00   2.3879600e+03   1.0000000e+00
   1.2403000e+04   1.0000000e+00   1.0000000e+00   2.3940600e+03   4.0000000e+00
   1.2403000e+04   1.0000000e+00   1.0000000e+00   2.3961200e+03   4.0000000e+00
   1.2403000e+04   1.0000000e+00   1.0000000e+00   2.3985400e+03   4.0000000e+00
   1.2403000e+04   1.0000000e+00   1.0000000e+00   2.4016000e+03   4.0000000e+00
   1.2403000e+04   1.0000000e+00   1.0000000e+00   2.4459600e+03   5.0000000e+00
   1.2403000e+04   1.0000000e+00   1.0000000e+00   2.7007400e+03   1.0000000e+00
   1.2403000e+04   1.0000000e+00   1.0000000e+00   2.7036000e+03   4.0000000e+00
   1.2403000e+04   1.0000000e+00   1.0000000e+00   2.7063400e+03   4.0000000e+00
   1.2403000e+04   1.0000000e+00   1.0000000e+00   2.7105200e+03   4.0000000e+00
   1.2403000e+04   1.0000000e+00   1.0000000e+00   2.7133600e+03   4.0000000e+00
   1.2403000e+04   1.0000000e+00   1.0000000e+00   2.7163600e+03   4.0000000e+00
   1.2403000e+04   1.0000000e+00   1.0000000e+00   2.7201000e+03   4.0000000e+00
   1.2403000e+04   1.0000000e+00   1.0000000e+00   2.7541200e+03   4.0000000e+00
   1.2403000e+04   1.0000000e+00   1.0000000e+00   2.7566800e+03   4.0000000e+00
   1.2403000e+04   1.0000000e+00   1.0000000e+00   2.7568600e+03   4.0000000e+00
   1.2403000e+04   1.0000000e+00   1.0000000e+00   2.7608600e+03   4.0000000e+00
   1.2403000e+04   1.0000000e+00   1.0000000e+00   2.7668600e+03   4.0000000e+00
   1.2403000e+04   1.0000000e+00   1.0000000e+00   2.7617400e+03   5.0000000e+00
   1.2403000e+04   1.0000000e+00   1.0000000e+00   3.2178200e+03   1.0000000e+00
   1.2403000e+04   1.0000000e+00   1.0000000e+00   3.2239800e+03   4.0000000e+00
   1.2403000e+04   1.0000000e+00   1.0000000e+00   3.2255600e+03   4.0000000e+00
   1.2403000e+04   1.0000000e+00   1.0000000e+00   3.2274000e+03   4.0000000e+00
   1.2403000e+04   1.0000000e+00   1.0000000e+00   3.2297000e+03   4.0000000e+00
   1.2403000e+04   1.0000000e+00   1.0000000e+00   3.2328400e+03   4.0000000e+00
   1.2403000e+04   1.0000000e+00   1.0000000e+00   3.2352800e+03   4.0000000e+00
   1.2403000e+04   1.0000000e+00   1.0000000e+00   3.2758200e+03   5.0000000e+00
   1.2403000e+04   1.0000000e+00   1.0000000e+00   3.5796000e+03   1.0000000e+00
   1.2403000e+04   1.0000000e+00   1.0000000e+00   3.5870400e+03   4.0000000e+00
   1.2403000e+04   1.0000000e+00   1.0000000e+00   3.5872800e+03   4.0000000e+00
   1.2403000e+04   1.0000000e+00   1.0000000e+00   3.5887000e+03   4.0000000e+00
   1.2403000e+04   1.0000000e+00   1.0000000e+00   3.5903600e+03   4.0000000e+00
   1.2403000e+04   1.0000000e+00   1.0000000e+00   3.5924600e+03   4.0000000e+00
   1.2403000e+04   1.0000000e+00   1.0000000e+00   3.5948600e+03   4.0000000e+00
   1.2403000e+04   1.0000000e+00   1.0000000e+00   3.5973200e+03   4.0000000e+00
   1.2403000e+04   1.0000000e+00   1.0000000e+00   3.6015400e+03   4.0000000e+00
   1.2403000e+04   1.0000000e+00   1.0000000e+00   3.6044400e+03   4.0000000e+00
   1.2403000e+04   1.0000000e+00   1.0000000e+00   3.6046000e+03   4.0000000e+00
   1.2403000e+04   1.0000000e+00   1.0000000e+00   3.6346000e+03   5.0000000e+00
   1.2403000e+04   1.0000000e+00   1.0000000e+00   6.9961200e+03   1.0000000e+00
   1.2403000e+04   1.0000000e+00   1.0000000e+00   7.0010800e+03   4.0000000e+00
   1.2403000e+04   1.0000000e+00   1.0000000e+00   7.0031800e+03   4.0000000e+00
   1.2403000e+04   1.0000000e+00   1.0000000e+00   7.0050000e+03   4.0000000e+00
   1.2403000e+04   1.0000000e+00   1.0000000e+00   7.0080000e+03   4.0000000e+00
   1.2403000e+04   1.0000000e+00   1.0000000e+00   7.0491200e+03   5.0000000e+00
   1.2403000e+04   1.0000000e+00   1.0000000e+00   7.1523200e+03   1.0000000e+00
   1.2403000e+04   1.0000000e+00   1.0000000e+00   7.1567800e+03   4.0000000e+00
   1.2403000e+04   1.0000000e+00   1.0000000e+00   7.1588400e+03   4.0000000e+00
   1.2403000e+04   1.0000000e+00   1.0000000e+00   7.1608400e+03   4.0000000e+00
   1.2403000e+04   1.0000000e+00   1.0000000e+00   7.1636400e+03   4.0000000e+00
   1.2403000e+04   1.0000000e+00   1.0000000e+00   7.1663200e+03   4.0000000e+00
   1.2403000e+04   1.0000000e+00   1.0000000e+00   7.1701400e+03   4.0000000e+00
   1.2403000e+04   1.0000000e+00   1.0000000e+00   7.2133200e+03   5.0000000e+00
   1.2403000e+04   1.0000000e+00   1.0000000e+00             Inf   6.0000000e+00
   1.2403000e+04   1.0000000e+00   3.0000000e+00   1.2573000e+03   3.0000000e+00
   1.2403000e+04   1.0000000e+00   3.0000000e+00   1.2610400e+03   4.0000000e+00
   1.2403000e+04   1.0000000e+00   3.0000000e+00   1.2631000e+03   4.0000000e+00
   1.2403000e+04   1.0000000e+00   3.0000000e+00   1.2649200e+03   4.0000000e+00
   1.2403000e+04   1.0000000e+00   3.0000000e+00   1.2675600e+03   4.0000000e+00
   1.2403000e+04   1.0000000e+00   3.0000000e+00   1.2705400e+03   4.0000000e+00
   1.2403000e+04   1.0000000e+00   3.0000000e+00   1.2741200e+03   4.0000000e+00
   1.2403000e+04   1.0000000e+00   3.0000000e+00   1.2784400e+03   4.0000000e+00
   1.2403000e+04   1.0000000e+00   3.0000000e+00   1.2817600e+03   4.0000000e+00
   1.2403000e+04   1.0000000e+00   3.0000000e+00   1.3117000e+03   4.0000000e+00
   1.2403000e+04   1.0000000e+00   3.0000000e+00   1.3113000e+03   5.0000000e+00
   1.2403000e+04   1.0000000e+00   3.0000000e+00   1.3453000e+03   3.0000000e+00
   1.2403000e+04   1.0000000e+00   3.0000000e+00   1.3523000e+03   4.0000000e+00
   1.2403000e+04   1.0000000e+00   3.0000000e+00   1.3548400e+03   4.0000000e+00
   1.2403000e+04   1.0000000e+00   3.0000000e+00   1.3644600e+03   4.0000000e+00
   1.2403000e+04   1.0000000e+00   3.0000000e+00   1.3669400e+03   4.0000000e+00
   1.2403000e+04   1.0000000e+00   3.0000000e+00   1.3699000e+03   4.0000000e+00
   1.2403000e+04   1.0000000e+00   3.0000000e+00   1.3931800e+03   4.0000000e+00
   1.2403000e+04   1.0000000e+00   3.0000000e+00   1.3973000e+03   5.0000000e+00
   1.2403000e+04   1.0000000e+00   3.0000000e+00   1.4303000e+03   3.0000000e+00
   1.2403000e+04   1.0000000e+00   3.0000000e+00   1.4498000e+03   4.0000000e+00
   1.2403000e+04   1.0000000e+00   3.0000000e+00   1.4525200e+03   4.0000000e+00
   1.2403000e+04   1.0000000e+00   3.0000000e+00   1.4551200e+03   4.0000000e+00
   1.2403000e+04   1.0000000e+00   3.0000000e+00   1.4660600e+03   4.0000000e+00
   1.2403000e+04   1.0000000e+00   3.0000000e+00   1.4803000e+03   5.0000000e+00
   1.2403000e+04   1.0000000e+00   3.0000000e+00   1.5313000e+03   3.0000000e+00
   1.2403000e+04   1.0000000e+00   3.0000000e+00   1.5435800e+03   4.0000000e+00
   1.2403000e+04   1.0000000e+00   3.0000000e+00   1.5494600e+03   4.0000000e+00
   1.2403000e+04   1.0000000e+00   3.0000000e+00   1.5496800e+03   4.0000000e+00
   1.2403000e+04   1.0000000e+00   3.0000000e+00   1.5521000e+03   4.0000000e+00
   1.2403000e+04   1.0000000e+00   3.0000000e+00   1.5560600e+03   4.0000000e+00
   1.2403000e+04   1.0000000e+00   3.0000000e+00   1.5903000e+03   5.0000000e+00
   1.2403000e+04   1.0000000e+00   3.0000000e+00   1.8794000e+03   3.0000000e+00
   1.2403000e+04   1.0000000e+00   3.0000000e+00   1.8947000e+03   4.0000000e+00
   1.2403000e+04   1.0000000e+00   3.0000000e+00   1.9344000e+03   5.0000000e+00
   1.2403000e+04   1.0000000e+00   3.0000000e+00   4.3940000e+03   3.0000000e+00
   1.2403000e+04   1.0000000e+00   3.0000000e+00   4.4315800e+03   4.0000000e+00
   1.2403000e+04   1.0000000e+00   3.0000000e+00   4.4331600e+03   4.0000000e+00
   1.2403000e+04   1.0000000e+00   3.0000000e+00   4.4333000e+03   4.0000000e+00
   1.2403000e+04   1.0000000e+00   3.0000000e+00   4.4340400e+03   4.0000000e+00
   1.2403000e+04   1.0000000e+00   3.0000000e+00   4.4358400e+03   4.0000000e+00
   1.2403000e+04   1.0000000e+00   3.0000000e+00   4.4416200e+03   4.0000000e+00
   1.2403000e+04   1.0000000e+00   3.0000000e+00   4.4453000e+03   4.0000000e+00
   1.2403000e+04   1.0000000e+00   3.0000000e+00   4.4580000e+03   5.0000000e+00
   1.2403000e+04   1.0000000e+00   3.0000000e+00   4.4960000e+03   3.0000000e+00
   1.2403000e+04   1.0000000e+00   3.0000000e+00   4.5560000e+03   5.0000000e+00
   1.2403000e+04   1.0000000e+00   3.0000000e+00   4.9564000e+03   3.0000000e+00
   1.2403000e+04   1.0000000e+00   3.0000000e+00   4.9821400e+03   4.0000000e+00
   1.2403000e+04   1.0000000e+00   3.0000000e+00   4.9837600e+03   4.0000000e+00
   1.2403000e+04   1.0000000e+00   3.0000000e+00   4.9857400e+03   4.0000000e+00
   1.2403000e+04   1.0000000e+00   3.0000000e+00   4.9890200e+03   4.0000000e+00
   1.2403000e+04   1.0000000e+00   3.0000000e+00   5.0134000e+03   5.0000000e+00
   1.2403000e+04   1.0000000e+00   3.0000000e+00   5.2668600e+03   3.0000000e+00
   1.2403000e+04   1.0000000e+00   3.0000000e+00   5.3279400e+03   4.0000000e+00
   1.2403000e+04   1.0000000e+00   3.0000000e+00   5.3282400e+03   4.0000000e+00
   1.2403000e+04   1.0000000e+00   3.0000000e+00   5.3297000e+03   4.0000000e+00
   1.2403000e+04   1.0000000e+00   3.0000000e+00   5.3317000e+03   4.0000000e+00
   1.2403000e+04   1.0000000e+00   3.0000000e+00   5.3308600e+03   5.0000000e+00
   1.2403000e+04   1.0000000e+00   3.0000000e+00   5.9925800e+03   3.0000000e+00
   1.2403000e+04   1.0000000e+00   3.0000000e+00   6.0081600e+03   4.0000000e+00
   1.2403000e+04   1.0000000e+00   3.0000000e+00   6.0084600e+03   4.0000000e+00
   1.2403000e+04   1.0000000e+00   3.0000000e+00   6.0106600e+03   4.0000000e+00
   1.2403000e+04   1.0000000e+00   3.0000000e+00   6.0127600e+03   4.0000000e+00
   1.2403000e+04   1.0000000e+00   3.0000000e+00   6.0156800e+03   4.0000000e+00
   1.2403000e+04   1.0000000e+00   3.0000000e+00   6.0197800e+03   4.0000000e+00
   1.2403000e+04   1.0000000e+00   3.0000000e+00   6.0265000e+03   4.0000000e+00
   1.2403000e+04   1.0000000e+00   3.0000000e+00   6.0325200e+03   4.0000000e+00
   1.2403000e+04   1.0000000e+00   3.0000000e+00   6.0505800e+03   5.0000000e+00
   1.2403000e+04   1.0000000e+00   3.0000000e+00   6.5703800e+03   3.0000000e+00
   1.2403000e+04   1.0000000e+00   3.0000000e+00   6.5714600e+03   4.0000000e+00
   1.2403000e+04   1.0000000e+00   3.0000000e+00   6.5740200e+03   4.0000000e+00
   1.2403000e+04   1.0000000e+00   3.0000000e+00   6.5772400e+03   4.0000000e+00
   1.2403000e+04   1.0000000e+00   3.0000000e+00   6.5806400e+03   4.0000000e+00
   1.2403000e+04   1.0000000e+00   3.0000000e+00   6.5842000e+03   4.0000000e+00
   1.2403000e+04   1.0000000e+00   3.0000000e+00   6.5897800e+03   4.0000000e+00
   1.2403000e+04   1.0000000e+00   3.0000000e+00   6.6233800e+03   5.0000000e+00
   1.2403000e+04   1.0000000e+00   3.0000000e+00   6.7306200e+03   3.0000000e+00
   1.2403000e+04   1.0000000e+00   3.0000000e+00   6.7400600e+03   4.0000000e+00
   1.2403000e+04   1.0000000e+00   3.0000000e+00   6.7452600e+03   4.0000000e+00
   1.2403000e+04   1.0000000e+00   3.0000000e+00   6.7495800e+03   4.0000000e+00
   1.2403000e+04   1.0000000e+00   3.0000000e+00   6.7856200e+03   5.0000000e+00
   1.2403000e+04   1.0000000e+00   3.0000000e+00             Inf   6.0000000e+00
   1.2403000e+04   2.0000000e+00   1.0000000e+00   5.8000000e+01   1.0000000e+00
   1.2403000e+04   2.0000000e+00   1.0000000e+00   6.5120000e+01   4.0000000e+00
   1.2403000e+04   2.0000000e+00   1.0000000e+00   6.5900000e+01   4.0000000e+00
   1.2403000e+04   2.0000000e+00   1.0000000e+00   6.6720000e+01   4.0000000e+00
   1.2403000e+04   2.0000000e+00   1.0000000e+00   6.8380000e+01   4.0000000e+00
   1.2403000e+04   2.0000000e+00   1.0000000e+00   1.1400000e+02   5.0000000e+00
   1.2403000e+04   2.0000000e+00   1.0000000e+00   1.5500000e+02   1.0000000e+00
   1.2403000e+04   2.0000000e+00   1.0000000e+00   1.6158000e+02   4.0000000e+00
   1.2403000e+04   2.0000000e+00   1.0000000e+00   1.6710000e+02   4.0000000e+00
   1.2403000e+04   2.0000000e+00   1.0000000e+00   1.7728000e+02   4.0000000e+00
   1.2403000e+04   2.0000000e+00   1.0000000e+00   2.1900000e+02   5.0000000e+00
   1.2403000e+04   2.0000000e+00   1.0000000e+00   2.9066000e+02   1.0000000e+00
   1.2403000e+04   2.0000000e+00   1.0000000e+00   2.9390000e+02   4.0000000e+00
   1.2403000e+04   2.0000000e+00   1.0000000e+00   2.9504000e+02   4.0000000e+00
   1.2403000e+04   2.0000000e+00   1.0000000e+00   2.9544000e+02   4.0000000e+00
   1.2403000e+04   2.0000000e+00   1.0000000e+00   2.9638000e+02   4.0000000e+00
   1.2403000e+04   2.0000000e+00   1.0000000e+00   3.2346000e+02   4.0000000e+00
   1.2403000e+04   2.0000000e+00   1.0000000e+00   3.4566000e+02   5.0000000e+00
   1.2403000e+04   2.0000000e+00   1.0000000e+00   6.1000000e+02   1.0000000e+00
   1.2403000e+04   2.0000000e+00   1.0000000e+00   6.1144000e+02   4.0000000e+00
   1.2403000e+04   2.0000000e+00   1.0000000e+00   6.1284000e+02   4.0000000e+00
   1.2403000e+04   2.0000000e+00   1.0000000e+00   6.1352000e+02   4.0000000e+00
   1.2403000e+04   2.0000000e+00   1.0000000e+00   6.1414000e+02   4.0000000e+00
   1.2403000e+04   2.0000000e+00   1.0000000e+00   6.1542000e+02   4.0000000e+00
   1.2403000e+04   2.0000000e+00   1.0000000e+00   6.1574000e+02   4.0000000e+00
   1.2403000e+04   2.0000000e+00   1.0000000e+00   6.1990000e+02   4.0000000e+00
   1.2403000e+04   2.0000000e+00   1.0000000e+00   6.6600000e+02   5.0000000e+00
   1.2403000e+04   2.0000000e+00   1.0000000e+00   7.5504000e+02   1.0000000e+00
   1.2403000e+04   2.0000000e+00   1.0000000e+00   7.5582000e+02   4.0000000e+00
   1.2403000e+04   2.0000000e+00   1.0000000e+00   7.5632000e+02   4.0000000e+00
   1.2403000e+04   2.0000000e+00   1.0000000e+00   7.5670000e+02   4.0000000e+00
   1.2403000e+04   2.0000000e+00   1.0000000e+00   7.5694000e+02   4.0000000e+00
   1.2403000e+04   2.0000000e+00   1.0000000e+00   7.5698000e+02   4.0000000e+00
   1.2403000e+04   2.0000000e+00   1.0000000e+00   7.5728000e+02   4.0000000e+00
   1.2403000e+04   2.0000000e+00   1.0000000e+00   7.5770000e+02   4.0000000e+00
   1.2403000e+04   2.0000000e+00   1.0000000e+00   7.5818000e+02   4.0000000e+00
   1.2403000e+04   2.0000000e+00   1.0000000e+00   7.5886000e+02   4.0000000e+00
   1.2403000e+04   2.0000000e+00   1.0000000e+00   7.5960000e+02   4.0000000e+00
   1.2403000e+04   2.0000000e+00   1.0000000e+00   7.6910000e+02   4.0000000e+00
   1.2403000e+04   2.0000000e+00   1.0000000e+00   8.0704000e+02   5.0000000e+00
   1.2403000e+04   2.0000000e+00   1.0000000e+00   8.5204000e+02   1.0000000e+00
   1.2403000e+04   2.0000000e+00   1.0000000e+00   8.6620000e+02   4.0000000e+00
   1.2403000e+04   2.0000000e+00   1.0000000e+00   8.6732000e+02   4.0000000e+00
   1.2403000e+04   2.0000000e+00   1.0000000e+00   8.6802000e+02   4.0000000e+00
   1.2403000e+04   2.0000000e+00   1.0000000e+00   9.1162000e+02   4.0000000e+00
   1.2403000e+04   2.0000000e+00   1.0000000e+00   9.1204000e+02   5.0000000e+00
   1.2403000e+04   2.0000000e+00   1.0000000e+00   9.6804000e+02   1.0000000e+00
   1.2403000e+04   2.0000000e+00   1.0000000e+00   9.7290000e+02   4.0000000e+00
   1.2403000e+04   2.0000000e+00   1.0000000e+00   9.7406000e+02   4.0000000e+00
   1.2403000e+04   2.0000000e+00   1.0000000e+00   9.7444000e+02   4.0000000e+00
   1.2403000e+04   2.0000000e+00   1.0000000e+00   9.7514000e+02   4.0000000e+00
   1.2403000e+04   2.0000000e+00   1.0000000e+00   1.0180400e+03   5.0000000e+00
   1.2403000e+04   2.0000000e+00   1.0000000e+00   1.0530400e+03   1.0000000e+00
   1.2403000e+04   2.0000000e+00   1.0000000e+00   1.0572600e+03   4.0000000e+00
   1.2403000e+04   2.0000000e+00   1.0000000e+00   1.0581000e+03   4.0000000e+00
   1.2403000e+04   2.0000000e+00   1.0000000e+00   1.0582800e+03   4.0000000e+00
   1.2403000e+04   2.0000000e+00   1.0000000e+00   1.0587800e+03   4.0000000e+00
   1.2403000e+04   2.0000000e+00   1.0000000e+00   1.0589600e+03   4.0000000e+00
   1.2403000e+04   2.0000000e+00   1.0000000e+00   1.0591600e+03   4.0000000e+00
   1.2403000e+04   2.0000000e+00   1.0000000e+00   1.0593200e+03   4.0000000e+00
   1.2403000e+04   2.0000000e+00   1.0000000e+00   1.0620000e+03   4.0000000e+00
   1.2403000e+04   2.0000000e+00   1.0000000e+00   1.1040400e+03   5.0000000e+00
   1.2403000e+04   2.0000000e+00   1.0000000e+00   1.2664200e+03   1.0000000e+00
   1.2403000e+04   2.0000000e+00   1.0000000e+00   1.2681600e+03   4.0000000e+00
   1.2403000e+04   2.0000000e+00   1.0000000e+00   1.2686200e+03   4.0000000e+00
   1.2403000e+04   2.0000000e+00   1.0000000e+00   1.2688400e+03   4.0000000e+00
   1.2403000e+04   2.0000000e+00   1.0000000e+00   1.2690800e+03   4.0000000e+00
   1.2403000e+04   2.0000000e+00   1.0000000e+00   1.2692200e+03   4.0000000e+00
   1.2403000e+04   2.0000000e+00   1.0000000e+00   1.2694800e+03   4.0000000e+00
   1.2403000e+04   2.0000000e+00   1.0000000e+00   1.2695800e+03   4.0000000e+00
   1.2403000e+04   2.0000000e+00   1.0000000e+00   1.2700400e+03   4.0000000e+00
   1.2403000e+04   2.0000000e+00   1.0000000e+00   1.2706400e+03   4.0000000e+00
   1.2403000e+04   2.0000000e+00   1.0000000e+00   1.2713800e+03   4.0000000e+00
   1.2403000e+04   2.0000000e+00   1.0000000e+00   1.2726600e+03   4.0000000e+00
   1.2403000e+04   2.0000000e+00   1.0000000e+00   1.3009400e+03   4.0000000e+00
   1.2403000e+04   2.0000000e+00   1.0000000e+00   1.3204200e+03   5.0000000e+00
   1.2403000e+04   2.0000000e+00   1.0000000e+00   2.0016400e+03   1.0000000e+00
   1.2403000e+04   2.0000000e+00   1.0000000e+00   2.0056200e+03   4.0000000e+00
   1.2403000e+04   2.0000000e+00   1.0000000e+00   2.0068000e+03   4.0000000e+00
   1.2403000e+04   2.0000000e+00   1.0000000e+00   2.0071400e+03   4.0000000e+00
   1.2403000e+04   2.0000000e+00   1.0000000e+00   2.0074200e+03   4.0000000e+00
   1.2403000e+04   2.0000000e+00   1.0000000e+00   2.0079600e+03   4.0000000e+00
   1.2403000e+04   2.0000000e+00   1.0000000e+00   2.0083400e+03   4.0000000e+00
   1.2403000e+04   2.0000000e+00   1.0000000e+00   2.0092600e+03   4.0000000e+00
   1.2403000e+04   2.0000000e+00   1.0000000e+00   2.0596400e+03   5.0000000e+00
   1.2403000e+04   2.0000000e+00   1.0000000e+00   2.5556800e+03   1.0000000e+00
   1.2403000e+04   2.0000000e+00   1.0000000e+00   2.5588400e+03   4.0000000e+00
   1.2403000e+04   2.0000000e+00   1.0000000e+00   2.5591000e+03   4.0000000e+00
   1.2403000e+04   2.0000000e+00   1.0000000e+00   2.5593200e+03   4.0000000e+00
   1.2403000e+04   2.0000000e+00   1.0000000e+00   2.5597800e+03   4.0000000e+00
   1.2403000e+04   2.0000000e+00   1.0000000e+00   2.5600800e+03   4.0000000e+00
   1.2403000e+04   2.0000000e+00   1.0000000e+00   2.5603600e+03   4.0000000e+00
   1.2403000e+04   2.0000000e+00   1.0000000e+00   2.5608600e+03   4.0000000e+00
   1.2403000e+04   2.0000000e+00   1.0000000e+00   2.5617000e+03   4.0000000e+00
   1.2403000e+04   2.0000000e+00   1.0000000e+00   2.5634600e+03   4.0000000e+00
   1.2403000e+04   2.0000000e+00   1.0000000e+00   2.6146800e+03   5.0000000e+00
   1.2403000e+04   2.0000000e+00   1.0000000e+00   3.3248000e+03   1.0000000e+00
   1.2403000e+04   2.0000000e+00   1.0000000e+00   3.3306000e+03   4.0000000e+00
   1.2403000e+04   2.0000000e+00   1.0000000e+00   3.3308600e+03   4.0000000e+00
   1.2403000e+04   2.0000000e+00   1.0000000e+00   3.3311000e+03   4.0000000e+00
   1.2403000e+04   2.0000000e+00   1.0000000e+00   3.3315200e+03   4.0000000e+00
   1.2403000e+04   2.0000000e+00   1.0000000e+00   3.3318600e+03   4.0000000e+00
   1.2403000e+04   2.0000000e+00   1.0000000e+00   3.3324400e+03   4.0000000e+00
   1.2403000e+04   2.0000000e+00   1.0000000e+00   3.3333400e+03   4.0000000e+00
   1.2403000e+04   2.0000000e+00   1.0000000e+00   3.3828000e+03   5.0000000e+00
   1.2403000e+04   2.0000000e+00   1.0000000e+00   3.6145000e+03   1.0000000e+00
   1.2403000e+04   2.0000000e+00   1.0000000e+00   3.6193600e+03   4.0000000e+00
   1.2403000e+04   2.0000000e+00   1.0000000e+00   3.6199400e+03   4.0000000e+00
   1.2403000e+04   2.0000000e+00   1.0000000e+00   3.6203800e+03   4.0000000e+00
   1.2403000e+04   2.0000000e+00   1.0000000e+00   3.6210800e+03   4.0000000e+00
   1.2403000e+04   2.0000000e+00   1.0000000e+00   3.6215400e+03   4.0000000e+00
   1.2403000e+04   2.0000000e+00   1.0000000e+00   3.6226000e+03   4.0000000e+00
   1.2403000e+04   2.0000000e+00   1.0000000e+00   3.6645000e+03   5.0000000e+00
   1.2403000e+04   2.0000000e+00   1.0000000e+00   3.9395400e+03   1.0000000e+00
   1.2403000e+04   2.0000000e+00   1.0000000e+00   3.9437400e+03   4.0000000e+00
   1.2403000e+04   2.0000000e+00   1.0000000e+00   3.9442000e+03   4.0000000e+00
   1.2403000e+04   2.0000000e+00   1.0000000e+00   3.9444600e+03   4.0000000e+00
   1.2403000e+04   2.0000000e+00   1.0000000e+00   3.9445200e+03   4.0000000e+00
   1.2403000e+04   2.0000000e+00   1.0000000e+00   3.9448800e+03   4.0000000e+00
   1.2403000e+04   2.0000000e+00   1.0000000e+00   3.9456200e+03   4.0000000e+00
   1.2403000e+04   2.0000000e+00   1.0000000e+00   3.9925400e+03   5.0000000e+00
   1.2403000e+04   2.0000000e+00   1.0000000e+00   4.2489000e+03   1.0000000e+00
   1.2403000e+04   2.0000000e+00   1.0000000e+00   4.2545200e+03   4.0000000e+00
   1.2403000e+04   2.0000000e+00   1.0000000e+00   4.2550600e+03   4.0000000e+00
   1.2403000e+04   2.0000000e+00   1.0000000e+00   4.2553600e+03   4.0000000e+00
   1.2403000e+04   2.0000000e+00   1.0000000e+00   4.2557200e+03   4.0000000e+00
   1.2403000e+04   2.0000000e+00   1.0000000e+00   4.2565800e+03   4.0000000e+00
   1.2403000e+04   2.0000000e+00   1.0000000e+00   4.3039000e+03   5.0000000e+00
   1.2403000e+04   2.0000000e+00   1.0000000e+00   4.5770000e+03   1.0000000e+00
   1.2403000e+04   2.0000000e+00   1.0000000e+00   4.5799400e+03   4.0000000e+00
   1.2403000e+04   2.0000000e+00   1.0000000e+00   4.5804600e+03   4.0000000e+00
   1.2403000e+04   2.0000000e+00   1.0000000e+00   4.5810000e+03   4.0000000e+00
   1.2403000e+04   2.0000000e+00   1.0000000e+00   4.5813200e+03   4.0000000e+00
   1.2403000e+04   2.0000000e+00   1.0000000e+00   4.5816800e+03   4.0000000e+00
   1.2403000e+04   2.0000000e+00   1.0000000e+00   4.5823800e+03   4.0000000e+00
   1.2403000e+04   2.0000000e+00   1.0000000e+00   4.5829400e+03   4.0000000e+00
   1.2403000e+04   2.0000000e+00   1.0000000e+00   4.5836200e+03   4.0000000e+00
   1.2403000e+04   2.0000000e+00   1.0000000e+00   4.5848800e+03   4.0000000e+00
   1.2403000e+04   2.0000000e+00   1.0000000e+00   4.6260000e+03   5.0000000e+00
   1.2403000e+04   2.0000000e+00   1.0000000e+00   4.9373600e+03   1.0000000e+00
   1.2403000e+04   2.0000000e+00   1.0000000e+00   4.9405000e+03   4.0000000e+00
   1.2403000e+04   2.0000000e+00   1.0000000e+00   4.9407800e+03   4.0000000e+00
   1.2403000e+04   2.0000000e+00   1.0000000e+00   4.9410600e+03   4.0000000e+00
   1.2403000e+04   2.0000000e+00   1.0000000e+00   4.9413400e+03   4.0000000e+00
   1.2403000e+04   2.0000000e+00   1.0000000e+00   4.9417200e+03   4.0000000e+00
   1.2403000e+04   2.0000000e+00   1.0000000e+00   4.9421200e+03   4.0000000e+00
   1.2403000e+04   2.0000000e+00   1.0000000e+00   4.9426200e+03   4.0000000e+00
   1.2403000e+04   2.0000000e+00   1.0000000e+00   4.9429800e+03   4.0000000e+00
   1.2403000e+04   2.0000000e+00   1.0000000e+00   4.9438400e+03   4.0000000e+00
   1.2403000e+04   2.0000000e+00   1.0000000e+00   4.9448400e+03   4.0000000e+00
   1.2403000e+04   2.0000000e+00   1.0000000e+00   4.9452200e+03   4.0000000e+00
   1.2403000e+04   2.0000000e+00   1.0000000e+00   4.9923600e+03   5.0000000e+00
   1.2403000e+04   2.0000000e+00   1.0000000e+00   5.0473600e+03   1.0000000e+00
   1.2403000e+04   2.0000000e+00   1.0000000e+00   5.0528000e+03   4.0000000e+00
   1.2403000e+04   2.0000000e+00   1.0000000e+00   5.0532000e+03   4.0000000e+00
   1.2403000e+04   2.0000000e+00   1.0000000e+00   5.0534400e+03   4.0000000e+00
   1.2403000e+04   2.0000000e+00   1.0000000e+00   5.0537400e+03   4.0000000e+00
   1.2403000e+04   2.0000000e+00   1.0000000e+00   5.0953600e+03   5.0000000e+00
   1.2403000e+04   2.0000000e+00   1.0000000e+00   5.1403600e+03   1.0000000e+00
   1.2403000e+04   2.0000000e+00   1.0000000e+00   5.1479200e+03   4.0000000e+00
   1.2403000e+04   2.0000000e+00   1.0000000e+00   5.1484000e+03   4.0000000e+00
   1.2403000e+04   2.0000000e+00   1.0000000e+00   5.1491200e+03   4.0000000e+00
   1.2403000e+04   2.0000000e+00   1.0000000e+00   5.2023600e+03   5.0000000e+00
   1.2403000e+04   2.0000000e+00   1.0000000e+00   5.4155200e+03   1.0000000e+00
   1.2403000e+04   2.0000000e+00   1.0000000e+00   5.4226800e+03   4.0000000e+00
   1.2403000e+04   2.0000000e+00   1.0000000e+00   5.4230800e+03   4.0000000e+00
   1.2403000e+04   2.0000000e+00   1.0000000e+00   5.4234400e+03   4.0000000e+00
   1.2403000e+04   2.0000000e+00   1.0000000e+00   5.4238800e+03   4.0000000e+00
   1.2403000e+04   2.0000000e+00   1.0000000e+00   5.4250600e+03   4.0000000e+00
   1.2403000e+04   2.0000000e+00   1.0000000e+00   5.4254200e+03   4.0000000e+00
   1.2403000e+04   2.0000000e+00   1.0000000e+00   5.4735200e+03   5.0000000e+00
   1.2403000e+04   2.0000000e+00   1.0000000e+00   5.8111200e+03   1.0000000e+00
   1.2403000e+04   2.0000000e+00   1.0000000e+00   5.8154600e+03   4.0000000e+00
   1.2403000e+04   2.0000000e+00   1.0000000e+00   5.8158000e+03   4.0000000e+00
   1.2403000e+04   2.0000000e+00   1.0000000e+00   5.8162600e+03   4.0000000e+00
   1.2403000e+04   2.0000000e+00   1.0000000e+00   5.8166400e+03   4.0000000e+00
   1.2403000e+04   2.0000000e+00   1.0000000e+00   5.8651200e+03   5.0000000e+00
   1.2403000e+04   2.0000000e+00   1.0000000e+00   6.7806600e+03   1.0000000e+00
   1.2403000e+04   2.0000000e+00   1.0000000e+00   6.7915400e+03   4.0000000e+00
   1.2403000e+04   2.0000000e+00   1.0000000e+00   6.7923400e+03   4.0000000e+00
   1.2403000e+04   2.0000000e+00   1.0000000e+00   6.7928400e+03   4.0000000e+00
   1.2403000e+04   2.0000000e+00   1.0000000e+00   6.7931400e+03   4.0000000e+00
   1.2403000e+04   2.0000000e+00   1.0000000e+00   6.7934000e+03   4.0000000e+00
   1.2403000e+04   2.0000000e+00   1.0000000e+00   6.8386600e+03   5.0000000e+00
   1.2403000e+04   2.0000000e+00   1.0000000e+00   6.8896600e+03   1.0000000e+00
   1.2403000e+04   2.0000000e+00   1.0000000e+00   6.9406800e+03   4.0000000e+00
   1.2403000e+04   2.0000000e+00   1.0000000e+00   6.9413400e+03   4.0000000e+00
   1.2403000e+04   2.0000000e+00   1.0000000e+00   6.9516600e+03   5.0000000e+00
   1.2403000e+04   2.0000000e+00   1.0000000e+00             Inf   6.0000000e+00
   1.2403000e+04   2.0000000e+00   3.0000000e+00   1.5945000e+03   3.0000000e+00
   1.2403000e+04   2.0000000e+00   3.0000000e+00   1.6055800e+03   4.0000000e+00
   1.2403000e+04   2.0000000e+00   3.0000000e+00   1.6066600e+03   4.0000000e+00
   1.2403000e+04   2.0000000e+00   3.0000000e+00   1.6070600e+03   4.0000000e+00
   1.2403000e+04   2.0000000e+00   3.0000000e+00   1.6078200e+03   4.0000000e+00
   1.2403000e+04   2.0000000e+00   3.0000000e+00   1.6081800e+03   4.0000000e+00
   1.2403000e+04   2.0000000e+00   3.0000000e+00   1.6103000e+03   4.0000000e+00
   1.2403000e+04   2.0000000e+00   3.0000000e+00   1.6129400e+03   4.0000000e+00
   1.2403000e+04   2.0000000e+00   3.0000000e+00   1.6408400e+03   4.0000000e+00
   1.2403000e+04   2.0000000e+00   3.0000000e+00   1.6485000e+03   5.0000000e+00
   1.2403000e+04   2.0000000e+00   3.0000000e+00   1.7627600e+03   3.0000000e+00
   1.2403000e+04   2.0000000e+00   3.0000000e+00   1.7905600e+03   4.0000000e+00
   1.2403000e+04   2.0000000e+00   3.0000000e+00   1.7934200e+03   4.0000000e+00
   1.2403000e+04   2.0000000e+00   3.0000000e+00   1.7955000e+03   4.0000000e+00
   1.2403000e+04   2.0000000e+00   3.0000000e+00   1.7979400e+03   4.0000000e+00
   1.2403000e+04   2.0000000e+00   3.0000000e+00   1.8065000e+03   4.0000000e+00
   1.2403000e+04   2.0000000e+00   3.0000000e+00   1.8147600e+03   5.0000000e+00
   1.2403000e+04   2.0000000e+00   3.0000000e+00   2.0906400e+03   3.0000000e+00
   1.2403000e+04   2.0000000e+00   3.0000000e+00   2.0952800e+03   4.0000000e+00
   1.2403000e+04   2.0000000e+00   3.0000000e+00   2.0959800e+03   4.0000000e+00
   1.2403000e+04   2.0000000e+00   3.0000000e+00   2.0969600e+03   4.0000000e+00
   1.2403000e+04   2.0000000e+00   3.0000000e+00   2.0977200e+03   4.0000000e+00
   1.2403000e+04   2.0000000e+00   3.0000000e+00   2.0985000e+03   4.0000000e+00
   1.2403000e+04   2.0000000e+00   3.0000000e+00   2.1322200e+03   4.0000000e+00
   1.2403000e+04   2.0000000e+00   3.0000000e+00   2.1329600e+03   4.0000000e+00
   1.2403000e+04   2.0000000e+00   3.0000000e+00   2.1338400e+03   4.0000000e+00
   1.2403000e+04   2.0000000e+00   3.0000000e+00   2.1432400e+03   4.0000000e+00
   1.2403000e+04   2.0000000e+00   3.0000000e+00   2.1440000e+03   4.0000000e+00
   1.2403000e+04   2.0000000e+00   3.0000000e+00   2.1443400e+03   4.0000000e+00
   1.2403000e+04   2.0000000e+00   3.0000000e+00   2.1446200e+03   4.0000000e+00
   1.2403000e+04   2.0000000e+00   3.0000000e+00   2.1450600e+03   4.0000000e+00
   1.2403000e+04   2.0000000e+00   3.0000000e+00   2.1486400e+03   5.0000000e+00
   1.2403000e+04   2.0000000e+00   3.0000000e+00   2.2901800e+03   3.0000000e+00
   1.2403000e+04   2.0000000e+00   3.0000000e+00   2.3114800e+03   4.0000000e+00
   1.2403000e+04   2.0000000e+00   3.0000000e+00   2.3119600e+03   4.0000000e+00
   1.2403000e+04   2.0000000e+00   3.0000000e+00   2.3501800e+03   5.0000000e+00
   1.2403000e+04   2.0000000e+00   3.0000000e+00   2.3881800e+03   3.0000000e+00
   1.2403000e+04   2.0000000e+00   3.0000000e+00   2.4361800e+03   5.0000000e+00
   1.2403000e+04   2.0000000e+00   3.0000000e+00   2.7003600e+03   3.0000000e+00
   1.2403000e+04   2.0000000e+00   3.0000000e+00   2.6989400e+03   4.0000000e+00
   1.2403000e+04   2.0000000e+00   3.0000000e+00   2.7603600e+03   5.0000000e+00
   1.2403000e+04   2.0000000e+00   3.0000000e+00   2.7923600e+03   3.0000000e+00
   1.2403000e+04   2.0000000e+00   3.0000000e+00   2.8145000e+03   4.0000000e+00
   1.2403000e+04   2.0000000e+00   3.0000000e+00   2.8152400e+03   4.0000000e+00
   1.2403000e+04   2.0000000e+00   3.0000000e+00   2.8156600e+03   4.0000000e+00
   1.2403000e+04   2.0000000e+00   3.0000000e+00   2.8161200e+03   4.0000000e+00
   1.2403000e+04   2.0000000e+00   3.0000000e+00   2.8403600e+03   5.0000000e+00
   1.2403000e+04   2.0000000e+00   3.0000000e+00   2.9806600e+03   3.0000000e+00
   1.2403000e+04   2.0000000e+00   3.0000000e+00   3.0251200e+03   4.0000000e+00
   1.2403000e+04   2.0000000e+00   3.0000000e+00   3.0258800e+03   4.0000000e+00
   1.2403000e+04   2.0000000e+00   3.0000000e+00   3.0268000e+03   4.0000000e+00
   1.2403000e+04   2.0000000e+00   3.0000000e+00   3.0279000e+03   4.0000000e+00
   1.2403000e+04   2.0000000e+00   3.0000000e+00   3.0282800e+03   4.0000000e+00
   1.2403000e+04   2.0000000e+00   3.0000000e+00   3.0299600e+03   4.0000000e+00
   1.2403000e+04   2.0000000e+00   3.0000000e+00   3.0356600e+03   5.0000000e+00
   1.2403000e+04   2.0000000e+00   3.0000000e+00   3.0886600e+03   3.0000000e+00
   1.2403000e+04   2.0000000e+00   3.0000000e+00   3.1436600e+03   5.0000000e+00
   1.2403000e+04   2.0000000e+00   3.0000000e+00   3.1816600e+03   3.0000000e+00
   1.2403000e+04   2.0000000e+00   3.0000000e+00   3.2014200e+03   4.0000000e+00
   1.2403000e+04   2.0000000e+00   3.0000000e+00   3.2052800e+03   4.0000000e+00
   1.2403000e+04   2.0000000e+00   3.0000000e+00   3.2446600e+03   5.0000000e+00
   1.2403000e+04   2.0000000e+00   3.0000000e+00   3.5115000e+03   3.0000000e+00
   1.2403000e+04   2.0000000e+00   3.0000000e+00   3.5755000e+03   5.0000000e+00
   1.2403000e+04   2.0000000e+00   3.0000000e+00   3.7909200e+03   3.0000000e+00
   1.2403000e+04   2.0000000e+00   3.0000000e+00   3.8529200e+03   5.0000000e+00
   1.2403000e+04   2.0000000e+00   3.0000000e+00   4.0405400e+03   3.0000000e+00
   1.2403000e+04   2.0000000e+00   3.0000000e+00   4.0830800e+03   4.0000000e+00
   1.2403000e+04   2.0000000e+00   3.0000000e+00   4.0838800e+03   4.0000000e+00
   1.2403000e+04   2.0000000e+00   3.0000000e+00   4.0965400e+03   5.0000000e+00
   1.2403000e+04   2.0000000e+00   3.0000000e+00   4.3349000e+03   3.0000000e+00
   1.2403000e+04   2.0000000e+00   3.0000000e+00   4.3889000e+03   5.0000000e+00
   1.2403000e+04   2.0000000e+00   3.0000000e+00   4.4319000e+03   3.0000000e+00
   1.2403000e+04   2.0000000e+00   3.0000000e+00   4.4784800e+03   4.0000000e+00
   1.2403000e+04   2.0000000e+00   3.0000000e+00   4.4790400e+03   4.0000000e+00
   1.2403000e+04   2.0000000e+00   3.0000000e+00   4.4810200e+03   4.0000000e+00
   1.2403000e+04   2.0000000e+00   3.0000000e+00   4.4959000e+03   5.0000000e+00
   1.2403000e+04   2.0000000e+00   3.0000000e+00   4.7313600e+03   3.0000000e+00
   1.2403000e+04   2.0000000e+00   3.0000000e+00   4.7953600e+03   5.0000000e+00
   1.2403000e+04   2.0000000e+00   3.0000000e+00   4.8493600e+03   3.0000000e+00
   1.2403000e+04   2.0000000e+00   3.0000000e+00   4.9003600e+03   5.0000000e+00
   1.2403000e+04   2.0000000e+00   3.0000000e+00   5.6171200e+03   3.0000000e+00
   1.2403000e+04   2.0000000e+00   3.0000000e+00   5.6771200e+03   5.0000000e+00
   1.2403000e+04   2.0000000e+00   3.0000000e+00   5.7091200e+03   3.0000000e+00
   1.2403000e+04   2.0000000e+00   3.0000000e+00   5.7671200e+03   5.0000000e+00
   1.2403000e+04   2.0000000e+00   3.0000000e+00   5.9875000e+03   3.0000000e+00
   1.2403000e+04   2.0000000e+00   3.0000000e+00   6.0365000e+03   5.0000000e+00
   1.2403000e+04   2.0000000e+00   3.0000000e+00   6.1935800e+03   3.0000000e+00
   1.2403000e+04   2.0000000e+00   3.0000000e+00   6.2408200e+03   4.0000000e+00
   1.2403000e+04   2.0000000e+00   3.0000000e+00   6.2525800e+03   5.0000000e+00
   1.2403000e+04   2.0000000e+00   3.0000000e+00   6.3085800e+03   3.0000000e+00
   1.2403000e+04   2.0000000e+00   3.0000000e+00   6.3595800e+03   5.0000000e+00
   1.2403000e+04   2.0000000e+00   3.0000000e+00   6.5566600e+03   3.0000000e+00
   1.2403000e+04   2.0000000e+00   3.0000000e+00   6.6166600e+03   5.0000000e+00
   1.2403000e+04   2.0000000e+00   3.0000000e+00   6.6666600e+03   3.0000000e+00
   1.2403000e+04   2.0000000e+00   3.0000000e+00   6.7266600e+03   5.0000000e+00
   1.2403000e+04   2.0000000e+00   3.0000000e+00             Inf   6.0000000e+00
   1.2404000e+04   1.0000000e+00   1.0000000e+00   4.4000000e+01   1.0000000e+00
   1.2404000e+04   1.0000000e+00   1.0000000e+00   5.0300000e+01   4.0000000e+00
   1.2404000e+04   1.0000000e+00   1.0000000e+00   5.0600000e+01   4.0000000e+00
   1.2404000e+04   1.0000000e+00   1.0000000e+00   5.0700000e+01   4.0000000e+00
   1.2404000e+04   1.0000000e+00   1.0000000e+00   5.0940000e+01   4.0000000e+00
   1.2404000e+04   1.0000000e+00   1.0000000e+00   5.1140000e+01   4.0000000e+00
   1.2404000e+04   1.0000000e+00   1.0000000e+00   5.1220000e+01   4.0000000e+00
   1.2404000e+04   1.0000000e+00   1.0000000e+00   5.1460000e+01   4.0000000e+00
   1.2404000e+04   1.0000000e+00   1.0000000e+00   5.1540000e+01   4.0000000e+00
   1.2404000e+04   1.0000000e+00   1.0000000e+00   5.1820000e+01   4.0000000e+00
   1.2404000e+04   1.0000000e+00   1.0000000e+00   5.2140000e+01   4.0000000e+00
   1.2404000e+04   1.0000000e+00   1.0000000e+00   5.2380000e+01   4.0000000e+00
   1.2404000e+04   1.0000000e+00   1.0000000e+00   5.2880000e+01   4.0000000e+00
   1.2404000e+04   1.0000000e+00   1.0000000e+00   5.3560000e+01   4.0000000e+00
   1.2404000e+04   1.0000000e+00   1.0000000e+00   5.3680000e+01   4.0000000e+00
   1.2404000e+04   1.0000000e+00   1.0000000e+00   5.4000000e+01   4.0000000e+00
   1.2404000e+04   1.0000000e+00   1.0000000e+00   5.4240000e+01   4.0000000e+00
   1.2404000e+04   1.0000000e+00   1.0000000e+00   5.4540000e+01   4.0000000e+00
   1.2404000e+04   1.0000000e+00   1.0000000e+00   5.5160000e+01   4.0000000e+00
   1.2404000e+04   1.0000000e+00   1.0000000e+00   5.5400000e+01   4.0000000e+00
   1.2404000e+04   1.0000000e+00   1.0000000e+00   5.5720000e+01   4.0000000e+00
   1.2404000e+04   1.0000000e+00   1.0000000e+00   5.6180000e+01   4.0000000e+00
   1.2404000e+04   1.0000000e+00   1.0000000e+00   5.6580000e+01   4.0000000e+00
   1.2404000e+04   1.0000000e+00   1.0000000e+00   5.6840000e+01   4.0000000e+00
   1.2404000e+04   1.0000000e+00   1.0000000e+00   5.7280000e+01   4.0000000e+00
   1.2404000e+04   1.0000000e+00   1.0000000e+00   5.7640000e+01   4.0000000e+00
   1.2404000e+04   1.0000000e+00   1.0000000e+00   5.8280000e+01   4.0000000e+00
   1.2404000e+04   1.0000000e+00   1.0000000e+00   5.8740000e+01   4.0000000e+00
   1.2404000e+04   1.0000000e+00   1.0000000e+00   5.8940000e+01   4.0000000e+00
   1.2404000e+04   1.0000000e+00   1.0000000e+00   5.9320000e+01   4.0000000e+00
   1.2404000e+04   1.0000000e+00   1.0000000e+00   5.9520000e+01   4.0000000e+00
   1.2404000e+04   1.0000000e+00   1.0000000e+00   5.9860000e+01   4.0000000e+00
   1.2404000e+04   1.0000000e+00   1.0000000e+00   6.0300000e+01   4.0000000e+00
   1.2404000e+04   1.0000000e+00   1.0000000e+00   6.0740000e+01   4.0000000e+00
   1.2404000e+04   1.0000000e+00   1.0000000e+00   6.1580000e+01   4.0000000e+00
   1.2404000e+04   1.0000000e+00   1.0000000e+00   6.2400000e+01   4.0000000e+00
   1.2404000e+04   1.0000000e+00   1.0000000e+00   6.2800000e+01   4.0000000e+00
   1.2404000e+04   1.0000000e+00   1.0000000e+00   6.3220000e+01   4.0000000e+00
   1.2404000e+04   1.0000000e+00   1.0000000e+00   6.3320000e+01   4.0000000e+00
   1.2404000e+04   1.0000000e+00   1.0000000e+00   6.5040000e+01   4.0000000e+00
   1.2404000e+04   1.0000000e+00   1.0000000e+00   6.5720000e+01   4.0000000e+00
   1.2404000e+04   1.0000000e+00   1.0000000e+00   6.6120000e+01   4.0000000e+00
   1.2404000e+04   1.0000000e+00   1.0000000e+00   6.6380000e+01   4.0000000e+00
   1.2404000e+04   1.0000000e+00   1.0000000e+00   6.6660000e+01   4.0000000e+00
   1.2404000e+04   1.0000000e+00   1.0000000e+00   6.7100000e+01   4.0000000e+00
   1.2404000e+04   1.0000000e+00   1.0000000e+00   6.7740000e+01   4.0000000e+00
   1.2404000e+04   1.0000000e+00   1.0000000e+00   6.9180000e+01   4.0000000e+00
   1.2404000e+04   1.0000000e+00   1.0000000e+00   8.0420000e+01   4.0000000e+00
   1.2404000e+04   1.0000000e+00   1.0000000e+00   8.2880000e+01   4.0000000e+00
   1.2404000e+04   1.0000000e+00   1.0000000e+00   8.3160000e+01   4.0000000e+00
   1.2404000e+04   1.0000000e+00   1.0000000e+00   1.0200000e+02   5.0000000e+00
   1.2404000e+04   1.0000000e+00   1.0000000e+00   4.7100000e+02   1.0000000e+00
   1.2404000e+04   1.0000000e+00   1.0000000e+00   4.7358000e+02   4.0000000e+00
   1.2404000e+04   1.0000000e+00   1.0000000e+00   4.7422000e+02   4.0000000e+00
   1.2404000e+04   1.0000000e+00   1.0000000e+00   4.7448000e+02   4.0000000e+00
   1.2404000e+04   1.0000000e+00   1.0000000e+00   4.7494000e+02   4.0000000e+00
   1.2404000e+04   1.0000000e+00   1.0000000e+00   4.7522000e+02   4.0000000e+00
   1.2404000e+04   1.0000000e+00   1.0000000e+00   4.7552000e+02   4.0000000e+00
   1.2404000e+04   1.0000000e+00   1.0000000e+00   4.7600000e+02   4.0000000e+00
   1.2404000e+04   1.0000000e+00   1.0000000e+00   4.7620000e+02   4.0000000e+00
   1.2404000e+04   1.0000000e+00   1.0000000e+00   4.7644000e+02   4.0000000e+00
   1.2404000e+04   1.0000000e+00   1.0000000e+00   4.7672000e+02   4.0000000e+00
   1.2404000e+04   1.0000000e+00   1.0000000e+00   4.7778000e+02   4.0000000e+00
   1.2404000e+04   1.0000000e+00   1.0000000e+00   4.7806000e+02   4.0000000e+00
   1.2404000e+04   1.0000000e+00   1.0000000e+00   4.7832000e+02   4.0000000e+00
   1.2404000e+04   1.0000000e+00   1.0000000e+00   4.7862000e+02   4.0000000e+00
   1.2404000e+04   1.0000000e+00   1.0000000e+00   4.7884000e+02   4.0000000e+00
   1.2404000e+04   1.0000000e+00   1.0000000e+00   4.7918000e+02   4.0000000e+00
   1.2404000e+04   1.0000000e+00   1.0000000e+00   4.7942000e+02   4.0000000e+00
   1.2404000e+04   1.0000000e+00   1.0000000e+00   4.7974000e+02   4.0000000e+00
   1.2404000e+04   1.0000000e+00   1.0000000e+00   4.8014000e+02   4.0000000e+00
   1.2404000e+04   1.0000000e+00   1.0000000e+00   4.8044000e+02   4.0000000e+00
   1.2404000e+04   1.0000000e+00   1.0000000e+00   4.8072000e+02   4.0000000e+00
   1.2404000e+04   1.0000000e+00   1.0000000e+00   4.8100000e+02   4.0000000e+00
   1.2404000e+04   1.0000000e+00   1.0000000e+00   4.8124000e+02   4.0000000e+00
   1.2404000e+04   1.0000000e+00   1.0000000e+00   4.8172000e+02   4.0000000e+00
   1.2404000e+04   1.0000000e+00   1.0000000e+00   4.8202000e+02   4.0000000e+00
   1.2404000e+04   1.0000000e+00   1.0000000e+00   4.8270000e+02   4.0000000e+00
   1.2404000e+04   1.0000000e+00   1.0000000e+00   4.8310000e+02   4.0000000e+00
   1.2404000e+04   1.0000000e+00   1.0000000e+00   4.8346000e+02   4.0000000e+00
   1.2404000e+04   1.0000000e+00   1.0000000e+00   4.8374000e+02   4.0000000e+00
   1.2404000e+04   1.0000000e+00   1.0000000e+00   4.8412000e+02   4.0000000e+00
   1.2404000e+04   1.0000000e+00   1.0000000e+00   4.8442000e+02   4.0000000e+00
   1.2404000e+04   1.0000000e+00   1.0000000e+00   4.8482000e+02   4.0000000e+00
   1.2404000e+04   1.0000000e+00   1.0000000e+00   4.8506000e+02   4.0000000e+00
   1.2404000e+04   1.0000000e+00   1.0000000e+00   4.8538000e+02   4.0000000e+00
   1.2404000e+04   1.0000000e+00   1.0000000e+00   4.8568000e+02   4.0000000e+00
   1.2404000e+04   1.0000000e+00   1.0000000e+00   4.8604000e+02   4.0000000e+00
   1.2404000e+04   1.0000000e+00   1.0000000e+00   4.8644000e+02   4.0000000e+00
   1.2404000e+04   1.0000000e+00   1.0000000e+00   4.8712000e+02   4.0000000e+00
   1.2404000e+04   1.0000000e+00   1.0000000e+00   4.8734000e+02   4.0000000e+00
   1.2404000e+04   1.0000000e+00   1.0000000e+00   4.8772000e+02   4.0000000e+00
   1.2404000e+04   1.0000000e+00   1.0000000e+00   4.8814000e+02   4.0000000e+00
   1.2404000e+04   1.0000000e+00   1.0000000e+00   4.8890000e+02   4.0000000e+00
   1.2404000e+04   1.0000000e+00   1.0000000e+00   5.2822000e+02   4.0000000e+00
   1.2404000e+04   1.0000000e+00   1.0000000e+00   5.2878000e+02   4.0000000e+00
   1.2404000e+04   1.0000000e+00   1.0000000e+00   5.2898000e+02   4.0000000e+00
   1.2404000e+04   1.0000000e+00   1.0000000e+00   5.3500000e+02   5.0000000e+00
   1.2404000e+04   1.0000000e+00   1.0000000e+00   7.6168000e+02   1.0000000e+00
   1.2404000e+04   1.0000000e+00   1.0000000e+00   7.6586000e+02   4.0000000e+00
   1.2404000e+04   1.0000000e+00   1.0000000e+00   7.6616000e+02   4.0000000e+00
   1.2404000e+04   1.0000000e+00   1.0000000e+00   7.6672000e+02   4.0000000e+00
   1.2404000e+04   1.0000000e+00   1.0000000e+00   7.6716000e+02   4.0000000e+00
   1.2404000e+04   1.0000000e+00   1.0000000e+00   7.6732000e+02   4.0000000e+00
   1.2404000e+04   1.0000000e+00   1.0000000e+00   7.6748000e+02   4.0000000e+00
   1.2404000e+04   1.0000000e+00   1.0000000e+00   7.6776000e+02   4.0000000e+00
   1.2404000e+04   1.0000000e+00   1.0000000e+00   7.6820000e+02   4.0000000e+00
   1.2404000e+04   1.0000000e+00   1.0000000e+00   7.6892000e+02   4.0000000e+00
   1.2404000e+04   1.0000000e+00   1.0000000e+00   7.6940000e+02   4.0000000e+00
   1.2404000e+04   1.0000000e+00   1.0000000e+00   7.6966000e+02   4.0000000e+00
   1.2404000e+04   1.0000000e+00   1.0000000e+00   7.7012000e+02   4.0000000e+00
   1.2404000e+04   1.0000000e+00   1.0000000e+00   7.7032000e+02   4.0000000e+00
   1.2404000e+04   1.0000000e+00   1.0000000e+00   7.7064000e+02   4.0000000e+00
   1.2404000e+04   1.0000000e+00   1.0000000e+00   7.7108000e+02   4.0000000e+00
   1.2404000e+04   1.0000000e+00   1.0000000e+00   7.7192000e+02   4.0000000e+00
   1.2404000e+04   1.0000000e+00   1.0000000e+00   7.7244000e+02   4.0000000e+00
   1.2404000e+04   1.0000000e+00   1.0000000e+00   7.7310000e+02   4.0000000e+00
   1.2404000e+04   1.0000000e+00   1.0000000e+00   7.7386000e+02   4.0000000e+00
   1.2404000e+04   1.0000000e+00   1.0000000e+00   7.7424000e+02   4.0000000e+00
   1.2404000e+04   1.0000000e+00   1.0000000e+00   7.7438000e+02   4.0000000e+00
   1.2404000e+04   1.0000000e+00   1.0000000e+00   7.7476000e+02   4.0000000e+00
   1.2404000e+04   1.0000000e+00   1.0000000e+00   7.7514000e+02   4.0000000e+00
   1.2404000e+04   1.0000000e+00   1.0000000e+00   7.7544000e+02   4.0000000e+00
   1.2404000e+04   1.0000000e+00   1.0000000e+00   7.7588000e+02   4.0000000e+00
   1.2404000e+04   1.0000000e+00   1.0000000e+00   7.7650000e+02   4.0000000e+00
   1.2404000e+04   1.0000000e+00   1.0000000e+00   7.7706000e+02   4.0000000e+00
   1.2404000e+04   1.0000000e+00   1.0000000e+00   7.7758000e+02   4.0000000e+00
   1.2404000e+04   1.0000000e+00   1.0000000e+00   8.2846000e+02   4.0000000e+00
   1.2404000e+04   1.0000000e+00   1.0000000e+00   8.2884000e+02   4.0000000e+00
   1.2404000e+04   1.0000000e+00   1.0000000e+00   8.2928000e+02   4.0000000e+00
   1.2404000e+04   1.0000000e+00   1.0000000e+00   8.2942000e+02   4.0000000e+00
   1.2404000e+04   1.0000000e+00   1.0000000e+00   8.2268000e+02   5.0000000e+00
   1.2404000e+04   1.0000000e+00   1.0000000e+00   1.3534200e+03   1.0000000e+00
   1.2404000e+04   1.0000000e+00   1.0000000e+00   1.3571400e+03   4.0000000e+00
   1.2404000e+04   1.0000000e+00   1.0000000e+00   1.3578600e+03   4.0000000e+00
   1.2404000e+04   1.0000000e+00   1.0000000e+00   1.3582800e+03   4.0000000e+00
   1.2404000e+04   1.0000000e+00   1.0000000e+00   1.3585000e+03   4.0000000e+00
   1.2404000e+04   1.0000000e+00   1.0000000e+00   1.3588200e+03   4.0000000e+00
   1.2404000e+04   1.0000000e+00   1.0000000e+00   1.3591400e+03   4.0000000e+00
   1.2404000e+04   1.0000000e+00   1.0000000e+00   1.3593600e+03   4.0000000e+00
   1.2404000e+04   1.0000000e+00   1.0000000e+00   1.3596800e+03   4.0000000e+00
   1.2404000e+04   1.0000000e+00   1.0000000e+00   1.3600400e+03   4.0000000e+00
   1.2404000e+04   1.0000000e+00   1.0000000e+00   1.3602800e+03   4.0000000e+00
   1.2404000e+04   1.0000000e+00   1.0000000e+00   1.3608400e+03   4.0000000e+00
   1.2404000e+04   1.0000000e+00   1.0000000e+00   1.3613000e+03   4.0000000e+00
   1.2404000e+04   1.0000000e+00   1.0000000e+00   1.3616200e+03   4.0000000e+00
   1.2404000e+04   1.0000000e+00   1.0000000e+00   1.3619600e+03   4.0000000e+00
   1.2404000e+04   1.0000000e+00   1.0000000e+00   1.3622400e+03   4.0000000e+00
   1.2404000e+04   1.0000000e+00   1.0000000e+00   1.3629800e+03   4.0000000e+00
   1.2404000e+04   1.0000000e+00   1.0000000e+00   1.3640400e+03   4.0000000e+00
   1.2404000e+04   1.0000000e+00   1.0000000e+00   1.3643400e+03   4.0000000e+00
   1.2404000e+04   1.0000000e+00   1.0000000e+00   1.3647600e+03   4.0000000e+00
   1.2404000e+04   1.0000000e+00   1.0000000e+00   1.3657600e+03   4.0000000e+00
   1.2404000e+04   1.0000000e+00   1.0000000e+00   1.3665200e+03   4.0000000e+00
   1.2404000e+04   1.0000000e+00   1.0000000e+00   1.3672000e+03   4.0000000e+00
   1.2404000e+04   1.0000000e+00   1.0000000e+00   1.3678000e+03   4.0000000e+00
   1.2404000e+04   1.0000000e+00   1.0000000e+00   1.3686400e+03   4.0000000e+00
   1.2404000e+04   1.0000000e+00   1.0000000e+00   1.3693600e+03   4.0000000e+00
   1.2404000e+04   1.0000000e+00   1.0000000e+00   1.3696600e+03   4.0000000e+00
   1.2404000e+04   1.0000000e+00   1.0000000e+00   1.3701000e+03   4.0000000e+00
   1.2404000e+04   1.0000000e+00   1.0000000e+00   1.3706000e+03   4.0000000e+00
   1.2404000e+04   1.0000000e+00   1.0000000e+00   1.3717000e+03   4.0000000e+00
   1.2404000e+04   1.0000000e+00   1.0000000e+00   1.3721200e+03   4.0000000e+00
   1.2404000e+04   1.0000000e+00   1.0000000e+00   1.3724800e+03   4.0000000e+00
   1.2404000e+04   1.0000000e+00   1.0000000e+00   1.3729400e+03   4.0000000e+00
   1.2404000e+04   1.0000000e+00   1.0000000e+00   1.3732800e+03   4.0000000e+00
   1.2404000e+04   1.0000000e+00   1.0000000e+00   1.3738600e+03   4.0000000e+00
   1.2404000e+04   1.0000000e+00   1.0000000e+00   1.3746200e+03   4.0000000e+00
   1.2404000e+04   1.0000000e+00   1.0000000e+00   1.3752400e+03   4.0000000e+00
   1.2404000e+04   1.0000000e+00   1.0000000e+00   1.3771200e+03   4.0000000e+00
   1.2404000e+04   1.0000000e+00   1.0000000e+00   1.4014200e+03   5.0000000e+00
   1.2404000e+04   1.0000000e+00   1.0000000e+00   1.4544200e+03   1.0000000e+00
   1.2404000e+04   1.0000000e+00   1.0000000e+00   1.4489400e+03   4.0000000e+00
   1.2404000e+04   1.0000000e+00   1.0000000e+00   1.4492000e+03   4.0000000e+00
   1.2404000e+04   1.0000000e+00   1.0000000e+00   1.4574000e+03   4.0000000e+00
   1.2404000e+04   1.0000000e+00   1.0000000e+00   1.4580200e+03   4.0000000e+00
   1.2404000e+04   1.0000000e+00   1.0000000e+00   1.4586400e+03   4.0000000e+00
   1.2404000e+04   1.0000000e+00   1.0000000e+00   1.4592400e+03   4.0000000e+00
   1.2404000e+04   1.0000000e+00   1.0000000e+00   1.4597000e+03   4.0000000e+00
   1.2404000e+04   1.0000000e+00   1.0000000e+00   1.4600800e+03   4.0000000e+00
   1.2404000e+04   1.0000000e+00   1.0000000e+00   1.4602000e+03   4.0000000e+00
   1.2404000e+04   1.0000000e+00   1.0000000e+00   1.4609000e+03   4.0000000e+00
   1.2404000e+04   1.0000000e+00   1.0000000e+00   1.4613600e+03   4.0000000e+00
   1.2404000e+04   1.0000000e+00   1.0000000e+00   1.4620200e+03   4.0000000e+00
   1.2404000e+04   1.0000000e+00   1.0000000e+00   1.4622400e+03   4.0000000e+00
   1.2404000e+04   1.0000000e+00   1.0000000e+00   1.4625200e+03   4.0000000e+00
   1.2404000e+04   1.0000000e+00   1.0000000e+00   1.4628800e+03   4.0000000e+00
   1.2404000e+04   1.0000000e+00   1.0000000e+00   1.4632000e+03   4.0000000e+00
   1.2404000e+04   1.0000000e+00   1.0000000e+00   1.4639400e+03   4.0000000e+00
   1.2404000e+04   1.0000000e+00   1.0000000e+00   1.4643200e+03   4.0000000e+00
   1.2404000e+04   1.0000000e+00   1.0000000e+00   1.4650400e+03   4.0000000e+00
   1.2404000e+04   1.0000000e+00   1.0000000e+00   1.4652200e+03   4.0000000e+00
   1.2404000e+04   1.0000000e+00   1.0000000e+00   1.4655600e+03   4.0000000e+00
   1.2404000e+04   1.0000000e+00   1.0000000e+00   1.4659600e+03   4.0000000e+00
   1.2404000e+04   1.0000000e+00   1.0000000e+00   1.4662800e+03   4.0000000e+00
   1.2404000e+04   1.0000000e+00   1.0000000e+00   1.4668400e+03   4.0000000e+00
   1.2404000e+04   1.0000000e+00   1.0000000e+00   1.4671800e+03   4.0000000e+00
   1.2404000e+04   1.0000000e+00   1.0000000e+00   1.4675600e+03   4.0000000e+00
   1.2404000e+04   1.0000000e+00   1.0000000e+00   1.4681400e+03   4.0000000e+00
   1.2404000e+04   1.0000000e+00   1.0000000e+00   1.4686600e+03   4.0000000e+00
   1.2404000e+04   1.0000000e+00   1.0000000e+00   1.4692000e+03   4.0000000e+00
   1.2404000e+04   1.0000000e+00   1.0000000e+00   1.4697600e+03   4.0000000e+00
   1.2404000e+04   1.0000000e+00   1.0000000e+00   1.4700000e+03   4.0000000e+00
   1.2404000e+04   1.0000000e+00   1.0000000e+00   1.4702600e+03   4.0000000e+00
   1.2404000e+04   1.0000000e+00   1.0000000e+00   1.4705000e+03   4.0000000e+00
   1.2404000e+04   1.0000000e+00   1.0000000e+00   1.4708400e+03   4.0000000e+00
   1.2404000e+04   1.0000000e+00   1.0000000e+00   1.4711200e+03   4.0000000e+00
   1.2404000e+04   1.0000000e+00   1.0000000e+00   1.4714600e+03   4.0000000e+00
   1.2404000e+04   1.0000000e+00   1.0000000e+00   1.4720400e+03   4.0000000e+00
   1.2404000e+04   1.0000000e+00   1.0000000e+00   1.4722600e+03   4.0000000e+00
   1.2404000e+04   1.0000000e+00   1.0000000e+00   1.4725000e+03   4.0000000e+00
   1.2404000e+04   1.0000000e+00   1.0000000e+00   1.4728400e+03   4.0000000e+00
   1.2404000e+04   1.0000000e+00   1.0000000e+00   1.4730200e+03   4.0000000e+00
   1.2404000e+04   1.0000000e+00   1.0000000e+00   1.4739000e+03   4.0000000e+00
   1.2404000e+04   1.0000000e+00   1.0000000e+00   1.4746600e+03   4.0000000e+00
   1.2404000e+04   1.0000000e+00   1.0000000e+00   1.4751400e+03   4.0000000e+00
   1.2404000e+04   1.0000000e+00   1.0000000e+00   1.5164200e+03   5.0000000e+00
   1.2404000e+04   1.0000000e+00   1.0000000e+00   2.0994800e+03   1.0000000e+00
   1.2404000e+04   1.0000000e+00   1.0000000e+00   2.1033000e+03   4.0000000e+00
   1.2404000e+04   1.0000000e+00   1.0000000e+00   2.1039000e+03   4.0000000e+00
   1.2404000e+04   1.0000000e+00   1.0000000e+00   2.1042600e+03   4.0000000e+00
   1.2404000e+04   1.0000000e+00   1.0000000e+00   2.1047600e+03   4.0000000e+00
   1.2404000e+04   1.0000000e+00   1.0000000e+00   2.1051800e+03   4.0000000e+00
   1.2404000e+04   1.0000000e+00   1.0000000e+00   2.1053600e+03   4.0000000e+00
   1.2404000e+04   1.0000000e+00   1.0000000e+00   2.1058400e+03   4.0000000e+00
   1.2404000e+04   1.0000000e+00   1.0000000e+00   2.1061000e+03   4.0000000e+00
   1.2404000e+04   1.0000000e+00   1.0000000e+00   2.1064200e+03   4.0000000e+00
   1.2404000e+04   1.0000000e+00   1.0000000e+00   2.1070000e+03   4.0000000e+00
   1.2404000e+04   1.0000000e+00   1.0000000e+00   2.1075200e+03   4.0000000e+00
   1.2404000e+04   1.0000000e+00   1.0000000e+00   2.1077800e+03   4.0000000e+00
   1.2404000e+04   1.0000000e+00   1.0000000e+00   2.1080600e+03   4.0000000e+00
   1.2404000e+04   1.0000000e+00   1.0000000e+00   2.1082600e+03   4.0000000e+00
   1.2404000e+04   1.0000000e+00   1.0000000e+00   2.1087000e+03   4.0000000e+00
   1.2404000e+04   1.0000000e+00   1.0000000e+00   2.1090000e+03   4.0000000e+00
   1.2404000e+04   1.0000000e+00   1.0000000e+00   2.1093200e+03   4.0000000e+00
   1.2404000e+04   1.0000000e+00   1.0000000e+00   2.1098600e+03   4.0000000e+00
   1.2404000e+04   1.0000000e+00   1.0000000e+00   2.1101400e+03   4.0000000e+00
   1.2404000e+04   1.0000000e+00   1.0000000e+00   2.1109200e+03   4.0000000e+00
   1.2404000e+04   1.0000000e+00   1.0000000e+00   2.1124600e+03   4.0000000e+00
   1.2404000e+04   1.0000000e+00   1.0000000e+00   2.1127400e+03   4.0000000e+00
   1.2404000e+04   1.0000000e+00   1.0000000e+00   2.1135000e+03   4.0000000e+00
   1.2404000e+04   1.0000000e+00   1.0000000e+00   2.1308200e+03   4.0000000e+00
   1.2404000e+04   1.0000000e+00   1.0000000e+00   2.1358600e+03   4.0000000e+00
   1.2404000e+04   1.0000000e+00   1.0000000e+00   2.1519600e+03   4.0000000e+00
   1.2404000e+04   1.0000000e+00   1.0000000e+00   2.1520200e+03   4.0000000e+00
   1.2404000e+04   1.0000000e+00   1.0000000e+00   2.1554800e+03   5.0000000e+00
   1.2404000e+04   1.0000000e+00   1.0000000e+00   2.3995600e+03   1.0000000e+00
   1.2404000e+04   1.0000000e+00   1.0000000e+00   2.4027400e+03   4.0000000e+00
   1.2404000e+04   1.0000000e+00   1.0000000e+00   2.4031400e+03   4.0000000e+00
   1.2404000e+04   1.0000000e+00   1.0000000e+00   2.4038400e+03   4.0000000e+00
   1.2404000e+04   1.0000000e+00   1.0000000e+00   2.4041400e+03   4.0000000e+00
   1.2404000e+04   1.0000000e+00   1.0000000e+00   2.4044200e+03   4.0000000e+00
   1.2404000e+04   1.0000000e+00   1.0000000e+00   2.4047600e+03   4.0000000e+00
   1.2404000e+04   1.0000000e+00   1.0000000e+00   2.4050600e+03   4.0000000e+00
   1.2404000e+04   1.0000000e+00   1.0000000e+00   2.4052400e+03   4.0000000e+00
   1.2404000e+04   1.0000000e+00   1.0000000e+00   2.4055400e+03   4.0000000e+00
   1.2404000e+04   1.0000000e+00   1.0000000e+00   2.4060600e+03   4.0000000e+00
   1.2404000e+04   1.0000000e+00   1.0000000e+00   2.4063400e+03   4.0000000e+00
   1.2404000e+04   1.0000000e+00   1.0000000e+00   2.4068600e+03   4.0000000e+00
   1.2404000e+04   1.0000000e+00   1.0000000e+00   2.4071400e+03   4.0000000e+00
   1.2404000e+04   1.0000000e+00   1.0000000e+00   2.4074400e+03   4.0000000e+00
   1.2404000e+04   1.0000000e+00   1.0000000e+00   2.4077400e+03   4.0000000e+00
   1.2404000e+04   1.0000000e+00   1.0000000e+00   2.4083000e+03   4.0000000e+00
   1.2404000e+04   1.0000000e+00   1.0000000e+00   2.4085400e+03   4.0000000e+00
   1.2404000e+04   1.0000000e+00   1.0000000e+00   2.4090600e+03   4.0000000e+00
   1.2404000e+04   1.0000000e+00   1.0000000e+00   2.4094000e+03   4.0000000e+00
   1.2404000e+04   1.0000000e+00   1.0000000e+00   2.4095200e+03   4.0000000e+00
   1.2404000e+04   1.0000000e+00   1.0000000e+00   2.4097800e+03   4.0000000e+00
   1.2404000e+04   1.0000000e+00   1.0000000e+00   2.4100400e+03   4.0000000e+00
   1.2404000e+04   1.0000000e+00   1.0000000e+00   2.4103800e+03   4.0000000e+00
   1.2404000e+04   1.0000000e+00   1.0000000e+00   2.4111800e+03   4.0000000e+00
   1.2404000e+04   1.0000000e+00   1.0000000e+00   2.4113800e+03   4.0000000e+00
   1.2404000e+04   1.0000000e+00   1.0000000e+00   2.4116200e+03   4.0000000e+00
   1.2404000e+04   1.0000000e+00   1.0000000e+00   2.4118200e+03   4.0000000e+00
   1.2404000e+04   1.0000000e+00   1.0000000e+00   2.4123200e+03   4.0000000e+00
   1.2404000e+04   1.0000000e+00   1.0000000e+00   2.4125000e+03   4.0000000e+00
   1.2404000e+04   1.0000000e+00   1.0000000e+00   2.4130200e+03   4.0000000e+00
   1.2404000e+04   1.0000000e+00   1.0000000e+00   2.4138600e+03   4.0000000e+00
   1.2404000e+04   1.0000000e+00   1.0000000e+00   2.4145600e+03   4.0000000e+00
   1.2404000e+04   1.0000000e+00   1.0000000e+00   2.4152200e+03   4.0000000e+00
   1.2404000e+04   1.0000000e+00   1.0000000e+00   2.4475600e+03   5.0000000e+00
   1.2404000e+04   1.0000000e+00   1.0000000e+00   3.0222600e+03   1.0000000e+00
   1.2404000e+04   1.0000000e+00   1.0000000e+00   3.0245200e+03   4.0000000e+00
   1.2404000e+04   1.0000000e+00   1.0000000e+00   3.0248200e+03   4.0000000e+00
   1.2404000e+04   1.0000000e+00   1.0000000e+00   3.0252000e+03   4.0000000e+00
   1.2404000e+04   1.0000000e+00   1.0000000e+00   3.0258200e+03   4.0000000e+00
   1.2404000e+04   1.0000000e+00   1.0000000e+00   3.0264400e+03   4.0000000e+00
   1.2404000e+04   1.0000000e+00   1.0000000e+00   3.0267000e+03   4.0000000e+00
   1.2404000e+04   1.0000000e+00   1.0000000e+00   3.0270200e+03   4.0000000e+00
   1.2404000e+04   1.0000000e+00   1.0000000e+00   3.0272200e+03   4.0000000e+00
   1.2404000e+04   1.0000000e+00   1.0000000e+00   3.0275600e+03   4.0000000e+00
   1.2404000e+04   1.0000000e+00   1.0000000e+00   3.0278000e+03   4.0000000e+00
   1.2404000e+04   1.0000000e+00   1.0000000e+00   3.0281200e+03   4.0000000e+00
   1.2404000e+04   1.0000000e+00   1.0000000e+00   3.0282400e+03   4.0000000e+00
   1.2404000e+04   1.0000000e+00   1.0000000e+00   3.0288000e+03   4.0000000e+00
   1.2404000e+04   1.0000000e+00   1.0000000e+00   3.0290200e+03   4.0000000e+00
   1.2404000e+04   1.0000000e+00   1.0000000e+00   3.0293400e+03   4.0000000e+00
   1.2404000e+04   1.0000000e+00   1.0000000e+00   3.0296000e+03   4.0000000e+00
   1.2404000e+04   1.0000000e+00   1.0000000e+00   3.0298400e+03   4.0000000e+00
   1.2404000e+04   1.0000000e+00   1.0000000e+00   3.0300800e+03   4.0000000e+00
   1.2404000e+04   1.0000000e+00   1.0000000e+00   3.0303200e+03   4.0000000e+00
   1.2404000e+04   1.0000000e+00   1.0000000e+00   3.0305600e+03   4.0000000e+00
   1.2404000e+04   1.0000000e+00   1.0000000e+00   3.0309000e+03   4.0000000e+00
   1.2404000e+04   1.0000000e+00   1.0000000e+00   3.0312200e+03   4.0000000e+00
   1.2404000e+04   1.0000000e+00   1.0000000e+00   3.0314400e+03   4.0000000e+00
   1.2404000e+04   1.0000000e+00   1.0000000e+00   3.0316800e+03   4.0000000e+00
   1.2404000e+04   1.0000000e+00   1.0000000e+00   3.0320400e+03   4.0000000e+00
   1.2404000e+04   1.0000000e+00   1.0000000e+00   3.0323800e+03   4.0000000e+00
   1.2404000e+04   1.0000000e+00   1.0000000e+00   3.0326200e+03   4.0000000e+00
   1.2404000e+04   1.0000000e+00   1.0000000e+00   3.0330800e+03   4.0000000e+00
   1.2404000e+04   1.0000000e+00   1.0000000e+00   3.0335000e+03   4.0000000e+00
   1.2404000e+04   1.0000000e+00   1.0000000e+00   3.0342200e+03   4.0000000e+00
   1.2404000e+04   1.0000000e+00   1.0000000e+00   3.0344400e+03   4.0000000e+00
   1.2404000e+04   1.0000000e+00   1.0000000e+00   3.0347200e+03   4.0000000e+00
   1.2404000e+04   1.0000000e+00   1.0000000e+00   3.0350200e+03   4.0000000e+00
   1.2404000e+04   1.0000000e+00   1.0000000e+00   3.0358200e+03   4.0000000e+00
   1.2404000e+04   1.0000000e+00   1.0000000e+00   3.0362400e+03   4.0000000e+00
   1.2404000e+04   1.0000000e+00   1.0000000e+00   3.0368400e+03   4.0000000e+00
   1.2404000e+04   1.0000000e+00   1.0000000e+00   3.0376800e+03   4.0000000e+00
   1.2404000e+04   1.0000000e+00   1.0000000e+00   3.0383000e+03   4.0000000e+00
   1.2404000e+04   1.0000000e+00   1.0000000e+00   3.0782600e+03   5.0000000e+00
   1.2404000e+04   1.0000000e+00   1.0000000e+00   3.1763000e+03   1.0000000e+00
   1.2404000e+04   1.0000000e+00   1.0000000e+00   3.1805800e+03   4.0000000e+00
   1.2404000e+04   1.0000000e+00   1.0000000e+00   3.1807400e+03   4.0000000e+00
   1.2404000e+04   1.0000000e+00   1.0000000e+00   3.1810200e+03   4.0000000e+00
   1.2404000e+04   1.0000000e+00   1.0000000e+00   3.1817200e+03   4.0000000e+00
   1.2404000e+04   1.0000000e+00   1.0000000e+00   3.1820200e+03   4.0000000e+00
   1.2404000e+04   1.0000000e+00   1.0000000e+00   3.1826400e+03   4.0000000e+00
   1.2404000e+04   1.0000000e+00   1.0000000e+00   3.1831000e+03   4.0000000e+00
   1.2404000e+04   1.0000000e+00   1.0000000e+00   3.1837400e+03   4.0000000e+00
   1.2404000e+04   1.0000000e+00   1.0000000e+00   3.1838000e+03   4.0000000e+00
   1.2404000e+04   1.0000000e+00   1.0000000e+00   3.1851200e+03   4.0000000e+00
   1.2404000e+04   1.0000000e+00   1.0000000e+00   3.1853400e+03   4.0000000e+00
   1.2404000e+04   1.0000000e+00   1.0000000e+00   3.1855800e+03   4.0000000e+00
   1.2404000e+04   1.0000000e+00   1.0000000e+00   3.1858800e+03   4.0000000e+00
   1.2404000e+04   1.0000000e+00   1.0000000e+00   3.1862200e+03   4.0000000e+00
   1.2404000e+04   1.0000000e+00   1.0000000e+00   3.1864400e+03   4.0000000e+00
   1.2404000e+04   1.0000000e+00   1.0000000e+00   3.1867000e+03   4.0000000e+00
   1.2404000e+04   1.0000000e+00   1.0000000e+00   3.1869400e+03   4.0000000e+00
   1.2404000e+04   1.0000000e+00   1.0000000e+00   3.1873800e+03   4.0000000e+00
   1.2404000e+04   1.0000000e+00   1.0000000e+00   3.1875800e+03   4.0000000e+00
   1.2404000e+04   1.0000000e+00   1.0000000e+00   3.1879400e+03   4.0000000e+00
   1.2404000e+04   1.0000000e+00   1.0000000e+00   3.1881800e+03   4.0000000e+00
   1.2404000e+04   1.0000000e+00   1.0000000e+00   3.1885200e+03   4.0000000e+00
   1.2404000e+04   1.0000000e+00   1.0000000e+00   3.1887400e+03   4.0000000e+00
   1.2404000e+04   1.0000000e+00   1.0000000e+00   3.1894400e+03   4.0000000e+00
   1.2404000e+04   1.0000000e+00   1.0000000e+00   3.1898400e+03   4.0000000e+00
   1.2404000e+04   1.0000000e+00   1.0000000e+00   3.1902200e+03   4.0000000e+00
   1.2404000e+04   1.0000000e+00   1.0000000e+00   3.1904400e+03   4.0000000e+00
   1.2404000e+04   1.0000000e+00   1.0000000e+00   3.1913600e+03   4.0000000e+00
   1.2404000e+04   1.0000000e+00   1.0000000e+00   3.1915600e+03   4.0000000e+00
   1.2404000e+04   1.0000000e+00   1.0000000e+00   3.1919000e+03   4.0000000e+00
   1.2404000e+04   1.0000000e+00   1.0000000e+00   3.1926800e+03   4.0000000e+00
   1.2404000e+04   1.0000000e+00   1.0000000e+00   3.1928000e+03   4.0000000e+00
   1.2404000e+04   1.0000000e+00   1.0000000e+00   3.1930000e+03   4.0000000e+00
   1.2404000e+04   1.0000000e+00   1.0000000e+00   3.1935600e+03   4.0000000e+00
   1.2404000e+04   1.0000000e+00   1.0000000e+00   3.1940400e+03   4.0000000e+00
   1.2404000e+04   1.0000000e+00   1.0000000e+00   3.2323000e+03   5.0000000e+00
   1.2404000e+04   1.0000000e+00   1.0000000e+00   4.8827800e+03   1.0000000e+00
   1.2404000e+04   1.0000000e+00   1.0000000e+00   4.8838800e+03   4.0000000e+00
   1.2404000e+04   1.0000000e+00   1.0000000e+00   4.8841200e+03   4.0000000e+00
   1.2404000e+04   1.0000000e+00   1.0000000e+00   4.8845200e+03   4.0000000e+00
   1.2404000e+04   1.0000000e+00   1.0000000e+00   4.8853400e+03   4.0000000e+00
   1.2404000e+04   1.0000000e+00   1.0000000e+00   4.8860400e+03   4.0000000e+00
   1.2404000e+04   1.0000000e+00   1.0000000e+00   4.8862600e+03   4.0000000e+00
   1.2404000e+04   1.0000000e+00   1.0000000e+00   4.8865800e+03   4.0000000e+00
   1.2404000e+04   1.0000000e+00   1.0000000e+00   4.8869400e+03   4.0000000e+00
   1.2404000e+04   1.0000000e+00   1.0000000e+00   4.8872200e+03   4.0000000e+00
   1.2404000e+04   1.0000000e+00   1.0000000e+00   4.8874400e+03   4.0000000e+00
   1.2404000e+04   1.0000000e+00   1.0000000e+00   4.8881400e+03   4.0000000e+00
   1.2404000e+04   1.0000000e+00   1.0000000e+00   4.8883600e+03   4.0000000e+00
   1.2404000e+04   1.0000000e+00   1.0000000e+00   4.8888000e+03   4.0000000e+00
   1.2404000e+04   1.0000000e+00   1.0000000e+00   4.8891600e+03   4.0000000e+00
   1.2404000e+04   1.0000000e+00   1.0000000e+00   4.8896600e+03   4.0000000e+00
   1.2404000e+04   1.0000000e+00   1.0000000e+00   4.8899000e+03   4.0000000e+00
   1.2404000e+04   1.0000000e+00   1.0000000e+00   4.8901800e+03   4.0000000e+00
   1.2404000e+04   1.0000000e+00   1.0000000e+00   4.8905000e+03   4.0000000e+00
   1.2404000e+04   1.0000000e+00   1.0000000e+00   4.8907400e+03   4.0000000e+00
   1.2404000e+04   1.0000000e+00   1.0000000e+00   4.8910200e+03   4.0000000e+00
   1.2404000e+04   1.0000000e+00   1.0000000e+00   4.8911800e+03   4.0000000e+00
   1.2404000e+04   1.0000000e+00   1.0000000e+00   4.8914400e+03   4.0000000e+00
   1.2404000e+04   1.0000000e+00   1.0000000e+00   4.8917000e+03   4.0000000e+00
   1.2404000e+04   1.0000000e+00   1.0000000e+00   4.8919000e+03   4.0000000e+00
   1.2404000e+04   1.0000000e+00   1.0000000e+00   4.8921200e+03   4.0000000e+00
   1.2404000e+04   1.0000000e+00   1.0000000e+00   4.8924400e+03   4.0000000e+00
   1.2404000e+04   1.0000000e+00   1.0000000e+00   4.8926600e+03   4.0000000e+00
   1.2404000e+04   1.0000000e+00   1.0000000e+00   4.8929000e+03   4.0000000e+00
   1.2404000e+04   1.0000000e+00   1.0000000e+00   4.8931200e+03   4.0000000e+00
   1.2404000e+04   1.0000000e+00   1.0000000e+00   4.8933800e+03   4.0000000e+00
   1.2404000e+04   1.0000000e+00   1.0000000e+00   4.8938400e+03   4.0000000e+00
   1.2404000e+04   1.0000000e+00   1.0000000e+00   4.8941000e+03   4.0000000e+00
   1.2404000e+04   1.0000000e+00   1.0000000e+00   4.8944400e+03   4.0000000e+00
   1.2404000e+04   1.0000000e+00   1.0000000e+00   4.8949000e+03   4.0000000e+00
   1.2404000e+04   1.0000000e+00   1.0000000e+00   4.8949800e+03   4.0000000e+00
   1.2404000e+04   1.0000000e+00   1.0000000e+00   4.8952800e+03   4.0000000e+00
   1.2404000e+04   1.0000000e+00   1.0000000e+00   4.9447800e+03   5.0000000e+00
   1.2404000e+04   1.0000000e+00   1.0000000e+00   5.2980000e+03   1.0000000e+00
   1.2404000e+04   1.0000000e+00   1.0000000e+00   5.2991200e+03   4.0000000e+00
   1.2404000e+04   1.0000000e+00   1.0000000e+00   5.2994800e+03   4.0000000e+00
   1.2404000e+04   1.0000000e+00   1.0000000e+00   5.3010400e+03   4.0000000e+00
   1.2404000e+04   1.0000000e+00   1.0000000e+00   5.3013800e+03   4.0000000e+00
   1.2404000e+04   1.0000000e+00   1.0000000e+00   5.3014200e+03   4.0000000e+00
   1.2404000e+04   1.0000000e+00   1.0000000e+00   5.3015200e+03   4.0000000e+00
   1.2404000e+04   1.0000000e+00   1.0000000e+00   5.3018400e+03   4.0000000e+00
   1.2404000e+04   1.0000000e+00   1.0000000e+00   5.3021200e+03   4.0000000e+00
   1.2404000e+04   1.0000000e+00   1.0000000e+00   5.3024200e+03   4.0000000e+00
   1.2404000e+04   1.0000000e+00   1.0000000e+00   5.3026600e+03   4.0000000e+00
   1.2404000e+04   1.0000000e+00   1.0000000e+00   5.3031600e+03   4.0000000e+00
   1.2404000e+04   1.0000000e+00   1.0000000e+00   5.3033600e+03   4.0000000e+00
   1.2404000e+04   1.0000000e+00   1.0000000e+00   5.3036200e+03   4.0000000e+00
   1.2404000e+04   1.0000000e+00   1.0000000e+00   5.3040400e+03   4.0000000e+00
   1.2404000e+04   1.0000000e+00   1.0000000e+00   5.3044200e+03   4.0000000e+00
   1.2404000e+04   1.0000000e+00   1.0000000e+00   5.3045600e+03   4.0000000e+00
   1.2404000e+04   1.0000000e+00   1.0000000e+00   5.3047800e+03   4.0000000e+00
   1.2404000e+04   1.0000000e+00   1.0000000e+00   5.3050400e+03   4.0000000e+00
   1.2404000e+04   1.0000000e+00   1.0000000e+00   5.3054400e+03   4.0000000e+00
   1.2404000e+04   1.0000000e+00   1.0000000e+00   5.3056800e+03   4.0000000e+00
   1.2404000e+04   1.0000000e+00   1.0000000e+00   5.3061200e+03   4.0000000e+00
   1.2404000e+04   1.0000000e+00   1.0000000e+00   5.3063600e+03   4.0000000e+00
   1.2404000e+04   1.0000000e+00   1.0000000e+00   5.3066800e+03   4.0000000e+00
   1.2404000e+04   1.0000000e+00   1.0000000e+00   5.3068000e+03   4.0000000e+00
   1.2404000e+04   1.0000000e+00   1.0000000e+00   5.3069800e+03   4.0000000e+00
   1.2404000e+04   1.0000000e+00   1.0000000e+00   5.3074200e+03   4.0000000e+00
   1.2404000e+04   1.0000000e+00   1.0000000e+00   5.3076600e+03   4.0000000e+00
   1.2404000e+04   1.0000000e+00   1.0000000e+00   5.3079600e+03   4.0000000e+00
   1.2404000e+04   1.0000000e+00   1.0000000e+00   5.3081600e+03   4.0000000e+00
   1.2404000e+04   1.0000000e+00   1.0000000e+00   5.3086800e+03   4.0000000e+00
   1.2404000e+04   1.0000000e+00   1.0000000e+00   5.3090400e+03   4.0000000e+00
   1.2404000e+04   1.0000000e+00   1.0000000e+00   5.3094400e+03   4.0000000e+00
   1.2404000e+04   1.0000000e+00   1.0000000e+00   5.3096800e+03   4.0000000e+00
   1.2404000e+04   1.0000000e+00   1.0000000e+00   5.3104600e+03   4.0000000e+00
   1.2404000e+04   1.0000000e+00   1.0000000e+00   5.3107400e+03   4.0000000e+00
   1.2404000e+04   1.0000000e+00   1.0000000e+00   5.3111800e+03   4.0000000e+00
   1.2404000e+04   1.0000000e+00   1.0000000e+00   5.3114000e+03   4.0000000e+00
   1.2404000e+04   1.0000000e+00   1.0000000e+00   5.3120000e+03   4.0000000e+00
   1.2404000e+04   1.0000000e+00   1.0000000e+00   5.3123600e+03   4.0000000e+00
   1.2404000e+04   1.0000000e+00   1.0000000e+00   5.3126800e+03   4.0000000e+00
   1.2404000e+04   1.0000000e+00   1.0000000e+00   5.3129600e+03   4.0000000e+00
   1.2404000e+04   1.0000000e+00   1.0000000e+00   5.3354600e+03   4.0000000e+00
   1.2404000e+04   1.0000000e+00   1.0000000e+00   5.3357600e+03   4.0000000e+00
   1.2404000e+04   1.0000000e+00   1.0000000e+00   5.3362000e+03   4.0000000e+00
   1.2404000e+04   1.0000000e+00   1.0000000e+00   5.3364200e+03   4.0000000e+00
   1.2404000e+04   1.0000000e+00   1.0000000e+00   5.3365400e+03   4.0000000e+00
   1.2404000e+04   1.0000000e+00   1.0000000e+00   5.3369000e+03   4.0000000e+00
   1.2404000e+04   1.0000000e+00   1.0000000e+00   5.3375400e+03   4.0000000e+00
   1.2404000e+04   1.0000000e+00   1.0000000e+00   5.3379400e+03   4.0000000e+00
   1.2404000e+04   1.0000000e+00   1.0000000e+00   5.3385200e+03   4.0000000e+00
   1.2404000e+04   1.0000000e+00   1.0000000e+00   5.3386400e+03   4.0000000e+00
   1.2404000e+04   1.0000000e+00   1.0000000e+00   5.3387200e+03   4.0000000e+00
   1.2404000e+04   1.0000000e+00   1.0000000e+00   5.3393800e+03   4.0000000e+00
   1.2404000e+04   1.0000000e+00   1.0000000e+00   5.3396200e+03   4.0000000e+00
   1.2404000e+04   1.0000000e+00   1.0000000e+00   5.3398800e+03   4.0000000e+00
   1.2404000e+04   1.0000000e+00   1.0000000e+00   5.3403200e+03   4.0000000e+00
   1.2404000e+04   1.0000000e+00   1.0000000e+00   5.3404800e+03   4.0000000e+00
   1.2404000e+04   1.0000000e+00   1.0000000e+00   5.3406400e+03   4.0000000e+00
   1.2404000e+04   1.0000000e+00   1.0000000e+00   5.3411400e+03   4.0000000e+00
   1.2404000e+04   1.0000000e+00   1.0000000e+00   5.3418000e+03   4.0000000e+00
   1.2404000e+04   1.0000000e+00   1.0000000e+00   5.3421600e+03   4.0000000e+00
   1.2404000e+04   1.0000000e+00   1.0000000e+00   5.3427600e+03   4.0000000e+00
   1.2404000e+04   1.0000000e+00   1.0000000e+00   5.3433600e+03   4.0000000e+00
   1.2404000e+04   1.0000000e+00   1.0000000e+00   5.3436600e+03   4.0000000e+00
   1.2404000e+04   1.0000000e+00   1.0000000e+00   5.3520000e+03   5.0000000e+00
   1.2404000e+04   1.0000000e+00   1.0000000e+00   6.0634600e+03   1.0000000e+00
   1.2404000e+04   1.0000000e+00   1.0000000e+00   6.0664400e+03   4.0000000e+00
   1.2404000e+04   1.0000000e+00   1.0000000e+00   6.0677000e+03   4.0000000e+00
   1.2404000e+04   1.0000000e+00   1.0000000e+00   6.0679000e+03   4.0000000e+00
   1.2404000e+04   1.0000000e+00   1.0000000e+00   6.0681800e+03   4.0000000e+00
   1.2404000e+04   1.0000000e+00   1.0000000e+00   6.0688000e+03   4.0000000e+00
   1.2404000e+04   1.0000000e+00   1.0000000e+00   6.0692400e+03   4.0000000e+00
   1.2404000e+04   1.0000000e+00   1.0000000e+00   6.0694400e+03   4.0000000e+00
   1.2404000e+04   1.0000000e+00   1.0000000e+00   6.0700000e+03   4.0000000e+00
   1.2404000e+04   1.0000000e+00   1.0000000e+00   6.0702800e+03   4.0000000e+00
   1.2404000e+04   1.0000000e+00   1.0000000e+00   6.0705400e+03   4.0000000e+00
   1.2404000e+04   1.0000000e+00   1.0000000e+00   6.0709200e+03   4.0000000e+00
   1.2404000e+04   1.0000000e+00   1.0000000e+00   6.0711800e+03   4.0000000e+00
   1.2404000e+04   1.0000000e+00   1.0000000e+00   6.0714000e+03   4.0000000e+00
   1.2404000e+04   1.0000000e+00   1.0000000e+00   6.0716400e+03   4.0000000e+00
   1.2404000e+04   1.0000000e+00   1.0000000e+00   6.0721400e+03   4.0000000e+00
   1.2404000e+04   1.0000000e+00   1.0000000e+00   6.0724200e+03   4.0000000e+00
   1.2404000e+04   1.0000000e+00   1.0000000e+00   6.0725600e+03   4.0000000e+00
   1.2404000e+04   1.0000000e+00   1.0000000e+00   6.0732600e+03   4.0000000e+00
   1.2404000e+04   1.0000000e+00   1.0000000e+00   6.0734400e+03   4.0000000e+00
   1.2404000e+04   1.0000000e+00   1.0000000e+00   6.0737600e+03   4.0000000e+00
   1.2404000e+04   1.0000000e+00   1.0000000e+00   6.0740200e+03   4.0000000e+00
   1.2404000e+04   1.0000000e+00   1.0000000e+00   6.0743200e+03   4.0000000e+00
   1.2404000e+04   1.0000000e+00   1.0000000e+00   6.0747800e+03   4.0000000e+00
   1.2404000e+04   1.0000000e+00   1.0000000e+00   6.0750800e+03   4.0000000e+00
   1.2404000e+04   1.0000000e+00   1.0000000e+00   6.0755200e+03   4.0000000e+00
   1.2404000e+04   1.0000000e+00   1.0000000e+00   6.0757600e+03   4.0000000e+00
   1.2404000e+04   1.0000000e+00   1.0000000e+00   6.0760200e+03   4.0000000e+00
   1.2404000e+04   1.0000000e+00   1.0000000e+00   6.0763600e+03   4.0000000e+00
   1.2404000e+04   1.0000000e+00   1.0000000e+00   6.0768400e+03   4.0000000e+00
   1.2404000e+04   1.0000000e+00   1.0000000e+00   6.0776000e+03   4.0000000e+00
   1.2404000e+04   1.0000000e+00   1.0000000e+00   6.0778200e+03   4.0000000e+00
   1.2404000e+04   1.0000000e+00   1.0000000e+00   6.1114600e+03   5.0000000e+00
   1.2404000e+04   1.0000000e+00   1.0000000e+00   6.3325800e+03   1.0000000e+00
   1.2404000e+04   1.0000000e+00   1.0000000e+00   6.3346200e+03   4.0000000e+00
   1.2404000e+04   1.0000000e+00   1.0000000e+00   6.3350800e+03   4.0000000e+00
   1.2404000e+04   1.0000000e+00   1.0000000e+00   6.3353200e+03   4.0000000e+00
   1.2404000e+04   1.0000000e+00   1.0000000e+00   6.3356600e+03   4.0000000e+00
   1.2404000e+04   1.0000000e+00   1.0000000e+00   6.3360200e+03   4.0000000e+00
   1.2404000e+04   1.0000000e+00   1.0000000e+00   6.3366000e+03   4.0000000e+00
   1.2404000e+04   1.0000000e+00   1.0000000e+00   6.3368400e+03   4.0000000e+00
   1.2404000e+04   1.0000000e+00   1.0000000e+00   6.3371200e+03   4.0000000e+00
   1.2404000e+04   1.0000000e+00   1.0000000e+00   6.3375800e+03   4.0000000e+00
   1.2404000e+04   1.0000000e+00   1.0000000e+00   6.3377600e+03   4.0000000e+00
   1.2404000e+04   1.0000000e+00   1.0000000e+00   6.3381600e+03   4.0000000e+00
   1.2404000e+04   1.0000000e+00   1.0000000e+00   6.3384400e+03   4.0000000e+00
   1.2404000e+04   1.0000000e+00   1.0000000e+00   6.3386400e+03   4.0000000e+00
   1.2404000e+04   1.0000000e+00   1.0000000e+00   6.3389200e+03   4.0000000e+00
   1.2404000e+04   1.0000000e+00   1.0000000e+00   6.3391600e+03   4.0000000e+00
   1.2404000e+04   1.0000000e+00   1.0000000e+00   6.3394200e+03   4.0000000e+00
   1.2404000e+04   1.0000000e+00   1.0000000e+00   6.3395800e+03   4.0000000e+00
   1.2404000e+04   1.0000000e+00   1.0000000e+00   6.3398600e+03   4.0000000e+00
   1.2404000e+04   1.0000000e+00   1.0000000e+00   6.3400000e+03   4.0000000e+00
   1.2404000e+04   1.0000000e+00   1.0000000e+00   6.3402400e+03   4.0000000e+00
   1.2404000e+04   1.0000000e+00   1.0000000e+00   6.3404600e+03   4.0000000e+00
   1.2404000e+04   1.0000000e+00   1.0000000e+00   6.3407200e+03   4.0000000e+00
   1.2404000e+04   1.0000000e+00   1.0000000e+00   6.3409800e+03   4.0000000e+00
   1.2404000e+04   1.0000000e+00   1.0000000e+00   6.3412600e+03   4.0000000e+00
   1.2404000e+04   1.0000000e+00   1.0000000e+00   6.3415000e+03   4.0000000e+00
   1.2404000e+04   1.0000000e+00   1.0000000e+00   6.3416600e+03   4.0000000e+00
   1.2404000e+04   1.0000000e+00   1.0000000e+00   6.3417800e+03   4.0000000e+00
   1.2404000e+04   1.0000000e+00   1.0000000e+00   6.3420600e+03   4.0000000e+00
   1.2404000e+04   1.0000000e+00   1.0000000e+00   6.3426000e+03   4.0000000e+00
   1.2404000e+04   1.0000000e+00   1.0000000e+00   6.3428600e+03   4.0000000e+00
   1.2404000e+04   1.0000000e+00   1.0000000e+00   6.3430000e+03   4.0000000e+00
   1.2404000e+04   1.0000000e+00   1.0000000e+00   6.3433800e+03   4.0000000e+00
   1.2404000e+04   1.0000000e+00   1.0000000e+00   6.3439200e+03   4.0000000e+00
   1.2404000e+04   1.0000000e+00   1.0000000e+00   6.3446800e+03   4.0000000e+00
   1.2404000e+04   1.0000000e+00   1.0000000e+00   6.3449800e+03   4.0000000e+00
   1.2404000e+04   1.0000000e+00   1.0000000e+00   6.3453800e+03   4.0000000e+00
   1.2404000e+04   1.0000000e+00   1.0000000e+00   6.3458600e+03   4.0000000e+00
   1.2404000e+04   1.0000000e+00   1.0000000e+00   6.3925800e+03   5.0000000e+00
   1.2404000e+04   1.0000000e+00   1.0000000e+00             Inf   6.0000000e+00
   1.2404000e+04   1.0000000e+00   3.0000000e+00   1.9842000e+02   3.0000000e+00
   1.2404000e+04   1.0000000e+00   3.0000000e+00   2.2154000e+02   4.0000000e+00
   1.2404000e+04   1.0000000e+00   3.0000000e+00   2.2214000e+02   4.0000000e+00
   1.2404000e+04   1.0000000e+00   3.0000000e+00   2.2236000e+02   4.0000000e+00
   1.2404000e+04   1.0000000e+00   3.0000000e+00   2.2272000e+02   4.0000000e+00
   1.2404000e+04   1.0000000e+00   3.0000000e+00   2.2324000e+02   4.0000000e+00
   1.2404000e+04   1.0000000e+00   3.0000000e+00   2.2400000e+02   4.0000000e+00
   1.2404000e+04   1.0000000e+00   3.0000000e+00   2.2428000e+02   4.0000000e+00
   1.2404000e+04   1.0000000e+00   3.0000000e+00   2.2472000e+02   4.0000000e+00
   1.2404000e+04   1.0000000e+00   3.0000000e+00   2.2500000e+02   4.0000000e+00
   1.2404000e+04   1.0000000e+00   3.0000000e+00   2.2532000e+02   4.0000000e+00
   1.2404000e+04   1.0000000e+00   3.0000000e+00   2.2558000e+02   4.0000000e+00
   1.2404000e+04   1.0000000e+00   3.0000000e+00   2.2602000e+02   4.0000000e+00
   1.2404000e+04   1.0000000e+00   3.0000000e+00   2.2634000e+02   4.0000000e+00
   1.2404000e+04   1.0000000e+00   3.0000000e+00   2.2670000e+02   4.0000000e+00
   1.2404000e+04   1.0000000e+00   3.0000000e+00   2.2734000e+02   4.0000000e+00
   1.2404000e+04   1.0000000e+00   3.0000000e+00   2.2806000e+02   4.0000000e+00
   1.2404000e+04   1.0000000e+00   3.0000000e+00   2.2814000e+02   4.0000000e+00
   1.2404000e+04   1.0000000e+00   3.0000000e+00   2.2860000e+02   4.0000000e+00
   1.2404000e+04   1.0000000e+00   3.0000000e+00   2.2908000e+02   4.0000000e+00
   1.2404000e+04   1.0000000e+00   3.0000000e+00   2.2924000e+02   4.0000000e+00
   1.2404000e+04   1.0000000e+00   3.0000000e+00   2.2998000e+02   4.0000000e+00
   1.2404000e+04   1.0000000e+00   3.0000000e+00   2.3016000e+02   4.0000000e+00
   1.2404000e+04   1.0000000e+00   3.0000000e+00   2.3032000e+02   4.0000000e+00
   1.2404000e+04   1.0000000e+00   3.0000000e+00   2.3062000e+02   4.0000000e+00
   1.2404000e+04   1.0000000e+00   3.0000000e+00   2.3092000e+02   4.0000000e+00
   1.2404000e+04   1.0000000e+00   3.0000000e+00   2.3142000e+02   4.0000000e+00
   1.2404000e+04   1.0000000e+00   3.0000000e+00   2.3186000e+02   4.0000000e+00
   1.2404000e+04   1.0000000e+00   3.0000000e+00   2.3248000e+02   4.0000000e+00
   1.2404000e+04   1.0000000e+00   3.0000000e+00   2.3272000e+02   4.0000000e+00
   1.2404000e+04   1.0000000e+00   3.0000000e+00   2.3322000e+02   4.0000000e+00
   1.2404000e+04   1.0000000e+00   3.0000000e+00   2.3364000e+02   4.0000000e+00
   1.2404000e+04   1.0000000e+00   3.0000000e+00   2.3428000e+02   4.0000000e+00
   1.2404000e+04   1.0000000e+00   3.0000000e+00   2.3472000e+02   4.0000000e+00
   1.2404000e+04   1.0000000e+00   3.0000000e+00   2.3494000e+02   4.0000000e+00
   1.2404000e+04   1.0000000e+00   3.0000000e+00   2.3538000e+02   4.0000000e+00
   1.2404000e+04   1.0000000e+00   3.0000000e+00   2.3582000e+02   4.0000000e+00
   1.2404000e+04   1.0000000e+00   3.0000000e+00   2.3640000e+02   4.0000000e+00
   1.2404000e+04   1.0000000e+00   3.0000000e+00   2.3666000e+02   4.0000000e+00
   1.2404000e+04   1.0000000e+00   3.0000000e+00   2.3702000e+02   4.0000000e+00
   1.2404000e+04   1.0000000e+00   3.0000000e+00   2.3748000e+02   4.0000000e+00
   1.2404000e+04   1.0000000e+00   3.0000000e+00   2.3828000e+02   4.0000000e+00
   1.2404000e+04   1.0000000e+00   3.0000000e+00   2.3880000e+02   4.0000000e+00
   1.2404000e+04   1.0000000e+00   3.0000000e+00   2.4030000e+02   4.0000000e+00
   1.2404000e+04   1.0000000e+00   3.0000000e+00   2.4116000e+02   4.0000000e+00
   1.2404000e+04   1.0000000e+00   3.0000000e+00   2.4188000e+02   4.0000000e+00
   1.2404000e+04   1.0000000e+00   3.0000000e+00   2.4270000e+02   4.0000000e+00
   1.2404000e+04   1.0000000e+00   3.0000000e+00   2.4298000e+02   4.0000000e+00
   1.2404000e+04   1.0000000e+00   3.0000000e+00   2.4316000e+02   4.0000000e+00
   1.2404000e+04   1.0000000e+00   3.0000000e+00   2.4410000e+02   4.0000000e+00
   1.2404000e+04   1.0000000e+00   3.0000000e+00   2.4478000e+02   4.0000000e+00
   1.2404000e+04   1.0000000e+00   3.0000000e+00   2.4496000e+02   4.0000000e+00
   1.2404000e+04   1.0000000e+00   3.0000000e+00   2.4524000e+02   4.0000000e+00
   1.2404000e+04   1.0000000e+00   3.0000000e+00   2.4590000e+02   4.0000000e+00
   1.2404000e+04   1.0000000e+00   3.0000000e+00   2.4662000e+02   4.0000000e+00
   1.2404000e+04   1.0000000e+00   3.0000000e+00   2.5242000e+02   5.0000000e+00
   1.2404000e+04   1.0000000e+00   3.0000000e+00   5.9500000e+02   3.0000000e+00
   1.2404000e+04   1.0000000e+00   3.0000000e+00   5.9420000e+02   4.0000000e+00
   1.2404000e+04   1.0000000e+00   3.0000000e+00   5.9796000e+02   4.0000000e+00
   1.2404000e+04   1.0000000e+00   3.0000000e+00   5.9828000e+02   4.0000000e+00
   1.2404000e+04   1.0000000e+00   3.0000000e+00   5.9878000e+02   4.0000000e+00
   1.2404000e+04   1.0000000e+00   3.0000000e+00   5.9894000e+02   4.0000000e+00
   1.2404000e+04   1.0000000e+00   3.0000000e+00   5.9910000e+02   4.0000000e+00
   1.2404000e+04   1.0000000e+00   3.0000000e+00   5.9940000e+02   4.0000000e+00
   1.2404000e+04   1.0000000e+00   3.0000000e+00   5.9966000e+02   4.0000000e+00
   1.2404000e+04   1.0000000e+00   3.0000000e+00   6.0008000e+02   4.0000000e+00
   1.2404000e+04   1.0000000e+00   3.0000000e+00   6.0098000e+02   4.0000000e+00
   1.2404000e+04   1.0000000e+00   3.0000000e+00   6.0132000e+02   4.0000000e+00
   1.2404000e+04   1.0000000e+00   3.0000000e+00   6.0190000e+02   4.0000000e+00
   1.2404000e+04   1.0000000e+00   3.0000000e+00   6.0200000e+02   4.0000000e+00
   1.2404000e+04   1.0000000e+00   3.0000000e+00   6.0224000e+02   4.0000000e+00
   1.2404000e+04   1.0000000e+00   3.0000000e+00   6.0260000e+02   4.0000000e+00
   1.2404000e+04   1.0000000e+00   3.0000000e+00   6.0306000e+02   4.0000000e+00
   1.2404000e+04   1.0000000e+00   3.0000000e+00   6.0364000e+02   4.0000000e+00
   1.2404000e+04   1.0000000e+00   3.0000000e+00   6.0372000e+02   4.0000000e+00
   1.2404000e+04   1.0000000e+00   3.0000000e+00   6.0408000e+02   4.0000000e+00
   1.2404000e+04   1.0000000e+00   3.0000000e+00   6.0450000e+02   4.0000000e+00
   1.2404000e+04   1.0000000e+00   3.0000000e+00   6.0484000e+02   4.0000000e+00
   1.2404000e+04   1.0000000e+00   3.0000000e+00   6.0506000e+02   4.0000000e+00
   1.2404000e+04   1.0000000e+00   3.0000000e+00   6.0536000e+02   4.0000000e+00
   1.2404000e+04   1.0000000e+00   3.0000000e+00   6.0560000e+02   4.0000000e+00
   1.2404000e+04   1.0000000e+00   3.0000000e+00   6.0644000e+02   4.0000000e+00
   1.2404000e+04   1.0000000e+00   3.0000000e+00   6.0740000e+02   4.0000000e+00
   1.2404000e+04   1.0000000e+00   3.0000000e+00   6.0764000e+02   4.0000000e+00
   1.2404000e+04   1.0000000e+00   3.0000000e+00   6.0838000e+02   4.0000000e+00
   1.2404000e+04   1.0000000e+00   3.0000000e+00   6.0914000e+02   4.0000000e+00
   1.2404000e+04   1.0000000e+00   3.0000000e+00   6.0934000e+02   4.0000000e+00
   1.2404000e+04   1.0000000e+00   3.0000000e+00   6.0976000e+02   4.0000000e+00
   1.2404000e+04   1.0000000e+00   3.0000000e+00   6.1026000e+02   4.0000000e+00
   1.2404000e+04   1.0000000e+00   3.0000000e+00   6.1110000e+02   4.0000000e+00
   1.2404000e+04   1.0000000e+00   3.0000000e+00   6.1202000e+02   4.0000000e+00
   1.2404000e+04   1.0000000e+00   3.0000000e+00   6.1214000e+02   4.0000000e+00
   1.2404000e+04   1.0000000e+00   3.0000000e+00   6.1262000e+02   4.0000000e+00
   1.2404000e+04   1.0000000e+00   3.0000000e+00   6.1290000e+02   4.0000000e+00
   1.2404000e+04   1.0000000e+00   3.0000000e+00   6.1314000e+02   4.0000000e+00
   1.2404000e+04   1.0000000e+00   3.0000000e+00   6.1360000e+02   4.0000000e+00
   1.2404000e+04   1.0000000e+00   3.0000000e+00   6.1392000e+02   4.0000000e+00
   1.2404000e+04   1.0000000e+00   3.0000000e+00   6.1482000e+02   4.0000000e+00
   1.2404000e+04   1.0000000e+00   3.0000000e+00   6.1524000e+02   4.0000000e+00
   1.2404000e+04   1.0000000e+00   3.0000000e+00   6.1534000e+02   4.0000000e+00
   1.2404000e+04   1.0000000e+00   3.0000000e+00   6.1584000e+02   4.0000000e+00
   1.2404000e+04   1.0000000e+00   3.0000000e+00   6.1644000e+02   4.0000000e+00
   1.2404000e+04   1.0000000e+00   3.0000000e+00   6.1706000e+02   4.0000000e+00
   1.2404000e+04   1.0000000e+00   3.0000000e+00   6.1746000e+02   4.0000000e+00
   1.2404000e+04   1.0000000e+00   3.0000000e+00   6.1776000e+02   4.0000000e+00
   1.2404000e+04   1.0000000e+00   3.0000000e+00   6.1828000e+02   4.0000000e+00
   1.2404000e+04   1.0000000e+00   3.0000000e+00   6.1878000e+02   4.0000000e+00
   1.2404000e+04   1.0000000e+00   3.0000000e+00   6.1910000e+02   4.0000000e+00
   1.2404000e+04   1.0000000e+00   3.0000000e+00   6.1960000e+02   4.0000000e+00
   1.2404000e+04   1.0000000e+00   3.0000000e+00   6.2000000e+02   4.0000000e+00
   1.2404000e+04   1.0000000e+00   3.0000000e+00   6.2048000e+02   4.0000000e+00
   1.2404000e+04   1.0000000e+00   3.0000000e+00   6.2074000e+02   4.0000000e+00
   1.2404000e+04   1.0000000e+00   3.0000000e+00   6.2138000e+02   4.0000000e+00
   1.2404000e+04   1.0000000e+00   3.0000000e+00   6.2208000e+02   4.0000000e+00
   1.2404000e+04   1.0000000e+00   3.0000000e+00   6.2230000e+02   4.0000000e+00
   1.2404000e+04   1.0000000e+00   3.0000000e+00   6.2276000e+02   4.0000000e+00
   1.2404000e+04   1.0000000e+00   3.0000000e+00   6.2310000e+02   4.0000000e+00
   1.2404000e+04   1.0000000e+00   3.0000000e+00   6.2362000e+02   4.0000000e+00
   1.2404000e+04   1.0000000e+00   3.0000000e+00   6.2428000e+02   4.0000000e+00
   1.2404000e+04   1.0000000e+00   3.0000000e+00   6.3528000e+02   4.0000000e+00
   1.2404000e+04   1.0000000e+00   3.0000000e+00   6.4700000e+02   5.0000000e+00
   1.2404000e+04   1.0000000e+00   3.0000000e+00   2.0084800e+03   3.0000000e+00
   1.2404000e+04   1.0000000e+00   3.0000000e+00   2.0217000e+03   4.0000000e+00
   1.2404000e+04   1.0000000e+00   3.0000000e+00   2.0220600e+03   4.0000000e+00
   1.2404000e+04   1.0000000e+00   3.0000000e+00   2.0225800e+03   4.0000000e+00
   1.2404000e+04   1.0000000e+00   3.0000000e+00   2.0227000e+03   4.0000000e+00
   1.2404000e+04   1.0000000e+00   3.0000000e+00   2.0228600e+03   4.0000000e+00
   1.2404000e+04   1.0000000e+00   3.0000000e+00   2.0234600e+03   4.0000000e+00
   1.2404000e+04   1.0000000e+00   3.0000000e+00   2.0237800e+03   4.0000000e+00
   1.2404000e+04   1.0000000e+00   3.0000000e+00   2.0240800e+03   4.0000000e+00
   1.2404000e+04   1.0000000e+00   3.0000000e+00   2.0243800e+03   4.0000000e+00
   1.2404000e+04   1.0000000e+00   3.0000000e+00   2.0246400e+03   4.0000000e+00
   1.2404000e+04   1.0000000e+00   3.0000000e+00   2.0251800e+03   4.0000000e+00
   1.2404000e+04   1.0000000e+00   3.0000000e+00   2.0253000e+03   4.0000000e+00
   1.2404000e+04   1.0000000e+00   3.0000000e+00   2.0254600e+03   4.0000000e+00
   1.2404000e+04   1.0000000e+00   3.0000000e+00   2.0257600e+03   4.0000000e+00
   1.2404000e+04   1.0000000e+00   3.0000000e+00   2.0261000e+03   4.0000000e+00
   1.2404000e+04   1.0000000e+00   3.0000000e+00   2.0264600e+03   4.0000000e+00
   1.2404000e+04   1.0000000e+00   3.0000000e+00   2.0268800e+03   4.0000000e+00
   1.2404000e+04   1.0000000e+00   3.0000000e+00   2.0278000e+03   4.0000000e+00
   1.2404000e+04   1.0000000e+00   3.0000000e+00   2.0282200e+03   4.0000000e+00
   1.2404000e+04   1.0000000e+00   3.0000000e+00   2.0285200e+03   4.0000000e+00
   1.2404000e+04   1.0000000e+00   3.0000000e+00   2.0294400e+03   4.0000000e+00
   1.2404000e+04   1.0000000e+00   3.0000000e+00   2.0300200e+03   4.0000000e+00
   1.2404000e+04   1.0000000e+00   3.0000000e+00   2.0306600e+03   4.0000000e+00
   1.2404000e+04   1.0000000e+00   3.0000000e+00   2.0311000e+03   4.0000000e+00
   1.2404000e+04   1.0000000e+00   3.0000000e+00   2.0313200e+03   4.0000000e+00
   1.2404000e+04   1.0000000e+00   3.0000000e+00   2.0316200e+03   4.0000000e+00
   1.2404000e+04   1.0000000e+00   3.0000000e+00   2.0318600e+03   4.0000000e+00
   1.2404000e+04   1.0000000e+00   3.0000000e+00   2.0324200e+03   4.0000000e+00
   1.2404000e+04   1.0000000e+00   3.0000000e+00   2.0329000e+03   4.0000000e+00
   1.2404000e+04   1.0000000e+00   3.0000000e+00   2.0333600e+03   4.0000000e+00
   1.2404000e+04   1.0000000e+00   3.0000000e+00   2.0340600e+03   4.0000000e+00
   1.2404000e+04   1.0000000e+00   3.0000000e+00   2.0348800e+03   4.0000000e+00
   1.2404000e+04   1.0000000e+00   3.0000000e+00   2.0355800e+03   4.0000000e+00
   1.2404000e+04   1.0000000e+00   3.0000000e+00   2.0358600e+03   4.0000000e+00
   1.2404000e+04   1.0000000e+00   3.0000000e+00   2.0362400e+03   4.0000000e+00
   1.2404000e+04   1.0000000e+00   3.0000000e+00   2.0365000e+03   4.0000000e+00
   1.2404000e+04   1.0000000e+00   3.0000000e+00   2.0368200e+03   4.0000000e+00
   1.2404000e+04   1.0000000e+00   3.0000000e+00   2.0372200e+03   4.0000000e+00
   1.2404000e+04   1.0000000e+00   3.0000000e+00   2.0378000e+03   4.0000000e+00
   1.2404000e+04   1.0000000e+00   3.0000000e+00   2.0381800e+03   4.0000000e+00
   1.2404000e+04   1.0000000e+00   3.0000000e+00   2.0386400e+03   4.0000000e+00
   1.2404000e+04   1.0000000e+00   3.0000000e+00   2.0392200e+03   4.0000000e+00
   1.2404000e+04   1.0000000e+00   3.0000000e+00   2.0402800e+03   4.0000000e+00
   1.2404000e+04   1.0000000e+00   3.0000000e+00   2.0410000e+03   4.0000000e+00
   1.2404000e+04   1.0000000e+00   3.0000000e+00   2.0417400e+03   4.0000000e+00
   1.2404000e+04   1.0000000e+00   3.0000000e+00   2.0422400e+03   4.0000000e+00
   1.2404000e+04   1.0000000e+00   3.0000000e+00   2.0430800e+03   4.0000000e+00
   1.2404000e+04   1.0000000e+00   3.0000000e+00   2.0442800e+03   4.0000000e+00
   1.2404000e+04   1.0000000e+00   3.0000000e+00   2.0447200e+03   4.0000000e+00
   1.2404000e+04   1.0000000e+00   3.0000000e+00   2.0457600e+03   4.0000000e+00
   1.2404000e+04   1.0000000e+00   3.0000000e+00   2.0458400e+03   4.0000000e+00
   1.2404000e+04   1.0000000e+00   3.0000000e+00   2.0459400e+03   4.0000000e+00
   1.2404000e+04   1.0000000e+00   3.0000000e+00   2.0643200e+03   4.0000000e+00
   1.2404000e+04   1.0000000e+00   3.0000000e+00   2.0647200e+03   4.0000000e+00
   1.2404000e+04   1.0000000e+00   3.0000000e+00   2.0651000e+03   4.0000000e+00
   1.2404000e+04   1.0000000e+00   3.0000000e+00   2.0655200e+03   4.0000000e+00
   1.2404000e+04   1.0000000e+00   3.0000000e+00   2.0660400e+03   4.0000000e+00
   1.2404000e+04   1.0000000e+00   3.0000000e+00   2.0665600e+03   4.0000000e+00
   1.2404000e+04   1.0000000e+00   3.0000000e+00   2.0668400e+03   4.0000000e+00
   1.2404000e+04   1.0000000e+00   3.0000000e+00   2.0671000e+03   4.0000000e+00
   1.2404000e+04   1.0000000e+00   3.0000000e+00   2.0673400e+03   4.0000000e+00
   1.2404000e+04   1.0000000e+00   3.0000000e+00   2.0680400e+03   4.0000000e+00
   1.2404000e+04   1.0000000e+00   3.0000000e+00   2.0683600e+03   4.0000000e+00
   1.2404000e+04   1.0000000e+00   3.0000000e+00   2.0686000e+03   4.0000000e+00
   1.2404000e+04   1.0000000e+00   3.0000000e+00   2.0690000e+03   4.0000000e+00
   1.2404000e+04   1.0000000e+00   3.0000000e+00   2.0692800e+03   4.0000000e+00
   1.2404000e+04   1.0000000e+00   3.0000000e+00   2.0696800e+03   4.0000000e+00
   1.2404000e+04   1.0000000e+00   3.0000000e+00   2.0694800e+03   5.0000000e+00
   1.2404000e+04   1.0000000e+00   3.0000000e+00   2.8149800e+03   3.0000000e+00
   1.2404000e+04   1.0000000e+00   3.0000000e+00   2.8173600e+03   4.0000000e+00
   1.2404000e+04   1.0000000e+00   3.0000000e+00   2.8227600e+03   4.0000000e+00
   1.2404000e+04   1.0000000e+00   3.0000000e+00   2.8238200e+03   4.0000000e+00
   1.2404000e+04   1.0000000e+00   3.0000000e+00   2.8244400e+03   4.0000000e+00
   1.2404000e+04   1.0000000e+00   3.0000000e+00   2.8247600e+03   4.0000000e+00
   1.2404000e+04   1.0000000e+00   3.0000000e+00   2.8251800e+03   4.0000000e+00
   1.2404000e+04   1.0000000e+00   3.0000000e+00   2.8252600e+03   4.0000000e+00
   1.2404000e+04   1.0000000e+00   3.0000000e+00   2.8253600e+03   4.0000000e+00
   1.2404000e+04   1.0000000e+00   3.0000000e+00   2.8258600e+03   4.0000000e+00
   1.2404000e+04   1.0000000e+00   3.0000000e+00   2.8261800e+03   4.0000000e+00
   1.2404000e+04   1.0000000e+00   3.0000000e+00   2.8267400e+03   4.0000000e+00
   1.2404000e+04   1.0000000e+00   3.0000000e+00   2.8270000e+03   4.0000000e+00
   1.2404000e+04   1.0000000e+00   3.0000000e+00   2.8273600e+03   4.0000000e+00
   1.2404000e+04   1.0000000e+00   3.0000000e+00   2.8277200e+03   4.0000000e+00
   1.2404000e+04   1.0000000e+00   3.0000000e+00   2.8280600e+03   4.0000000e+00
   1.2404000e+04   1.0000000e+00   3.0000000e+00   2.8287800e+03   4.0000000e+00
   1.2404000e+04   1.0000000e+00   3.0000000e+00   2.8293600e+03   4.0000000e+00
   1.2404000e+04   1.0000000e+00   3.0000000e+00   2.8304800e+03   4.0000000e+00
   1.2404000e+04   1.0000000e+00   3.0000000e+00   2.8308400e+03   4.0000000e+00
   1.2404000e+04   1.0000000e+00   3.0000000e+00   2.8311200e+03   4.0000000e+00
   1.2404000e+04   1.0000000e+00   3.0000000e+00   2.8312000e+03   4.0000000e+00
   1.2404000e+04   1.0000000e+00   3.0000000e+00   2.8316200e+03   4.0000000e+00
   1.2404000e+04   1.0000000e+00   3.0000000e+00   2.8317800e+03   4.0000000e+00
   1.2404000e+04   1.0000000e+00   3.0000000e+00   2.8322000e+03   4.0000000e+00
   1.2404000e+04   1.0000000e+00   3.0000000e+00   2.8324800e+03   4.0000000e+00
   1.2404000e+04   1.0000000e+00   3.0000000e+00   2.8326200e+03   4.0000000e+00
   1.2404000e+04   1.0000000e+00   3.0000000e+00   2.8331000e+03   4.0000000e+00
   1.2404000e+04   1.0000000e+00   3.0000000e+00   2.8335800e+03   4.0000000e+00
   1.2404000e+04   1.0000000e+00   3.0000000e+00   2.8338000e+03   4.0000000e+00
   1.2404000e+04   1.0000000e+00   3.0000000e+00   2.8339600e+03   4.0000000e+00
   1.2404000e+04   1.0000000e+00   3.0000000e+00   2.8344600e+03   4.0000000e+00
   1.2404000e+04   1.0000000e+00   3.0000000e+00   2.8346800e+03   4.0000000e+00
   1.2404000e+04   1.0000000e+00   3.0000000e+00   2.8349600e+03   4.0000000e+00
   1.2404000e+04   1.0000000e+00   3.0000000e+00   2.8350600e+03   4.0000000e+00
   1.2404000e+04   1.0000000e+00   3.0000000e+00   2.8352800e+03   4.0000000e+00
   1.2404000e+04   1.0000000e+00   3.0000000e+00   2.8356000e+03   4.0000000e+00
   1.2404000e+04   1.0000000e+00   3.0000000e+00   2.8357600e+03   4.0000000e+00
   1.2404000e+04   1.0000000e+00   3.0000000e+00   2.8361400e+03   4.0000000e+00
   1.2404000e+04   1.0000000e+00   3.0000000e+00   2.8367400e+03   4.0000000e+00
   1.2404000e+04   1.0000000e+00   3.0000000e+00   2.8371200e+03   4.0000000e+00
   1.2404000e+04   1.0000000e+00   3.0000000e+00   2.8380000e+03   4.0000000e+00
   1.2404000e+04   1.0000000e+00   3.0000000e+00   2.8383400e+03   4.0000000e+00
   1.2404000e+04   1.0000000e+00   3.0000000e+00   2.8388000e+03   4.0000000e+00
   1.2404000e+04   1.0000000e+00   3.0000000e+00   2.8393000e+03   4.0000000e+00
   1.2404000e+04   1.0000000e+00   3.0000000e+00   2.8405000e+03   4.0000000e+00
   1.2404000e+04   1.0000000e+00   3.0000000e+00   2.8409400e+03   4.0000000e+00
   1.2404000e+04   1.0000000e+00   3.0000000e+00   2.8411800e+03   4.0000000e+00
   1.2404000e+04   1.0000000e+00   3.0000000e+00   2.8414800e+03   4.0000000e+00
   1.2404000e+04   1.0000000e+00   3.0000000e+00   2.8423200e+03   4.0000000e+00
   1.2404000e+04   1.0000000e+00   3.0000000e+00   2.8425400e+03   4.0000000e+00
   1.2404000e+04   1.0000000e+00   3.0000000e+00   2.8430000e+03   4.0000000e+00
   1.2404000e+04   1.0000000e+00   3.0000000e+00   2.8436400e+03   4.0000000e+00
   1.2404000e+04   1.0000000e+00   3.0000000e+00   2.8439600e+03   4.0000000e+00
   1.2404000e+04   1.0000000e+00   3.0000000e+00   2.8443800e+03   4.0000000e+00
   1.2404000e+04   1.0000000e+00   3.0000000e+00   2.8448800e+03   4.0000000e+00
   1.2404000e+04   1.0000000e+00   3.0000000e+00   2.8450200e+03   4.0000000e+00
   1.2404000e+04   1.0000000e+00   3.0000000e+00   2.8458600e+03   4.0000000e+00
   1.2404000e+04   1.0000000e+00   3.0000000e+00   2.8468200e+03   4.0000000e+00
   1.2404000e+04   1.0000000e+00   3.0000000e+00   2.8478200e+03   4.0000000e+00
   1.2404000e+04   1.0000000e+00   3.0000000e+00   2.8485000e+03   4.0000000e+00
   1.2404000e+04   1.0000000e+00   3.0000000e+00   2.8487400e+03   4.0000000e+00
   1.2404000e+04   1.0000000e+00   3.0000000e+00   2.8491200e+03   4.0000000e+00
   1.2404000e+04   1.0000000e+00   3.0000000e+00   2.8495200e+03   4.0000000e+00
   1.2404000e+04   1.0000000e+00   3.0000000e+00   2.8502200e+03   4.0000000e+00
   1.2404000e+04   1.0000000e+00   3.0000000e+00   2.8505800e+03   4.0000000e+00
   1.2404000e+04   1.0000000e+00   3.0000000e+00   2.8514800e+03   4.0000000e+00
   1.2404000e+04   1.0000000e+00   3.0000000e+00   2.8521800e+03   4.0000000e+00
   1.2404000e+04   1.0000000e+00   3.0000000e+00   2.8527200e+03   4.0000000e+00
   1.2404000e+04   1.0000000e+00   3.0000000e+00   2.8537200e+03   4.0000000e+00
   1.2404000e+04   1.0000000e+00   3.0000000e+00   2.8546400e+03   4.0000000e+00
   1.2404000e+04   1.0000000e+00   3.0000000e+00   2.8550200e+03   4.0000000e+00
   1.2404000e+04   1.0000000e+00   3.0000000e+00   2.8553800e+03   4.0000000e+00
   1.2404000e+04   1.0000000e+00   3.0000000e+00   2.8557400e+03   4.0000000e+00
   1.2404000e+04   1.0000000e+00   3.0000000e+00   2.8575200e+03   4.0000000e+00
   1.2404000e+04   1.0000000e+00   3.0000000e+00   2.8578400e+03   4.0000000e+00
   1.2404000e+04   1.0000000e+00   3.0000000e+00   2.8699800e+03   5.0000000e+00
   1.2404000e+04   1.0000000e+00   3.0000000e+00   3.3149000e+03   3.0000000e+00
   1.2404000e+04   1.0000000e+00   3.0000000e+00   3.3184000e+03   4.0000000e+00
   1.2404000e+04   1.0000000e+00   3.0000000e+00   3.3193600e+03   4.0000000e+00
   1.2404000e+04   1.0000000e+00   3.0000000e+00   3.3209400e+03   4.0000000e+00
   1.2404000e+04   1.0000000e+00   3.0000000e+00   3.3214000e+03   4.0000000e+00
   1.2404000e+04   1.0000000e+00   3.0000000e+00   3.3217000e+03   4.0000000e+00
   1.2404000e+04   1.0000000e+00   3.0000000e+00   3.3226200e+03   4.0000000e+00
   1.2404000e+04   1.0000000e+00   3.0000000e+00   3.3241800e+03   4.0000000e+00
   1.2404000e+04   1.0000000e+00   3.0000000e+00   3.3243800e+03   4.0000000e+00
   1.2404000e+04   1.0000000e+00   3.0000000e+00   3.3244800e+03   4.0000000e+00
   1.2404000e+04   1.0000000e+00   3.0000000e+00   3.3247200e+03   4.0000000e+00
   1.2404000e+04   1.0000000e+00   3.0000000e+00   3.3249400e+03   4.0000000e+00
   1.2404000e+04   1.0000000e+00   3.0000000e+00   3.3253600e+03   4.0000000e+00
   1.2404000e+04   1.0000000e+00   3.0000000e+00   3.3258000e+03   4.0000000e+00
   1.2404000e+04   1.0000000e+00   3.0000000e+00   3.3269400e+03   4.0000000e+00
   1.2404000e+04   1.0000000e+00   3.0000000e+00   3.3273600e+03   4.0000000e+00
   1.2404000e+04   1.0000000e+00   3.0000000e+00   3.3275200e+03   4.0000000e+00
   1.2404000e+04   1.0000000e+00   3.0000000e+00   3.3276400e+03   4.0000000e+00
   1.2404000e+04   1.0000000e+00   3.0000000e+00   3.3278200e+03   4.0000000e+00
   1.2404000e+04   1.0000000e+00   3.0000000e+00   3.3279000e+03   4.0000000e+00
   1.2404000e+04   1.0000000e+00   3.0000000e+00   3.3281600e+03   4.0000000e+00
   1.2404000e+04   1.0000000e+00   3.0000000e+00   3.3292800e+03   4.0000000e+00
   1.2404000e+04   1.0000000e+00   3.0000000e+00   3.3294800e+03   4.0000000e+00
   1.2404000e+04   1.0000000e+00   3.0000000e+00   3.3296800e+03   4.0000000e+00
   1.2404000e+04   1.0000000e+00   3.0000000e+00   3.3299800e+03   4.0000000e+00
   1.2404000e+04   1.0000000e+00   3.0000000e+00   3.3302000e+03   4.0000000e+00
   1.2404000e+04   1.0000000e+00   3.0000000e+00   3.3307800e+03   4.0000000e+00
   1.2404000e+04   1.0000000e+00   3.0000000e+00   3.3313600e+03   4.0000000e+00
   1.2404000e+04   1.0000000e+00   3.0000000e+00   3.3320800e+03   4.0000000e+00
   1.2404000e+04   1.0000000e+00   3.0000000e+00   3.3327200e+03   4.0000000e+00
   1.2404000e+04   1.0000000e+00   3.0000000e+00   3.3330200e+03   4.0000000e+00
   1.2404000e+04   1.0000000e+00   3.0000000e+00   3.3333000e+03   4.0000000e+00
   1.2404000e+04   1.0000000e+00   3.0000000e+00   3.3336400e+03   4.0000000e+00
   1.2404000e+04   1.0000000e+00   3.0000000e+00   3.3339800e+03   4.0000000e+00
   1.2404000e+04   1.0000000e+00   3.0000000e+00   3.3343400e+03   4.0000000e+00
   1.2404000e+04   1.0000000e+00   3.0000000e+00   3.3349400e+03   4.0000000e+00
   1.2404000e+04   1.0000000e+00   3.0000000e+00   3.3352200e+03   4.0000000e+00
   1.2404000e+04   1.0000000e+00   3.0000000e+00   3.3355400e+03   4.0000000e+00
   1.2404000e+04   1.0000000e+00   3.0000000e+00   3.3364000e+03   4.0000000e+00
   1.2404000e+04   1.0000000e+00   3.0000000e+00   3.3373200e+03   4.0000000e+00
   1.2404000e+04   1.0000000e+00   3.0000000e+00   3.3382400e+03   4.0000000e+00
   1.2404000e+04   1.0000000e+00   3.0000000e+00   3.3387000e+03   4.0000000e+00
   1.2404000e+04   1.0000000e+00   3.0000000e+00   3.3393400e+03   4.0000000e+00
   1.2404000e+04   1.0000000e+00   3.0000000e+00   3.3396000e+03   4.0000000e+00
   1.2404000e+04   1.0000000e+00   3.0000000e+00   3.3398800e+03   4.0000000e+00
   1.2404000e+04   1.0000000e+00   3.0000000e+00   3.3401800e+03   4.0000000e+00
   1.2404000e+04   1.0000000e+00   3.0000000e+00   3.3405000e+03   4.0000000e+00
   1.2404000e+04   1.0000000e+00   3.0000000e+00   3.3410400e+03   4.0000000e+00
   1.2404000e+04   1.0000000e+00   3.0000000e+00   3.3413800e+03   4.0000000e+00
   1.2404000e+04   1.0000000e+00   3.0000000e+00   3.3418000e+03   4.0000000e+00
   1.2404000e+04   1.0000000e+00   3.0000000e+00   3.3421800e+03   4.0000000e+00
   1.2404000e+04   1.0000000e+00   3.0000000e+00   3.3422800e+03   4.0000000e+00
   1.2404000e+04   1.0000000e+00   3.0000000e+00   3.3425200e+03   4.0000000e+00
   1.2404000e+04   1.0000000e+00   3.0000000e+00   3.3429800e+03   4.0000000e+00
   1.2404000e+04   1.0000000e+00   3.0000000e+00   3.3436000e+03   4.0000000e+00
   1.2404000e+04   1.0000000e+00   3.0000000e+00   3.3440400e+03   4.0000000e+00
   1.2404000e+04   1.0000000e+00   3.0000000e+00   3.3446400e+03   4.0000000e+00
   1.2404000e+04   1.0000000e+00   3.0000000e+00   3.3454600e+03   4.0000000e+00
   1.2404000e+04   1.0000000e+00   3.0000000e+00   3.3463200e+03   4.0000000e+00
   1.2404000e+04   1.0000000e+00   3.0000000e+00   3.3475400e+03   4.0000000e+00
   1.2404000e+04   1.0000000e+00   3.0000000e+00   3.3477400e+03   4.0000000e+00
   1.2404000e+04   1.0000000e+00   3.0000000e+00   3.3632000e+03   4.0000000e+00
   1.2404000e+04   1.0000000e+00   3.0000000e+00   3.3640200e+03   4.0000000e+00
   1.2404000e+04   1.0000000e+00   3.0000000e+00   3.3642600e+03   4.0000000e+00
   1.2404000e+04   1.0000000e+00   3.0000000e+00   3.3669000e+03   5.0000000e+00
   1.2404000e+04   1.0000000e+00   3.0000000e+00   3.6043000e+03   3.0000000e+00
   1.2404000e+04   1.0000000e+00   3.0000000e+00   3.6133000e+03   4.0000000e+00
   1.2404000e+04   1.0000000e+00   3.0000000e+00   3.6142400e+03   4.0000000e+00
   1.2404000e+04   1.0000000e+00   3.0000000e+00   3.6151600e+03   4.0000000e+00
   1.2404000e+04   1.0000000e+00   3.0000000e+00   3.6155600e+03   4.0000000e+00
   1.2404000e+04   1.0000000e+00   3.0000000e+00   3.6156200e+03   4.0000000e+00
   1.2404000e+04   1.0000000e+00   3.0000000e+00   3.6160400e+03   4.0000000e+00
   1.2404000e+04   1.0000000e+00   3.0000000e+00   3.6164200e+03   4.0000000e+00
   1.2404000e+04   1.0000000e+00   3.0000000e+00   3.6172200e+03   4.0000000e+00
   1.2404000e+04   1.0000000e+00   3.0000000e+00   3.6176600e+03   4.0000000e+00
   1.2404000e+04   1.0000000e+00   3.0000000e+00   3.6179400e+03   4.0000000e+00
   1.2404000e+04   1.0000000e+00   3.0000000e+00   3.6182200e+03   4.0000000e+00
   1.2404000e+04   1.0000000e+00   3.0000000e+00   3.6186400e+03   4.0000000e+00
   1.2404000e+04   1.0000000e+00   3.0000000e+00   3.6192800e+03   4.0000000e+00
   1.2404000e+04   1.0000000e+00   3.0000000e+00   3.6196200e+03   4.0000000e+00
   1.2404000e+04   1.0000000e+00   3.0000000e+00   3.6199000e+03   4.0000000e+00
   1.2404000e+04   1.0000000e+00   3.0000000e+00   3.6200000e+03   4.0000000e+00
   1.2404000e+04   1.0000000e+00   3.0000000e+00   3.6202000e+03   4.0000000e+00
   1.2404000e+04   1.0000000e+00   3.0000000e+00   3.6208200e+03   4.0000000e+00
   1.2404000e+04   1.0000000e+00   3.0000000e+00   3.6211800e+03   4.0000000e+00
   1.2404000e+04   1.0000000e+00   3.0000000e+00   3.6215400e+03   4.0000000e+00
   1.2404000e+04   1.0000000e+00   3.0000000e+00   3.6218000e+03   4.0000000e+00
   1.2404000e+04   1.0000000e+00   3.0000000e+00   3.6221400e+03   4.0000000e+00
   1.2404000e+04   1.0000000e+00   3.0000000e+00   3.6222400e+03   4.0000000e+00
   1.2404000e+04   1.0000000e+00   3.0000000e+00   3.6225600e+03   4.0000000e+00
   1.2404000e+04   1.0000000e+00   3.0000000e+00   3.6228400e+03   4.0000000e+00
   1.2404000e+04   1.0000000e+00   3.0000000e+00   3.6230800e+03   4.0000000e+00
   1.2404000e+04   1.0000000e+00   3.0000000e+00   3.6234000e+03   4.0000000e+00
   1.2404000e+04   1.0000000e+00   3.0000000e+00   3.6238000e+03   4.0000000e+00
   1.2404000e+04   1.0000000e+00   3.0000000e+00   3.6239800e+03   4.0000000e+00
   1.2404000e+04   1.0000000e+00   3.0000000e+00   3.6246200e+03   4.0000000e+00
   1.2404000e+04   1.0000000e+00   3.0000000e+00   3.6251400e+03   4.0000000e+00
   1.2404000e+04   1.0000000e+00   3.0000000e+00   3.6254200e+03   4.0000000e+00
   1.2404000e+04   1.0000000e+00   3.0000000e+00   3.6256400e+03   4.0000000e+00
   1.2404000e+04   1.0000000e+00   3.0000000e+00   3.6257000e+03   4.0000000e+00
   1.2404000e+04   1.0000000e+00   3.0000000e+00   3.6259800e+03   4.0000000e+00
   1.2404000e+04   1.0000000e+00   3.0000000e+00   3.6264200e+03   4.0000000e+00
   1.2404000e+04   1.0000000e+00   3.0000000e+00   3.6266600e+03   4.0000000e+00
   1.2404000e+04   1.0000000e+00   3.0000000e+00   3.6272600e+03   4.0000000e+00
   1.2404000e+04   1.0000000e+00   3.0000000e+00   3.6284000e+03   4.0000000e+00
   1.2404000e+04   1.0000000e+00   3.0000000e+00   3.6287200e+03   4.0000000e+00
   1.2404000e+04   1.0000000e+00   3.0000000e+00   3.6291800e+03   4.0000000e+00
   1.2404000e+04   1.0000000e+00   3.0000000e+00   3.6296800e+03   4.0000000e+00
   1.2404000e+04   1.0000000e+00   3.0000000e+00   3.6300000e+03   4.0000000e+00
   1.2404000e+04   1.0000000e+00   3.0000000e+00   3.6302600e+03   4.0000000e+00
   1.2404000e+04   1.0000000e+00   3.0000000e+00   3.6305200e+03   4.0000000e+00
   1.2404000e+04   1.0000000e+00   3.0000000e+00   3.6308600e+03   4.0000000e+00
   1.2404000e+04   1.0000000e+00   3.0000000e+00   3.6310400e+03   4.0000000e+00
   1.2404000e+04   1.0000000e+00   3.0000000e+00   3.6312200e+03   4.0000000e+00
   1.2404000e+04   1.0000000e+00   3.0000000e+00   3.6319200e+03   4.0000000e+00
   1.2404000e+04   1.0000000e+00   3.0000000e+00   3.6325200e+03   4.0000000e+00
   1.2404000e+04   1.0000000e+00   3.0000000e+00   3.6334800e+03   4.0000000e+00
   1.2404000e+04   1.0000000e+00   3.0000000e+00   3.6346400e+03   4.0000000e+00
   1.2404000e+04   1.0000000e+00   3.0000000e+00   3.6349600e+03   4.0000000e+00
   1.2404000e+04   1.0000000e+00   3.0000000e+00   3.6352000e+03   4.0000000e+00
   1.2404000e+04   1.0000000e+00   3.0000000e+00   3.6360200e+03   4.0000000e+00
   1.2404000e+04   1.0000000e+00   3.0000000e+00   3.6363000e+03   4.0000000e+00
   1.2404000e+04   1.0000000e+00   3.0000000e+00   3.6364600e+03   4.0000000e+00
   1.2404000e+04   1.0000000e+00   3.0000000e+00   3.6366800e+03   4.0000000e+00
   1.2404000e+04   1.0000000e+00   3.0000000e+00   3.6370600e+03   4.0000000e+00
   1.2404000e+04   1.0000000e+00   3.0000000e+00   3.6375800e+03   4.0000000e+00
   1.2404000e+04   1.0000000e+00   3.0000000e+00   3.6378000e+03   4.0000000e+00
   1.2404000e+04   1.0000000e+00   3.0000000e+00   3.6403400e+03   4.0000000e+00
   1.2404000e+04   1.0000000e+00   3.0000000e+00   3.6633000e+03   5.0000000e+00
   1.2404000e+04   1.0000000e+00   3.0000000e+00   3.9774400e+03   3.0000000e+00
   1.2404000e+04   1.0000000e+00   3.0000000e+00   3.9812400e+03   4.0000000e+00
   1.2404000e+04   1.0000000e+00   3.0000000e+00   3.9827000e+03   4.0000000e+00
   1.2404000e+04   1.0000000e+00   3.0000000e+00   3.9829600e+03   4.0000000e+00
   1.2404000e+04   1.0000000e+00   3.0000000e+00   3.9831400e+03   4.0000000e+00
   1.2404000e+04   1.0000000e+00   3.0000000e+00   3.9833000e+03   4.0000000e+00
   1.2404000e+04   1.0000000e+00   3.0000000e+00   3.9834200e+03   4.0000000e+00
   1.2404000e+04   1.0000000e+00   3.0000000e+00   3.9837400e+03   4.0000000e+00
   1.2404000e+04   1.0000000e+00   3.0000000e+00   3.9840000e+03   4.0000000e+00
   1.2404000e+04   1.0000000e+00   3.0000000e+00   3.9843400e+03   4.0000000e+00
   1.2404000e+04   1.0000000e+00   3.0000000e+00   3.9845600e+03   4.0000000e+00
   1.2404000e+04   1.0000000e+00   3.0000000e+00   3.9848800e+03   4.0000000e+00
   1.2404000e+04   1.0000000e+00   3.0000000e+00   3.9855000e+03   4.0000000e+00
   1.2404000e+04   1.0000000e+00   3.0000000e+00   3.9861000e+03   4.0000000e+00
   1.2404000e+04   1.0000000e+00   3.0000000e+00   3.9863800e+03   4.0000000e+00
   1.2404000e+04   1.0000000e+00   3.0000000e+00   3.9864600e+03   4.0000000e+00
   1.2404000e+04   1.0000000e+00   3.0000000e+00   3.9867800e+03   4.0000000e+00
   1.2404000e+04   1.0000000e+00   3.0000000e+00   3.9871200e+03   4.0000000e+00
   1.2404000e+04   1.0000000e+00   3.0000000e+00   3.9875800e+03   4.0000000e+00
   1.2404000e+04   1.0000000e+00   3.0000000e+00   3.9878400e+03   4.0000000e+00
   1.2404000e+04   1.0000000e+00   3.0000000e+00   3.9880000e+03   4.0000000e+00
   1.2404000e+04   1.0000000e+00   3.0000000e+00   3.9883800e+03   4.0000000e+00
   1.2404000e+04   1.0000000e+00   3.0000000e+00   3.9886200e+03   4.0000000e+00
   1.2404000e+04   1.0000000e+00   3.0000000e+00   3.9892600e+03   4.0000000e+00
   1.2404000e+04   1.0000000e+00   3.0000000e+00   3.9895600e+03   4.0000000e+00
   1.2404000e+04   1.0000000e+00   3.0000000e+00   3.9896000e+03   4.0000000e+00
   1.2404000e+04   1.0000000e+00   3.0000000e+00   3.9900000e+03   4.0000000e+00
   1.2404000e+04   1.0000000e+00   3.0000000e+00   3.9902400e+03   4.0000000e+00
   1.2404000e+04   1.0000000e+00   3.0000000e+00   3.9905800e+03   4.0000000e+00
   1.2404000e+04   1.0000000e+00   3.0000000e+00   3.9910600e+03   4.0000000e+00
   1.2404000e+04   1.0000000e+00   3.0000000e+00   3.9919400e+03   4.0000000e+00
   1.2404000e+04   1.0000000e+00   3.0000000e+00   3.9922400e+03   4.0000000e+00
   1.2404000e+04   1.0000000e+00   3.0000000e+00   3.9927600e+03   4.0000000e+00
   1.2404000e+04   1.0000000e+00   3.0000000e+00   3.9930200e+03   4.0000000e+00
   1.2404000e+04   1.0000000e+00   3.0000000e+00   3.9934600e+03   4.0000000e+00
   1.2404000e+04   1.0000000e+00   3.0000000e+00   3.9938000e+03   4.0000000e+00
   1.2404000e+04   1.0000000e+00   3.0000000e+00   3.9943600e+03   4.0000000e+00
   1.2404000e+04   1.0000000e+00   3.0000000e+00   3.9949400e+03   4.0000000e+00
   1.2404000e+04   1.0000000e+00   3.0000000e+00   3.9952400e+03   4.0000000e+00
   1.2404000e+04   1.0000000e+00   3.0000000e+00   3.9958600e+03   4.0000000e+00
   1.2404000e+04   1.0000000e+00   3.0000000e+00   3.9962800e+03   4.0000000e+00
   1.2404000e+04   1.0000000e+00   3.0000000e+00   3.9968800e+03   4.0000000e+00
   1.2404000e+04   1.0000000e+00   3.0000000e+00   3.9975800e+03   4.0000000e+00
   1.2404000e+04   1.0000000e+00   3.0000000e+00   3.9980000e+03   4.0000000e+00
   1.2404000e+04   1.0000000e+00   3.0000000e+00   3.9985400e+03   4.0000000e+00
   1.2404000e+04   1.0000000e+00   3.0000000e+00   3.9987200e+03   4.0000000e+00
   1.2404000e+04   1.0000000e+00   3.0000000e+00   3.9993800e+03   4.0000000e+00
   1.2404000e+04   1.0000000e+00   3.0000000e+00   3.9999800e+03   4.0000000e+00
   1.2404000e+04   1.0000000e+00   3.0000000e+00   4.0004600e+03   4.0000000e+00
   1.2404000e+04   1.0000000e+00   3.0000000e+00   4.0013400e+03   4.0000000e+00
   1.2404000e+04   1.0000000e+00   3.0000000e+00   4.0018400e+03   4.0000000e+00
   1.2404000e+04   1.0000000e+00   3.0000000e+00   4.0027800e+03   4.0000000e+00
   1.2404000e+04   1.0000000e+00   3.0000000e+00   4.0031000e+03   4.0000000e+00
   1.2404000e+04   1.0000000e+00   3.0000000e+00   4.0033800e+03   4.0000000e+00
   1.2404000e+04   1.0000000e+00   3.0000000e+00   4.0036800e+03   4.0000000e+00
   1.2404000e+04   1.0000000e+00   3.0000000e+00   4.0040400e+03   4.0000000e+00
   1.2404000e+04   1.0000000e+00   3.0000000e+00   4.0043600e+03   4.0000000e+00
   1.2404000e+04   1.0000000e+00   3.0000000e+00   4.0049000e+03   4.0000000e+00
   1.2404000e+04   1.0000000e+00   3.0000000e+00   4.0052000e+03   4.0000000e+00
   1.2404000e+04   1.0000000e+00   3.0000000e+00   4.0057600e+03   4.0000000e+00
   1.2404000e+04   1.0000000e+00   3.0000000e+00   4.0248600e+03   4.0000000e+00
   1.2404000e+04   1.0000000e+00   3.0000000e+00   4.0257200e+03   4.0000000e+00
   1.2404000e+04   1.0000000e+00   3.0000000e+00   4.0266400e+03   4.0000000e+00
   1.2404000e+04   1.0000000e+00   3.0000000e+00   4.0272800e+03   4.0000000e+00
   1.2404000e+04   1.0000000e+00   3.0000000e+00   4.0279800e+03   4.0000000e+00
   1.2404000e+04   1.0000000e+00   3.0000000e+00   4.0283600e+03   4.0000000e+00
   1.2404000e+04   1.0000000e+00   3.0000000e+00   4.0314400e+03   5.0000000e+00
   1.2404000e+04   1.0000000e+00   3.0000000e+00   4.1766600e+03   3.0000000e+00
   1.2404000e+04   1.0000000e+00   3.0000000e+00   4.1797600e+03   4.0000000e+00
   1.2404000e+04   1.0000000e+00   3.0000000e+00   4.1820000e+03   4.0000000e+00
   1.2404000e+04   1.0000000e+00   3.0000000e+00   4.1821000e+03   4.0000000e+00
   1.2404000e+04   1.0000000e+00   3.0000000e+00   4.1825000e+03   4.0000000e+00
   1.2404000e+04   1.0000000e+00   3.0000000e+00   4.1827200e+03   4.0000000e+00
   1.2404000e+04   1.0000000e+00   3.0000000e+00   4.1831800e+03   4.0000000e+00
   1.2404000e+04   1.0000000e+00   3.0000000e+00   4.1837000e+03   4.0000000e+00
   1.2404000e+04   1.0000000e+00   3.0000000e+00   4.1838400e+03   4.0000000e+00
   1.2404000e+04   1.0000000e+00   3.0000000e+00   4.1843000e+03   4.0000000e+00
   1.2404000e+04   1.0000000e+00   3.0000000e+00   4.1845000e+03   4.0000000e+00
   1.2404000e+04   1.0000000e+00   3.0000000e+00   4.1852200e+03   4.0000000e+00
   1.2404000e+04   1.0000000e+00   3.0000000e+00   4.1853800e+03   4.0000000e+00
   1.2404000e+04   1.0000000e+00   3.0000000e+00   4.1856000e+03   4.0000000e+00
   1.2404000e+04   1.0000000e+00   3.0000000e+00   4.1861000e+03   4.0000000e+00
   1.2404000e+04   1.0000000e+00   3.0000000e+00   4.1866000e+03   4.0000000e+00
   1.2404000e+04   1.0000000e+00   3.0000000e+00   4.1868200e+03   4.0000000e+00
   1.2404000e+04   1.0000000e+00   3.0000000e+00   4.1871400e+03   4.0000000e+00
   1.2404000e+04   1.0000000e+00   3.0000000e+00   4.1874800e+03   4.0000000e+00
   1.2404000e+04   1.0000000e+00   3.0000000e+00   4.1877000e+03   4.0000000e+00
   1.2404000e+04   1.0000000e+00   3.0000000e+00   4.1879200e+03   4.0000000e+00
   1.2404000e+04   1.0000000e+00   3.0000000e+00   4.1881800e+03   4.0000000e+00
   1.2404000e+04   1.0000000e+00   3.0000000e+00   4.1885000e+03   4.0000000e+00
   1.2404000e+04   1.0000000e+00   3.0000000e+00   4.1890600e+03   4.0000000e+00
   1.2404000e+04   1.0000000e+00   3.0000000e+00   4.1895000e+03   4.0000000e+00
   1.2404000e+04   1.0000000e+00   3.0000000e+00   4.1900400e+03   4.0000000e+00
   1.2404000e+04   1.0000000e+00   3.0000000e+00   4.1903200e+03   4.0000000e+00
   1.2404000e+04   1.0000000e+00   3.0000000e+00   4.1907000e+03   4.0000000e+00
   1.2404000e+04   1.0000000e+00   3.0000000e+00   4.1910000e+03   4.0000000e+00
   1.2404000e+04   1.0000000e+00   3.0000000e+00   4.1912200e+03   4.0000000e+00
   1.2404000e+04   1.0000000e+00   3.0000000e+00   4.1915000e+03   4.0000000e+00
   1.2404000e+04   1.0000000e+00   3.0000000e+00   4.1918400e+03   4.0000000e+00
   1.2404000e+04   1.0000000e+00   3.0000000e+00   4.1921400e+03   4.0000000e+00
   1.2404000e+04   1.0000000e+00   3.0000000e+00   4.1924400e+03   4.0000000e+00
   1.2404000e+04   1.0000000e+00   3.0000000e+00   4.1933000e+03   4.0000000e+00
   1.2404000e+04   1.0000000e+00   3.0000000e+00   4.1935000e+03   4.0000000e+00
   1.2404000e+04   1.0000000e+00   3.0000000e+00   4.1948000e+03   4.0000000e+00
   1.2404000e+04   1.0000000e+00   3.0000000e+00   4.1951200e+03   4.0000000e+00
   1.2404000e+04   1.0000000e+00   3.0000000e+00   4.1954200e+03   4.0000000e+00
   1.2404000e+04   1.0000000e+00   3.0000000e+00   4.1954800e+03   4.0000000e+00
   1.2404000e+04   1.0000000e+00   3.0000000e+00   4.1959800e+03   4.0000000e+00
   1.2404000e+04   1.0000000e+00   3.0000000e+00   4.1963000e+03   4.0000000e+00
   1.2404000e+04   1.0000000e+00   3.0000000e+00   4.1965400e+03   4.0000000e+00
   1.2404000e+04   1.0000000e+00   3.0000000e+00   4.1973200e+03   4.0000000e+00
   1.2404000e+04   1.0000000e+00   3.0000000e+00   4.1977000e+03   4.0000000e+00
   1.2404000e+04   1.0000000e+00   3.0000000e+00   4.1981600e+03   4.0000000e+00
   1.2404000e+04   1.0000000e+00   3.0000000e+00   4.1989600e+03   4.0000000e+00
   1.2404000e+04   1.0000000e+00   3.0000000e+00   4.1998000e+03   4.0000000e+00
   1.2404000e+04   1.0000000e+00   3.0000000e+00   4.2000800e+03   4.0000000e+00
   1.2404000e+04   1.0000000e+00   3.0000000e+00   4.2006200e+03   4.0000000e+00
   1.2404000e+04   1.0000000e+00   3.0000000e+00   4.2010600e+03   4.0000000e+00
   1.2404000e+04   1.0000000e+00   3.0000000e+00   4.2012200e+03   4.0000000e+00
   1.2404000e+04   1.0000000e+00   3.0000000e+00   4.2020400e+03   4.0000000e+00
   1.2404000e+04   1.0000000e+00   3.0000000e+00   4.2024200e+03   4.0000000e+00
   1.2404000e+04   1.0000000e+00   3.0000000e+00   4.2035000e+03   4.0000000e+00
   1.2404000e+04   1.0000000e+00   3.0000000e+00   4.2038400e+03   4.0000000e+00
   1.2404000e+04   1.0000000e+00   3.0000000e+00   4.2044000e+03   4.0000000e+00
   1.2404000e+04   1.0000000e+00   3.0000000e+00   4.2046000e+03   4.0000000e+00
   1.2404000e+04   1.0000000e+00   3.0000000e+00   4.2055800e+03   4.0000000e+00
   1.2404000e+04   1.0000000e+00   3.0000000e+00   4.2057600e+03   4.0000000e+00
   1.2404000e+04   1.0000000e+00   3.0000000e+00   4.2061400e+03   4.0000000e+00
   1.2404000e+04   1.0000000e+00   3.0000000e+00   4.2063000e+03   4.0000000e+00
   1.2404000e+04   1.0000000e+00   3.0000000e+00   4.2211000e+03   4.0000000e+00
   1.2404000e+04   1.0000000e+00   3.0000000e+00   4.2226800e+03   4.0000000e+00
   1.2404000e+04   1.0000000e+00   3.0000000e+00   4.2238200e+03   4.0000000e+00
   1.2404000e+04   1.0000000e+00   3.0000000e+00   4.2260400e+03   4.0000000e+00
   1.2404000e+04   1.0000000e+00   3.0000000e+00   4.2277800e+03   4.0000000e+00
   1.2404000e+04   1.0000000e+00   3.0000000e+00   4.2278600e+03   4.0000000e+00
   1.2404000e+04   1.0000000e+00   3.0000000e+00   4.2280600e+03   4.0000000e+00
   1.2404000e+04   1.0000000e+00   3.0000000e+00   4.2406600e+03   5.0000000e+00
   1.2404000e+04   1.0000000e+00   3.0000000e+00   5.0379600e+03   3.0000000e+00
   1.2404000e+04   1.0000000e+00   3.0000000e+00   5.0410400e+03   4.0000000e+00
   1.2404000e+04   1.0000000e+00   3.0000000e+00   5.0414200e+03   4.0000000e+00
   1.2404000e+04   1.0000000e+00   3.0000000e+00   5.0420000e+03   4.0000000e+00
   1.2404000e+04   1.0000000e+00   3.0000000e+00   5.0425400e+03   4.0000000e+00
   1.2404000e+04   1.0000000e+00   3.0000000e+00   5.0429200e+03   4.0000000e+00
   1.2404000e+04   1.0000000e+00   3.0000000e+00   5.0434800e+03   4.0000000e+00
   1.2404000e+04   1.0000000e+00   3.0000000e+00   5.0440000e+03   4.0000000e+00
   1.2404000e+04   1.0000000e+00   3.0000000e+00   5.0442800e+03   4.0000000e+00
   1.2404000e+04   1.0000000e+00   3.0000000e+00   5.0444800e+03   4.0000000e+00
   1.2404000e+04   1.0000000e+00   3.0000000e+00   5.0448200e+03   4.0000000e+00
   1.2404000e+04   1.0000000e+00   3.0000000e+00   5.0451200e+03   4.0000000e+00
   1.2404000e+04   1.0000000e+00   3.0000000e+00   5.0454400e+03   4.0000000e+00
   1.2404000e+04   1.0000000e+00   3.0000000e+00   5.0458600e+03   4.0000000e+00
   1.2404000e+04   1.0000000e+00   3.0000000e+00   5.0463200e+03   4.0000000e+00
   1.2404000e+04   1.0000000e+00   3.0000000e+00   5.0466600e+03   4.0000000e+00
   1.2404000e+04   1.0000000e+00   3.0000000e+00   5.0471000e+03   4.0000000e+00
   1.2404000e+04   1.0000000e+00   3.0000000e+00   5.0472800e+03   4.0000000e+00
   1.2404000e+04   1.0000000e+00   3.0000000e+00   5.0475200e+03   4.0000000e+00
   1.2404000e+04   1.0000000e+00   3.0000000e+00   5.0477400e+03   4.0000000e+00
   1.2404000e+04   1.0000000e+00   3.0000000e+00   5.0479600e+03   4.0000000e+00
   1.2404000e+04   1.0000000e+00   3.0000000e+00   5.0481800e+03   4.0000000e+00
   1.2404000e+04   1.0000000e+00   3.0000000e+00   5.0484400e+03   4.0000000e+00
   1.2404000e+04   1.0000000e+00   3.0000000e+00   5.0487000e+03   4.0000000e+00
   1.2404000e+04   1.0000000e+00   3.0000000e+00   5.0489800e+03   4.0000000e+00
   1.2404000e+04   1.0000000e+00   3.0000000e+00   5.0495400e+03   4.0000000e+00
   1.2404000e+04   1.0000000e+00   3.0000000e+00   5.0500200e+03   4.0000000e+00
   1.2404000e+04   1.0000000e+00   3.0000000e+00   5.0506400e+03   4.0000000e+00
   1.2404000e+04   1.0000000e+00   3.0000000e+00   5.0509000e+03   4.0000000e+00
   1.2404000e+04   1.0000000e+00   3.0000000e+00   5.0512000e+03   4.0000000e+00
   1.2404000e+04   1.0000000e+00   3.0000000e+00   5.0515200e+03   4.0000000e+00
   1.2404000e+04   1.0000000e+00   3.0000000e+00   5.0518600e+03   4.0000000e+00
   1.2404000e+04   1.0000000e+00   3.0000000e+00   5.0521200e+03   4.0000000e+00
   1.2404000e+04   1.0000000e+00   3.0000000e+00   5.0528200e+03   4.0000000e+00
   1.2404000e+04   1.0000000e+00   3.0000000e+00   5.0530600e+03   4.0000000e+00
   1.2404000e+04   1.0000000e+00   3.0000000e+00   5.0537000e+03   4.0000000e+00
   1.2404000e+04   1.0000000e+00   3.0000000e+00   5.0541400e+03   4.0000000e+00
   1.2404000e+04   1.0000000e+00   3.0000000e+00   5.0546000e+03   4.0000000e+00
   1.2404000e+04   1.0000000e+00   3.0000000e+00   5.0553600e+03   4.0000000e+00
   1.2404000e+04   1.0000000e+00   3.0000000e+00   5.0557200e+03   4.0000000e+00
   1.2404000e+04   1.0000000e+00   3.0000000e+00   5.0559400e+03   4.0000000e+00
   1.2404000e+04   1.0000000e+00   3.0000000e+00   5.0561200e+03   4.0000000e+00
   1.2404000e+04   1.0000000e+00   3.0000000e+00   5.0566200e+03   4.0000000e+00
   1.2404000e+04   1.0000000e+00   3.0000000e+00   5.0570000e+03   4.0000000e+00
   1.2404000e+04   1.0000000e+00   3.0000000e+00   5.0574800e+03   4.0000000e+00
   1.2404000e+04   1.0000000e+00   3.0000000e+00   5.0582200e+03   4.0000000e+00
   1.2404000e+04   1.0000000e+00   3.0000000e+00   5.0586600e+03   4.0000000e+00
   1.2404000e+04   1.0000000e+00   3.0000000e+00   5.0590800e+03   4.0000000e+00
   1.2404000e+04   1.0000000e+00   3.0000000e+00   5.0595800e+03   4.0000000e+00
   1.2404000e+04   1.0000000e+00   3.0000000e+00   5.0601800e+03   4.0000000e+00
   1.2404000e+04   1.0000000e+00   3.0000000e+00   5.0610000e+03   4.0000000e+00
   1.2404000e+04   1.0000000e+00   3.0000000e+00   5.0618400e+03   4.0000000e+00
   1.2404000e+04   1.0000000e+00   3.0000000e+00   5.0622600e+03   4.0000000e+00
   1.2404000e+04   1.0000000e+00   3.0000000e+00   5.0625200e+03   4.0000000e+00
   1.2404000e+04   1.0000000e+00   3.0000000e+00   5.0629000e+03   4.0000000e+00
   1.2404000e+04   1.0000000e+00   3.0000000e+00   5.0633600e+03   4.0000000e+00
   1.2404000e+04   1.0000000e+00   3.0000000e+00   5.0637000e+03   4.0000000e+00
   1.2404000e+04   1.0000000e+00   3.0000000e+00   5.0641800e+03   4.0000000e+00
   1.2404000e+04   1.0000000e+00   3.0000000e+00   5.0648400e+03   4.0000000e+00
   1.2404000e+04   1.0000000e+00   3.0000000e+00   5.0651600e+03   4.0000000e+00
   1.2404000e+04   1.0000000e+00   3.0000000e+00   5.0658200e+03   4.0000000e+00
   1.2404000e+04   1.0000000e+00   3.0000000e+00   5.0661800e+03   4.0000000e+00
   1.2404000e+04   1.0000000e+00   3.0000000e+00   5.0666800e+03   4.0000000e+00
   1.2404000e+04   1.0000000e+00   3.0000000e+00   5.0680000e+03   4.0000000e+00
   1.2404000e+04   1.0000000e+00   3.0000000e+00   5.0689000e+03   4.0000000e+00
   1.2404000e+04   1.0000000e+00   3.0000000e+00   5.0692400e+03   4.0000000e+00
   1.2404000e+04   1.0000000e+00   3.0000000e+00   5.0697000e+03   4.0000000e+00
   1.2404000e+04   1.0000000e+00   3.0000000e+00   5.0989600e+03   5.0000000e+00
   1.2404000e+04   1.0000000e+00   3.0000000e+00   5.1439600e+03   3.0000000e+00
   1.2404000e+04   1.0000000e+00   3.0000000e+00   5.1457000e+03   4.0000000e+00
   1.2404000e+04   1.0000000e+00   3.0000000e+00   5.1489200e+03   4.0000000e+00
   1.2404000e+04   1.0000000e+00   3.0000000e+00   5.1495400e+03   4.0000000e+00
   1.2404000e+04   1.0000000e+00   3.0000000e+00   5.1498800e+03   4.0000000e+00
   1.2404000e+04   1.0000000e+00   3.0000000e+00   5.1502200e+03   4.0000000e+00
   1.2404000e+04   1.0000000e+00   3.0000000e+00   5.1506400e+03   4.0000000e+00
   1.2404000e+04   1.0000000e+00   3.0000000e+00   5.1508800e+03   4.0000000e+00
   1.2404000e+04   1.0000000e+00   3.0000000e+00   5.1513000e+03   4.0000000e+00
   1.2404000e+04   1.0000000e+00   3.0000000e+00   5.1515800e+03   4.0000000e+00
   1.2404000e+04   1.0000000e+00   3.0000000e+00   5.1518600e+03   4.0000000e+00
   1.2404000e+04   1.0000000e+00   3.0000000e+00   5.1520600e+03   4.0000000e+00
   1.2404000e+04   1.0000000e+00   3.0000000e+00   5.1522600e+03   4.0000000e+00
   1.2404000e+04   1.0000000e+00   3.0000000e+00   5.1526400e+03   4.0000000e+00
   1.2404000e+04   1.0000000e+00   3.0000000e+00   5.1531600e+03   4.0000000e+00
   1.2404000e+04   1.0000000e+00   3.0000000e+00   5.1539800e+03   4.0000000e+00
   1.2404000e+04   1.0000000e+00   3.0000000e+00   5.1541800e+03   4.0000000e+00
   1.2404000e+04   1.0000000e+00   3.0000000e+00   5.1544800e+03   4.0000000e+00
   1.2404000e+04   1.0000000e+00   3.0000000e+00   5.1549000e+03   4.0000000e+00
   1.2404000e+04   1.0000000e+00   3.0000000e+00   5.1555400e+03   4.0000000e+00
   1.2404000e+04   1.0000000e+00   3.0000000e+00   5.1557000e+03   4.0000000e+00
   1.2404000e+04   1.0000000e+00   3.0000000e+00   5.1576400e+03   4.0000000e+00
   1.2404000e+04   1.0000000e+00   3.0000000e+00   5.1579200e+03   4.0000000e+00
   1.2404000e+04   1.0000000e+00   3.0000000e+00   5.1582200e+03   4.0000000e+00
   1.2404000e+04   1.0000000e+00   3.0000000e+00   5.1584600e+03   4.0000000e+00
   1.2404000e+04   1.0000000e+00   3.0000000e+00   5.1587600e+03   4.0000000e+00
   1.2404000e+04   1.0000000e+00   3.0000000e+00   5.1589400e+03   4.0000000e+00
   1.2404000e+04   1.0000000e+00   3.0000000e+00   5.1592200e+03   4.0000000e+00
   1.2404000e+04   1.0000000e+00   3.0000000e+00   5.1593800e+03   4.0000000e+00
   1.2404000e+04   1.0000000e+00   3.0000000e+00   5.1597000e+03   4.0000000e+00
   1.2404000e+04   1.0000000e+00   3.0000000e+00   5.1601200e+03   4.0000000e+00
   1.2404000e+04   1.0000000e+00   3.0000000e+00   5.1610600e+03   4.0000000e+00
   1.2404000e+04   1.0000000e+00   3.0000000e+00   5.1614800e+03   4.0000000e+00
   1.2404000e+04   1.0000000e+00   3.0000000e+00   5.1617000e+03   4.0000000e+00
   1.2404000e+04   1.0000000e+00   3.0000000e+00   5.1619400e+03   4.0000000e+00
   1.2404000e+04   1.0000000e+00   3.0000000e+00   5.1621800e+03   4.0000000e+00
   1.2404000e+04   1.0000000e+00   3.0000000e+00   5.1623600e+03   4.0000000e+00
   1.2404000e+04   1.0000000e+00   3.0000000e+00   5.1629600e+03   4.0000000e+00
   1.2404000e+04   1.0000000e+00   3.0000000e+00   5.1632800e+03   4.0000000e+00
   1.2404000e+04   1.0000000e+00   3.0000000e+00   5.1636600e+03   4.0000000e+00
   1.2404000e+04   1.0000000e+00   3.0000000e+00   5.1640800e+03   4.0000000e+00
   1.2404000e+04   1.0000000e+00   3.0000000e+00   5.1650000e+03   4.0000000e+00
   1.2404000e+04   1.0000000e+00   3.0000000e+00   5.1653800e+03   4.0000000e+00
   1.2404000e+04   1.0000000e+00   3.0000000e+00   5.1657400e+03   4.0000000e+00
   1.2404000e+04   1.0000000e+00   3.0000000e+00   5.1659800e+03   4.0000000e+00
   1.2404000e+04   1.0000000e+00   3.0000000e+00   5.1663000e+03   4.0000000e+00
   1.2404000e+04   1.0000000e+00   3.0000000e+00   5.1667600e+03   4.0000000e+00
   1.2404000e+04   1.0000000e+00   3.0000000e+00   5.1673000e+03   4.0000000e+00
   1.2404000e+04   1.0000000e+00   3.0000000e+00   5.1678200e+03   4.0000000e+00
   1.2404000e+04   1.0000000e+00   3.0000000e+00   5.1681400e+03   4.0000000e+00
   1.2404000e+04   1.0000000e+00   3.0000000e+00   5.1684200e+03   4.0000000e+00
   1.2404000e+04   1.0000000e+00   3.0000000e+00   5.1686200e+03   4.0000000e+00
   1.2404000e+04   1.0000000e+00   3.0000000e+00   5.1691600e+03   4.0000000e+00
   1.2404000e+04   1.0000000e+00   3.0000000e+00   5.1711800e+03   4.0000000e+00
   1.2404000e+04   1.0000000e+00   3.0000000e+00   5.1712600e+03   4.0000000e+00
   1.2404000e+04   1.0000000e+00   3.0000000e+00   5.1714800e+03   4.0000000e+00
   1.2404000e+04   1.0000000e+00   3.0000000e+00   5.1717600e+03   4.0000000e+00
   1.2404000e+04   1.0000000e+00   3.0000000e+00   5.1722000e+03   4.0000000e+00
   1.2404000e+04   1.0000000e+00   3.0000000e+00   5.2069600e+03   5.0000000e+00
   1.2404000e+04   1.0000000e+00   3.0000000e+00   5.7295600e+03   3.0000000e+00
   1.2404000e+04   1.0000000e+00   3.0000000e+00   5.7323000e+03   4.0000000e+00
   1.2404000e+04   1.0000000e+00   3.0000000e+00   5.7331000e+03   4.0000000e+00
   1.2404000e+04   1.0000000e+00   3.0000000e+00   5.7339400e+03   4.0000000e+00
   1.2404000e+04   1.0000000e+00   3.0000000e+00   5.7357600e+03   4.0000000e+00
   1.2404000e+04   1.0000000e+00   3.0000000e+00   5.7362800e+03   4.0000000e+00
   1.2404000e+04   1.0000000e+00   3.0000000e+00   5.7367000e+03   4.0000000e+00
   1.2404000e+04   1.0000000e+00   3.0000000e+00   5.7370000e+03   4.0000000e+00
   1.2404000e+04   1.0000000e+00   3.0000000e+00   5.7375000e+03   4.0000000e+00
   1.2404000e+04   1.0000000e+00   3.0000000e+00   5.7378000e+03   4.0000000e+00
   1.2404000e+04   1.0000000e+00   3.0000000e+00   5.7382200e+03   4.0000000e+00
   1.2404000e+04   1.0000000e+00   3.0000000e+00   5.7385000e+03   4.0000000e+00
   1.2404000e+04   1.0000000e+00   3.0000000e+00   5.7387600e+03   4.0000000e+00
   1.2404000e+04   1.0000000e+00   3.0000000e+00   5.7391200e+03   4.0000000e+00
   1.2404000e+04   1.0000000e+00   3.0000000e+00   5.7396000e+03   4.0000000e+00
   1.2404000e+04   1.0000000e+00   3.0000000e+00   5.7399400e+03   4.0000000e+00
   1.2404000e+04   1.0000000e+00   3.0000000e+00   5.7403200e+03   4.0000000e+00
   1.2404000e+04   1.0000000e+00   3.0000000e+00   5.7407400e+03   4.0000000e+00
   1.2404000e+04   1.0000000e+00   3.0000000e+00   5.7409200e+03   4.0000000e+00
   1.2404000e+04   1.0000000e+00   3.0000000e+00   5.7410600e+03   4.0000000e+00
   1.2404000e+04   1.0000000e+00   3.0000000e+00   5.7413800e+03   4.0000000e+00
   1.2404000e+04   1.0000000e+00   3.0000000e+00   5.7416800e+03   4.0000000e+00
   1.2404000e+04   1.0000000e+00   3.0000000e+00   5.7419400e+03   4.0000000e+00
   1.2404000e+04   1.0000000e+00   3.0000000e+00   5.7421600e+03   4.0000000e+00
   1.2404000e+04   1.0000000e+00   3.0000000e+00   5.7427000e+03   4.0000000e+00
   1.2404000e+04   1.0000000e+00   3.0000000e+00   5.7432400e+03   4.0000000e+00
   1.2404000e+04   1.0000000e+00   3.0000000e+00   5.7438600e+03   4.0000000e+00
   1.2404000e+04   1.0000000e+00   3.0000000e+00   5.7443800e+03   4.0000000e+00
   1.2404000e+04   1.0000000e+00   3.0000000e+00   5.7452600e+03   4.0000000e+00
   1.2404000e+04   1.0000000e+00   3.0000000e+00   5.7455800e+03   4.0000000e+00
   1.2404000e+04   1.0000000e+00   3.0000000e+00   5.7462400e+03   4.0000000e+00
   1.2404000e+04   1.0000000e+00   3.0000000e+00   5.7467600e+03   4.0000000e+00
   1.2404000e+04   1.0000000e+00   3.0000000e+00   5.7476600e+03   4.0000000e+00
   1.2404000e+04   1.0000000e+00   3.0000000e+00   5.7478800e+03   4.0000000e+00
   1.2404000e+04   1.0000000e+00   3.0000000e+00   5.7481000e+03   4.0000000e+00
   1.2404000e+04   1.0000000e+00   3.0000000e+00   5.7484200e+03   4.0000000e+00
   1.2404000e+04   1.0000000e+00   3.0000000e+00   5.7487000e+03   4.0000000e+00
   1.2404000e+04   1.0000000e+00   3.0000000e+00   5.7489400e+03   4.0000000e+00
   1.2404000e+04   1.0000000e+00   3.0000000e+00   5.7493400e+03   4.0000000e+00
   1.2404000e+04   1.0000000e+00   3.0000000e+00   5.7496800e+03   4.0000000e+00
   1.2404000e+04   1.0000000e+00   3.0000000e+00   5.7500000e+03   4.0000000e+00
   1.2404000e+04   1.0000000e+00   3.0000000e+00   5.7506200e+03   4.0000000e+00
   1.2404000e+04   1.0000000e+00   3.0000000e+00   5.7517600e+03   4.0000000e+00
   1.2404000e+04   1.0000000e+00   3.0000000e+00   5.7528400e+03   4.0000000e+00
   1.2404000e+04   1.0000000e+00   3.0000000e+00   5.7535600e+03   4.0000000e+00
   1.2404000e+04   1.0000000e+00   3.0000000e+00   5.7544400e+03   4.0000000e+00
   1.2404000e+04   1.0000000e+00   3.0000000e+00   5.7548200e+03   4.0000000e+00
   1.2404000e+04   1.0000000e+00   3.0000000e+00   5.7551600e+03   4.0000000e+00
   1.2404000e+04   1.0000000e+00   3.0000000e+00   5.7554800e+03   4.0000000e+00
   1.2404000e+04   1.0000000e+00   3.0000000e+00   5.7559200e+03   4.0000000e+00
   1.2404000e+04   1.0000000e+00   3.0000000e+00   5.7563400e+03   4.0000000e+00
   1.2404000e+04   1.0000000e+00   3.0000000e+00   5.7566200e+03   4.0000000e+00
   1.2404000e+04   1.0000000e+00   3.0000000e+00   5.7577000e+03   4.0000000e+00
   1.2404000e+04   1.0000000e+00   3.0000000e+00   5.7587600e+03   4.0000000e+00
   1.2404000e+04   1.0000000e+00   3.0000000e+00   5.7590400e+03   4.0000000e+00
   1.2404000e+04   1.0000000e+00   3.0000000e+00   5.7596400e+03   4.0000000e+00
   1.2404000e+04   1.0000000e+00   3.0000000e+00   5.7893400e+03   4.0000000e+00
   1.2404000e+04   1.0000000e+00   3.0000000e+00   5.7925600e+03   5.0000000e+00
   1.2404000e+04   1.0000000e+00   3.0000000e+00   6.2315800e+03   3.0000000e+00
   1.2404000e+04   1.0000000e+00   3.0000000e+00   6.2338000e+03   4.0000000e+00
   1.2404000e+04   1.0000000e+00   3.0000000e+00   6.2343000e+03   4.0000000e+00
   1.2404000e+04   1.0000000e+00   3.0000000e+00   6.2363600e+03   4.0000000e+00
   1.2404000e+04   1.0000000e+00   3.0000000e+00   6.2371800e+03   4.0000000e+00
   1.2404000e+04   1.0000000e+00   3.0000000e+00   6.2378400e+03   4.0000000e+00
   1.2404000e+04   1.0000000e+00   3.0000000e+00   6.2384000e+03   4.0000000e+00
   1.2404000e+04   1.0000000e+00   3.0000000e+00   6.2385200e+03   4.0000000e+00
   1.2404000e+04   1.0000000e+00   3.0000000e+00   6.2387400e+03   4.0000000e+00
   1.2404000e+04   1.0000000e+00   3.0000000e+00   6.2390200e+03   4.0000000e+00
   1.2404000e+04   1.0000000e+00   3.0000000e+00   6.2395600e+03   4.0000000e+00
   1.2404000e+04   1.0000000e+00   3.0000000e+00   6.2398000e+03   4.0000000e+00
   1.2404000e+04   1.0000000e+00   3.0000000e+00   6.2400000e+03   4.0000000e+00
   1.2404000e+04   1.0000000e+00   3.0000000e+00   6.2403200e+03   4.0000000e+00
   1.2404000e+04   1.0000000e+00   3.0000000e+00   6.2405000e+03   4.0000000e+00
   1.2404000e+04   1.0000000e+00   3.0000000e+00   6.2407000e+03   4.0000000e+00
   1.2404000e+04   1.0000000e+00   3.0000000e+00   6.2409800e+03   4.0000000e+00
   1.2404000e+04   1.0000000e+00   3.0000000e+00   6.2413000e+03   4.0000000e+00
   1.2404000e+04   1.0000000e+00   3.0000000e+00   6.2416600e+03   4.0000000e+00
   1.2404000e+04   1.0000000e+00   3.0000000e+00   6.2420400e+03   4.0000000e+00
   1.2404000e+04   1.0000000e+00   3.0000000e+00   6.2424800e+03   4.0000000e+00
   1.2404000e+04   1.0000000e+00   3.0000000e+00   6.2432000e+03   4.0000000e+00
   1.2404000e+04   1.0000000e+00   3.0000000e+00   6.2434800e+03   4.0000000e+00
   1.2404000e+04   1.0000000e+00   3.0000000e+00   6.2435800e+03   4.0000000e+00
   1.2404000e+04   1.0000000e+00   3.0000000e+00   6.2438600e+03   4.0000000e+00
   1.2404000e+04   1.0000000e+00   3.0000000e+00   6.2441000e+03   4.0000000e+00
   1.2404000e+04   1.0000000e+00   3.0000000e+00   6.2443200e+03   4.0000000e+00
   1.2404000e+04   1.0000000e+00   3.0000000e+00   6.2451200e+03   4.0000000e+00
   1.2404000e+04   1.0000000e+00   3.0000000e+00   6.2455800e+03   4.0000000e+00
   1.2404000e+04   1.0000000e+00   3.0000000e+00   6.2461200e+03   4.0000000e+00
   1.2404000e+04   1.0000000e+00   3.0000000e+00   6.2464600e+03   4.0000000e+00
   1.2404000e+04   1.0000000e+00   3.0000000e+00   6.2469400e+03   4.0000000e+00
   1.2404000e+04   1.0000000e+00   3.0000000e+00   6.2477600e+03   4.0000000e+00
   1.2404000e+04   1.0000000e+00   3.0000000e+00   6.2482600e+03   4.0000000e+00
   1.2404000e+04   1.0000000e+00   3.0000000e+00   6.2485600e+03   4.0000000e+00
   1.2404000e+04   1.0000000e+00   3.0000000e+00   6.2490800e+03   4.0000000e+00
   1.2404000e+04   1.0000000e+00   3.0000000e+00   6.2493800e+03   4.0000000e+00
   1.2404000e+04   1.0000000e+00   3.0000000e+00   6.2497800e+03   4.0000000e+00
   1.2404000e+04   1.0000000e+00   3.0000000e+00   6.2501000e+03   4.0000000e+00
   1.2404000e+04   1.0000000e+00   3.0000000e+00   6.2502200e+03   4.0000000e+00
   1.2404000e+04   1.0000000e+00   3.0000000e+00   6.2504800e+03   4.0000000e+00
   1.2404000e+04   1.0000000e+00   3.0000000e+00   6.2508600e+03   4.0000000e+00
   1.2404000e+04   1.0000000e+00   3.0000000e+00   6.2512400e+03   4.0000000e+00
   1.2404000e+04   1.0000000e+00   3.0000000e+00   6.2517800e+03   4.0000000e+00
   1.2404000e+04   1.0000000e+00   3.0000000e+00   6.2523800e+03   4.0000000e+00
   1.2404000e+04   1.0000000e+00   3.0000000e+00   6.2528600e+03   4.0000000e+00
   1.2404000e+04   1.0000000e+00   3.0000000e+00   6.2541800e+03   4.0000000e+00
   1.2404000e+04   1.0000000e+00   3.0000000e+00   6.2543200e+03   4.0000000e+00
   1.2404000e+04   1.0000000e+00   3.0000000e+00   6.2545600e+03   4.0000000e+00
   1.2404000e+04   1.0000000e+00   3.0000000e+00   6.2550600e+03   4.0000000e+00
   1.2404000e+04   1.0000000e+00   3.0000000e+00   6.2790000e+03   4.0000000e+00
   1.2404000e+04   1.0000000e+00   3.0000000e+00   6.2792400e+03   4.0000000e+00
   1.2404000e+04   1.0000000e+00   3.0000000e+00   6.2802200e+03   4.0000000e+00
   1.2404000e+04   1.0000000e+00   3.0000000e+00   6.2804200e+03   4.0000000e+00
   1.2404000e+04   1.0000000e+00   3.0000000e+00   6.2805600e+03   4.0000000e+00
   1.2404000e+04   1.0000000e+00   3.0000000e+00   6.2807000e+03   4.0000000e+00
   1.2404000e+04   1.0000000e+00   3.0000000e+00   6.2808000e+03   4.0000000e+00
   1.2404000e+04   1.0000000e+00   3.0000000e+00   6.2809200e+03   4.0000000e+00
   1.2404000e+04   1.0000000e+00   3.0000000e+00   6.2816800e+03   4.0000000e+00
   1.2404000e+04   1.0000000e+00   3.0000000e+00   6.2819000e+03   4.0000000e+00
   1.2404000e+04   1.0000000e+00   3.0000000e+00   6.2824200e+03   4.0000000e+00
   1.2404000e+04   1.0000000e+00   3.0000000e+00   6.2831600e+03   4.0000000e+00
   1.2404000e+04   1.0000000e+00   3.0000000e+00   6.2835400e+03   4.0000000e+00
   1.2404000e+04   1.0000000e+00   3.0000000e+00   6.2837400e+03   4.0000000e+00
   1.2404000e+04   1.0000000e+00   3.0000000e+00   6.2841000e+03   4.0000000e+00
   1.2404000e+04   1.0000000e+00   3.0000000e+00   6.2846200e+03   4.0000000e+00
   1.2404000e+04   1.0000000e+00   3.0000000e+00   6.2856600e+03   4.0000000e+00
   1.2404000e+04   1.0000000e+00   3.0000000e+00   6.2859800e+03   4.0000000e+00
   1.2404000e+04   1.0000000e+00   3.0000000e+00   6.2863200e+03   4.0000000e+00
   1.2404000e+04   1.0000000e+00   3.0000000e+00   6.2867000e+03   4.0000000e+00
   1.2404000e+04   1.0000000e+00   3.0000000e+00   6.2872200e+03   4.0000000e+00
   1.2404000e+04   1.0000000e+00   3.0000000e+00   6.2874200e+03   4.0000000e+00
   1.2404000e+04   1.0000000e+00   3.0000000e+00   6.2876200e+03   4.0000000e+00
   1.2404000e+04   1.0000000e+00   3.0000000e+00   6.2880400e+03   4.0000000e+00
   1.2404000e+04   1.0000000e+00   3.0000000e+00   6.2884400e+03   4.0000000e+00
   1.2404000e+04   1.0000000e+00   3.0000000e+00   6.2891000e+03   4.0000000e+00
   1.2404000e+04   1.0000000e+00   3.0000000e+00   6.2907400e+03   4.0000000e+00
   1.2404000e+04   1.0000000e+00   3.0000000e+00   6.2910200e+03   4.0000000e+00
   1.2404000e+04   1.0000000e+00   3.0000000e+00   6.2911200e+03   4.0000000e+00
   1.2404000e+04   1.0000000e+00   3.0000000e+00   6.2955800e+03   5.0000000e+00
   1.2404000e+04   1.0000000e+00   3.0000000e+00   6.6706600e+03   3.0000000e+00
   1.2404000e+04   1.0000000e+00   3.0000000e+00   6.6736000e+03   4.0000000e+00
   1.2404000e+04   1.0000000e+00   3.0000000e+00   6.6741400e+03   4.0000000e+00
   1.2404000e+04   1.0000000e+00   3.0000000e+00   6.6747000e+03   4.0000000e+00
   1.2404000e+04   1.0000000e+00   3.0000000e+00   6.6748800e+03   4.0000000e+00
   1.2404000e+04   1.0000000e+00   3.0000000e+00   6.6750000e+03   4.0000000e+00
   1.2404000e+04   1.0000000e+00   3.0000000e+00   6.6757800e+03   4.0000000e+00
   1.2404000e+04   1.0000000e+00   3.0000000e+00   6.6765000e+03   4.0000000e+00
   1.2404000e+04   1.0000000e+00   3.0000000e+00   6.6767000e+03   4.0000000e+00
   1.2404000e+04   1.0000000e+00   3.0000000e+00   6.6772400e+03   4.0000000e+00
   1.2404000e+04   1.0000000e+00   3.0000000e+00   6.6777800e+03   4.0000000e+00
   1.2404000e+04   1.0000000e+00   3.0000000e+00   6.6779800e+03   4.0000000e+00
   1.2404000e+04   1.0000000e+00   3.0000000e+00   6.6783000e+03   4.0000000e+00
   1.2404000e+04   1.0000000e+00   3.0000000e+00   6.6788000e+03   4.0000000e+00
   1.2404000e+04   1.0000000e+00   3.0000000e+00   6.6793000e+03   4.0000000e+00
   1.2404000e+04   1.0000000e+00   3.0000000e+00   6.6799600e+03   4.0000000e+00
   1.2404000e+04   1.0000000e+00   3.0000000e+00   6.6801800e+03   4.0000000e+00
   1.2404000e+04   1.0000000e+00   3.0000000e+00   6.6804800e+03   4.0000000e+00
   1.2404000e+04   1.0000000e+00   3.0000000e+00   6.6809200e+03   4.0000000e+00
   1.2404000e+04   1.0000000e+00   3.0000000e+00   6.6811800e+03   4.0000000e+00
   1.2404000e+04   1.0000000e+00   3.0000000e+00   6.6815000e+03   4.0000000e+00
   1.2404000e+04   1.0000000e+00   3.0000000e+00   6.6820000e+03   4.0000000e+00
   1.2404000e+04   1.0000000e+00   3.0000000e+00   6.6822400e+03   4.0000000e+00
   1.2404000e+04   1.0000000e+00   3.0000000e+00   6.6825400e+03   4.0000000e+00
   1.2404000e+04   1.0000000e+00   3.0000000e+00   6.6828000e+03   4.0000000e+00
   1.2404000e+04   1.0000000e+00   3.0000000e+00   6.6830600e+03   4.0000000e+00
   1.2404000e+04   1.0000000e+00   3.0000000e+00   6.6836200e+03   4.0000000e+00
   1.2404000e+04   1.0000000e+00   3.0000000e+00   6.6845800e+03   4.0000000e+00
   1.2404000e+04   1.0000000e+00   3.0000000e+00   6.6848600e+03   4.0000000e+00
   1.2404000e+04   1.0000000e+00   3.0000000e+00   6.6852200e+03   4.0000000e+00
   1.2404000e+04   1.0000000e+00   3.0000000e+00   6.6854000e+03   4.0000000e+00
   1.2404000e+04   1.0000000e+00   3.0000000e+00   6.6856400e+03   4.0000000e+00
   1.2404000e+04   1.0000000e+00   3.0000000e+00   6.6859800e+03   4.0000000e+00
   1.2404000e+04   1.0000000e+00   3.0000000e+00   6.6862400e+03   4.0000000e+00
   1.2404000e+04   1.0000000e+00   3.0000000e+00   6.6866400e+03   4.0000000e+00
   1.2404000e+04   1.0000000e+00   3.0000000e+00   6.6868200e+03   4.0000000e+00
   1.2404000e+04   1.0000000e+00   3.0000000e+00   6.6872000e+03   4.0000000e+00
   1.2404000e+04   1.0000000e+00   3.0000000e+00   6.6876400e+03   4.0000000e+00
   1.2404000e+04   1.0000000e+00   3.0000000e+00   6.6879000e+03   4.0000000e+00
   1.2404000e+04   1.0000000e+00   3.0000000e+00   6.6882000e+03   4.0000000e+00
   1.2404000e+04   1.0000000e+00   3.0000000e+00   6.6885000e+03   4.0000000e+00
   1.2404000e+04   1.0000000e+00   3.0000000e+00   6.6890600e+03   4.0000000e+00
   1.2404000e+04   1.0000000e+00   3.0000000e+00   6.6893800e+03   4.0000000e+00
   1.2404000e+04   1.0000000e+00   3.0000000e+00   6.6899600e+03   4.0000000e+00
   1.2404000e+04   1.0000000e+00   3.0000000e+00   6.6902400e+03   4.0000000e+00
   1.2404000e+04   1.0000000e+00   3.0000000e+00   6.6904800e+03   4.0000000e+00
   1.2404000e+04   1.0000000e+00   3.0000000e+00   6.6913000e+03   4.0000000e+00
   1.2404000e+04   1.0000000e+00   3.0000000e+00   6.6917800e+03   4.0000000e+00
   1.2404000e+04   1.0000000e+00   3.0000000e+00   6.6919600e+03   4.0000000e+00
   1.2404000e+04   1.0000000e+00   3.0000000e+00   6.6923400e+03   4.0000000e+00
   1.2404000e+04   1.0000000e+00   3.0000000e+00   6.6927000e+03   4.0000000e+00
   1.2404000e+04   1.0000000e+00   3.0000000e+00   6.6931600e+03   4.0000000e+00
   1.2404000e+04   1.0000000e+00   3.0000000e+00   6.6936800e+03   4.0000000e+00
   1.2404000e+04   1.0000000e+00   3.0000000e+00   6.6941800e+03   4.0000000e+00
   1.2404000e+04   1.0000000e+00   3.0000000e+00   6.6945200e+03   4.0000000e+00
   1.2404000e+04   1.0000000e+00   3.0000000e+00   6.6949000e+03   4.0000000e+00
   1.2404000e+04   1.0000000e+00   3.0000000e+00   6.6952800e+03   4.0000000e+00
   1.2404000e+04   1.0000000e+00   3.0000000e+00   6.7237400e+03   4.0000000e+00
   1.2404000e+04   1.0000000e+00   3.0000000e+00   6.7242400e+03   4.0000000e+00
   1.2404000e+04   1.0000000e+00   3.0000000e+00   6.7248600e+03   4.0000000e+00
   1.2404000e+04   1.0000000e+00   3.0000000e+00   6.7255200e+03   4.0000000e+00
   1.2404000e+04   1.0000000e+00   3.0000000e+00   6.7256600e+03   5.0000000e+00
   1.2404000e+04   1.0000000e+00   3.0000000e+00   6.7816600e+03   3.0000000e+00
   1.2404000e+04   1.0000000e+00   3.0000000e+00   6.7851800e+03   4.0000000e+00
   1.2404000e+04   1.0000000e+00   3.0000000e+00   6.7857800e+03   4.0000000e+00
   1.2404000e+04   1.0000000e+00   3.0000000e+00   6.7864600e+03   4.0000000e+00
   1.2404000e+04   1.0000000e+00   3.0000000e+00   6.7870400e+03   4.0000000e+00
   1.2404000e+04   1.0000000e+00   3.0000000e+00   6.7877800e+03   4.0000000e+00
   1.2404000e+04   1.0000000e+00   3.0000000e+00   6.7879000e+03   4.0000000e+00
   1.2404000e+04   1.0000000e+00   3.0000000e+00   6.7883600e+03   4.0000000e+00
   1.2404000e+04   1.0000000e+00   3.0000000e+00   6.7885600e+03   4.0000000e+00
   1.2404000e+04   1.0000000e+00   3.0000000e+00   6.7888800e+03   4.0000000e+00
   1.2404000e+04   1.0000000e+00   3.0000000e+00   6.7890400e+03   4.0000000e+00
   1.2404000e+04   1.0000000e+00   3.0000000e+00   6.7895400e+03   4.0000000e+00
   1.2404000e+04   1.0000000e+00   3.0000000e+00   6.7898400e+03   4.0000000e+00
   1.2404000e+04   1.0000000e+00   3.0000000e+00   6.7900600e+03   4.0000000e+00
   1.2404000e+04   1.0000000e+00   3.0000000e+00   6.7905200e+03   4.0000000e+00
   1.2404000e+04   1.0000000e+00   3.0000000e+00   6.7907800e+03   4.0000000e+00
   1.2404000e+04   1.0000000e+00   3.0000000e+00   6.7911200e+03   4.0000000e+00
   1.2404000e+04   1.0000000e+00   3.0000000e+00   6.7915200e+03   4.0000000e+00
   1.2404000e+04   1.0000000e+00   3.0000000e+00   6.7918800e+03   4.0000000e+00
   1.2404000e+04   1.0000000e+00   3.0000000e+00   6.7925400e+03   4.0000000e+00
   1.2404000e+04   1.0000000e+00   3.0000000e+00   6.7932800e+03   4.0000000e+00
   1.2404000e+04   1.0000000e+00   3.0000000e+00   6.7937000e+03   4.0000000e+00
   1.2404000e+04   1.0000000e+00   3.0000000e+00   6.7939400e+03   4.0000000e+00
   1.2404000e+04   1.0000000e+00   3.0000000e+00   6.7942800e+03   4.0000000e+00
   1.2404000e+04   1.0000000e+00   3.0000000e+00   6.7945600e+03   4.0000000e+00
   1.2404000e+04   1.0000000e+00   3.0000000e+00   6.7948800e+03   4.0000000e+00
   1.2404000e+04   1.0000000e+00   3.0000000e+00   6.7953400e+03   4.0000000e+00
   1.2404000e+04   1.0000000e+00   3.0000000e+00   6.7955800e+03   4.0000000e+00
   1.2404000e+04   1.0000000e+00   3.0000000e+00   6.7959200e+03   4.0000000e+00
   1.2404000e+04   1.0000000e+00   3.0000000e+00   6.7965000e+03   4.0000000e+00
   1.2404000e+04   1.0000000e+00   3.0000000e+00   6.7970000e+03   4.0000000e+00
   1.2404000e+04   1.0000000e+00   3.0000000e+00   6.7980200e+03   4.0000000e+00
   1.2404000e+04   1.0000000e+00   3.0000000e+00   6.7982800e+03   4.0000000e+00
   1.2404000e+04   1.0000000e+00   3.0000000e+00   6.7992400e+03   4.0000000e+00
   1.2404000e+04   1.0000000e+00   3.0000000e+00   6.7996400e+03   4.0000000e+00
   1.2404000e+04   1.0000000e+00   3.0000000e+00   6.7997800e+03   4.0000000e+00
   1.2404000e+04   1.0000000e+00   3.0000000e+00   6.8004200e+03   4.0000000e+00
   1.2404000e+04   1.0000000e+00   3.0000000e+00   6.8008600e+03   4.0000000e+00
   1.2404000e+04   1.0000000e+00   3.0000000e+00   6.8014600e+03   4.0000000e+00
   1.2404000e+04   1.0000000e+00   3.0000000e+00   6.8018600e+03   4.0000000e+00
   1.2404000e+04   1.0000000e+00   3.0000000e+00   6.8021000e+03   4.0000000e+00
   1.2404000e+04   1.0000000e+00   3.0000000e+00   6.8023600e+03   4.0000000e+00
   1.2404000e+04   1.0000000e+00   3.0000000e+00   6.8026400e+03   4.0000000e+00
   1.2404000e+04   1.0000000e+00   3.0000000e+00   6.8028200e+03   4.0000000e+00
   1.2404000e+04   1.0000000e+00   3.0000000e+00   6.8030600e+03   4.0000000e+00
   1.2404000e+04   1.0000000e+00   3.0000000e+00   6.8035000e+03   4.0000000e+00
   1.2404000e+04   1.0000000e+00   3.0000000e+00   6.8041400e+03   4.0000000e+00
   1.2404000e+04   1.0000000e+00   3.0000000e+00   6.8050800e+03   4.0000000e+00
   1.2404000e+04   1.0000000e+00   3.0000000e+00   6.8054600e+03   4.0000000e+00
   1.2404000e+04   1.0000000e+00   3.0000000e+00   6.8059400e+03   4.0000000e+00
   1.2404000e+04   1.0000000e+00   3.0000000e+00   6.8063400e+03   4.0000000e+00
   1.2404000e+04   1.0000000e+00   3.0000000e+00   6.8301800e+03   4.0000000e+00
   1.2404000e+04   1.0000000e+00   3.0000000e+00   6.8307600e+03   4.0000000e+00
   1.2404000e+04   1.0000000e+00   3.0000000e+00   6.8318000e+03   4.0000000e+00
   1.2404000e+04   1.0000000e+00   3.0000000e+00   6.8323800e+03   4.0000000e+00
   1.2404000e+04   1.0000000e+00   3.0000000e+00   6.8325800e+03   4.0000000e+00
   1.2404000e+04   1.0000000e+00   3.0000000e+00   6.8327200e+03   4.0000000e+00
   1.2404000e+04   1.0000000e+00   3.0000000e+00   6.8330200e+03   4.0000000e+00
   1.2404000e+04   1.0000000e+00   3.0000000e+00   6.8333800e+03   4.0000000e+00
   1.2404000e+04   1.0000000e+00   3.0000000e+00   6.8340600e+03   4.0000000e+00
   1.2404000e+04   1.0000000e+00   3.0000000e+00   6.8343200e+03   4.0000000e+00
   1.2404000e+04   1.0000000e+00   3.0000000e+00   6.8346200e+03   4.0000000e+00
   1.2404000e+04   1.0000000e+00   3.0000000e+00   6.8350400e+03   4.0000000e+00
   1.2404000e+04   1.0000000e+00   3.0000000e+00   6.8351800e+03   4.0000000e+00
   1.2404000e+04   1.0000000e+00   3.0000000e+00   6.8355800e+03   4.0000000e+00
   1.2404000e+04   1.0000000e+00   3.0000000e+00   6.8358400e+03   4.0000000e+00
   1.2404000e+04   1.0000000e+00   3.0000000e+00   6.8362800e+03   4.0000000e+00
   1.2404000e+04   1.0000000e+00   3.0000000e+00   6.8372800e+03   4.0000000e+00
   1.2404000e+04   1.0000000e+00   3.0000000e+00   6.8377000e+03   4.0000000e+00
   1.2404000e+04   1.0000000e+00   3.0000000e+00   6.8383400e+03   4.0000000e+00
   1.2404000e+04   1.0000000e+00   3.0000000e+00   6.8386400e+03   4.0000000e+00
   1.2404000e+04   1.0000000e+00   3.0000000e+00   6.8392200e+03   4.0000000e+00
   1.2404000e+04   1.0000000e+00   3.0000000e+00   6.8395600e+03   4.0000000e+00
   1.2404000e+04   1.0000000e+00   3.0000000e+00   6.8401600e+03   4.0000000e+00
   1.2404000e+04   1.0000000e+00   3.0000000e+00   6.8404200e+03   4.0000000e+00
   1.2404000e+04   1.0000000e+00   3.0000000e+00   6.8406000e+03   4.0000000e+00
   1.2404000e+04   1.0000000e+00   3.0000000e+00   6.8412000e+03   4.0000000e+00
   1.2404000e+04   1.0000000e+00   3.0000000e+00   6.8419600e+03   4.0000000e+00
   1.2404000e+04   1.0000000e+00   3.0000000e+00   6.8423000e+03   4.0000000e+00
   1.2404000e+04   1.0000000e+00   3.0000000e+00   6.8427200e+03   4.0000000e+00
   1.2404000e+04   1.0000000e+00   3.0000000e+00   6.8433000e+03   4.0000000e+00
   1.2404000e+04   1.0000000e+00   3.0000000e+00   6.8440600e+03   4.0000000e+00
   1.2404000e+04   1.0000000e+00   3.0000000e+00   6.8444200e+03   4.0000000e+00
   1.2404000e+04   1.0000000e+00   3.0000000e+00   6.8446800e+03   4.0000000e+00
   1.2404000e+04   1.0000000e+00   3.0000000e+00   6.8450400e+03   4.0000000e+00
   1.2404000e+04   1.0000000e+00   3.0000000e+00   6.8456600e+03   5.0000000e+00
   1.2404000e+04   1.0000000e+00   3.0000000e+00   6.8876600e+03   3.0000000e+00
   1.2404000e+04   1.0000000e+00   3.0000000e+00   6.8952800e+03   4.0000000e+00
   1.2404000e+04   1.0000000e+00   3.0000000e+00   6.8968800e+03   4.0000000e+00
   1.2404000e+04   1.0000000e+00   3.0000000e+00   6.8976600e+03   4.0000000e+00
   1.2404000e+04   1.0000000e+00   3.0000000e+00   6.8983600e+03   4.0000000e+00
   1.2404000e+04   1.0000000e+00   3.0000000e+00   6.8984600e+03   4.0000000e+00
   1.2404000e+04   1.0000000e+00   3.0000000e+00   6.8990600e+03   4.0000000e+00
   1.2404000e+04   1.0000000e+00   3.0000000e+00   6.8991600e+03   4.0000000e+00
   1.2404000e+04   1.0000000e+00   3.0000000e+00   6.8993000e+03   4.0000000e+00
   1.2404000e+04   1.0000000e+00   3.0000000e+00   6.8994400e+03   4.0000000e+00
   1.2404000e+04   1.0000000e+00   3.0000000e+00   6.9001400e+03   4.0000000e+00
   1.2404000e+04   1.0000000e+00   3.0000000e+00   6.9007600e+03   4.0000000e+00
   1.2404000e+04   1.0000000e+00   3.0000000e+00   6.9011800e+03   4.0000000e+00
   1.2404000e+04   1.0000000e+00   3.0000000e+00   6.9012400e+03   4.0000000e+00
   1.2404000e+04   1.0000000e+00   3.0000000e+00   6.9016600e+03   4.0000000e+00
   1.2404000e+04   1.0000000e+00   3.0000000e+00   6.9018600e+03   4.0000000e+00
   1.2404000e+04   1.0000000e+00   3.0000000e+00   6.9022000e+03   4.0000000e+00
   1.2404000e+04   1.0000000e+00   3.0000000e+00   6.9024800e+03   4.0000000e+00
   1.2404000e+04   1.0000000e+00   3.0000000e+00   6.9030400e+03   4.0000000e+00
   1.2404000e+04   1.0000000e+00   3.0000000e+00   6.9033400e+03   4.0000000e+00
   1.2404000e+04   1.0000000e+00   3.0000000e+00   6.9037800e+03   4.0000000e+00
   1.2404000e+04   1.0000000e+00   3.0000000e+00   6.9043000e+03   4.0000000e+00
   1.2404000e+04   1.0000000e+00   3.0000000e+00   6.9049200e+03   4.0000000e+00
   1.2404000e+04   1.0000000e+00   3.0000000e+00   6.9051200e+03   4.0000000e+00
   1.2404000e+04   1.0000000e+00   3.0000000e+00   6.9052200e+03   4.0000000e+00
   1.2404000e+04   1.0000000e+00   3.0000000e+00   6.9055200e+03   4.0000000e+00
   1.2404000e+04   1.0000000e+00   3.0000000e+00   6.9057600e+03   4.0000000e+00
   1.2404000e+04   1.0000000e+00   3.0000000e+00   6.9062600e+03   4.0000000e+00
   1.2404000e+04   1.0000000e+00   3.0000000e+00   6.9069400e+03   4.0000000e+00
   1.2404000e+04   1.0000000e+00   3.0000000e+00   6.9071600e+03   4.0000000e+00
   1.2404000e+04   1.0000000e+00   3.0000000e+00   6.9073800e+03   4.0000000e+00
   1.2404000e+04   1.0000000e+00   3.0000000e+00   6.9076200e+03   4.0000000e+00
   1.2404000e+04   1.0000000e+00   3.0000000e+00   6.9078800e+03   4.0000000e+00
   1.2404000e+04   1.0000000e+00   3.0000000e+00   6.9084400e+03   4.0000000e+00
   1.2404000e+04   1.0000000e+00   3.0000000e+00   6.9086200e+03   4.0000000e+00
   1.2404000e+04   1.0000000e+00   3.0000000e+00   6.9090400e+03   4.0000000e+00
   1.2404000e+04   1.0000000e+00   3.0000000e+00   6.9095400e+03   4.0000000e+00
   1.2404000e+04   1.0000000e+00   3.0000000e+00   6.9098600e+03   4.0000000e+00
   1.2404000e+04   1.0000000e+00   3.0000000e+00   6.9100800e+03   4.0000000e+00
   1.2404000e+04   1.0000000e+00   3.0000000e+00   6.9106000e+03   4.0000000e+00
   1.2404000e+04   1.0000000e+00   3.0000000e+00   6.9111600e+03   4.0000000e+00
   1.2404000e+04   1.0000000e+00   3.0000000e+00   6.9116600e+03   4.0000000e+00
   1.2404000e+04   1.0000000e+00   3.0000000e+00   6.9119000e+03   4.0000000e+00
   1.2404000e+04   1.0000000e+00   3.0000000e+00   6.9121600e+03   4.0000000e+00
   1.2404000e+04   1.0000000e+00   3.0000000e+00   6.9127800e+03   4.0000000e+00
   1.2404000e+04   1.0000000e+00   3.0000000e+00   6.9131600e+03   4.0000000e+00
   1.2404000e+04   1.0000000e+00   3.0000000e+00   6.9134800e+03   4.0000000e+00
   1.2404000e+04   1.0000000e+00   3.0000000e+00   6.9143000e+03   4.0000000e+00
   1.2404000e+04   1.0000000e+00   3.0000000e+00   6.9146800e+03   4.0000000e+00
   1.2404000e+04   1.0000000e+00   3.0000000e+00   6.9147800e+03   4.0000000e+00
   1.2404000e+04   1.0000000e+00   3.0000000e+00   6.9408200e+03   4.0000000e+00
   1.2404000e+04   1.0000000e+00   3.0000000e+00   6.9429600e+03   4.0000000e+00
   1.2404000e+04   1.0000000e+00   3.0000000e+00   6.9439800e+03   4.0000000e+00
   1.2404000e+04   1.0000000e+00   3.0000000e+00   6.9446600e+03   5.0000000e+00
   1.2404000e+04   1.0000000e+00   3.0000000e+00             Inf   6.0000000e+00
   1.2404000e+04   2.0000000e+00   1.0000000e+00   1.1926000e+02   1.0000000e+00
   1.2404000e+04   2.0000000e+00   1.0000000e+00   1.1714000e+02   4.0000000e+00
   1.2404000e+04   2.0000000e+00   1.0000000e+00   1.2138000e+02   4.0000000e+00
   1.2404000e+04   2.0000000e+00   1.0000000e+00   1.2192000e+02   4.0000000e+00
   1.2404000e+04   2.0000000e+00   1.0000000e+00   1.2232000e+02   4.0000000e+00
   1.2404000e+04   2.0000000e+00   1.0000000e+00   1.2260000e+02   4.0000000e+00
   1.2404000e+04   2.0000000e+00   1.0000000e+00   1.2314000e+02   4.0000000e+00
   1.2404000e+04   2.0000000e+00   1.0000000e+00   1.2330000e+02   4.0000000e+00
   1.2404000e+04   2.0000000e+00   1.0000000e+00   1.2348000e+02   4.0000000e+00
   1.2404000e+04   2.0000000e+00   1.0000000e+00   1.2362000e+02   4.0000000e+00
   1.2404000e+04   2.0000000e+00   1.0000000e+00   1.2394000e+02   4.0000000e+00
   1.2404000e+04   2.0000000e+00   1.0000000e+00   1.2458000e+02   4.0000000e+00
   1.2404000e+04   2.0000000e+00   1.0000000e+00   1.2494000e+02   4.0000000e+00
   1.2404000e+04   2.0000000e+00   1.0000000e+00   1.2516000e+02   4.0000000e+00
   1.2404000e+04   2.0000000e+00   1.0000000e+00   1.2542000e+02   4.0000000e+00
   1.2404000e+04   2.0000000e+00   1.0000000e+00   1.2570000e+02   4.0000000e+00
   1.2404000e+04   2.0000000e+00   1.0000000e+00   1.2602000e+02   4.0000000e+00
   1.2404000e+04   2.0000000e+00   1.0000000e+00   1.2622000e+02   4.0000000e+00
   1.2404000e+04   2.0000000e+00   1.0000000e+00   1.2648000e+02   4.0000000e+00
   1.2404000e+04   2.0000000e+00   1.0000000e+00   1.2666000e+02   4.0000000e+00
   1.2404000e+04   2.0000000e+00   1.0000000e+00   1.2714000e+02   4.0000000e+00
   1.2404000e+04   2.0000000e+00   1.0000000e+00   1.7526000e+02   5.0000000e+00
   1.2404000e+04   2.0000000e+00   1.0000000e+00   3.5520000e+02   1.0000000e+00
   1.2404000e+04   2.0000000e+00   1.0000000e+00   3.4910000e+02   4.0000000e+00
   1.2404000e+04   2.0000000e+00   1.0000000e+00   3.4950000e+02   4.0000000e+00
   1.2404000e+04   2.0000000e+00   1.0000000e+00   3.5014000e+02   4.0000000e+00
   1.2404000e+04   2.0000000e+00   1.0000000e+00   3.5164000e+02   4.0000000e+00
   1.2404000e+04   2.0000000e+00   1.0000000e+00   3.5188000e+02   4.0000000e+00
   1.2404000e+04   2.0000000e+00   1.0000000e+00   3.5254000e+02   4.0000000e+00
   1.2404000e+04   2.0000000e+00   1.0000000e+00   3.5746000e+02   4.0000000e+00
   1.2404000e+04   2.0000000e+00   1.0000000e+00   3.5786000e+02   4.0000000e+00
   1.2404000e+04   2.0000000e+00   1.0000000e+00   3.5792000e+02   4.0000000e+00
   1.2404000e+04   2.0000000e+00   1.0000000e+00   3.5822000e+02   4.0000000e+00
   1.2404000e+04   2.0000000e+00   1.0000000e+00   3.5848000e+02   4.0000000e+00
   1.2404000e+04   2.0000000e+00   1.0000000e+00   3.5880000e+02   4.0000000e+00
   1.2404000e+04   2.0000000e+00   1.0000000e+00   3.5916000e+02   4.0000000e+00
   1.2404000e+04   2.0000000e+00   1.0000000e+00   3.5944000e+02   4.0000000e+00
   1.2404000e+04   2.0000000e+00   1.0000000e+00   3.5968000e+02   4.0000000e+00
   1.2404000e+04   2.0000000e+00   1.0000000e+00   3.5992000e+02   4.0000000e+00
   1.2404000e+04   2.0000000e+00   1.0000000e+00   3.6026000e+02   4.0000000e+00
   1.2404000e+04   2.0000000e+00   1.0000000e+00   3.6068000e+02   4.0000000e+00
   1.2404000e+04   2.0000000e+00   1.0000000e+00   3.6126000e+02   4.0000000e+00
   1.2404000e+04   2.0000000e+00   1.0000000e+00   3.6234000e+02   4.0000000e+00
   1.2404000e+04   2.0000000e+00   1.0000000e+00   3.6290000e+02   4.0000000e+00
   1.2404000e+04   2.0000000e+00   1.0000000e+00   4.0320000e+02   5.0000000e+00
   1.2404000e+04   2.0000000e+00   1.0000000e+00   5.1046000e+02   1.0000000e+00
   1.2404000e+04   2.0000000e+00   1.0000000e+00   5.0274000e+02   4.0000000e+00
   1.2404000e+04   2.0000000e+00   1.0000000e+00   5.0524000e+02   4.0000000e+00
   1.2404000e+04   2.0000000e+00   1.0000000e+00   5.0554000e+02   4.0000000e+00
   1.2404000e+04   2.0000000e+00   1.0000000e+00   5.0582000e+02   4.0000000e+00
   1.2404000e+04   2.0000000e+00   1.0000000e+00   5.0664000e+02   4.0000000e+00
   1.2404000e+04   2.0000000e+00   1.0000000e+00   5.1260000e+02   4.0000000e+00
   1.2404000e+04   2.0000000e+00   1.0000000e+00   5.1296000e+02   4.0000000e+00
   1.2404000e+04   2.0000000e+00   1.0000000e+00   5.1312000e+02   4.0000000e+00
   1.2404000e+04   2.0000000e+00   1.0000000e+00   5.1338000e+02   4.0000000e+00
   1.2404000e+04   2.0000000e+00   1.0000000e+00   5.1398000e+02   4.0000000e+00
   1.2404000e+04   2.0000000e+00   1.0000000e+00   5.1428000e+02   4.0000000e+00
   1.2404000e+04   2.0000000e+00   1.0000000e+00   5.1454000e+02   4.0000000e+00
   1.2404000e+04   2.0000000e+00   1.0000000e+00   5.1492000e+02   4.0000000e+00
   1.2404000e+04   2.0000000e+00   1.0000000e+00   5.1514000e+02   4.0000000e+00
   1.2404000e+04   2.0000000e+00   1.0000000e+00   5.1544000e+02   4.0000000e+00
   1.2404000e+04   2.0000000e+00   1.0000000e+00   5.1624000e+02   4.0000000e+00
   1.2404000e+04   2.0000000e+00   1.0000000e+00   5.1664000e+02   4.0000000e+00
   1.2404000e+04   2.0000000e+00   1.0000000e+00   5.1694000e+02   4.0000000e+00
   1.2404000e+04   2.0000000e+00   1.0000000e+00   5.1722000e+02   4.0000000e+00
   1.2404000e+04   2.0000000e+00   1.0000000e+00   5.1752000e+02   4.0000000e+00
   1.2404000e+04   2.0000000e+00   1.0000000e+00   5.6146000e+02   5.0000000e+00
   1.2404000e+04   2.0000000e+00   1.0000000e+00   1.2419600e+03   1.0000000e+00
   1.2404000e+04   2.0000000e+00   1.0000000e+00   1.2432600e+03   4.0000000e+00
   1.2404000e+04   2.0000000e+00   1.0000000e+00   1.2433800e+03   4.0000000e+00
   1.2404000e+04   2.0000000e+00   1.0000000e+00   1.2441400e+03   4.0000000e+00
   1.2404000e+04   2.0000000e+00   1.0000000e+00   1.2446200e+03   4.0000000e+00
   1.2404000e+04   2.0000000e+00   1.0000000e+00   1.2448000e+03   4.0000000e+00
   1.2404000e+04   2.0000000e+00   1.0000000e+00   1.2458000e+03   4.0000000e+00
   1.2404000e+04   2.0000000e+00   1.0000000e+00   1.2468200e+03   4.0000000e+00
   1.2404000e+04   2.0000000e+00   1.0000000e+00   1.2479800e+03   4.0000000e+00
   1.2404000e+04   2.0000000e+00   1.0000000e+00   1.2482600e+03   4.0000000e+00
   1.2404000e+04   2.0000000e+00   1.0000000e+00   1.2485200e+03   4.0000000e+00
   1.2404000e+04   2.0000000e+00   1.0000000e+00   1.2489400e+03   4.0000000e+00
   1.2404000e+04   2.0000000e+00   1.0000000e+00   1.2949600e+03   5.0000000e+00
   1.2404000e+04   2.0000000e+00   1.0000000e+00   1.4056400e+03   1.0000000e+00
   1.2404000e+04   2.0000000e+00   1.0000000e+00   1.4142000e+03   4.0000000e+00
   1.2404000e+04   2.0000000e+00   1.0000000e+00   1.4146000e+03   4.0000000e+00
   1.2404000e+04   2.0000000e+00   1.0000000e+00   1.4151600e+03   4.0000000e+00
   1.2404000e+04   2.0000000e+00   1.0000000e+00   1.4154000e+03   4.0000000e+00
   1.2404000e+04   2.0000000e+00   1.0000000e+00   1.4158400e+03   4.0000000e+00
   1.2404000e+04   2.0000000e+00   1.0000000e+00   1.4161000e+03   4.0000000e+00
   1.2404000e+04   2.0000000e+00   1.0000000e+00   1.4163600e+03   4.0000000e+00
   1.2404000e+04   2.0000000e+00   1.0000000e+00   1.4166400e+03   4.0000000e+00
   1.2404000e+04   2.0000000e+00   1.0000000e+00   1.4169400e+03   4.0000000e+00
   1.2404000e+04   2.0000000e+00   1.0000000e+00   1.4175800e+03   4.0000000e+00
   1.2404000e+04   2.0000000e+00   1.0000000e+00   1.4178400e+03   4.0000000e+00
   1.2404000e+04   2.0000000e+00   1.0000000e+00   1.4181600e+03   4.0000000e+00
   1.2404000e+04   2.0000000e+00   1.0000000e+00   1.4576400e+03   5.0000000e+00
   1.2404000e+04   2.0000000e+00   1.0000000e+00   1.5810600e+03   1.0000000e+00
   1.2404000e+04   2.0000000e+00   1.0000000e+00   1.5819800e+03   4.0000000e+00
   1.2404000e+04   2.0000000e+00   1.0000000e+00   1.5822600e+03   4.0000000e+00
   1.2404000e+04   2.0000000e+00   1.0000000e+00   1.5829400e+03   4.0000000e+00
   1.2404000e+04   2.0000000e+00   1.0000000e+00   1.5833600e+03   4.0000000e+00
   1.2404000e+04   2.0000000e+00   1.0000000e+00   1.5842200e+03   4.0000000e+00
   1.2404000e+04   2.0000000e+00   1.0000000e+00   1.5855000e+03   4.0000000e+00
   1.2404000e+04   2.0000000e+00   1.0000000e+00   1.5857600e+03   4.0000000e+00
   1.2404000e+04   2.0000000e+00   1.0000000e+00   1.5861800e+03   4.0000000e+00
   1.2404000e+04   2.0000000e+00   1.0000000e+00   1.5865800e+03   4.0000000e+00
   1.2404000e+04   2.0000000e+00   1.0000000e+00   1.6400600e+03   5.0000000e+00
   1.2404000e+04   2.0000000e+00   1.0000000e+00   1.9601800e+03   1.0000000e+00
   1.2404000e+04   2.0000000e+00   1.0000000e+00   1.9619000e+03   4.0000000e+00
   1.2404000e+04   2.0000000e+00   1.0000000e+00   1.9624600e+03   4.0000000e+00
   1.2404000e+04   2.0000000e+00   1.0000000e+00   1.9628200e+03   4.0000000e+00
   1.2404000e+04   2.0000000e+00   1.0000000e+00   1.9633200e+03   4.0000000e+00
   1.2404000e+04   2.0000000e+00   1.0000000e+00   1.9635800e+03   4.0000000e+00
   1.2404000e+04   2.0000000e+00   1.0000000e+00   1.9639800e+03   4.0000000e+00
   1.2404000e+04   2.0000000e+00   1.0000000e+00   1.9643600e+03   4.0000000e+00
   1.2404000e+04   2.0000000e+00   1.0000000e+00   1.9646400e+03   4.0000000e+00
   1.2404000e+04   2.0000000e+00   1.0000000e+00   1.9649600e+03   4.0000000e+00
   1.2404000e+04   2.0000000e+00   1.0000000e+00   1.9658800e+03   4.0000000e+00
   1.2404000e+04   2.0000000e+00   1.0000000e+00   2.0211800e+03   5.0000000e+00
   1.2404000e+04   2.0000000e+00   1.0000000e+00   2.0701800e+03   1.0000000e+00
   1.2404000e+04   2.0000000e+00   1.0000000e+00   2.0721400e+03   4.0000000e+00
   1.2404000e+04   2.0000000e+00   1.0000000e+00   2.0724600e+03   4.0000000e+00
   1.2404000e+04   2.0000000e+00   1.0000000e+00   2.0726800e+03   4.0000000e+00
   1.2404000e+04   2.0000000e+00   1.0000000e+00   2.0730000e+03   4.0000000e+00
   1.2404000e+04   2.0000000e+00   1.0000000e+00   2.0733000e+03   4.0000000e+00
   1.2404000e+04   2.0000000e+00   1.0000000e+00   2.0735800e+03   4.0000000e+00
   1.2404000e+04   2.0000000e+00   1.0000000e+00   2.0738800e+03   4.0000000e+00
   1.2404000e+04   2.0000000e+00   1.0000000e+00   2.0740000e+03   4.0000000e+00
   1.2404000e+04   2.0000000e+00   1.0000000e+00   2.0742400e+03   4.0000000e+00
   1.2404000e+04   2.0000000e+00   1.0000000e+00   2.0743600e+03   4.0000000e+00
   1.2404000e+04   2.0000000e+00   1.0000000e+00   2.0746200e+03   4.0000000e+00
   1.2404000e+04   2.0000000e+00   1.0000000e+00   2.0750600e+03   4.0000000e+00
   1.2404000e+04   2.0000000e+00   1.0000000e+00   2.0752000e+03   4.0000000e+00
   1.2404000e+04   2.0000000e+00   1.0000000e+00   2.0754800e+03   4.0000000e+00
   1.2404000e+04   2.0000000e+00   1.0000000e+00   2.0757400e+03   4.0000000e+00
   1.2404000e+04   2.0000000e+00   1.0000000e+00   2.0761200e+03   4.0000000e+00
   1.2404000e+04   2.0000000e+00   1.0000000e+00   2.0763800e+03   4.0000000e+00
   1.2404000e+04   2.0000000e+00   1.0000000e+00   2.0764800e+03   4.0000000e+00
   1.2404000e+04   2.0000000e+00   1.0000000e+00   2.0768800e+03   4.0000000e+00
   1.2404000e+04   2.0000000e+00   1.0000000e+00   2.0773000e+03   4.0000000e+00
   1.2404000e+04   2.0000000e+00   1.0000000e+00   2.1271800e+03   5.0000000e+00
   1.2404000e+04   2.0000000e+00   1.0000000e+00   2.1741800e+03   1.0000000e+00
   1.2404000e+04   2.0000000e+00   1.0000000e+00   2.1774800e+03   4.0000000e+00
   1.2404000e+04   2.0000000e+00   1.0000000e+00   2.1777200e+03   4.0000000e+00
   1.2404000e+04   2.0000000e+00   1.0000000e+00   2.1781000e+03   4.0000000e+00
   1.2404000e+04   2.0000000e+00   1.0000000e+00   2.1784000e+03   4.0000000e+00
   1.2404000e+04   2.0000000e+00   1.0000000e+00   2.1786000e+03   4.0000000e+00
   1.2404000e+04   2.0000000e+00   1.0000000e+00   2.1789000e+03   4.0000000e+00
   1.2404000e+04   2.0000000e+00   1.0000000e+00   2.1792200e+03   4.0000000e+00
   1.2404000e+04   2.0000000e+00   1.0000000e+00   2.1795000e+03   4.0000000e+00
   1.2404000e+04   2.0000000e+00   1.0000000e+00   2.1799200e+03   4.0000000e+00
   1.2404000e+04   2.0000000e+00   1.0000000e+00   2.1804800e+03   4.0000000e+00
   1.2404000e+04   2.0000000e+00   1.0000000e+00   2.1807800e+03   4.0000000e+00
   1.2404000e+04   2.0000000e+00   1.0000000e+00   2.1811800e+03   4.0000000e+00
   1.2404000e+04   2.0000000e+00   1.0000000e+00   2.2331800e+03   5.0000000e+00
   1.2404000e+04   2.0000000e+00   1.0000000e+00   2.6892800e+03   1.0000000e+00
   1.2404000e+04   2.0000000e+00   1.0000000e+00   2.6934600e+03   4.0000000e+00
   1.2404000e+04   2.0000000e+00   1.0000000e+00   2.6936600e+03   4.0000000e+00
   1.2404000e+04   2.0000000e+00   1.0000000e+00   2.6940400e+03   4.0000000e+00
   1.2404000e+04   2.0000000e+00   1.0000000e+00   2.6944600e+03   4.0000000e+00
   1.2404000e+04   2.0000000e+00   1.0000000e+00   2.6947400e+03   4.0000000e+00
   1.2404000e+04   2.0000000e+00   1.0000000e+00   2.6950200e+03   4.0000000e+00
   1.2404000e+04   2.0000000e+00   1.0000000e+00   2.6954000e+03   4.0000000e+00
   1.2404000e+04   2.0000000e+00   1.0000000e+00   2.6958400e+03   4.0000000e+00
   1.2404000e+04   2.0000000e+00   1.0000000e+00   2.6961000e+03   4.0000000e+00
   1.2404000e+04   2.0000000e+00   1.0000000e+00   2.6968200e+03   4.0000000e+00
   1.2404000e+04   2.0000000e+00   1.0000000e+00   2.6974400e+03   4.0000000e+00
   1.2404000e+04   2.0000000e+00   1.0000000e+00   2.6978600e+03   4.0000000e+00
   1.2404000e+04   2.0000000e+00   1.0000000e+00   2.7532800e+03   5.0000000e+00
   1.2404000e+04   2.0000000e+00   1.0000000e+00   3.3203800e+03   1.0000000e+00
   1.2404000e+04   2.0000000e+00   1.0000000e+00   3.3210600e+03   4.0000000e+00
   1.2404000e+04   2.0000000e+00   1.0000000e+00   3.3212000e+03   4.0000000e+00
   1.2404000e+04   2.0000000e+00   1.0000000e+00   3.3214600e+03   4.0000000e+00
   1.2404000e+04   2.0000000e+00   1.0000000e+00   3.3217600e+03   4.0000000e+00
   1.2404000e+04   2.0000000e+00   1.0000000e+00   3.3219600e+03   4.0000000e+00
   1.2404000e+04   2.0000000e+00   1.0000000e+00   3.3222400e+03   4.0000000e+00
   1.2404000e+04   2.0000000e+00   1.0000000e+00   3.3227600e+03   4.0000000e+00
   1.2404000e+04   2.0000000e+00   1.0000000e+00   3.3229000e+03   4.0000000e+00
   1.2404000e+04   2.0000000e+00   1.0000000e+00   3.3234000e+03   4.0000000e+00
   1.2404000e+04   2.0000000e+00   1.0000000e+00   3.3235200e+03   4.0000000e+00
   1.2404000e+04   2.0000000e+00   1.0000000e+00   3.3248600e+03   4.0000000e+00
   1.2404000e+04   2.0000000e+00   1.0000000e+00   3.3250800e+03   4.0000000e+00
   1.2404000e+04   2.0000000e+00   1.0000000e+00   3.3261400e+03   4.0000000e+00
   1.2404000e+04   2.0000000e+00   1.0000000e+00   3.3265000e+03   4.0000000e+00
   1.2404000e+04   2.0000000e+00   1.0000000e+00   3.3269200e+03   4.0000000e+00
   1.2404000e+04   2.0000000e+00   1.0000000e+00   3.3272000e+03   4.0000000e+00
   1.2404000e+04   2.0000000e+00   1.0000000e+00   3.3793800e+03   5.0000000e+00
   1.2404000e+04   2.0000000e+00   1.0000000e+00   3.4193800e+03   1.0000000e+00
   1.2404000e+04   2.0000000e+00   1.0000000e+00   3.4199400e+03   4.0000000e+00
   1.2404000e+04   2.0000000e+00   1.0000000e+00   3.4204800e+03   4.0000000e+00
   1.2404000e+04   2.0000000e+00   1.0000000e+00   3.4207200e+03   4.0000000e+00
   1.2404000e+04   2.0000000e+00   1.0000000e+00   3.4209200e+03   4.0000000e+00
   1.2404000e+04   2.0000000e+00   1.0000000e+00   3.4221800e+03   4.0000000e+00
   1.2404000e+04   2.0000000e+00   1.0000000e+00   3.4223800e+03   4.0000000e+00
   1.2404000e+04   2.0000000e+00   1.0000000e+00   3.4226800e+03   4.0000000e+00
   1.2404000e+04   2.0000000e+00   1.0000000e+00   3.4228600e+03   4.0000000e+00
   1.2404000e+04   2.0000000e+00   1.0000000e+00   3.4231200e+03   4.0000000e+00
   1.2404000e+04   2.0000000e+00   1.0000000e+00   3.4234200e+03   4.0000000e+00
   1.2404000e+04   2.0000000e+00   1.0000000e+00   3.4237200e+03   4.0000000e+00
   1.2404000e+04   2.0000000e+00   1.0000000e+00   3.4241200e+03   4.0000000e+00
   1.2404000e+04   2.0000000e+00   1.0000000e+00   3.4249200e+03   4.0000000e+00
   1.2404000e+04   2.0000000e+00   1.0000000e+00   3.4254000e+03   4.0000000e+00
   1.2404000e+04   2.0000000e+00   1.0000000e+00   3.4255400e+03   4.0000000e+00
   1.2404000e+04   2.0000000e+00   1.0000000e+00   3.4703800e+03   5.0000000e+00
   1.2404000e+04   2.0000000e+00   1.0000000e+00   3.5945200e+03   1.0000000e+00
   1.2404000e+04   2.0000000e+00   1.0000000e+00   3.5965200e+03   4.0000000e+00
   1.2404000e+04   2.0000000e+00   1.0000000e+00   3.5968800e+03   4.0000000e+00
   1.2404000e+04   2.0000000e+00   1.0000000e+00   3.5972000e+03   4.0000000e+00
   1.2404000e+04   2.0000000e+00   1.0000000e+00   3.5977000e+03   4.0000000e+00
   1.2404000e+04   2.0000000e+00   1.0000000e+00   3.5982600e+03   4.0000000e+00
   1.2404000e+04   2.0000000e+00   1.0000000e+00   3.5988600e+03   4.0000000e+00
   1.2404000e+04   2.0000000e+00   1.0000000e+00   3.5991200e+03   4.0000000e+00
   1.2404000e+04   2.0000000e+00   1.0000000e+00   3.5997000e+03   4.0000000e+00
   1.2404000e+04   2.0000000e+00   1.0000000e+00   3.5999400e+03   4.0000000e+00
   1.2404000e+04   2.0000000e+00   1.0000000e+00   3.6002800e+03   4.0000000e+00
   1.2404000e+04   2.0000000e+00   1.0000000e+00   3.6008800e+03   4.0000000e+00
   1.2404000e+04   2.0000000e+00   1.0000000e+00   3.6555200e+03   5.0000000e+00
   1.2404000e+04   2.0000000e+00   1.0000000e+00   3.7085200e+03   1.0000000e+00
   1.2404000e+04   2.0000000e+00   1.0000000e+00   3.7091200e+03   4.0000000e+00
   1.2404000e+04   2.0000000e+00   1.0000000e+00   3.7094800e+03   4.0000000e+00
   1.2404000e+04   2.0000000e+00   1.0000000e+00   3.7096600e+03   4.0000000e+00
   1.2404000e+04   2.0000000e+00   1.0000000e+00   3.7113800e+03   4.0000000e+00
   1.2404000e+04   2.0000000e+00   1.0000000e+00   3.7117000e+03   4.0000000e+00
   1.2404000e+04   2.0000000e+00   1.0000000e+00   3.7119000e+03   4.0000000e+00
   1.2404000e+04   2.0000000e+00   1.0000000e+00   3.7121400e+03   4.0000000e+00
   1.2404000e+04   2.0000000e+00   1.0000000e+00   3.7123800e+03   4.0000000e+00
   1.2404000e+04   2.0000000e+00   1.0000000e+00   3.7127000e+03   4.0000000e+00
   1.2404000e+04   2.0000000e+00   1.0000000e+00   3.7129600e+03   4.0000000e+00
   1.2404000e+04   2.0000000e+00   1.0000000e+00   3.7132600e+03   4.0000000e+00
   1.2404000e+04   2.0000000e+00   1.0000000e+00   3.7138000e+03   4.0000000e+00
   1.2404000e+04   2.0000000e+00   1.0000000e+00   3.7144000e+03   4.0000000e+00
   1.2404000e+04   2.0000000e+00   1.0000000e+00   3.7705200e+03   5.0000000e+00
   1.2404000e+04   2.0000000e+00   1.0000000e+00   3.8295200e+03   1.0000000e+00
   1.2404000e+04   2.0000000e+00   1.0000000e+00   3.8240400e+03   4.0000000e+00
   1.2404000e+04   2.0000000e+00   1.0000000e+00   3.8315200e+03   4.0000000e+00
   1.2404000e+04   2.0000000e+00   1.0000000e+00   3.8322600e+03   4.0000000e+00
   1.2404000e+04   2.0000000e+00   1.0000000e+00   3.8325600e+03   4.0000000e+00
   1.2404000e+04   2.0000000e+00   1.0000000e+00   3.8328200e+03   4.0000000e+00
   1.2404000e+04   2.0000000e+00   1.0000000e+00   3.8330600e+03   4.0000000e+00
   1.2404000e+04   2.0000000e+00   1.0000000e+00   3.8341600e+03   4.0000000e+00
   1.2404000e+04   2.0000000e+00   1.0000000e+00   3.8345000e+03   4.0000000e+00
   1.2404000e+04   2.0000000e+00   1.0000000e+00   3.8348600e+03   4.0000000e+00
   1.2404000e+04   2.0000000e+00   1.0000000e+00   3.8351800e+03   4.0000000e+00
   1.2404000e+04   2.0000000e+00   1.0000000e+00   3.8935200e+03   5.0000000e+00
   1.2404000e+04   2.0000000e+00   1.0000000e+00   4.1713600e+03   1.0000000e+00
   1.2404000e+04   2.0000000e+00   1.0000000e+00   4.1702600e+03   4.0000000e+00
   1.2404000e+04   2.0000000e+00   1.0000000e+00   4.1717600e+03   4.0000000e+00
   1.2404000e+04   2.0000000e+00   1.0000000e+00   4.1723600e+03   4.0000000e+00
   1.2404000e+04   2.0000000e+00   1.0000000e+00   4.1726400e+03   4.0000000e+00
   1.2404000e+04   2.0000000e+00   1.0000000e+00   4.1728600e+03   4.0000000e+00
   1.2404000e+04   2.0000000e+00   1.0000000e+00   4.1731600e+03   4.0000000e+00
   1.2404000e+04   2.0000000e+00   1.0000000e+00   4.1734800e+03   4.0000000e+00
   1.2404000e+04   2.0000000e+00   1.0000000e+00   4.1740200e+03   4.0000000e+00
   1.2404000e+04   2.0000000e+00   1.0000000e+00   4.1748600e+03   4.0000000e+00
   1.2404000e+04   2.0000000e+00   1.0000000e+00   4.1752200e+03   4.0000000e+00
   1.2404000e+04   2.0000000e+00   1.0000000e+00   4.1755200e+03   4.0000000e+00
   1.2404000e+04   2.0000000e+00   1.0000000e+00   4.1763600e+03   4.0000000e+00
   1.2404000e+04   2.0000000e+00   1.0000000e+00   4.1765800e+03   4.0000000e+00
   1.2404000e+04   2.0000000e+00   1.0000000e+00   4.1768200e+03   4.0000000e+00
   1.2404000e+04   2.0000000e+00   1.0000000e+00   4.1769000e+03   4.0000000e+00
   1.2404000e+04   2.0000000e+00   1.0000000e+00   4.1776200e+03   4.0000000e+00
   1.2404000e+04   2.0000000e+00   1.0000000e+00   4.1784000e+03   4.0000000e+00
   1.2404000e+04   2.0000000e+00   1.0000000e+00   4.1791600e+03   4.0000000e+00
   1.2404000e+04   2.0000000e+00   1.0000000e+00   4.2223600e+03   5.0000000e+00
   1.2404000e+04   2.0000000e+00   1.0000000e+00   4.3149400e+03   1.0000000e+00
   1.2404000e+04   2.0000000e+00   1.0000000e+00   4.3200400e+03   4.0000000e+00
   1.2404000e+04   2.0000000e+00   1.0000000e+00   4.3203400e+03   4.0000000e+00
   1.2404000e+04   2.0000000e+00   1.0000000e+00   4.3204600e+03   4.0000000e+00
   1.2404000e+04   2.0000000e+00   1.0000000e+00   4.3207800e+03   4.0000000e+00
   1.2404000e+04   2.0000000e+00   1.0000000e+00   4.3209800e+03   4.0000000e+00
   1.2404000e+04   2.0000000e+00   1.0000000e+00   4.3216800e+03   4.0000000e+00
   1.2404000e+04   2.0000000e+00   1.0000000e+00   4.3219000e+03   4.0000000e+00
   1.2404000e+04   2.0000000e+00   1.0000000e+00   4.3225200e+03   4.0000000e+00
   1.2404000e+04   2.0000000e+00   1.0000000e+00   4.3699400e+03   5.0000000e+00
   1.2404000e+04   2.0000000e+00   1.0000000e+00   4.5934000e+03   1.0000000e+00
   1.2404000e+04   2.0000000e+00   1.0000000e+00   4.5877600e+03   4.0000000e+00
   1.2404000e+04   2.0000000e+00   1.0000000e+00   4.5943200e+03   4.0000000e+00
   1.2404000e+04   2.0000000e+00   1.0000000e+00   4.5945400e+03   4.0000000e+00
   1.2404000e+04   2.0000000e+00   1.0000000e+00   4.5948800e+03   4.0000000e+00
   1.2404000e+04   2.0000000e+00   1.0000000e+00   4.5950800e+03   4.0000000e+00
   1.2404000e+04   2.0000000e+00   1.0000000e+00   4.5956200e+03   4.0000000e+00
   1.2404000e+04   2.0000000e+00   1.0000000e+00   4.5958800e+03   4.0000000e+00
   1.2404000e+04   2.0000000e+00   1.0000000e+00   4.5961200e+03   4.0000000e+00
   1.2404000e+04   2.0000000e+00   1.0000000e+00   4.5965600e+03   4.0000000e+00
   1.2404000e+04   2.0000000e+00   1.0000000e+00   4.5967600e+03   4.0000000e+00
   1.2404000e+04   2.0000000e+00   1.0000000e+00   4.5971600e+03   4.0000000e+00
   1.2404000e+04   2.0000000e+00   1.0000000e+00   4.5974600e+03   4.0000000e+00
   1.2404000e+04   2.0000000e+00   1.0000000e+00   4.5980800e+03   4.0000000e+00
   1.2404000e+04   2.0000000e+00   1.0000000e+00   4.5983400e+03   4.0000000e+00
   1.2404000e+04   2.0000000e+00   1.0000000e+00   4.5986400e+03   4.0000000e+00
   1.2404000e+04   2.0000000e+00   1.0000000e+00   4.5990600e+03   4.0000000e+00
   1.2404000e+04   2.0000000e+00   1.0000000e+00   4.6001200e+03   4.0000000e+00
   1.2404000e+04   2.0000000e+00   1.0000000e+00   4.6534000e+03   5.0000000e+00
   1.2404000e+04   2.0000000e+00   1.0000000e+00   5.3510800e+03   1.0000000e+00
   1.2404000e+04   2.0000000e+00   1.0000000e+00   5.3522200e+03   4.0000000e+00
   1.2404000e+04   2.0000000e+00   1.0000000e+00   5.3526000e+03   4.0000000e+00
   1.2404000e+04   2.0000000e+00   1.0000000e+00   5.3528200e+03   4.0000000e+00
   1.2404000e+04   2.0000000e+00   1.0000000e+00   5.3533600e+03   4.0000000e+00
   1.2404000e+04   2.0000000e+00   1.0000000e+00   5.3536200e+03   4.0000000e+00
   1.2404000e+04   2.0000000e+00   1.0000000e+00   5.3538200e+03   4.0000000e+00
   1.2404000e+04   2.0000000e+00   1.0000000e+00   5.3542200e+03   4.0000000e+00
   1.2404000e+04   2.0000000e+00   1.0000000e+00   5.3544200e+03   4.0000000e+00
   1.2404000e+04   2.0000000e+00   1.0000000e+00   5.3547000e+03   4.0000000e+00
   1.2404000e+04   2.0000000e+00   1.0000000e+00   5.3549600e+03   4.0000000e+00
   1.2404000e+04   2.0000000e+00   1.0000000e+00   5.3558400e+03   4.0000000e+00
   1.2404000e+04   2.0000000e+00   1.0000000e+00   5.3561400e+03   4.0000000e+00
   1.2404000e+04   2.0000000e+00   1.0000000e+00   5.4150800e+03   5.0000000e+00
   1.2404000e+04   2.0000000e+00   1.0000000e+00   5.6234200e+03   1.0000000e+00
   1.2404000e+04   2.0000000e+00   1.0000000e+00   5.6275600e+03   4.0000000e+00
   1.2404000e+04   2.0000000e+00   1.0000000e+00   5.6276800e+03   4.0000000e+00
   1.2404000e+04   2.0000000e+00   1.0000000e+00   5.6280800e+03   4.0000000e+00
   1.2404000e+04   2.0000000e+00   1.0000000e+00   5.6289000e+03   4.0000000e+00
   1.2404000e+04   2.0000000e+00   1.0000000e+00   5.6291200e+03   4.0000000e+00
   1.2404000e+04   2.0000000e+00   1.0000000e+00   5.6294800e+03   4.0000000e+00
   1.2404000e+04   2.0000000e+00   1.0000000e+00   5.6297800e+03   4.0000000e+00
   1.2404000e+04   2.0000000e+00   1.0000000e+00   5.6300600e+03   4.0000000e+00
   1.2404000e+04   2.0000000e+00   1.0000000e+00   5.6306800e+03   4.0000000e+00
   1.2404000e+04   2.0000000e+00   1.0000000e+00   5.6312600e+03   4.0000000e+00
   1.2404000e+04   2.0000000e+00   1.0000000e+00   5.6724200e+03   5.0000000e+00
   1.2404000e+04   2.0000000e+00   1.0000000e+00   5.8054200e+03   1.0000000e+00
   1.2404000e+04   2.0000000e+00   1.0000000e+00   5.8078800e+03   4.0000000e+00
   1.2404000e+04   2.0000000e+00   1.0000000e+00   5.8082600e+03   4.0000000e+00
   1.2404000e+04   2.0000000e+00   1.0000000e+00   5.8087200e+03   4.0000000e+00
   1.2404000e+04   2.0000000e+00   1.0000000e+00   5.8089000e+03   4.0000000e+00
   1.2404000e+04   2.0000000e+00   1.0000000e+00   5.8095200e+03   4.0000000e+00
   1.2404000e+04   2.0000000e+00   1.0000000e+00   5.8098000e+03   4.0000000e+00
   1.2404000e+04   2.0000000e+00   1.0000000e+00   5.8101200e+03   4.0000000e+00
   1.2404000e+04   2.0000000e+00   1.0000000e+00   5.8108200e+03   4.0000000e+00
   1.2404000e+04   2.0000000e+00   1.0000000e+00   5.8574200e+03   5.0000000e+00
   1.2404000e+04   2.0000000e+00   1.0000000e+00   6.0400200e+03   1.0000000e+00
   1.2404000e+04   2.0000000e+00   1.0000000e+00   6.0347000e+03   4.0000000e+00
   1.2404000e+04   2.0000000e+00   1.0000000e+00   6.0413600e+03   4.0000000e+00
   1.2404000e+04   2.0000000e+00   1.0000000e+00   6.0416000e+03   4.0000000e+00
   1.2404000e+04   2.0000000e+00   1.0000000e+00   6.0419800e+03   4.0000000e+00
   1.2404000e+04   2.0000000e+00   1.0000000e+00   6.0421600e+03   4.0000000e+00
   1.2404000e+04   2.0000000e+00   1.0000000e+00   6.0425000e+03   4.0000000e+00
   1.2404000e+04   2.0000000e+00   1.0000000e+00   6.0428400e+03   4.0000000e+00
   1.2404000e+04   2.0000000e+00   1.0000000e+00   6.0438800e+03   4.0000000e+00
   1.2404000e+04   2.0000000e+00   1.0000000e+00   6.0445000e+03   4.0000000e+00
   1.2404000e+04   2.0000000e+00   1.0000000e+00   6.0447600e+03   4.0000000e+00
   1.2404000e+04   2.0000000e+00   1.0000000e+00   6.0451400e+03   4.0000000e+00
   1.2404000e+04   2.0000000e+00   1.0000000e+00   6.0458200e+03   4.0000000e+00
   1.2404000e+04   2.0000000e+00   1.0000000e+00   6.0463200e+03   4.0000000e+00
   1.2404000e+04   2.0000000e+00   1.0000000e+00   6.0472400e+03   4.0000000e+00
   1.2404000e+04   2.0000000e+00   1.0000000e+00   6.0476000e+03   4.0000000e+00
   1.2404000e+04   2.0000000e+00   1.0000000e+00   6.0821000e+03   4.0000000e+00
   1.2404000e+04   2.0000000e+00   1.0000000e+00   6.0990200e+03   5.0000000e+00
   1.2404000e+04   2.0000000e+00   1.0000000e+00   6.4485000e+03   1.0000000e+00
   1.2404000e+04   2.0000000e+00   1.0000000e+00   6.4411400e+03   4.0000000e+00
   1.2404000e+04   2.0000000e+00   1.0000000e+00   6.4508600e+03   4.0000000e+00
   1.2404000e+04   2.0000000e+00   1.0000000e+00   6.4515200e+03   4.0000000e+00
   1.2404000e+04   2.0000000e+00   1.0000000e+00   6.4519200e+03   4.0000000e+00
   1.2404000e+04   2.0000000e+00   1.0000000e+00   6.4532600e+03   4.0000000e+00
   1.2404000e+04   2.0000000e+00   1.0000000e+00   6.4534600e+03   4.0000000e+00
   1.2404000e+04   2.0000000e+00   1.0000000e+00   6.4537600e+03   4.0000000e+00
   1.2404000e+04   2.0000000e+00   1.0000000e+00   6.4540400e+03   4.0000000e+00
   1.2404000e+04   2.0000000e+00   1.0000000e+00   6.4543600e+03   4.0000000e+00
   1.2404000e+04   2.0000000e+00   1.0000000e+00   6.4546800e+03   4.0000000e+00
   1.2404000e+04   2.0000000e+00   1.0000000e+00   6.4549600e+03   4.0000000e+00
   1.2404000e+04   2.0000000e+00   1.0000000e+00   6.5035000e+03   5.0000000e+00
   1.2404000e+04   2.0000000e+00   1.0000000e+00   6.8680600e+03   1.0000000e+00
   1.2404000e+04   2.0000000e+00   1.0000000e+00   6.8703000e+03   4.0000000e+00
   1.2404000e+04   2.0000000e+00   1.0000000e+00   6.8707200e+03   4.0000000e+00
   1.2404000e+04   2.0000000e+00   1.0000000e+00   6.8709200e+03   4.0000000e+00
   1.2404000e+04   2.0000000e+00   1.0000000e+00   6.8712400e+03   4.0000000e+00
   1.2404000e+04   2.0000000e+00   1.0000000e+00   6.8716200e+03   4.0000000e+00
   1.2404000e+04   2.0000000e+00   1.0000000e+00   6.8719400e+03   4.0000000e+00
   1.2404000e+04   2.0000000e+00   1.0000000e+00   6.8724600e+03   4.0000000e+00
   1.2404000e+04   2.0000000e+00   1.0000000e+00   6.8727400e+03   4.0000000e+00
   1.2404000e+04   2.0000000e+00   1.0000000e+00   6.8729600e+03   4.0000000e+00
   1.2404000e+04   2.0000000e+00   1.0000000e+00   6.8733000e+03   4.0000000e+00
   1.2404000e+04   2.0000000e+00   1.0000000e+00   6.8735800e+03   4.0000000e+00
   1.2404000e+04   2.0000000e+00   1.0000000e+00   6.8739400e+03   4.0000000e+00
   1.2404000e+04   2.0000000e+00   1.0000000e+00   6.8741200e+03   4.0000000e+00
   1.2404000e+04   2.0000000e+00   1.0000000e+00   6.8743600e+03   4.0000000e+00
   1.2404000e+04   2.0000000e+00   1.0000000e+00   6.9078600e+03   4.0000000e+00
   1.2404000e+04   2.0000000e+00   1.0000000e+00   6.9080600e+03   4.0000000e+00
   1.2404000e+04   2.0000000e+00   1.0000000e+00   6.9220600e+03   5.0000000e+00
   1.2404000e+04   2.0000000e+00   1.0000000e+00   7.0640600e+03   1.0000000e+00
   1.2404000e+04   2.0000000e+00   1.0000000e+00   7.0681200e+03   4.0000000e+00
   1.2404000e+04   2.0000000e+00   1.0000000e+00   7.0685600e+03   4.0000000e+00
   1.2404000e+04   2.0000000e+00   1.0000000e+00   7.0688600e+03   4.0000000e+00
   1.2404000e+04   2.0000000e+00   1.0000000e+00   7.0691000e+03   4.0000000e+00
   1.2404000e+04   2.0000000e+00   1.0000000e+00   7.0694200e+03   4.0000000e+00
   1.2404000e+04   2.0000000e+00   1.0000000e+00   7.0698200e+03   4.0000000e+00
   1.2404000e+04   2.0000000e+00   1.0000000e+00   7.0700400e+03   4.0000000e+00
   1.2404000e+04   2.0000000e+00   1.0000000e+00   7.0703800e+03   4.0000000e+00
   1.2404000e+04   2.0000000e+00   1.0000000e+00   7.0706000e+03   4.0000000e+00
   1.2404000e+04   2.0000000e+00   1.0000000e+00   7.0709000e+03   4.0000000e+00
   1.2404000e+04   2.0000000e+00   1.0000000e+00   7.0712600e+03   4.0000000e+00
   1.2404000e+04   2.0000000e+00   1.0000000e+00   7.0717800e+03   4.0000000e+00
   1.2404000e+04   2.0000000e+00   1.0000000e+00   7.0722600e+03   4.0000000e+00
   1.2404000e+04   2.0000000e+00   1.0000000e+00   7.1120600e+03   5.0000000e+00
   1.2404000e+04   2.0000000e+00   1.0000000e+00             Inf   6.0000000e+00
   1.2404000e+04   2.0000000e+00   3.0000000e+00   6.1146000e+02   3.0000000e+00
   1.2404000e+04   2.0000000e+00   3.0000000e+00   6.1610000e+02   4.0000000e+00
   1.2404000e+04   2.0000000e+00   3.0000000e+00   6.1684000e+02   4.0000000e+00
   1.2404000e+04   2.0000000e+00   3.0000000e+00   6.1788000e+02   4.0000000e+00
   1.2404000e+04   2.0000000e+00   3.0000000e+00   6.1828000e+02   4.0000000e+00
   1.2404000e+04   2.0000000e+00   3.0000000e+00   6.1886000e+02   4.0000000e+00
   1.2404000e+04   2.0000000e+00   3.0000000e+00   6.1928000e+02   4.0000000e+00
   1.2404000e+04   2.0000000e+00   3.0000000e+00   6.2210000e+02   4.0000000e+00
   1.2404000e+04   2.0000000e+00   3.0000000e+00   6.2252000e+02   4.0000000e+00
   1.2404000e+04   2.0000000e+00   3.0000000e+00   6.2282000e+02   4.0000000e+00
   1.2404000e+04   2.0000000e+00   3.0000000e+00   6.2316000e+02   4.0000000e+00
   1.2404000e+04   2.0000000e+00   3.0000000e+00   6.2374000e+02   4.0000000e+00
   1.2404000e+04   2.0000000e+00   3.0000000e+00   6.2398000e+02   4.0000000e+00
   1.2404000e+04   2.0000000e+00   3.0000000e+00   6.2406000e+02   4.0000000e+00
   1.2404000e+04   2.0000000e+00   3.0000000e+00   6.2422000e+02   4.0000000e+00
   1.2404000e+04   2.0000000e+00   3.0000000e+00   6.2464000e+02   4.0000000e+00
   1.2404000e+04   2.0000000e+00   3.0000000e+00   6.2546000e+02   4.0000000e+00
   1.2404000e+04   2.0000000e+00   3.0000000e+00   6.2562000e+02   4.0000000e+00
   1.2404000e+04   2.0000000e+00   3.0000000e+00   6.2616000e+02   4.0000000e+00
   1.2404000e+04   2.0000000e+00   3.0000000e+00   6.2650000e+02   4.0000000e+00
   1.2404000e+04   2.0000000e+00   3.0000000e+00   6.2682000e+02   4.0000000e+00
   1.2404000e+04   2.0000000e+00   3.0000000e+00   6.2702000e+02   4.0000000e+00
   1.2404000e+04   2.0000000e+00   3.0000000e+00   6.2740000e+02   4.0000000e+00
   1.2404000e+04   2.0000000e+00   3.0000000e+00   6.2772000e+02   4.0000000e+00
   1.2404000e+04   2.0000000e+00   3.0000000e+00   6.2824000e+02   4.0000000e+00
   1.2404000e+04   2.0000000e+00   3.0000000e+00   6.2844000e+02   4.0000000e+00
   1.2404000e+04   2.0000000e+00   3.0000000e+00   6.2886000e+02   4.0000000e+00
   1.2404000e+04   2.0000000e+00   3.0000000e+00   6.2960000e+02   4.0000000e+00
   1.2404000e+04   2.0000000e+00   3.0000000e+00   6.3000000e+02   4.0000000e+00
   1.2404000e+04   2.0000000e+00   3.0000000e+00   6.3032000e+02   4.0000000e+00
   1.2404000e+04   2.0000000e+00   3.0000000e+00   6.3066000e+02   4.0000000e+00
   1.2404000e+04   2.0000000e+00   3.0000000e+00   6.3126000e+02   4.0000000e+00
   1.2404000e+04   2.0000000e+00   3.0000000e+00   6.3214000e+02   4.0000000e+00
   1.2404000e+04   2.0000000e+00   3.0000000e+00   6.3254000e+02   4.0000000e+00
   1.2404000e+04   2.0000000e+00   3.0000000e+00   6.3284000e+02   4.0000000e+00
   1.2404000e+04   2.0000000e+00   3.0000000e+00   6.3368000e+02   4.0000000e+00
   1.2404000e+04   2.0000000e+00   3.0000000e+00   6.3422000e+02   4.0000000e+00
   1.2404000e+04   2.0000000e+00   3.0000000e+00   6.3472000e+02   4.0000000e+00
   1.2404000e+04   2.0000000e+00   3.0000000e+00   6.3502000e+02   4.0000000e+00
   1.2404000e+04   2.0000000e+00   3.0000000e+00   6.3560000e+02   4.0000000e+00
   1.2404000e+04   2.0000000e+00   3.0000000e+00   6.3620000e+02   4.0000000e+00
   1.2404000e+04   2.0000000e+00   3.0000000e+00   6.3666000e+02   4.0000000e+00
   1.2404000e+04   2.0000000e+00   3.0000000e+00   6.3672000e+02   4.0000000e+00
   1.2404000e+04   2.0000000e+00   3.0000000e+00   6.3702000e+02   4.0000000e+00
   1.2404000e+04   2.0000000e+00   3.0000000e+00   6.3728000e+02   4.0000000e+00
   1.2404000e+04   2.0000000e+00   3.0000000e+00   6.3962000e+02   4.0000000e+00
   1.2404000e+04   2.0000000e+00   3.0000000e+00   6.4002000e+02   4.0000000e+00
   1.2404000e+04   2.0000000e+00   3.0000000e+00   6.4042000e+02   4.0000000e+00
   1.2404000e+04   2.0000000e+00   3.0000000e+00   6.4084000e+02   4.0000000e+00
   1.2404000e+04   2.0000000e+00   3.0000000e+00   6.4216000e+02   4.0000000e+00
   1.2404000e+04   2.0000000e+00   3.0000000e+00   6.6546000e+02   5.0000000e+00
   1.2404000e+04   2.0000000e+00   3.0000000e+00   7.3670000e+02   3.0000000e+00
   1.2404000e+04   2.0000000e+00   3.0000000e+00   7.4170000e+02   4.0000000e+00
   1.2404000e+04   2.0000000e+00   3.0000000e+00   7.4376000e+02   4.0000000e+00
   1.2404000e+04   2.0000000e+00   3.0000000e+00   7.4408000e+02   4.0000000e+00
   1.2404000e+04   2.0000000e+00   3.0000000e+00   7.4436000e+02   4.0000000e+00
   1.2404000e+04   2.0000000e+00   3.0000000e+00   7.4448000e+02   4.0000000e+00
   1.2404000e+04   2.0000000e+00   3.0000000e+00   7.4510000e+02   4.0000000e+00
   1.2404000e+04   2.0000000e+00   3.0000000e+00   7.4542000e+02   4.0000000e+00
   1.2404000e+04   2.0000000e+00   3.0000000e+00   7.4562000e+02   4.0000000e+00
   1.2404000e+04   2.0000000e+00   3.0000000e+00   7.4588000e+02   4.0000000e+00
   1.2404000e+04   2.0000000e+00   3.0000000e+00   7.4620000e+02   4.0000000e+00
   1.2404000e+04   2.0000000e+00   3.0000000e+00   7.4692000e+02   4.0000000e+00
   1.2404000e+04   2.0000000e+00   3.0000000e+00   7.4728000e+02   4.0000000e+00
   1.2404000e+04   2.0000000e+00   3.0000000e+00   7.4756000e+02   4.0000000e+00
   1.2404000e+04   2.0000000e+00   3.0000000e+00   7.4780000e+02   4.0000000e+00
   1.2404000e+04   2.0000000e+00   3.0000000e+00   7.4820000e+02   4.0000000e+00
   1.2404000e+04   2.0000000e+00   3.0000000e+00   7.4840000e+02   4.0000000e+00
   1.2404000e+04   2.0000000e+00   3.0000000e+00   7.4894000e+02   4.0000000e+00
   1.2404000e+04   2.0000000e+00   3.0000000e+00   7.4958000e+02   4.0000000e+00
   1.2404000e+04   2.0000000e+00   3.0000000e+00   7.4978000e+02   4.0000000e+00
   1.2404000e+04   2.0000000e+00   3.0000000e+00   7.5044000e+02   4.0000000e+00
   1.2404000e+04   2.0000000e+00   3.0000000e+00   7.5134000e+02   4.0000000e+00
   1.2404000e+04   2.0000000e+00   3.0000000e+00   7.5190000e+02   4.0000000e+00
   1.2404000e+04   2.0000000e+00   3.0000000e+00   7.5266000e+02   4.0000000e+00
   1.2404000e+04   2.0000000e+00   3.0000000e+00   7.5326000e+02   4.0000000e+00
   1.2404000e+04   2.0000000e+00   3.0000000e+00   7.5380000e+02   4.0000000e+00
   1.2404000e+04   2.0000000e+00   3.0000000e+00   7.5446000e+02   4.0000000e+00
   1.2404000e+04   2.0000000e+00   3.0000000e+00   7.5476000e+02   4.0000000e+00
   1.2404000e+04   2.0000000e+00   3.0000000e+00   7.5494000e+02   4.0000000e+00
   1.2404000e+04   2.0000000e+00   3.0000000e+00   7.5526000e+02   4.0000000e+00
   1.2404000e+04   2.0000000e+00   3.0000000e+00   7.5574000e+02   4.0000000e+00
   1.2404000e+04   2.0000000e+00   3.0000000e+00   7.5608000e+02   4.0000000e+00
   1.2404000e+04   2.0000000e+00   3.0000000e+00   7.5638000e+02   4.0000000e+00
   1.2404000e+04   2.0000000e+00   3.0000000e+00   7.5656000e+02   4.0000000e+00
   1.2404000e+04   2.0000000e+00   3.0000000e+00   7.5676000e+02   4.0000000e+00
   1.2404000e+04   2.0000000e+00   3.0000000e+00   7.5690000e+02   4.0000000e+00
   1.2404000e+04   2.0000000e+00   3.0000000e+00   7.5714000e+02   4.0000000e+00
   1.2404000e+04   2.0000000e+00   3.0000000e+00   7.5730000e+02   4.0000000e+00
   1.2404000e+04   2.0000000e+00   3.0000000e+00   7.5790000e+02   4.0000000e+00
   1.2404000e+04   2.0000000e+00   3.0000000e+00   7.5808000e+02   4.0000000e+00
   1.2404000e+04   2.0000000e+00   3.0000000e+00   7.5822000e+02   4.0000000e+00
   1.2404000e+04   2.0000000e+00   3.0000000e+00   7.5888000e+02   4.0000000e+00
   1.2404000e+04   2.0000000e+00   3.0000000e+00   7.5922000e+02   4.0000000e+00
   1.2404000e+04   2.0000000e+00   3.0000000e+00   7.5940000e+02   4.0000000e+00
   1.2404000e+04   2.0000000e+00   3.0000000e+00   7.5988000e+02   4.0000000e+00
   1.2404000e+04   2.0000000e+00   3.0000000e+00   7.6070000e+02   4.0000000e+00
   1.2404000e+04   2.0000000e+00   3.0000000e+00   7.6164000e+02   4.0000000e+00
   1.2404000e+04   2.0000000e+00   3.0000000e+00   7.6238000e+02   4.0000000e+00
   1.2404000e+04   2.0000000e+00   3.0000000e+00   7.6274000e+02   4.0000000e+00
   1.2404000e+04   2.0000000e+00   3.0000000e+00   7.9870000e+02   5.0000000e+00
   1.2404000e+04   2.0000000e+00   3.0000000e+00   8.9176000e+02   3.0000000e+00
   1.2404000e+04   2.0000000e+00   3.0000000e+00   8.8446000e+02   4.0000000e+00
   1.2404000e+04   2.0000000e+00   3.0000000e+00   8.8732000e+02   4.0000000e+00
   1.2404000e+04   2.0000000e+00   3.0000000e+00   8.8856000e+02   4.0000000e+00
   1.2404000e+04   2.0000000e+00   3.0000000e+00   8.9520000e+02   4.0000000e+00
   1.2404000e+04   2.0000000e+00   3.0000000e+00   8.9544000e+02   4.0000000e+00
   1.2404000e+04   2.0000000e+00   3.0000000e+00   8.9602000e+02   4.0000000e+00
   1.2404000e+04   2.0000000e+00   3.0000000e+00   9.0020000e+02   4.0000000e+00
   1.2404000e+04   2.0000000e+00   3.0000000e+00   9.0164000e+02   4.0000000e+00
   1.2404000e+04   2.0000000e+00   3.0000000e+00   9.0368000e+02   4.0000000e+00
   1.2404000e+04   2.0000000e+00   3.0000000e+00   9.0418000e+02   4.0000000e+00
   1.2404000e+04   2.0000000e+00   3.0000000e+00   9.0470000e+02   4.0000000e+00
   1.2404000e+04   2.0000000e+00   3.0000000e+00   9.0498000e+02   4.0000000e+00
   1.2404000e+04   2.0000000e+00   3.0000000e+00   9.0516000e+02   4.0000000e+00
   1.2404000e+04   2.0000000e+00   3.0000000e+00   9.0552000e+02   4.0000000e+00
   1.2404000e+04   2.0000000e+00   3.0000000e+00   9.0602000e+02   4.0000000e+00
   1.2404000e+04   2.0000000e+00   3.0000000e+00   9.0676000e+02   4.0000000e+00
   1.2404000e+04   2.0000000e+00   3.0000000e+00   9.0772000e+02   4.0000000e+00
   1.2404000e+04   2.0000000e+00   3.0000000e+00   9.0788000e+02   4.0000000e+00
   1.2404000e+04   2.0000000e+00   3.0000000e+00   9.0858000e+02   4.0000000e+00
   1.2404000e+04   2.0000000e+00   3.0000000e+00   9.0894000e+02   4.0000000e+00
   1.2404000e+04   2.0000000e+00   3.0000000e+00   9.0950000e+02   4.0000000e+00
   1.2404000e+04   2.0000000e+00   3.0000000e+00   9.1000000e+02   4.0000000e+00
   1.2404000e+04   2.0000000e+00   3.0000000e+00   9.1040000e+02   4.0000000e+00
   1.2404000e+04   2.0000000e+00   3.0000000e+00   9.1106000e+02   4.0000000e+00
   1.2404000e+04   2.0000000e+00   3.0000000e+00   9.1192000e+02   4.0000000e+00
   1.2404000e+04   2.0000000e+00   3.0000000e+00   9.1264000e+02   4.0000000e+00
   1.2404000e+04   2.0000000e+00   3.0000000e+00   9.1572000e+02   4.0000000e+00
   1.2404000e+04   2.0000000e+00   3.0000000e+00   9.1620000e+02   4.0000000e+00
   1.2404000e+04   2.0000000e+00   3.0000000e+00   9.3844000e+02   4.0000000e+00
   1.2404000e+04   2.0000000e+00   3.0000000e+00   9.3940000e+02   4.0000000e+00
   1.2404000e+04   2.0000000e+00   3.0000000e+00   9.4248000e+02   4.0000000e+00
   1.2404000e+04   2.0000000e+00   3.0000000e+00   9.4336000e+02   4.0000000e+00
   1.2404000e+04   2.0000000e+00   3.0000000e+00   9.4276000e+02   5.0000000e+00
   1.2404000e+04   2.0000000e+00   3.0000000e+00   9.8376000e+02   3.0000000e+00
   1.2404000e+04   2.0000000e+00   3.0000000e+00   9.9174000e+02   4.0000000e+00
   1.2404000e+04   2.0000000e+00   3.0000000e+00   9.9362000e+02   4.0000000e+00
   1.2404000e+04   2.0000000e+00   3.0000000e+00   9.9548000e+02   4.0000000e+00
   1.2404000e+04   2.0000000e+00   3.0000000e+00   9.9810000e+02   4.0000000e+00
   1.2404000e+04   2.0000000e+00   3.0000000e+00   9.9874000e+02   4.0000000e+00
   1.2404000e+04   2.0000000e+00   3.0000000e+00   1.0000400e+03   4.0000000e+00
   1.2404000e+04   2.0000000e+00   3.0000000e+00   1.0007800e+03   4.0000000e+00
   1.2404000e+04   2.0000000e+00   3.0000000e+00   1.0011600e+03   4.0000000e+00
   1.2404000e+04   2.0000000e+00   3.0000000e+00   1.0014800e+03   4.0000000e+00
   1.2404000e+04   2.0000000e+00   3.0000000e+00   1.0021000e+03   4.0000000e+00
   1.2404000e+04   2.0000000e+00   3.0000000e+00   1.0026200e+03   4.0000000e+00
   1.2404000e+04   2.0000000e+00   3.0000000e+00   1.0029200e+03   4.0000000e+00
   1.2404000e+04   2.0000000e+00   3.0000000e+00   1.0033800e+03   4.0000000e+00
   1.2404000e+04   2.0000000e+00   3.0000000e+00   1.0053000e+03   4.0000000e+00
   1.2404000e+04   2.0000000e+00   3.0000000e+00   1.0407600e+03   5.0000000e+00
   1.2404000e+04   2.0000000e+00   3.0000000e+00   1.7899000e+03   3.0000000e+00
   1.2404000e+04   2.0000000e+00   3.0000000e+00   1.7931800e+03   4.0000000e+00
   1.2404000e+04   2.0000000e+00   3.0000000e+00   1.7954000e+03   4.0000000e+00
   1.2404000e+04   2.0000000e+00   3.0000000e+00   1.7955800e+03   4.0000000e+00
   1.2404000e+04   2.0000000e+00   3.0000000e+00   1.7958800e+03   4.0000000e+00
   1.2404000e+04   2.0000000e+00   3.0000000e+00   1.7972800e+03   4.0000000e+00
   1.2404000e+04   2.0000000e+00   3.0000000e+00   1.7974800e+03   4.0000000e+00
   1.2404000e+04   2.0000000e+00   3.0000000e+00   1.7978800e+03   4.0000000e+00
   1.2404000e+04   2.0000000e+00   3.0000000e+00   1.7985600e+03   4.0000000e+00
   1.2404000e+04   2.0000000e+00   3.0000000e+00   1.7989200e+03   4.0000000e+00
   1.2404000e+04   2.0000000e+00   3.0000000e+00   1.7992600e+03   4.0000000e+00
   1.2404000e+04   2.0000000e+00   3.0000000e+00   1.8005400e+03   4.0000000e+00
   1.2404000e+04   2.0000000e+00   3.0000000e+00   1.8015000e+03   4.0000000e+00
   1.2404000e+04   2.0000000e+00   3.0000000e+00   1.8021400e+03   4.0000000e+00
   1.2404000e+04   2.0000000e+00   3.0000000e+00   1.8025600e+03   4.0000000e+00
   1.2404000e+04   2.0000000e+00   3.0000000e+00   1.8095400e+03   4.0000000e+00
   1.2404000e+04   2.0000000e+00   3.0000000e+00   1.8100200e+03   4.0000000e+00
   1.2404000e+04   2.0000000e+00   3.0000000e+00   1.8106400e+03   4.0000000e+00
   1.2404000e+04   2.0000000e+00   3.0000000e+00   1.8107800e+03   4.0000000e+00
   1.2404000e+04   2.0000000e+00   3.0000000e+00   1.8113600e+03   4.0000000e+00
   1.2404000e+04   2.0000000e+00   3.0000000e+00   1.8123200e+03   4.0000000e+00
   1.2404000e+04   2.0000000e+00   3.0000000e+00   1.8127600e+03   4.0000000e+00
   1.2404000e+04   2.0000000e+00   3.0000000e+00   1.8130400e+03   4.0000000e+00
   1.2404000e+04   2.0000000e+00   3.0000000e+00   1.8136200e+03   4.0000000e+00
   1.2404000e+04   2.0000000e+00   3.0000000e+00   1.8519000e+03   5.0000000e+00
   1.2404000e+04   2.0000000e+00   3.0000000e+00   2.3604600e+03   3.0000000e+00
   1.2404000e+04   2.0000000e+00   3.0000000e+00   2.3670800e+03   4.0000000e+00
   1.2404000e+04   2.0000000e+00   3.0000000e+00   2.3739000e+03   4.0000000e+00
   1.2404000e+04   2.0000000e+00   3.0000000e+00   2.3743400e+03   4.0000000e+00
   1.2404000e+04   2.0000000e+00   3.0000000e+00   2.3750600e+03   4.0000000e+00
   1.2404000e+04   2.0000000e+00   3.0000000e+00   2.3811000e+03   4.0000000e+00
   1.2404000e+04   2.0000000e+00   3.0000000e+00   2.3848800e+03   4.0000000e+00
   1.2404000e+04   2.0000000e+00   3.0000000e+00   2.3885000e+03   4.0000000e+00
   1.2404000e+04   2.0000000e+00   3.0000000e+00   2.3890000e+03   4.0000000e+00
   1.2404000e+04   2.0000000e+00   3.0000000e+00   2.3892400e+03   4.0000000e+00
   1.2404000e+04   2.0000000e+00   3.0000000e+00   2.3893800e+03   4.0000000e+00
   1.2404000e+04   2.0000000e+00   3.0000000e+00   2.3897200e+03   4.0000000e+00
   1.2404000e+04   2.0000000e+00   3.0000000e+00   2.3902000e+03   4.0000000e+00
   1.2404000e+04   2.0000000e+00   3.0000000e+00   2.3937600e+03   4.0000000e+00
   1.2404000e+04   2.0000000e+00   3.0000000e+00   2.3938800e+03   4.0000000e+00
   1.2404000e+04   2.0000000e+00   3.0000000e+00   2.3943000e+03   4.0000000e+00
   1.2404000e+04   2.0000000e+00   3.0000000e+00   2.3946600e+03   4.0000000e+00
   1.2404000e+04   2.0000000e+00   3.0000000e+00   2.3955400e+03   4.0000000e+00
   1.2404000e+04   2.0000000e+00   3.0000000e+00   2.3962600e+03   4.0000000e+00
   1.2404000e+04   2.0000000e+00   3.0000000e+00   2.3968600e+03   4.0000000e+00
   1.2404000e+04   2.0000000e+00   3.0000000e+00   2.4094600e+03   5.0000000e+00
   1.2404000e+04   2.0000000e+00   3.0000000e+00   2.5520200e+03   3.0000000e+00
   1.2404000e+04   2.0000000e+00   3.0000000e+00   2.5670400e+03   4.0000000e+00
   1.2404000e+04   2.0000000e+00   3.0000000e+00   2.5672600e+03   4.0000000e+00
   1.2404000e+04   2.0000000e+00   3.0000000e+00   2.5685200e+03   4.0000000e+00
   1.2404000e+04   2.0000000e+00   3.0000000e+00   2.5688200e+03   4.0000000e+00
   1.2404000e+04   2.0000000e+00   3.0000000e+00   2.5691600e+03   4.0000000e+00
   1.2404000e+04   2.0000000e+00   3.0000000e+00   2.5694600e+03   4.0000000e+00
   1.2404000e+04   2.0000000e+00   3.0000000e+00   2.5697600e+03   4.0000000e+00
   1.2404000e+04   2.0000000e+00   3.0000000e+00   2.5705000e+03   4.0000000e+00
   1.2404000e+04   2.0000000e+00   3.0000000e+00   2.5707800e+03   4.0000000e+00
   1.2404000e+04   2.0000000e+00   3.0000000e+00   2.5712200e+03   4.0000000e+00
   1.2404000e+04   2.0000000e+00   3.0000000e+00   2.5717800e+03   4.0000000e+00
   1.2404000e+04   2.0000000e+00   3.0000000e+00   2.5721200e+03   4.0000000e+00
   1.2404000e+04   2.0000000e+00   3.0000000e+00   2.5729200e+03   4.0000000e+00
   1.2404000e+04   2.0000000e+00   3.0000000e+00   2.5734800e+03   4.0000000e+00
   1.2404000e+04   2.0000000e+00   3.0000000e+00   2.5741200e+03   4.0000000e+00
   1.2404000e+04   2.0000000e+00   3.0000000e+00   2.5747800e+03   4.0000000e+00
   1.2404000e+04   2.0000000e+00   3.0000000e+00   2.5753400e+03   4.0000000e+00
   1.2404000e+04   2.0000000e+00   3.0000000e+00   2.5756000e+03   4.0000000e+00
   1.2404000e+04   2.0000000e+00   3.0000000e+00   2.5760000e+03   4.0000000e+00
   1.2404000e+04   2.0000000e+00   3.0000000e+00   2.5768200e+03   4.0000000e+00
   1.2404000e+04   2.0000000e+00   3.0000000e+00   2.5774600e+03   4.0000000e+00
   1.2404000e+04   2.0000000e+00   3.0000000e+00   2.5781600e+03   4.0000000e+00
   1.2404000e+04   2.0000000e+00   3.0000000e+00   2.5787200e+03   4.0000000e+00
   1.2404000e+04   2.0000000e+00   3.0000000e+00   2.5790400e+03   4.0000000e+00
   1.2404000e+04   2.0000000e+00   3.0000000e+00   2.5796800e+03   4.0000000e+00
   1.2404000e+04   2.0000000e+00   3.0000000e+00   2.5802600e+03   4.0000000e+00
   1.2404000e+04   2.0000000e+00   3.0000000e+00   2.5818000e+03   4.0000000e+00
   1.2404000e+04   2.0000000e+00   3.0000000e+00   2.6110200e+03   5.0000000e+00
   1.2404000e+04   2.0000000e+00   3.0000000e+00   2.9544200e+03   3.0000000e+00
   1.2404000e+04   2.0000000e+00   3.0000000e+00   2.9489600e+03   4.0000000e+00
   1.2404000e+04   2.0000000e+00   3.0000000e+00   2.9664200e+03   4.0000000e+00
   1.2404000e+04   2.0000000e+00   3.0000000e+00   2.9667200e+03   4.0000000e+00
   1.2404000e+04   2.0000000e+00   3.0000000e+00   2.9667600e+03   4.0000000e+00
   1.2404000e+04   2.0000000e+00   3.0000000e+00   2.9673400e+03   4.0000000e+00
   1.2404000e+04   2.0000000e+00   3.0000000e+00   2.9684000e+03   4.0000000e+00
   1.2404000e+04   2.0000000e+00   3.0000000e+00   2.9686600e+03   4.0000000e+00
   1.2404000e+04   2.0000000e+00   3.0000000e+00   2.9689600e+03   4.0000000e+00
   1.2404000e+04   2.0000000e+00   3.0000000e+00   2.9691000e+03   4.0000000e+00
   1.2404000e+04   2.0000000e+00   3.0000000e+00   2.9701000e+03   4.0000000e+00
   1.2404000e+04   2.0000000e+00   3.0000000e+00   2.9707200e+03   4.0000000e+00
   1.2404000e+04   2.0000000e+00   3.0000000e+00   3.0055000e+03   4.0000000e+00
   1.2404000e+04   2.0000000e+00   3.0000000e+00   3.0066800e+03   4.0000000e+00
   1.2404000e+04   2.0000000e+00   3.0000000e+00   3.0071200e+03   4.0000000e+00
   1.2404000e+04   2.0000000e+00   3.0000000e+00   3.0081800e+03   4.0000000e+00
   1.2404000e+04   2.0000000e+00   3.0000000e+00   3.0104200e+03   5.0000000e+00
   1.2404000e+04   2.0000000e+00   3.0000000e+00   3.0584200e+03   3.0000000e+00
   1.2404000e+04   2.0000000e+00   3.0000000e+00   3.1094400e+03   4.0000000e+00
   1.2404000e+04   2.0000000e+00   3.0000000e+00   3.1097000e+03   4.0000000e+00
   1.2404000e+04   2.0000000e+00   3.0000000e+00   3.1106000e+03   4.0000000e+00
   1.2404000e+04   2.0000000e+00   3.0000000e+00   3.1165600e+03   4.0000000e+00
   1.2404000e+04   2.0000000e+00   3.0000000e+00   3.1174200e+03   5.0000000e+00
[truncated: 670,924 more chars]
