# Supplementary material for: Recalibrating timing behavior via expected covariance between temporal cues
Source: eLife. 2018 Nov 2;7:e38790. doi: 10.7554/eLife.38790 (PMC6235573; doi:10.7554/eLife.38790)
Supplement: Figure 1—source data 1. [file elife-38790-fig1-data1.zip › Figure 1/Groups-8to4s16to32s8to8s/Exp1_8to8GroupTimeEventData]

   1.5006000e+04   1.0000000e+00   1.0000000e+00   5.7003000e+01   1.0000000e+00
   1.5006000e+04   1.0000000e+00   1.0000000e+00   5.1763000e+01   4.0000000e+00
   1.5006000e+04   1.0000000e+00   1.0000000e+00   5.2394000e+01   4.0000000e+00
   1.5006000e+04   1.0000000e+00   1.0000000e+00   5.9430000e+01   4.0000000e+00
   1.5006000e+04   1.0000000e+00   1.0000000e+00   5.9672000e+01   4.0000000e+00
   1.5006000e+04   1.0000000e+00   1.0000000e+00   6.0468000e+01   4.0000000e+00
   1.5006000e+04   1.0000000e+00   1.0000000e+00   6.1516000e+01   4.0000000e+00
   1.5006000e+04   1.0000000e+00   1.0000000e+00   6.2493000e+01   4.0000000e+00
   1.5006000e+04   1.0000000e+00   1.0000000e+00   6.3542000e+01   4.0000000e+00
   1.5006000e+04   1.0000000e+00   1.0000000e+00   6.5201000e+01   4.0000000e+00
   1.5006000e+04   1.0000000e+00   1.0000000e+00   6.6584000e+01   4.0000000e+00
   1.5006000e+04   1.0000000e+00   1.0000000e+00   6.8130000e+01   4.0000000e+00
   1.5006000e+04   1.0000000e+00   1.0000000e+00   6.8787000e+01   4.0000000e+00
   1.5006000e+04   1.0000000e+00   1.0000000e+00   7.6458000e+01   4.0000000e+00
   1.5006000e+04   1.0000000e+00   1.0000000e+00   9.1989000e+01   4.0000000e+00
   1.5006000e+04   1.0000000e+00   1.0000000e+00   1.0011400e+02   4.0000000e+00
   1.5006000e+04   1.0000000e+00   1.0000000e+00   1.0053000e+02   4.0000000e+00
   1.5006000e+04   1.0000000e+00   1.0000000e+00   1.0900400e+02   5.0000000e+00
   1.5006000e+04   1.0000000e+00   1.0000000e+00   3.7119900e+02   1.0000000e+00
   1.5006000e+04   1.0000000e+00   1.0000000e+00   3.6471100e+02   4.0000000e+00
   1.5006000e+04   1.0000000e+00   1.0000000e+00   3.6609100e+02   4.0000000e+00
   1.5006000e+04   1.0000000e+00   1.0000000e+00   3.6657500e+02   4.0000000e+00
   1.5006000e+04   1.0000000e+00   1.0000000e+00   3.6694000e+02   4.0000000e+00
   1.5006000e+04   1.0000000e+00   1.0000000e+00   3.6730700e+02   4.0000000e+00
   1.5006000e+04   1.0000000e+00   1.0000000e+00   3.7684800e+02   4.0000000e+00
   1.5006000e+04   1.0000000e+00   1.0000000e+00   3.7749900e+02   4.0000000e+00
   1.5006000e+04   1.0000000e+00   1.0000000e+00   3.7860300e+02   4.0000000e+00
   1.5006000e+04   1.0000000e+00   1.0000000e+00   3.7909100e+02   4.0000000e+00
   1.5006000e+04   1.0000000e+00   1.0000000e+00   3.7939300e+02   4.0000000e+00
   1.5006000e+04   1.0000000e+00   1.0000000e+00   3.7982200e+02   4.0000000e+00
   1.5006000e+04   1.0000000e+00   1.0000000e+00   3.8034200e+02   4.0000000e+00
   1.5006000e+04   1.0000000e+00   1.0000000e+00   3.8077400e+02   4.0000000e+00
   1.5006000e+04   1.0000000e+00   1.0000000e+00   3.8231800e+02   4.0000000e+00
   1.5006000e+04   1.0000000e+00   1.0000000e+00   3.8545900e+02   4.0000000e+00
   1.5006000e+04   1.0000000e+00   1.0000000e+00   3.8648900e+02   4.0000000e+00
   1.5006000e+04   1.0000000e+00   1.0000000e+00   4.2420000e+02   5.0000000e+00
   1.5006000e+04   1.0000000e+00   1.0000000e+00   7.3731100e+02   1.0000000e+00
   1.5006000e+04   1.0000000e+00   1.0000000e+00   7.4555600e+02   4.0000000e+00
   1.5006000e+04   1.0000000e+00   1.0000000e+00   7.4699000e+02   4.0000000e+00
   1.5006000e+04   1.0000000e+00   1.0000000e+00   7.4822500e+02   4.0000000e+00
   1.5006000e+04   1.0000000e+00   1.0000000e+00   7.4868600e+02   4.0000000e+00
   1.5006000e+04   1.0000000e+00   1.0000000e+00   7.5005900e+02   4.0000000e+00
   1.5006000e+04   1.0000000e+00   1.0000000e+00   7.5076700e+02   4.0000000e+00
   1.5006000e+04   1.0000000e+00   1.0000000e+00   7.5170200e+02   4.0000000e+00
   1.5006000e+04   1.0000000e+00   1.0000000e+00   7.5213900e+02   4.0000000e+00
   1.5006000e+04   1.0000000e+00   1.0000000e+00   7.5393800e+02   4.0000000e+00
   1.5006000e+04   1.0000000e+00   1.0000000e+00   7.5522400e+02   4.0000000e+00
   1.5006000e+04   1.0000000e+00   1.0000000e+00   7.5607100e+02   4.0000000e+00
   1.5006000e+04   1.0000000e+00   1.0000000e+00   7.5723600e+02   4.0000000e+00
   1.5006000e+04   1.0000000e+00   1.0000000e+00   7.9331200e+02   5.0000000e+00
   1.5006000e+04   1.0000000e+00   1.0000000e+00   1.1917720e+03   1.0000000e+00
   1.5006000e+04   1.0000000e+00   1.0000000e+00   1.1963390e+03   4.0000000e+00
   1.5006000e+04   1.0000000e+00   1.0000000e+00   1.1976530e+03   4.0000000e+00
   1.5006000e+04   1.0000000e+00   1.0000000e+00   1.1988010e+03   4.0000000e+00
   1.5006000e+04   1.0000000e+00   1.0000000e+00   1.1990250e+03   4.0000000e+00
   1.5006000e+04   1.0000000e+00   1.0000000e+00   1.2009140e+03   4.0000000e+00
   1.5006000e+04   1.0000000e+00   1.0000000e+00   1.2018820e+03   4.0000000e+00
   1.5006000e+04   1.0000000e+00   1.0000000e+00   1.2028870e+03   4.0000000e+00
   1.5006000e+04   1.0000000e+00   1.0000000e+00   1.2032810e+03   4.0000000e+00
   1.5006000e+04   1.0000000e+00   1.0000000e+00   1.2036640e+03   4.0000000e+00
   1.5006000e+04   1.0000000e+00   1.0000000e+00   1.2547730e+03   5.0000000e+00
   1.5006000e+04   1.0000000e+00   1.0000000e+00   1.3305350e+03   1.0000000e+00
   1.5006000e+04   1.0000000e+00   1.0000000e+00   1.3376330e+03   4.0000000e+00
   1.5006000e+04   1.0000000e+00   1.0000000e+00   1.3396820e+03   4.0000000e+00
   1.5006000e+04   1.0000000e+00   1.0000000e+00   1.3420130e+03   4.0000000e+00
   1.5006000e+04   1.0000000e+00   1.0000000e+00   1.3885360e+03   5.0000000e+00
   1.5006000e+04   1.0000000e+00   1.0000000e+00   1.8106390e+03   1.0000000e+00
   1.5006000e+04   1.0000000e+00   1.0000000e+00   1.8350810e+03   4.0000000e+00
   1.5006000e+04   1.0000000e+00   1.0000000e+00   1.8366500e+03   4.0000000e+00
   1.5006000e+04   1.0000000e+00   1.0000000e+00   1.8373150e+03   4.0000000e+00
   1.5006000e+04   1.0000000e+00   1.0000000e+00   1.8383820e+03   4.0000000e+00
   1.5006000e+04   1.0000000e+00   1.0000000e+00   1.8392270e+03   4.0000000e+00
   1.5006000e+04   1.0000000e+00   1.0000000e+00   1.8401820e+03   4.0000000e+00
   1.5006000e+04   1.0000000e+00   1.0000000e+00   1.8410720e+03   4.0000000e+00
   1.5006000e+04   1.0000000e+00   1.0000000e+00   1.8417450e+03   4.0000000e+00
   1.5006000e+04   1.0000000e+00   1.0000000e+00   1.8437080e+03   4.0000000e+00
   1.5006000e+04   1.0000000e+00   1.0000000e+00   1.8442130e+03   4.0000000e+00
   1.5006000e+04   1.0000000e+00   1.0000000e+00   1.8469540e+03   4.0000000e+00
   1.5006000e+04   1.0000000e+00   1.0000000e+00   1.8474930e+03   4.0000000e+00
   1.5006000e+04   1.0000000e+00   1.0000000e+00   1.8626400e+03   5.0000000e+00
   1.5006000e+04   1.0000000e+00   1.0000000e+00   1.8956400e+03   1.0000000e+00
   1.5006000e+04   1.0000000e+00   1.0000000e+00   1.9100260e+03   4.0000000e+00
   1.5006000e+04   1.0000000e+00   1.0000000e+00   1.9112770e+03   4.0000000e+00
   1.5006000e+04   1.0000000e+00   1.0000000e+00   1.9120750e+03   4.0000000e+00
   1.5006000e+04   1.0000000e+00   1.0000000e+00   1.9129190e+03   4.0000000e+00
   1.5006000e+04   1.0000000e+00   1.0000000e+00   1.9141920e+03   4.0000000e+00
   1.5006000e+04   1.0000000e+00   1.0000000e+00   1.9153530e+03   4.0000000e+00
   1.5006000e+04   1.0000000e+00   1.0000000e+00   1.9166970e+03   4.0000000e+00
   1.5006000e+04   1.0000000e+00   1.0000000e+00   1.9456410e+03   5.0000000e+00
   1.5006000e+04   1.0000000e+00   1.0000000e+00   2.2723910e+03   1.0000000e+00
   1.5006000e+04   1.0000000e+00   1.0000000e+00   2.2799260e+03   4.0000000e+00
   1.5006000e+04   1.0000000e+00   1.0000000e+00   2.2814490e+03   4.0000000e+00
   1.5006000e+04   1.0000000e+00   1.0000000e+00   2.2824780e+03   4.0000000e+00
   1.5006000e+04   1.0000000e+00   1.0000000e+00   2.2841890e+03   4.0000000e+00
   1.5006000e+04   1.0000000e+00   1.0000000e+00   2.2859530e+03   4.0000000e+00
   1.5006000e+04   1.0000000e+00   1.0000000e+00   2.2872340e+03   4.0000000e+00
   1.5006000e+04   1.0000000e+00   1.0000000e+00   2.2894510e+03   4.0000000e+00
   1.5006000e+04   1.0000000e+00   1.0000000e+00   2.2938080e+03   4.0000000e+00
   1.5006000e+04   1.0000000e+00   1.0000000e+00   2.2941070e+03   4.0000000e+00
   1.5006000e+04   1.0000000e+00   1.0000000e+00   2.3303920e+03   5.0000000e+00
   1.5006000e+04   1.0000000e+00   1.0000000e+00   3.8894610e+03   1.0000000e+00
   1.5006000e+04   1.0000000e+00   1.0000000e+00   3.8960670e+03   4.0000000e+00
   1.5006000e+04   1.0000000e+00   1.0000000e+00   3.8970200e+03   4.0000000e+00
   1.5006000e+04   1.0000000e+00   1.0000000e+00   3.8981670e+03   4.0000000e+00
   1.5006000e+04   1.0000000e+00   1.0000000e+00   3.8997140e+03   4.0000000e+00
   1.5006000e+04   1.0000000e+00   1.0000000e+00   3.9007700e+03   4.0000000e+00
   1.5006000e+04   1.0000000e+00   1.0000000e+00   3.9019340e+03   4.0000000e+00
   1.5006000e+04   1.0000000e+00   1.0000000e+00   3.9029150e+03   4.0000000e+00
   1.5006000e+04   1.0000000e+00   1.0000000e+00   3.9033840e+03   4.0000000e+00
   1.5006000e+04   1.0000000e+00   1.0000000e+00   3.9374620e+03   5.0000000e+00
   1.5006000e+04   1.0000000e+00   1.0000000e+00   4.0475010e+03   1.0000000e+00
   1.5006000e+04   1.0000000e+00   1.0000000e+00   4.0503940e+03   4.0000000e+00
   1.5006000e+04   1.0000000e+00   1.0000000e+00   4.0523280e+03   4.0000000e+00
   1.5006000e+04   1.0000000e+00   1.0000000e+00   4.0526640e+03   4.0000000e+00
   1.5006000e+04   1.0000000e+00   1.0000000e+00   4.0543220e+03   4.0000000e+00
   1.5006000e+04   1.0000000e+00   1.0000000e+00   4.0564720e+03   4.0000000e+00
   1.5006000e+04   1.0000000e+00   1.0000000e+00   4.0569020e+03   4.0000000e+00
   1.5006000e+04   1.0000000e+00   1.0000000e+00   4.1005020e+03   5.0000000e+00
   1.5006000e+04   1.0000000e+00   1.0000000e+00   4.1919340e+03   1.0000000e+00
   1.5006000e+04   1.0000000e+00   1.0000000e+00   4.2039430e+03   4.0000000e+00
   1.5006000e+04   1.0000000e+00   1.0000000e+00   4.2045770e+03   4.0000000e+00
   1.5006000e+04   1.0000000e+00   1.0000000e+00   4.2094440e+03   4.0000000e+00
   1.5006000e+04   1.0000000e+00   1.0000000e+00   4.2098220e+03   4.0000000e+00
   1.5006000e+04   1.0000000e+00   1.0000000e+00   4.2449350e+03   5.0000000e+00
   1.5006000e+04   1.0000000e+00   1.0000000e+00   4.4184670e+03   1.0000000e+00
   1.5006000e+04   1.0000000e+00   1.0000000e+00   4.4331740e+03   4.0000000e+00
   1.5006000e+04   1.0000000e+00   1.0000000e+00   4.4346650e+03   4.0000000e+00
   1.5006000e+04   1.0000000e+00   1.0000000e+00   4.4360220e+03   4.0000000e+00
   1.5006000e+04   1.0000000e+00   1.0000000e+00   4.4724680e+03   5.0000000e+00
   1.5006000e+04   1.0000000e+00   1.0000000e+00   5.1740340e+03   1.0000000e+00
   1.5006000e+04   1.0000000e+00   1.0000000e+00   5.1848280e+03   4.0000000e+00
   1.5006000e+04   1.0000000e+00   1.0000000e+00   5.1859410e+03   4.0000000e+00
   1.5006000e+04   1.0000000e+00   1.0000000e+00   5.1877270e+03   4.0000000e+00
   1.5006000e+04   1.0000000e+00   1.0000000e+00   5.1894510e+03   4.0000000e+00
   1.5006000e+04   1.0000000e+00   1.0000000e+00   5.2340350e+03   5.0000000e+00
   1.5006000e+04   1.0000000e+00   1.0000000e+00   5.8086520e+03   1.0000000e+00
   1.5006000e+04   1.0000000e+00   1.0000000e+00   5.8148040e+03   4.0000000e+00
   1.5006000e+04   1.0000000e+00   1.0000000e+00   5.8155210e+03   4.0000000e+00
   1.5006000e+04   1.0000000e+00   1.0000000e+00   5.8171350e+03   4.0000000e+00
   1.5006000e+04   1.0000000e+00   1.0000000e+00   5.8194420e+03   4.0000000e+00
   1.5006000e+04   1.0000000e+00   1.0000000e+00   5.8200890e+03   4.0000000e+00
   1.5006000e+04   1.0000000e+00   1.0000000e+00   5.8230660e+03   4.0000000e+00
   1.5006000e+04   1.0000000e+00   1.0000000e+00   5.8576530e+03   5.0000000e+00
   1.5006000e+04   1.0000000e+00   1.0000000e+00             Inf   6.0000000e+00
   1.5006000e+04   1.0000000e+00   3.0000000e+00   9.0265900e+02   3.0000000e+00
   1.5006000e+04   1.0000000e+00   3.0000000e+00   9.1424500e+02   4.0000000e+00
   1.5006000e+04   1.0000000e+00   3.0000000e+00   9.1565700e+02   4.0000000e+00
   1.5006000e+04   1.0000000e+00   3.0000000e+00   9.1769700e+02   4.0000000e+00
   1.5006000e+04   1.0000000e+00   3.0000000e+00   9.2217100e+02   4.0000000e+00
   1.5006000e+04   1.0000000e+00   3.0000000e+00   9.2261600e+02   4.0000000e+00
   1.5006000e+04   1.0000000e+00   3.0000000e+00   9.2761100e+02   4.0000000e+00
   1.5006000e+04   1.0000000e+00   3.0000000e+00   9.3139100e+02   4.0000000e+00
   1.5006000e+04   1.0000000e+00   3.0000000e+00   9.3177100e+02   4.0000000e+00
   1.5006000e+04   1.0000000e+00   3.0000000e+00   9.4403900e+02   4.0000000e+00
   1.5006000e+04   1.0000000e+00   3.0000000e+00   9.4490100e+02   4.0000000e+00
   1.5006000e+04   1.0000000e+00   3.0000000e+00   9.4524500e+02   4.0000000e+00
   1.5006000e+04   1.0000000e+00   3.0000000e+00   9.5766000e+02   5.0000000e+00
   1.5006000e+04   1.0000000e+00   3.0000000e+00   1.0957700e+03   3.0000000e+00
   1.5006000e+04   1.0000000e+00   3.0000000e+00   1.1051490e+03   4.0000000e+00
   1.5006000e+04   1.0000000e+00   3.0000000e+00   1.1078670e+03   4.0000000e+00
   1.5006000e+04   1.0000000e+00   3.0000000e+00   1.1085030e+03   4.0000000e+00
   1.5006000e+04   1.0000000e+00   3.0000000e+00   1.1094030e+03   4.0000000e+00
   1.5006000e+04   1.0000000e+00   3.0000000e+00   1.1147600e+03   4.0000000e+00
   1.5006000e+04   1.0000000e+00   3.0000000e+00   1.1151400e+03   4.0000000e+00
   1.5006000e+04   1.0000000e+00   3.0000000e+00   1.1158910e+03   4.0000000e+00
   1.5006000e+04   1.0000000e+00   3.0000000e+00   1.1182890e+03   4.0000000e+00
   1.5006000e+04   1.0000000e+00   3.0000000e+00   1.1497710e+03   5.0000000e+00
   1.5006000e+04   1.0000000e+00   3.0000000e+00   1.4964710e+03   3.0000000e+00
   1.5006000e+04   1.0000000e+00   3.0000000e+00   1.5133700e+03   4.0000000e+00
   1.5006000e+04   1.0000000e+00   3.0000000e+00   1.5146810e+03   4.0000000e+00
   1.5006000e+04   1.0000000e+00   3.0000000e+00   1.5160080e+03   4.0000000e+00
   1.5006000e+04   1.0000000e+00   3.0000000e+00   1.5173310e+03   4.0000000e+00
   1.5006000e+04   1.0000000e+00   3.0000000e+00   1.5176520e+03   4.0000000e+00
   1.5006000e+04   1.0000000e+00   3.0000000e+00   1.5200390e+03   4.0000000e+00
   1.5006000e+04   1.0000000e+00   3.0000000e+00   1.5214330e+03   4.0000000e+00
   1.5006000e+04   1.0000000e+00   3.0000000e+00   1.5218800e+03   4.0000000e+00
   1.5006000e+04   1.0000000e+00   3.0000000e+00   1.5220870e+03   4.0000000e+00
   1.5006000e+04   1.0000000e+00   3.0000000e+00   1.5244910e+03   4.0000000e+00
   1.5006000e+04   1.0000000e+00   3.0000000e+00   1.5246830e+03   4.0000000e+00
   1.5006000e+04   1.0000000e+00   3.0000000e+00   1.5275700e+03   4.0000000e+00
   1.5006000e+04   1.0000000e+00   3.0000000e+00   1.5292380e+03   4.0000000e+00
   1.5006000e+04   1.0000000e+00   3.0000000e+00   1.5295730e+03   4.0000000e+00
   1.5006000e+04   1.0000000e+00   3.0000000e+00   1.5298880e+03   4.0000000e+00
   1.5006000e+04   1.0000000e+00   3.0000000e+00   1.5301480e+03   4.0000000e+00
   1.5006000e+04   1.0000000e+00   3.0000000e+00   1.5352750e+03   4.0000000e+00
   1.5006000e+04   1.0000000e+00   3.0000000e+00   1.5564720e+03   5.0000000e+00
   1.5006000e+04   1.0000000e+00   3.0000000e+00   1.6658600e+03   3.0000000e+00
   1.5006000e+04   1.0000000e+00   3.0000000e+00   1.6847730e+03   4.0000000e+00
   1.5006000e+04   1.0000000e+00   3.0000000e+00   1.6880380e+03   4.0000000e+00
   1.5006000e+04   1.0000000e+00   3.0000000e+00   1.6920610e+03   4.0000000e+00
   1.5006000e+04   1.0000000e+00   3.0000000e+00   1.6923460e+03   4.0000000e+00
   1.5006000e+04   1.0000000e+00   3.0000000e+00   1.6952190e+03   4.0000000e+00
   1.5006000e+04   1.0000000e+00   3.0000000e+00   1.6956310e+03   4.0000000e+00
   1.5006000e+04   1.0000000e+00   3.0000000e+00   1.6997200e+03   4.0000000e+00
   1.5006000e+04   1.0000000e+00   3.0000000e+00   1.7005930e+03   4.0000000e+00
   1.5006000e+04   1.0000000e+00   3.0000000e+00   1.7010390e+03   4.0000000e+00
   1.5006000e+04   1.0000000e+00   3.0000000e+00   1.7122450e+03   4.0000000e+00
   1.5006000e+04   1.0000000e+00   3.0000000e+00   1.7159120e+03   4.0000000e+00
   1.5006000e+04   1.0000000e+00   3.0000000e+00   1.7173480e+03   4.0000000e+00
   1.5006000e+04   1.0000000e+00   3.0000000e+00   1.7177400e+03   4.0000000e+00
   1.5006000e+04   1.0000000e+00   3.0000000e+00   1.7258610e+03   5.0000000e+00
   1.5006000e+04   1.0000000e+00   3.0000000e+00   2.0444860e+03   3.0000000e+00
   1.5006000e+04   1.0000000e+00   3.0000000e+00   2.0506490e+03   4.0000000e+00
   1.5006000e+04   1.0000000e+00   3.0000000e+00   2.0541130e+03   4.0000000e+00
   1.5006000e+04   1.0000000e+00   3.0000000e+00   2.0571510e+03   4.0000000e+00
   1.5006000e+04   1.0000000e+00   3.0000000e+00   2.0604240e+03   4.0000000e+00
   1.5006000e+04   1.0000000e+00   3.0000000e+00   2.0606730e+03   4.0000000e+00
   1.5006000e+04   1.0000000e+00   3.0000000e+00   2.0632950e+03   4.0000000e+00
   1.5006000e+04   1.0000000e+00   3.0000000e+00   2.0637190e+03   4.0000000e+00
   1.5006000e+04   1.0000000e+00   3.0000000e+00   2.0954870e+03   5.0000000e+00
   1.5006000e+04   1.0000000e+00   3.0000000e+00   3.0420390e+03   3.0000000e+00
   1.5006000e+04   1.0000000e+00   3.0000000e+00   3.0505910e+03   4.0000000e+00
   1.5006000e+04   1.0000000e+00   3.0000000e+00   3.0509700e+03   4.0000000e+00
   1.5006000e+04   1.0000000e+00   3.0000000e+00   3.0516030e+03   4.0000000e+00
   1.5006000e+04   1.0000000e+00   3.0000000e+00   3.0522080e+03   4.0000000e+00
   1.5006000e+04   1.0000000e+00   3.0000000e+00   3.0543960e+03   4.0000000e+00
   1.5006000e+04   1.0000000e+00   3.0000000e+00   3.0548370e+03   4.0000000e+00
   1.5006000e+04   1.0000000e+00   3.0000000e+00   3.0553570e+03   4.0000000e+00
   1.5006000e+04   1.0000000e+00   3.0000000e+00   3.0598300e+03   4.0000000e+00
   1.5006000e+04   1.0000000e+00   3.0000000e+00   3.0646950e+03   4.0000000e+00
   1.5006000e+04   1.0000000e+00   3.0000000e+00   3.0717240e+03   4.0000000e+00
   1.5006000e+04   1.0000000e+00   3.0000000e+00   3.0721130e+03   4.0000000e+00
   1.5006000e+04   1.0000000e+00   3.0000000e+00   3.0774800e+03   4.0000000e+00
   1.5006000e+04   1.0000000e+00   3.0000000e+00   3.0970400e+03   5.0000000e+00
   1.5006000e+04   1.0000000e+00   3.0000000e+00   3.2853360e+03   3.0000000e+00
   1.5006000e+04   1.0000000e+00   3.0000000e+00   3.3195900e+03   4.0000000e+00
   1.5006000e+04   1.0000000e+00   3.0000000e+00   3.3205510e+03   4.0000000e+00
   1.5006000e+04   1.0000000e+00   3.0000000e+00   3.3211220e+03   4.0000000e+00
   1.5006000e+04   1.0000000e+00   3.0000000e+00   3.3225390e+03   4.0000000e+00
   1.5006000e+04   1.0000000e+00   3.0000000e+00   3.3231960e+03   4.0000000e+00
   1.5006000e+04   1.0000000e+00   3.0000000e+00   3.3236140e+03   4.0000000e+00
   1.5006000e+04   1.0000000e+00   3.0000000e+00   3.3240680e+03   4.0000000e+00
   1.5006000e+04   1.0000000e+00   3.0000000e+00   3.3271030e+03   4.0000000e+00
   1.5006000e+04   1.0000000e+00   3.0000000e+00   3.3277150e+03   4.0000000e+00
   1.5006000e+04   1.0000000e+00   3.0000000e+00   3.3363370e+03   5.0000000e+00
   1.5006000e+04   1.0000000e+00   3.0000000e+00   5.0600320e+03   3.0000000e+00
   1.5006000e+04   1.0000000e+00   3.0000000e+00   5.0677180e+03   4.0000000e+00
   1.5006000e+04   1.0000000e+00   3.0000000e+00   5.0699910e+03   4.0000000e+00
   1.5006000e+04   1.0000000e+00   3.0000000e+00   5.0715400e+03   4.0000000e+00
   1.5006000e+04   1.0000000e+00   3.0000000e+00   5.0718750e+03   4.0000000e+00
   1.5006000e+04   1.0000000e+00   3.0000000e+00   5.0739500e+03   4.0000000e+00
   1.5006000e+04   1.0000000e+00   3.0000000e+00   5.0761470e+03   4.0000000e+00
   1.5006000e+04   1.0000000e+00   3.0000000e+00   5.0765610e+03   4.0000000e+00
   1.5006000e+04   1.0000000e+00   3.0000000e+00   5.0944260e+03   4.0000000e+00
   1.5006000e+04   1.0000000e+00   3.0000000e+00   5.0958710e+03   4.0000000e+00
   1.5006000e+04   1.0000000e+00   3.0000000e+00   5.0993890e+03   4.0000000e+00
   1.5006000e+04   1.0000000e+00   3.0000000e+00   5.1132520e+03   4.0000000e+00
   1.5006000e+04   1.0000000e+00   3.0000000e+00   5.1148390e+03   4.0000000e+00
   1.5006000e+04   1.0000000e+00   3.0000000e+00   5.1230330e+03   5.0000000e+00
   1.5006000e+04   1.0000000e+00   3.0000000e+00   5.2800360e+03   3.0000000e+00
   1.5006000e+04   1.0000000e+00   3.0000000e+00   5.2889090e+03   4.0000000e+00
   1.5006000e+04   1.0000000e+00   3.0000000e+00   5.2934050e+03   4.0000000e+00
   1.5006000e+04   1.0000000e+00   3.0000000e+00   5.2968360e+03   4.0000000e+00
   1.5006000e+04   1.0000000e+00   3.0000000e+00   5.3040730e+03   4.0000000e+00
   1.5006000e+04   1.0000000e+00   3.0000000e+00   5.3156320e+03   4.0000000e+00
   1.5006000e+04   1.0000000e+00   3.0000000e+00   5.3167300e+03   4.0000000e+00
   1.5006000e+04   1.0000000e+00   3.0000000e+00   5.3370370e+03   5.0000000e+00
   1.5006000e+04   1.0000000e+00   3.0000000e+00   5.5053700e+03   3.0000000e+00
   1.5006000e+04   1.0000000e+00   3.0000000e+00   5.5145030e+03   4.0000000e+00
   1.5006000e+04   1.0000000e+00   3.0000000e+00   5.5165280e+03   4.0000000e+00
   1.5006000e+04   1.0000000e+00   3.0000000e+00   5.5172820e+03   4.0000000e+00
   1.5006000e+04   1.0000000e+00   3.0000000e+00   5.5199030e+03   4.0000000e+00
   1.5006000e+04   1.0000000e+00   3.0000000e+00   5.5219320e+03   4.0000000e+00
   1.5006000e+04   1.0000000e+00   3.0000000e+00   5.5225500e+03   4.0000000e+00
   1.5006000e+04   1.0000000e+00   3.0000000e+00   5.5263460e+03   4.0000000e+00
   1.5006000e+04   1.0000000e+00   3.0000000e+00   5.5267720e+03   4.0000000e+00
   1.5006000e+04   1.0000000e+00   3.0000000e+00   5.5312500e+03   4.0000000e+00
   1.5006000e+04   1.0000000e+00   3.0000000e+00   5.5560280e+03   4.0000000e+00
   1.5006000e+04   1.0000000e+00   3.0000000e+00   5.5563760e+03   4.0000000e+00
   1.5006000e+04   1.0000000e+00   3.0000000e+00   5.5668900e+03   4.0000000e+00
   1.5006000e+04   1.0000000e+00   3.0000000e+00   5.5673710e+03   5.0000000e+00
   1.5006000e+04   1.0000000e+00   3.0000000e+00   5.8956530e+03   3.0000000e+00
   1.5006000e+04   1.0000000e+00   3.0000000e+00   5.9080080e+03   4.0000000e+00
   1.5006000e+04   1.0000000e+00   3.0000000e+00   5.9087630e+03   4.0000000e+00
   1.5006000e+04   1.0000000e+00   3.0000000e+00   5.9088650e+03   4.0000000e+00
   1.5006000e+04   1.0000000e+00   3.0000000e+00   5.9091750e+03   4.0000000e+00
   1.5006000e+04   1.0000000e+00   3.0000000e+00   5.9105400e+03   4.0000000e+00
   1.5006000e+04   1.0000000e+00   3.0000000e+00   5.9135090e+03   4.0000000e+00
   1.5006000e+04   1.0000000e+00   3.0000000e+00   5.9172570e+03   4.0000000e+00
   1.5006000e+04   1.0000000e+00   3.0000000e+00   5.9229460e+03   4.0000000e+00
   1.5006000e+04   1.0000000e+00   3.0000000e+00   5.9536540e+03   5.0000000e+00
   1.5006000e+04   1.0000000e+00   3.0000000e+00   6.3748530e+03   3.0000000e+00
   1.5006000e+04   1.0000000e+00   3.0000000e+00   6.3897570e+03   4.0000000e+00
   1.5006000e+04   1.0000000e+00   3.0000000e+00   6.3921610e+03   4.0000000e+00
   1.5006000e+04   1.0000000e+00   3.0000000e+00   6.3931760e+03   4.0000000e+00
   1.5006000e+04   1.0000000e+00   3.0000000e+00   6.3954270e+03   4.0000000e+00
   1.5006000e+04   1.0000000e+00   3.0000000e+00   6.4001740e+03   4.0000000e+00
   1.5006000e+04   1.0000000e+00   3.0000000e+00   6.4045120e+03   4.0000000e+00
   1.5006000e+04   1.0000000e+00   3.0000000e+00   6.4048170e+03   4.0000000e+00
   1.5006000e+04   1.0000000e+00   3.0000000e+00   6.4248540e+03   5.0000000e+00
   1.5006000e+04   1.0000000e+00   3.0000000e+00   6.6953250e+03   3.0000000e+00
   1.5006000e+04   1.0000000e+00   3.0000000e+00   6.7112270e+03   4.0000000e+00
   1.5006000e+04   1.0000000e+00   3.0000000e+00   6.7127390e+03   4.0000000e+00
   1.5006000e+04   1.0000000e+00   3.0000000e+00   6.7135690e+03   4.0000000e+00
   1.5006000e+04   1.0000000e+00   3.0000000e+00   6.7154870e+03   4.0000000e+00
   1.5006000e+04   1.0000000e+00   3.0000000e+00   6.7161450e+03   4.0000000e+00
   1.5006000e+04   1.0000000e+00   3.0000000e+00   6.7175940e+03   4.0000000e+00
   1.5006000e+04   1.0000000e+00   3.0000000e+00   6.7180070e+03   4.0000000e+00
   1.5006000e+04   1.0000000e+00   3.0000000e+00   6.7183470e+03   4.0000000e+00
   1.5006000e+04   1.0000000e+00   3.0000000e+00   6.7184680e+03   4.0000000e+00
   1.5006000e+04   1.0000000e+00   3.0000000e+00   6.7188270e+03   4.0000000e+00
   1.5006000e+04   1.0000000e+00   3.0000000e+00   6.7203970e+03   4.0000000e+00
   1.5006000e+04   1.0000000e+00   3.0000000e+00   6.7210660e+03   4.0000000e+00
   1.5006000e+04   1.0000000e+00   3.0000000e+00   6.7302940e+03   4.0000000e+00
   1.5006000e+04   1.0000000e+00   3.0000000e+00   6.7320580e+03   4.0000000e+00
   1.5006000e+04   1.0000000e+00   3.0000000e+00   6.7523260e+03   5.0000000e+00
   1.5006000e+04   1.0000000e+00   3.0000000e+00             Inf   6.0000000e+00
   1.5006000e+04   2.0000000e+00   1.0000000e+00   8.8284700e+02   1.0000000e+00
   1.5006000e+04   2.0000000e+00   1.0000000e+00   8.8755600e+02   4.0000000e+00
   1.5006000e+04   2.0000000e+00   1.0000000e+00   8.8880800e+02   4.0000000e+00
   1.5006000e+04   2.0000000e+00   1.0000000e+00   8.8940800e+02   4.0000000e+00
   1.5006000e+04   2.0000000e+00   1.0000000e+00   8.8993200e+02   4.0000000e+00
   1.5006000e+04   2.0000000e+00   1.0000000e+00   8.9037600e+02   4.0000000e+00
   1.5006000e+04   2.0000000e+00   1.0000000e+00   8.9114400e+02   4.0000000e+00
   1.5006000e+04   2.0000000e+00   1.0000000e+00   8.9192100e+02   4.0000000e+00
   1.5006000e+04   2.0000000e+00   1.0000000e+00   8.9219200e+02   4.0000000e+00
   1.5006000e+04   2.0000000e+00   1.0000000e+00   8.9244100e+02   4.0000000e+00
   1.5006000e+04   2.0000000e+00   1.0000000e+00   8.9292000e+02   4.0000000e+00
   1.5006000e+04   2.0000000e+00   1.0000000e+00   8.9330600e+02   4.0000000e+00
   1.5006000e+04   2.0000000e+00   1.0000000e+00   8.9391200e+02   4.0000000e+00
   1.5006000e+04   2.0000000e+00   1.0000000e+00   8.9441100e+02   4.0000000e+00
   1.5006000e+04   2.0000000e+00   1.0000000e+00   8.9481200e+02   4.0000000e+00
   1.5006000e+04   2.0000000e+00   1.0000000e+00   8.9656700e+02   4.0000000e+00
   1.5006000e+04   2.0000000e+00   1.0000000e+00   9.4284800e+02   5.0000000e+00
   1.5006000e+04   2.0000000e+00   1.0000000e+00   1.3928630e+03   1.0000000e+00
   1.5006000e+04   2.0000000e+00   1.0000000e+00   1.3973730e+03   4.0000000e+00
   1.5006000e+04   2.0000000e+00   1.0000000e+00   1.3984160e+03   4.0000000e+00
   1.5006000e+04   2.0000000e+00   1.0000000e+00   1.3988330e+03   4.0000000e+00
   1.5006000e+04   2.0000000e+00   1.0000000e+00   1.3990900e+03   4.0000000e+00
   1.5006000e+04   2.0000000e+00   1.0000000e+00   1.3997160e+03   4.0000000e+00
   1.5006000e+04   2.0000000e+00   1.0000000e+00   1.4008140e+03   4.0000000e+00
   1.5006000e+04   2.0000000e+00   1.0000000e+00   1.4012550e+03   4.0000000e+00
   1.5006000e+04   2.0000000e+00   1.0000000e+00   1.4019500e+03   4.0000000e+00
   1.5006000e+04   2.0000000e+00   1.0000000e+00   1.4021800e+03   4.0000000e+00
   1.5006000e+04   2.0000000e+00   1.0000000e+00   1.4034610e+03   4.0000000e+00
   1.5006000e+04   2.0000000e+00   1.0000000e+00   1.4043440e+03   4.0000000e+00
   1.5006000e+04   2.0000000e+00   1.0000000e+00   1.4050400e+03   4.0000000e+00
   1.5006000e+04   2.0000000e+00   1.0000000e+00   1.4468640e+03   5.0000000e+00
   1.5006000e+04   2.0000000e+00   1.0000000e+00   2.2417380e+03   1.0000000e+00
   1.5006000e+04   2.0000000e+00   1.0000000e+00   2.2484210e+03   4.0000000e+00
   1.5006000e+04   2.0000000e+00   1.0000000e+00   2.2497830e+03   4.0000000e+00
   1.5006000e+04   2.0000000e+00   1.0000000e+00   2.2503940e+03   4.0000000e+00
   1.5006000e+04   2.0000000e+00   1.0000000e+00   2.2505910e+03   4.0000000e+00
   1.5006000e+04   2.0000000e+00   1.0000000e+00   2.2513340e+03   4.0000000e+00
   1.5006000e+04   2.0000000e+00   1.0000000e+00   2.2516340e+03   4.0000000e+00
   1.5006000e+04   2.0000000e+00   1.0000000e+00   2.2520210e+03   4.0000000e+00
   1.5006000e+04   2.0000000e+00   1.0000000e+00   2.2524650e+03   4.0000000e+00
   1.5006000e+04   2.0000000e+00   1.0000000e+00   2.2532170e+03   4.0000000e+00
   1.5006000e+04   2.0000000e+00   1.0000000e+00   2.2544940e+03   4.0000000e+00
   1.5006000e+04   2.0000000e+00   1.0000000e+00   2.2548810e+03   4.0000000e+00
   1.5006000e+04   2.0000000e+00   1.0000000e+00   2.2558380e+03   4.0000000e+00
   1.5006000e+04   2.0000000e+00   1.0000000e+00   2.2559030e+03   4.0000000e+00
   1.5006000e+04   2.0000000e+00   1.0000000e+00   2.3037390e+03   5.0000000e+00
   1.5006000e+04   2.0000000e+00   1.0000000e+00   2.4697420e+03   1.0000000e+00
   1.5006000e+04   2.0000000e+00   1.0000000e+00   2.4740160e+03   4.0000000e+00
   1.5006000e+04   2.0000000e+00   1.0000000e+00   2.4752060e+03   4.0000000e+00
   1.5006000e+04   2.0000000e+00   1.0000000e+00   2.4761640e+03   4.0000000e+00
   1.5006000e+04   2.0000000e+00   1.0000000e+00   2.4765870e+03   4.0000000e+00
   1.5006000e+04   2.0000000e+00   1.0000000e+00   2.4772140e+03   4.0000000e+00
   1.5006000e+04   2.0000000e+00   1.0000000e+00   2.4774860e+03   4.0000000e+00
   1.5006000e+04   2.0000000e+00   1.0000000e+00   2.4782620e+03   4.0000000e+00
   1.5006000e+04   2.0000000e+00   1.0000000e+00   2.4786950e+03   4.0000000e+00
   1.5006000e+04   2.0000000e+00   1.0000000e+00   2.4791350e+03   4.0000000e+00
   1.5006000e+04   2.0000000e+00   1.0000000e+00   2.4798670e+03   4.0000000e+00
   1.5006000e+04   2.0000000e+00   1.0000000e+00   2.4809230e+03   4.0000000e+00
   1.5006000e+04   2.0000000e+00   1.0000000e+00   2.4836310e+03   4.0000000e+00
   1.5006000e+04   2.0000000e+00   1.0000000e+00   2.4845700e+03   4.0000000e+00
   1.5006000e+04   2.0000000e+00   1.0000000e+00   2.4847270e+03   4.0000000e+00
   1.5006000e+04   2.0000000e+00   1.0000000e+00   2.4848470e+03   4.0000000e+00
   1.5006000e+04   2.0000000e+00   1.0000000e+00   2.4850000e+03   4.0000000e+00
   1.5006000e+04   2.0000000e+00   1.0000000e+00   2.5207430e+03   5.0000000e+00
   1.5006000e+04   2.0000000e+00   1.0000000e+00   2.6188270e+03   1.0000000e+00
   1.5006000e+04   2.0000000e+00   1.0000000e+00   2.6273100e+03   4.0000000e+00
   1.5006000e+04   2.0000000e+00   1.0000000e+00   2.6279140e+03   4.0000000e+00
   1.5006000e+04   2.0000000e+00   1.0000000e+00   2.6286600e+03   4.0000000e+00
   1.5006000e+04   2.0000000e+00   1.0000000e+00   2.6297680e+03   4.0000000e+00
   1.5006000e+04   2.0000000e+00   1.0000000e+00   2.6300140e+03   4.0000000e+00
   1.5006000e+04   2.0000000e+00   1.0000000e+00   2.6303680e+03   4.0000000e+00
   1.5006000e+04   2.0000000e+00   1.0000000e+00   2.6312730e+03   4.0000000e+00
   1.5006000e+04   2.0000000e+00   1.0000000e+00   2.6323230e+03   4.0000000e+00
   1.5006000e+04   2.0000000e+00   1.0000000e+00   2.6798280e+03   5.0000000e+00
   1.5006000e+04   2.0000000e+00   1.0000000e+00   2.8978130e+03   1.0000000e+00
   1.5006000e+04   2.0000000e+00   1.0000000e+00   2.9097320e+03   4.0000000e+00
   1.5006000e+04   2.0000000e+00   1.0000000e+00   2.9114220e+03   4.0000000e+00
   1.5006000e+04   2.0000000e+00   1.0000000e+00   2.9120070e+03   4.0000000e+00
   1.5006000e+04   2.0000000e+00   1.0000000e+00   2.9131520e+03   4.0000000e+00
   1.5006000e+04   2.0000000e+00   1.0000000e+00   2.9135320e+03   4.0000000e+00
   1.5006000e+04   2.0000000e+00   1.0000000e+00   2.9137500e+03   4.0000000e+00
   1.5006000e+04   2.0000000e+00   1.0000000e+00   2.9140380e+03   4.0000000e+00
   1.5006000e+04   2.0000000e+00   1.0000000e+00   2.9158520e+03   4.0000000e+00
   1.5006000e+04   2.0000000e+00   1.0000000e+00   2.9528140e+03   5.0000000e+00
   1.5006000e+04   2.0000000e+00   1.0000000e+00   3.4335290e+03   1.0000000e+00
   1.5006000e+04   2.0000000e+00   1.0000000e+00   3.4404650e+03   4.0000000e+00
   1.5006000e+04   2.0000000e+00   1.0000000e+00   3.4415500e+03   4.0000000e+00
   1.5006000e+04   2.0000000e+00   1.0000000e+00   3.4421870e+03   4.0000000e+00
   1.5006000e+04   2.0000000e+00   1.0000000e+00   3.4428560e+03   4.0000000e+00
   1.5006000e+04   2.0000000e+00   1.0000000e+00   3.4439270e+03   4.0000000e+00
   1.5006000e+04   2.0000000e+00   1.0000000e+00   3.4445360e+03   4.0000000e+00
   1.5006000e+04   2.0000000e+00   1.0000000e+00   3.4451100e+03   4.0000000e+00
   1.5006000e+04   2.0000000e+00   1.0000000e+00   3.4458960e+03   4.0000000e+00
   1.5006000e+04   2.0000000e+00   1.0000000e+00   3.4463510e+03   4.0000000e+00
   1.5006000e+04   2.0000000e+00   1.0000000e+00   3.4466470e+03   4.0000000e+00
   1.5006000e+04   2.0000000e+00   1.0000000e+00   3.4490980e+03   4.0000000e+00
   1.5006000e+04   2.0000000e+00   1.0000000e+00   3.4912470e+03   4.0000000e+00
   1.5006000e+04   2.0000000e+00   1.0000000e+00   3.4934080e+03   4.0000000e+00
   1.5006000e+04   2.0000000e+00   1.0000000e+00   3.4975300e+03   5.0000000e+00
   1.5006000e+04   2.0000000e+00   1.0000000e+00   3.5824800e+03   1.0000000e+00
   1.5006000e+04   2.0000000e+00   1.0000000e+00   3.5945730e+03   4.0000000e+00
   1.5006000e+04   2.0000000e+00   1.0000000e+00   3.5955300e+03   4.0000000e+00
   1.5006000e+04   2.0000000e+00   1.0000000e+00   3.5958600e+03   4.0000000e+00
   1.5006000e+04   2.0000000e+00   1.0000000e+00   3.6344810e+03   5.0000000e+00
   1.5006000e+04   2.0000000e+00   1.0000000e+00   3.6844820e+03   1.0000000e+00
   1.5006000e+04   2.0000000e+00   1.0000000e+00   3.7094970e+03   4.0000000e+00
   1.5006000e+04   2.0000000e+00   1.0000000e+00   3.7102640e+03   4.0000000e+00
   1.5006000e+04   2.0000000e+00   1.0000000e+00   3.7107690e+03   4.0000000e+00
   1.5006000e+04   2.0000000e+00   1.0000000e+00   3.7112160e+03   4.0000000e+00
   1.5006000e+04   2.0000000e+00   1.0000000e+00   3.7122550e+03   4.0000000e+00
   1.5006000e+04   2.0000000e+00   1.0000000e+00   3.7139020e+03   4.0000000e+00
   1.5006000e+04   2.0000000e+00   1.0000000e+00   3.7144440e+03   4.0000000e+00
   1.5006000e+04   2.0000000e+00   1.0000000e+00   3.7364830e+03   5.0000000e+00
   1.5006000e+04   2.0000000e+00   1.0000000e+00   4.1774590e+03   1.0000000e+00
   1.5006000e+04   2.0000000e+00   1.0000000e+00   4.1871690e+03   4.0000000e+00
   1.5006000e+04   2.0000000e+00   1.0000000e+00   4.1893790e+03   4.0000000e+00
   1.5006000e+04   2.0000000e+00   1.0000000e+00   4.1899930e+03   4.0000000e+00
   1.5006000e+04   2.0000000e+00   1.0000000e+00   4.1905430e+03   4.0000000e+00
   1.5006000e+04   2.0000000e+00   1.0000000e+00   4.1911870e+03   4.0000000e+00
   1.5006000e+04   2.0000000e+00   1.0000000e+00   4.1915590e+03   4.0000000e+00
   1.5006000e+04   2.0000000e+00   1.0000000e+00   4.1920880e+03   4.0000000e+00
   1.5006000e+04   2.0000000e+00   1.0000000e+00   4.1930490e+03   4.0000000e+00
   1.5006000e+04   2.0000000e+00   1.0000000e+00   4.1940400e+03   4.0000000e+00
   1.5006000e+04   2.0000000e+00   1.0000000e+00   4.1947370e+03   4.0000000e+00
   1.5006000e+04   2.0000000e+00   1.0000000e+00   4.1967980e+03   4.0000000e+00
   1.5006000e+04   2.0000000e+00   1.0000000e+00   4.2254600e+03   5.0000000e+00
   1.5006000e+04   2.0000000e+00   1.0000000e+00   4.5084590e+03   1.0000000e+00
   1.5006000e+04   2.0000000e+00   1.0000000e+00   4.5244410e+03   4.0000000e+00
   1.5006000e+04   2.0000000e+00   1.0000000e+00   4.5255330e+03   4.0000000e+00
   1.5006000e+04   2.0000000e+00   1.0000000e+00   4.5259440e+03   4.0000000e+00
   1.5006000e+04   2.0000000e+00   1.0000000e+00   4.5274200e+03   4.0000000e+00
   1.5006000e+04   2.0000000e+00   1.0000000e+00   4.5278580e+03   4.0000000e+00
   1.5006000e+04   2.0000000e+00   1.0000000e+00   4.5584600e+03   5.0000000e+00
   1.5006000e+04   2.0000000e+00   1.0000000e+00   4.7153820e+03   1.0000000e+00
   1.5006000e+04   2.0000000e+00   1.0000000e+00   4.7228040e+03   4.0000000e+00
   1.5006000e+04   2.0000000e+00   1.0000000e+00   4.7240040e+03   4.0000000e+00
   1.5006000e+04   2.0000000e+00   1.0000000e+00   4.7258160e+03   4.0000000e+00
   1.5006000e+04   2.0000000e+00   1.0000000e+00   4.7713830e+03   5.0000000e+00
   1.5006000e+04   2.0000000e+00   1.0000000e+00   5.3950510e+03   1.0000000e+00
   1.5006000e+04   2.0000000e+00   1.0000000e+00   5.4329240e+03   4.0000000e+00
   1.5006000e+04   2.0000000e+00   1.0000000e+00   5.4337430e+03   4.0000000e+00
   1.5006000e+04   2.0000000e+00   1.0000000e+00   5.4349680e+03   4.0000000e+00
   1.5006000e+04   2.0000000e+00   1.0000000e+00   5.4361700e+03   4.0000000e+00
   1.5006000e+04   2.0000000e+00   1.0000000e+00   5.4372600e+03   4.0000000e+00
   1.5006000e+04   2.0000000e+00   1.0000000e+00   5.4560520e+03   5.0000000e+00
   1.5006000e+04   2.0000000e+00   1.0000000e+00   5.5803030e+03   1.0000000e+00
   1.5006000e+04   2.0000000e+00   1.0000000e+00   5.6087310e+03   4.0000000e+00
   1.5006000e+04   2.0000000e+00   1.0000000e+00   5.6099660e+03   4.0000000e+00
   1.5006000e+04   2.0000000e+00   1.0000000e+00   5.6110250e+03   4.0000000e+00
   1.5006000e+04   2.0000000e+00   1.0000000e+00   5.6116470e+03   4.0000000e+00
   1.5006000e+04   2.0000000e+00   1.0000000e+00   5.6124360e+03   4.0000000e+00
   1.5006000e+04   2.0000000e+00   1.0000000e+00   5.6131200e+03   4.0000000e+00
   1.5006000e+04   2.0000000e+00   1.0000000e+00   5.6156530e+03   4.0000000e+00
   1.5006000e+04   2.0000000e+00   1.0000000e+00   5.6443040e+03   5.0000000e+00
   1.5006000e+04   2.0000000e+00   1.0000000e+00   5.7555500e+03   1.0000000e+00
   1.5006000e+04   2.0000000e+00   1.0000000e+00   5.7671430e+03   4.0000000e+00
   1.5006000e+04   2.0000000e+00   1.0000000e+00   5.7680450e+03   4.0000000e+00
   1.5006000e+04   2.0000000e+00   1.0000000e+00   5.7686460e+03   4.0000000e+00
   1.5006000e+04   2.0000000e+00   1.0000000e+00   5.7691990e+03   4.0000000e+00
   1.5006000e+04   2.0000000e+00   1.0000000e+00   5.7713320e+03   4.0000000e+00
   1.5006000e+04   2.0000000e+00   1.0000000e+00   5.7718950e+03   4.0000000e+00
   1.5006000e+04   2.0000000e+00   1.0000000e+00   5.7719620e+03   4.0000000e+00
   1.5006000e+04   2.0000000e+00   1.0000000e+00   5.7722370e+03   4.0000000e+00
   1.5006000e+04   2.0000000e+00   1.0000000e+00   5.7731990e+03   4.0000000e+00
   1.5006000e+04   2.0000000e+00   1.0000000e+00   5.7764630e+03   4.0000000e+00
   1.5006000e+04   2.0000000e+00   1.0000000e+00   5.8185510e+03   5.0000000e+00
   1.5006000e+04   2.0000000e+00   1.0000000e+00   6.0760610e+03   1.0000000e+00
   1.5006000e+04   2.0000000e+00   1.0000000e+00   6.1400620e+03   5.0000000e+00
   1.5006000e+04   2.0000000e+00   1.0000000e+00   6.2830640e+03   1.0000000e+00
   1.5006000e+04   2.0000000e+00   1.0000000e+00   6.2888200e+03   4.0000000e+00
   1.5006000e+04   2.0000000e+00   1.0000000e+00   6.2902420e+03   4.0000000e+00
   1.5006000e+04   2.0000000e+00   1.0000000e+00   6.2905830e+03   4.0000000e+00
   1.5006000e+04   2.0000000e+00   1.0000000e+00   6.2914510e+03   4.0000000e+00
   1.5006000e+04   2.0000000e+00   1.0000000e+00   6.2916160e+03   4.0000000e+00
   1.5006000e+04   2.0000000e+00   1.0000000e+00   6.2919590e+03   4.0000000e+00
   1.5006000e+04   2.0000000e+00   1.0000000e+00   6.2931790e+03   4.0000000e+00
   1.5006000e+04   2.0000000e+00   1.0000000e+00   6.2933370e+03   4.0000000e+00
   1.5006000e+04   2.0000000e+00   1.0000000e+00   6.2936520e+03   4.0000000e+00
   1.5006000e+04   2.0000000e+00   1.0000000e+00   6.2941660e+03   4.0000000e+00
   1.5006000e+04   2.0000000e+00   1.0000000e+00   6.3459510e+03   4.0000000e+00
   1.5006000e+04   2.0000000e+00   1.0000000e+00   6.3460760e+03   4.0000000e+00
   1.5006000e+04   2.0000000e+00   1.0000000e+00   6.3461940e+03   4.0000000e+00
   1.5006000e+04   2.0000000e+00   1.0000000e+00   6.3470650e+03   5.0000000e+00
   1.5006000e+04   2.0000000e+00   1.0000000e+00   6.6563070e+03   1.0000000e+00
   1.5006000e+04   2.0000000e+00   1.0000000e+00   6.6630080e+03   4.0000000e+00
   1.5006000e+04   2.0000000e+00   1.0000000e+00   6.6640470e+03   4.0000000e+00
   1.5006000e+04   2.0000000e+00   1.0000000e+00   6.6653280e+03   4.0000000e+00
   1.5006000e+04   2.0000000e+00   1.0000000e+00   6.6667240e+03   4.0000000e+00
   1.5006000e+04   2.0000000e+00   1.0000000e+00   6.6672330e+03   4.0000000e+00
   1.5006000e+04   2.0000000e+00   1.0000000e+00   6.7083080e+03   5.0000000e+00
   1.5006000e+04   2.0000000e+00   1.0000000e+00             Inf   6.0000000e+00
   1.5006000e+04   2.0000000e+00   3.0000000e+00   3.0857600e+02   3.0000000e+00
   1.5006000e+04   2.0000000e+00   3.0000000e+00   3.0165400e+02   4.0000000e+00
   1.5006000e+04   2.0000000e+00   3.0000000e+00   3.1542500e+02   4.0000000e+00
   1.5006000e+04   2.0000000e+00   3.0000000e+00   3.1649300e+02   4.0000000e+00
   1.5006000e+04   2.0000000e+00   3.0000000e+00   3.1775200e+02   4.0000000e+00
   1.5006000e+04   2.0000000e+00   3.0000000e+00   3.1903500e+02   4.0000000e+00
   1.5006000e+04   2.0000000e+00   3.0000000e+00   3.1957300e+02   4.0000000e+00
   1.5006000e+04   2.0000000e+00   3.0000000e+00   3.2123700e+02   4.0000000e+00
   1.5006000e+04   2.0000000e+00   3.0000000e+00   3.4697400e+02   4.0000000e+00
   1.5006000e+04   2.0000000e+00   3.0000000e+00   3.4793800e+02   4.0000000e+00
   1.5006000e+04   2.0000000e+00   3.0000000e+00   3.4894100e+02   4.0000000e+00
   1.5006000e+04   2.0000000e+00   3.0000000e+00   3.4926200e+02   4.0000000e+00
   1.5006000e+04   2.0000000e+00   3.0000000e+00   3.4976600e+02   4.0000000e+00
   1.5006000e+04   2.0000000e+00   3.0000000e+00   3.5053500e+02   4.0000000e+00
   1.5006000e+04   2.0000000e+00   3.0000000e+00   3.5132400e+02   4.0000000e+00
   1.5006000e+04   2.0000000e+00   3.0000000e+00   3.5167100e+02   4.0000000e+00
   1.5006000e+04   2.0000000e+00   3.0000000e+00   3.5184800e+02   4.0000000e+00
   1.5006000e+04   2.0000000e+00   3.0000000e+00   3.5359500e+02   4.0000000e+00
   1.5006000e+04   2.0000000e+00   3.0000000e+00   3.6057700e+02   5.0000000e+00
   1.5006000e+04   2.0000000e+00   3.0000000e+00   6.3217500e+02   3.0000000e+00
   1.5006000e+04   2.0000000e+00   3.0000000e+00   6.4230100e+02   4.0000000e+00
   1.5006000e+04   2.0000000e+00   3.0000000e+00   6.5387700e+02   4.0000000e+00
   1.5006000e+04   2.0000000e+00   3.0000000e+00   6.5509600e+02   4.0000000e+00
   1.5006000e+04   2.0000000e+00   3.0000000e+00   6.5627200e+02   4.0000000e+00
   1.5006000e+04   2.0000000e+00   3.0000000e+00   6.5748000e+02   4.0000000e+00
   1.5006000e+04   2.0000000e+00   3.0000000e+00   6.5798800e+02   4.0000000e+00
   1.5006000e+04   2.0000000e+00   3.0000000e+00   6.5883700e+02   4.0000000e+00
   1.5006000e+04   2.0000000e+00   3.0000000e+00   6.5994900e+02   4.0000000e+00
   1.5006000e+04   2.0000000e+00   3.0000000e+00   6.6014400e+02   4.0000000e+00
   1.5006000e+04   2.0000000e+00   3.0000000e+00   6.6093000e+02   4.0000000e+00
   1.5006000e+04   2.0000000e+00   3.0000000e+00   6.6314300e+02   4.0000000e+00
   1.5006000e+04   2.0000000e+00   3.0000000e+00   6.6422100e+02   4.0000000e+00
   1.5006000e+04   2.0000000e+00   3.0000000e+00   6.8617600e+02   5.0000000e+00
   1.5006000e+04   2.0000000e+00   3.0000000e+00   7.1917600e+02   3.0000000e+00
   1.5006000e+04   2.0000000e+00   3.0000000e+00   7.4136900e+02   4.0000000e+00
   1.5006000e+04   2.0000000e+00   3.0000000e+00   7.4222600e+02   4.0000000e+00
   1.5006000e+04   2.0000000e+00   3.0000000e+00   7.4414700e+02   4.0000000e+00
   1.5006000e+04   2.0000000e+00   3.0000000e+00   7.4495400e+02   4.0000000e+00
   1.5006000e+04   2.0000000e+00   3.0000000e+00   7.4525000e+02   4.0000000e+00
   1.5006000e+04   2.0000000e+00   3.0000000e+00   7.4573600e+02   4.0000000e+00
   1.5006000e+04   2.0000000e+00   3.0000000e+00   7.4884000e+02   4.0000000e+00
   1.5006000e+04   2.0000000e+00   3.0000000e+00   7.5420000e+02   4.0000000e+00
   1.5006000e+04   2.0000000e+00   3.0000000e+00   7.7317700e+02   5.0000000e+00
   1.5006000e+04   2.0000000e+00   3.0000000e+00   1.0514830e+03   3.0000000e+00
   1.5006000e+04   2.0000000e+00   3.0000000e+00   1.0820750e+03   4.0000000e+00
   1.5006000e+04   2.0000000e+00   3.0000000e+00   1.0838490e+03   4.0000000e+00
   1.5006000e+04   2.0000000e+00   3.0000000e+00   1.0859200e+03   4.0000000e+00
   1.5006000e+04   2.0000000e+00   3.0000000e+00   1.0864590e+03   4.0000000e+00
   1.5006000e+04   2.0000000e+00   3.0000000e+00   1.0876200e+03   4.0000000e+00
   1.5006000e+04   2.0000000e+00   3.0000000e+00   1.0879990e+03   4.0000000e+00
   1.5006000e+04   2.0000000e+00   3.0000000e+00   1.0886030e+03   4.0000000e+00
   1.5006000e+04   2.0000000e+00   3.0000000e+00   1.0888480e+03   4.0000000e+00
   1.5006000e+04   2.0000000e+00   3.0000000e+00   1.0894560e+03   4.0000000e+00
   1.5006000e+04   2.0000000e+00   3.0000000e+00   1.1024840e+03   5.0000000e+00
   1.5006000e+04   2.0000000e+00   3.0000000e+00   1.7002360e+03   3.0000000e+00
   1.5006000e+04   2.0000000e+00   3.0000000e+00   1.7275600e+03   4.0000000e+00
   1.5006000e+04   2.0000000e+00   3.0000000e+00   1.7285210e+03   4.0000000e+00
   1.5006000e+04   2.0000000e+00   3.0000000e+00   1.7290950e+03   4.0000000e+00
   1.5006000e+04   2.0000000e+00   3.0000000e+00   1.7311050e+03   4.0000000e+00
   1.5006000e+04   2.0000000e+00   3.0000000e+00   1.7314920e+03   4.0000000e+00
   1.5006000e+04   2.0000000e+00   3.0000000e+00   1.7318010e+03   4.0000000e+00
   1.5006000e+04   2.0000000e+00   3.0000000e+00   1.7322800e+03   4.0000000e+00
   1.5006000e+04   2.0000000e+00   3.0000000e+00   1.7336620e+03   4.0000000e+00
   1.5006000e+04   2.0000000e+00   3.0000000e+00   1.7342650e+03   4.0000000e+00
   1.5006000e+04   2.0000000e+00   3.0000000e+00   1.7343930e+03   4.0000000e+00
   1.5006000e+04   2.0000000e+00   3.0000000e+00   1.7349980e+03   4.0000000e+00
   1.5006000e+04   2.0000000e+00   3.0000000e+00   1.7352710e+03   4.0000000e+00
   1.5006000e+04   2.0000000e+00   3.0000000e+00   1.7542370e+03   5.0000000e+00
   1.5006000e+04   2.0000000e+00   3.0000000e+00   1.8032380e+03   3.0000000e+00
   1.5006000e+04   2.0000000e+00   3.0000000e+00   1.8270650e+03   4.0000000e+00
   1.5006000e+04   2.0000000e+00   3.0000000e+00   1.8281720e+03   4.0000000e+00
   1.5006000e+04   2.0000000e+00   3.0000000e+00   1.8290230e+03   4.0000000e+00
   1.5006000e+04   2.0000000e+00   3.0000000e+00   1.8296700e+03   4.0000000e+00
   1.5006000e+04   2.0000000e+00   3.0000000e+00   1.8308760e+03   4.0000000e+00
   1.5006000e+04   2.0000000e+00   3.0000000e+00   1.8318780e+03   4.0000000e+00
   1.5006000e+04   2.0000000e+00   3.0000000e+00   1.8331800e+03   4.0000000e+00
   1.5006000e+04   2.0000000e+00   3.0000000e+00   1.8341030e+03   4.0000000e+00
   1.5006000e+04   2.0000000e+00   3.0000000e+00   1.8369930e+03   4.0000000e+00
   1.5006000e+04   2.0000000e+00   3.0000000e+00   1.8394990e+03   4.0000000e+00
   1.5006000e+04   2.0000000e+00   3.0000000e+00   1.8632390e+03   5.0000000e+00
   1.5006000e+04   2.0000000e+00   3.0000000e+00   1.9921120e+03   3.0000000e+00
   1.5006000e+04   2.0000000e+00   3.0000000e+00   2.0471080e+03   4.0000000e+00
   1.5006000e+04   2.0000000e+00   3.0000000e+00   2.0494970e+03   4.0000000e+00
   1.5006000e+04   2.0000000e+00   3.0000000e+00   2.0501800e+03   4.0000000e+00
   1.5006000e+04   2.0000000e+00   3.0000000e+00   2.0507130e+03   4.0000000e+00
   1.5006000e+04   2.0000000e+00   3.0000000e+00   2.0521150e+03   4.0000000e+00
   1.5006000e+04   2.0000000e+00   3.0000000e+00   2.0529960e+03   4.0000000e+00
   1.5006000e+04   2.0000000e+00   3.0000000e+00   2.0531130e+03   5.0000000e+00
   1.5006000e+04   2.0000000e+00   3.0000000e+00   2.1367360e+03   3.0000000e+00
   1.5006000e+04   2.0000000e+00   3.0000000e+00   2.1907370e+03   5.0000000e+00
   1.5006000e+04   2.0000000e+00   3.0000000e+00   2.3557400e+03   3.0000000e+00
   1.5006000e+04   2.0000000e+00   3.0000000e+00   2.3667450e+03   4.0000000e+00
   1.5006000e+04   2.0000000e+00   3.0000000e+00   2.3669360e+03   4.0000000e+00
   1.5006000e+04   2.0000000e+00   3.0000000e+00   2.3672990e+03   4.0000000e+00
   1.5006000e+04   2.0000000e+00   3.0000000e+00   2.3680130e+03   4.0000000e+00
   1.5006000e+04   2.0000000e+00   3.0000000e+00   2.3684690e+03   4.0000000e+00
   1.5006000e+04   2.0000000e+00   3.0000000e+00   2.3692250e+03   4.0000000e+00
   1.5006000e+04   2.0000000e+00   3.0000000e+00   2.3724700e+03   4.0000000e+00
   1.5006000e+04   2.0000000e+00   3.0000000e+00   2.3733520e+03   4.0000000e+00
   1.5006000e+04   2.0000000e+00   3.0000000e+00   2.3740290e+03   4.0000000e+00
   1.5006000e+04   2.0000000e+00   3.0000000e+00   2.4127410e+03   5.0000000e+00
   1.5006000e+04   2.0000000e+00   3.0000000e+00   3.0458530e+03   3.0000000e+00
   1.5006000e+04   2.0000000e+00   3.0000000e+00   3.0664380e+03   4.0000000e+00
   1.5006000e+04   2.0000000e+00   3.0000000e+00   3.0685640e+03   4.0000000e+00
   1.5006000e+04   2.0000000e+00   3.0000000e+00   3.0691550e+03   4.0000000e+00
   1.5006000e+04   2.0000000e+00   3.0000000e+00   3.0694810e+03   4.0000000e+00
   1.5006000e+04   2.0000000e+00   3.0000000e+00   3.0741710e+03   4.0000000e+00
   1.5006000e+04   2.0000000e+00   3.0000000e+00   3.1012780e+03   4.0000000e+00
   1.5006000e+04   2.0000000e+00   3.0000000e+00   3.1098540e+03   5.0000000e+00
   1.5006000e+04   2.0000000e+00   3.0000000e+00   3.1598550e+03   3.0000000e+00
   1.5006000e+04   2.0000000e+00   3.0000000e+00   3.1825410e+03   4.0000000e+00
   1.5006000e+04   2.0000000e+00   3.0000000e+00   3.1849900e+03   4.0000000e+00
   1.5006000e+04   2.0000000e+00   3.0000000e+00   3.1859900e+03   4.0000000e+00
   1.5006000e+04   2.0000000e+00   3.0000000e+00   3.1892410e+03   4.0000000e+00
   1.5006000e+04   2.0000000e+00   3.0000000e+00   3.1903060e+03   4.0000000e+00
   1.5006000e+04   2.0000000e+00   3.0000000e+00   3.1904200e+03   4.0000000e+00
   1.5006000e+04   2.0000000e+00   3.0000000e+00   3.2178560e+03   5.0000000e+00
   1.5006000e+04   2.0000000e+00   3.0000000e+00   4.0634570e+03   3.0000000e+00
   1.5006000e+04   2.0000000e+00   3.0000000e+00   4.0626110e+03   4.0000000e+00
   1.5006000e+04   2.0000000e+00   3.0000000e+00   4.0628490e+03   4.0000000e+00
   1.5006000e+04   2.0000000e+00   3.0000000e+00   4.1075170e+03   4.0000000e+00
   1.5006000e+04   2.0000000e+00   3.0000000e+00   4.1076400e+03   4.0000000e+00
   1.5006000e+04   2.0000000e+00   3.0000000e+00   4.1079480e+03   4.0000000e+00
   1.5006000e+04   2.0000000e+00   3.0000000e+00   4.1103580e+03   4.0000000e+00
   1.5006000e+04   2.0000000e+00   3.0000000e+00   4.1135720e+03   4.0000000e+00
   1.5006000e+04   2.0000000e+00   3.0000000e+00   4.1274580e+03   5.0000000e+00
   1.5006000e+04   2.0000000e+00   3.0000000e+00   5.2940500e+03   3.0000000e+00
   1.5006000e+04   2.0000000e+00   3.0000000e+00   5.3087880e+03   4.0000000e+00
   1.5006000e+04   2.0000000e+00   3.0000000e+00   5.3109670e+03   4.0000000e+00
   1.5006000e+04   2.0000000e+00   3.0000000e+00   5.3141320e+03   4.0000000e+00
   1.5006000e+04   2.0000000e+00   3.0000000e+00   5.3144860e+03   4.0000000e+00
   1.5006000e+04   2.0000000e+00   3.0000000e+00   5.3148700e+03   4.0000000e+00
   1.5006000e+04   2.0000000e+00   3.0000000e+00   5.3153460e+03   4.0000000e+00
   1.5006000e+04   2.0000000e+00   3.0000000e+00   5.3154940e+03   4.0000000e+00
   1.5006000e+04   2.0000000e+00   3.0000000e+00   5.3158370e+03   4.0000000e+00
   1.5006000e+04   2.0000000e+00   3.0000000e+00   5.3564090e+03   4.0000000e+00
   1.5006000e+04   2.0000000e+00   3.0000000e+00   5.3570510e+03   5.0000000e+00
   1.5006000e+04   2.0000000e+00   3.0000000e+00   5.9740590e+03   3.0000000e+00
   1.5006000e+04   2.0000000e+00   3.0000000e+00   6.0172320e+03   4.0000000e+00
   1.5006000e+04   2.0000000e+00   3.0000000e+00   6.0177880e+03   4.0000000e+00
   1.5006000e+04   2.0000000e+00   3.0000000e+00   6.0185170e+03   4.0000000e+00
   1.5006000e+04   2.0000000e+00   3.0000000e+00   6.0213910e+03   4.0000000e+00
   1.5006000e+04   2.0000000e+00   3.0000000e+00   6.0227540e+03   4.0000000e+00
   1.5006000e+04   2.0000000e+00   3.0000000e+00   6.0232170e+03   4.0000000e+00
   1.5006000e+04   2.0000000e+00   3.0000000e+00   6.0242010e+03   4.0000000e+00
   1.5006000e+04   2.0000000e+00   3.0000000e+00   6.0360600e+03   5.0000000e+00
   1.5006000e+04   2.0000000e+00   3.0000000e+00   6.1700620e+03   3.0000000e+00
   1.5006000e+04   2.0000000e+00   3.0000000e+00   6.2230630e+03   5.0000000e+00
   1.5006000e+04   2.0000000e+00   3.0000000e+00   6.3900660e+03   3.0000000e+00
   1.5006000e+04   2.0000000e+00   3.0000000e+00   6.4133000e+03   4.0000000e+00
   1.5006000e+04   2.0000000e+00   3.0000000e+00   6.4190430e+03   4.0000000e+00
   1.5006000e+04   2.0000000e+00   3.0000000e+00   6.4193140e+03   4.0000000e+00
   1.5006000e+04   2.0000000e+00   3.0000000e+00   6.4204810e+03   4.0000000e+00
   1.5006000e+04   2.0000000e+00   3.0000000e+00   6.4450670e+03   5.0000000e+00
   1.5006000e+04   2.0000000e+00   3.0000000e+00   6.5653060e+03   3.0000000e+00
   1.5006000e+04   2.0000000e+00   3.0000000e+00   6.5835530e+03   4.0000000e+00
   1.5006000e+04   2.0000000e+00   3.0000000e+00   6.5838660e+03   4.0000000e+00
   1.5006000e+04   2.0000000e+00   3.0000000e+00   6.5840380e+03   4.0000000e+00
   1.5006000e+04   2.0000000e+00   3.0000000e+00   6.5845460e+03   4.0000000e+00
   1.5006000e+04   2.0000000e+00   3.0000000e+00   6.5857370e+03   4.0000000e+00
   1.5006000e+04   2.0000000e+00   3.0000000e+00   6.5858450e+03   4.0000000e+00
   1.5006000e+04   2.0000000e+00   3.0000000e+00   6.5861970e+03   4.0000000e+00
   1.5006000e+04   2.0000000e+00   3.0000000e+00   6.6183070e+03   5.0000000e+00
   1.5006000e+04   2.0000000e+00   3.0000000e+00   6.7673090e+03   3.0000000e+00
   1.5006000e+04   2.0000000e+00   3.0000000e+00   6.7823420e+03   4.0000000e+00
   1.5006000e+04   2.0000000e+00   3.0000000e+00   6.7887270e+03   4.0000000e+00
   1.5006000e+04   2.0000000e+00   3.0000000e+00   6.7892320e+03   4.0000000e+00
   1.5006000e+04   2.0000000e+00   3.0000000e+00   6.7895160e+03   4.0000000e+00
   1.5006000e+04   2.0000000e+00   3.0000000e+00   6.7901210e+03   4.0000000e+00
   1.5006000e+04   2.0000000e+00   3.0000000e+00   6.8017720e+03   4.0000000e+00
   1.5006000e+04   2.0000000e+00   3.0000000e+00   6.8019430e+03   4.0000000e+00
   1.5006000e+04   2.0000000e+00   3.0000000e+00   6.8034060e+03   4.0000000e+00
   1.5006000e+04   2.0000000e+00   3.0000000e+00   6.8193100e+03   5.0000000e+00
   1.5006000e+04   2.0000000e+00   3.0000000e+00   7.1065440e+03   3.0000000e+00
   1.5006000e+04   2.0000000e+00   3.0000000e+00   7.1425000e+03   4.0000000e+00
   1.5006000e+04   2.0000000e+00   3.0000000e+00   7.1444870e+03   4.0000000e+00
   1.5006000e+04   2.0000000e+00   3.0000000e+00   7.1595450e+03   5.0000000e+00
   1.5006000e+04   2.0000000e+00   3.0000000e+00             Inf   6.0000000e+00
   1.5007000e+04   1.0000000e+00   1.0000000e+00   6.3629900e+02   1.0000000e+00
   1.5007000e+04   1.0000000e+00   1.0000000e+00   6.3143700e+02   4.0000000e+00
   1.5007000e+04   1.0000000e+00   1.0000000e+00   6.3241200e+02   4.0000000e+00
   1.5007000e+04   1.0000000e+00   1.0000000e+00   6.3716900e+02   4.0000000e+00
   1.5007000e+04   1.0000000e+00   1.0000000e+00   6.3768800e+02   4.0000000e+00
   1.5007000e+04   1.0000000e+00   1.0000000e+00   6.3840600e+02   4.0000000e+00
   1.5007000e+04   1.0000000e+00   1.0000000e+00   6.3880600e+02   4.0000000e+00
   1.5007000e+04   1.0000000e+00   1.0000000e+00   6.3927600e+02   4.0000000e+00
   1.5007000e+04   1.0000000e+00   1.0000000e+00   6.3989700e+02   4.0000000e+00
   1.5007000e+04   1.0000000e+00   1.0000000e+00   6.4065100e+02   4.0000000e+00
   1.5007000e+04   1.0000000e+00   1.0000000e+00   6.4102900e+02   4.0000000e+00
   1.5007000e+04   1.0000000e+00   1.0000000e+00   6.4128200e+02   4.0000000e+00
   1.5007000e+04   1.0000000e+00   1.0000000e+00   6.4160400e+02   4.0000000e+00
   1.5007000e+04   1.0000000e+00   1.0000000e+00   6.4210500e+02   4.0000000e+00
   1.5007000e+04   1.0000000e+00   1.0000000e+00   6.4255500e+02   4.0000000e+00
   1.5007000e+04   1.0000000e+00   1.0000000e+00   6.4301800e+02   4.0000000e+00
   1.5007000e+04   1.0000000e+00   1.0000000e+00   6.4354100e+02   4.0000000e+00
   1.5007000e+04   1.0000000e+00   1.0000000e+00   6.4371600e+02   4.0000000e+00
   1.5007000e+04   1.0000000e+00   1.0000000e+00   6.4409900e+02   4.0000000e+00
   1.5007000e+04   1.0000000e+00   1.0000000e+00   6.4498500e+02   4.0000000e+00
   1.5007000e+04   1.0000000e+00   1.0000000e+00   6.4528100e+02   4.0000000e+00
   1.5007000e+04   1.0000000e+00   1.0000000e+00   6.4583500e+02   4.0000000e+00
   1.5007000e+04   1.0000000e+00   1.0000000e+00   6.4613100e+02   4.0000000e+00
   1.5007000e+04   1.0000000e+00   1.0000000e+00   6.5033200e+02   4.0000000e+00
   1.5007000e+04   1.0000000e+00   1.0000000e+00   6.5043500e+02   4.0000000e+00
   1.5007000e+04   1.0000000e+00   1.0000000e+00   6.5171600e+02   4.0000000e+00
   1.5007000e+04   1.0000000e+00   1.0000000e+00   6.5208200e+02   4.0000000e+00
   1.5007000e+04   1.0000000e+00   1.0000000e+00   6.8458400e+02   4.0000000e+00
   1.5007000e+04   1.0000000e+00   1.0000000e+00   6.8551600e+02   4.0000000e+00
   1.5007000e+04   1.0000000e+00   1.0000000e+00   6.8604200e+02   4.0000000e+00
   1.5007000e+04   1.0000000e+00   1.0000000e+00   6.8665100e+02   4.0000000e+00
   1.5007000e+04   1.0000000e+00   1.0000000e+00   6.8727700e+02   4.0000000e+00
   1.5007000e+04   1.0000000e+00   1.0000000e+00   6.8802100e+02   4.0000000e+00
   1.5007000e+04   1.0000000e+00   1.0000000e+00   6.8866600e+02   4.0000000e+00
   1.5007000e+04   1.0000000e+00   1.0000000e+00   6.8912300e+02   4.0000000e+00
   1.5007000e+04   1.0000000e+00   1.0000000e+00   6.8930000e+02   5.0000000e+00
   1.5007000e+04   1.0000000e+00   1.0000000e+00   1.2371580e+03   1.0000000e+00
   1.5007000e+04   1.0000000e+00   1.0000000e+00   1.2397670e+03   4.0000000e+00
   1.5007000e+04   1.0000000e+00   1.0000000e+00   1.2411330e+03   4.0000000e+00
   1.5007000e+04   1.0000000e+00   1.0000000e+00   1.2417640e+03   4.0000000e+00
   1.5007000e+04   1.0000000e+00   1.0000000e+00   1.2418680e+03   4.0000000e+00
   1.5007000e+04   1.0000000e+00   1.0000000e+00   1.2425370e+03   4.0000000e+00
   1.5007000e+04   1.0000000e+00   1.0000000e+00   1.2430370e+03   4.0000000e+00
   1.5007000e+04   1.0000000e+00   1.0000000e+00   1.2437420e+03   4.0000000e+00
   1.5007000e+04   1.0000000e+00   1.0000000e+00   1.2441680e+03   4.0000000e+00
   1.5007000e+04   1.0000000e+00   1.0000000e+00   1.2448790e+03   4.0000000e+00
   1.5007000e+04   1.0000000e+00   1.0000000e+00   1.2453180e+03   4.0000000e+00
   1.5007000e+04   1.0000000e+00   1.0000000e+00   1.2455760e+03   4.0000000e+00
   1.5007000e+04   1.0000000e+00   1.0000000e+00   1.2456590e+03   4.0000000e+00
   1.5007000e+04   1.0000000e+00   1.0000000e+00   1.2462130e+03   4.0000000e+00
   1.5007000e+04   1.0000000e+00   1.0000000e+00   1.2466360e+03   4.0000000e+00
   1.5007000e+04   1.0000000e+00   1.0000000e+00   1.2470940e+03   4.0000000e+00
   1.5007000e+04   1.0000000e+00   1.0000000e+00   1.2472000e+03   4.0000000e+00
   1.5007000e+04   1.0000000e+00   1.0000000e+00   1.2477270e+03   4.0000000e+00
   1.5007000e+04   1.0000000e+00   1.0000000e+00   1.2480490e+03   4.0000000e+00
   1.5007000e+04   1.0000000e+00   1.0000000e+00   1.2490400e+03   4.0000000e+00
   1.5007000e+04   1.0000000e+00   1.0000000e+00   1.2504220e+03   4.0000000e+00
   1.5007000e+04   1.0000000e+00   1.0000000e+00   1.2827250e+03   4.0000000e+00
   1.5007000e+04   1.0000000e+00   1.0000000e+00   1.2981590e+03   5.0000000e+00
   1.5007000e+04   1.0000000e+00   1.0000000e+00   1.4411610e+03   1.0000000e+00
   1.5007000e+04   1.0000000e+00   1.0000000e+00   1.4624030e+03   4.0000000e+00
   1.5007000e+04   1.0000000e+00   1.0000000e+00   1.4632870e+03   4.0000000e+00
   1.5007000e+04   1.0000000e+00   1.0000000e+00   1.4644410e+03   4.0000000e+00
   1.5007000e+04   1.0000000e+00   1.0000000e+00   1.4652220e+03   4.0000000e+00
   1.5007000e+04   1.0000000e+00   1.0000000e+00   1.4661880e+03   4.0000000e+00
   1.5007000e+04   1.0000000e+00   1.0000000e+00   1.4666110e+03   4.0000000e+00
   1.5007000e+04   1.0000000e+00   1.0000000e+00   1.4672870e+03   4.0000000e+00
   1.5007000e+04   1.0000000e+00   1.0000000e+00   1.4677960e+03   4.0000000e+00
   1.5007000e+04   1.0000000e+00   1.0000000e+00   1.4684190e+03   4.0000000e+00
   1.5007000e+04   1.0000000e+00   1.0000000e+00   1.4688480e+03   4.0000000e+00
   1.5007000e+04   1.0000000e+00   1.0000000e+00   1.5051620e+03   5.0000000e+00
   1.5007000e+04   1.0000000e+00   1.0000000e+00   1.6012260e+03   1.0000000e+00
   1.5007000e+04   1.0000000e+00   1.0000000e+00   1.6045850e+03   4.0000000e+00
   1.5007000e+04   1.0000000e+00   1.0000000e+00   1.6066700e+03   4.0000000e+00
   1.5007000e+04   1.0000000e+00   1.0000000e+00   1.6081340e+03   4.0000000e+00
   1.5007000e+04   1.0000000e+00   1.0000000e+00   1.6089410e+03   4.0000000e+00
   1.5007000e+04   1.0000000e+00   1.0000000e+00   1.6096100e+03   4.0000000e+00
   1.5007000e+04   1.0000000e+00   1.0000000e+00   1.6101070e+03   4.0000000e+00
   1.5007000e+04   1.0000000e+00   1.0000000e+00   1.6106110e+03   4.0000000e+00
   1.5007000e+04   1.0000000e+00   1.0000000e+00   1.6111160e+03   4.0000000e+00
   1.5007000e+04   1.0000000e+00   1.0000000e+00   1.6114130e+03   4.0000000e+00
   1.5007000e+04   1.0000000e+00   1.0000000e+00   1.6122460e+03   4.0000000e+00
   1.5007000e+04   1.0000000e+00   1.0000000e+00   1.6126710e+03   4.0000000e+00
   1.5007000e+04   1.0000000e+00   1.0000000e+00   1.6130010e+03   4.0000000e+00
   1.5007000e+04   1.0000000e+00   1.0000000e+00   1.6134740e+03   4.0000000e+00
   1.5007000e+04   1.0000000e+00   1.0000000e+00   1.6142770e+03   4.0000000e+00
   1.5007000e+04   1.0000000e+00   1.0000000e+00   1.6620060e+03   4.0000000e+00
   1.5007000e+04   1.0000000e+00   1.0000000e+00   1.6632270e+03   5.0000000e+00
   1.5007000e+04   1.0000000e+00   1.0000000e+00   1.9408160e+03   1.0000000e+00
   1.5007000e+04   1.0000000e+00   1.0000000e+00   1.9435320e+03   4.0000000e+00
   1.5007000e+04   1.0000000e+00   1.0000000e+00   1.9450920e+03   4.0000000e+00
   1.5007000e+04   1.0000000e+00   1.0000000e+00   1.9455220e+03   4.0000000e+00
   1.5007000e+04   1.0000000e+00   1.0000000e+00   1.9465610e+03   4.0000000e+00
   1.5007000e+04   1.0000000e+00   1.0000000e+00   1.9468700e+03   4.0000000e+00
   1.5007000e+04   1.0000000e+00   1.0000000e+00   1.9471260e+03   4.0000000e+00
   1.5007000e+04   1.0000000e+00   1.0000000e+00   1.9478990e+03   4.0000000e+00
   1.5007000e+04   1.0000000e+00   1.0000000e+00   1.9481520e+03   4.0000000e+00
   1.5007000e+04   1.0000000e+00   1.0000000e+00   1.9484630e+03   4.0000000e+00
   1.5007000e+04   1.0000000e+00   1.0000000e+00   1.9488700e+03   4.0000000e+00
   1.5007000e+04   1.0000000e+00   1.0000000e+00   1.9493100e+03   4.0000000e+00
   1.5007000e+04   1.0000000e+00   1.0000000e+00   1.9499350e+03   4.0000000e+00
   1.5007000e+04   1.0000000e+00   1.0000000e+00   1.9502380e+03   4.0000000e+00
   1.5007000e+04   1.0000000e+00   1.0000000e+00   1.9507300e+03   4.0000000e+00
   1.5007000e+04   1.0000000e+00   1.0000000e+00   1.9509380e+03   4.0000000e+00
   1.5007000e+04   1.0000000e+00   1.0000000e+00   1.9512880e+03   4.0000000e+00
   1.5007000e+04   1.0000000e+00   1.0000000e+00   1.9515410e+03   4.0000000e+00
   1.5007000e+04   1.0000000e+00   1.0000000e+00   1.9518890e+03   4.0000000e+00
   1.5007000e+04   1.0000000e+00   1.0000000e+00   1.9522880e+03   4.0000000e+00
   1.5007000e+04   1.0000000e+00   1.0000000e+00   2.0018170e+03   5.0000000e+00
   1.5007000e+04   1.0000000e+00   1.0000000e+00   2.3816220e+03   1.0000000e+00
   1.5007000e+04   1.0000000e+00   1.0000000e+00   2.3855000e+03   4.0000000e+00
   1.5007000e+04   1.0000000e+00   1.0000000e+00   2.3860030e+03   4.0000000e+00
   1.5007000e+04   1.0000000e+00   1.0000000e+00   2.3864300e+03   4.0000000e+00
   1.5007000e+04   1.0000000e+00   1.0000000e+00   2.3865830e+03   4.0000000e+00
   1.5007000e+04   1.0000000e+00   1.0000000e+00   2.3868830e+03   4.0000000e+00
   1.5007000e+04   1.0000000e+00   1.0000000e+00   2.3874200e+03   4.0000000e+00
   1.5007000e+04   1.0000000e+00   1.0000000e+00   2.3876530e+03   4.0000000e+00
   1.5007000e+04   1.0000000e+00   1.0000000e+00   2.3879880e+03   4.0000000e+00
   1.5007000e+04   1.0000000e+00   1.0000000e+00   2.3886620e+03   4.0000000e+00
   1.5007000e+04   1.0000000e+00   1.0000000e+00   2.3891210e+03   4.0000000e+00
   1.5007000e+04   1.0000000e+00   1.0000000e+00   2.3895520e+03   4.0000000e+00
   1.5007000e+04   1.0000000e+00   1.0000000e+00   2.3899720e+03   4.0000000e+00
   1.5007000e+04   1.0000000e+00   1.0000000e+00   2.3901620e+03   4.0000000e+00
   1.5007000e+04   1.0000000e+00   1.0000000e+00   2.3904990e+03   4.0000000e+00
   1.5007000e+04   1.0000000e+00   1.0000000e+00   2.3911820e+03   4.0000000e+00
   1.5007000e+04   1.0000000e+00   1.0000000e+00   2.4239160e+03   4.0000000e+00
   1.5007000e+04   1.0000000e+00   1.0000000e+00   2.4252230e+03   4.0000000e+00
   1.5007000e+04   1.0000000e+00   1.0000000e+00   2.4269720e+03   4.0000000e+00
   1.5007000e+04   1.0000000e+00   1.0000000e+00   2.4280110e+03   4.0000000e+00
   1.5007000e+04   1.0000000e+00   1.0000000e+00   2.4289290e+03   4.0000000e+00
   1.5007000e+04   1.0000000e+00   1.0000000e+00   2.4292970e+03   4.0000000e+00
   1.5007000e+04   1.0000000e+00   1.0000000e+00   2.4296940e+03   4.0000000e+00
   1.5007000e+04   1.0000000e+00   1.0000000e+00   2.4302270e+03   4.0000000e+00
   1.5007000e+04   1.0000000e+00   1.0000000e+00   2.4306230e+03   5.0000000e+00
   1.5007000e+04   1.0000000e+00   1.0000000e+00   3.5131540e+03   1.0000000e+00
   1.5007000e+04   1.0000000e+00   1.0000000e+00   3.5165140e+03   4.0000000e+00
   1.5007000e+04   1.0000000e+00   1.0000000e+00   3.5169700e+03   4.0000000e+00
   1.5007000e+04   1.0000000e+00   1.0000000e+00   3.5175370e+03   4.0000000e+00
   1.5007000e+04   1.0000000e+00   1.0000000e+00   3.5177860e+03   4.0000000e+00
   1.5007000e+04   1.0000000e+00   1.0000000e+00   3.5183190e+03   4.0000000e+00
   1.5007000e+04   1.0000000e+00   1.0000000e+00   3.5186850e+03   4.0000000e+00
   1.5007000e+04   1.0000000e+00   1.0000000e+00   3.5190030e+03   4.0000000e+00
   1.5007000e+04   1.0000000e+00   1.0000000e+00   3.5194160e+03   4.0000000e+00
   1.5007000e+04   1.0000000e+00   1.0000000e+00   3.5199290e+03   4.0000000e+00
   1.5007000e+04   1.0000000e+00   1.0000000e+00   3.5202620e+03   4.0000000e+00
   1.5007000e+04   1.0000000e+00   1.0000000e+00   3.5205420e+03   4.0000000e+00
   1.5007000e+04   1.0000000e+00   1.0000000e+00   3.5209210e+03   4.0000000e+00
   1.5007000e+04   1.0000000e+00   1.0000000e+00   3.5213940e+03   4.0000000e+00
   1.5007000e+04   1.0000000e+00   1.0000000e+00   3.5216370e+03   4.0000000e+00
   1.5007000e+04   1.0000000e+00   1.0000000e+00   3.5220550e+03   4.0000000e+00
   1.5007000e+04   1.0000000e+00   1.0000000e+00   3.5225840e+03   4.0000000e+00
   1.5007000e+04   1.0000000e+00   1.0000000e+00   3.5229710e+03   4.0000000e+00
   1.5007000e+04   1.0000000e+00   1.0000000e+00   3.5232400e+03   4.0000000e+00
   1.5007000e+04   1.0000000e+00   1.0000000e+00   3.5235860e+03   4.0000000e+00
   1.5007000e+04   1.0000000e+00   1.0000000e+00   3.5245200e+03   4.0000000e+00
   1.5007000e+04   1.0000000e+00   1.0000000e+00   3.5249570e+03   4.0000000e+00
   1.5007000e+04   1.0000000e+00   1.0000000e+00   3.5771550e+03   5.0000000e+00
   1.5007000e+04   1.0000000e+00   1.0000000e+00   3.9884130e+03   1.0000000e+00
   1.5007000e+04   1.0000000e+00   1.0000000e+00   3.9918480e+03   4.0000000e+00
   1.5007000e+04   1.0000000e+00   1.0000000e+00   3.9921070e+03   4.0000000e+00
   1.5007000e+04   1.0000000e+00   1.0000000e+00   3.9935700e+03   4.0000000e+00
   1.5007000e+04   1.0000000e+00   1.0000000e+00   3.9938620e+03   4.0000000e+00
   1.5007000e+04   1.0000000e+00   1.0000000e+00   3.9941920e+03   4.0000000e+00
   1.5007000e+04   1.0000000e+00   1.0000000e+00   3.9945120e+03   4.0000000e+00
   1.5007000e+04   1.0000000e+00   1.0000000e+00   3.9949430e+03   4.0000000e+00
   1.5007000e+04   1.0000000e+00   1.0000000e+00   3.9952240e+03   4.0000000e+00
   1.5007000e+04   1.0000000e+00   1.0000000e+00   3.9955440e+03   4.0000000e+00
   1.5007000e+04   1.0000000e+00   1.0000000e+00   3.9960100e+03   4.0000000e+00
   1.5007000e+04   1.0000000e+00   1.0000000e+00   3.9963160e+03   4.0000000e+00
   1.5007000e+04   1.0000000e+00   1.0000000e+00   3.9964530e+03   4.0000000e+00
   1.5007000e+04   1.0000000e+00   1.0000000e+00   3.9966990e+03   4.0000000e+00
   1.5007000e+04   1.0000000e+00   1.0000000e+00   3.9970100e+03   4.0000000e+00
   1.5007000e+04   1.0000000e+00   1.0000000e+00   3.9976400e+03   4.0000000e+00
   1.5007000e+04   1.0000000e+00   1.0000000e+00   3.9979550e+03   4.0000000e+00
   1.5007000e+04   1.0000000e+00   1.0000000e+00   3.9981900e+03   4.0000000e+00
   1.5007000e+04   1.0000000e+00   1.0000000e+00   3.9986280e+03   4.0000000e+00
   1.5007000e+04   1.0000000e+00   1.0000000e+00   3.9991290e+03   4.0000000e+00
   1.5007000e+04   1.0000000e+00   1.0000000e+00   4.0484140e+03   5.0000000e+00
   1.5007000e+04   1.0000000e+00   1.0000000e+00   4.0984150e+03   1.0000000e+00
   1.5007000e+04   1.0000000e+00   1.0000000e+00   4.1008490e+03   4.0000000e+00
   1.5007000e+04   1.0000000e+00   1.0000000e+00   4.1020570e+03   4.0000000e+00
   1.5007000e+04   1.0000000e+00   1.0000000e+00   4.1023340e+03   4.0000000e+00
   1.5007000e+04   1.0000000e+00   1.0000000e+00   4.1024800e+03   4.0000000e+00
   1.5007000e+04   1.0000000e+00   1.0000000e+00   4.1031000e+03   4.0000000e+00
   1.5007000e+04   1.0000000e+00   1.0000000e+00   4.1036360e+03   4.0000000e+00
   1.5007000e+04   1.0000000e+00   1.0000000e+00   4.1042210e+03   4.0000000e+00
   1.5007000e+04   1.0000000e+00   1.0000000e+00   4.1045150e+03   4.0000000e+00
   1.5007000e+04   1.0000000e+00   1.0000000e+00   4.1049010e+03   4.0000000e+00
   1.5007000e+04   1.0000000e+00   1.0000000e+00   4.1051430e+03   4.0000000e+00
   1.5007000e+04   1.0000000e+00   1.0000000e+00   4.1056410e+03   4.0000000e+00
   1.5007000e+04   1.0000000e+00   1.0000000e+00   4.1060640e+03   4.0000000e+00
   1.5007000e+04   1.0000000e+00   1.0000000e+00   4.1063480e+03   4.0000000e+00
   1.5007000e+04   1.0000000e+00   1.0000000e+00   4.1067270e+03   4.0000000e+00
   1.5007000e+04   1.0000000e+00   1.0000000e+00   4.1073390e+03   4.0000000e+00
   1.5007000e+04   1.0000000e+00   1.0000000e+00   4.1076490e+03   4.0000000e+00
   1.5007000e+04   1.0000000e+00   1.0000000e+00   4.1079900e+03   4.0000000e+00
   1.5007000e+04   1.0000000e+00   1.0000000e+00   4.1519130e+03   4.0000000e+00
   1.5007000e+04   1.0000000e+00   1.0000000e+00   4.1532240e+03   4.0000000e+00
   1.5007000e+04   1.0000000e+00   1.0000000e+00   4.1534160e+03   5.0000000e+00
   1.5007000e+04   1.0000000e+00   1.0000000e+00   4.1934170e+03   1.0000000e+00
   1.5007000e+04   1.0000000e+00   1.0000000e+00   4.1981880e+03   4.0000000e+00
   1.5007000e+04   1.0000000e+00   1.0000000e+00   4.1988660e+03   4.0000000e+00
   1.5007000e+04   1.0000000e+00   1.0000000e+00   4.1991160e+03   4.0000000e+00
   1.5007000e+04   1.0000000e+00   1.0000000e+00   4.1995890e+03   4.0000000e+00
   1.5007000e+04   1.0000000e+00   1.0000000e+00   4.1999700e+03   4.0000000e+00
   1.5007000e+04   1.0000000e+00   1.0000000e+00   4.2002880e+03   4.0000000e+00
   1.5007000e+04   1.0000000e+00   1.0000000e+00   4.2005900e+03   4.0000000e+00
   1.5007000e+04   1.0000000e+00   1.0000000e+00   4.2009190e+03   4.0000000e+00
   1.5007000e+04   1.0000000e+00   1.0000000e+00   4.2013880e+03   4.0000000e+00
   1.5007000e+04   1.0000000e+00   1.0000000e+00   4.2019960e+03   4.0000000e+00
   1.5007000e+04   1.0000000e+00   1.0000000e+00   4.2025940e+03   4.0000000e+00
   1.5007000e+04   1.0000000e+00   1.0000000e+00   4.2029580e+03   4.0000000e+00
   1.5007000e+04   1.0000000e+00   1.0000000e+00   4.2032870e+03   4.0000000e+00
   1.5007000e+04   1.0000000e+00   1.0000000e+00   4.2036930e+03   4.0000000e+00
   1.5007000e+04   1.0000000e+00   1.0000000e+00   4.2043400e+03   4.0000000e+00
   1.5007000e+04   1.0000000e+00   1.0000000e+00   4.2046880e+03   4.0000000e+00
   1.5007000e+04   1.0000000e+00   1.0000000e+00   4.2424180e+03   5.0000000e+00
   1.5007000e+04   1.0000000e+00   1.0000000e+00   4.6435620e+03   1.0000000e+00
   1.5007000e+04   1.0000000e+00   1.0000000e+00   4.6504760e+03   4.0000000e+00
   1.5007000e+04   1.0000000e+00   1.0000000e+00   4.6509550e+03   4.0000000e+00
   1.5007000e+04   1.0000000e+00   1.0000000e+00   4.6514240e+03   4.0000000e+00
   1.5007000e+04   1.0000000e+00   1.0000000e+00   4.6517880e+03   4.0000000e+00
   1.5007000e+04   1.0000000e+00   1.0000000e+00   4.6519900e+03   4.0000000e+00
   1.5007000e+04   1.0000000e+00   1.0000000e+00   4.6524220e+03   4.0000000e+00
   1.5007000e+04   1.0000000e+00   1.0000000e+00   4.6525650e+03   4.0000000e+00
   1.5007000e+04   1.0000000e+00   1.0000000e+00   4.6528670e+03   4.0000000e+00
   1.5007000e+04   1.0000000e+00   1.0000000e+00   4.6533920e+03   4.0000000e+00
   1.5007000e+04   1.0000000e+00   1.0000000e+00   4.6537010e+03   4.0000000e+00
   1.5007000e+04   1.0000000e+00   1.0000000e+00   4.6540030e+03   4.0000000e+00
   1.5007000e+04   1.0000000e+00   1.0000000e+00   4.6543120e+03   4.0000000e+00
   1.5007000e+04   1.0000000e+00   1.0000000e+00   4.6545410e+03   4.0000000e+00
   1.5007000e+04   1.0000000e+00   1.0000000e+00   4.6548480e+03   4.0000000e+00
   1.5007000e+04   1.0000000e+00   1.0000000e+00   4.6548820e+03   4.0000000e+00
   1.5007000e+04   1.0000000e+00   1.0000000e+00   4.6552580e+03   4.0000000e+00
   1.5007000e+04   1.0000000e+00   1.0000000e+00   4.6555460e+03   4.0000000e+00
   1.5007000e+04   1.0000000e+00   1.0000000e+00   4.6558820e+03   4.0000000e+00
   1.5007000e+04   1.0000000e+00   1.0000000e+00   4.6563040e+03   4.0000000e+00
   1.5007000e+04   1.0000000e+00   1.0000000e+00   4.6567800e+03   4.0000000e+00
   1.5007000e+04   1.0000000e+00   1.0000000e+00   4.6570760e+03   4.0000000e+00
   1.5007000e+04   1.0000000e+00   1.0000000e+00   4.6578260e+03   4.0000000e+00
   1.5007000e+04   1.0000000e+00   1.0000000e+00   4.6579900e+03   4.0000000e+00
   1.5007000e+04   1.0000000e+00   1.0000000e+00   4.6583470e+03   4.0000000e+00
   1.5007000e+04   1.0000000e+00   1.0000000e+00   4.6589830e+03   4.0000000e+00
   1.5007000e+04   1.0000000e+00   1.0000000e+00   4.6594300e+03   4.0000000e+00
   1.5007000e+04   1.0000000e+00   1.0000000e+00   4.6614120e+03   4.0000000e+00
   1.5007000e+04   1.0000000e+00   1.0000000e+00   4.6925630e+03   5.0000000e+00
   1.5007000e+04   1.0000000e+00   1.0000000e+00   4.9676040e+03   1.0000000e+00
   1.5007000e+04   1.0000000e+00   1.0000000e+00   4.9956400e+03   4.0000000e+00
   1.5007000e+04   1.0000000e+00   1.0000000e+00   4.9962460e+03   4.0000000e+00
   1.5007000e+04   1.0000000e+00   1.0000000e+00   4.9976510e+03   4.0000000e+00
   1.5007000e+04   1.0000000e+00   1.0000000e+00   4.9979690e+03   4.0000000e+00
   1.5007000e+04   1.0000000e+00   1.0000000e+00   4.9986930e+03   4.0000000e+00
   1.5007000e+04   1.0000000e+00   1.0000000e+00   4.9991030e+03   4.0000000e+00
   1.5007000e+04   1.0000000e+00   1.0000000e+00   4.9997270e+03   4.0000000e+00
   1.5007000e+04   1.0000000e+00   1.0000000e+00   5.0003080e+03   4.0000000e+00
   1.5007000e+04   1.0000000e+00   1.0000000e+00   5.0005360e+03   4.0000000e+00
   1.5007000e+04   1.0000000e+00   1.0000000e+00   5.0009020e+03   4.0000000e+00
   1.5007000e+04   1.0000000e+00   1.0000000e+00   5.0236050e+03   5.0000000e+00
   1.5007000e+04   1.0000000e+00   1.0000000e+00   5.9167910e+03   1.0000000e+00
   1.5007000e+04   1.0000000e+00   1.0000000e+00   5.9207370e+03   4.0000000e+00
   1.5007000e+04   1.0000000e+00   1.0000000e+00   5.9224640e+03   4.0000000e+00
   1.5007000e+04   1.0000000e+00   1.0000000e+00   5.9227190e+03   4.0000000e+00
   1.5007000e+04   1.0000000e+00   1.0000000e+00   5.9229130e+03   4.0000000e+00
   1.5007000e+04   1.0000000e+00   1.0000000e+00   5.9234650e+03   4.0000000e+00
   1.5007000e+04   1.0000000e+00   1.0000000e+00   5.9237930e+03   4.0000000e+00
   1.5007000e+04   1.0000000e+00   1.0000000e+00   5.9242210e+03   4.0000000e+00
   1.5007000e+04   1.0000000e+00   1.0000000e+00   5.9245460e+03   4.0000000e+00
   1.5007000e+04   1.0000000e+00   1.0000000e+00   5.9249170e+03   4.0000000e+00
   1.5007000e+04   1.0000000e+00   1.0000000e+00   5.9253230e+03   4.0000000e+00
   1.5007000e+04   1.0000000e+00   1.0000000e+00   5.9256490e+03   4.0000000e+00
   1.5007000e+04   1.0000000e+00   1.0000000e+00   5.9261970e+03   4.0000000e+00
   1.5007000e+04   1.0000000e+00   1.0000000e+00   5.9266710e+03   4.0000000e+00
   1.5007000e+04   1.0000000e+00   1.0000000e+00   5.9268990e+03   4.0000000e+00
   1.5007000e+04   1.0000000e+00   1.0000000e+00   5.9271400e+03   4.0000000e+00
   1.5007000e+04   1.0000000e+00   1.0000000e+00   5.9274530e+03   4.0000000e+00
   1.5007000e+04   1.0000000e+00   1.0000000e+00   5.9280650e+03   4.0000000e+00
   1.5007000e+04   1.0000000e+00   1.0000000e+00   5.9283460e+03   4.0000000e+00
   1.5007000e+04   1.0000000e+00   1.0000000e+00   5.9290520e+03   4.0000000e+00
   1.5007000e+04   1.0000000e+00   1.0000000e+00   5.9296250e+03   4.0000000e+00
   1.5007000e+04   1.0000000e+00   1.0000000e+00   5.9311010e+03   4.0000000e+00
   1.5007000e+04   1.0000000e+00   1.0000000e+00   5.9313300e+03   4.0000000e+00
   1.5007000e+04   1.0000000e+00   1.0000000e+00   5.9807920e+03   5.0000000e+00
   1.5007000e+04   1.0000000e+00   1.0000000e+00   6.0187920e+03   1.0000000e+00
   1.5007000e+04   1.0000000e+00   1.0000000e+00   6.0216430e+03   4.0000000e+00
   1.5007000e+04   1.0000000e+00   1.0000000e+00   6.0223910e+03   4.0000000e+00
   1.5007000e+04   1.0000000e+00   1.0000000e+00   6.0228740e+03   4.0000000e+00
   1.5007000e+04   1.0000000e+00   1.0000000e+00   6.0234520e+03   4.0000000e+00
   1.5007000e+04   1.0000000e+00   1.0000000e+00   6.0235890e+03   4.0000000e+00
   1.5007000e+04   1.0000000e+00   1.0000000e+00   6.0238010e+03   4.0000000e+00
   1.5007000e+04   1.0000000e+00   1.0000000e+00   6.0242000e+03   4.0000000e+00
   1.5007000e+04   1.0000000e+00   1.0000000e+00   6.0245160e+03   4.0000000e+00
   1.5007000e+04   1.0000000e+00   1.0000000e+00   6.0249120e+03   4.0000000e+00
   1.5007000e+04   1.0000000e+00   1.0000000e+00   6.0254380e+03   4.0000000e+00
   1.5007000e+04   1.0000000e+00   1.0000000e+00   6.0259290e+03   4.0000000e+00
   1.5007000e+04   1.0000000e+00   1.0000000e+00   6.0263180e+03   4.0000000e+00
   1.5007000e+04   1.0000000e+00   1.0000000e+00   6.0267010e+03   4.0000000e+00
   1.5007000e+04   1.0000000e+00   1.0000000e+00   6.0271000e+03   4.0000000e+00
   1.5007000e+04   1.0000000e+00   1.0000000e+00   6.0279880e+03   4.0000000e+00
   1.5007000e+04   1.0000000e+00   1.0000000e+00   6.0287570e+03   4.0000000e+00
   1.5007000e+04   1.0000000e+00   1.0000000e+00   6.0747930e+03   5.0000000e+00
   1.5007000e+04   1.0000000e+00   1.0000000e+00   6.2463270e+03   1.0000000e+00
   1.5007000e+04   1.0000000e+00   1.0000000e+00   6.2564410e+03   4.0000000e+00
   1.5007000e+04   1.0000000e+00   1.0000000e+00   6.2573690e+03   4.0000000e+00
   1.5007000e+04   1.0000000e+00   1.0000000e+00   6.2576440e+03   4.0000000e+00
   1.5007000e+04   1.0000000e+00   1.0000000e+00   6.2584780e+03   4.0000000e+00
   1.5007000e+04   1.0000000e+00   1.0000000e+00   6.2590200e+03   4.0000000e+00
   1.5007000e+04   1.0000000e+00   1.0000000e+00   6.2595640e+03   4.0000000e+00
   1.5007000e+04   1.0000000e+00   1.0000000e+00   6.2598570e+03   4.0000000e+00
   1.5007000e+04   1.0000000e+00   1.0000000e+00   6.2606010e+03   4.0000000e+00
   1.5007000e+04   1.0000000e+00   1.0000000e+00   6.2609330e+03   4.0000000e+00
   1.5007000e+04   1.0000000e+00   1.0000000e+00   6.2618820e+03   4.0000000e+00
   1.5007000e+04   1.0000000e+00   1.0000000e+00   6.2622110e+03   4.0000000e+00
   1.5007000e+04   1.0000000e+00   1.0000000e+00   6.2973280e+03   5.0000000e+00
   1.5007000e+04   1.0000000e+00   1.0000000e+00   6.3383290e+03   1.0000000e+00
   1.5007000e+04   1.0000000e+00   1.0000000e+00   6.3404040e+03   4.0000000e+00
   1.5007000e+04   1.0000000e+00   1.0000000e+00   6.3416180e+03   4.0000000e+00
   1.5007000e+04   1.0000000e+00   1.0000000e+00   6.3426440e+03   4.0000000e+00
   1.5007000e+04   1.0000000e+00   1.0000000e+00   6.3428220e+03   4.0000000e+00
   1.5007000e+04   1.0000000e+00   1.0000000e+00   6.3433460e+03   4.0000000e+00
   1.5007000e+04   1.0000000e+00   1.0000000e+00   6.3435590e+03   4.0000000e+00
   1.5007000e+04   1.0000000e+00   1.0000000e+00   6.3438790e+03   4.0000000e+00
   1.5007000e+04   1.0000000e+00   1.0000000e+00   6.3442340e+03   4.0000000e+00
   1.5007000e+04   1.0000000e+00   1.0000000e+00   6.3444180e+03   4.0000000e+00
   1.5007000e+04   1.0000000e+00   1.0000000e+00   6.3447030e+03   4.0000000e+00
   1.5007000e+04   1.0000000e+00   1.0000000e+00   6.3450180e+03   4.0000000e+00
   1.5007000e+04   1.0000000e+00   1.0000000e+00   6.3453720e+03   4.0000000e+00
   1.5007000e+04   1.0000000e+00   1.0000000e+00   6.3457270e+03   4.0000000e+00
   1.5007000e+04   1.0000000e+00   1.0000000e+00   6.3462940e+03   4.0000000e+00
   1.5007000e+04   1.0000000e+00   1.0000000e+00   6.3465570e+03   4.0000000e+00
   1.5007000e+04   1.0000000e+00   1.0000000e+00   6.3469580e+03   4.0000000e+00
   1.5007000e+04   1.0000000e+00   1.0000000e+00   6.3473580e+03   4.0000000e+00
   1.5007000e+04   1.0000000e+00   1.0000000e+00   6.3476390e+03   4.0000000e+00
   1.5007000e+04   1.0000000e+00   1.0000000e+00   6.3484580e+03   4.0000000e+00
   1.5007000e+04   1.0000000e+00   1.0000000e+00   6.3873300e+03   5.0000000e+00
   1.5007000e+04   1.0000000e+00   1.0000000e+00   6.5380630e+03   1.0000000e+00
   1.5007000e+04   1.0000000e+00   1.0000000e+00   6.5418430e+03   4.0000000e+00
   1.5007000e+04   1.0000000e+00   1.0000000e+00   6.5427220e+03   4.0000000e+00
   1.5007000e+04   1.0000000e+00   1.0000000e+00   6.5433210e+03   4.0000000e+00
   1.5007000e+04   1.0000000e+00   1.0000000e+00   6.5439440e+03   4.0000000e+00
   1.5007000e+04   1.0000000e+00   1.0000000e+00   6.5442120e+03   4.0000000e+00
   1.5007000e+04   1.0000000e+00   1.0000000e+00   6.5447820e+03   4.0000000e+00
   1.5007000e+04   1.0000000e+00   1.0000000e+00   6.5450730e+03   4.0000000e+00
   1.5007000e+04   1.0000000e+00   1.0000000e+00   6.5453600e+03   4.0000000e+00
   1.5007000e+04   1.0000000e+00   1.0000000e+00   6.5457010e+03   4.0000000e+00
   1.5007000e+04   1.0000000e+00   1.0000000e+00   6.5460180e+03   4.0000000e+00
   1.5007000e+04   1.0000000e+00   1.0000000e+00   6.5463010e+03   4.0000000e+00
   1.5007000e+04   1.0000000e+00   1.0000000e+00   6.5464990e+03   4.0000000e+00
   1.5007000e+04   1.0000000e+00   1.0000000e+00   6.5468770e+03   4.0000000e+00
   1.5007000e+04   1.0000000e+00   1.0000000e+00   6.5473580e+03   4.0000000e+00
   1.5007000e+04   1.0000000e+00   1.0000000e+00   6.5476180e+03   4.0000000e+00
   1.5007000e+04   1.0000000e+00   1.0000000e+00   6.5479680e+03   4.0000000e+00
   1.5007000e+04   1.0000000e+00   1.0000000e+00   6.5485190e+03   4.0000000e+00
   1.5007000e+04   1.0000000e+00   1.0000000e+00   6.5491160e+03   4.0000000e+00
   1.5007000e+04   1.0000000e+00   1.0000000e+00   6.5500290e+03   4.0000000e+00
   1.5007000e+04   1.0000000e+00   1.0000000e+00   6.5860640e+03   5.0000000e+00
   1.5007000e+04   1.0000000e+00   1.0000000e+00   6.7497030e+03   1.0000000e+00
   1.5007000e+04   1.0000000e+00   1.0000000e+00   6.7977040e+03   5.0000000e+00
   1.5007000e+04   1.0000000e+00   1.0000000e+00             Inf   6.0000000e+00
   1.5007000e+04   1.0000000e+00   3.0000000e+00   4.1535100e+02   3.0000000e+00
   1.5007000e+04   1.0000000e+00   3.0000000e+00   4.2372800e+02   4.0000000e+00
   1.5007000e+04   1.0000000e+00   3.0000000e+00   4.2438500e+02   4.0000000e+00
   1.5007000e+04   1.0000000e+00   3.0000000e+00   4.2492400e+02   4.0000000e+00
   1.5007000e+04   1.0000000e+00   3.0000000e+00   4.2746800e+02   4.0000000e+00
   1.5007000e+04   1.0000000e+00   3.0000000e+00   4.2999200e+02   4.0000000e+00
   1.5007000e+04   1.0000000e+00   3.0000000e+00   4.3032100e+02   4.0000000e+00
   1.5007000e+04   1.0000000e+00   3.0000000e+00   4.3104300e+02   4.0000000e+00
   1.5007000e+04   1.0000000e+00   3.0000000e+00   4.3202800e+02   4.0000000e+00
   1.5007000e+04   1.0000000e+00   3.0000000e+00   4.3210100e+02   4.0000000e+00
   1.5007000e+04   1.0000000e+00   3.0000000e+00   4.3305000e+02   4.0000000e+00
   1.5007000e+04   1.0000000e+00   3.0000000e+00   4.3387700e+02   4.0000000e+00
   1.5007000e+04   1.0000000e+00   3.0000000e+00   4.3421600e+02   4.0000000e+00
   1.5007000e+04   1.0000000e+00   3.0000000e+00   4.3484300e+02   4.0000000e+00
   1.5007000e+04   1.0000000e+00   3.0000000e+00   4.3534900e+02   4.0000000e+00
   1.5007000e+04   1.0000000e+00   3.0000000e+00   4.3575700e+02   4.0000000e+00
   1.5007000e+04   1.0000000e+00   3.0000000e+00   4.3675300e+02   4.0000000e+00
   1.5007000e+04   1.0000000e+00   3.0000000e+00   4.3718400e+02   4.0000000e+00
   1.5007000e+04   1.0000000e+00   3.0000000e+00   4.3804900e+02   4.0000000e+00
   1.5007000e+04   1.0000000e+00   3.0000000e+00   4.3842400e+02   4.0000000e+00
   1.5007000e+04   1.0000000e+00   3.0000000e+00   4.3939600e+02   4.0000000e+00
   1.5007000e+04   1.0000000e+00   3.0000000e+00   4.3966400e+02   4.0000000e+00
   1.5007000e+04   1.0000000e+00   3.0000000e+00   4.4008500e+02   4.0000000e+00
   1.5007000e+04   1.0000000e+00   3.0000000e+00   4.4606100e+02   4.0000000e+00
   1.5007000e+04   1.0000000e+00   3.0000000e+00   4.6373400e+02   4.0000000e+00
   1.5007000e+04   1.0000000e+00   3.0000000e+00   4.6435200e+02   5.0000000e+00
   1.5007000e+04   1.0000000e+00   3.0000000e+00   8.7756100e+02   3.0000000e+00
   1.5007000e+04   1.0000000e+00   3.0000000e+00   8.7961300e+02   4.0000000e+00
   1.5007000e+04   1.0000000e+00   3.0000000e+00   8.8278300e+02   4.0000000e+00
   1.5007000e+04   1.0000000e+00   3.0000000e+00   8.8419300e+02   4.0000000e+00
   1.5007000e+04   1.0000000e+00   3.0000000e+00   8.8489700e+02   4.0000000e+00
   1.5007000e+04   1.0000000e+00   3.0000000e+00   8.8536000e+02   4.0000000e+00
   1.5007000e+04   1.0000000e+00   3.0000000e+00   8.8676300e+02   4.0000000e+00
   1.5007000e+04   1.0000000e+00   3.0000000e+00   8.8810000e+02   4.0000000e+00
   1.5007000e+04   1.0000000e+00   3.0000000e+00   8.8831300e+02   4.0000000e+00
   1.5007000e+04   1.0000000e+00   3.0000000e+00   8.8877500e+02   4.0000000e+00
   1.5007000e+04   1.0000000e+00   3.0000000e+00   8.8937000e+02   4.0000000e+00
   1.5007000e+04   1.0000000e+00   3.0000000e+00   8.9031800e+02   4.0000000e+00
   1.5007000e+04   1.0000000e+00   3.0000000e+00   8.9105700e+02   4.0000000e+00
   1.5007000e+04   1.0000000e+00   3.0000000e+00   8.9182700e+02   4.0000000e+00
   1.5007000e+04   1.0000000e+00   3.0000000e+00   8.9243900e+02   4.0000000e+00
   1.5007000e+04   1.0000000e+00   3.0000000e+00   8.9314500e+02   4.0000000e+00
   1.5007000e+04   1.0000000e+00   3.0000000e+00   8.9361700e+02   4.0000000e+00
   1.5007000e+04   1.0000000e+00   3.0000000e+00   8.9389900e+02   4.0000000e+00
   1.5007000e+04   1.0000000e+00   3.0000000e+00   8.9485100e+02   4.0000000e+00
   1.5007000e+04   1.0000000e+00   3.0000000e+00   8.9573900e+02   4.0000000e+00
   1.5007000e+04   1.0000000e+00   3.0000000e+00   8.9637900e+02   4.0000000e+00
   1.5007000e+04   1.0000000e+00   3.0000000e+00   8.9680400e+02   4.0000000e+00
   1.5007000e+04   1.0000000e+00   3.0000000e+00   8.9774300e+02   4.0000000e+00
   1.5007000e+04   1.0000000e+00   3.0000000e+00   8.9843800e+02   4.0000000e+00
   1.5007000e+04   1.0000000e+00   3.0000000e+00   8.9896600e+02   4.0000000e+00
   1.5007000e+04   1.0000000e+00   3.0000000e+00   8.9924400e+02   4.0000000e+00
   1.5007000e+04   1.0000000e+00   3.0000000e+00   8.9952100e+02   4.0000000e+00
   1.5007000e+04   1.0000000e+00   3.0000000e+00   9.0056700e+02   4.0000000e+00
   1.5007000e+04   1.0000000e+00   3.0000000e+00   9.0128700e+02   4.0000000e+00
   1.5007000e+04   1.0000000e+00   3.0000000e+00   9.0221200e+02   4.0000000e+00
   1.5007000e+04   1.0000000e+00   3.0000000e+00   9.0245700e+02   4.0000000e+00
   1.5007000e+04   1.0000000e+00   3.0000000e+00   9.0326300e+02   4.0000000e+00
   1.5007000e+04   1.0000000e+00   3.0000000e+00   9.0447900e+02   4.0000000e+00
   1.5007000e+04   1.0000000e+00   3.0000000e+00   9.2781800e+02   4.0000000e+00
   1.5007000e+04   1.0000000e+00   3.0000000e+00   9.3756200e+02   5.0000000e+00
   1.5007000e+04   1.0000000e+00   3.0000000e+00   1.3361590e+03   3.0000000e+00
   1.5007000e+04   1.0000000e+00   3.0000000e+00   1.3385670e+03   4.0000000e+00
   1.5007000e+04   1.0000000e+00   3.0000000e+00   1.3402530e+03   4.0000000e+00
   1.5007000e+04   1.0000000e+00   3.0000000e+00   1.3415280e+03   4.0000000e+00
   1.5007000e+04   1.0000000e+00   3.0000000e+00   1.3421670e+03   4.0000000e+00
   1.5007000e+04   1.0000000e+00   3.0000000e+00   1.3432670e+03   4.0000000e+00
   1.5007000e+04   1.0000000e+00   3.0000000e+00   1.3435910e+03   4.0000000e+00
   1.5007000e+04   1.0000000e+00   3.0000000e+00   1.3439850e+03   4.0000000e+00
   1.5007000e+04   1.0000000e+00   3.0000000e+00   1.3449870e+03   4.0000000e+00
   1.5007000e+04   1.0000000e+00   3.0000000e+00   1.3452970e+03   4.0000000e+00
   1.5007000e+04   1.0000000e+00   3.0000000e+00   1.3455480e+03   4.0000000e+00
   1.5007000e+04   1.0000000e+00   3.0000000e+00   1.3466450e+03   4.0000000e+00
   1.5007000e+04   1.0000000e+00   3.0000000e+00   1.3471080e+03   4.0000000e+00
   1.5007000e+04   1.0000000e+00   3.0000000e+00   1.3475440e+03   4.0000000e+00
   1.5007000e+04   1.0000000e+00   3.0000000e+00   1.3479360e+03   4.0000000e+00
   1.5007000e+04   1.0000000e+00   3.0000000e+00   1.3486210e+03   4.0000000e+00
   1.5007000e+04   1.0000000e+00   3.0000000e+00   1.3496160e+03   4.0000000e+00
   1.5007000e+04   1.0000000e+00   3.0000000e+00   1.3502100e+03   4.0000000e+00
   1.5007000e+04   1.0000000e+00   3.0000000e+00   1.3507490e+03   4.0000000e+00
   1.5007000e+04   1.0000000e+00   3.0000000e+00   1.3511080e+03   4.0000000e+00
   1.5007000e+04   1.0000000e+00   3.0000000e+00   1.3524770e+03   4.0000000e+00
   1.5007000e+04   1.0000000e+00   3.0000000e+00   1.3532240e+03   4.0000000e+00
   1.5007000e+04   1.0000000e+00   3.0000000e+00   1.3537930e+03   4.0000000e+00
   1.5007000e+04   1.0000000e+00   3.0000000e+00   1.3550460e+03   4.0000000e+00
   1.5007000e+04   1.0000000e+00   3.0000000e+00   1.3554970e+03   4.0000000e+00
   1.5007000e+04   1.0000000e+00   3.0000000e+00   1.3559620e+03   4.0000000e+00
   1.5007000e+04   1.0000000e+00   3.0000000e+00   1.3568290e+03   4.0000000e+00
   1.5007000e+04   1.0000000e+00   3.0000000e+00   1.3868200e+03   4.0000000e+00
   1.5007000e+04   1.0000000e+00   3.0000000e+00   1.3871600e+03   5.0000000e+00
   1.5007000e+04   1.0000000e+00   3.0000000e+00   2.0598180e+03   3.0000000e+00
   1.5007000e+04   1.0000000e+00   3.0000000e+00   2.0647570e+03   4.0000000e+00
   1.5007000e+04   1.0000000e+00   3.0000000e+00   2.0651620e+03   4.0000000e+00
   1.5007000e+04   1.0000000e+00   3.0000000e+00   2.0664650e+03   4.0000000e+00
   1.5007000e+04   1.0000000e+00   3.0000000e+00   2.0680820e+03   4.0000000e+00
   1.5007000e+04   1.0000000e+00   3.0000000e+00   2.0688360e+03   4.0000000e+00
   1.5007000e+04   1.0000000e+00   3.0000000e+00   2.0701310e+03   4.0000000e+00
   1.5007000e+04   1.0000000e+00   3.0000000e+00   2.0717950e+03   4.0000000e+00
   1.5007000e+04   1.0000000e+00   3.0000000e+00   2.0726650e+03   4.0000000e+00
   1.5007000e+04   1.0000000e+00   3.0000000e+00   2.0731430e+03   4.0000000e+00
   1.5007000e+04   1.0000000e+00   3.0000000e+00   2.0737500e+03   4.0000000e+00
   1.5007000e+04   1.0000000e+00   3.0000000e+00   2.0747130e+03   4.0000000e+00
   1.5007000e+04   1.0000000e+00   3.0000000e+00   2.0752890e+03   4.0000000e+00
   1.5007000e+04   1.0000000e+00   3.0000000e+00   2.0769530e+03   4.0000000e+00
   1.5007000e+04   1.0000000e+00   3.0000000e+00   2.0807520e+03   4.0000000e+00
   1.5007000e+04   1.0000000e+00   3.0000000e+00   2.0868110e+03   4.0000000e+00
   1.5007000e+04   1.0000000e+00   3.0000000e+00   2.0883790e+03   4.0000000e+00
   1.5007000e+04   1.0000000e+00   3.0000000e+00   2.0893140e+03   4.0000000e+00
   1.5007000e+04   1.0000000e+00   3.0000000e+00   2.0905230e+03   4.0000000e+00
   1.5007000e+04   1.0000000e+00   3.0000000e+00   2.1010790e+03   4.0000000e+00
   1.5007000e+04   1.0000000e+00   3.0000000e+00   2.1148190e+03   5.0000000e+00
   1.5007000e+04   1.0000000e+00   3.0000000e+00   2.2726200e+03   3.0000000e+00
   1.5007000e+04   1.0000000e+00   3.0000000e+00   2.2854140e+03   4.0000000e+00
   1.5007000e+04   1.0000000e+00   3.0000000e+00   2.2872850e+03   4.0000000e+00
   1.5007000e+04   1.0000000e+00   3.0000000e+00   2.2881220e+03   4.0000000e+00
   1.5007000e+04   1.0000000e+00   3.0000000e+00   2.2888860e+03   4.0000000e+00
   1.5007000e+04   1.0000000e+00   3.0000000e+00   2.2894050e+03   4.0000000e+00
   1.5007000e+04   1.0000000e+00   3.0000000e+00   2.2900830e+03   4.0000000e+00
   1.5007000e+04   1.0000000e+00   3.0000000e+00   2.2906470e+03   4.0000000e+00
   1.5007000e+04   1.0000000e+00   3.0000000e+00   2.2912510e+03   4.0000000e+00
   1.5007000e+04   1.0000000e+00   3.0000000e+00   2.2919760e+03   4.0000000e+00
   1.5007000e+04   1.0000000e+00   3.0000000e+00   2.2923030e+03   4.0000000e+00
   1.5007000e+04   1.0000000e+00   3.0000000e+00   2.2934940e+03   4.0000000e+00
   1.5007000e+04   1.0000000e+00   3.0000000e+00   2.2942400e+03   4.0000000e+00
   1.5007000e+04   1.0000000e+00   3.0000000e+00   2.2951220e+03   4.0000000e+00
   1.5007000e+04   1.0000000e+00   3.0000000e+00   2.2958960e+03   4.0000000e+00
   1.5007000e+04   1.0000000e+00   3.0000000e+00   2.2962340e+03   4.0000000e+00
   1.5007000e+04   1.0000000e+00   3.0000000e+00   2.2983510e+03   4.0000000e+00
   1.5007000e+04   1.0000000e+00   3.0000000e+00   2.2992560e+03   4.0000000e+00
   1.5007000e+04   1.0000000e+00   3.0000000e+00   2.3306210e+03   5.0000000e+00
   1.5007000e+04   1.0000000e+00   3.0000000e+00   2.4766240e+03   3.0000000e+00
   1.5007000e+04   1.0000000e+00   3.0000000e+00   2.4853880e+03   4.0000000e+00
   1.5007000e+04   1.0000000e+00   3.0000000e+00   2.4864580e+03   4.0000000e+00
   1.5007000e+04   1.0000000e+00   3.0000000e+00   2.4874880e+03   4.0000000e+00
   1.5007000e+04   1.0000000e+00   3.0000000e+00   2.4878690e+03   4.0000000e+00
   1.5007000e+04   1.0000000e+00   3.0000000e+00   2.4883940e+03   4.0000000e+00
   1.5007000e+04   1.0000000e+00   3.0000000e+00   2.4890550e+03   4.0000000e+00
   1.5007000e+04   1.0000000e+00   3.0000000e+00   2.4898100e+03   4.0000000e+00
   1.5007000e+04   1.0000000e+00   3.0000000e+00   2.4906880e+03   4.0000000e+00
   1.5007000e+04   1.0000000e+00   3.0000000e+00   2.4912560e+03   4.0000000e+00
   1.5007000e+04   1.0000000e+00   3.0000000e+00   2.4920830e+03   4.0000000e+00
   1.5007000e+04   1.0000000e+00   3.0000000e+00   2.4938500e+03   4.0000000e+00
   1.5007000e+04   1.0000000e+00   3.0000000e+00   2.5156240e+03   4.0000000e+00
   1.5007000e+04   1.0000000e+00   3.0000000e+00   2.5238250e+03   4.0000000e+00
   1.5007000e+04   1.0000000e+00   3.0000000e+00   2.5327450e+03   4.0000000e+00
   1.5007000e+04   1.0000000e+00   3.0000000e+00   2.5356250e+03   5.0000000e+00
   1.5007000e+04   1.0000000e+00   3.0000000e+00   2.5666250e+03   3.0000000e+00
   1.5007000e+04   1.0000000e+00   3.0000000e+00   2.5684230e+03   4.0000000e+00
   1.5007000e+04   1.0000000e+00   3.0000000e+00   2.5692190e+03   4.0000000e+00
   1.5007000e+04   1.0000000e+00   3.0000000e+00   2.5697830e+03   4.0000000e+00
   1.5007000e+04   1.0000000e+00   3.0000000e+00   2.5725110e+03   4.0000000e+00
   1.5007000e+04   1.0000000e+00   3.0000000e+00   2.5732970e+03   4.0000000e+00
   1.5007000e+04   1.0000000e+00   3.0000000e+00   2.5746110e+03   4.0000000e+00
   1.5007000e+04   1.0000000e+00   3.0000000e+00   2.5752250e+03   4.0000000e+00
   1.5007000e+04   1.0000000e+00   3.0000000e+00   2.5764150e+03   4.0000000e+00
   1.5007000e+04   1.0000000e+00   3.0000000e+00   2.5769250e+03   4.0000000e+00
   1.5007000e+04   1.0000000e+00   3.0000000e+00   2.5773050e+03   4.0000000e+00
   1.5007000e+04   1.0000000e+00   3.0000000e+00   2.5785550e+03   4.0000000e+00
   1.5007000e+04   1.0000000e+00   3.0000000e+00   2.5790380e+03   4.0000000e+00
   1.5007000e+04   1.0000000e+00   3.0000000e+00   2.5801090e+03   4.0000000e+00
   1.5007000e+04   1.0000000e+00   3.0000000e+00   2.5807250e+03   4.0000000e+00
   1.5007000e+04   1.0000000e+00   3.0000000e+00   2.5815410e+03   4.0000000e+00
   1.5007000e+04   1.0000000e+00   3.0000000e+00   2.5823890e+03   4.0000000e+00
   1.5007000e+04   1.0000000e+00   3.0000000e+00   2.6146260e+03   5.0000000e+00
   1.5007000e+04   1.0000000e+00   3.0000000e+00   2.6576270e+03   3.0000000e+00
   1.5007000e+04   1.0000000e+00   3.0000000e+00   2.6648310e+03   4.0000000e+00
   1.5007000e+04   1.0000000e+00   3.0000000e+00   2.6664030e+03   4.0000000e+00
   1.5007000e+04   1.0000000e+00   3.0000000e+00   2.6673570e+03   4.0000000e+00
   1.5007000e+04   1.0000000e+00   3.0000000e+00   2.6691790e+03   4.0000000e+00
   1.5007000e+04   1.0000000e+00   3.0000000e+00   2.6704050e+03   4.0000000e+00
   1.5007000e+04   1.0000000e+00   3.0000000e+00   2.6710670e+03   4.0000000e+00
   1.5007000e+04   1.0000000e+00   3.0000000e+00   2.6713210e+03   4.0000000e+00
   1.5007000e+04   1.0000000e+00   3.0000000e+00   2.6720640e+03   4.0000000e+00
   1.5007000e+04   1.0000000e+00   3.0000000e+00   2.6730050e+03   4.0000000e+00
   1.5007000e+04   1.0000000e+00   3.0000000e+00   2.6736160e+03   4.0000000e+00
   1.5007000e+04   1.0000000e+00   3.0000000e+00   2.6748500e+03   4.0000000e+00
   1.5007000e+04   1.0000000e+00   3.0000000e+00   2.6765140e+03   4.0000000e+00
   1.5007000e+04   1.0000000e+00   3.0000000e+00   2.6767280e+03   4.0000000e+00
   1.5007000e+04   1.0000000e+00   3.0000000e+00   2.6774910e+03   4.0000000e+00
   1.5007000e+04   1.0000000e+00   3.0000000e+00   2.7114890e+03   4.0000000e+00
   1.5007000e+04   1.0000000e+00   3.0000000e+00   2.7150150e+03   4.0000000e+00
   1.5007000e+04   1.0000000e+00   3.0000000e+00   2.7156280e+03   5.0000000e+00
   1.5007000e+04   1.0000000e+00   3.0000000e+00   3.1884760e+03   3.0000000e+00
   1.5007000e+04   1.0000000e+00   3.0000000e+00   3.1940300e+03   4.0000000e+00
   1.5007000e+04   1.0000000e+00   3.0000000e+00   3.1978580e+03   4.0000000e+00
   1.5007000e+04   1.0000000e+00   3.0000000e+00   3.1991790e+03   4.0000000e+00
   1.5007000e+04   1.0000000e+00   3.0000000e+00   3.2064410e+03   4.0000000e+00
   1.5007000e+04   1.0000000e+00   3.0000000e+00   3.2071660e+03   4.0000000e+00
   1.5007000e+04   1.0000000e+00   3.0000000e+00   3.2087160e+03   4.0000000e+00
   1.5007000e+04   1.0000000e+00   3.0000000e+00   3.2089710e+03   4.0000000e+00
   1.5007000e+04   1.0000000e+00   3.0000000e+00   3.2095160e+03   4.0000000e+00
   1.5007000e+04   1.0000000e+00   3.0000000e+00   3.2100930e+03   4.0000000e+00
   1.5007000e+04   1.0000000e+00   3.0000000e+00   3.2109540e+03   4.0000000e+00
   1.5007000e+04   1.0000000e+00   3.0000000e+00   3.2113310e+03   4.0000000e+00
   1.5007000e+04   1.0000000e+00   3.0000000e+00   3.2119530e+03   4.0000000e+00
   1.5007000e+04   1.0000000e+00   3.0000000e+00   3.2128980e+03   4.0000000e+00
   1.5007000e+04   1.0000000e+00   3.0000000e+00   3.2133050e+03   4.0000000e+00
   1.5007000e+04   1.0000000e+00   3.0000000e+00   3.2137650e+03   4.0000000e+00
   1.5007000e+04   1.0000000e+00   3.0000000e+00   3.2142400e+03   4.0000000e+00
   1.5007000e+04   1.0000000e+00   3.0000000e+00   3.2146220e+03   4.0000000e+00
   1.5007000e+04   1.0000000e+00   3.0000000e+00   3.2152410e+03   4.0000000e+00
   1.5007000e+04   1.0000000e+00   3.0000000e+00   3.2159260e+03   4.0000000e+00
   1.5007000e+04   1.0000000e+00   3.0000000e+00   3.2162270e+03   4.0000000e+00
   1.5007000e+04   1.0000000e+00   3.0000000e+00   3.2165250e+03   4.0000000e+00
   1.5007000e+04   1.0000000e+00   3.0000000e+00   3.2169680e+03   4.0000000e+00
   1.5007000e+04   1.0000000e+00   3.0000000e+00   3.2175760e+03   4.0000000e+00
   1.5007000e+04   1.0000000e+00   3.0000000e+00   3.2186590e+03   4.0000000e+00
   1.5007000e+04   1.0000000e+00   3.0000000e+00   3.2194790e+03   4.0000000e+00
   1.5007000e+04   1.0000000e+00   3.0000000e+00   3.2197100e+03   4.0000000e+00
   1.5007000e+04   1.0000000e+00   3.0000000e+00   3.2217320e+03   4.0000000e+00
   1.5007000e+04   1.0000000e+00   3.0000000e+00   3.2226630e+03   4.0000000e+00
   1.5007000e+04   1.0000000e+00   3.0000000e+00   3.2258080e+03   4.0000000e+00
   1.5007000e+04   1.0000000e+00   3.0000000e+00   3.2522140e+03   4.0000000e+00
   1.5007000e+04   1.0000000e+00   3.0000000e+00   3.2524770e+03   5.0000000e+00
   1.5007000e+04   1.0000000e+00   3.0000000e+00   3.3429390e+03   3.0000000e+00
   1.5007000e+04   1.0000000e+00   3.0000000e+00   3.3514860e+03   4.0000000e+00
   1.5007000e+04   1.0000000e+00   3.0000000e+00   3.3519390e+03   4.0000000e+00
   1.5007000e+04   1.0000000e+00   3.0000000e+00   3.3525620e+03   4.0000000e+00
   1.5007000e+04   1.0000000e+00   3.0000000e+00   3.3529370e+03   4.0000000e+00
   1.5007000e+04   1.0000000e+00   3.0000000e+00   3.3536190e+03   4.0000000e+00
   1.5007000e+04   1.0000000e+00   3.0000000e+00   3.3543770e+03   4.0000000e+00
   1.5007000e+04   1.0000000e+00   3.0000000e+00   3.3572090e+03   4.0000000e+00
   1.5007000e+04   1.0000000e+00   3.0000000e+00   3.3590180e+03   4.0000000e+00
   1.5007000e+04   1.0000000e+00   3.0000000e+00   3.3597440e+03   4.0000000e+00
   1.5007000e+04   1.0000000e+00   3.0000000e+00   3.3602170e+03   4.0000000e+00
   1.5007000e+04   1.0000000e+00   3.0000000e+00   3.3606090e+03   4.0000000e+00
   1.5007000e+04   1.0000000e+00   3.0000000e+00   3.3610890e+03   4.0000000e+00
   1.5007000e+04   1.0000000e+00   3.0000000e+00   3.3620160e+03   4.0000000e+00
   1.5007000e+04   1.0000000e+00   3.0000000e+00   3.3624370e+03   4.0000000e+00
   1.5007000e+04   1.0000000e+00   3.0000000e+00   3.3629430e+03   4.0000000e+00
   1.5007000e+04   1.0000000e+00   3.0000000e+00   3.3641180e+03   4.0000000e+00
   1.5007000e+04   1.0000000e+00   3.0000000e+00   3.3648800e+03   4.0000000e+00
   1.5007000e+04   1.0000000e+00   3.0000000e+00   3.3666990e+03   4.0000000e+00
   1.5007000e+04   1.0000000e+00   3.0000000e+00   3.3683060e+03   4.0000000e+00
   1.5007000e+04   1.0000000e+00   3.0000000e+00   3.3720750e+03   4.0000000e+00
   1.5007000e+04   1.0000000e+00   3.0000000e+00   3.4009400e+03   5.0000000e+00
   1.5007000e+04   1.0000000e+00   3.0000000e+00   3.8137490e+03   3.0000000e+00
   1.5007000e+04   1.0000000e+00   3.0000000e+00   3.8265950e+03   4.0000000e+00
   1.5007000e+04   1.0000000e+00   3.0000000e+00   3.8270220e+03   4.0000000e+00
   1.5007000e+04   1.0000000e+00   3.0000000e+00   3.8276480e+03   4.0000000e+00
   1.5007000e+04   1.0000000e+00   3.0000000e+00   3.8285090e+03   4.0000000e+00
   1.5007000e+04   1.0000000e+00   3.0000000e+00   3.8287900e+03   4.0000000e+00
   1.5007000e+04   1.0000000e+00   3.0000000e+00   3.8294210e+03   4.0000000e+00
   1.5007000e+04   1.0000000e+00   3.0000000e+00   3.8299740e+03   4.0000000e+00
   1.5007000e+04   1.0000000e+00   3.0000000e+00   3.8307890e+03   4.0000000e+00
   1.5007000e+04   1.0000000e+00   3.0000000e+00   3.8313230e+03   4.0000000e+00
   1.5007000e+04   1.0000000e+00   3.0000000e+00   3.8319730e+03   4.0000000e+00
   1.5007000e+04   1.0000000e+00   3.0000000e+00   3.8325730e+03   4.0000000e+00
   1.5007000e+04   1.0000000e+00   3.0000000e+00   3.8329600e+03   4.0000000e+00
   1.5007000e+04   1.0000000e+00   3.0000000e+00   3.8333870e+03   4.0000000e+00
   1.5007000e+04   1.0000000e+00   3.0000000e+00   3.8343680e+03   4.0000000e+00
   1.5007000e+04   1.0000000e+00   3.0000000e+00   3.8349350e+03   4.0000000e+00
   1.5007000e+04   1.0000000e+00   3.0000000e+00   3.8352890e+03   4.0000000e+00
   1.5007000e+04   1.0000000e+00   3.0000000e+00   3.8355490e+03   4.0000000e+00
   1.5007000e+04   1.0000000e+00   3.0000000e+00   3.8358470e+03   4.0000000e+00
   1.5007000e+04   1.0000000e+00   3.0000000e+00   3.8362530e+03   4.0000000e+00
   1.5007000e+04   1.0000000e+00   3.0000000e+00   3.8617380e+03   4.0000000e+00
   1.5007000e+04   1.0000000e+00   3.0000000e+00   3.8627500e+03   5.0000000e+00
   1.5007000e+04   1.0000000e+00   3.0000000e+00   4.7405640e+03   3.0000000e+00
   1.5007000e+04   1.0000000e+00   3.0000000e+00   4.7412910e+03   4.0000000e+00
   1.5007000e+04   1.0000000e+00   3.0000000e+00   4.7419130e+03   4.0000000e+00
   1.5007000e+04   1.0000000e+00   3.0000000e+00   4.7433110e+03   4.0000000e+00
   1.5007000e+04   1.0000000e+00   3.0000000e+00   4.7436640e+03   4.0000000e+00
   1.5007000e+04   1.0000000e+00   3.0000000e+00   4.7446490e+03   4.0000000e+00
   1.5007000e+04   1.0000000e+00   3.0000000e+00   4.7450480e+03   4.0000000e+00
   1.5007000e+04   1.0000000e+00   3.0000000e+00   4.7458430e+03   4.0000000e+00
   1.5007000e+04   1.0000000e+00   3.0000000e+00   4.7461770e+03   4.0000000e+00
   1.5007000e+04   1.0000000e+00   3.0000000e+00   4.7466370e+03   4.0000000e+00
   1.5007000e+04   1.0000000e+00   3.0000000e+00   4.7471400e+03   4.0000000e+00
   1.5007000e+04   1.0000000e+00   3.0000000e+00   4.7474920e+03   4.0000000e+00
   1.5007000e+04   1.0000000e+00   3.0000000e+00   4.7486440e+03   4.0000000e+00
   1.5007000e+04   1.0000000e+00   3.0000000e+00   4.7492600e+03   4.0000000e+00
   1.5007000e+04   1.0000000e+00   3.0000000e+00   4.7499620e+03   4.0000000e+00
   1.5007000e+04   1.0000000e+00   3.0000000e+00   4.7504070e+03   4.0000000e+00
   1.5007000e+04   1.0000000e+00   3.0000000e+00   4.7508510e+03   4.0000000e+00
   1.5007000e+04   1.0000000e+00   3.0000000e+00   4.7514880e+03   4.0000000e+00
   1.5007000e+04   1.0000000e+00   3.0000000e+00   4.7525130e+03   4.0000000e+00
   1.5007000e+04   1.0000000e+00   3.0000000e+00   4.7528270e+03   4.0000000e+00
   1.5007000e+04   1.0000000e+00   3.0000000e+00   4.7530930e+03   4.0000000e+00
   1.5007000e+04   1.0000000e+00   3.0000000e+00   4.7533680e+03   4.0000000e+00
   1.5007000e+04   1.0000000e+00   3.0000000e+00   4.7540130e+03   4.0000000e+00
   1.5007000e+04   1.0000000e+00   3.0000000e+00   4.7545870e+03   4.0000000e+00
   1.5007000e+04   1.0000000e+00   3.0000000e+00   4.7556390e+03   4.0000000e+00
   1.5007000e+04   1.0000000e+00   3.0000000e+00   4.7565550e+03   4.0000000e+00
   1.5007000e+04   1.0000000e+00   3.0000000e+00   4.7583070e+03   4.0000000e+00
   1.5007000e+04   1.0000000e+00   3.0000000e+00   4.7594510e+03   4.0000000e+00
   1.5007000e+04   1.0000000e+00   3.0000000e+00   4.7607470e+03   4.0000000e+00
   1.5007000e+04   1.0000000e+00   3.0000000e+00   4.7613050e+03   4.0000000e+00
   1.5007000e+04   1.0000000e+00   3.0000000e+00   4.7619410e+03   4.0000000e+00
   1.5007000e+04   1.0000000e+00   3.0000000e+00   4.7623180e+03   4.0000000e+00
   1.5007000e+04   1.0000000e+00   3.0000000e+00   4.7633730e+03   4.0000000e+00
   1.5007000e+04   1.0000000e+00   3.0000000e+00   4.7636870e+03   4.0000000e+00
   1.5007000e+04   1.0000000e+00   3.0000000e+00   4.7657840e+03   4.0000000e+00
   1.5007000e+04   1.0000000e+00   3.0000000e+00   4.7925650e+03   5.0000000e+00
   1.5007000e+04   1.0000000e+00   3.0000000e+00   5.2438600e+03   3.0000000e+00
   1.5007000e+04   1.0000000e+00   3.0000000e+00   5.2451910e+03   4.0000000e+00
   1.5007000e+04   1.0000000e+00   3.0000000e+00   5.2475450e+03   4.0000000e+00
   1.5007000e+04   1.0000000e+00   3.0000000e+00   5.2494290e+03   4.0000000e+00
   1.5007000e+04   1.0000000e+00   3.0000000e+00   5.2500410e+03   4.0000000e+00
   1.5007000e+04   1.0000000e+00   3.0000000e+00   5.2513980e+03   4.0000000e+00
   1.5007000e+04   1.0000000e+00   3.0000000e+00   5.2524010e+03   4.0000000e+00
   1.5007000e+04   1.0000000e+00   3.0000000e+00   5.2527570e+03   4.0000000e+00
   1.5007000e+04   1.0000000e+00   3.0000000e+00   5.2528850e+03   4.0000000e+00
   1.5007000e+04   1.0000000e+00   3.0000000e+00   5.2536580e+03   4.0000000e+00
   1.5007000e+04   1.0000000e+00   3.0000000e+00   5.2541580e+03   4.0000000e+00
   1.5007000e+04   1.0000000e+00   3.0000000e+00   5.2545040e+03   4.0000000e+00
   1.5007000e+04   1.0000000e+00   3.0000000e+00   5.2548050e+03   4.0000000e+00
   1.5007000e+04   1.0000000e+00   3.0000000e+00   5.2552490e+03   4.0000000e+00
   1.5007000e+04   1.0000000e+00   3.0000000e+00   5.2563390e+03   4.0000000e+00
   1.5007000e+04   1.0000000e+00   3.0000000e+00   5.2567670e+03   4.0000000e+00
   1.5007000e+04   1.0000000e+00   3.0000000e+00   5.2575290e+03   4.0000000e+00
   1.5007000e+04   1.0000000e+00   3.0000000e+00   5.2585120e+03   4.0000000e+00
   1.5007000e+04   1.0000000e+00   3.0000000e+00   5.2591160e+03   4.0000000e+00
   1.5007000e+04   1.0000000e+00   3.0000000e+00   5.2598310e+03   4.0000000e+00
   1.5007000e+04   1.0000000e+00   3.0000000e+00   5.2603610e+03   4.0000000e+00
   1.5007000e+04   1.0000000e+00   3.0000000e+00   5.2611450e+03   4.0000000e+00
   1.5007000e+04   1.0000000e+00   3.0000000e+00   5.2633400e+03   4.0000000e+00
   1.5007000e+04   1.0000000e+00   3.0000000e+00   5.2644260e+03   4.0000000e+00
   1.5007000e+04   1.0000000e+00   3.0000000e+00   5.2678280e+03   4.0000000e+00
   1.5007000e+04   1.0000000e+00   3.0000000e+00   5.3048610e+03   5.0000000e+00
   1.5007000e+04   1.0000000e+00   3.0000000e+00   5.4726970e+03   3.0000000e+00
   1.5007000e+04   1.0000000e+00   3.0000000e+00   5.4747710e+03   4.0000000e+00
   1.5007000e+04   1.0000000e+00   3.0000000e+00   5.4758760e+03   4.0000000e+00
   1.5007000e+04   1.0000000e+00   3.0000000e+00   5.4765560e+03   4.0000000e+00
   1.5007000e+04   1.0000000e+00   3.0000000e+00   5.4772760e+03   4.0000000e+00
   1.5007000e+04   1.0000000e+00   3.0000000e+00   5.4779440e+03   4.0000000e+00
   1.5007000e+04   1.0000000e+00   3.0000000e+00   5.4783520e+03   4.0000000e+00
   1.5007000e+04   1.0000000e+00   3.0000000e+00   5.4788270e+03   4.0000000e+00
   1.5007000e+04   1.0000000e+00   3.0000000e+00   5.4792110e+03   4.0000000e+00
   1.5007000e+04   1.0000000e+00   3.0000000e+00   5.4796300e+03   4.0000000e+00
   1.5007000e+04   1.0000000e+00   3.0000000e+00   5.4805120e+03   4.0000000e+00
   1.5007000e+04   1.0000000e+00   3.0000000e+00   5.4813730e+03   4.0000000e+00
   1.5007000e+04   1.0000000e+00   3.0000000e+00   5.4823980e+03   4.0000000e+00
   1.5007000e+04   1.0000000e+00   3.0000000e+00   5.4826810e+03   4.0000000e+00
   1.5007000e+04   1.0000000e+00   3.0000000e+00   5.4830180e+03   4.0000000e+00
   1.5007000e+04   1.0000000e+00   3.0000000e+00   5.4835330e+03   4.0000000e+00
   1.5007000e+04   1.0000000e+00   3.0000000e+00   5.4842010e+03   4.0000000e+00
   1.5007000e+04   1.0000000e+00   3.0000000e+00   5.4850590e+03   4.0000000e+00
   1.5007000e+04   1.0000000e+00   3.0000000e+00   5.4855040e+03   4.0000000e+00
   1.5007000e+04   1.0000000e+00   3.0000000e+00   5.4861190e+03   4.0000000e+00
   1.5007000e+04   1.0000000e+00   3.0000000e+00   5.4870720e+03   4.0000000e+00
   1.5007000e+04   1.0000000e+00   3.0000000e+00   5.4880520e+03   4.0000000e+00
   1.5007000e+04   1.0000000e+00   3.0000000e+00   5.4888780e+03   4.0000000e+00
   1.5007000e+04   1.0000000e+00   3.0000000e+00   5.4897830e+03   4.0000000e+00
   1.5007000e+04   1.0000000e+00   3.0000000e+00   5.4907170e+03   4.0000000e+00
   1.5007000e+04   1.0000000e+00   3.0000000e+00   5.4911160e+03   4.0000000e+00
   1.5007000e+04   1.0000000e+00   3.0000000e+00   5.4915460e+03   4.0000000e+00
   1.5007000e+04   1.0000000e+00   3.0000000e+00   5.4928900e+03   4.0000000e+00
   1.5007000e+04   1.0000000e+00   3.0000000e+00   5.4934930e+03   4.0000000e+00
   1.5007000e+04   1.0000000e+00   3.0000000e+00   5.5048630e+03   4.0000000e+00
   1.5007000e+04   1.0000000e+00   3.0000000e+00   5.5204040e+03   4.0000000e+00
   1.5007000e+04   1.0000000e+00   3.0000000e+00   5.5236980e+03   5.0000000e+00
   1.5007000e+04   1.0000000e+00   3.0000000e+00   5.7584650e+03   3.0000000e+00
   1.5007000e+04   1.0000000e+00   3.0000000e+00   5.7660780e+03   4.0000000e+00
   1.5007000e+04   1.0000000e+00   3.0000000e+00   5.7680010e+03   4.0000000e+00
   1.5007000e+04   1.0000000e+00   3.0000000e+00   5.7698000e+03   4.0000000e+00
   1.5007000e+04   1.0000000e+00   3.0000000e+00   5.7707260e+03   4.0000000e+00
   1.5007000e+04   1.0000000e+00   3.0000000e+00   5.7708000e+03   4.0000000e+00
   1.5007000e+04   1.0000000e+00   3.0000000e+00   5.7713590e+03   4.0000000e+00
   1.5007000e+04   1.0000000e+00   3.0000000e+00   5.7718660e+03   4.0000000e+00
   1.5007000e+04   1.0000000e+00   3.0000000e+00   5.7721500e+03   4.0000000e+00
   1.5007000e+04   1.0000000e+00   3.0000000e+00   5.7727050e+03   4.0000000e+00
   1.5007000e+04   1.0000000e+00   3.0000000e+00   5.7728360e+03   4.0000000e+00
   1.5007000e+04   1.0000000e+00   3.0000000e+00   5.7730310e+03   4.0000000e+00
   1.5007000e+04   1.0000000e+00   3.0000000e+00   5.7733760e+03   4.0000000e+00
   1.5007000e+04   1.0000000e+00   3.0000000e+00   5.7739620e+03   4.0000000e+00
   1.5007000e+04   1.0000000e+00   3.0000000e+00   5.7749380e+03   4.0000000e+00
   1.5007000e+04   1.0000000e+00   3.0000000e+00   5.7753580e+03   4.0000000e+00
   1.5007000e+04   1.0000000e+00   3.0000000e+00   5.7758030e+03   4.0000000e+00
   1.5007000e+04   1.0000000e+00   3.0000000e+00   5.7763470e+03   4.0000000e+00
   1.5007000e+04   1.0000000e+00   3.0000000e+00   5.7768940e+03   4.0000000e+00
   1.5007000e+04   1.0000000e+00   3.0000000e+00   5.7771760e+03   4.0000000e+00
   1.5007000e+04   1.0000000e+00   3.0000000e+00   5.7775690e+03   4.0000000e+00
   1.5007000e+04   1.0000000e+00   3.0000000e+00   5.7782300e+03   4.0000000e+00
   1.5007000e+04   1.0000000e+00   3.0000000e+00   5.7785220e+03   4.0000000e+00
   1.5007000e+04   1.0000000e+00   3.0000000e+00   5.7792240e+03   4.0000000e+00
   1.5007000e+04   1.0000000e+00   3.0000000e+00   5.7799720e+03   4.0000000e+00
   1.5007000e+04   1.0000000e+00   3.0000000e+00   5.7805150e+03   4.0000000e+00
   1.5007000e+04   1.0000000e+00   3.0000000e+00   5.7808590e+03   4.0000000e+00
   1.5007000e+04   1.0000000e+00   3.0000000e+00   5.7811900e+03   4.0000000e+00
   1.5007000e+04   1.0000000e+00   3.0000000e+00   5.7825160e+03   4.0000000e+00
   1.5007000e+04   1.0000000e+00   3.0000000e+00   5.8074890e+03   4.0000000e+00
   1.5007000e+04   1.0000000e+00   3.0000000e+00   5.8150690e+03   4.0000000e+00
   1.5007000e+04   1.0000000e+00   3.0000000e+00   5.8154660e+03   5.0000000e+00
   1.5007000e+04   1.0000000e+00   3.0000000e+00             Inf   6.0000000e+00
   1.5007000e+04   2.0000000e+00   1.0000000e+00   5.7002000e+01   1.0000000e+00
   1.5007000e+04   2.0000000e+00   1.0000000e+00   5.8511000e+01   4.0000000e+00
   1.5007000e+04   2.0000000e+00   1.0000000e+00   6.7101000e+01   4.0000000e+00
   1.5007000e+04   2.0000000e+00   1.0000000e+00   6.7498000e+01   4.0000000e+00
   1.5007000e+04   2.0000000e+00   1.0000000e+00   6.7831000e+01   4.0000000e+00
   1.5007000e+04   2.0000000e+00   1.0000000e+00   6.8039000e+01   4.0000000e+00
   1.5007000e+04   2.0000000e+00   1.0000000e+00   6.8396000e+01   4.0000000e+00
   1.5007000e+04   2.0000000e+00   1.0000000e+00   6.8607000e+01   4.0000000e+00
   1.5007000e+04   2.0000000e+00   1.0000000e+00   6.8923000e+01   4.0000000e+00
   1.5007000e+04   2.0000000e+00   1.0000000e+00   6.9104000e+01   4.0000000e+00
   1.5007000e+04   2.0000000e+00   1.0000000e+00   6.9382000e+01   4.0000000e+00
   1.5007000e+04   2.0000000e+00   1.0000000e+00   6.9653000e+01   4.0000000e+00
   1.5007000e+04   2.0000000e+00   1.0000000e+00   6.9920000e+01   4.0000000e+00
   1.5007000e+04   2.0000000e+00   1.0000000e+00   7.0376000e+01   4.0000000e+00
   1.5007000e+04   2.0000000e+00   1.0000000e+00   7.0830000e+01   4.0000000e+00
   1.5007000e+04   2.0000000e+00   1.0000000e+00   7.1085000e+01   4.0000000e+00
   1.5007000e+04   2.0000000e+00   1.0000000e+00   7.1294000e+01   4.0000000e+00
   1.5007000e+04   2.0000000e+00   1.0000000e+00   7.1507000e+01   4.0000000e+00
   1.5007000e+04   2.0000000e+00   1.0000000e+00   7.1719000e+01   4.0000000e+00
   1.5007000e+04   2.0000000e+00   1.0000000e+00   7.2412000e+01   4.0000000e+00
   1.5007000e+04   2.0000000e+00   1.0000000e+00   7.2784000e+01   4.0000000e+00
   1.5007000e+04   2.0000000e+00   1.0000000e+00   7.3096000e+01   4.0000000e+00
   1.5007000e+04   2.0000000e+00   1.0000000e+00   7.3416000e+01   4.0000000e+00
   1.5007000e+04   2.0000000e+00   1.0000000e+00   7.3807000e+01   4.0000000e+00
   1.5007000e+04   2.0000000e+00   1.0000000e+00   7.4771000e+01   4.0000000e+00
   1.5007000e+04   2.0000000e+00   1.0000000e+00   7.4982000e+01   4.0000000e+00
   1.5007000e+04   2.0000000e+00   1.0000000e+00   7.5698000e+01   4.0000000e+00
   1.5007000e+04   2.0000000e+00   1.0000000e+00   7.6118000e+01   4.0000000e+00
   1.5007000e+04   2.0000000e+00   1.0000000e+00   7.6466000e+01   4.0000000e+00
   1.5007000e+04   2.0000000e+00   1.0000000e+00   7.7298000e+01   4.0000000e+00
   1.5007000e+04   2.0000000e+00   1.0000000e+00   7.7864000e+01   4.0000000e+00
   1.5007000e+04   2.0000000e+00   1.0000000e+00   1.0254300e+02   4.0000000e+00
   1.5007000e+04   2.0000000e+00   1.0000000e+00   1.1616600e+02   4.0000000e+00
   1.5007000e+04   2.0000000e+00   1.0000000e+00   1.1669200e+02   4.0000000e+00
   1.5007000e+04   2.0000000e+00   1.0000000e+00   1.1702600e+02   4.0000000e+00
   1.5007000e+04   2.0000000e+00   1.0000000e+00   1.1900300e+02   5.0000000e+00
   1.5007000e+04   2.0000000e+00   1.0000000e+00   1.0893620e+03   1.0000000e+00
   1.5007000e+04   2.0000000e+00   1.0000000e+00   1.0924740e+03   4.0000000e+00
   1.5007000e+04   2.0000000e+00   1.0000000e+00   1.0929990e+03   4.0000000e+00
   1.5007000e+04   2.0000000e+00   1.0000000e+00   1.0934160e+03   4.0000000e+00
   1.5007000e+04   2.0000000e+00   1.0000000e+00   1.0937950e+03   4.0000000e+00
   1.5007000e+04   2.0000000e+00   1.0000000e+00   1.0943220e+03   4.0000000e+00
   1.5007000e+04   2.0000000e+00   1.0000000e+00   1.0946090e+03   4.0000000e+00
   1.5007000e+04   2.0000000e+00   1.0000000e+00   1.0949810e+03   4.0000000e+00
   1.5007000e+04   2.0000000e+00   1.0000000e+00   1.0952360e+03   4.0000000e+00
   1.5007000e+04   2.0000000e+00   1.0000000e+00   1.0960900e+03   4.0000000e+00
   1.5007000e+04   2.0000000e+00   1.0000000e+00   1.0963220e+03   4.0000000e+00
   1.5007000e+04   2.0000000e+00   1.0000000e+00   1.0969920e+03   4.0000000e+00
   1.5007000e+04   2.0000000e+00   1.0000000e+00   1.0977250e+03   4.0000000e+00
   1.5007000e+04   2.0000000e+00   1.0000000e+00   1.0979620e+03   4.0000000e+00
   1.5007000e+04   2.0000000e+00   1.0000000e+00   1.0982000e+03   4.0000000e+00
   1.5007000e+04   2.0000000e+00   1.0000000e+00   1.0984340e+03   4.0000000e+00
   1.5007000e+04   2.0000000e+00   1.0000000e+00   1.0986730e+03   4.0000000e+00
   1.5007000e+04   2.0000000e+00   1.0000000e+00   1.0993210e+03   4.0000000e+00
   1.5007000e+04   2.0000000e+00   1.0000000e+00   1.1000080e+03   4.0000000e+00
   1.5007000e+04   2.0000000e+00   1.0000000e+00   1.1004280e+03   4.0000000e+00
   1.5007000e+04   2.0000000e+00   1.0000000e+00   1.1006610e+03   4.0000000e+00
   1.5007000e+04   2.0000000e+00   1.0000000e+00   1.1009030e+03   4.0000000e+00
   1.5007000e+04   2.0000000e+00   1.0000000e+00   1.1011540e+03   4.0000000e+00
   1.5007000e+04   2.0000000e+00   1.0000000e+00   1.1523630e+03   5.0000000e+00
   1.5007000e+04   2.0000000e+00   1.0000000e+00   1.2763650e+03   1.0000000e+00
   1.5007000e+04   2.0000000e+00   1.0000000e+00   1.3080850e+03   4.0000000e+00
   1.5007000e+04   2.0000000e+00   1.0000000e+00   1.3087870e+03   4.0000000e+00
   1.5007000e+04   2.0000000e+00   1.0000000e+00   1.3090660e+03   4.0000000e+00
   1.5007000e+04   2.0000000e+00   1.0000000e+00   1.3093030e+03   4.0000000e+00
   1.5007000e+04   2.0000000e+00   1.0000000e+00   1.3097680e+03   4.0000000e+00
   1.5007000e+04   2.0000000e+00   1.0000000e+00   1.3100850e+03   4.0000000e+00
   1.5007000e+04   2.0000000e+00   1.0000000e+00   1.3104420e+03   4.0000000e+00
   1.5007000e+04   2.0000000e+00   1.0000000e+00   1.3105460e+03   4.0000000e+00
   1.5007000e+04   2.0000000e+00   1.0000000e+00   1.3110450e+03   4.0000000e+00
   1.5007000e+04   2.0000000e+00   1.0000000e+00   1.3118350e+03   4.0000000e+00
   1.5007000e+04   2.0000000e+00   1.0000000e+00   1.3120990e+03   4.0000000e+00
   1.5007000e+04   2.0000000e+00   1.0000000e+00   1.3124690e+03   4.0000000e+00
   1.5007000e+04   2.0000000e+00   1.0000000e+00   1.3130210e+03   4.0000000e+00
   1.5007000e+04   2.0000000e+00   1.0000000e+00   1.3134590e+03   4.0000000e+00
   1.5007000e+04   2.0000000e+00   1.0000000e+00   1.3135570e+03   4.0000000e+00
   1.5007000e+04   2.0000000e+00   1.0000000e+00   1.3143620e+03   4.0000000e+00
   1.5007000e+04   2.0000000e+00   1.0000000e+00   1.3149430e+03   4.0000000e+00
   1.5007000e+04   2.0000000e+00   1.0000000e+00   1.3153130e+03   4.0000000e+00
   1.5007000e+04   2.0000000e+00   1.0000000e+00   1.3158440e+03   4.0000000e+00
   1.5007000e+04   2.0000000e+00   1.0000000e+00   1.3163520e+03   4.0000000e+00
   1.5007000e+04   2.0000000e+00   1.0000000e+00   1.3166280e+03   4.0000000e+00
   1.5007000e+04   2.0000000e+00   1.0000000e+00   1.3168430e+03   4.0000000e+00
   1.5007000e+04   2.0000000e+00   1.0000000e+00   1.3176850e+03   4.0000000e+00
   1.5007000e+04   2.0000000e+00   1.0000000e+00   1.3179510e+03   4.0000000e+00
   1.5007000e+04   2.0000000e+00   1.0000000e+00   1.3184860e+03   4.0000000e+00
   1.5007000e+04   2.0000000e+00   1.0000000e+00   1.3189970e+03   4.0000000e+00
   1.5007000e+04   2.0000000e+00   1.0000000e+00   1.3196120e+03   4.0000000e+00
   1.5007000e+04   2.0000000e+00   1.0000000e+00   1.3323660e+03   5.0000000e+00
   1.5007000e+04   2.0000000e+00   1.0000000e+00   1.7852500e+03   1.0000000e+00
   1.5007000e+04   2.0000000e+00   1.0000000e+00   1.7888020e+03   4.0000000e+00
   1.5007000e+04   2.0000000e+00   1.0000000e+00   1.7892310e+03   4.0000000e+00
   1.5007000e+04   2.0000000e+00   1.0000000e+00   1.7897860e+03   4.0000000e+00
   1.5007000e+04   2.0000000e+00   1.0000000e+00   1.7900540e+03   4.0000000e+00
   1.5007000e+04   2.0000000e+00   1.0000000e+00   1.7903180e+03   4.0000000e+00
   1.5007000e+04   2.0000000e+00   1.0000000e+00   1.7907210e+03   4.0000000e+00
   1.5007000e+04   2.0000000e+00   1.0000000e+00   1.7910770e+03   4.0000000e+00
   1.5007000e+04   2.0000000e+00   1.0000000e+00   1.7912700e+03   4.0000000e+00
   1.5007000e+04   2.0000000e+00   1.0000000e+00   1.7915590e+03   4.0000000e+00
   1.5007000e+04   2.0000000e+00   1.0000000e+00   1.7919270e+03   4.0000000e+00
   1.5007000e+04   2.0000000e+00   1.0000000e+00   1.7921550e+03   4.0000000e+00
   1.5007000e+04   2.0000000e+00   1.0000000e+00   1.7925700e+03   4.0000000e+00
   1.5007000e+04   2.0000000e+00   1.0000000e+00   1.7934190e+03   4.0000000e+00
   1.5007000e+04   2.0000000e+00   1.0000000e+00   1.7935270e+03   4.0000000e+00
   1.5007000e+04   2.0000000e+00   1.0000000e+00   1.7938610e+03   4.0000000e+00
   1.5007000e+04   2.0000000e+00   1.0000000e+00   1.7942910e+03   4.0000000e+00
   1.5007000e+04   2.0000000e+00   1.0000000e+00   1.7945690e+03   4.0000000e+00
   1.5007000e+04   2.0000000e+00   1.0000000e+00   1.7951000e+03   4.0000000e+00
   1.5007000e+04   2.0000000e+00   1.0000000e+00   1.7954940e+03   4.0000000e+00
   1.5007000e+04   2.0000000e+00   1.0000000e+00   1.7958860e+03   4.0000000e+00
   1.5007000e+04   2.0000000e+00   1.0000000e+00   1.7963790e+03   4.0000000e+00
   1.5007000e+04   2.0000000e+00   1.0000000e+00   1.7966930e+03   4.0000000e+00
   1.5007000e+04   2.0000000e+00   1.0000000e+00   1.7970030e+03   4.0000000e+00
   1.5007000e+04   2.0000000e+00   1.0000000e+00   1.7971190e+03   4.0000000e+00
   1.5007000e+04   2.0000000e+00   1.0000000e+00   1.7974180e+03   4.0000000e+00
   1.5007000e+04   2.0000000e+00   1.0000000e+00   1.7976490e+03   4.0000000e+00
   1.5007000e+04   2.0000000e+00   1.0000000e+00   1.8492510e+03   5.0000000e+00
   1.5007000e+04   2.0000000e+00   1.0000000e+00   1.8922520e+03   1.0000000e+00
   1.5007000e+04   2.0000000e+00   1.0000000e+00   1.8955800e+03   4.0000000e+00
   1.5007000e+04   2.0000000e+00   1.0000000e+00   1.8959880e+03   4.0000000e+00
   1.5007000e+04   2.0000000e+00   1.0000000e+00   1.8977420e+03   4.0000000e+00
   1.5007000e+04   2.0000000e+00   1.0000000e+00   1.8983180e+03   4.0000000e+00
   1.5007000e+04   2.0000000e+00   1.0000000e+00   1.8989010e+03   4.0000000e+00
   1.5007000e+04   2.0000000e+00   1.0000000e+00   1.8993750e+03   4.0000000e+00
   1.5007000e+04   2.0000000e+00   1.0000000e+00   1.9001060e+03   4.0000000e+00
   1.5007000e+04   2.0000000e+00   1.0000000e+00   1.9003580e+03   4.0000000e+00
   1.5007000e+04   2.0000000e+00   1.0000000e+00   1.9007290e+03   4.0000000e+00
   1.5007000e+04   2.0000000e+00   1.0000000e+00   1.9012050e+03   4.0000000e+00
   1.5007000e+04   2.0000000e+00   1.0000000e+00   1.9014130e+03   4.0000000e+00
   1.5007000e+04   2.0000000e+00   1.0000000e+00   1.9018610e+03   4.0000000e+00
   1.5007000e+04   2.0000000e+00   1.0000000e+00   1.9020510e+03   4.0000000e+00
   1.5007000e+04   2.0000000e+00   1.0000000e+00   1.9021490e+03   4.0000000e+00
   1.5007000e+04   2.0000000e+00   1.0000000e+00   1.9024410e+03   4.0000000e+00
   1.5007000e+04   2.0000000e+00   1.0000000e+00   1.9025970e+03   4.0000000e+00
   1.5007000e+04   2.0000000e+00   1.0000000e+00   1.9028840e+03   4.0000000e+00
   1.5007000e+04   2.0000000e+00   1.0000000e+00   1.9031880e+03   4.0000000e+00
   1.5007000e+04   2.0000000e+00   1.0000000e+00   1.9041830e+03   4.0000000e+00
   1.5007000e+04   2.0000000e+00   1.0000000e+00   1.9044300e+03   4.0000000e+00
   1.5007000e+04   2.0000000e+00   1.0000000e+00   1.9056490e+03   4.0000000e+00
   1.5007000e+04   2.0000000e+00   1.0000000e+00   1.9472530e+03   5.0000000e+00
   1.5007000e+04   2.0000000e+00   1.0000000e+00   2.6759130e+03   1.0000000e+00
   1.5007000e+04   2.0000000e+00   1.0000000e+00   2.6791950e+03   4.0000000e+00
   1.5007000e+04   2.0000000e+00   1.0000000e+00   2.6804310e+03   4.0000000e+00
   1.5007000e+04   2.0000000e+00   1.0000000e+00   2.6807440e+03   4.0000000e+00
   1.5007000e+04   2.0000000e+00   1.0000000e+00   2.6811280e+03   4.0000000e+00
   1.5007000e+04   2.0000000e+00   1.0000000e+00   2.6813940e+03   4.0000000e+00
   1.5007000e+04   2.0000000e+00   1.0000000e+00   2.6816790e+03   4.0000000e+00
   1.5007000e+04   2.0000000e+00   1.0000000e+00   2.6819480e+03   4.0000000e+00
   1.5007000e+04   2.0000000e+00   1.0000000e+00   2.6822080e+03   4.0000000e+00
   1.5007000e+04   2.0000000e+00   1.0000000e+00   2.6823910e+03   4.0000000e+00
   1.5007000e+04   2.0000000e+00   1.0000000e+00   2.6826180e+03   4.0000000e+00
   1.5007000e+04   2.0000000e+00   1.0000000e+00   2.6828650e+03   4.0000000e+00
   1.5007000e+04   2.0000000e+00   1.0000000e+00   2.6834120e+03   4.0000000e+00
   1.5007000e+04   2.0000000e+00   1.0000000e+00   2.6836980e+03   4.0000000e+00
   1.5007000e+04   2.0000000e+00   1.0000000e+00   2.6838290e+03   4.0000000e+00
   1.5007000e+04   2.0000000e+00   1.0000000e+00   2.6839470e+03   4.0000000e+00
   1.5007000e+04   2.0000000e+00   1.0000000e+00   2.6841850e+03   4.0000000e+00
   1.5007000e+04   2.0000000e+00   1.0000000e+00   2.6844650e+03   4.0000000e+00
   1.5007000e+04   2.0000000e+00   1.0000000e+00   2.6847190e+03   4.0000000e+00
   1.5007000e+04   2.0000000e+00   1.0000000e+00   2.6853000e+03   4.0000000e+00
   1.5007000e+04   2.0000000e+00   1.0000000e+00   2.6859160e+03   4.0000000e+00
   1.5007000e+04   2.0000000e+00   1.0000000e+00   2.6862710e+03   4.0000000e+00
   1.5007000e+04   2.0000000e+00   1.0000000e+00   2.6869350e+03   4.0000000e+00
   1.5007000e+04   2.0000000e+00   1.0000000e+00   2.7319140e+03   5.0000000e+00
   1.5007000e+04   2.0000000e+00   1.0000000e+00   2.7619140e+03   1.0000000e+00
   1.5007000e+04   2.0000000e+00   1.0000000e+00   2.7677390e+03   4.0000000e+00
   1.5007000e+04   2.0000000e+00   1.0000000e+00   2.7683910e+03   4.0000000e+00
   1.5007000e+04   2.0000000e+00   1.0000000e+00   2.7691080e+03   4.0000000e+00
   1.5007000e+04   2.0000000e+00   1.0000000e+00   2.7695800e+03   4.0000000e+00
   1.5007000e+04   2.0000000e+00   1.0000000e+00   2.7697950e+03   4.0000000e+00
   1.5007000e+04   2.0000000e+00   1.0000000e+00   2.7701550e+03   4.0000000e+00
   1.5007000e+04   2.0000000e+00   1.0000000e+00   2.7705300e+03   4.0000000e+00
   1.5007000e+04   2.0000000e+00   1.0000000e+00   2.7711270e+03   4.0000000e+00
   1.5007000e+04   2.0000000e+00   1.0000000e+00   2.7713500e+03   4.0000000e+00
   1.5007000e+04   2.0000000e+00   1.0000000e+00   2.7716670e+03   4.0000000e+00
   1.5007000e+04   2.0000000e+00   1.0000000e+00   2.7722550e+03   4.0000000e+00
   1.5007000e+04   2.0000000e+00   1.0000000e+00   2.7725010e+03   4.0000000e+00
   1.5007000e+04   2.0000000e+00   1.0000000e+00   2.7727670e+03   4.0000000e+00
   1.5007000e+04   2.0000000e+00   1.0000000e+00   2.7730250e+03   4.0000000e+00
   1.5007000e+04   2.0000000e+00   1.0000000e+00   2.7733020e+03   4.0000000e+00
   1.5007000e+04   2.0000000e+00   1.0000000e+00   2.7746580e+03   4.0000000e+00
   1.5007000e+04   2.0000000e+00   1.0000000e+00   2.8139150e+03   5.0000000e+00
   1.5007000e+04   2.0000000e+00   1.0000000e+00   3.1141480e+03   1.0000000e+00
   1.5007000e+04   2.0000000e+00   1.0000000e+00   3.1158110e+03   4.0000000e+00
   1.5007000e+04   2.0000000e+00   1.0000000e+00   3.1165160e+03   4.0000000e+00
   1.5007000e+04   2.0000000e+00   1.0000000e+00   3.1170630e+03   4.0000000e+00
   1.5007000e+04   2.0000000e+00   1.0000000e+00   3.1177350e+03   4.0000000e+00
   1.5007000e+04   2.0000000e+00   1.0000000e+00   3.1180050e+03   4.0000000e+00
   1.5007000e+04   2.0000000e+00   1.0000000e+00   3.1186480e+03   4.0000000e+00
   1.5007000e+04   2.0000000e+00   1.0000000e+00   3.1187300e+03   4.0000000e+00
   1.5007000e+04   2.0000000e+00   1.0000000e+00   3.1190690e+03   4.0000000e+00
   1.5007000e+04   2.0000000e+00   1.0000000e+00   3.1192570e+03   4.0000000e+00
   1.5007000e+04   2.0000000e+00   1.0000000e+00   3.1195680e+03   4.0000000e+00
   1.5007000e+04   2.0000000e+00   1.0000000e+00   3.1199530e+03   4.0000000e+00
   1.5007000e+04   2.0000000e+00   1.0000000e+00   3.1200180e+03   4.0000000e+00
   1.5007000e+04   2.0000000e+00   1.0000000e+00   3.1208670e+03   4.0000000e+00
   1.5007000e+04   2.0000000e+00   1.0000000e+00   3.1211960e+03   4.0000000e+00
   1.5007000e+04   2.0000000e+00   1.0000000e+00   3.1214570e+03   4.0000000e+00
   1.5007000e+04   2.0000000e+00   1.0000000e+00   3.1223260e+03   4.0000000e+00
   1.5007000e+04   2.0000000e+00   1.0000000e+00   3.1741490e+03   5.0000000e+00
   1.5007000e+04   2.0000000e+00   1.0000000e+00   3.2843530e+03   1.0000000e+00
   1.5007000e+04   2.0000000e+00   1.0000000e+00   3.2930690e+03   4.0000000e+00
   1.5007000e+04   2.0000000e+00   1.0000000e+00   3.2934850e+03   4.0000000e+00
   1.5007000e+04   2.0000000e+00   1.0000000e+00   3.2941800e+03   4.0000000e+00
   1.5007000e+04   2.0000000e+00   1.0000000e+00   3.2945050e+03   4.0000000e+00
   1.5007000e+04   2.0000000e+00   1.0000000e+00   3.2947050e+03   4.0000000e+00
   1.5007000e+04   2.0000000e+00   1.0000000e+00   3.2950980e+03   4.0000000e+00
   1.5007000e+04   2.0000000e+00   1.0000000e+00   3.2954830e+03   4.0000000e+00
   1.5007000e+04   2.0000000e+00   1.0000000e+00   3.2958060e+03   4.0000000e+00
   1.5007000e+04   2.0000000e+00   1.0000000e+00   3.2959000e+03   4.0000000e+00
   1.5007000e+04   2.0000000e+00   1.0000000e+00   3.2961750e+03   4.0000000e+00
   1.5007000e+04   2.0000000e+00   1.0000000e+00   3.2963930e+03   4.0000000e+00
   1.5007000e+04   2.0000000e+00   1.0000000e+00   3.2967620e+03   4.0000000e+00
   1.5007000e+04   2.0000000e+00   1.0000000e+00   3.3048770e+03   4.0000000e+00
   1.5007000e+04   2.0000000e+00   1.0000000e+00   3.3054810e+03   4.0000000e+00
   1.5007000e+04   2.0000000e+00   1.0000000e+00   3.3057920e+03   4.0000000e+00
   1.5007000e+04   2.0000000e+00   1.0000000e+00   3.3061160e+03   4.0000000e+00
   1.5007000e+04   2.0000000e+00   1.0000000e+00   3.3353540e+03   5.0000000e+00
   1.5007000e+04   2.0000000e+00   1.0000000e+00   3.3683540e+03   1.0000000e+00
   1.5007000e+04   2.0000000e+00   1.0000000e+00   3.3750710e+03   4.0000000e+00
   1.5007000e+04   2.0000000e+00   1.0000000e+00   3.3752630e+03   4.0000000e+00
   1.5007000e+04   2.0000000e+00   1.0000000e+00   3.3755830e+03   4.0000000e+00
   1.5007000e+04   2.0000000e+00   1.0000000e+00   3.3759680e+03   4.0000000e+00
   1.5007000e+04   2.0000000e+00   1.0000000e+00   3.3763430e+03   4.0000000e+00
   1.5007000e+04   2.0000000e+00   1.0000000e+00   3.3767220e+03   4.0000000e+00
   1.5007000e+04   2.0000000e+00   1.0000000e+00   3.3771050e+03   4.0000000e+00
   1.5007000e+04   2.0000000e+00   1.0000000e+00   3.3777530e+03   4.0000000e+00
   1.5007000e+04   2.0000000e+00   1.0000000e+00   3.3779570e+03   4.0000000e+00
   1.5007000e+04   2.0000000e+00   1.0000000e+00   3.3782440e+03   4.0000000e+00
   1.5007000e+04   2.0000000e+00   1.0000000e+00   3.3784740e+03   4.0000000e+00
   1.5007000e+04   2.0000000e+00   1.0000000e+00   3.3787140e+03   4.0000000e+00
   1.5007000e+04   2.0000000e+00   1.0000000e+00   3.3790160e+03   4.0000000e+00
   1.5007000e+04   2.0000000e+00   1.0000000e+00   3.3793680e+03   4.0000000e+00
   1.5007000e+04   2.0000000e+00   1.0000000e+00   3.3799440e+03   4.0000000e+00
   1.5007000e+04   2.0000000e+00   1.0000000e+00   3.3801940e+03   4.0000000e+00
   1.5007000e+04   2.0000000e+00   1.0000000e+00   3.3807520e+03   4.0000000e+00
   1.5007000e+04   2.0000000e+00   1.0000000e+00   3.4183550e+03   5.0000000e+00
   1.5007000e+04   2.0000000e+00   1.0000000e+00   3.7825150e+03   1.0000000e+00
   1.5007000e+04   2.0000000e+00   1.0000000e+00   3.8083390e+03   4.0000000e+00
   1.5007000e+04   2.0000000e+00   1.0000000e+00   3.8086750e+03   4.0000000e+00
   1.5007000e+04   2.0000000e+00   1.0000000e+00   3.8090890e+03   4.0000000e+00
   1.5007000e+04   2.0000000e+00   1.0000000e+00   3.8094770e+03   4.0000000e+00
   1.5007000e+04   2.0000000e+00   1.0000000e+00   3.8099520e+03   4.0000000e+00
   1.5007000e+04   2.0000000e+00   1.0000000e+00   3.8103150e+03   4.0000000e+00
   1.5007000e+04   2.0000000e+00   1.0000000e+00   3.8105870e+03   4.0000000e+00
   1.5007000e+04   2.0000000e+00   1.0000000e+00   3.8108730e+03   4.0000000e+00
   1.5007000e+04   2.0000000e+00   1.0000000e+00   3.8111030e+03   4.0000000e+00
   1.5007000e+04   2.0000000e+00   1.0000000e+00   3.8113370e+03   4.0000000e+00
   1.5007000e+04   2.0000000e+00   1.0000000e+00   3.8117210e+03   4.0000000e+00
   1.5007000e+04   2.0000000e+00   1.0000000e+00   3.8120560e+03   4.0000000e+00
   1.5007000e+04   2.0000000e+00   1.0000000e+00   3.8125510e+03   4.0000000e+00
   1.5007000e+04   2.0000000e+00   1.0000000e+00   3.8130630e+03   4.0000000e+00
   1.5007000e+04   2.0000000e+00   1.0000000e+00   3.8131220e+03   4.0000000e+00
   1.5007000e+04   2.0000000e+00   1.0000000e+00   3.8134100e+03   4.0000000e+00
   1.5007000e+04   2.0000000e+00   1.0000000e+00   3.8136500e+03   4.0000000e+00
   1.5007000e+04   2.0000000e+00   1.0000000e+00   3.8142710e+03   4.0000000e+00
   1.5007000e+04   2.0000000e+00   1.0000000e+00   3.8305160e+03   5.0000000e+00
   1.5007000e+04   2.0000000e+00   1.0000000e+00   4.0751120e+03   1.0000000e+00
   1.5007000e+04   2.0000000e+00   1.0000000e+00   4.0787490e+03   4.0000000e+00
   1.5007000e+04   2.0000000e+00   1.0000000e+00   4.0791150e+03   4.0000000e+00
   1.5007000e+04   2.0000000e+00   1.0000000e+00   4.0798490e+03   4.0000000e+00
   1.5007000e+04   2.0000000e+00   1.0000000e+00   4.0802560e+03   4.0000000e+00
   1.5007000e+04   2.0000000e+00   1.0000000e+00   4.0806030e+03   4.0000000e+00
   1.5007000e+04   2.0000000e+00   1.0000000e+00   4.0810110e+03   4.0000000e+00
   1.5007000e+04   2.0000000e+00   1.0000000e+00   4.0812760e+03   4.0000000e+00
   1.5007000e+04   2.0000000e+00   1.0000000e+00   4.0815210e+03   4.0000000e+00
   1.5007000e+04   2.0000000e+00   1.0000000e+00   4.0818030e+03   4.0000000e+00
   1.5007000e+04   2.0000000e+00   1.0000000e+00   4.0819950e+03   4.0000000e+00
   1.5007000e+04   2.0000000e+00   1.0000000e+00   4.0822150e+03   4.0000000e+00
   1.5007000e+04   2.0000000e+00   1.0000000e+00   4.0825910e+03   4.0000000e+00
   1.5007000e+04   2.0000000e+00   1.0000000e+00   4.0830630e+03   4.0000000e+00
   1.5007000e+04   2.0000000e+00   1.0000000e+00   4.0833160e+03   4.0000000e+00
   1.5007000e+04   2.0000000e+00   1.0000000e+00   4.0836100e+03   4.0000000e+00
   1.5007000e+04   2.0000000e+00   1.0000000e+00   4.0836910e+03   4.0000000e+00
   1.5007000e+04   2.0000000e+00   1.0000000e+00   4.0839590e+03   4.0000000e+00
   1.5007000e+04   2.0000000e+00   1.0000000e+00   4.0841900e+03   4.0000000e+00
   1.5007000e+04   2.0000000e+00   1.0000000e+00   4.0844370e+03   4.0000000e+00
   1.5007000e+04   2.0000000e+00   1.0000000e+00   4.0849060e+03   4.0000000e+00
   1.5007000e+04   2.0000000e+00   1.0000000e+00   4.1351130e+03   5.0000000e+00
   1.5007000e+04   2.0000000e+00   1.0000000e+00   4.1771140e+03   1.0000000e+00
   1.5007000e+04   2.0000000e+00   1.0000000e+00   4.1811340e+03   4.0000000e+00
   1.5007000e+04   2.0000000e+00   1.0000000e+00   4.1813940e+03   4.0000000e+00
   1.5007000e+04   2.0000000e+00   1.0000000e+00   4.1817670e+03   4.0000000e+00
   1.5007000e+04   2.0000000e+00   1.0000000e+00   4.1821900e+03   4.0000000e+00
   1.5007000e+04   2.0000000e+00   1.0000000e+00   4.1827870e+03   4.0000000e+00
   1.5007000e+04   2.0000000e+00   1.0000000e+00   4.1831010e+03   4.0000000e+00
   1.5007000e+04   2.0000000e+00   1.0000000e+00   4.1834790e+03   4.0000000e+00
   1.5007000e+04   2.0000000e+00   1.0000000e+00   4.1837870e+03   4.0000000e+00
   1.5007000e+04   2.0000000e+00   1.0000000e+00   4.1840710e+03   4.0000000e+00
   1.5007000e+04   2.0000000e+00   1.0000000e+00   4.1842930e+03   4.0000000e+00
   1.5007000e+04   2.0000000e+00   1.0000000e+00   4.1845060e+03   4.0000000e+00
   1.5007000e+04   2.0000000e+00   1.0000000e+00   4.1847890e+03   4.0000000e+00
   1.5007000e+04   2.0000000e+00   1.0000000e+00   4.1853050e+03   4.0000000e+00
   1.5007000e+04   2.0000000e+00   1.0000000e+00   4.1855610e+03   4.0000000e+00
   1.5007000e+04   2.0000000e+00   1.0000000e+00   4.1857510e+03   4.0000000e+00
   1.5007000e+04   2.0000000e+00   1.0000000e+00   4.1860560e+03   4.0000000e+00
   1.5007000e+04   2.0000000e+00   1.0000000e+00   4.1864930e+03   4.0000000e+00
   1.5007000e+04   2.0000000e+00   1.0000000e+00   4.2341150e+03   5.0000000e+00
   1.5007000e+04   2.0000000e+00   1.0000000e+00   4.4801180e+03   1.0000000e+00
   1.5007000e+04   2.0000000e+00   1.0000000e+00   4.4821370e+03   4.0000000e+00
   1.5007000e+04   2.0000000e+00   1.0000000e+00   4.4823640e+03   4.0000000e+00
   1.5007000e+04   2.0000000e+00   1.0000000e+00   4.4826490e+03   4.0000000e+00
   1.5007000e+04   2.0000000e+00   1.0000000e+00   4.4833210e+03   4.0000000e+00
   1.5007000e+04   2.0000000e+00   1.0000000e+00   4.4836370e+03   4.0000000e+00
   1.5007000e+04   2.0000000e+00   1.0000000e+00   4.4841100e+03   4.0000000e+00
   1.5007000e+04   2.0000000e+00   1.0000000e+00   4.4846630e+03   4.0000000e+00
   1.5007000e+04   2.0000000e+00   1.0000000e+00   4.4849110e+03   4.0000000e+00
   1.5007000e+04   2.0000000e+00   1.0000000e+00   4.4855710e+03   4.0000000e+00
   1.5007000e+04   2.0000000e+00   1.0000000e+00   4.4858010e+03   4.0000000e+00
   1.5007000e+04   2.0000000e+00   1.0000000e+00   4.4860820e+03   4.0000000e+00
   1.5007000e+04   2.0000000e+00   1.0000000e+00   4.4863260e+03   4.0000000e+00
   1.5007000e+04   2.0000000e+00   1.0000000e+00   4.4865330e+03   4.0000000e+00
   1.5007000e+04   2.0000000e+00   1.0000000e+00   4.4867900e+03   4.0000000e+00
   1.5007000e+04   2.0000000e+00   1.0000000e+00   4.4873480e+03   4.0000000e+00
   1.5007000e+04   2.0000000e+00   1.0000000e+00   4.4876600e+03   4.0000000e+00
   1.5007000e+04   2.0000000e+00   1.0000000e+00   4.4883130e+03   4.0000000e+00
   1.5007000e+04   2.0000000e+00   1.0000000e+00   4.4885880e+03   4.0000000e+00
   1.5007000e+04   2.0000000e+00   1.0000000e+00   4.4888680e+03   4.0000000e+00
   1.5007000e+04   2.0000000e+00   1.0000000e+00   4.4892160e+03   4.0000000e+00
   1.5007000e+04   2.0000000e+00   1.0000000e+00   4.4894680e+03   4.0000000e+00
   1.5007000e+04   2.0000000e+00   1.0000000e+00   4.4898450e+03   4.0000000e+00
   1.5007000e+04   2.0000000e+00   1.0000000e+00   4.4899870e+03   4.0000000e+00
   1.5007000e+04   2.0000000e+00   1.0000000e+00   4.4909950e+03   4.0000000e+00
   1.5007000e+04   2.0000000e+00   1.0000000e+00   4.4917650e+03   4.0000000e+00
   1.5007000e+04   2.0000000e+00   1.0000000e+00   4.4930640e+03   4.0000000e+00
   1.5007000e+04   2.0000000e+00   1.0000000e+00   4.5401190e+03   5.0000000e+00
   1.5007000e+04   2.0000000e+00   1.0000000e+00   4.7021220e+03   1.0000000e+00
   1.5007000e+04   2.0000000e+00   1.0000000e+00   4.7043350e+03   4.0000000e+00
   1.5007000e+04   2.0000000e+00   1.0000000e+00   4.7053150e+03   4.0000000e+00
   1.5007000e+04   2.0000000e+00   1.0000000e+00   4.7056800e+03   4.0000000e+00
   1.5007000e+04   2.0000000e+00   1.0000000e+00   4.7065950e+03   4.0000000e+00
   1.5007000e+04   2.0000000e+00   1.0000000e+00   4.7069240e+03   4.0000000e+00
   1.5007000e+04   2.0000000e+00   1.0000000e+00   4.7071580e+03   4.0000000e+00
   1.5007000e+04   2.0000000e+00   1.0000000e+00   4.7077710e+03   4.0000000e+00
   1.5007000e+04   2.0000000e+00   1.0000000e+00   4.7080410e+03   4.0000000e+00
   1.5007000e+04   2.0000000e+00   1.0000000e+00   4.7082580e+03   4.0000000e+00
   1.5007000e+04   2.0000000e+00   1.0000000e+00   4.7084890e+03   4.0000000e+00
   1.5007000e+04   2.0000000e+00   1.0000000e+00   4.7087550e+03   4.0000000e+00
   1.5007000e+04   2.0000000e+00   1.0000000e+00   4.7088400e+03   4.0000000e+00
   1.5007000e+04   2.0000000e+00   1.0000000e+00   4.7093410e+03   4.0000000e+00
   1.5007000e+04   2.0000000e+00   1.0000000e+00   4.7095260e+03   4.0000000e+00
   1.5007000e+04   2.0000000e+00   1.0000000e+00   4.7100150e+03   4.0000000e+00
   1.5007000e+04   2.0000000e+00   1.0000000e+00   4.7109980e+03   4.0000000e+00
   1.5007000e+04   2.0000000e+00   1.0000000e+00   4.7113850e+03   4.0000000e+00
   1.5007000e+04   2.0000000e+00   1.0000000e+00   4.7117910e+03   4.0000000e+00
   1.5007000e+04   2.0000000e+00   1.0000000e+00   4.7119960e+03   4.0000000e+00
   1.5007000e+04   2.0000000e+00   1.0000000e+00   4.7122640e+03   4.0000000e+00
   1.5007000e+04   2.0000000e+00   1.0000000e+00   4.7641230e+03   5.0000000e+00
   1.5007000e+04   2.0000000e+00   1.0000000e+00   5.0294670e+03   1.0000000e+00
   1.5007000e+04   2.0000000e+00   1.0000000e+00   5.0487230e+03   4.0000000e+00
   1.5007000e+04   2.0000000e+00   1.0000000e+00   5.0490530e+03   4.0000000e+00
   1.5007000e+04   2.0000000e+00   1.0000000e+00   5.0494810e+03   4.0000000e+00
   1.5007000e+04   2.0000000e+00   1.0000000e+00   5.0497650e+03   4.0000000e+00
   1.5007000e+04   2.0000000e+00   1.0000000e+00   5.0500100e+03   4.0000000e+00
   1.5007000e+04   2.0000000e+00   1.0000000e+00   5.0502960e+03   4.0000000e+00
   1.5007000e+04   2.0000000e+00   1.0000000e+00   5.0505300e+03   4.0000000e+00
   1.5007000e+04   2.0000000e+00   1.0000000e+00   5.0509100e+03   4.0000000e+00
   1.5007000e+04   2.0000000e+00   1.0000000e+00   5.0511870e+03   4.0000000e+00
   1.5007000e+04   2.0000000e+00   1.0000000e+00   5.0515030e+03   4.0000000e+00
   1.5007000e+04   2.0000000e+00   1.0000000e+00   5.0517290e+03   4.0000000e+00
   1.5007000e+04   2.0000000e+00   1.0000000e+00   5.0519190e+03   4.0000000e+00
   1.5007000e+04   2.0000000e+00   1.0000000e+00   5.0523100e+03   4.0000000e+00
   1.5007000e+04   2.0000000e+00   1.0000000e+00   5.0528850e+03   4.0000000e+00
   1.5007000e+04   2.0000000e+00   1.0000000e+00   5.0534530e+03   4.0000000e+00
   1.5007000e+04   2.0000000e+00   1.0000000e+00   5.0537970e+03   4.0000000e+00
   1.5007000e+04   2.0000000e+00   1.0000000e+00   5.0542620e+03   4.0000000e+00
   1.5007000e+04   2.0000000e+00   1.0000000e+00   5.0546040e+03   4.0000000e+00
   1.5007000e+04   2.0000000e+00   1.0000000e+00   5.0550140e+03   4.0000000e+00
   1.5007000e+04   2.0000000e+00   1.0000000e+00   5.0557090e+03   4.0000000e+00
   1.5007000e+04   2.0000000e+00   1.0000000e+00   5.0560330e+03   4.0000000e+00
   1.5007000e+04   2.0000000e+00   1.0000000e+00   5.0563360e+03   4.0000000e+00
   1.5007000e+04   2.0000000e+00   1.0000000e+00   5.0794680e+03   5.0000000e+00
   1.5007000e+04   2.0000000e+00   1.0000000e+00   5.6304980e+03   1.0000000e+00
   1.5007000e+04   2.0000000e+00   1.0000000e+00   5.6352830e+03   4.0000000e+00
   1.5007000e+04   2.0000000e+00   1.0000000e+00   5.6356310e+03   4.0000000e+00
   1.5007000e+04   2.0000000e+00   1.0000000e+00   5.6360830e+03   4.0000000e+00
   1.5007000e+04   2.0000000e+00   1.0000000e+00   5.6366020e+03   4.0000000e+00
   1.5007000e+04   2.0000000e+00   1.0000000e+00   5.6369790e+03   4.0000000e+00
   1.5007000e+04   2.0000000e+00   1.0000000e+00   5.6372570e+03   4.0000000e+00
   1.5007000e+04   2.0000000e+00   1.0000000e+00   5.6379840e+03   4.0000000e+00
   1.5007000e+04   2.0000000e+00   1.0000000e+00   5.6382340e+03   4.0000000e+00
   1.5007000e+04   2.0000000e+00   1.0000000e+00   5.6388620e+03   4.0000000e+00
   1.5007000e+04   2.0000000e+00   1.0000000e+00   5.6393970e+03   4.0000000e+00
   1.5007000e+04   2.0000000e+00   1.0000000e+00   5.6396330e+03   4.0000000e+00
   1.5007000e+04   2.0000000e+00   1.0000000e+00   5.6399680e+03   4.0000000e+00
   1.5007000e+04   2.0000000e+00   1.0000000e+00   5.6402620e+03   4.0000000e+00
   1.5007000e+04   2.0000000e+00   1.0000000e+00   5.6411460e+03   4.0000000e+00
   1.5007000e+04   2.0000000e+00   1.0000000e+00   5.6421920e+03   4.0000000e+00
   1.5007000e+04   2.0000000e+00   1.0000000e+00   5.6425270e+03   4.0000000e+00
   1.5007000e+04   2.0000000e+00   1.0000000e+00   5.6444130e+03   4.0000000e+00
   1.5007000e+04   2.0000000e+00   1.0000000e+00   5.6784990e+03   5.0000000e+00
   1.5007000e+04   2.0000000e+00   1.0000000e+00   5.9576020e+03   1.0000000e+00
   1.5007000e+04   2.0000000e+00   1.0000000e+00   5.9650380e+03   4.0000000e+00
   1.5007000e+04   2.0000000e+00   1.0000000e+00   5.9653370e+03   4.0000000e+00
   1.5007000e+04   2.0000000e+00   1.0000000e+00   5.9657160e+03   4.0000000e+00
   1.5007000e+04   2.0000000e+00   1.0000000e+00   5.9659090e+03   4.0000000e+00
   1.5007000e+04   2.0000000e+00   1.0000000e+00   5.9663450e+03   4.0000000e+00
   1.5007000e+04   2.0000000e+00   1.0000000e+00   5.9667030e+03   4.0000000e+00
   1.5007000e+04   2.0000000e+00   1.0000000e+00   5.9669370e+03   4.0000000e+00
   1.5007000e+04   2.0000000e+00   1.0000000e+00   5.9673410e+03   4.0000000e+00
   1.5007000e+04   2.0000000e+00   1.0000000e+00   5.9675490e+03   4.0000000e+00
   1.5007000e+04   2.0000000e+00   1.0000000e+00   5.9678240e+03   4.0000000e+00
   1.5007000e+04   2.0000000e+00   1.0000000e+00   5.9682960e+03   4.0000000e+00
   1.5007000e+04   2.0000000e+00   1.0000000e+00   5.9687220e+03   4.0000000e+00
   1.5007000e+04   2.0000000e+00   1.0000000e+00   5.9688300e+03   4.0000000e+00
   1.5007000e+04   2.0000000e+00   1.0000000e+00   5.9691070e+03   4.0000000e+00
   1.5007000e+04   2.0000000e+00   1.0000000e+00   5.9693230e+03   4.0000000e+00
   1.5007000e+04   2.0000000e+00   1.0000000e+00   5.9696660e+03   4.0000000e+00
   1.5007000e+04   2.0000000e+00   1.0000000e+00   5.9699400e+03   4.0000000e+00
   1.5007000e+04   2.0000000e+00   1.0000000e+00   5.9703700e+03   4.0000000e+00
   1.5007000e+04   2.0000000e+00   1.0000000e+00   6.0116030e+03   5.0000000e+00
   1.5007000e+04   2.0000000e+00   1.0000000e+00   6.0456030e+03   1.0000000e+00
   1.5007000e+04   2.0000000e+00   1.0000000e+00   6.0482900e+03   4.0000000e+00
   1.5007000e+04   2.0000000e+00   1.0000000e+00   6.0497330e+03   4.0000000e+00
   1.5007000e+04   2.0000000e+00   1.0000000e+00   6.0500540e+03   4.0000000e+00
   1.5007000e+04   2.0000000e+00   1.0000000e+00   6.0503540e+03   4.0000000e+00
   1.5007000e+04   2.0000000e+00   1.0000000e+00   6.0505510e+03   4.0000000e+00
   1.5007000e+04   2.0000000e+00   1.0000000e+00   6.0508650e+03   4.0000000e+00
   1.5007000e+04   2.0000000e+00   1.0000000e+00   6.0511000e+03   4.0000000e+00
   1.5007000e+04   2.0000000e+00   1.0000000e+00   6.0513910e+03   4.0000000e+00
   1.5007000e+04   2.0000000e+00   1.0000000e+00   6.0518300e+03   4.0000000e+00
   1.5007000e+04   2.0000000e+00   1.0000000e+00   6.0520890e+03   4.0000000e+00
   1.5007000e+04   2.0000000e+00   1.0000000e+00   6.0523570e+03   4.0000000e+00
   1.5007000e+04   2.0000000e+00   1.0000000e+00   6.0526320e+03   4.0000000e+00
   1.5007000e+04   2.0000000e+00   1.0000000e+00   6.0528540e+03   4.0000000e+00
   1.5007000e+04   2.0000000e+00   1.0000000e+00   6.0533110e+03   4.0000000e+00
   1.5007000e+04   2.0000000e+00   1.0000000e+00   6.0947330e+03   4.0000000e+00
   1.5007000e+04   2.0000000e+00   1.0000000e+00   6.1026040e+03   5.0000000e+00
   1.5007000e+04   2.0000000e+00   1.0000000e+00   6.1526050e+03   1.0000000e+00
   1.5007000e+04   2.0000000e+00   1.0000000e+00   6.1596400e+03   4.0000000e+00
   1.5007000e+04   2.0000000e+00   1.0000000e+00   6.1600360e+03   4.0000000e+00
   1.5007000e+04   2.0000000e+00   1.0000000e+00   6.1604710e+03   4.0000000e+00
   1.5007000e+04   2.0000000e+00   1.0000000e+00   6.1610530e+03   4.0000000e+00
   1.5007000e+04   2.0000000e+00   1.0000000e+00   6.1613400e+03   4.0000000e+00
   1.5007000e+04   2.0000000e+00   1.0000000e+00   6.1620400e+03   4.0000000e+00
   1.5007000e+04   2.0000000e+00   1.0000000e+00   6.1625760e+03   4.0000000e+00
   1.5007000e+04   2.0000000e+00   1.0000000e+00   6.1629190e+03   4.0000000e+00
   1.5007000e+04   2.0000000e+00   1.0000000e+00   6.2146060e+03   5.0000000e+00
   1.5007000e+04   2.0000000e+00   1.0000000e+00   6.2446060e+03   1.0000000e+00
   1.5007000e+04   2.0000000e+00   1.0000000e+00   6.3036070e+03   5.0000000e+00
   1.5007000e+04   2.0000000e+00   1.0000000e+00   6.3596080e+03   1.0000000e+00
   1.5007000e+04   2.0000000e+00   1.0000000e+00   6.3665770e+03   4.0000000e+00
   1.5007000e+04   2.0000000e+00   1.0000000e+00   6.3674530e+03   4.0000000e+00
   1.5007000e+04   2.0000000e+00   1.0000000e+00   6.3680690e+03   4.0000000e+00
   1.5007000e+04   2.0000000e+00   1.0000000e+00   6.3684620e+03   4.0000000e+00
   1.5007000e+04   2.0000000e+00   1.0000000e+00   6.3687820e+03   4.0000000e+00
   1.5007000e+04   2.0000000e+00   1.0000000e+00   6.3691350e+03   4.0000000e+00
   1.5007000e+04   2.0000000e+00   1.0000000e+00   6.3694730e+03   4.0000000e+00
   1.5007000e+04   2.0000000e+00   1.0000000e+00   6.3699010e+03   4.0000000e+00
   1.5007000e+04   2.0000000e+00   1.0000000e+00   6.3703580e+03   4.0000000e+00
   1.5007000e+04   2.0000000e+00   1.0000000e+00   6.3704100e+03   4.0000000e+00
   1.5007000e+04   2.0000000e+00   1.0000000e+00   6.3710090e+03   4.0000000e+00
   1.5007000e+04   2.0000000e+00   1.0000000e+00   6.3713940e+03   4.0000000e+00
   1.5007000e+04   2.0000000e+00   1.0000000e+00   6.3716460e+03   4.0000000e+00
   1.5007000e+04   2.0000000e+00   1.0000000e+00   6.3720330e+03   4.0000000e+00
   1.5007000e+04   2.0000000e+00   1.0000000e+00   6.4176090e+03   5.0000000e+00
   1.5007000e+04   2.0000000e+00   1.0000000e+00   6.4506090e+03   1.0000000e+00
   1.5007000e+04   2.0000000e+00   1.0000000e+00   6.5036100e+03   5.0000000e+00
   1.5007000e+04   2.0000000e+00   1.0000000e+00   6.6609740e+03   1.0000000e+00
   1.5007000e+04   2.0000000e+00   1.0000000e+00   6.6564100e+03   4.0000000e+00
   1.5007000e+04   2.0000000e+00   1.0000000e+00   6.6567300e+03   4.0000000e+00
   1.5007000e+04   2.0000000e+00   1.0000000e+00   6.6574590e+03   4.0000000e+00
   1.5007000e+04   2.0000000e+00   1.0000000e+00   6.6633670e+03   4.0000000e+00
   1.5007000e+04   2.0000000e+00   1.0000000e+00   6.6636630e+03   4.0000000e+00
   1.5007000e+04   2.0000000e+00   1.0000000e+00   6.6639620e+03   4.0000000e+00
   1.5007000e+04   2.0000000e+00   1.0000000e+00   6.6640480e+03   4.0000000e+00
   1.5007000e+04   2.0000000e+00   1.0000000e+00   6.6646660e+03   4.0000000e+00
   1.5007000e+04   2.0000000e+00   1.0000000e+00   6.6650380e+03   4.0000000e+00
   1.5007000e+04   2.0000000e+00   1.0000000e+00   6.6652410e+03   4.0000000e+00
   1.5007000e+04   2.0000000e+00   1.0000000e+00   6.6654950e+03   4.0000000e+00
   1.5007000e+04   2.0000000e+00   1.0000000e+00   6.6658980e+03   4.0000000e+00
   1.5007000e+04   2.0000000e+00   1.0000000e+00   6.6666950e+03   4.0000000e+00
   1.5007000e+04   2.0000000e+00   1.0000000e+00   6.6669700e+03   4.0000000e+00
   1.5007000e+04   2.0000000e+00   1.0000000e+00   6.6675240e+03   4.0000000e+00
   1.5007000e+04   2.0000000e+00   1.0000000e+00   6.6679760e+03   4.0000000e+00
   1.5007000e+04   2.0000000e+00   1.0000000e+00   6.6683430e+03   4.0000000e+00
   1.5007000e+04   2.0000000e+00   1.0000000e+00   6.6686010e+03   4.0000000e+00
   1.5007000e+04   2.0000000e+00   1.0000000e+00   6.6692170e+03   4.0000000e+00
   1.5007000e+04   2.0000000e+00   1.0000000e+00   6.6700530e+03   4.0000000e+00
   1.5007000e+04   2.0000000e+00   1.0000000e+00   6.6705650e+03   4.0000000e+00
   1.5007000e+04   2.0000000e+00   1.0000000e+00   6.6723020e+03   4.0000000e+00
   1.5007000e+04   2.0000000e+00   1.0000000e+00   6.6735700e+03   4.0000000e+00
   1.5007000e+04   2.0000000e+00   1.0000000e+00   6.6741790e+03   4.0000000e+00
   1.5007000e+04   2.0000000e+00   1.0000000e+00   6.7099750e+03   5.0000000e+00
   1.5007000e+04   2.0000000e+00   1.0000000e+00   6.7669760e+03   1.0000000e+00
   1.5007000e+04   2.0000000e+00   1.0000000e+00   6.7718600e+03   4.0000000e+00
   1.5007000e+04   2.0000000e+00   1.0000000e+00   6.7727800e+03   4.0000000e+00
   1.5007000e+04   2.0000000e+00   1.0000000e+00   6.7732120e+03   4.0000000e+00
   1.5007000e+04   2.0000000e+00   1.0000000e+00   6.7738260e+03   4.0000000e+00
   1.5007000e+04   2.0000000e+00   1.0000000e+00   6.7741910e+03   4.0000000e+00
   1.5007000e+04   2.0000000e+00   1.0000000e+00   6.7743890e+03   4.0000000e+00
   1.5007000e+04   2.0000000e+00   1.0000000e+00   6.7748060e+03   4.0000000e+00
   1.5007000e+04   2.0000000e+00   1.0000000e+00   6.7749620e+03   4.0000000e+00
   1.5007000e+04   2.0000000e+00   1.0000000e+00   6.7752110e+03   4.0000000e+00
   1.5007000e+04   2.0000000e+00   1.0000000e+00   6.7756010e+03   4.0000000e+00
   1.5007000e+04   2.0000000e+00   1.0000000e+00   6.7760400e+03   4.0000000e+00
   1.5007000e+04   2.0000000e+00   1.0000000e+00   6.7764850e+03   4.0000000e+00
   1.5007000e+04   2.0000000e+00   1.0000000e+00   6.8239770e+03   5.0000000e+00
   1.5007000e+04   2.0000000e+00   1.0000000e+00   6.8679780e+03   1.0000000e+00
   1.5007000e+04   2.0000000e+00   1.0000000e+00   6.9299790e+03   5.0000000e+00
   1.5007000e+04   2.0000000e+00   1.0000000e+00   7.0419130e+03   1.0000000e+00
   1.5007000e+04   2.0000000e+00   1.0000000e+00   7.0435360e+03   4.0000000e+00
   1.5007000e+04   2.0000000e+00   1.0000000e+00   7.0446050e+03   4.0000000e+00
   1.5007000e+04   2.0000000e+00   1.0000000e+00   7.0450850e+03   4.0000000e+00
   1.5007000e+04   2.0000000e+00   1.0000000e+00   7.0453990e+03   4.0000000e+00
   1.5007000e+04   2.0000000e+00   1.0000000e+00   7.0456180e+03   4.0000000e+00
   1.5007000e+04   2.0000000e+00   1.0000000e+00   7.0459140e+03   4.0000000e+00
   1.5007000e+04   2.0000000e+00   1.0000000e+00   7.0462430e+03   4.0000000e+00
   1.5007000e+04   2.0000000e+00   1.0000000e+00   7.0466220e+03   4.0000000e+00
   1.5007000e+04   2.0000000e+00   1.0000000e+00   7.0469490e+03   4.0000000e+00
   1.5007000e+04   2.0000000e+00   1.0000000e+00   7.0477240e+03   4.0000000e+00
   1.5007000e+04   2.0000000e+00   1.0000000e+00   7.0478640e+03   4.0000000e+00
   1.5007000e+04   2.0000000e+00   1.0000000e+00   7.0479690e+03   4.0000000e+00
   1.5007000e+04   2.0000000e+00   1.0000000e+00   7.0482510e+03   4.0000000e+00
   1.5007000e+04   2.0000000e+00   1.0000000e+00   7.0486980e+03   4.0000000e+00
   1.5007000e+04   2.0000000e+00   1.0000000e+00   7.0488980e+03   4.0000000e+00
   1.5007000e+04   2.0000000e+00   1.0000000e+00   7.0492010e+03   4.0000000e+00
   1.5007000e+04   2.0000000e+00   1.0000000e+00   7.0496150e+03   4.0000000e+00
   1.5007000e+04   2.0000000e+00   1.0000000e+00   7.1029140e+03   5.0000000e+00
   1.5007000e+04   2.0000000e+00   1.0000000e+00             Inf   6.0000000e+00
   1.5007000e+04   2.0000000e+00   3.0000000e+00   2.3711800e+02   3.0000000e+00
   1.5007000e+04   2.0000000e+00   3.0000000e+00   2.4682500e+02   4.0000000e+00
   1.5007000e+04   2.0000000e+00   3.0000000e+00   2.4753100e+02   4.0000000e+00
   1.5007000e+04   2.0000000e+00   3.0000000e+00   2.4776400e+02   4.0000000e+00
   1.5007000e+04   2.0000000e+00   3.0000000e+00   2.4838700e+02   4.0000000e+00
   1.5007000e+04   2.0000000e+00   3.0000000e+00   2.5147700e+02   4.0000000e+00
   1.5007000e+04   2.0000000e+00   3.0000000e+00   2.5225700e+02   4.0000000e+00
   1.5007000e+04   2.0000000e+00   3.0000000e+00   2.5249800e+02   4.0000000e+00
   1.5007000e+04   2.0000000e+00   3.0000000e+00   2.5273700e+02   4.0000000e+00
   1.5007000e+04   2.0000000e+00   3.0000000e+00   2.5302400e+02   4.0000000e+00
   1.5007000e+04   2.0000000e+00   3.0000000e+00   2.5321800e+02   4.0000000e+00
   1.5007000e+04   2.0000000e+00   3.0000000e+00   2.5356800e+02   4.0000000e+00
   1.5007000e+04   2.0000000e+00   3.0000000e+00   2.5388300e+02   4.0000000e+00
   1.5007000e+04   2.0000000e+00   3.0000000e+00   2.5410900e+02   4.0000000e+00
   1.5007000e+04   2.0000000e+00   3.0000000e+00   2.5455700e+02   4.0000000e+00
   1.5007000e+04   2.0000000e+00   3.0000000e+00   2.5489000e+02   4.0000000e+00
   1.5007000e+04   2.0000000e+00   3.0000000e+00   2.5536800e+02   4.0000000e+00
   1.5007000e+04   2.0000000e+00   3.0000000e+00   2.5555800e+02   4.0000000e+00
   1.5007000e+04   2.0000000e+00   3.0000000e+00   2.5609100e+02   4.0000000e+00
   1.5007000e+04   2.0000000e+00   3.0000000e+00   2.5646100e+02   4.0000000e+00
   1.5007000e+04   2.0000000e+00   3.0000000e+00   2.5670600e+02   4.0000000e+00
   1.5007000e+04   2.0000000e+00   3.0000000e+00   2.5701900e+02   4.0000000e+00
   1.5007000e+04   2.0000000e+00   3.0000000e+00   2.5722500e+02   4.0000000e+00
   1.5007000e+04   2.0000000e+00   3.0000000e+00   2.5816600e+02   4.0000000e+00
   1.5007000e+04   2.0000000e+00   3.0000000e+00   2.5841600e+02   4.0000000e+00
   1.5007000e+04   2.0000000e+00   3.0000000e+00   2.5886500e+02   4.0000000e+00
   1.5007000e+04   2.0000000e+00   3.0000000e+00   2.5904000e+02   4.0000000e+00
   1.5007000e+04   2.0000000e+00   3.0000000e+00   2.5998400e+02   4.0000000e+00
   1.5007000e+04   2.0000000e+00   3.0000000e+00   2.6038800e+02   4.0000000e+00
   1.5007000e+04   2.0000000e+00   3.0000000e+00   2.6108000e+02   4.0000000e+00
   1.5007000e+04   2.0000000e+00   3.0000000e+00   2.6138900e+02   4.0000000e+00
   1.5007000e+04   2.0000000e+00   3.0000000e+00   2.6192100e+02   4.0000000e+00
   1.5007000e+04   2.0000000e+00   3.0000000e+00   2.6261900e+02   4.0000000e+00
   1.5007000e+04   2.0000000e+00   3.0000000e+00   2.6286300e+02   4.0000000e+00
   1.5007000e+04   2.0000000e+00   3.0000000e+00   2.6313700e+02   4.0000000e+00
   1.5007000e+04   2.0000000e+00   3.0000000e+00   2.6361600e+02   4.0000000e+00
   1.5007000e+04   2.0000000e+00   3.0000000e+00   2.6415800e+02   4.0000000e+00
   1.5007000e+04   2.0000000e+00   3.0000000e+00   2.6436200e+02   4.0000000e+00
   1.5007000e+04   2.0000000e+00   3.0000000e+00   2.6500000e+02   4.0000000e+00
   1.5007000e+04   2.0000000e+00   3.0000000e+00   2.6518400e+02   4.0000000e+00
   1.5007000e+04   2.0000000e+00   3.0000000e+00   2.6549200e+02   4.0000000e+00
   1.5007000e+04   2.0000000e+00   3.0000000e+00   2.6775500e+02   4.0000000e+00
   1.5007000e+04   2.0000000e+00   3.0000000e+00   2.6842500e+02   4.0000000e+00
   1.5007000e+04   2.0000000e+00   3.0000000e+00   2.6862900e+02   4.0000000e+00
   1.5007000e+04   2.0000000e+00   3.0000000e+00   2.8911900e+02   5.0000000e+00
   1.5007000e+04   2.0000000e+00   3.0000000e+00   3.8645600e+02   3.0000000e+00
   1.5007000e+04   2.0000000e+00   3.0000000e+00   3.7852800e+02   4.0000000e+00
   1.5007000e+04   2.0000000e+00   3.0000000e+00   3.7916100e+02   4.0000000e+00
   1.5007000e+04   2.0000000e+00   3.0000000e+00   3.7969800e+02   4.0000000e+00
   1.5007000e+04   2.0000000e+00   3.0000000e+00   3.7981300e+02   4.0000000e+00
   1.5007000e+04   2.0000000e+00   3.0000000e+00   3.7994900e+02   4.0000000e+00
   1.5007000e+04   2.0000000e+00   3.0000000e+00   3.8029300e+02   4.0000000e+00
   1.5007000e+04   2.0000000e+00   3.0000000e+00   3.8071500e+02   4.0000000e+00
   1.5007000e+04   2.0000000e+00   3.0000000e+00   3.8094200e+02   4.0000000e+00
   1.5007000e+04   2.0000000e+00   3.0000000e+00   3.8125300e+02   4.0000000e+00
   1.5007000e+04   2.0000000e+00   3.0000000e+00   3.8235100e+02   4.0000000e+00
   1.5007000e+04   2.0000000e+00   3.0000000e+00   3.8360100e+02   4.0000000e+00
   1.5007000e+04   2.0000000e+00   3.0000000e+00   3.8384400e+02   4.0000000e+00
   1.5007000e+04   2.0000000e+00   3.0000000e+00   3.8398700e+02   4.0000000e+00
   1.5007000e+04   2.0000000e+00   3.0000000e+00   3.8543300e+02   4.0000000e+00
   1.5007000e+04   2.0000000e+00   3.0000000e+00   3.8588700e+02   4.0000000e+00
   1.5007000e+04   2.0000000e+00   3.0000000e+00   3.8754500e+02   4.0000000e+00
   1.5007000e+04   2.0000000e+00   3.0000000e+00   3.8839400e+02   4.0000000e+00
   1.5007000e+04   2.0000000e+00   3.0000000e+00   3.8970900e+02   4.0000000e+00
   1.5007000e+04   2.0000000e+00   3.0000000e+00   3.9167900e+02   4.0000000e+00
   1.5007000e+04   2.0000000e+00   3.0000000e+00   3.9195600e+02   4.0000000e+00
   1.5007000e+04   2.0000000e+00   3.0000000e+00   3.9290700e+02   4.0000000e+00
   1.5007000e+04   2.0000000e+00   3.0000000e+00   3.9344200e+02   4.0000000e+00
   1.5007000e+04   2.0000000e+00   3.0000000e+00   3.9354200e+02   4.0000000e+00
   1.5007000e+04   2.0000000e+00   3.0000000e+00   3.9379700e+02   4.0000000e+00
   1.5007000e+04   2.0000000e+00   3.0000000e+00   3.9409200e+02   4.0000000e+00
   1.5007000e+04   2.0000000e+00   3.0000000e+00   3.9562700e+02   4.0000000e+00
   1.5007000e+04   2.0000000e+00   3.0000000e+00   3.9661800e+02   4.0000000e+00
   1.5007000e+04   2.0000000e+00   3.0000000e+00   3.9781000e+02   4.0000000e+00
   1.5007000e+04   2.0000000e+00   3.0000000e+00   3.9937700e+02   4.0000000e+00
   1.5007000e+04   2.0000000e+00   3.0000000e+00   3.9978200e+02   4.0000000e+00
   1.5007000e+04   2.0000000e+00   3.0000000e+00   4.1127200e+02   4.0000000e+00
   1.5007000e+04   2.0000000e+00   3.0000000e+00   4.4245700e+02   5.0000000e+00
   1.5007000e+04   2.0000000e+00   3.0000000e+00   7.1545000e+02   3.0000000e+00
   1.5007000e+04   2.0000000e+00   3.0000000e+00   7.2135300e+02   4.0000000e+00
   1.5007000e+04   2.0000000e+00   3.0000000e+00   7.2187900e+02   4.0000000e+00
   1.5007000e+04   2.0000000e+00   3.0000000e+00   7.2537800e+02   4.0000000e+00
   1.5007000e+04   2.0000000e+00   3.0000000e+00   7.2768800e+02   4.0000000e+00
   1.5007000e+04   2.0000000e+00   3.0000000e+00   7.2831300e+02   4.0000000e+00
   1.5007000e+04   2.0000000e+00   3.0000000e+00   7.2861300e+02   4.0000000e+00
   1.5007000e+04   2.0000000e+00   3.0000000e+00   7.2920300e+02   4.0000000e+00
   1.5007000e+04   2.0000000e+00   3.0000000e+00   7.2975100e+02   4.0000000e+00
   1.5007000e+04   2.0000000e+00   3.0000000e+00   7.3071400e+02   4.0000000e+00
   1.5007000e+04   2.0000000e+00   3.0000000e+00   7.3135600e+02   4.0000000e+00
   1.5007000e+04   2.0000000e+00   3.0000000e+00   7.3817200e+02   4.0000000e+00
   1.5007000e+04   2.0000000e+00   3.0000000e+00   7.3901500e+02   4.0000000e+00
   1.5007000e+04   2.0000000e+00   3.0000000e+00   7.3919400e+02   4.0000000e+00
   1.5007000e+04   2.0000000e+00   3.0000000e+00   7.3968100e+02   4.0000000e+00
   1.5007000e+04   2.0000000e+00   3.0000000e+00   7.4021700e+02   4.0000000e+00
   1.5007000e+04   2.0000000e+00   3.0000000e+00   7.4058600e+02   4.0000000e+00
   1.5007000e+04   2.0000000e+00   3.0000000e+00   7.4196600e+02   4.0000000e+00
   1.5007000e+04   2.0000000e+00   3.0000000e+00   7.4383900e+02   4.0000000e+00
   1.5007000e+04   2.0000000e+00   3.0000000e+00   7.4441300e+02   4.0000000e+00
   1.5007000e+04   2.0000000e+00   3.0000000e+00   7.4517800e+02   4.0000000e+00
   1.5007000e+04   2.0000000e+00   3.0000000e+00   7.4566000e+02   4.0000000e+00
   1.5007000e+04   2.0000000e+00   3.0000000e+00   7.4646400e+02   4.0000000e+00
   1.5007000e+04   2.0000000e+00   3.0000000e+00   7.4710000e+02   4.0000000e+00
   1.5007000e+04   2.0000000e+00   3.0000000e+00   7.4763700e+02   4.0000000e+00
   1.5007000e+04   2.0000000e+00   3.0000000e+00   7.4781400e+02   4.0000000e+00
   1.5007000e+04   2.0000000e+00   3.0000000e+00   7.5173400e+02   4.0000000e+00
   1.5007000e+04   2.0000000e+00   3.0000000e+00   7.5227000e+02   4.0000000e+00
   1.5007000e+04   2.0000000e+00   3.0000000e+00   7.5251200e+02   4.0000000e+00
   1.5007000e+04   2.0000000e+00   3.0000000e+00   7.5319000e+02   4.0000000e+00
   1.5007000e+04   2.0000000e+00   3.0000000e+00   7.5447800e+02   4.0000000e+00
   1.5007000e+04   2.0000000e+00   3.0000000e+00   7.5473900e+02   4.0000000e+00
   1.5007000e+04   2.0000000e+00   3.0000000e+00   7.5528100e+02   4.0000000e+00
   1.5007000e+04   2.0000000e+00   3.0000000e+00   7.7845100e+02   5.0000000e+00
   1.5007000e+04   2.0000000e+00   3.0000000e+00   1.1833630e+03   3.0000000e+00
   1.5007000e+04   2.0000000e+00   3.0000000e+00   1.1879310e+03   4.0000000e+00
   1.5007000e+04   2.0000000e+00   3.0000000e+00   1.1882060e+03   4.0000000e+00
   1.5007000e+04   2.0000000e+00   3.0000000e+00   1.1891760e+03   4.0000000e+00
   1.5007000e+04   2.0000000e+00   3.0000000e+00   1.1901890e+03   4.0000000e+00
   1.5007000e+04   2.0000000e+00   3.0000000e+00   1.1907570e+03   4.0000000e+00
   1.5007000e+04   2.0000000e+00   3.0000000e+00   1.1914450e+03   4.0000000e+00
   1.5007000e+04   2.0000000e+00   3.0000000e+00   1.1916640e+03   4.0000000e+00
   1.5007000e+04   2.0000000e+00   3.0000000e+00   1.1922970e+03   4.0000000e+00
   1.5007000e+04   2.0000000e+00   3.0000000e+00   1.1929030e+03   4.0000000e+00
   1.5007000e+04   2.0000000e+00   3.0000000e+00   1.1934220e+03   4.0000000e+00
   1.5007000e+04   2.0000000e+00   3.0000000e+00   1.1940030e+03   4.0000000e+00
   1.5007000e+04   2.0000000e+00   3.0000000e+00   1.1942510e+03   4.0000000e+00
   1.5007000e+04   2.0000000e+00   3.0000000e+00   1.1946560e+03   4.0000000e+00
   1.5007000e+04   2.0000000e+00   3.0000000e+00   1.1955260e+03   4.0000000e+00
   1.5007000e+04   2.0000000e+00   3.0000000e+00   1.1961170e+03   4.0000000e+00
   1.5007000e+04   2.0000000e+00   3.0000000e+00   1.1971110e+03   4.0000000e+00
   1.5007000e+04   2.0000000e+00   3.0000000e+00   1.1974530e+03   4.0000000e+00
   1.5007000e+04   2.0000000e+00   3.0000000e+00   1.1979030e+03   4.0000000e+00
   1.5007000e+04   2.0000000e+00   3.0000000e+00   1.1984930e+03   4.0000000e+00
   1.5007000e+04   2.0000000e+00   3.0000000e+00   1.1985990e+03   4.0000000e+00
   1.5007000e+04   2.0000000e+00   3.0000000e+00   1.1993370e+03   4.0000000e+00
   1.5007000e+04   2.0000000e+00   3.0000000e+00   1.2000780e+03   4.0000000e+00
   1.5007000e+04   2.0000000e+00   3.0000000e+00   1.2006350e+03   4.0000000e+00
   1.5007000e+04   2.0000000e+00   3.0000000e+00   1.2015920e+03   4.0000000e+00
   1.5007000e+04   2.0000000e+00   3.0000000e+00   1.2027760e+03   4.0000000e+00
   1.5007000e+04   2.0000000e+00   3.0000000e+00   1.2033930e+03   4.0000000e+00
   1.5007000e+04   2.0000000e+00   3.0000000e+00   1.2039020e+03   4.0000000e+00
   1.5007000e+04   2.0000000e+00   3.0000000e+00   1.2045370e+03   4.0000000e+00
   1.5007000e+04   2.0000000e+00   3.0000000e+00   1.2058660e+03   4.0000000e+00
   1.5007000e+04   2.0000000e+00   3.0000000e+00   1.2072130e+03   4.0000000e+00
   1.5007000e+04   2.0000000e+00   3.0000000e+00   1.2363640e+03   5.0000000e+00
   1.5007000e+04   2.0000000e+00   3.0000000e+00   1.5288680e+03   3.0000000e+00
   1.5007000e+04   2.0000000e+00   3.0000000e+00   1.5312600e+03   4.0000000e+00
   1.5007000e+04   2.0000000e+00   3.0000000e+00   1.5336280e+03   4.0000000e+00
   1.5007000e+04   2.0000000e+00   3.0000000e+00   1.5352050e+03   4.0000000e+00
   1.5007000e+04   2.0000000e+00   3.0000000e+00   1.5367460e+03   4.0000000e+00
   1.5007000e+04   2.0000000e+00   3.0000000e+00   1.5382650e+03   4.0000000e+00
   1.5007000e+04   2.0000000e+00   3.0000000e+00   1.5394810e+03   4.0000000e+00
   1.5007000e+04   2.0000000e+00   3.0000000e+00   1.5398110e+03   4.0000000e+00
   1.5007000e+04   2.0000000e+00   3.0000000e+00   1.5407730e+03   4.0000000e+00
   1.5007000e+04   2.0000000e+00   3.0000000e+00   1.5422710e+03   4.0000000e+00
   1.5007000e+04   2.0000000e+00   3.0000000e+00   1.5437680e+03   4.0000000e+00
   1.5007000e+04   2.0000000e+00   3.0000000e+00   1.5445360e+03   4.0000000e+00
   1.5007000e+04   2.0000000e+00   3.0000000e+00   1.5447220e+03   4.0000000e+00
   1.5007000e+04   2.0000000e+00   3.0000000e+00   1.5448870e+03   4.0000000e+00
   1.5007000e+04   2.0000000e+00   3.0000000e+00   1.5454950e+03   4.0000000e+00
   1.5007000e+04   2.0000000e+00   3.0000000e+00   1.5468940e+03   4.0000000e+00
   1.5007000e+04   2.0000000e+00   3.0000000e+00   1.5478920e+03   4.0000000e+00
   1.5007000e+04   2.0000000e+00   3.0000000e+00   1.5488690e+03   4.0000000e+00
   1.5007000e+04   2.0000000e+00   3.0000000e+00   1.5492670e+03   4.0000000e+00
   1.5007000e+04   2.0000000e+00   3.0000000e+00   1.5504910e+03   4.0000000e+00
   1.5007000e+04   2.0000000e+00   3.0000000e+00   1.5519600e+03   4.0000000e+00
   1.5007000e+04   2.0000000e+00   3.0000000e+00   1.5774030e+03   4.0000000e+00
   1.5007000e+04   2.0000000e+00   3.0000000e+00   1.5888690e+03   5.0000000e+00
   1.5007000e+04   2.0000000e+00   3.0000000e+00   1.6842480e+03   3.0000000e+00
   1.5007000e+04   2.0000000e+00   3.0000000e+00   1.6859750e+03   4.0000000e+00
   1.5007000e+04   2.0000000e+00   3.0000000e+00   1.6910200e+03   4.0000000e+00
   1.5007000e+04   2.0000000e+00   3.0000000e+00   1.6918100e+03   4.0000000e+00
   1.5007000e+04   2.0000000e+00   3.0000000e+00   1.6923710e+03   4.0000000e+00
   1.5007000e+04   2.0000000e+00   3.0000000e+00   1.6933510e+03   4.0000000e+00
   1.5007000e+04   2.0000000e+00   3.0000000e+00   1.6949570e+03   4.0000000e+00
   1.5007000e+04   2.0000000e+00   3.0000000e+00   1.6953500e+03   4.0000000e+00
   1.5007000e+04   2.0000000e+00   3.0000000e+00   1.6959880e+03   4.0000000e+00
   1.5007000e+04   2.0000000e+00   3.0000000e+00   1.6974520e+03   4.0000000e+00
   1.5007000e+04   2.0000000e+00   3.0000000e+00   1.6984440e+03   4.0000000e+00
   1.5007000e+04   2.0000000e+00   3.0000000e+00   1.6993070e+03   4.0000000e+00
   1.5007000e+04   2.0000000e+00   3.0000000e+00   1.7007140e+03   4.0000000e+00
   1.5007000e+04   2.0000000e+00   3.0000000e+00   1.7020190e+03   4.0000000e+00
   1.5007000e+04   2.0000000e+00   3.0000000e+00   1.7024270e+03   4.0000000e+00
   1.5007000e+04   2.0000000e+00   3.0000000e+00   1.7029250e+03   4.0000000e+00
   1.5007000e+04   2.0000000e+00   3.0000000e+00   1.7034450e+03   4.0000000e+00
   1.5007000e+04   2.0000000e+00   3.0000000e+00   1.7044490e+03   4.0000000e+00
   1.5007000e+04   2.0000000e+00   3.0000000e+00   1.7049060e+03   4.0000000e+00
   1.5007000e+04   2.0000000e+00   3.0000000e+00   1.7070070e+03   4.0000000e+00
   1.5007000e+04   2.0000000e+00   3.0000000e+00   1.7073120e+03   4.0000000e+00
   1.5007000e+04   2.0000000e+00   3.0000000e+00   1.7077330e+03   4.0000000e+00
   1.5007000e+04   2.0000000e+00   3.0000000e+00   1.7089410e+03   4.0000000e+00
   1.5007000e+04   2.0000000e+00   3.0000000e+00   1.7093490e+03   4.0000000e+00
   1.5007000e+04   2.0000000e+00   3.0000000e+00   1.7102740e+03   4.0000000e+00
   1.5007000e+04   2.0000000e+00   3.0000000e+00   1.7362490e+03   5.0000000e+00
   1.5007000e+04   2.0000000e+00   3.0000000e+00   1.9932540e+03   3.0000000e+00
   1.5007000e+04   2.0000000e+00   3.0000000e+00   1.9978610e+03   4.0000000e+00
   1.5007000e+04   2.0000000e+00   3.0000000e+00   2.0003040e+03   4.0000000e+00
   1.5007000e+04   2.0000000e+00   3.0000000e+00   2.0007220e+03   4.0000000e+00
   1.5007000e+04   2.0000000e+00   3.0000000e+00   2.0012130e+03   4.0000000e+00
   1.5007000e+04   2.0000000e+00   3.0000000e+00   2.0018810e+03   4.0000000e+00
   1.5007000e+04   2.0000000e+00   3.0000000e+00   2.0027210e+03   4.0000000e+00
   1.5007000e+04   2.0000000e+00   3.0000000e+00   2.0037180e+03   4.0000000e+00
   1.5007000e+04   2.0000000e+00   3.0000000e+00   2.0044640e+03   4.0000000e+00
   1.5007000e+04   2.0000000e+00   3.0000000e+00   2.0047220e+03   4.0000000e+00
   1.5007000e+04   2.0000000e+00   3.0000000e+00   2.0057710e+03   4.0000000e+00
   1.5007000e+04   2.0000000e+00   3.0000000e+00   2.0061850e+03   4.0000000e+00
   1.5007000e+04   2.0000000e+00   3.0000000e+00   2.0064770e+03   4.0000000e+00
   1.5007000e+04   2.0000000e+00   3.0000000e+00   2.0073530e+03   4.0000000e+00
   1.5007000e+04   2.0000000e+00   3.0000000e+00   2.0083300e+03   4.0000000e+00
   1.5007000e+04   2.0000000e+00   3.0000000e+00   2.0086820e+03   4.0000000e+00
   1.5007000e+04   2.0000000e+00   3.0000000e+00   2.0099480e+03   4.0000000e+00
   1.5007000e+04   2.0000000e+00   3.0000000e+00   2.0105260e+03   4.0000000e+00
   1.5007000e+04   2.0000000e+00   3.0000000e+00   2.0109680e+03   4.0000000e+00
   1.5007000e+04   2.0000000e+00   3.0000000e+00   2.0118470e+03   4.0000000e+00
   1.5007000e+04   2.0000000e+00   3.0000000e+00   2.0125930e+03   4.0000000e+00
   1.5007000e+04   2.0000000e+00   3.0000000e+00   2.0462550e+03   5.0000000e+00
   1.5007000e+04   2.0000000e+00   3.0000000e+00   2.3011580e+03   3.0000000e+00
   1.5007000e+04   2.0000000e+00   3.0000000e+00   2.3066200e+03   4.0000000e+00
   1.5007000e+04   2.0000000e+00   3.0000000e+00   2.3073870e+03   4.0000000e+00
   1.5007000e+04   2.0000000e+00   3.0000000e+00   2.3077250e+03   4.0000000e+00
   1.5007000e+04   2.0000000e+00   3.0000000e+00   2.3085280e+03   4.0000000e+00
   1.5007000e+04   2.0000000e+00   3.0000000e+00   2.3092430e+03   4.0000000e+00
   1.5007000e+04   2.0000000e+00   3.0000000e+00   2.3096190e+03   4.0000000e+00
   1.5007000e+04   2.0000000e+00   3.0000000e+00   2.3100670e+03   4.0000000e+00
   1.5007000e+04   2.0000000e+00   3.0000000e+00   2.3103220e+03   4.0000000e+00
   1.5007000e+04   2.0000000e+00   3.0000000e+00   2.3105380e+03   4.0000000e+00
   1.5007000e+04   2.0000000e+00   3.0000000e+00   2.3118130e+03   4.0000000e+00
   1.5007000e+04   2.0000000e+00   3.0000000e+00   2.3121650e+03   4.0000000e+00
   1.5007000e+04   2.0000000e+00   3.0000000e+00   2.3124180e+03   4.0000000e+00
   1.5007000e+04   2.0000000e+00   3.0000000e+00   2.3126890e+03   4.0000000e+00
   1.5007000e+04   2.0000000e+00   3.0000000e+00   2.3129410e+03   4.0000000e+00
   1.5007000e+04   2.0000000e+00   3.0000000e+00   2.3136630e+03   4.0000000e+00
   1.5007000e+04   2.0000000e+00   3.0000000e+00   2.3149520e+03   4.0000000e+00
   1.5007000e+04   2.0000000e+00   3.0000000e+00   2.3151220e+03   4.0000000e+00
   1.5007000e+04   2.0000000e+00   3.0000000e+00   2.3170790e+03   4.0000000e+00
   1.5007000e+04   2.0000000e+00   3.0000000e+00   2.3192120e+03   4.0000000e+00
   1.5007000e+04   2.0000000e+00   3.0000000e+00   2.3204140e+03   4.0000000e+00
   1.5007000e+04   2.0000000e+00   3.0000000e+00   2.3215030e+03   4.0000000e+00
   1.5007000e+04   2.0000000e+00   3.0000000e+00   2.3501590e+03   5.0000000e+00
   1.5007000e+04   2.0000000e+00   3.0000000e+00   2.5068580e+03   3.0000000e+00
   1.5007000e+04   2.0000000e+00   3.0000000e+00   2.5377690e+03   4.0000000e+00
   1.5007000e+04   2.0000000e+00   3.0000000e+00   2.5389940e+03   4.0000000e+00
   1.5007000e+04   2.0000000e+00   3.0000000e+00   2.5393970e+03   4.0000000e+00
   1.5007000e+04   2.0000000e+00   3.0000000e+00   2.5397320e+03   4.0000000e+00
   1.5007000e+04   2.0000000e+00   3.0000000e+00   2.5404430e+03   4.0000000e+00
   1.5007000e+04   2.0000000e+00   3.0000000e+00   2.5410740e+03   4.0000000e+00
   1.5007000e+04   2.0000000e+00   3.0000000e+00   2.5417160e+03   4.0000000e+00
   1.5007000e+04   2.0000000e+00   3.0000000e+00   2.5426260e+03   4.0000000e+00
   1.5007000e+04   2.0000000e+00   3.0000000e+00   2.5433510e+03   4.0000000e+00
   1.5007000e+04   2.0000000e+00   3.0000000e+00   2.5440970e+03   4.0000000e+00
   1.5007000e+04   2.0000000e+00   3.0000000e+00   2.5456360e+03   4.0000000e+00
   1.5007000e+04   2.0000000e+00   3.0000000e+00   2.5678590e+03   5.0000000e+00
   1.5007000e+04   2.0000000e+00   3.0000000e+00   2.8739160e+03   3.0000000e+00
   1.5007000e+04   2.0000000e+00   3.0000000e+00   2.8947810e+03   4.0000000e+00
   1.5007000e+04   2.0000000e+00   3.0000000e+00   2.8954900e+03   4.0000000e+00
   1.5007000e+04   2.0000000e+00   3.0000000e+00   2.8964270e+03   4.0000000e+00
   1.5007000e+04   2.0000000e+00   3.0000000e+00   2.8971430e+03   4.0000000e+00
   1.5007000e+04   2.0000000e+00   3.0000000e+00   2.8978170e+03   4.0000000e+00
   1.5007000e+04   2.0000000e+00   3.0000000e+00   2.8985700e+03   4.0000000e+00
   1.5007000e+04   2.0000000e+00   3.0000000e+00   2.8994210e+03   4.0000000e+00
   1.5007000e+04   2.0000000e+00   3.0000000e+00   2.9007750e+03   4.0000000e+00
   1.5007000e+04   2.0000000e+00   3.0000000e+00   2.9011490e+03   4.0000000e+00
   1.5007000e+04   2.0000000e+00   3.0000000e+00   2.9019920e+03   4.0000000e+00
   1.5007000e+04   2.0000000e+00   3.0000000e+00   2.9033450e+03   4.0000000e+00
   1.5007000e+04   2.0000000e+00   3.0000000e+00   2.9039350e+03   4.0000000e+00
   1.5007000e+04   2.0000000e+00   3.0000000e+00   2.9053740e+03   4.0000000e+00
   1.5007000e+04   2.0000000e+00   3.0000000e+00   2.9379170e+03   5.0000000e+00
   1.5007000e+04   2.0000000e+00   3.0000000e+00   3.6825140e+03   3.0000000e+00
   1.5007000e+04   2.0000000e+00   3.0000000e+00   3.6900380e+03   4.0000000e+00
   1.5007000e+04   2.0000000e+00   3.0000000e+00   3.6907560e+03   4.0000000e+00
   1.5007000e+04   2.0000000e+00   3.0000000e+00   3.6912470e+03   4.0000000e+00
   1.5007000e+04   2.0000000e+00   3.0000000e+00   3.6924530e+03   4.0000000e+00
   1.5007000e+04   2.0000000e+00   3.0000000e+00   3.6937820e+03   4.0000000e+00
   1.5007000e+04   2.0000000e+00   3.0000000e+00   3.6949330e+03   4.0000000e+00
   1.5007000e+04   2.0000000e+00   3.0000000e+00   3.6953000e+03   4.0000000e+00
   1.5007000e+04   2.0000000e+00   3.0000000e+00   3.6964730e+03   4.0000000e+00
   1.5007000e+04   2.0000000e+00   3.0000000e+00   3.6980840e+03   4.0000000e+00
   1.5007000e+04   2.0000000e+00   3.0000000e+00   3.6989640e+03   4.0000000e+00
   1.5007000e+04   2.0000000e+00   3.0000000e+00   3.6999790e+03   4.0000000e+00
   1.5007000e+04   2.0000000e+00   3.0000000e+00   3.7013160e+03   4.0000000e+00
   1.5007000e+04   2.0000000e+00   3.0000000e+00   3.7018140e+03   4.0000000e+00
   1.5007000e+04   2.0000000e+00   3.0000000e+00   3.7029050e+03   4.0000000e+00
   1.5007000e+04   2.0000000e+00   3.0000000e+00   3.7054350e+03   4.0000000e+00
   1.5007000e+04   2.0000000e+00   3.0000000e+00   3.7075990e+03   4.0000000e+00
   1.5007000e+04   2.0000000e+00   3.0000000e+00   3.7445150e+03   5.0000000e+00
   1.5007000e+04   2.0000000e+00   3.0000000e+00   3.9691100e+03   3.0000000e+00
   1.5007000e+04   2.0000000e+00   3.0000000e+00   3.9743600e+03   4.0000000e+00
   1.5007000e+04   2.0000000e+00   3.0000000e+00   3.9746910e+03   4.0000000e+00
   1.5007000e+04   2.0000000e+00   3.0000000e+00   3.9752540e+03   4.0000000e+00
   1.5007000e+04   2.0000000e+00   3.0000000e+00   3.9760540e+03   4.0000000e+00
   1.5007000e+04   2.0000000e+00   3.0000000e+00   3.9765700e+03   4.0000000e+00
   1.5007000e+04   2.0000000e+00   3.0000000e+00   3.9769370e+03   4.0000000e+00
   1.5007000e+04   2.0000000e+00   3.0000000e+00   3.9777040e+03   4.0000000e+00
   1.5007000e+04   2.0000000e+00   3.0000000e+00   3.9779950e+03   4.0000000e+00
   1.5007000e+04   2.0000000e+00   3.0000000e+00   3.9783170e+03   4.0000000e+00
   1.5007000e+04   2.0000000e+00   3.0000000e+00   3.9792570e+03   4.0000000e+00
   1.5007000e+04   2.0000000e+00   3.0000000e+00   3.9807480e+03   4.0000000e+00
   1.5007000e+04   2.0000000e+00   3.0000000e+00   3.9814790e+03   4.0000000e+00
   1.5007000e+04   2.0000000e+00   3.0000000e+00   3.9819780e+03   4.0000000e+00
   1.5007000e+04   2.0000000e+00   3.0000000e+00   3.9840430e+03   4.0000000e+00
   1.5007000e+04   2.0000000e+00   3.0000000e+00   3.9849840e+03   4.0000000e+00
   1.5007000e+04   2.0000000e+00   3.0000000e+00   3.9856980e+03   4.0000000e+00
   1.5007000e+04   2.0000000e+00   3.0000000e+00   3.9861320e+03   4.0000000e+00
   1.5007000e+04   2.0000000e+00   3.0000000e+00   3.9884290e+03   4.0000000e+00
   1.5007000e+04   2.0000000e+00   3.0000000e+00   4.0231550e+03   4.0000000e+00
   1.5007000e+04   2.0000000e+00   3.0000000e+00   4.0233990e+03   4.0000000e+00
   1.5007000e+04   2.0000000e+00   3.0000000e+00   4.0241110e+03   4.0000000e+00
   1.5007000e+04   2.0000000e+00   3.0000000e+00   4.0301110e+03   5.0000000e+00
   1.5007000e+04   2.0000000e+00   3.0000000e+00   4.2681150e+03   3.0000000e+00
   1.5007000e+04   2.0000000e+00   3.0000000e+00   4.2762370e+03   4.0000000e+00
   1.5007000e+04   2.0000000e+00   3.0000000e+00   4.2775720e+03   4.0000000e+00
   1.5007000e+04   2.0000000e+00   3.0000000e+00   4.2782110e+03   4.0000000e+00
   1.5007000e+04   2.0000000e+00   3.0000000e+00   4.2788780e+03   4.0000000e+00
   1.5007000e+04   2.0000000e+00   3.0000000e+00   4.2794610e+03   4.0000000e+00
   1.5007000e+04   2.0000000e+00   3.0000000e+00   4.2803880e+03   4.0000000e+00
   1.5007000e+04   2.0000000e+00   3.0000000e+00   4.2808720e+03   4.0000000e+00
   1.5007000e+04   2.0000000e+00   3.0000000e+00   4.2812220e+03   4.0000000e+00
   1.5007000e+04   2.0000000e+00   3.0000000e+00   4.2815040e+03   4.0000000e+00
   1.5007000e+04   2.0000000e+00   3.0000000e+00   4.2822750e+03   4.0000000e+00
   1.5007000e+04   2.0000000e+00   3.0000000e+00   4.2826680e+03   4.0000000e+00
   1.5007000e+04   2.0000000e+00   3.0000000e+00   4.2830100e+03   4.0000000e+00
   1.5007000e+04   2.0000000e+00   3.0000000e+00   4.2838190e+03   4.0000000e+00
   1.5007000e+04   2.0000000e+00   3.0000000e+00   4.2841710e+03   4.0000000e+00
   1.5007000e+04   2.0000000e+00   3.0000000e+00   4.2846170e+03   4.0000000e+00
   1.5007000e+04   2.0000000e+00   3.0000000e+00   4.2856190e+03   4.0000000e+00
   1.5007000e+04   2.0000000e+00   3.0000000e+00   4.2866080e+03   4.0000000e+00
   1.5007000e+04   2.0000000e+00   3.0000000e+00   4.2869670e+03   4.0000000e+00
   1.5007000e+04   2.0000000e+00   3.0000000e+00   4.2882900e+03   4.0000000e+00
   1.5007000e+04   2.0000000e+00   3.0000000e+00   4.2899680e+03   4.0000000e+00
   1.5007000e+04   2.0000000e+00   3.0000000e+00   4.3291160e+03   5.0000000e+00
   1.5007000e+04   2.0000000e+00   3.0000000e+00   4.3671160e+03   3.0000000e+00
   1.5007000e+04   2.0000000e+00   3.0000000e+00   4.3695410e+03   4.0000000e+00
   1.5007000e+04   2.0000000e+00   3.0000000e+00   4.4271170e+03   5.0000000e+00
   1.5007000e+04   2.0000000e+00   3.0000000e+00   4.5961200e+03   3.0000000e+00
   1.5007000e+04   2.0000000e+00   3.0000000e+00   4.6014530e+03   4.0000000e+00
   1.5007000e+04   2.0000000e+00   3.0000000e+00   4.6028350e+03   4.0000000e+00
   1.5007000e+04   2.0000000e+00   3.0000000e+00   4.6042130e+03   4.0000000e+00
   1.5007000e+04   2.0000000e+00   3.0000000e+00   4.6053150e+03   4.0000000e+00
   1.5007000e+04   2.0000000e+00   3.0000000e+00   4.6055590e+03   4.0000000e+00
   1.5007000e+04   2.0000000e+00   3.0000000e+00   4.6058650e+03   4.0000000e+00
   1.5007000e+04   2.0000000e+00   3.0000000e+00   4.6071520e+03   4.0000000e+00
   1.5007000e+04   2.0000000e+00   3.0000000e+00   4.6103520e+03   4.0000000e+00
   1.5007000e+04   2.0000000e+00   3.0000000e+00   4.6125720e+03   4.0000000e+00
   1.5007000e+04   2.0000000e+00   3.0000000e+00   4.6137050e+03   4.0000000e+00
   1.5007000e+04   2.0000000e+00   3.0000000e+00   4.6141450e+03   4.0000000e+00
   1.5007000e+04   2.0000000e+00   3.0000000e+00   4.6147500e+03   4.0000000e+00
   1.5007000e+04   2.0000000e+00   3.0000000e+00   4.6156910e+03   4.0000000e+00
   1.5007000e+04   2.0000000e+00   3.0000000e+00   4.6166810e+03   4.0000000e+00
   1.5007000e+04   2.0000000e+00   3.0000000e+00   4.6182540e+03   4.0000000e+00
   1.5007000e+04   2.0000000e+00   3.0000000e+00   4.6187100e+03   4.0000000e+00
   1.5007000e+04   2.0000000e+00   3.0000000e+00   4.6205890e+03   4.0000000e+00
   1.5007000e+04   2.0000000e+00   3.0000000e+00   4.6581210e+03   5.0000000e+00
   1.5007000e+04   2.0000000e+00   3.0000000e+00   5.1394690e+03   3.0000000e+00
   1.5007000e+04   2.0000000e+00   3.0000000e+00   5.1448820e+03   4.0000000e+00
   1.5007000e+04   2.0000000e+00   3.0000000e+00   5.1481100e+03   4.0000000e+00
   1.5007000e+04   2.0000000e+00   3.0000000e+00   5.1500390e+03   4.0000000e+00
   1.5007000e+04   2.0000000e+00   3.0000000e+00   5.1520320e+03   4.0000000e+00
   1.5007000e+04   2.0000000e+00   3.0000000e+00   5.1540070e+03   4.0000000e+00
   1.5007000e+04   2.0000000e+00   3.0000000e+00   5.1576230e+03   4.0000000e+00
   1.5007000e+04   2.0000000e+00   3.0000000e+00   5.1587550e+03   4.0000000e+00
   1.5007000e+04   2.0000000e+00   3.0000000e+00   5.1984700e+03   5.0000000e+00
   1.5007000e+04   2.0000000e+00   3.0000000e+00   5.7265000e+03   3.0000000e+00
   1.5007000e+04   2.0000000e+00   3.0000000e+00   5.7294670e+03   4.0000000e+00
   1.5007000e+04   2.0000000e+00   3.0000000e+00   5.7700990e+03   4.0000000e+00
   1.5007000e+04   2.0000000e+00   3.0000000e+00   5.7706250e+03   4.0000000e+00
   1.5007000e+04   2.0000000e+00   3.0000000e+00   5.7895010e+03   5.0000000e+00
   1.5007000e+04   2.0000000e+00   3.0000000e+00             Inf   6.0000000e+00
   1.5008000e+04   1.0000000e+00   1.0000000e+00   1.9794100e+02   1.0000000e+00
   1.5008000e+04   1.0000000e+00   1.0000000e+00   2.0668100e+02   4.0000000e+00
   1.5008000e+04   1.0000000e+00   1.0000000e+00   2.0732900e+02   4.0000000e+00
   1.5008000e+04   1.0000000e+00   1.0000000e+00   2.0765200e+02   4.0000000e+00
   1.5008000e+04   1.0000000e+00   1.0000000e+00   2.0920900e+02   4.0000000e+00
   1.5008000e+04   1.0000000e+00   1.0000000e+00   2.0961200e+02   4.0000000e+00
   1.5008000e+04   1.0000000e+00   1.0000000e+00   2.1036900e+02   4.0000000e+00
   1.5008000e+04   1.0000000e+00   1.0000000e+00   2.1103300e+02   4.0000000e+00
   1.5008000e+04   1.0000000e+00   1.0000000e+00   2.1354500e+02   4.0000000e+00
   1.5008000e+04   1.0000000e+00   1.0000000e+00   2.4148800e+02   4.0000000e+00
   1.5008000e+04   1.0000000e+00   1.0000000e+00   2.4250000e+02   4.0000000e+00
   1.5008000e+04   1.0000000e+00   1.0000000e+00   2.4324600e+02   4.0000000e+00
   1.5008000e+04   1.0000000e+00   1.0000000e+00   2.4347600e+02   4.0000000e+00
   1.5008000e+04   1.0000000e+00   1.0000000e+00   2.4371100e+02   4.0000000e+00
   1.5008000e+04   1.0000000e+00   1.0000000e+00   2.4413000e+02   4.0000000e+00
   1.5008000e+04   1.0000000e+00   1.0000000e+00   2.4444500e+02   4.0000000e+00
   1.5008000e+04   1.0000000e+00   1.0000000e+00   2.4488500e+02   4.0000000e+00
   1.5008000e+04   1.0000000e+00   1.0000000e+00   2.4520100e+02   4.0000000e+00
   1.5008000e+04   1.0000000e+00   1.0000000e+00   2.4574700e+02   4.0000000e+00
   1.5008000e+04   1.0000000e+00   1.0000000e+00   2.4628700e+02   4.0000000e+00
   1.5008000e+04   1.0000000e+00   1.0000000e+00   2.4720100e+02   4.0000000e+00
   1.5008000e+04   1.0000000e+00   1.0000000e+00   2.5494200e+02   5.0000000e+00
   1.5008000e+04   1.0000000e+00   1.0000000e+00   3.5245000e+02   1.0000000e+00
   1.5008000e+04   1.0000000e+00   1.0000000e+00   3.5636000e+02   4.0000000e+00
   1.5008000e+04   1.0000000e+00   1.0000000e+00   3.5700500e+02   4.0000000e+00
   1.5008000e+04   1.0000000e+00   1.0000000e+00   3.5794800e+02   4.0000000e+00
   1.5008000e+04   1.0000000e+00   1.0000000e+00   3.5951900e+02   4.0000000e+00
   1.5008000e+04   1.0000000e+00   1.0000000e+00   3.5991600e+02   4.0000000e+00
   1.5008000e+04   1.0000000e+00   1.0000000e+00   3.6159500e+02   4.0000000e+00
   1.5008000e+04   1.0000000e+00   1.0000000e+00   3.6212400e+02   4.0000000e+00
   1.5008000e+04   1.0000000e+00   1.0000000e+00   3.6260000e+02   4.0000000e+00
   1.5008000e+04   1.0000000e+00   1.0000000e+00   3.6287900e+02   4.0000000e+00
   1.5008000e+04   1.0000000e+00   1.0000000e+00   3.6398700e+02   4.0000000e+00
   1.5008000e+04   1.0000000e+00   1.0000000e+00   3.6474500e+02   4.0000000e+00
   1.5008000e+04   1.0000000e+00   1.0000000e+00   3.6527000e+02   4.0000000e+00
   1.5008000e+04   1.0000000e+00   1.0000000e+00   3.6581800e+02   4.0000000e+00
   1.5008000e+04   1.0000000e+00   1.0000000e+00   3.6662700e+02   4.0000000e+00
   1.5008000e+04   1.0000000e+00   1.0000000e+00   3.6782700e+02   4.0000000e+00
   1.5008000e+04   1.0000000e+00   1.0000000e+00   3.7052100e+02   4.0000000e+00
   1.5008000e+04   1.0000000e+00   1.0000000e+00   3.7187500e+02   4.0000000e+00
   1.5008000e+04   1.0000000e+00   1.0000000e+00   4.0098000e+02   4.0000000e+00
   1.5008000e+04   1.0000000e+00   1.0000000e+00   4.0189300e+02   4.0000000e+00
   1.5008000e+04   1.0000000e+00   1.0000000e+00   4.0345100e+02   5.0000000e+00
   1.5008000e+04   1.0000000e+00   1.0000000e+00   6.9308500e+02   1.0000000e+00
   1.5008000e+04   1.0000000e+00   1.0000000e+00   6.9697700e+02   4.0000000e+00
   1.5008000e+04   1.0000000e+00   1.0000000e+00   6.9857800e+02   4.0000000e+00
   1.5008000e+04   1.0000000e+00   1.0000000e+00   7.0046500e+02   4.0000000e+00
   1.5008000e+04   1.0000000e+00   1.0000000e+00   7.0125600e+02   4.0000000e+00
   1.5008000e+04   1.0000000e+00   1.0000000e+00   7.0259900e+02   4.0000000e+00
   1.5008000e+04   1.0000000e+00   1.0000000e+00   7.0356900e+02   4.0000000e+00
   1.5008000e+04   1.0000000e+00   1.0000000e+00   7.0398700e+02   4.0000000e+00
   1.5008000e+04   1.0000000e+00   1.0000000e+00   7.0475100e+02   4.0000000e+00
   1.5008000e+04   1.0000000e+00   1.0000000e+00   7.0723400e+02   4.0000000e+00
   1.5008000e+04   1.0000000e+00   1.0000000e+00   7.0792600e+02   4.0000000e+00
   1.5008000e+04   1.0000000e+00   1.0000000e+00   7.1013800e+02   4.0000000e+00
   1.5008000e+04   1.0000000e+00   1.0000000e+00   7.1071000e+02   4.0000000e+00
   1.5008000e+04   1.0000000e+00   1.0000000e+00   7.1184600e+02   4.0000000e+00
   1.5008000e+04   1.0000000e+00   1.0000000e+00   7.3464900e+02   4.0000000e+00
   1.5008000e+04   1.0000000e+00   1.0000000e+00   7.3764600e+02   4.0000000e+00
   1.5008000e+04   1.0000000e+00   1.0000000e+00   7.3799000e+02   4.0000000e+00
   1.5008000e+04   1.0000000e+00   1.0000000e+00   7.3901100e+02   4.0000000e+00
   1.5008000e+04   1.0000000e+00   1.0000000e+00   7.4049900e+02   4.0000000e+00
   1.5008000e+04   1.0000000e+00   1.0000000e+00   7.4164400e+02   4.0000000e+00
   1.5008000e+04   1.0000000e+00   1.0000000e+00   7.4208600e+02   5.0000000e+00
   1.5008000e+04   1.0000000e+00   1.0000000e+00   8.5847800e+02   1.0000000e+00
   1.5008000e+04   1.0000000e+00   1.0000000e+00   8.6587400e+02   4.0000000e+00
   1.5008000e+04   1.0000000e+00   1.0000000e+00   8.6652500e+02   4.0000000e+00
   1.5008000e+04   1.0000000e+00   1.0000000e+00   8.6689600e+02   4.0000000e+00
   1.5008000e+04   1.0000000e+00   1.0000000e+00   8.6785800e+02   4.0000000e+00
   1.5008000e+04   1.0000000e+00   1.0000000e+00   8.6881500e+02   4.0000000e+00
   1.5008000e+04   1.0000000e+00   1.0000000e+00   8.6983700e+02   4.0000000e+00
   1.5008000e+04   1.0000000e+00   1.0000000e+00   8.7117300e+02   4.0000000e+00
   1.5008000e+04   1.0000000e+00   1.0000000e+00   8.7166300e+02   4.0000000e+00
   1.5008000e+04   1.0000000e+00   1.0000000e+00   8.7222600e+02   4.0000000e+00
   1.5008000e+04   1.0000000e+00   1.0000000e+00   8.7294400e+02   4.0000000e+00
   1.5008000e+04   1.0000000e+00   1.0000000e+00   8.7377500e+02   4.0000000e+00
   1.5008000e+04   1.0000000e+00   1.0000000e+00   9.0384800e+02   4.0000000e+00
   1.5008000e+04   1.0000000e+00   1.0000000e+00   9.0643600e+02   4.0000000e+00
   1.5008000e+04   1.0000000e+00   1.0000000e+00   9.0876600e+02   4.0000000e+00
   1.5008000e+04   1.0000000e+00   1.0000000e+00   9.1085400e+02   4.0000000e+00
   1.5008000e+04   1.0000000e+00   1.0000000e+00   9.1147900e+02   5.0000000e+00
   1.5008000e+04   1.0000000e+00   1.0000000e+00   1.0646940e+03   1.0000000e+00
   1.5008000e+04   1.0000000e+00   1.0000000e+00   1.0693770e+03   4.0000000e+00
   1.5008000e+04   1.0000000e+00   1.0000000e+00   1.0715150e+03   4.0000000e+00
   1.5008000e+04   1.0000000e+00   1.0000000e+00   1.0729340e+03   4.0000000e+00
   1.5008000e+04   1.0000000e+00   1.0000000e+00   1.0740900e+03   4.0000000e+00
   1.5008000e+04   1.0000000e+00   1.0000000e+00   1.0741650e+03   4.0000000e+00
   1.5008000e+04   1.0000000e+00   1.0000000e+00   1.0762420e+03   4.0000000e+00
   1.5008000e+04   1.0000000e+00   1.0000000e+00   1.0770350e+03   4.0000000e+00
   1.5008000e+04   1.0000000e+00   1.0000000e+00   1.0774460e+03   4.0000000e+00
   1.5008000e+04   1.0000000e+00   1.0000000e+00   1.0780140e+03   4.0000000e+00
   1.5008000e+04   1.0000000e+00   1.0000000e+00   1.0787840e+03   4.0000000e+00
   1.5008000e+04   1.0000000e+00   1.0000000e+00   1.0791510e+03   4.0000000e+00
   1.5008000e+04   1.0000000e+00   1.0000000e+00   1.0796370e+03   4.0000000e+00
   1.5008000e+04   1.0000000e+00   1.0000000e+00   1.0799570e+03   4.0000000e+00
   1.5008000e+04   1.0000000e+00   1.0000000e+00   1.0803090e+03   4.0000000e+00
   1.5008000e+04   1.0000000e+00   1.0000000e+00   1.0806690e+03   4.0000000e+00
   1.5008000e+04   1.0000000e+00   1.0000000e+00   1.1236950e+03   5.0000000e+00
   1.5008000e+04   1.0000000e+00   1.0000000e+00   1.1576950e+03   1.0000000e+00
   1.5008000e+04   1.0000000e+00   1.0000000e+00   1.1796290e+03   4.0000000e+00
   1.5008000e+04   1.0000000e+00   1.0000000e+00   1.1801720e+03   4.0000000e+00
   1.5008000e+04   1.0000000e+00   1.0000000e+00   1.1805560e+03   4.0000000e+00
   1.5008000e+04   1.0000000e+00   1.0000000e+00   1.1808860e+03   4.0000000e+00
   1.5008000e+04   1.0000000e+00   1.0000000e+00   1.1813080e+03   4.0000000e+00
   1.5008000e+04   1.0000000e+00   1.0000000e+00   1.1819580e+03   4.0000000e+00
   1.5008000e+04   1.0000000e+00   1.0000000e+00   1.1828920e+03   4.0000000e+00
   1.5008000e+04   1.0000000e+00   1.0000000e+00   1.1843250e+03   4.0000000e+00
   1.5008000e+04   1.0000000e+00   1.0000000e+00   1.1846310e+03   4.0000000e+00
   1.5008000e+04   1.0000000e+00   1.0000000e+00   1.1854700e+03   4.0000000e+00
   1.5008000e+04   1.0000000e+00   1.0000000e+00   1.1864140e+03   4.0000000e+00
   1.5008000e+04   1.0000000e+00   1.0000000e+00   1.1884650e+03   4.0000000e+00
   1.5008000e+04   1.0000000e+00   1.0000000e+00   1.1890960e+03   4.0000000e+00
   1.5008000e+04   1.0000000e+00   1.0000000e+00   1.2186960e+03   5.0000000e+00
   1.5008000e+04   1.0000000e+00   1.0000000e+00   1.9864180e+03   1.0000000e+00
   1.5008000e+04   1.0000000e+00   1.0000000e+00   2.0183260e+03   4.0000000e+00
   1.5008000e+04   1.0000000e+00   1.0000000e+00   2.0200620e+03   4.0000000e+00
   1.5008000e+04   1.0000000e+00   1.0000000e+00   2.0209980e+03   4.0000000e+00
   1.5008000e+04   1.0000000e+00   1.0000000e+00   2.0220370e+03   4.0000000e+00
   1.5008000e+04   1.0000000e+00   1.0000000e+00   2.0224060e+03   4.0000000e+00
   1.5008000e+04   1.0000000e+00   1.0000000e+00   2.0234410e+03   4.0000000e+00
   1.5008000e+04   1.0000000e+00   1.0000000e+00   2.0239600e+03   4.0000000e+00
   1.5008000e+04   1.0000000e+00   1.0000000e+00   2.0246060e+03   4.0000000e+00
   1.5008000e+04   1.0000000e+00   1.0000000e+00   2.0250340e+03   4.0000000e+00
   1.5008000e+04   1.0000000e+00   1.0000000e+00   2.0253640e+03   4.0000000e+00
   1.5008000e+04   1.0000000e+00   1.0000000e+00   2.0263030e+03   4.0000000e+00
   1.5008000e+04   1.0000000e+00   1.0000000e+00   2.0269320e+03   4.0000000e+00
   1.5008000e+04   1.0000000e+00   1.0000000e+00   2.0454190e+03   5.0000000e+00
   1.5008000e+04   1.0000000e+00   1.0000000e+00   2.2279720e+03   1.0000000e+00
   1.5008000e+04   1.0000000e+00   1.0000000e+00   2.2308170e+03   4.0000000e+00
   1.5008000e+04   1.0000000e+00   1.0000000e+00   2.2315610e+03   4.0000000e+00
   1.5008000e+04   1.0000000e+00   1.0000000e+00   2.2332490e+03   4.0000000e+00
   1.5008000e+04   1.0000000e+00   1.0000000e+00   2.2335480e+03   4.0000000e+00
   1.5008000e+04   1.0000000e+00   1.0000000e+00   2.2344430e+03   4.0000000e+00
   1.5008000e+04   1.0000000e+00   1.0000000e+00   2.2369160e+03   4.0000000e+00
   1.5008000e+04   1.0000000e+00   1.0000000e+00   2.2798530e+03   4.0000000e+00
   1.5008000e+04   1.0000000e+00   1.0000000e+00   2.2816580e+03   4.0000000e+00
   1.5008000e+04   1.0000000e+00   1.0000000e+00   2.2822220e+03   4.0000000e+00
   1.5008000e+04   1.0000000e+00   1.0000000e+00   2.2909730e+03   5.0000000e+00
   1.5008000e+04   1.0000000e+00   1.0000000e+00   2.5902970e+03   1.0000000e+00
   1.5008000e+04   1.0000000e+00   1.0000000e+00   2.6235870e+03   4.0000000e+00
   1.5008000e+04   1.0000000e+00   1.0000000e+00   2.6237260e+03   4.0000000e+00
   1.5008000e+04   1.0000000e+00   1.0000000e+00   2.6254630e+03   4.0000000e+00
   1.5008000e+04   1.0000000e+00   1.0000000e+00   2.6261510e+03   4.0000000e+00
   1.5008000e+04   1.0000000e+00   1.0000000e+00   2.6279820e+03   4.0000000e+00
   1.5008000e+04   1.0000000e+00   1.0000000e+00   2.6306200e+03   4.0000000e+00
   1.5008000e+04   1.0000000e+00   1.0000000e+00   2.6382980e+03   5.0000000e+00
   1.5008000e+04   1.0000000e+00   1.0000000e+00   3.1376990e+03   1.0000000e+00
   1.5008000e+04   1.0000000e+00   1.0000000e+00   3.1400920e+03   4.0000000e+00
   1.5008000e+04   1.0000000e+00   1.0000000e+00   3.1405630e+03   4.0000000e+00
   1.5008000e+04   1.0000000e+00   1.0000000e+00   3.1446860e+03   4.0000000e+00
   1.5008000e+04   1.0000000e+00   1.0000000e+00   3.1473300e+03   4.0000000e+00
   1.5008000e+04   1.0000000e+00   1.0000000e+00   3.1477010e+03   4.0000000e+00
   1.5008000e+04   1.0000000e+00   1.0000000e+00   3.1505670e+03   4.0000000e+00
   1.5008000e+04   1.0000000e+00   1.0000000e+00   3.1857000e+03   5.0000000e+00
   1.5008000e+04   1.0000000e+00   1.0000000e+00   3.3875630e+03   1.0000000e+00
   1.5008000e+04   1.0000000e+00   1.0000000e+00   3.4037480e+03   4.0000000e+00
   1.5008000e+04   1.0000000e+00   1.0000000e+00   3.4048440e+03   4.0000000e+00
   1.5008000e+04   1.0000000e+00   1.0000000e+00   3.4081680e+03   4.0000000e+00
   1.5008000e+04   1.0000000e+00   1.0000000e+00   3.4089210e+03   4.0000000e+00
   1.5008000e+04   1.0000000e+00   1.0000000e+00   3.4108390e+03   4.0000000e+00
   1.5008000e+04   1.0000000e+00   1.0000000e+00   3.4384350e+03   4.0000000e+00
   1.5008000e+04   1.0000000e+00   1.0000000e+00   3.4414500e+03   4.0000000e+00
   1.5008000e+04   1.0000000e+00   1.0000000e+00   3.4428790e+03   4.0000000e+00
   1.5008000e+04   1.0000000e+00   1.0000000e+00   3.4485640e+03   5.0000000e+00
   1.5008000e+04   1.0000000e+00   1.0000000e+00   3.5015650e+03   1.0000000e+00
   1.5008000e+04   1.0000000e+00   1.0000000e+00   3.5056930e+03   4.0000000e+00
   1.5008000e+04   1.0000000e+00   1.0000000e+00   3.5060980e+03   4.0000000e+00
   1.5008000e+04   1.0000000e+00   1.0000000e+00   3.5065820e+03   4.0000000e+00
   1.5008000e+04   1.0000000e+00   1.0000000e+00   3.5068060e+03   4.0000000e+00
   1.5008000e+04   1.0000000e+00   1.0000000e+00   3.5073020e+03   4.0000000e+00
   1.5008000e+04   1.0000000e+00   1.0000000e+00   3.5086410e+03   4.0000000e+00
   1.5008000e+04   1.0000000e+00   1.0000000e+00   3.5105060e+03   4.0000000e+00
   1.5008000e+04   1.0000000e+00   1.0000000e+00   3.5109740e+03   4.0000000e+00
   1.5008000e+04   1.0000000e+00   1.0000000e+00   3.5115470e+03   4.0000000e+00
   1.5008000e+04   1.0000000e+00   1.0000000e+00   3.5125460e+03   4.0000000e+00
   1.5008000e+04   1.0000000e+00   1.0000000e+00   3.5545660e+03   5.0000000e+00
   1.5008000e+04   1.0000000e+00   1.0000000e+00   3.8163090e+03   1.0000000e+00
   1.5008000e+04   1.0000000e+00   1.0000000e+00   3.8325380e+03   4.0000000e+00
   1.5008000e+04   1.0000000e+00   1.0000000e+00   3.8343340e+03   4.0000000e+00
   1.5008000e+04   1.0000000e+00   1.0000000e+00   3.8353360e+03   4.0000000e+00
   1.5008000e+04   1.0000000e+00   1.0000000e+00   3.8713100e+03   5.0000000e+00
   1.5008000e+04   1.0000000e+00   1.0000000e+00   4.8778230e+03   1.0000000e+00
   1.5008000e+04   1.0000000e+00   1.0000000e+00   4.8852270e+03   4.0000000e+00
   1.5008000e+04   1.0000000e+00   1.0000000e+00   4.8856940e+03   4.0000000e+00
   1.5008000e+04   1.0000000e+00   1.0000000e+00   4.9268740e+03   4.0000000e+00
   1.5008000e+04   1.0000000e+00   1.0000000e+00   4.9280110e+03   4.0000000e+00
   1.5008000e+04   1.0000000e+00   1.0000000e+00   4.9287740e+03   4.0000000e+00
   1.5008000e+04   1.0000000e+00   1.0000000e+00   4.9294020e+03   4.0000000e+00
   1.5008000e+04   1.0000000e+00   1.0000000e+00   4.9298240e+03   5.0000000e+00
   1.5008000e+04   1.0000000e+00   1.0000000e+00   5.7533440e+03   1.0000000e+00
   1.5008000e+04   1.0000000e+00   1.0000000e+00   5.7593240e+03   4.0000000e+00
   1.5008000e+04   1.0000000e+00   1.0000000e+00   5.7601660e+03   4.0000000e+00
   1.5008000e+04   1.0000000e+00   1.0000000e+00   5.7608850e+03   4.0000000e+00
   1.5008000e+04   1.0000000e+00   1.0000000e+00   5.7616390e+03   4.0000000e+00
   1.5008000e+04   1.0000000e+00   1.0000000e+00   5.7619190e+03   4.0000000e+00
   1.5008000e+04   1.0000000e+00   1.0000000e+00   5.7624510e+03   4.0000000e+00
   1.5008000e+04   1.0000000e+00   1.0000000e+00   5.7641860e+03   4.0000000e+00
   1.5008000e+04   1.0000000e+00   1.0000000e+00   5.7651590e+03   4.0000000e+00
   1.5008000e+04   1.0000000e+00   1.0000000e+00   5.7660250e+03   4.0000000e+00
   1.5008000e+04   1.0000000e+00   1.0000000e+00   5.7665710e+03   4.0000000e+00
   1.5008000e+04   1.0000000e+00   1.0000000e+00   5.7668660e+03   4.0000000e+00
   1.5008000e+04   1.0000000e+00   1.0000000e+00   5.7676340e+03   4.0000000e+00
   1.5008000e+04   1.0000000e+00   1.0000000e+00   5.8153450e+03   5.0000000e+00
   1.5008000e+04   1.0000000e+00   1.0000000e+00   6.3556230e+03   1.0000000e+00
   1.5008000e+04   1.0000000e+00   1.0000000e+00   6.3623170e+03   4.0000000e+00
   1.5008000e+04   1.0000000e+00   1.0000000e+00   6.3631350e+03   4.0000000e+00
   1.5008000e+04   1.0000000e+00   1.0000000e+00   6.3636370e+03   4.0000000e+00
   1.5008000e+04   1.0000000e+00   1.0000000e+00   6.3652570e+03   4.0000000e+00
   1.5008000e+04   1.0000000e+00   1.0000000e+00   6.3658720e+03   4.0000000e+00
   1.5008000e+04   1.0000000e+00   1.0000000e+00   6.3670610e+03   4.0000000e+00
   1.5008000e+04   1.0000000e+00   1.0000000e+00   6.4109370e+03   4.0000000e+00
   1.5008000e+04   1.0000000e+00   1.0000000e+00   6.4109890e+03   4.0000000e+00
   1.5008000e+04   1.0000000e+00   1.0000000e+00   6.4131510e+03   4.0000000e+00
   1.5008000e+04   1.0000000e+00   1.0000000e+00   6.4137280e+03   4.0000000e+00
   1.5008000e+04   1.0000000e+00   1.0000000e+00   6.4141840e+03   4.0000000e+00
   1.5008000e+04   1.0000000e+00   1.0000000e+00   6.4145110e+03   4.0000000e+00
   1.5008000e+04   1.0000000e+00   1.0000000e+00   6.4150600e+03   4.0000000e+00
   1.5008000e+04   1.0000000e+00   1.0000000e+00   6.4196240e+03   5.0000000e+00
   1.5008000e+04   1.0000000e+00   1.0000000e+00             Inf   6.0000000e+00
   1.5008000e+04   1.0000000e+00   3.0000000e+00   1.6490570e+03   3.0000000e+00
   1.5008000e+04   1.0000000e+00   3.0000000e+00   1.6645190e+03   4.0000000e+00
   1.5008000e+04   1.0000000e+00   3.0000000e+00   1.6653660e+03   4.0000000e+00
   1.5008000e+04   1.0000000e+00   3.0000000e+00   1.6668200e+03   4.0000000e+00
   1.5008000e+04   1.0000000e+00   3.0000000e+00   1.6683440e+03   4.0000000e+00
   1.5008000e+04   1.0000000e+00   3.0000000e+00   1.6697680e+03   4.0000000e+00
   1.5008000e+04   1.0000000e+00   3.0000000e+00   1.6706960e+03   4.0000000e+00
   1.5008000e+04   1.0000000e+00   3.0000000e+00   1.6721830e+03   4.0000000e+00
   1.5008000e+04   1.0000000e+00   3.0000000e+00   1.6728730e+03   4.0000000e+00
   1.5008000e+04   1.0000000e+00   3.0000000e+00   1.6731240e+03   4.0000000e+00
   1.5008000e+04   1.0000000e+00   3.0000000e+00   1.6740220e+03   4.0000000e+00
   1.5008000e+04   1.0000000e+00   3.0000000e+00   1.6745080e+03   4.0000000e+00
   1.5008000e+04   1.0000000e+00   3.0000000e+00   1.6768300e+03   4.0000000e+00
   1.5008000e+04   1.0000000e+00   3.0000000e+00   1.6778080e+03   4.0000000e+00
   1.5008000e+04   1.0000000e+00   3.0000000e+00   1.6782830e+03   4.0000000e+00
   1.5008000e+04   1.0000000e+00   3.0000000e+00   1.6991950e+03   4.0000000e+00
   1.5008000e+04   1.0000000e+00   3.0000000e+00   1.7000580e+03   5.0000000e+00
   1.5008000e+04   1.0000000e+00   3.0000000e+00   1.8168410e+03   3.0000000e+00
   1.5008000e+04   1.0000000e+00   3.0000000e+00   1.8284260e+03   4.0000000e+00
   1.5008000e+04   1.0000000e+00   3.0000000e+00   1.8304660e+03   4.0000000e+00
   1.5008000e+04   1.0000000e+00   3.0000000e+00   1.8322190e+03   4.0000000e+00
   1.5008000e+04   1.0000000e+00   3.0000000e+00   1.8338550e+03   4.0000000e+00
   1.5008000e+04   1.0000000e+00   3.0000000e+00   1.8348060e+03   4.0000000e+00
   1.5008000e+04   1.0000000e+00   3.0000000e+00   1.8353450e+03   4.0000000e+00
   1.5008000e+04   1.0000000e+00   3.0000000e+00   1.8362990e+03   4.0000000e+00
   1.5008000e+04   1.0000000e+00   3.0000000e+00   1.8369310e+03   4.0000000e+00
   1.5008000e+04   1.0000000e+00   3.0000000e+00   1.8376800e+03   4.0000000e+00
   1.5008000e+04   1.0000000e+00   3.0000000e+00   1.8387570e+03   4.0000000e+00
   1.5008000e+04   1.0000000e+00   3.0000000e+00   1.8798420e+03   5.0000000e+00
   1.5008000e+04   1.0000000e+00   3.0000000e+00   2.1259700e+03   3.0000000e+00
   1.5008000e+04   1.0000000e+00   3.0000000e+00   2.1445960e+03   4.0000000e+00
   1.5008000e+04   1.0000000e+00   3.0000000e+00   2.1461680e+03   4.0000000e+00
   1.5008000e+04   1.0000000e+00   3.0000000e+00   2.1479270e+03   4.0000000e+00
   1.5008000e+04   1.0000000e+00   3.0000000e+00   2.1489540e+03   4.0000000e+00
   1.5008000e+04   1.0000000e+00   3.0000000e+00   2.1502380e+03   4.0000000e+00
   1.5008000e+04   1.0000000e+00   3.0000000e+00   2.1517900e+03   4.0000000e+00
   1.5008000e+04   1.0000000e+00   3.0000000e+00   2.1543650e+03   4.0000000e+00
   1.5008000e+04   1.0000000e+00   3.0000000e+00   2.1557630e+03   4.0000000e+00
   1.5008000e+04   1.0000000e+00   3.0000000e+00   2.1562110e+03   4.0000000e+00
   1.5008000e+04   1.0000000e+00   3.0000000e+00   2.1565470e+03   4.0000000e+00
   1.5008000e+04   1.0000000e+00   3.0000000e+00   2.1749710e+03   5.0000000e+00
   1.5008000e+04   1.0000000e+00   3.0000000e+00   3.7133070e+03   3.0000000e+00
   1.5008000e+04   1.0000000e+00   3.0000000e+00   3.7237950e+03   4.0000000e+00
   1.5008000e+04   1.0000000e+00   3.0000000e+00   3.7254070e+03   4.0000000e+00
   1.5008000e+04   1.0000000e+00   3.0000000e+00   3.7272640e+03   4.0000000e+00
   1.5008000e+04   1.0000000e+00   3.0000000e+00   3.7284430e+03   4.0000000e+00
   1.5008000e+04   1.0000000e+00   3.0000000e+00   3.7300650e+03   4.0000000e+00
   1.5008000e+04   1.0000000e+00   3.0000000e+00   3.7319140e+03   4.0000000e+00
   1.5008000e+04   1.0000000e+00   3.0000000e+00   3.7524510e+03   4.0000000e+00
   1.5008000e+04   1.0000000e+00   3.0000000e+00   3.7552900e+03   4.0000000e+00
   1.5008000e+04   1.0000000e+00   3.0000000e+00   3.7558480e+03   4.0000000e+00
   1.5008000e+04   1.0000000e+00   3.0000000e+00   3.7563920e+03   4.0000000e+00
   1.5008000e+04   1.0000000e+00   3.0000000e+00   3.7663080e+03   5.0000000e+00
   1.5008000e+04   1.0000000e+00   3.0000000e+00   3.9133110e+03   3.0000000e+00
   1.5008000e+04   1.0000000e+00   3.0000000e+00   3.9274260e+03   4.0000000e+00
   1.5008000e+04   1.0000000e+00   3.0000000e+00   3.9284160e+03   4.0000000e+00
   1.5008000e+04   1.0000000e+00   3.0000000e+00   3.9311850e+03   4.0000000e+00
   1.5008000e+04   1.0000000e+00   3.0000000e+00   3.9321480e+03   4.0000000e+00
   1.5008000e+04   1.0000000e+00   3.0000000e+00   3.9328630e+03   4.0000000e+00
   1.5008000e+04   1.0000000e+00   3.0000000e+00   3.9342620e+03   4.0000000e+00
   1.5008000e+04   1.0000000e+00   3.0000000e+00   3.9379460e+03   4.0000000e+00
   1.5008000e+04   1.0000000e+00   3.0000000e+00   3.9386290e+03   4.0000000e+00
   1.5008000e+04   1.0000000e+00   3.0000000e+00   3.9394200e+03   4.0000000e+00
   1.5008000e+04   1.0000000e+00   3.0000000e+00   3.9400100e+03   4.0000000e+00
   1.5008000e+04   1.0000000e+00   3.0000000e+00   3.9414220e+03   4.0000000e+00
   1.5008000e+04   1.0000000e+00   3.0000000e+00   3.9703120e+03   5.0000000e+00
   1.5008000e+04   1.0000000e+00   3.0000000e+00   4.1876800e+03   3.0000000e+00
   1.5008000e+04   1.0000000e+00   3.0000000e+00   4.1971220e+03   4.0000000e+00
   1.5008000e+04   1.0000000e+00   3.0000000e+00   4.1985380e+03   4.0000000e+00
   1.5008000e+04   1.0000000e+00   3.0000000e+00   4.2012550e+03   4.0000000e+00
   1.5008000e+04   1.0000000e+00   3.0000000e+00   4.2030530e+03   4.0000000e+00
   1.5008000e+04   1.0000000e+00   3.0000000e+00   4.2034150e+03   4.0000000e+00
   1.5008000e+04   1.0000000e+00   3.0000000e+00   4.2038530e+03   4.0000000e+00
   1.5008000e+04   1.0000000e+00   3.0000000e+00   4.2049060e+03   4.0000000e+00
   1.5008000e+04   1.0000000e+00   3.0000000e+00   4.2057380e+03   4.0000000e+00
   1.5008000e+04   1.0000000e+00   3.0000000e+00   4.2065460e+03   4.0000000e+00
   1.5008000e+04   1.0000000e+00   3.0000000e+00   4.2078470e+03   4.0000000e+00
   1.5008000e+04   1.0000000e+00   3.0000000e+00   4.2083160e+03   4.0000000e+00
   1.5008000e+04   1.0000000e+00   3.0000000e+00   4.2107970e+03   4.0000000e+00
   1.5008000e+04   1.0000000e+00   3.0000000e+00   4.2119460e+03   4.0000000e+00
   1.5008000e+04   1.0000000e+00   3.0000000e+00   4.2124250e+03   4.0000000e+00
   1.5008000e+04   1.0000000e+00   3.0000000e+00   4.2426810e+03   5.0000000e+00
   1.5008000e+04   1.0000000e+00   3.0000000e+00   4.4330350e+03   3.0000000e+00
   1.5008000e+04   1.0000000e+00   3.0000000e+00   4.4601920e+03   4.0000000e+00
   1.5008000e+04   1.0000000e+00   3.0000000e+00   4.4625000e+03   4.0000000e+00
   1.5008000e+04   1.0000000e+00   3.0000000e+00   4.4636890e+03   4.0000000e+00
   1.5008000e+04   1.0000000e+00   3.0000000e+00   4.4646110e+03   4.0000000e+00
   1.5008000e+04   1.0000000e+00   3.0000000e+00   4.4650530e+03   4.0000000e+00
   1.5008000e+04   1.0000000e+00   3.0000000e+00   4.4662960e+03   4.0000000e+00
   1.5008000e+04   1.0000000e+00   3.0000000e+00   4.4679670e+03   4.0000000e+00
   1.5008000e+04   1.0000000e+00   3.0000000e+00   4.4688470e+03   4.0000000e+00
   1.5008000e+04   1.0000000e+00   3.0000000e+00   4.4694770e+03   4.0000000e+00
   1.5008000e+04   1.0000000e+00   3.0000000e+00   4.4714390e+03   4.0000000e+00
   1.5008000e+04   1.0000000e+00   3.0000000e+00   4.4725800e+03   4.0000000e+00
   1.5008000e+04   1.0000000e+00   3.0000000e+00   4.4735020e+03   4.0000000e+00
   1.5008000e+04   1.0000000e+00   3.0000000e+00   4.4860360e+03   5.0000000e+00
   1.5008000e+04   1.0000000e+00   3.0000000e+00   4.5808170e+03   3.0000000e+00
   1.5008000e+04   1.0000000e+00   3.0000000e+00   4.5892270e+03   4.0000000e+00
   1.5008000e+04   1.0000000e+00   3.0000000e+00   4.5910770e+03   4.0000000e+00
   1.5008000e+04   1.0000000e+00   3.0000000e+00   4.5943250e+03   4.0000000e+00
   1.5008000e+04   1.0000000e+00   3.0000000e+00   4.5949160e+03   4.0000000e+00
   1.5008000e+04   1.0000000e+00   3.0000000e+00   4.5958490e+03   4.0000000e+00
   1.5008000e+04   1.0000000e+00   3.0000000e+00   4.6298180e+03   5.0000000e+00
   1.5008000e+04   1.0000000e+00   3.0000000e+00   4.6828190e+03   3.0000000e+00
   1.5008000e+04   1.0000000e+00   3.0000000e+00   4.7063680e+03   4.0000000e+00
   1.5008000e+04   1.0000000e+00   3.0000000e+00   4.7103170e+03   4.0000000e+00
   1.5008000e+04   1.0000000e+00   3.0000000e+00   4.7112340e+03   4.0000000e+00
   1.5008000e+04   1.0000000e+00   3.0000000e+00   4.7126460e+03   4.0000000e+00
   1.5008000e+04   1.0000000e+00   3.0000000e+00   4.7137030e+03   4.0000000e+00
   1.5008000e+04   1.0000000e+00   3.0000000e+00   4.7153640e+03   4.0000000e+00
   1.5008000e+04   1.0000000e+00   3.0000000e+00   4.7171410e+03   4.0000000e+00
   1.5008000e+04   1.0000000e+00   3.0000000e+00   4.7189230e+03   4.0000000e+00
   1.5008000e+04   1.0000000e+00   3.0000000e+00   4.7197060e+03   4.0000000e+00
   1.5008000e+04   1.0000000e+00   3.0000000e+00   4.7204980e+03   4.0000000e+00
   1.5008000e+04   1.0000000e+00   3.0000000e+00   4.7213640e+03   4.0000000e+00
   1.5008000e+04   1.0000000e+00   3.0000000e+00   4.7458200e+03   5.0000000e+00
   1.5008000e+04   1.0000000e+00   3.0000000e+00   4.7858210e+03   3.0000000e+00
   1.5008000e+04   1.0000000e+00   3.0000000e+00   4.8070510e+03   4.0000000e+00
   1.5008000e+04   1.0000000e+00   3.0000000e+00   4.8091280e+03   4.0000000e+00
   1.5008000e+04   1.0000000e+00   3.0000000e+00   4.8110800e+03   4.0000000e+00
   1.5008000e+04   1.0000000e+00   3.0000000e+00   4.8368220e+03   5.0000000e+00
   1.5008000e+04   1.0000000e+00   3.0000000e+00   4.9838250e+03   3.0000000e+00
   1.5008000e+04   1.0000000e+00   3.0000000e+00   4.9994050e+03   4.0000000e+00
   1.5008000e+04   1.0000000e+00   3.0000000e+00   5.0011170e+03   4.0000000e+00
   1.5008000e+04   1.0000000e+00   3.0000000e+00   5.0038280e+03   4.0000000e+00
   1.5008000e+04   1.0000000e+00   3.0000000e+00   5.0049750e+03   4.0000000e+00
   1.5008000e+04   1.0000000e+00   3.0000000e+00   5.0057070e+03   4.0000000e+00
   1.5008000e+04   1.0000000e+00   3.0000000e+00   5.0063150e+03   4.0000000e+00
   1.5008000e+04   1.0000000e+00   3.0000000e+00   5.0328260e+03   5.0000000e+00
   1.5008000e+04   1.0000000e+00   3.0000000e+00   5.3612080e+03   3.0000000e+00
   1.5008000e+04   1.0000000e+00   3.0000000e+00   5.3756490e+03   4.0000000e+00
   1.5008000e+04   1.0000000e+00   3.0000000e+00   5.3766550e+03   4.0000000e+00
   1.5008000e+04   1.0000000e+00   3.0000000e+00   5.3778930e+03   4.0000000e+00
   1.5008000e+04   1.0000000e+00   3.0000000e+00   5.3811470e+03   4.0000000e+00
   1.5008000e+04   1.0000000e+00   3.0000000e+00   5.3816680e+03   4.0000000e+00
   1.5008000e+04   1.0000000e+00   3.0000000e+00   5.3825080e+03   4.0000000e+00
   1.5008000e+04   1.0000000e+00   3.0000000e+00   5.3829810e+03   4.0000000e+00
   1.5008000e+04   1.0000000e+00   3.0000000e+00   5.3866580e+03   4.0000000e+00
   1.5008000e+04   1.0000000e+00   3.0000000e+00   5.3884920e+03   4.0000000e+00
   1.5008000e+04   1.0000000e+00   3.0000000e+00   5.3894020e+03   4.0000000e+00
   1.5008000e+04   1.0000000e+00   3.0000000e+00   5.4162090e+03   5.0000000e+00
   1.5008000e+04   1.0000000e+00   3.0000000e+00   5.8513450e+03   3.0000000e+00
   1.5008000e+04   1.0000000e+00   3.0000000e+00   5.8611700e+03   4.0000000e+00
   1.5008000e+04   1.0000000e+00   3.0000000e+00   5.8621000e+03   4.0000000e+00
   1.5008000e+04   1.0000000e+00   3.0000000e+00   5.8647770e+03   4.0000000e+00
   1.5008000e+04   1.0000000e+00   3.0000000e+00   5.8658860e+03   4.0000000e+00
   1.5008000e+04   1.0000000e+00   3.0000000e+00   5.8663890e+03   4.0000000e+00
   1.5008000e+04   1.0000000e+00   3.0000000e+00   5.8667800e+03   4.0000000e+00
   1.5008000e+04   1.0000000e+00   3.0000000e+00   5.8670810e+03   4.0000000e+00
   1.5008000e+04   1.0000000e+00   3.0000000e+00   5.8674510e+03   4.0000000e+00
   1.5008000e+04   1.0000000e+00   3.0000000e+00   5.8681530e+03   4.0000000e+00
   1.5008000e+04   1.0000000e+00   3.0000000e+00   5.8693270e+03   4.0000000e+00
   1.5008000e+04   1.0000000e+00   3.0000000e+00   5.8713460e+03   4.0000000e+00
   1.5008000e+04   1.0000000e+00   3.0000000e+00   5.8728710e+03   4.0000000e+00
   1.5008000e+04   1.0000000e+00   3.0000000e+00   5.9063460e+03   5.0000000e+00
   1.5008000e+04   1.0000000e+00   3.0000000e+00   6.2135370e+03   3.0000000e+00
   1.5008000e+04   1.0000000e+00   3.0000000e+00   6.2241590e+03   4.0000000e+00
   1.5008000e+04   1.0000000e+00   3.0000000e+00   6.2254610e+03   4.0000000e+00
   1.5008000e+04   1.0000000e+00   3.0000000e+00   6.2292050e+03   4.0000000e+00
   1.5008000e+04   1.0000000e+00   3.0000000e+00   6.2299670e+03   4.0000000e+00
   1.5008000e+04   1.0000000e+00   3.0000000e+00   6.2308820e+03   4.0000000e+00
   1.5008000e+04   1.0000000e+00   3.0000000e+00   6.2314700e+03   4.0000000e+00
   1.5008000e+04   1.0000000e+00   3.0000000e+00   6.2552690e+03   4.0000000e+00
   1.5008000e+04   1.0000000e+00   3.0000000e+00   6.2574370e+03   4.0000000e+00
   1.5008000e+04   1.0000000e+00   3.0000000e+00   6.2587700e+03   4.0000000e+00
   1.5008000e+04   1.0000000e+00   3.0000000e+00   6.2595450e+03   4.0000000e+00
   1.5008000e+04   1.0000000e+00   3.0000000e+00   6.2617190e+03   4.0000000e+00
   1.5008000e+04   1.0000000e+00   3.0000000e+00   6.2622700e+03   4.0000000e+00
   1.5008000e+04   1.0000000e+00   3.0000000e+00   6.2630000e+03   4.0000000e+00
   1.5008000e+04   1.0000000e+00   3.0000000e+00   6.2636840e+03   4.0000000e+00
   1.5008000e+04   1.0000000e+00   3.0000000e+00   6.2648060e+03   4.0000000e+00
   1.5008000e+04   1.0000000e+00   3.0000000e+00   6.2655410e+03   4.0000000e+00
   1.5008000e+04   1.0000000e+00   3.0000000e+00   6.2725380e+03   5.0000000e+00
   1.5008000e+04   1.0000000e+00   3.0000000e+00   6.4536240e+03   3.0000000e+00
   1.5008000e+04   1.0000000e+00   3.0000000e+00   6.4641800e+03   4.0000000e+00
   1.5008000e+04   1.0000000e+00   3.0000000e+00   6.4681450e+03   4.0000000e+00
   1.5008000e+04   1.0000000e+00   3.0000000e+00   6.4685750e+03   4.0000000e+00
   1.5008000e+04   1.0000000e+00   3.0000000e+00   6.4702540e+03   4.0000000e+00
   1.5008000e+04   1.0000000e+00   3.0000000e+00   6.4717270e+03   4.0000000e+00
   1.5008000e+04   1.0000000e+00   3.0000000e+00   6.4730990e+03   4.0000000e+00
   1.5008000e+04   1.0000000e+00   3.0000000e+00   6.4738000e+03   4.0000000e+00
   1.5008000e+04   1.0000000e+00   3.0000000e+00   6.4760810e+03   4.0000000e+00
   1.5008000e+04   1.0000000e+00   3.0000000e+00   6.5176250e+03   5.0000000e+00
   1.5008000e+04   1.0000000e+00   3.0000000e+00   6.8022930e+03   3.0000000e+00
   1.5008000e+04   1.0000000e+00   3.0000000e+00   6.8226330e+03   4.0000000e+00
   1.5008000e+04   1.0000000e+00   3.0000000e+00   6.8602940e+03   5.0000000e+00
   1.5008000e+04   1.0000000e+00   3.0000000e+00             Inf   6.0000000e+00
   1.5008000e+04   2.0000000e+00   1.0000000e+00   4.6003000e+01   1.0000000e+00
   1.5008000e+04   2.0000000e+00   1.0000000e+00   5.7816000e+01   4.0000000e+00
   1.5008000e+04   2.0000000e+00   1.0000000e+00   5.9858000e+01   4.0000000e+00
   1.5008000e+04   2.0000000e+00   1.0000000e+00   6.8244000e+01   4.0000000e+00
   1.5008000e+04   2.0000000e+00   1.0000000e+00   6.9980000e+01   4.0000000e+00
   1.5008000e+04   2.0000000e+00   1.0000000e+00   8.2679000e+01   4.0000000e+00
   1.5008000e+04   2.0000000e+00   1.0000000e+00   8.3429000e+01   4.0000000e+00
   1.5008000e+04   2.0000000e+00   1.0000000e+00   8.3958000e+01   4.0000000e+00
   1.5008000e+04   2.0000000e+00   1.0000000e+00   8.4509000e+01   4.0000000e+00
   1.5008000e+04   2.0000000e+00   1.0000000e+00   8.4828000e+01   4.0000000e+00
   1.5008000e+04   2.0000000e+00   1.0000000e+00   9.2217000e+01   4.0000000e+00
   1.5008000e+04   2.0000000e+00   1.0000000e+00   9.2721000e+01   4.0000000e+00
   1.5008000e+04   2.0000000e+00   1.0000000e+00   9.3434000e+01   4.0000000e+00
   1.5008000e+04   2.0000000e+00   1.0000000e+00   9.4120000e+01   4.0000000e+00
   1.5008000e+04   2.0000000e+00   1.0000000e+00   9.5115000e+01   4.0000000e+00
   1.5008000e+04   2.0000000e+00   1.0000000e+00   1.0000400e+02   5.0000000e+00
   1.5008000e+04   2.0000000e+00   1.0000000e+00   1.3500400e+02   1.0000000e+00
   1.5008000e+04   2.0000000e+00   1.0000000e+00   1.9100500e+02   5.0000000e+00
   1.5008000e+04   2.0000000e+00   1.0000000e+00   2.4600600e+02   1.0000000e+00
   1.5008000e+04   2.0000000e+00   1.0000000e+00   2.5088800e+02   4.0000000e+00
   1.5008000e+04   2.0000000e+00   1.0000000e+00   2.5175300e+02   4.0000000e+00
   1.5008000e+04   2.0000000e+00   1.0000000e+00   2.5298000e+02   4.0000000e+00
   1.5008000e+04   2.0000000e+00   1.0000000e+00   2.5323100e+02   4.0000000e+00
   1.5008000e+04   2.0000000e+00   1.0000000e+00   2.5362300e+02   4.0000000e+00
   1.5008000e+04   2.0000000e+00   1.0000000e+00   2.5386700e+02   4.0000000e+00
   1.5008000e+04   2.0000000e+00   1.0000000e+00   2.5427600e+02   4.0000000e+00
   1.5008000e+04   2.0000000e+00   1.0000000e+00   2.5458200e+02   4.0000000e+00
   1.5008000e+04   2.0000000e+00   1.0000000e+00   2.5517800e+02   4.0000000e+00
   1.5008000e+04   2.0000000e+00   1.0000000e+00   2.5575200e+02   4.0000000e+00
   1.5008000e+04   2.0000000e+00   1.0000000e+00   2.5610300e+02   4.0000000e+00
   1.5008000e+04   2.0000000e+00   1.0000000e+00   2.5663600e+02   4.0000000e+00
   1.5008000e+04   2.0000000e+00   1.0000000e+00   2.5742100e+02   4.0000000e+00
   1.5008000e+04   2.0000000e+00   1.0000000e+00   2.5876200e+02   4.0000000e+00
   1.5008000e+04   2.0000000e+00   1.0000000e+00   2.9800700e+02   5.0000000e+00
   1.5008000e+04   2.0000000e+00   1.0000000e+00   7.5049200e+02   1.0000000e+00
   1.5008000e+04   2.0000000e+00   1.0000000e+00   7.5617900e+02   4.0000000e+00
   1.5008000e+04   2.0000000e+00   1.0000000e+00   7.5755300e+02   4.0000000e+00
   1.5008000e+04   2.0000000e+00   1.0000000e+00   7.5844500e+02   4.0000000e+00
   1.5008000e+04   2.0000000e+00   1.0000000e+00   7.5880800e+02   4.0000000e+00
   1.5008000e+04   2.0000000e+00   1.0000000e+00   7.5908100e+02   4.0000000e+00
   1.5008000e+04   2.0000000e+00   1.0000000e+00   7.6026800e+02   4.0000000e+00
   1.5008000e+04   2.0000000e+00   1.0000000e+00   7.6085200e+02   4.0000000e+00
   1.5008000e+04   2.0000000e+00   1.0000000e+00   7.6141500e+02   4.0000000e+00
   1.5008000e+04   2.0000000e+00   1.0000000e+00   7.6167400e+02   4.0000000e+00
   1.5008000e+04   2.0000000e+00   1.0000000e+00   7.6239000e+02   4.0000000e+00
   1.5008000e+04   2.0000000e+00   1.0000000e+00   7.6329800e+02   4.0000000e+00
   1.5008000e+04   2.0000000e+00   1.0000000e+00   7.6362700e+02   4.0000000e+00
   1.5008000e+04   2.0000000e+00   1.0000000e+00   7.6472100e+02   4.0000000e+00
   1.5008000e+04   2.0000000e+00   1.0000000e+00   7.6518300e+02   4.0000000e+00
   1.5008000e+04   2.0000000e+00   1.0000000e+00   7.6653400e+02   4.0000000e+00
   1.5008000e+04   2.0000000e+00   1.0000000e+00   7.6779100e+02   4.0000000e+00
   1.5008000e+04   2.0000000e+00   1.0000000e+00   7.6830600e+02   4.0000000e+00
   1.5008000e+04   2.0000000e+00   1.0000000e+00   7.6852300e+02   4.0000000e+00
   1.5008000e+04   2.0000000e+00   1.0000000e+00   7.6912700e+02   4.0000000e+00
   1.5008000e+04   2.0000000e+00   1.0000000e+00   8.0749300e+02   5.0000000e+00
   1.5008000e+04   2.0000000e+00   1.0000000e+00   1.2178460e+03   1.0000000e+00
   1.5008000e+04   2.0000000e+00   1.0000000e+00   1.2209350e+03   4.0000000e+00
   1.5008000e+04   2.0000000e+00   1.0000000e+00   1.2212970e+03   4.0000000e+00
   1.5008000e+04   2.0000000e+00   1.0000000e+00   1.2232820e+03   4.0000000e+00
   1.5008000e+04   2.0000000e+00   1.0000000e+00   1.2245910e+03   4.0000000e+00
   1.5008000e+04   2.0000000e+00   1.0000000e+00   1.2250530e+03   4.0000000e+00
   1.5008000e+04   2.0000000e+00   1.0000000e+00   1.2257190e+03   4.0000000e+00
   1.5008000e+04   2.0000000e+00   1.0000000e+00   1.2260790e+03   4.0000000e+00
   1.5008000e+04   2.0000000e+00   1.0000000e+00   1.2265450e+03   4.0000000e+00
   1.5008000e+04   2.0000000e+00   1.0000000e+00   1.2273290e+03   4.0000000e+00
   1.5008000e+04   2.0000000e+00   1.0000000e+00   1.2278820e+03   4.0000000e+00
   1.5008000e+04   2.0000000e+00   1.0000000e+00   1.2284620e+03   4.0000000e+00
   1.5008000e+04   2.0000000e+00   1.0000000e+00   1.2292650e+03   4.0000000e+00
   1.5008000e+04   2.0000000e+00   1.0000000e+00   1.2296890e+03   4.0000000e+00
   1.5008000e+04   2.0000000e+00   1.0000000e+00   1.2300180e+03   4.0000000e+00
   1.5008000e+04   2.0000000e+00   1.0000000e+00   1.2304230e+03   4.0000000e+00
   1.5008000e+04   2.0000000e+00   1.0000000e+00   1.2317880e+03   4.0000000e+00
   1.5008000e+04   2.0000000e+00   1.0000000e+00   1.2326230e+03   4.0000000e+00
   1.5008000e+04   2.0000000e+00   1.0000000e+00   1.2768470e+03   5.0000000e+00
   1.5008000e+04   2.0000000e+00   1.0000000e+00   1.5991850e+03   1.0000000e+00
   1.5008000e+04   2.0000000e+00   1.0000000e+00   1.6011530e+03   4.0000000e+00
   1.5008000e+04   2.0000000e+00   1.0000000e+00   1.6025940e+03   4.0000000e+00
   1.5008000e+04   2.0000000e+00   1.0000000e+00   1.6032660e+03   4.0000000e+00
   1.5008000e+04   2.0000000e+00   1.0000000e+00   1.6041510e+03   4.0000000e+00
   1.5008000e+04   2.0000000e+00   1.0000000e+00   1.6045800e+03   4.0000000e+00
   1.5008000e+04   2.0000000e+00   1.0000000e+00   1.6048500e+03   4.0000000e+00
   1.5008000e+04   2.0000000e+00   1.0000000e+00   1.6051510e+03   4.0000000e+00
   1.5008000e+04   2.0000000e+00   1.0000000e+00   1.6054810e+03   4.0000000e+00
   1.5008000e+04   2.0000000e+00   1.0000000e+00   1.6057870e+03   4.0000000e+00
   1.5008000e+04   2.0000000e+00   1.0000000e+00   1.6061570e+03   4.0000000e+00
   1.5008000e+04   2.0000000e+00   1.0000000e+00   1.6069830e+03   4.0000000e+00
   1.5008000e+04   2.0000000e+00   1.0000000e+00   1.6084700e+03   4.0000000e+00
   1.5008000e+04   2.0000000e+00   1.0000000e+00   1.6097080e+03   4.0000000e+00
   1.5008000e+04   2.0000000e+00   1.0000000e+00   1.6105520e+03   4.0000000e+00
   1.5008000e+04   2.0000000e+00   1.0000000e+00   1.6112850e+03   4.0000000e+00
   1.5008000e+04   2.0000000e+00   1.0000000e+00   1.6501860e+03   5.0000000e+00
   1.5008000e+04   2.0000000e+00   1.0000000e+00   2.0988250e+03   1.0000000e+00
   1.5008000e+04   2.0000000e+00   1.0000000e+00   2.1063760e+03   4.0000000e+00
   1.5008000e+04   2.0000000e+00   1.0000000e+00   2.1066140e+03   4.0000000e+00
   1.5008000e+04   2.0000000e+00   1.0000000e+00   2.1089040e+03   4.0000000e+00
   1.5008000e+04   2.0000000e+00   1.0000000e+00   2.1104560e+03   4.0000000e+00
   1.5008000e+04   2.0000000e+00   1.0000000e+00   2.1108630e+03   4.0000000e+00
   1.5008000e+04   2.0000000e+00   1.0000000e+00   2.1124470e+03   4.0000000e+00
   1.5008000e+04   2.0000000e+00   1.0000000e+00   2.1144990e+03   4.0000000e+00
   1.5008000e+04   2.0000000e+00   1.0000000e+00   2.1155090e+03   4.0000000e+00
   1.5008000e+04   2.0000000e+00   1.0000000e+00   2.1159520e+03   4.0000000e+00
   1.5008000e+04   2.0000000e+00   1.0000000e+00   2.1167770e+03   4.0000000e+00
   1.5008000e+04   2.0000000e+00   1.0000000e+00   2.1169930e+03   4.0000000e+00
   1.5008000e+04   2.0000000e+00   1.0000000e+00   2.1173170e+03   4.0000000e+00
   1.5008000e+04   2.0000000e+00   1.0000000e+00   2.1178310e+03   4.0000000e+00
   1.5008000e+04   2.0000000e+00   1.0000000e+00   2.1598260e+03   5.0000000e+00
   1.5008000e+04   2.0000000e+00   1.0000000e+00   2.1968260e+03   1.0000000e+00
   1.5008000e+04   2.0000000e+00   1.0000000e+00   2.2010780e+03   4.0000000e+00
   1.5008000e+04   2.0000000e+00   1.0000000e+00   2.2042960e+03   4.0000000e+00
   1.5008000e+04   2.0000000e+00   1.0000000e+00   2.2051170e+03   4.0000000e+00
   1.5008000e+04   2.0000000e+00   1.0000000e+00   2.2055660e+03   4.0000000e+00
   1.5008000e+04   2.0000000e+00   1.0000000e+00   2.2064060e+03   4.0000000e+00
   1.5008000e+04   2.0000000e+00   1.0000000e+00   2.2081660e+03   4.0000000e+00
   1.5008000e+04   2.0000000e+00   1.0000000e+00   2.2090360e+03   4.0000000e+00
   1.5008000e+04   2.0000000e+00   1.0000000e+00   2.2096700e+03   4.0000000e+00
   1.5008000e+04   2.0000000e+00   1.0000000e+00   2.2518270e+03   5.0000000e+00
   1.5008000e+04   2.0000000e+00   1.0000000e+00   2.2958280e+03   1.0000000e+00
   1.5008000e+04   2.0000000e+00   1.0000000e+00   2.3029660e+03   4.0000000e+00
   1.5008000e+04   2.0000000e+00   1.0000000e+00   2.3037020e+03   4.0000000e+00
   1.5008000e+04   2.0000000e+00   1.0000000e+00   2.3048190e+03   4.0000000e+00
   1.5008000e+04   2.0000000e+00   1.0000000e+00   2.3054450e+03   4.0000000e+00
   1.5008000e+04   2.0000000e+00   1.0000000e+00   2.3058370e+03   4.0000000e+00
   1.5008000e+04   2.0000000e+00   1.0000000e+00   2.3073920e+03   4.0000000e+00
   1.5008000e+04   2.0000000e+00   1.0000000e+00   2.3077110e+03   4.0000000e+00
   1.5008000e+04   2.0000000e+00   1.0000000e+00   2.3082760e+03   4.0000000e+00
   1.5008000e+04   2.0000000e+00   1.0000000e+00   2.3088590e+03   4.0000000e+00
   1.5008000e+04   2.0000000e+00   1.0000000e+00   2.3095830e+03   4.0000000e+00
   1.5008000e+04   2.0000000e+00   1.0000000e+00   2.3097310e+03   4.0000000e+00
   1.5008000e+04   2.0000000e+00   1.0000000e+00   2.3598290e+03   5.0000000e+00
   1.5008000e+04   2.0000000e+00   1.0000000e+00   2.9761200e+03   1.0000000e+00
   1.5008000e+04   2.0000000e+00   1.0000000e+00   2.9832910e+03   4.0000000e+00
   1.5008000e+04   2.0000000e+00   1.0000000e+00   2.9839120e+03   4.0000000e+00
   1.5008000e+04   2.0000000e+00   1.0000000e+00   2.9841810e+03   4.0000000e+00
   1.5008000e+04   2.0000000e+00   1.0000000e+00   2.9850690e+03   4.0000000e+00
   1.5008000e+04   2.0000000e+00   1.0000000e+00   2.9859950e+03   4.0000000e+00
   1.5008000e+04   2.0000000e+00   1.0000000e+00   2.9867370e+03   4.0000000e+00
   1.5008000e+04   2.0000000e+00   1.0000000e+00   2.9874650e+03   4.0000000e+00
   1.5008000e+04   2.0000000e+00   1.0000000e+00   3.0401210e+03   5.0000000e+00
   1.5008000e+04   2.0000000e+00   1.0000000e+00   3.1761230e+03   1.0000000e+00
   1.5008000e+04   2.0000000e+00   1.0000000e+00   3.1825930e+03   4.0000000e+00
   1.5008000e+04   2.0000000e+00   1.0000000e+00   3.1846950e+03   4.0000000e+00
   1.5008000e+04   2.0000000e+00   1.0000000e+00   3.1859590e+03   4.0000000e+00
   1.5008000e+04   2.0000000e+00   1.0000000e+00   3.1868790e+03   4.0000000e+00
   1.5008000e+04   2.0000000e+00   1.0000000e+00   3.1875480e+03   4.0000000e+00
   1.5008000e+04   2.0000000e+00   1.0000000e+00   3.1883260e+03   4.0000000e+00
   1.5008000e+04   2.0000000e+00   1.0000000e+00   3.2391240e+03   5.0000000e+00
   1.5008000e+04   2.0000000e+00   1.0000000e+00   3.9147580e+03   1.0000000e+00
   1.5008000e+04   2.0000000e+00   1.0000000e+00   3.9239570e+03   4.0000000e+00
   1.5008000e+04   2.0000000e+00   1.0000000e+00   3.9243840e+03   4.0000000e+00
   1.5008000e+04   2.0000000e+00   1.0000000e+00   3.9248680e+03   4.0000000e+00
   1.5008000e+04   2.0000000e+00   1.0000000e+00   3.9258340e+03   4.0000000e+00
   1.5008000e+04   2.0000000e+00   1.0000000e+00   3.9262150e+03   4.0000000e+00
   1.5008000e+04   2.0000000e+00   1.0000000e+00   3.9273080e+03   4.0000000e+00
   1.5008000e+04   2.0000000e+00   1.0000000e+00   3.9280050e+03   4.0000000e+00
   1.5008000e+04   2.0000000e+00   1.0000000e+00   3.9284470e+03   4.0000000e+00
   1.5008000e+04   2.0000000e+00   1.0000000e+00   3.9309660e+03   4.0000000e+00
   1.5008000e+04   2.0000000e+00   1.0000000e+00   3.9322880e+03   4.0000000e+00
   1.5008000e+04   2.0000000e+00   1.0000000e+00   3.9717590e+03   5.0000000e+00
   1.5008000e+04   2.0000000e+00   1.0000000e+00   4.0117600e+03   1.0000000e+00
   1.5008000e+04   2.0000000e+00   1.0000000e+00   4.0163590e+03   4.0000000e+00
   1.5008000e+04   2.0000000e+00   1.0000000e+00   4.0175980e+03   4.0000000e+00
   1.5008000e+04   2.0000000e+00   1.0000000e+00   4.0189450e+03   4.0000000e+00
   1.5008000e+04   2.0000000e+00   1.0000000e+00   4.0194740e+03   4.0000000e+00
   1.5008000e+04   2.0000000e+00   1.0000000e+00   4.0203850e+03   4.0000000e+00
   1.5008000e+04   2.0000000e+00   1.0000000e+00   4.0220230e+03   4.0000000e+00
   1.5008000e+04   2.0000000e+00   1.0000000e+00   4.0228700e+03   4.0000000e+00
   1.5008000e+04   2.0000000e+00   1.0000000e+00   4.0235030e+03   4.0000000e+00
   1.5008000e+04   2.0000000e+00   1.0000000e+00   4.0667610e+03   5.0000000e+00
   1.5008000e+04   2.0000000e+00   1.0000000e+00   4.1685430e+03   1.0000000e+00
   1.5008000e+04   2.0000000e+00   1.0000000e+00   4.1916680e+03   4.0000000e+00
   1.5008000e+04   2.0000000e+00   1.0000000e+00   4.1930750e+03   4.0000000e+00
   1.5008000e+04   2.0000000e+00   1.0000000e+00   4.1938790e+03   4.0000000e+00
   1.5008000e+04   2.0000000e+00   1.0000000e+00   4.1950450e+03   4.0000000e+00
   1.5008000e+04   2.0000000e+00   1.0000000e+00   4.1957280e+03   4.0000000e+00
   1.5008000e+04   2.0000000e+00   1.0000000e+00   4.1968330e+03   4.0000000e+00
   1.5008000e+04   2.0000000e+00   1.0000000e+00   4.1977570e+03   4.0000000e+00
   1.5008000e+04   2.0000000e+00   1.0000000e+00   4.1982340e+03   4.0000000e+00
   1.5008000e+04   2.0000000e+00   1.0000000e+00   4.1989790e+03   4.0000000e+00
   1.5008000e+04   2.0000000e+00   1.0000000e+00   4.1993580e+03   4.0000000e+00
   1.5008000e+04   2.0000000e+00   1.0000000e+00   4.1998180e+03   4.0000000e+00
   1.5008000e+04   2.0000000e+00   1.0000000e+00   4.2005050e+03   4.0000000e+00
   1.5008000e+04   2.0000000e+00   1.0000000e+00   4.2275440e+03   5.0000000e+00
   1.5008000e+04   2.0000000e+00   1.0000000e+00   4.2835450e+03   1.0000000e+00
   1.5008000e+04   2.0000000e+00   1.0000000e+00   4.2901630e+03   4.0000000e+00
   1.5008000e+04   2.0000000e+00   1.0000000e+00   4.2921850e+03   4.0000000e+00
   1.5008000e+04   2.0000000e+00   1.0000000e+00   4.2929960e+03   4.0000000e+00
   1.5008000e+04   2.0000000e+00   1.0000000e+00   4.2938950e+03   4.0000000e+00
   1.5008000e+04   2.0000000e+00   1.0000000e+00   4.2946430e+03   4.0000000e+00
   1.5008000e+04   2.0000000e+00   1.0000000e+00   4.2956090e+03   4.0000000e+00
   1.5008000e+04   2.0000000e+00   1.0000000e+00   4.2960190e+03   4.0000000e+00
   1.5008000e+04   2.0000000e+00   1.0000000e+00   4.3395460e+03   5.0000000e+00
   1.5008000e+04   2.0000000e+00   1.0000000e+00   5.3307120e+03   1.0000000e+00
   1.5008000e+04   2.0000000e+00   1.0000000e+00   5.3359630e+03   4.0000000e+00
   1.5008000e+04   2.0000000e+00   1.0000000e+00   5.3368380e+03   4.0000000e+00
   1.5008000e+04   2.0000000e+00   1.0000000e+00   5.3372620e+03   4.0000000e+00
   1.5008000e+04   2.0000000e+00   1.0000000e+00   5.3377640e+03   4.0000000e+00
   1.5008000e+04   2.0000000e+00   1.0000000e+00   5.3381510e+03   4.0000000e+00
   1.5008000e+04   2.0000000e+00   1.0000000e+00   5.3394000e+03   4.0000000e+00
   1.5008000e+04   2.0000000e+00   1.0000000e+00   5.3398440e+03   4.0000000e+00
   1.5008000e+04   2.0000000e+00   1.0000000e+00   5.3404260e+03   4.0000000e+00
   1.5008000e+04   2.0000000e+00   1.0000000e+00   5.3417100e+03   4.0000000e+00
   1.5008000e+04   2.0000000e+00   1.0000000e+00   5.3422140e+03   4.0000000e+00
   1.5008000e+04   2.0000000e+00   1.0000000e+00   5.3436930e+03   4.0000000e+00
   1.5008000e+04   2.0000000e+00   1.0000000e+00   5.3446670e+03   4.0000000e+00
   1.5008000e+04   2.0000000e+00   1.0000000e+00   5.3456860e+03   4.0000000e+00
   1.5008000e+04   2.0000000e+00   1.0000000e+00   5.3464160e+03   4.0000000e+00
   1.5008000e+04   2.0000000e+00   1.0000000e+00   5.3837130e+03   5.0000000e+00
   1.5008000e+04   2.0000000e+00   1.0000000e+00   5.6688620e+03   1.0000000e+00
   1.5008000e+04   2.0000000e+00   1.0000000e+00   5.6844050e+03   4.0000000e+00
   1.5008000e+04   2.0000000e+00   1.0000000e+00   5.6873720e+03   4.0000000e+00
   1.5008000e+04   2.0000000e+00   1.0000000e+00   5.6892680e+03   4.0000000e+00
   1.5008000e+04   2.0000000e+00   1.0000000e+00   5.6917810e+03   4.0000000e+00
   1.5008000e+04   2.0000000e+00   1.0000000e+00   5.6922160e+03   4.0000000e+00
   1.5008000e+04   2.0000000e+00   1.0000000e+00   5.7288630e+03   5.0000000e+00
   1.5008000e+04   2.0000000e+00   1.0000000e+00   5.7888640e+03   1.0000000e+00
   1.5008000e+04   2.0000000e+00   1.0000000e+00   5.8042860e+03   4.0000000e+00
   1.5008000e+04   2.0000000e+00   1.0000000e+00   5.8068700e+03   4.0000000e+00
   1.5008000e+04   2.0000000e+00   1.0000000e+00   5.8378650e+03   5.0000000e+00
   1.5008000e+04   2.0000000e+00   1.0000000e+00   6.4010170e+03   1.0000000e+00
   1.5008000e+04   2.0000000e+00   1.0000000e+00   6.4061480e+03   4.0000000e+00
   1.5008000e+04   2.0000000e+00   1.0000000e+00   6.4064770e+03   4.0000000e+00
   1.5008000e+04   2.0000000e+00   1.0000000e+00   6.4073640e+03   4.0000000e+00
   1.5008000e+04   2.0000000e+00   1.0000000e+00   6.4084220e+03   4.0000000e+00
   1.5008000e+04   2.0000000e+00   1.0000000e+00   6.4096320e+03   4.0000000e+00
   1.5008000e+04   2.0000000e+00   1.0000000e+00   6.4101870e+03   4.0000000e+00
   1.5008000e+04   2.0000000e+00   1.0000000e+00   6.4107890e+03   4.0000000e+00
   1.5008000e+04   2.0000000e+00   1.0000000e+00   6.4114340e+03   4.0000000e+00
   1.5008000e+04   2.0000000e+00   1.0000000e+00   6.4123290e+03   4.0000000e+00
   1.5008000e+04   2.0000000e+00   1.0000000e+00   6.4126290e+03   4.0000000e+00
   1.5008000e+04   2.0000000e+00   1.0000000e+00   6.4471830e+03   4.0000000e+00
   1.5008000e+04   2.0000000e+00   1.0000000e+00   6.4479630e+03   4.0000000e+00
   1.5008000e+04   2.0000000e+00   1.0000000e+00   6.4530180e+03   5.0000000e+00
   1.5008000e+04   2.0000000e+00   1.0000000e+00   6.7476170e+03   1.0000000e+00
   1.5008000e+04   2.0000000e+00   1.0000000e+00   6.7511640e+03   4.0000000e+00
   1.5008000e+04   2.0000000e+00   1.0000000e+00   6.7530150e+03   4.0000000e+00
   1.5008000e+04   2.0000000e+00   1.0000000e+00   6.7538450e+03   4.0000000e+00
   1.5008000e+04   2.0000000e+00   1.0000000e+00   6.7551150e+03   4.0000000e+00
   1.5008000e+04   2.0000000e+00   1.0000000e+00   6.7583690e+03   4.0000000e+00
   1.5008000e+04   2.0000000e+00   1.0000000e+00   6.7590860e+03   4.0000000e+00
   1.5008000e+04   2.0000000e+00   1.0000000e+00   6.7604680e+03   4.0000000e+00
   1.5008000e+04   2.0000000e+00   1.0000000e+00   6.8036180e+03   5.0000000e+00
   1.5008000e+04   2.0000000e+00   1.0000000e+00   6.8366180e+03   1.0000000e+00
   1.5008000e+04   2.0000000e+00   1.0000000e+00   6.8896190e+03   5.0000000e+00
   1.5008000e+04   2.0000000e+00   1.0000000e+00             Inf   6.0000000e+00
   1.5008000e+04   2.0000000e+00   3.0000000e+00   4.0946800e+02   3.0000000e+00
   1.5008000e+04   2.0000000e+00   3.0000000e+00   4.1055500e+02   4.0000000e+00
   1.5008000e+04   2.0000000e+00   3.0000000e+00   4.1997500e+02   4.0000000e+00
   1.5008000e+04   2.0000000e+00   3.0000000e+00   4.2126800e+02   4.0000000e+00
   1.5008000e+04   2.0000000e+00   3.0000000e+00   4.2306200e+02   4.0000000e+00
   1.5008000e+04   2.0000000e+00   3.0000000e+00   4.2430600e+02   4.0000000e+00
   1.5008000e+04   2.0000000e+00   3.0000000e+00   4.2679400e+02   4.0000000e+00
   1.5008000e+04   2.0000000e+00   3.0000000e+00   4.3438900e+02   4.0000000e+00
   1.5008000e+04   2.0000000e+00   3.0000000e+00   4.3503400e+02   4.0000000e+00
   1.5008000e+04   2.0000000e+00   3.0000000e+00   4.6346900e+02   5.0000000e+00
   1.5008000e+04   2.0000000e+00   3.0000000e+00   5.0547000e+02   3.0000000e+00
   1.5008000e+04   2.0000000e+00   3.0000000e+00   5.3607500e+02   4.0000000e+00
   1.5008000e+04   2.0000000e+00   3.0000000e+00   5.3672400e+02   4.0000000e+00
   1.5008000e+04   2.0000000e+00   3.0000000e+00   5.3778100e+02   4.0000000e+00
   1.5008000e+04   2.0000000e+00   3.0000000e+00   5.3852800e+02   4.0000000e+00
   1.5008000e+04   2.0000000e+00   3.0000000e+00   5.3988700e+02   4.0000000e+00
   1.5008000e+04   2.0000000e+00   3.0000000e+00   5.4100100e+02   4.0000000e+00
   1.5008000e+04   2.0000000e+00   3.0000000e+00   5.5225100e+02   4.0000000e+00
   1.5008000e+04   2.0000000e+00   3.0000000e+00   5.5308500e+02   4.0000000e+00
   1.5008000e+04   2.0000000e+00   3.0000000e+00   5.5393000e+02   4.0000000e+00
   1.5008000e+04   2.0000000e+00   3.0000000e+00   5.5451900e+02   4.0000000e+00
   1.5008000e+04   2.0000000e+00   3.0000000e+00   5.5531000e+02   4.0000000e+00
   1.5008000e+04   2.0000000e+00   3.0000000e+00   5.5616000e+02   4.0000000e+00
   1.5008000e+04   2.0000000e+00   3.0000000e+00   5.5715300e+02   4.0000000e+00
   1.5008000e+04   2.0000000e+00   3.0000000e+00   5.5745900e+02   4.0000000e+00
   1.5008000e+04   2.0000000e+00   3.0000000e+00   5.5815300e+02   4.0000000e+00
   1.5008000e+04   2.0000000e+00   3.0000000e+00   5.5911800e+02   4.0000000e+00
   1.5008000e+04   2.0000000e+00   3.0000000e+00   5.5965300e+02   4.0000000e+00
   1.5008000e+04   2.0000000e+00   3.0000000e+00   5.6005600e+02   4.0000000e+00
   1.5008000e+04   2.0000000e+00   3.0000000e+00   5.6052700e+02   4.0000000e+00
   1.5008000e+04   2.0000000e+00   3.0000000e+00   5.6227600e+02   4.0000000e+00
   1.5008000e+04   2.0000000e+00   3.0000000e+00   5.6343200e+02   4.0000000e+00
   1.5008000e+04   2.0000000e+00   3.0000000e+00   5.6747100e+02   5.0000000e+00
   1.5008000e+04   2.0000000e+00   3.0000000e+00   6.6549100e+02   3.0000000e+00
   1.5008000e+04   2.0000000e+00   3.0000000e+00   6.7833400e+02   4.0000000e+00
   1.5008000e+04   2.0000000e+00   3.0000000e+00   6.7995700e+02   4.0000000e+00
   1.5008000e+04   2.0000000e+00   3.0000000e+00   6.8070400e+02   4.0000000e+00
   1.5008000e+04   2.0000000e+00   3.0000000e+00   6.8113400e+02   4.0000000e+00
   1.5008000e+04   2.0000000e+00   3.0000000e+00   6.8201400e+02   4.0000000e+00
   1.5008000e+04   2.0000000e+00   3.0000000e+00   6.8263300e+02   4.0000000e+00
   1.5008000e+04   2.0000000e+00   3.0000000e+00   6.8586800e+02   4.0000000e+00
   1.5008000e+04   2.0000000e+00   3.0000000e+00   6.8642800e+02   4.0000000e+00
   1.5008000e+04   2.0000000e+00   3.0000000e+00   6.8707100e+02   4.0000000e+00
   1.5008000e+04   2.0000000e+00   3.0000000e+00   6.8821900e+02   4.0000000e+00
   1.5008000e+04   2.0000000e+00   3.0000000e+00   6.8867200e+02   4.0000000e+00
   1.5008000e+04   2.0000000e+00   3.0000000e+00   6.8929600e+02   4.0000000e+00
   1.5008000e+04   2.0000000e+00   3.0000000e+00   6.8968600e+02   4.0000000e+00
   1.5008000e+04   2.0000000e+00   3.0000000e+00   6.9210400e+02   4.0000000e+00
   1.5008000e+04   2.0000000e+00   3.0000000e+00   6.9364300e+02   4.0000000e+00
   1.5008000e+04   2.0000000e+00   3.0000000e+00   6.9643600e+02   4.0000000e+00
   1.5008000e+04   2.0000000e+00   3.0000000e+00   7.1749200e+02   5.0000000e+00
   1.5008000e+04   2.0000000e+00   3.0000000e+00   9.0984000e+02   3.0000000e+00
   1.5008000e+04   2.0000000e+00   3.0000000e+00   9.2223700e+02   4.0000000e+00
   1.5008000e+04   2.0000000e+00   3.0000000e+00   9.2311700e+02   4.0000000e+00
   1.5008000e+04   2.0000000e+00   3.0000000e+00   9.2421200e+02   4.0000000e+00
   1.5008000e+04   2.0000000e+00   3.0000000e+00   9.2527800e+02   4.0000000e+00
   1.5008000e+04   2.0000000e+00   3.0000000e+00   9.2617200e+02   4.0000000e+00
   1.5008000e+04   2.0000000e+00   3.0000000e+00   9.2661100e+02   4.0000000e+00
   1.5008000e+04   2.0000000e+00   3.0000000e+00   9.2721000e+02   4.0000000e+00
   1.5008000e+04   2.0000000e+00   3.0000000e+00   9.2773500e+02   4.0000000e+00
   1.5008000e+04   2.0000000e+00   3.0000000e+00   9.2837600e+02   4.0000000e+00
   1.5008000e+04   2.0000000e+00   3.0000000e+00   9.2998700e+02   4.0000000e+00
   1.5008000e+04   2.0000000e+00   3.0000000e+00   9.3184800e+02   4.0000000e+00
   1.5008000e+04   2.0000000e+00   3.0000000e+00   9.3316400e+02   4.0000000e+00
   1.5008000e+04   2.0000000e+00   3.0000000e+00   9.3354900e+02   4.0000000e+00
   1.5008000e+04   2.0000000e+00   3.0000000e+00   9.3625800e+02   4.0000000e+00
   1.5008000e+04   2.0000000e+00   3.0000000e+00   9.3807700e+02   4.0000000e+00
   1.5008000e+04   2.0000000e+00   3.0000000e+00   9.3832400e+02   4.0000000e+00
   1.5008000e+04   2.0000000e+00   3.0000000e+00   9.3886200e+02   4.0000000e+00
   1.5008000e+04   2.0000000e+00   3.0000000e+00   9.6684100e+02   5.0000000e+00
   1.5008000e+04   2.0000000e+00   3.0000000e+00   1.0058420e+03   3.0000000e+00
   1.5008000e+04   2.0000000e+00   3.0000000e+00   1.0197590e+03   4.0000000e+00
   1.5008000e+04   2.0000000e+00   3.0000000e+00   1.0201750e+03   4.0000000e+00
   1.5008000e+04   2.0000000e+00   3.0000000e+00   1.0205430e+03   4.0000000e+00
   1.5008000e+04   2.0000000e+00   3.0000000e+00   1.0210760e+03   4.0000000e+00
   1.5008000e+04   2.0000000e+00   3.0000000e+00   1.0215330e+03   4.0000000e+00
   1.5008000e+04   2.0000000e+00   3.0000000e+00   1.0226770e+03   4.0000000e+00
   1.5008000e+04   2.0000000e+00   3.0000000e+00   1.0232160e+03   4.0000000e+00
   1.5008000e+04   2.0000000e+00   3.0000000e+00   1.0235310e+03   4.0000000e+00
   1.5008000e+04   2.0000000e+00   3.0000000e+00   1.0244350e+03   4.0000000e+00
   1.5008000e+04   2.0000000e+00   3.0000000e+00   1.0249980e+03   4.0000000e+00
   1.5008000e+04   2.0000000e+00   3.0000000e+00   1.0253470e+03   4.0000000e+00
   1.5008000e+04   2.0000000e+00   3.0000000e+00   1.0255310e+03   4.0000000e+00
   1.5008000e+04   2.0000000e+00   3.0000000e+00   1.0257760e+03   4.0000000e+00
   1.5008000e+04   2.0000000e+00   3.0000000e+00   1.0270140e+03   4.0000000e+00
   1.5008000e+04   2.0000000e+00   3.0000000e+00   1.0275410e+03   4.0000000e+00
   1.5008000e+04   2.0000000e+00   3.0000000e+00   1.0281260e+03   4.0000000e+00
   1.5008000e+04   2.0000000e+00   3.0000000e+00   1.0284560e+03   4.0000000e+00
   1.5008000e+04   2.0000000e+00   3.0000000e+00   1.0288240e+03   4.0000000e+00
   1.5008000e+04   2.0000000e+00   3.0000000e+00   1.0291810e+03   4.0000000e+00
   1.5008000e+04   2.0000000e+00   3.0000000e+00   1.0295390e+03   4.0000000e+00
   1.5008000e+04   2.0000000e+00   3.0000000e+00   1.0299970e+03   4.0000000e+00
   1.5008000e+04   2.0000000e+00   3.0000000e+00   1.0303770e+03   4.0000000e+00
   1.5008000e+04   2.0000000e+00   3.0000000e+00   1.0310590e+03   4.0000000e+00
   1.5008000e+04   2.0000000e+00   3.0000000e+00   1.0324670e+03   4.0000000e+00
   1.5008000e+04   2.0000000e+00   3.0000000e+00   1.0331530e+03   4.0000000e+00
   1.5008000e+04   2.0000000e+00   3.0000000e+00   1.0333680e+03   4.0000000e+00
   1.5008000e+04   2.0000000e+00   3.0000000e+00   1.0343990e+03   4.0000000e+00
   1.5008000e+04   2.0000000e+00   3.0000000e+00   1.0688430e+03   5.0000000e+00
   1.5008000e+04   2.0000000e+00   3.0000000e+00   1.1148440e+03   3.0000000e+00
   1.5008000e+04   2.0000000e+00   3.0000000e+00   1.1204340e+03   4.0000000e+00
   1.5008000e+04   2.0000000e+00   3.0000000e+00   1.1243030e+03   4.0000000e+00
   1.5008000e+04   2.0000000e+00   3.0000000e+00   1.1266750e+03   4.0000000e+00
   1.5008000e+04   2.0000000e+00   3.0000000e+00   1.1275940e+03   4.0000000e+00
   1.5008000e+04   2.0000000e+00   3.0000000e+00   1.1279570e+03   4.0000000e+00
   1.5008000e+04   2.0000000e+00   3.0000000e+00   1.1286290e+03   4.0000000e+00
   1.5008000e+04   2.0000000e+00   3.0000000e+00   1.1292810e+03   4.0000000e+00
   1.5008000e+04   2.0000000e+00   3.0000000e+00   1.1301620e+03   4.0000000e+00
   1.5008000e+04   2.0000000e+00   3.0000000e+00   1.1313410e+03   4.0000000e+00
   1.5008000e+04   2.0000000e+00   3.0000000e+00   1.1323210e+03   4.0000000e+00
   1.5008000e+04   2.0000000e+00   3.0000000e+00   1.1338240e+03   4.0000000e+00
   1.5008000e+04   2.0000000e+00   3.0000000e+00   1.1351320e+03   4.0000000e+00
   1.5008000e+04   2.0000000e+00   3.0000000e+00   1.1357030e+03   4.0000000e+00
   1.5008000e+04   2.0000000e+00   3.0000000e+00   1.1361090e+03   4.0000000e+00
   1.5008000e+04   2.0000000e+00   3.0000000e+00   1.1366920e+03   4.0000000e+00
   1.5008000e+04   2.0000000e+00   3.0000000e+00   1.1368520e+03   4.0000000e+00
   1.5008000e+04   2.0000000e+00   3.0000000e+00   1.1678450e+03   5.0000000e+00
   1.5008000e+04   2.0000000e+00   3.0000000e+00   1.3774340e+03   3.0000000e+00
   1.5008000e+04   2.0000000e+00   3.0000000e+00   1.4057380e+03   4.0000000e+00
   1.5008000e+04   2.0000000e+00   3.0000000e+00   1.4067250e+03   4.0000000e+00
   1.5008000e+04   2.0000000e+00   3.0000000e+00   1.4074390e+03   4.0000000e+00
   1.5008000e+04   2.0000000e+00   3.0000000e+00   1.4077820e+03   4.0000000e+00
   1.5008000e+04   2.0000000e+00   3.0000000e+00   1.4084700e+03   4.0000000e+00
   1.5008000e+04   2.0000000e+00   3.0000000e+00   1.4089460e+03   4.0000000e+00
   1.5008000e+04   2.0000000e+00   3.0000000e+00   1.4091930e+03   4.0000000e+00
   1.5008000e+04   2.0000000e+00   3.0000000e+00   1.4106310e+03   4.0000000e+00
   1.5008000e+04   2.0000000e+00   3.0000000e+00   1.4113480e+03   4.0000000e+00
   1.5008000e+04   2.0000000e+00   3.0000000e+00   1.4122060e+03   4.0000000e+00
   1.5008000e+04   2.0000000e+00   3.0000000e+00   1.4131190e+03   4.0000000e+00
   1.5008000e+04   2.0000000e+00   3.0000000e+00   1.4142290e+03   4.0000000e+00
   1.5008000e+04   2.0000000e+00   3.0000000e+00   1.4146190e+03   4.0000000e+00
   1.5008000e+04   2.0000000e+00   3.0000000e+00   1.4154130e+03   4.0000000e+00
   1.5008000e+04   2.0000000e+00   3.0000000e+00   1.4161590e+03   4.0000000e+00
   1.5008000e+04   2.0000000e+00   3.0000000e+00   1.4167630e+03   4.0000000e+00
   1.5008000e+04   2.0000000e+00   3.0000000e+00   1.4170530e+03   4.0000000e+00
   1.5008000e+04   2.0000000e+00   3.0000000e+00   1.4264350e+03   5.0000000e+00
   1.5008000e+04   2.0000000e+00   3.0000000e+00   1.7915920e+03   3.0000000e+00
   1.5008000e+04   2.0000000e+00   3.0000000e+00   1.8002460e+03   4.0000000e+00
   1.5008000e+04   2.0000000e+00   3.0000000e+00   1.8021050e+03   4.0000000e+00
   1.5008000e+04   2.0000000e+00   3.0000000e+00   1.8037970e+03   4.0000000e+00
   1.5008000e+04   2.0000000e+00   3.0000000e+00   1.8042950e+03   4.0000000e+00
   1.5008000e+04   2.0000000e+00   3.0000000e+00   1.8051950e+03   4.0000000e+00
   1.5008000e+04   2.0000000e+00   3.0000000e+00   1.8056110e+03   4.0000000e+00
   1.5008000e+04   2.0000000e+00   3.0000000e+00   1.8069200e+03   4.0000000e+00
   1.5008000e+04   2.0000000e+00   3.0000000e+00   1.8071800e+03   4.0000000e+00
   1.5008000e+04   2.0000000e+00   3.0000000e+00   1.8086840e+03   4.0000000e+00
   1.5008000e+04   2.0000000e+00   3.0000000e+00   1.8102940e+03   4.0000000e+00
   1.5008000e+04   2.0000000e+00   3.0000000e+00   1.8122810e+03   4.0000000e+00
   1.5008000e+04   2.0000000e+00   3.0000000e+00   1.8133720e+03   4.0000000e+00
   1.5008000e+04   2.0000000e+00   3.0000000e+00   1.8150760e+03   4.0000000e+00
   1.5008000e+04   2.0000000e+00   3.0000000e+00   1.8157640e+03   4.0000000e+00
   1.5008000e+04   2.0000000e+00   3.0000000e+00   1.8165240e+03   4.0000000e+00
   1.5008000e+04   2.0000000e+00   3.0000000e+00   1.8535930e+03   5.0000000e+00
   1.5008000e+04   2.0000000e+00   3.0000000e+00   2.3998300e+03   3.0000000e+00
   1.5008000e+04   2.0000000e+00   3.0000000e+00   2.4140820e+03   4.0000000e+00
   1.5008000e+04   2.0000000e+00   3.0000000e+00   2.4155260e+03   4.0000000e+00
   1.5008000e+04   2.0000000e+00   3.0000000e+00   2.4162860e+03   4.0000000e+00
   1.5008000e+04   2.0000000e+00   3.0000000e+00   2.4198800e+03   4.0000000e+00
   1.5008000e+04   2.0000000e+00   3.0000000e+00   2.4212060e+03   4.0000000e+00
   1.5008000e+04   2.0000000e+00   3.0000000e+00   2.4225170e+03   4.0000000e+00
   1.5008000e+04   2.0000000e+00   3.0000000e+00   2.4256610e+03   4.0000000e+00
   1.5008000e+04   2.0000000e+00   3.0000000e+00   2.4284120e+03   4.0000000e+00
   1.5008000e+04   2.0000000e+00   3.0000000e+00   2.4306540e+03   4.0000000e+00
   1.5008000e+04   2.0000000e+00   3.0000000e+00   2.4538310e+03   5.0000000e+00
   1.5008000e+04   2.0000000e+00   3.0000000e+00   2.8891190e+03   3.0000000e+00
   1.5008000e+04   2.0000000e+00   3.0000000e+00   2.8992920e+03   4.0000000e+00
   1.5008000e+04   2.0000000e+00   3.0000000e+00   2.9019350e+03   4.0000000e+00
   1.5008000e+04   2.0000000e+00   3.0000000e+00   2.9036240e+03   4.0000000e+00
   1.5008000e+04   2.0000000e+00   3.0000000e+00   2.9052050e+03   4.0000000e+00
   1.5008000e+04   2.0000000e+00   3.0000000e+00   2.9068490e+03   4.0000000e+00
   1.5008000e+04   2.0000000e+00   3.0000000e+00   2.9097580e+03   4.0000000e+00
   1.5008000e+04   2.0000000e+00   3.0000000e+00   2.9108520e+03   4.0000000e+00
   1.5008000e+04   2.0000000e+00   3.0000000e+00   2.9131040e+03   4.0000000e+00
   1.5008000e+04   2.0000000e+00   3.0000000e+00   2.9461200e+03   5.0000000e+00
   1.5008000e+04   2.0000000e+00   3.0000000e+00   3.0781210e+03   3.0000000e+00
   1.5008000e+04   2.0000000e+00   3.0000000e+00   3.0939970e+03   4.0000000e+00
   1.5008000e+04   2.0000000e+00   3.0000000e+00   3.0957560e+03   4.0000000e+00
   1.5008000e+04   2.0000000e+00   3.0000000e+00   3.0965540e+03   4.0000000e+00
   1.5008000e+04   2.0000000e+00   3.0000000e+00   3.0974420e+03   4.0000000e+00
   1.5008000e+04   2.0000000e+00   3.0000000e+00   3.0976470e+03   4.0000000e+00
   1.5008000e+04   2.0000000e+00   3.0000000e+00   3.0991530e+03   4.0000000e+00
   1.5008000e+04   2.0000000e+00   3.0000000e+00   3.1005100e+03   4.0000000e+00
   1.5008000e+04   2.0000000e+00   3.0000000e+00   3.1261220e+03   5.0000000e+00
   1.5008000e+04   2.0000000e+00   3.0000000e+00   3.2771240e+03   3.0000000e+00
   1.5008000e+04   2.0000000e+00   3.0000000e+00   3.2953010e+03   4.0000000e+00
   1.5008000e+04   2.0000000e+00   3.0000000e+00   3.2962180e+03   4.0000000e+00
   1.5008000e+04   2.0000000e+00   3.0000000e+00   3.3301250e+03   5.0000000e+00
   1.5008000e+04   2.0000000e+00   3.0000000e+00   3.3891260e+03   3.0000000e+00
   1.5008000e+04   2.0000000e+00   3.0000000e+00   3.3964130e+03   4.0000000e+00
   1.5008000e+04   2.0000000e+00   3.0000000e+00   3.3989920e+03   4.0000000e+00
   1.5008000e+04   2.0000000e+00   3.0000000e+00   3.3994200e+03   4.0000000e+00
   1.5008000e+04   2.0000000e+00   3.0000000e+00   3.4014210e+03   4.0000000e+00
   1.5008000e+04   2.0000000e+00   3.0000000e+00   3.4024170e+03   4.0000000e+00
   1.5008000e+04   2.0000000e+00   3.0000000e+00   3.4026130e+03   4.0000000e+00
   1.5008000e+04   2.0000000e+00   3.0000000e+00   3.4029610e+03   4.0000000e+00
   1.5008000e+04   2.0000000e+00   3.0000000e+00   3.4035140e+03   4.0000000e+00
   1.5008000e+04   2.0000000e+00   3.0000000e+00   3.4047870e+03   4.0000000e+00
   1.5008000e+04   2.0000000e+00   3.0000000e+00   3.4063180e+03   4.0000000e+00
   1.5008000e+04   2.0000000e+00   3.0000000e+00   3.4371270e+03   5.0000000e+00
   1.5008000e+04   2.0000000e+00   3.0000000e+00   3.5383270e+03   3.0000000e+00
   1.5008000e+04   2.0000000e+00   3.0000000e+00   3.5552130e+03   4.0000000e+00
   1.5008000e+04   2.0000000e+00   3.0000000e+00   3.5555700e+03   4.0000000e+00
   1.5008000e+04   2.0000000e+00   3.0000000e+00   3.5569400e+03   4.0000000e+00
   1.5008000e+04   2.0000000e+00   3.0000000e+00   3.5576940e+03   4.0000000e+00
   1.5008000e+04   2.0000000e+00   3.0000000e+00   3.5777400e+03   4.0000000e+00
   1.5008000e+04   2.0000000e+00   3.0000000e+00   3.5863280e+03   5.0000000e+00
   1.5008000e+04   2.0000000e+00   3.0000000e+00   3.6757140e+03   3.0000000e+00
   1.5008000e+04   2.0000000e+00   3.0000000e+00   3.6858440e+03   4.0000000e+00
   1.5008000e+04   2.0000000e+00   3.0000000e+00   3.6874530e+03   4.0000000e+00
   1.5008000e+04   2.0000000e+00   3.0000000e+00   3.7247150e+03   5.0000000e+00
   1.5008000e+04   2.0000000e+00   3.0000000e+00   3.7567150e+03   3.0000000e+00
   1.5008000e+04   2.0000000e+00   3.0000000e+00   3.7908270e+03   4.0000000e+00
   1.5008000e+04   2.0000000e+00   3.0000000e+00   3.7923470e+03   4.0000000e+00
   1.5008000e+04   2.0000000e+00   3.0000000e+00   3.8067160e+03   5.0000000e+00
   1.5008000e+04   2.0000000e+00   3.0000000e+00   4.7702950e+03   3.0000000e+00
   1.5008000e+04   2.0000000e+00   3.0000000e+00   4.7628500e+03   4.0000000e+00
   1.5008000e+04   2.0000000e+00   3.0000000e+00   4.7673830e+03   4.0000000e+00
   1.5008000e+04   2.0000000e+00   3.0000000e+00   4.7680780e+03   4.0000000e+00
   1.5008000e+04   2.0000000e+00   3.0000000e+00   4.8222960e+03   5.0000000e+00
   1.5008000e+04   2.0000000e+00   3.0000000e+00   4.8732970e+03   3.0000000e+00
   1.5008000e+04   2.0000000e+00   3.0000000e+00   4.8822840e+03   4.0000000e+00
   1.5008000e+04   2.0000000e+00   3.0000000e+00   4.9362980e+03   5.0000000e+00
   1.5008000e+04   2.0000000e+00   3.0000000e+00   4.9722980e+03   3.0000000e+00
   1.5008000e+04   2.0000000e+00   3.0000000e+00   4.9855730e+03   4.0000000e+00
   1.5008000e+04   2.0000000e+00   3.0000000e+00   4.9875590e+03   4.0000000e+00
   1.5008000e+04   2.0000000e+00   3.0000000e+00   4.9884340e+03   4.0000000e+00
   1.5008000e+04   2.0000000e+00   3.0000000e+00   4.9890860e+03   4.0000000e+00
   1.5008000e+04   2.0000000e+00   3.0000000e+00   4.9909070e+03   4.0000000e+00
   1.5008000e+04   2.0000000e+00   3.0000000e+00   4.9915600e+03   4.0000000e+00
   1.5008000e+04   2.0000000e+00   3.0000000e+00   4.9921780e+03   4.0000000e+00
   1.5008000e+04   2.0000000e+00   3.0000000e+00   4.9935870e+03   4.0000000e+00
   1.5008000e+04   2.0000000e+00   3.0000000e+00   4.9945370e+03   4.0000000e+00
   1.5008000e+04   2.0000000e+00   3.0000000e+00   5.0322990e+03   5.0000000e+00
   1.5008000e+04   2.0000000e+00   3.0000000e+00   5.1187080e+03   3.0000000e+00
   1.5008000e+04   2.0000000e+00   3.0000000e+00   5.1292070e+03   4.0000000e+00
   1.5008000e+04   2.0000000e+00   3.0000000e+00   5.1308800e+03   4.0000000e+00
   1.5008000e+04   2.0000000e+00   3.0000000e+00   5.1707090e+03   5.0000000e+00
   1.5008000e+04   2.0000000e+00   3.0000000e+00   5.2257100e+03   3.0000000e+00
   1.5008000e+04   2.0000000e+00   3.0000000e+00   5.2389250e+03   4.0000000e+00
   1.5008000e+04   2.0000000e+00   3.0000000e+00   5.2456310e+03   4.0000000e+00
   1.5008000e+04   2.0000000e+00   3.0000000e+00   5.2484010e+03   4.0000000e+00
   1.5008000e+04   2.0000000e+00   3.0000000e+00   5.2496360e+03   4.0000000e+00
   1.5008000e+04   2.0000000e+00   3.0000000e+00   5.2737110e+03   5.0000000e+00
   1.5008000e+04   2.0000000e+00   3.0000000e+00   5.8978660e+03   3.0000000e+00
   1.5008000e+04   2.0000000e+00   3.0000000e+00   5.9111470e+03   4.0000000e+00
   1.5008000e+04   2.0000000e+00   3.0000000e+00   5.9488670e+03   5.0000000e+00
   1.5008000e+04   2.0000000e+00   3.0000000e+00             Inf   6.0000000e+00
   1.5009000e+04   1.0000000e+00   1.0000000e+00   4.0056500e+02   1.0000000e+00
   1.5009000e+04   1.0000000e+00   1.0000000e+00   4.0479800e+02   4.0000000e+00
   1.5009000e+04   1.0000000e+00   1.0000000e+00   4.0582300e+02   4.0000000e+00
   1.5009000e+04   1.0000000e+00   1.0000000e+00   4.0629500e+02   4.0000000e+00
   1.5009000e+04   1.0000000e+00   1.0000000e+00   4.0744100e+02   4.0000000e+00
   1.5009000e+04   1.0000000e+00   1.0000000e+00   4.0901600e+02   4.0000000e+00
   1.5009000e+04   1.0000000e+00   1.0000000e+00   4.1051300e+02   4.0000000e+00
   1.5009000e+04   1.0000000e+00   1.0000000e+00   4.1095200e+02   4.0000000e+00
   1.5009000e+04   1.0000000e+00   1.0000000e+00   4.1323200e+02   4.0000000e+00
   1.5009000e+04   1.0000000e+00   1.0000000e+00   4.1375800e+02   4.0000000e+00
   1.5009000e+04   1.0000000e+00   1.0000000e+00   4.1434800e+02   4.0000000e+00
   1.5009000e+04   1.0000000e+00   1.0000000e+00   4.1512900e+02   4.0000000e+00
   1.5009000e+04   1.0000000e+00   1.0000000e+00   4.1624600e+02   4.0000000e+00
   1.5009000e+04   1.0000000e+00   1.0000000e+00   4.1775100e+02   4.0000000e+00
   1.5009000e+04   1.0000000e+00   1.0000000e+00   4.1832600e+02   4.0000000e+00
   1.5009000e+04   1.0000000e+00   1.0000000e+00   4.1985400e+02   4.0000000e+00
   1.5009000e+04   1.0000000e+00   1.0000000e+00   4.5140500e+02   4.0000000e+00
   1.5009000e+04   1.0000000e+00   1.0000000e+00   4.5294300e+02   4.0000000e+00
   1.5009000e+04   1.0000000e+00   1.0000000e+00   4.5338300e+02   4.0000000e+00
   1.5009000e+04   1.0000000e+00   1.0000000e+00   4.5354300e+02   4.0000000e+00
   1.5009000e+04   1.0000000e+00   1.0000000e+00   4.5411500e+02   4.0000000e+00
   1.5009000e+04   1.0000000e+00   1.0000000e+00   4.5561200e+02   4.0000000e+00
   1.5009000e+04   1.0000000e+00   1.0000000e+00   4.5628800e+02   4.0000000e+00
   1.5009000e+04   1.0000000e+00   1.0000000e+00   4.5677800e+02   4.0000000e+00
   1.5009000e+04   1.0000000e+00   1.0000000e+00   4.5753800e+02   4.0000000e+00
   1.5009000e+04   1.0000000e+00   1.0000000e+00   4.5816900e+02   4.0000000e+00
   1.5009000e+04   1.0000000e+00   1.0000000e+00   4.5916000e+02   4.0000000e+00
   1.5009000e+04   1.0000000e+00   1.0000000e+00   4.5981900e+02   4.0000000e+00
   1.5009000e+04   1.0000000e+00   1.0000000e+00   4.6256600e+02   5.0000000e+00
   1.5009000e+04   1.0000000e+00   1.0000000e+00   8.5624800e+02   1.0000000e+00
   1.5009000e+04   1.0000000e+00   1.0000000e+00   8.4933500e+02   4.0000000e+00
   1.5009000e+04   1.0000000e+00   1.0000000e+00   8.5141400e+02   4.0000000e+00
   1.5009000e+04   1.0000000e+00   1.0000000e+00   8.5214400e+02   4.0000000e+00
   1.5009000e+04   1.0000000e+00   1.0000000e+00   8.5282900e+02   4.0000000e+00
   1.5009000e+04   1.0000000e+00   1.0000000e+00   8.5377700e+02   4.0000000e+00
   1.5009000e+04   1.0000000e+00   1.0000000e+00   8.5485100e+02   4.0000000e+00
   1.5009000e+04   1.0000000e+00   1.0000000e+00   8.6156900e+02   4.0000000e+00
   1.5009000e+04   1.0000000e+00   1.0000000e+00   8.6319600e+02   4.0000000e+00
   1.5009000e+04   1.0000000e+00   1.0000000e+00   8.6410000e+02   4.0000000e+00
   1.5009000e+04   1.0000000e+00   1.0000000e+00   8.6426900e+02   4.0000000e+00
   1.5009000e+04   1.0000000e+00   1.0000000e+00   8.6529000e+02   4.0000000e+00
   1.5009000e+04   1.0000000e+00   1.0000000e+00   8.6599300e+02   4.0000000e+00
   1.5009000e+04   1.0000000e+00   1.0000000e+00   8.6656600e+02   4.0000000e+00
   1.5009000e+04   1.0000000e+00   1.0000000e+00   8.6675100e+02   4.0000000e+00
   1.5009000e+04   1.0000000e+00   1.0000000e+00   8.6809900e+02   4.0000000e+00
   1.5009000e+04   1.0000000e+00   1.0000000e+00   8.6938300e+02   4.0000000e+00
   1.5009000e+04   1.0000000e+00   1.0000000e+00   9.0766700e+02   4.0000000e+00
   1.5009000e+04   1.0000000e+00   1.0000000e+00   9.0847900e+02   4.0000000e+00
   1.5009000e+04   1.0000000e+00   1.0000000e+00   9.0893200e+02   4.0000000e+00
   1.5009000e+04   1.0000000e+00   1.0000000e+00   9.0902800e+02   4.0000000e+00
   1.5009000e+04   1.0000000e+00   1.0000000e+00   9.0965100e+02   4.0000000e+00
   1.5009000e+04   1.0000000e+00   1.0000000e+00   9.1053000e+02   4.0000000e+00
   1.5009000e+04   1.0000000e+00   1.0000000e+00   9.1125500e+02   4.0000000e+00
   1.5009000e+04   1.0000000e+00   1.0000000e+00   9.1182900e+02   4.0000000e+00
   1.5009000e+04   1.0000000e+00   1.0000000e+00   9.1264600e+02   4.0000000e+00
   1.5009000e+04   1.0000000e+00   1.0000000e+00   9.1350900e+02   4.0000000e+00
   1.5009000e+04   1.0000000e+00   1.0000000e+00   9.1392500e+02   4.0000000e+00
   1.5009000e+04   1.0000000e+00   1.0000000e+00   9.1824900e+02   5.0000000e+00
   1.5009000e+04   1.0000000e+00   1.0000000e+00   1.1540310e+03   1.0000000e+00
   1.5009000e+04   1.0000000e+00   1.0000000e+00   1.1582420e+03   4.0000000e+00
   1.5009000e+04   1.0000000e+00   1.0000000e+00   1.1591750e+03   4.0000000e+00
   1.5009000e+04   1.0000000e+00   1.0000000e+00   1.1602730e+03   4.0000000e+00
   1.5009000e+04   1.0000000e+00   1.0000000e+00   1.1608410e+03   4.0000000e+00
   1.5009000e+04   1.0000000e+00   1.0000000e+00   1.1613880e+03   4.0000000e+00
   1.5009000e+04   1.0000000e+00   1.0000000e+00   1.1617610e+03   4.0000000e+00
   1.5009000e+04   1.0000000e+00   1.0000000e+00   1.1625440e+03   4.0000000e+00
   1.5009000e+04   1.0000000e+00   1.0000000e+00   1.1630900e+03   4.0000000e+00
   1.5009000e+04   1.0000000e+00   1.0000000e+00   1.1637800e+03   4.0000000e+00
   1.5009000e+04   1.0000000e+00   1.0000000e+00   1.1645040e+03   4.0000000e+00
   1.5009000e+04   1.0000000e+00   1.0000000e+00   1.1651490e+03   4.0000000e+00
   1.5009000e+04   1.0000000e+00   1.0000000e+00   1.1657660e+03   4.0000000e+00
   1.5009000e+04   1.0000000e+00   1.0000000e+00   1.1661250e+03   4.0000000e+00
   1.5009000e+04   1.0000000e+00   1.0000000e+00   1.1672170e+03   4.0000000e+00
   1.5009000e+04   1.0000000e+00   1.0000000e+00   1.1681300e+03   4.0000000e+00
   1.5009000e+04   1.0000000e+00   1.0000000e+00   1.1693680e+03   4.0000000e+00
   1.5009000e+04   1.0000000e+00   1.0000000e+00   1.2080320e+03   5.0000000e+00
   1.5009000e+04   1.0000000e+00   1.0000000e+00   1.6402510e+03   1.0000000e+00
   1.5009000e+04   1.0000000e+00   1.0000000e+00   1.6446240e+03   4.0000000e+00
   1.5009000e+04   1.0000000e+00   1.0000000e+00   1.6455060e+03   4.0000000e+00
   1.5009000e+04   1.0000000e+00   1.0000000e+00   1.6461040e+03   4.0000000e+00
   1.5009000e+04   1.0000000e+00   1.0000000e+00   1.6469930e+03   4.0000000e+00
   1.5009000e+04   1.0000000e+00   1.0000000e+00   1.6476220e+03   4.0000000e+00
   1.5009000e+04   1.0000000e+00   1.0000000e+00   1.6482750e+03   4.0000000e+00
   1.5009000e+04   1.0000000e+00   1.0000000e+00   1.6487470e+03   4.0000000e+00
   1.5009000e+04   1.0000000e+00   1.0000000e+00   1.6491470e+03   4.0000000e+00
   1.5009000e+04   1.0000000e+00   1.0000000e+00   1.6497460e+03   4.0000000e+00
   1.5009000e+04   1.0000000e+00   1.0000000e+00   1.6502390e+03   4.0000000e+00
   1.5009000e+04   1.0000000e+00   1.0000000e+00   1.6508500e+03   4.0000000e+00
   1.5009000e+04   1.0000000e+00   1.0000000e+00   1.6515450e+03   4.0000000e+00
   1.5009000e+04   1.0000000e+00   1.0000000e+00   1.6522420e+03   4.0000000e+00
   1.5009000e+04   1.0000000e+00   1.0000000e+00   1.6526770e+03   4.0000000e+00
   1.5009000e+04   1.0000000e+00   1.0000000e+00   1.6534420e+03   4.0000000e+00
   1.5009000e+04   1.0000000e+00   1.0000000e+00   1.7022520e+03   5.0000000e+00
   1.5009000e+04   1.0000000e+00   1.0000000e+00   2.6677960e+03   1.0000000e+00
   1.5009000e+04   1.0000000e+00   1.0000000e+00   2.6708020e+03   4.0000000e+00
   1.5009000e+04   1.0000000e+00   1.0000000e+00   2.6720300e+03   4.0000000e+00
   1.5009000e+04   1.0000000e+00   1.0000000e+00   2.6726420e+03   4.0000000e+00
   1.5009000e+04   1.0000000e+00   1.0000000e+00   2.6729270e+03   4.0000000e+00
   1.5009000e+04   1.0000000e+00   1.0000000e+00   2.6735890e+03   4.0000000e+00
   1.5009000e+04   1.0000000e+00   1.0000000e+00   2.6739380e+03   4.0000000e+00
   1.5009000e+04   1.0000000e+00   1.0000000e+00   2.6747530e+03   4.0000000e+00
   1.5009000e+04   1.0000000e+00   1.0000000e+00   2.6751880e+03   4.0000000e+00
   1.5009000e+04   1.0000000e+00   1.0000000e+00   2.6758310e+03   4.0000000e+00
   1.5009000e+04   1.0000000e+00   1.0000000e+00   2.6766080e+03   4.0000000e+00
   1.5009000e+04   1.0000000e+00   1.0000000e+00   2.6771260e+03   4.0000000e+00
   1.5009000e+04   1.0000000e+00   1.0000000e+00   2.6783380e+03   4.0000000e+00
   1.5009000e+04   1.0000000e+00   1.0000000e+00   2.6786350e+03   4.0000000e+00
   1.5009000e+04   1.0000000e+00   1.0000000e+00   2.6790500e+03   4.0000000e+00
   1.5009000e+04   1.0000000e+00   1.0000000e+00   2.6796780e+03   4.0000000e+00
   1.5009000e+04   1.0000000e+00   1.0000000e+00   2.6800040e+03   4.0000000e+00
   1.5009000e+04   1.0000000e+00   1.0000000e+00   2.6804600e+03   4.0000000e+00
   1.5009000e+04   1.0000000e+00   1.0000000e+00   2.6813770e+03   4.0000000e+00
   1.5009000e+04   1.0000000e+00   1.0000000e+00   2.6821600e+03   4.0000000e+00
   1.5009000e+04   1.0000000e+00   1.0000000e+00   2.6834250e+03   4.0000000e+00
   1.5009000e+04   1.0000000e+00   1.0000000e+00   2.6837620e+03   4.0000000e+00
   1.5009000e+04   1.0000000e+00   1.0000000e+00   2.6841190e+03   4.0000000e+00
   1.5009000e+04   1.0000000e+00   1.0000000e+00   2.7217970e+03   5.0000000e+00
   1.5009000e+04   1.0000000e+00   1.0000000e+00   2.7687980e+03   1.0000000e+00
   1.5009000e+04   1.0000000e+00   1.0000000e+00   2.7739900e+03   4.0000000e+00
   1.5009000e+04   1.0000000e+00   1.0000000e+00   2.7748270e+03   4.0000000e+00
   1.5009000e+04   1.0000000e+00   1.0000000e+00   2.7751540e+03   4.0000000e+00
   1.5009000e+04   1.0000000e+00   1.0000000e+00   2.7754640e+03   4.0000000e+00
   1.5009000e+04   1.0000000e+00   1.0000000e+00   2.7760410e+03   4.0000000e+00
   1.5009000e+04   1.0000000e+00   1.0000000e+00   2.7767480e+03   4.0000000e+00
   1.5009000e+04   1.0000000e+00   1.0000000e+00   2.7772170e+03   4.0000000e+00
   1.5009000e+04   1.0000000e+00   1.0000000e+00   2.7777900e+03   4.0000000e+00
   1.5009000e+04   1.0000000e+00   1.0000000e+00   2.7781220e+03   4.0000000e+00
   1.5009000e+04   1.0000000e+00   1.0000000e+00   2.7785880e+03   4.0000000e+00
   1.5009000e+04   1.0000000e+00   1.0000000e+00   2.7791360e+03   4.0000000e+00
   1.5009000e+04   1.0000000e+00   1.0000000e+00   2.7796780e+03   4.0000000e+00
   1.5009000e+04   1.0000000e+00   1.0000000e+00   2.7801330e+03   4.0000000e+00
   1.5009000e+04   1.0000000e+00   1.0000000e+00   2.7806690e+03   4.0000000e+00
   1.5009000e+04   1.0000000e+00   1.0000000e+00   2.7812420e+03   4.0000000e+00
   1.5009000e+04   1.0000000e+00   1.0000000e+00   2.7821930e+03   4.0000000e+00
   1.5009000e+04   1.0000000e+00   1.0000000e+00   2.7831080e+03   4.0000000e+00
   1.5009000e+04   1.0000000e+00   1.0000000e+00   2.8307990e+03   5.0000000e+00
   1.5009000e+04   1.0000000e+00   1.0000000e+00   2.8738000e+03   1.0000000e+00
   1.5009000e+04   1.0000000e+00   1.0000000e+00   2.8776360e+03   4.0000000e+00
   1.5009000e+04   1.0000000e+00   1.0000000e+00   2.8783000e+03   4.0000000e+00
   1.5009000e+04   1.0000000e+00   1.0000000e+00   2.8788870e+03   4.0000000e+00
   1.5009000e+04   1.0000000e+00   1.0000000e+00   2.8795480e+03   4.0000000e+00
   1.5009000e+04   1.0000000e+00   1.0000000e+00   2.8799600e+03   4.0000000e+00
   1.5009000e+04   1.0000000e+00   1.0000000e+00   2.8810510e+03   4.0000000e+00
   1.5009000e+04   1.0000000e+00   1.0000000e+00   2.8815370e+03   4.0000000e+00
   1.5009000e+04   1.0000000e+00   1.0000000e+00   2.8819320e+03   4.0000000e+00
   1.5009000e+04   1.0000000e+00   1.0000000e+00   2.8825740e+03   4.0000000e+00
   1.5009000e+04   1.0000000e+00   1.0000000e+00   2.8833290e+03   4.0000000e+00
   1.5009000e+04   1.0000000e+00   1.0000000e+00   2.8849050e+03   4.0000000e+00
   1.5009000e+04   1.0000000e+00   1.0000000e+00   2.8852160e+03   4.0000000e+00
   1.5009000e+04   1.0000000e+00   1.0000000e+00   2.8857220e+03   4.0000000e+00
   1.5009000e+04   1.0000000e+00   1.0000000e+00   2.8864520e+03   4.0000000e+00
   1.5009000e+04   1.0000000e+00   1.0000000e+00   2.8870790e+03   4.0000000e+00
   1.5009000e+04   1.0000000e+00   1.0000000e+00   2.8876050e+03   4.0000000e+00
   1.5009000e+04   1.0000000e+00   1.0000000e+00   2.9308010e+03   5.0000000e+00
   1.5009000e+04   1.0000000e+00   1.0000000e+00   2.9698020e+03   1.0000000e+00
   1.5009000e+04   1.0000000e+00   1.0000000e+00   2.9731920e+03   4.0000000e+00
   1.5009000e+04   1.0000000e+00   1.0000000e+00   2.9746020e+03   4.0000000e+00
   1.5009000e+04   1.0000000e+00   1.0000000e+00   2.9756670e+03   4.0000000e+00
   1.5009000e+04   1.0000000e+00   1.0000000e+00   2.9759500e+03   4.0000000e+00
   1.5009000e+04   1.0000000e+00   1.0000000e+00   2.9765790e+03   4.0000000e+00
   1.5009000e+04   1.0000000e+00   1.0000000e+00   2.9770130e+03   4.0000000e+00
   1.5009000e+04   1.0000000e+00   1.0000000e+00   2.9774530e+03   4.0000000e+00
   1.5009000e+04   1.0000000e+00   1.0000000e+00   2.9781340e+03   4.0000000e+00
   1.5009000e+04   1.0000000e+00   1.0000000e+00   2.9786030e+03   4.0000000e+00
   1.5009000e+04   1.0000000e+00   1.0000000e+00   2.9794360e+03   4.0000000e+00
   1.5009000e+04   1.0000000e+00   1.0000000e+00   2.9798650e+03   4.0000000e+00
   1.5009000e+04   1.0000000e+00   1.0000000e+00   2.9806260e+03   4.0000000e+00
   1.5009000e+04   1.0000000e+00   1.0000000e+00   2.9815430e+03   4.0000000e+00
   1.5009000e+04   1.0000000e+00   1.0000000e+00   2.9823140e+03   4.0000000e+00
   1.5009000e+04   1.0000000e+00   1.0000000e+00   2.9827250e+03   4.0000000e+00
   1.5009000e+04   1.0000000e+00   1.0000000e+00   2.9835970e+03   4.0000000e+00
   1.5009000e+04   1.0000000e+00   1.0000000e+00   2.9842400e+03   4.0000000e+00
   1.5009000e+04   1.0000000e+00   1.0000000e+00   2.9845580e+03   4.0000000e+00
   1.5009000e+04   1.0000000e+00   1.0000000e+00   3.0258030e+03   5.0000000e+00
   1.5009000e+04   1.0000000e+00   1.0000000e+00   3.1485710e+03   1.0000000e+00
   1.5009000e+04   1.0000000e+00   1.0000000e+00   3.1535430e+03   4.0000000e+00
   1.5009000e+04   1.0000000e+00   1.0000000e+00   3.1542710e+03   4.0000000e+00
   1.5009000e+04   1.0000000e+00   1.0000000e+00   3.1555720e+03   4.0000000e+00
   1.5009000e+04   1.0000000e+00   1.0000000e+00   3.1556920e+03   4.0000000e+00
   1.5009000e+04   1.0000000e+00   1.0000000e+00   3.1560880e+03   4.0000000e+00
   1.5009000e+04   1.0000000e+00   1.0000000e+00   3.1567200e+03   4.0000000e+00
   1.5009000e+04   1.0000000e+00   1.0000000e+00   3.1570730e+03   4.0000000e+00
   1.5009000e+04   1.0000000e+00   1.0000000e+00   3.1573770e+03   4.0000000e+00
   1.5009000e+04   1.0000000e+00   1.0000000e+00   3.1576750e+03   4.0000000e+00
   1.5009000e+04   1.0000000e+00   1.0000000e+00   3.1579140e+03   4.0000000e+00
   1.5009000e+04   1.0000000e+00   1.0000000e+00   3.1584670e+03   4.0000000e+00
   1.5009000e+04   1.0000000e+00   1.0000000e+00   3.1592850e+03   4.0000000e+00
   1.5009000e+04   1.0000000e+00   1.0000000e+00   3.1599790e+03   4.0000000e+00
   1.5009000e+04   1.0000000e+00   1.0000000e+00   3.1610210e+03   4.0000000e+00
   1.5009000e+04   1.0000000e+00   1.0000000e+00   3.1614980e+03   4.0000000e+00
   1.5009000e+04   1.0000000e+00   1.0000000e+00   3.1631590e+03   4.0000000e+00
   1.5009000e+04   1.0000000e+00   1.0000000e+00   3.2055720e+03   5.0000000e+00
   1.5009000e+04   1.0000000e+00   1.0000000e+00   3.3271040e+03   1.0000000e+00
   1.5009000e+04   1.0000000e+00   1.0000000e+00   3.3324240e+03   4.0000000e+00
   1.5009000e+04   1.0000000e+00   1.0000000e+00   3.3337700e+03   4.0000000e+00
   1.5009000e+04   1.0000000e+00   1.0000000e+00   3.3344320e+03   4.0000000e+00
   1.5009000e+04   1.0000000e+00   1.0000000e+00   3.3349850e+03   4.0000000e+00
   1.5009000e+04   1.0000000e+00   1.0000000e+00   3.3356960e+03   4.0000000e+00
   1.5009000e+04   1.0000000e+00   1.0000000e+00   3.3361720e+03   4.0000000e+00
   1.5009000e+04   1.0000000e+00   1.0000000e+00   3.3366760e+03   4.0000000e+00
   1.5009000e+04   1.0000000e+00   1.0000000e+00   3.3368220e+03   4.0000000e+00
   1.5009000e+04   1.0000000e+00   1.0000000e+00   3.3371880e+03   4.0000000e+00
   1.5009000e+04   1.0000000e+00   1.0000000e+00   3.3378160e+03   4.0000000e+00
   1.5009000e+04   1.0000000e+00   1.0000000e+00   3.3382870e+03   4.0000000e+00
   1.5009000e+04   1.0000000e+00   1.0000000e+00   3.3389160e+03   4.0000000e+00
   1.5009000e+04   1.0000000e+00   1.0000000e+00   3.3393560e+03   4.0000000e+00
   1.5009000e+04   1.0000000e+00   1.0000000e+00   3.3397890e+03   4.0000000e+00
   1.5009000e+04   1.0000000e+00   1.0000000e+00   3.3403750e+03   4.0000000e+00
   1.5009000e+04   1.0000000e+00   1.0000000e+00   3.3761050e+03   5.0000000e+00
   1.5009000e+04   1.0000000e+00   1.0000000e+00   3.5827880e+03   1.0000000e+00
   1.5009000e+04   1.0000000e+00   1.0000000e+00   3.5854050e+03   4.0000000e+00
   1.5009000e+04   1.0000000e+00   1.0000000e+00   3.5860660e+03   4.0000000e+00
   1.5009000e+04   1.0000000e+00   1.0000000e+00   3.5865870e+03   4.0000000e+00
   1.5009000e+04   1.0000000e+00   1.0000000e+00   3.5879540e+03   4.0000000e+00
   1.5009000e+04   1.0000000e+00   1.0000000e+00   3.5884360e+03   4.0000000e+00
   1.5009000e+04   1.0000000e+00   1.0000000e+00   3.5889620e+03   4.0000000e+00
   1.5009000e+04   1.0000000e+00   1.0000000e+00   3.5896330e+03   4.0000000e+00
   1.5009000e+04   1.0000000e+00   1.0000000e+00   3.5901800e+03   4.0000000e+00
   1.5009000e+04   1.0000000e+00   1.0000000e+00   3.5909670e+03   4.0000000e+00
   1.5009000e+04   1.0000000e+00   1.0000000e+00   3.5917440e+03   4.0000000e+00
   1.5009000e+04   1.0000000e+00   1.0000000e+00   3.5931070e+03   4.0000000e+00
   1.5009000e+04   1.0000000e+00   1.0000000e+00   3.5935890e+03   4.0000000e+00
   1.5009000e+04   1.0000000e+00   1.0000000e+00   3.6437890e+03   5.0000000e+00
   1.5009000e+04   1.0000000e+00   1.0000000e+00   4.0486210e+03   1.0000000e+00
   1.5009000e+04   1.0000000e+00   1.0000000e+00   4.0502590e+03   4.0000000e+00
   1.5009000e+04   1.0000000e+00   1.0000000e+00   4.0508320e+03   4.0000000e+00
   1.5009000e+04   1.0000000e+00   1.0000000e+00   4.0516870e+03   4.0000000e+00
   1.5009000e+04   1.0000000e+00   1.0000000e+00   4.0522980e+03   4.0000000e+00
   1.5009000e+04   1.0000000e+00   1.0000000e+00   4.0528980e+03   4.0000000e+00
   1.5009000e+04   1.0000000e+00   1.0000000e+00   4.0535120e+03   4.0000000e+00
   1.5009000e+04   1.0000000e+00   1.0000000e+00   4.0545080e+03   4.0000000e+00
   1.5009000e+04   1.0000000e+00   1.0000000e+00   4.0548090e+03   4.0000000e+00
   1.5009000e+04   1.0000000e+00   1.0000000e+00   4.0556230e+03   4.0000000e+00
   1.5009000e+04   1.0000000e+00   1.0000000e+00   4.0562940e+03   4.0000000e+00
   1.5009000e+04   1.0000000e+00   1.0000000e+00   4.0567930e+03   4.0000000e+00
   1.5009000e+04   1.0000000e+00   1.0000000e+00   4.0576860e+03   4.0000000e+00
   1.5009000e+04   1.0000000e+00   1.0000000e+00   4.0579040e+03   4.0000000e+00
   1.5009000e+04   1.0000000e+00   1.0000000e+00   4.0946030e+03   4.0000000e+00
   1.5009000e+04   1.0000000e+00   1.0000000e+00   4.0952200e+03   4.0000000e+00
   1.5009000e+04   1.0000000e+00   1.0000000e+00   4.0963910e+03   4.0000000e+00
   1.5009000e+04   1.0000000e+00   1.0000000e+00   4.0970280e+03   4.0000000e+00
   1.5009000e+04   1.0000000e+00   1.0000000e+00   4.0983090e+03   4.0000000e+00
   1.5009000e+04   1.0000000e+00   1.0000000e+00   4.0987330e+03   4.0000000e+00
   1.5009000e+04   1.0000000e+00   1.0000000e+00   4.0994030e+03   4.0000000e+00
   1.5009000e+04   1.0000000e+00   1.0000000e+00   4.0996220e+03   5.0000000e+00
   1.5009000e+04   1.0000000e+00   1.0000000e+00   4.2130140e+03   1.0000000e+00
   1.5009000e+04   1.0000000e+00   1.0000000e+00   4.2199380e+03   4.0000000e+00
   1.5009000e+04   1.0000000e+00   1.0000000e+00   4.2207130e+03   4.0000000e+00
   1.5009000e+04   1.0000000e+00   1.0000000e+00   4.2213050e+03   4.0000000e+00
   1.5009000e+04   1.0000000e+00   1.0000000e+00   4.2217310e+03   4.0000000e+00
   1.5009000e+04   1.0000000e+00   1.0000000e+00   4.2221550e+03   4.0000000e+00
   1.5009000e+04   1.0000000e+00   1.0000000e+00   4.2227570e+03   4.0000000e+00
   1.5009000e+04   1.0000000e+00   1.0000000e+00   4.2237520e+03   4.0000000e+00
   1.5009000e+04   1.0000000e+00   1.0000000e+00   4.2244000e+03   4.0000000e+00
   1.5009000e+04   1.0000000e+00   1.0000000e+00   4.2251900e+03   4.0000000e+00
   1.5009000e+04   1.0000000e+00   1.0000000e+00   4.2257520e+03   4.0000000e+00
   1.5009000e+04   1.0000000e+00   1.0000000e+00   4.2283620e+03   4.0000000e+00
   1.5009000e+04   1.0000000e+00   1.0000000e+00   4.2730150e+03   5.0000000e+00
   1.5009000e+04   1.0000000e+00   1.0000000e+00   4.4861060e+03   1.0000000e+00
   1.5009000e+04   1.0000000e+00   1.0000000e+00   4.4915850e+03   4.0000000e+00
   1.5009000e+04   1.0000000e+00   1.0000000e+00   4.4924420e+03   4.0000000e+00
   1.5009000e+04   1.0000000e+00   1.0000000e+00   4.4927310e+03   4.0000000e+00
   1.5009000e+04   1.0000000e+00   1.0000000e+00   4.4933330e+03   4.0000000e+00
   1.5009000e+04   1.0000000e+00   1.0000000e+00   4.4936350e+03   4.0000000e+00
   1.5009000e+04   1.0000000e+00   1.0000000e+00   4.4938300e+03   4.0000000e+00
   1.5009000e+04   1.0000000e+00   1.0000000e+00   4.4942760e+03   4.0000000e+00
   1.5009000e+04   1.0000000e+00   1.0000000e+00   4.4946660e+03   4.0000000e+00
   1.5009000e+04   1.0000000e+00   1.0000000e+00   4.4949900e+03   4.0000000e+00
   1.5009000e+04   1.0000000e+00   1.0000000e+00   4.4952670e+03   4.0000000e+00
   1.5009000e+04   1.0000000e+00   1.0000000e+00   4.4956840e+03   4.0000000e+00
   1.5009000e+04   1.0000000e+00   1.0000000e+00   4.4967170e+03   4.0000000e+00
   1.5009000e+04   1.0000000e+00   1.0000000e+00   4.4969940e+03   4.0000000e+00
   1.5009000e+04   1.0000000e+00   1.0000000e+00   4.4976940e+03   4.0000000e+00
   1.5009000e+04   1.0000000e+00   1.0000000e+00   4.4980950e+03   4.0000000e+00
   1.5009000e+04   1.0000000e+00   1.0000000e+00   4.4991900e+03   4.0000000e+00
   1.5009000e+04   1.0000000e+00   1.0000000e+00   4.4995050e+03   4.0000000e+00
   1.5009000e+04   1.0000000e+00   1.0000000e+00   4.5371070e+03   5.0000000e+00
   1.5009000e+04   1.0000000e+00   1.0000000e+00   4.7131670e+03   1.0000000e+00
   1.5009000e+04   1.0000000e+00   1.0000000e+00   4.7167980e+03   4.0000000e+00
   1.5009000e+04   1.0000000e+00   1.0000000e+00   4.7182680e+03   4.0000000e+00
   1.5009000e+04   1.0000000e+00   1.0000000e+00   4.7186930e+03   4.0000000e+00
   1.5009000e+04   1.0000000e+00   1.0000000e+00   4.7191290e+03   4.0000000e+00
   1.5009000e+04   1.0000000e+00   1.0000000e+00   4.7193200e+03   4.0000000e+00
   1.5009000e+04   1.0000000e+00   1.0000000e+00   4.7197970e+03   4.0000000e+00
   1.5009000e+04   1.0000000e+00   1.0000000e+00   4.7204720e+03   4.0000000e+00
   1.5009000e+04   1.0000000e+00   1.0000000e+00   4.7211740e+03   4.0000000e+00
   1.5009000e+04   1.0000000e+00   1.0000000e+00   4.7219850e+03   4.0000000e+00
   1.5009000e+04   1.0000000e+00   1.0000000e+00   4.7221890e+03   4.0000000e+00
   1.5009000e+04   1.0000000e+00   1.0000000e+00   4.7226800e+03   4.0000000e+00
   1.5009000e+04   1.0000000e+00   1.0000000e+00   4.7231390e+03   4.0000000e+00
   1.5009000e+04   1.0000000e+00   1.0000000e+00   4.7236770e+03   4.0000000e+00
   1.5009000e+04   1.0000000e+00   1.0000000e+00   4.7242420e+03   4.0000000e+00
   1.5009000e+04   1.0000000e+00   1.0000000e+00   4.7247300e+03   4.0000000e+00
   1.5009000e+04   1.0000000e+00   1.0000000e+00   4.7255170e+03   4.0000000e+00
   1.5009000e+04   1.0000000e+00   1.0000000e+00   4.7259580e+03   4.0000000e+00
   1.5009000e+04   1.0000000e+00   1.0000000e+00   4.7266950e+03   4.0000000e+00
   1.5009000e+04   1.0000000e+00   1.0000000e+00   4.7270600e+03   4.0000000e+00
   1.5009000e+04   1.0000000e+00   1.0000000e+00   4.7277720e+03   4.0000000e+00
   1.5009000e+04   1.0000000e+00   1.0000000e+00   4.7611680e+03   5.0000000e+00
   1.5009000e+04   1.0000000e+00   1.0000000e+00   5.8911140e+03   1.0000000e+00
   1.5009000e+04   1.0000000e+00   1.0000000e+00   5.8940140e+03   4.0000000e+00
   1.5009000e+04   1.0000000e+00   1.0000000e+00   5.8951710e+03   4.0000000e+00
   1.5009000e+04   1.0000000e+00   1.0000000e+00   5.8958640e+03   4.0000000e+00
   1.5009000e+04   1.0000000e+00   1.0000000e+00   5.8963540e+03   4.0000000e+00
   1.5009000e+04   1.0000000e+00   1.0000000e+00   5.8966600e+03   4.0000000e+00
   1.5009000e+04   1.0000000e+00   1.0000000e+00   5.8973170e+03   4.0000000e+00
   1.5009000e+04   1.0000000e+00   1.0000000e+00   5.8978970e+03   4.0000000e+00
   1.5009000e+04   1.0000000e+00   1.0000000e+00   5.8981980e+03   4.0000000e+00
   1.5009000e+04   1.0000000e+00   1.0000000e+00   5.8984290e+03   4.0000000e+00
   1.5009000e+04   1.0000000e+00   1.0000000e+00   5.8989300e+03   4.0000000e+00
   1.5009000e+04   1.0000000e+00   1.0000000e+00   5.8994330e+03   4.0000000e+00
   1.5009000e+04   1.0000000e+00   1.0000000e+00   5.9002250e+03   4.0000000e+00
   1.5009000e+04   1.0000000e+00   1.0000000e+00   5.9009930e+03   4.0000000e+00
   1.5009000e+04   1.0000000e+00   1.0000000e+00   5.9511150e+03   5.0000000e+00
   1.5009000e+04   1.0000000e+00   1.0000000e+00   6.0617340e+03   1.0000000e+00
   1.5009000e+04   1.0000000e+00   1.0000000e+00   6.0649040e+03   4.0000000e+00
   1.5009000e+04   1.0000000e+00   1.0000000e+00   6.0652560e+03   4.0000000e+00
   1.5009000e+04   1.0000000e+00   1.0000000e+00   6.0657560e+03   4.0000000e+00
   1.5009000e+04   1.0000000e+00   1.0000000e+00   6.0663380e+03   4.0000000e+00
   1.5009000e+04   1.0000000e+00   1.0000000e+00   6.0664910e+03   4.0000000e+00
   1.5009000e+04   1.0000000e+00   1.0000000e+00   6.0670290e+03   4.0000000e+00
   1.5009000e+04   1.0000000e+00   1.0000000e+00   6.0676640e+03   4.0000000e+00
   1.5009000e+04   1.0000000e+00   1.0000000e+00   6.0681840e+03   4.0000000e+00
   1.5009000e+04   1.0000000e+00   1.0000000e+00   6.0685520e+03   4.0000000e+00
   1.5009000e+04   1.0000000e+00   1.0000000e+00   6.0691880e+03   4.0000000e+00
   1.5009000e+04   1.0000000e+00   1.0000000e+00   6.0698290e+03   4.0000000e+00
   1.5009000e+04   1.0000000e+00   1.0000000e+00   6.0704260e+03   4.0000000e+00
   1.5009000e+04   1.0000000e+00   1.0000000e+00   6.0707610e+03   4.0000000e+00
   1.5009000e+04   1.0000000e+00   1.0000000e+00   6.0711960e+03   4.0000000e+00
   1.5009000e+04   1.0000000e+00   1.0000000e+00   6.0718080e+03   4.0000000e+00
   1.5009000e+04   1.0000000e+00   1.0000000e+00   6.0723500e+03   4.0000000e+00
   1.5009000e+04   1.0000000e+00   1.0000000e+00   6.0731310e+03   4.0000000e+00
   1.5009000e+04   1.0000000e+00   1.0000000e+00   6.0734960e+03   4.0000000e+00
   1.5009000e+04   1.0000000e+00   1.0000000e+00   6.0756140e+03   4.0000000e+00
   1.5009000e+04   1.0000000e+00   1.0000000e+00   6.1157350e+03   5.0000000e+00
   1.5009000e+04   1.0000000e+00   1.0000000e+00   6.1617360e+03   1.0000000e+00
   1.5009000e+04   1.0000000e+00   1.0000000e+00   6.1569090e+03   4.0000000e+00
   1.5009000e+04   1.0000000e+00   1.0000000e+00   6.1602690e+03   4.0000000e+00
   1.5009000e+04   1.0000000e+00   1.0000000e+00   6.1614170e+03   4.0000000e+00
   1.5009000e+04   1.0000000e+00   1.0000000e+00   6.2137370e+03   5.0000000e+00
   1.5009000e+04   1.0000000e+00   1.0000000e+00   6.3551520e+03   1.0000000e+00
   1.5009000e+04   1.0000000e+00   1.0000000e+00   6.3582480e+03   4.0000000e+00
   1.5009000e+04   1.0000000e+00   1.0000000e+00   6.3597030e+03   4.0000000e+00
   1.5009000e+04   1.0000000e+00   1.0000000e+00   6.3598900e+03   4.0000000e+00
   1.5009000e+04   1.0000000e+00   1.0000000e+00   6.3604200e+03   4.0000000e+00
   1.5009000e+04   1.0000000e+00   1.0000000e+00   6.3609630e+03   4.0000000e+00
   1.5009000e+04   1.0000000e+00   1.0000000e+00   6.3616050e+03   4.0000000e+00
   1.5009000e+04   1.0000000e+00   1.0000000e+00   6.3621480e+03   4.0000000e+00
   1.5009000e+04   1.0000000e+00   1.0000000e+00   6.3627480e+03   4.0000000e+00
   1.5009000e+04   1.0000000e+00   1.0000000e+00   6.3636730e+03   4.0000000e+00
   1.5009000e+04   1.0000000e+00   1.0000000e+00   6.3641360e+03   4.0000000e+00
   1.5009000e+04   1.0000000e+00   1.0000000e+00   6.3646550e+03   4.0000000e+00
   1.5009000e+04   1.0000000e+00   1.0000000e+00   6.3651040e+03   4.0000000e+00
   1.5009000e+04   1.0000000e+00   1.0000000e+00   6.3656870e+03   4.0000000e+00
   1.5009000e+04   1.0000000e+00   1.0000000e+00   6.3663670e+03   4.0000000e+00
   1.5009000e+04   1.0000000e+00   1.0000000e+00   6.3668820e+03   4.0000000e+00
   1.5009000e+04   1.0000000e+00   1.0000000e+00   6.3682130e+03   4.0000000e+00
   1.5009000e+04   1.0000000e+00   1.0000000e+00   6.3686960e+03   4.0000000e+00
   1.5009000e+04   1.0000000e+00   1.0000000e+00   6.4181530e+03   5.0000000e+00
   1.5009000e+04   1.0000000e+00   1.0000000e+00   6.4761540e+03   1.0000000e+00
   1.5009000e+04   1.0000000e+00   1.0000000e+00   6.4781020e+03   4.0000000e+00
   1.5009000e+04   1.0000000e+00   1.0000000e+00   6.4790050e+03   4.0000000e+00
   1.5009000e+04   1.0000000e+00   1.0000000e+00   6.4796300e+03   4.0000000e+00
   1.5009000e+04   1.0000000e+00   1.0000000e+00   6.4805920e+03   4.0000000e+00
   1.5009000e+04   1.0000000e+00   1.0000000e+00   6.4811230e+03   4.0000000e+00
   1.5009000e+04   1.0000000e+00   1.0000000e+00   6.4817080e+03   4.0000000e+00
   1.5009000e+04   1.0000000e+00   1.0000000e+00   6.4822850e+03   4.0000000e+00
   1.5009000e+04   1.0000000e+00   1.0000000e+00   6.4829440e+03   4.0000000e+00
   1.5009000e+04   1.0000000e+00   1.0000000e+00   6.4838810e+03   4.0000000e+00
   1.5009000e+04   1.0000000e+00   1.0000000e+00   6.4844050e+03   4.0000000e+00
   1.5009000e+04   1.0000000e+00   1.0000000e+00   6.4854490e+03   4.0000000e+00
   1.5009000e+04   1.0000000e+00   1.0000000e+00   6.4858640e+03   4.0000000e+00
   1.5009000e+04   1.0000000e+00   1.0000000e+00   6.4867780e+03   4.0000000e+00
   1.5009000e+04   1.0000000e+00   1.0000000e+00   6.4871680e+03   4.0000000e+00
   1.5009000e+04   1.0000000e+00   1.0000000e+00   6.5271550e+03   5.0000000e+00
   1.5009000e+04   1.0000000e+00   1.0000000e+00   6.9415150e+03   1.0000000e+00
   1.5009000e+04   1.0000000e+00   1.0000000e+00   6.9628320e+03   4.0000000e+00
   1.5009000e+04   1.0000000e+00   1.0000000e+00   6.9635150e+03   4.0000000e+00
   1.5009000e+04   1.0000000e+00   1.0000000e+00   6.9641160e+03   4.0000000e+00
   1.5009000e+04   1.0000000e+00   1.0000000e+00   6.9651260e+03   4.0000000e+00
   1.5009000e+04   1.0000000e+00   1.0000000e+00   6.9653640e+03   4.0000000e+00
   1.5009000e+04   1.0000000e+00   1.0000000e+00   6.9656850e+03   4.0000000e+00
   1.5009000e+04   1.0000000e+00   1.0000000e+00   6.9661670e+03   4.0000000e+00
   1.5009000e+04   1.0000000e+00   1.0000000e+00   6.9667160e+03   4.0000000e+00
   1.5009000e+04   1.0000000e+00   1.0000000e+00   6.9674360e+03   4.0000000e+00
   1.5009000e+04   1.0000000e+00   1.0000000e+00   6.9895160e+03   5.0000000e+00
   1.5009000e+04   1.0000000e+00   1.0000000e+00             Inf   6.0000000e+00
   1.5009000e+04   1.0000000e+00   3.0000000e+00   7.6124600e+02   3.0000000e+00
   1.5009000e+04   1.0000000e+00   3.0000000e+00   7.6356400e+02   4.0000000e+00
   1.5009000e+04   1.0000000e+00   3.0000000e+00   7.6494300e+02   4.0000000e+00
   1.5009000e+04   1.0000000e+00   3.0000000e+00   7.6673600e+02   4.0000000e+00
   1.5009000e+04   1.0000000e+00   3.0000000e+00   7.6718200e+02   4.0000000e+00
   1.5009000e+04   1.0000000e+00   3.0000000e+00   7.6772800e+02   4.0000000e+00
   1.5009000e+04   1.0000000e+00   3.0000000e+00   7.6831400e+02   4.0000000e+00
   1.5009000e+04   1.0000000e+00   3.0000000e+00   7.6858500e+02   4.0000000e+00
   1.5009000e+04   1.0000000e+00   3.0000000e+00   7.6888500e+02   4.0000000e+00
   1.5009000e+04   1.0000000e+00   3.0000000e+00   7.6966900e+02   4.0000000e+00
   1.5009000e+04   1.0000000e+00   3.0000000e+00   7.7045800e+02   4.0000000e+00
   1.5009000e+04   1.0000000e+00   3.0000000e+00   7.7149800e+02   4.0000000e+00
   1.5009000e+04   1.0000000e+00   3.0000000e+00   7.7204000e+02   4.0000000e+00
   1.5009000e+04   1.0000000e+00   3.0000000e+00   7.7280500e+02   4.0000000e+00
   1.5009000e+04   1.0000000e+00   3.0000000e+00   7.7346500e+02   4.0000000e+00
   1.5009000e+04   1.0000000e+00   3.0000000e+00   7.7397900e+02   4.0000000e+00
   1.5009000e+04   1.0000000e+00   3.0000000e+00   7.7512800e+02   4.0000000e+00
   1.5009000e+04   1.0000000e+00   3.0000000e+00   7.7551900e+02   4.0000000e+00
   1.5009000e+04   1.0000000e+00   3.0000000e+00   7.7677800e+02   4.0000000e+00
   1.5009000e+04   1.0000000e+00   3.0000000e+00   7.7729000e+02   4.0000000e+00
   1.5009000e+04   1.0000000e+00   3.0000000e+00   7.7788700e+02   4.0000000e+00
   1.5009000e+04   1.0000000e+00   3.0000000e+00   7.7999800e+02   4.0000000e+00
   1.5009000e+04   1.0000000e+00   3.0000000e+00   7.8103100e+02   4.0000000e+00
   1.5009000e+04   1.0000000e+00   3.0000000e+00   7.8146700e+02   4.0000000e+00
   1.5009000e+04   1.0000000e+00   3.0000000e+00   7.8343300e+02   4.0000000e+00
   1.5009000e+04   1.0000000e+00   3.0000000e+00   8.0924700e+02   5.0000000e+00
   1.5009000e+04   1.0000000e+00   3.0000000e+00   1.4769570e+03   3.0000000e+00
   1.5009000e+04   1.0000000e+00   3.0000000e+00   1.4887540e+03   4.0000000e+00
   1.5009000e+04   1.0000000e+00   3.0000000e+00   1.4895810e+03   4.0000000e+00
   1.5009000e+04   1.0000000e+00   3.0000000e+00   1.4901490e+03   4.0000000e+00
   1.5009000e+04   1.0000000e+00   3.0000000e+00   1.4907970e+03   4.0000000e+00
   1.5009000e+04   1.0000000e+00   3.0000000e+00   1.4913690e+03   4.0000000e+00
   1.5009000e+04   1.0000000e+00   3.0000000e+00   1.4916990e+03   4.0000000e+00
   1.5009000e+04   1.0000000e+00   3.0000000e+00   1.4930300e+03   4.0000000e+00
   1.5009000e+04   1.0000000e+00   3.0000000e+00   1.4935890e+03   4.0000000e+00
   1.5009000e+04   1.0000000e+00   3.0000000e+00   1.4941170e+03   4.0000000e+00
   1.5009000e+04   1.0000000e+00   3.0000000e+00   1.4943260e+03   4.0000000e+00
   1.5009000e+04   1.0000000e+00   3.0000000e+00   1.4948530e+03   4.0000000e+00
   1.5009000e+04   1.0000000e+00   3.0000000e+00   1.4952250e+03   4.0000000e+00
   1.5009000e+04   1.0000000e+00   3.0000000e+00   1.4957560e+03   4.0000000e+00
   1.5009000e+04   1.0000000e+00   3.0000000e+00   1.4964920e+03   4.0000000e+00
   1.5009000e+04   1.0000000e+00   3.0000000e+00   1.4972780e+03   4.0000000e+00
   1.5009000e+04   1.0000000e+00   3.0000000e+00   1.4978610e+03   4.0000000e+00
   1.5009000e+04   1.0000000e+00   3.0000000e+00   1.4981210e+03   4.0000000e+00
   1.5009000e+04   1.0000000e+00   3.0000000e+00   1.4988660e+03   4.0000000e+00
   1.5009000e+04   1.0000000e+00   3.0000000e+00   1.4995510e+03   4.0000000e+00
   1.5009000e+04   1.0000000e+00   3.0000000e+00   1.5004100e+03   4.0000000e+00
   1.5009000e+04   1.0000000e+00   3.0000000e+00   1.5045030e+03   4.0000000e+00
   1.5009000e+04   1.0000000e+00   3.0000000e+00   1.5369580e+03   5.0000000e+00
   1.5009000e+04   1.0000000e+00   3.0000000e+00   2.0509340e+03   3.0000000e+00
   1.5009000e+04   1.0000000e+00   3.0000000e+00   2.0460710e+03   4.0000000e+00
   1.5009000e+04   1.0000000e+00   3.0000000e+00   2.0652170e+03   4.0000000e+00
   1.5009000e+04   1.0000000e+00   3.0000000e+00   2.0661000e+03   4.0000000e+00
   1.5009000e+04   1.0000000e+00   3.0000000e+00   2.0666490e+03   4.0000000e+00
   1.5009000e+04   1.0000000e+00   3.0000000e+00   2.0672190e+03   4.0000000e+00
   1.5009000e+04   1.0000000e+00   3.0000000e+00   2.0676450e+03   4.0000000e+00
   1.5009000e+04   1.0000000e+00   3.0000000e+00   2.0683190e+03   4.0000000e+00
   1.5009000e+04   1.0000000e+00   3.0000000e+00   2.0687920e+03   4.0000000e+00
   1.5009000e+04   1.0000000e+00   3.0000000e+00   2.0694500e+03   4.0000000e+00
   1.5009000e+04   1.0000000e+00   3.0000000e+00   2.0700320e+03   4.0000000e+00
   1.5009000e+04   1.0000000e+00   3.0000000e+00   2.0709500e+03   4.0000000e+00
   1.5009000e+04   1.0000000e+00   3.0000000e+00   2.0715390e+03   4.0000000e+00
   1.5009000e+04   1.0000000e+00   3.0000000e+00   2.0721350e+03   4.0000000e+00
   1.5009000e+04   1.0000000e+00   3.0000000e+00   2.0726670e+03   4.0000000e+00
   1.5009000e+04   1.0000000e+00   3.0000000e+00   2.0732230e+03   4.0000000e+00
   1.5009000e+04   1.0000000e+00   3.0000000e+00   2.0735000e+03   4.0000000e+00
   1.5009000e+04   1.0000000e+00   3.0000000e+00   2.0739710e+03   4.0000000e+00
   1.5009000e+04   1.0000000e+00   3.0000000e+00   2.0742720e+03   4.0000000e+00
   1.5009000e+04   1.0000000e+00   3.0000000e+00   2.0751120e+03   4.0000000e+00
   1.5009000e+04   1.0000000e+00   3.0000000e+00   2.0753900e+03   4.0000000e+00
   1.5009000e+04   1.0000000e+00   3.0000000e+00   2.0756650e+03   4.0000000e+00
   1.5009000e+04   1.0000000e+00   3.0000000e+00   2.0768340e+03   4.0000000e+00
   1.5009000e+04   1.0000000e+00   3.0000000e+00   2.0772820e+03   4.0000000e+00
   1.5009000e+04   1.0000000e+00   3.0000000e+00   2.0781870e+03   4.0000000e+00
   1.5009000e+04   1.0000000e+00   3.0000000e+00   2.0785080e+03   4.0000000e+00
   1.5009000e+04   1.0000000e+00   3.0000000e+00   2.0788800e+03   4.0000000e+00
   1.5009000e+04   1.0000000e+00   3.0000000e+00   2.0795290e+03   4.0000000e+00
   1.5009000e+04   1.0000000e+00   3.0000000e+00   2.0805600e+03   4.0000000e+00
   1.5009000e+04   1.0000000e+00   3.0000000e+00   2.0807320e+03   4.0000000e+00
   1.5009000e+04   1.0000000e+00   3.0000000e+00   2.0823130e+03   4.0000000e+00
   1.5009000e+04   1.0000000e+00   3.0000000e+00   2.1019350e+03   5.0000000e+00
   1.5009000e+04   1.0000000e+00   3.0000000e+00   2.1519360e+03   3.0000000e+00
   1.5009000e+04   1.0000000e+00   3.0000000e+00   2.1543000e+03   4.0000000e+00
   1.5009000e+04   1.0000000e+00   3.0000000e+00   2.1560050e+03   4.0000000e+00
   1.5009000e+04   1.0000000e+00   3.0000000e+00   2.1565500e+03   4.0000000e+00
   1.5009000e+04   1.0000000e+00   3.0000000e+00   2.1573840e+03   4.0000000e+00
   1.5009000e+04   1.0000000e+00   3.0000000e+00   2.1582820e+03   4.0000000e+00
   1.5009000e+04   1.0000000e+00   3.0000000e+00   2.1586570e+03   4.0000000e+00
   1.5009000e+04   1.0000000e+00   3.0000000e+00   2.1595040e+03   4.0000000e+00
   1.5009000e+04   1.0000000e+00   3.0000000e+00   2.1602010e+03   4.0000000e+00
   1.5009000e+04   1.0000000e+00   3.0000000e+00   2.1619150e+03   4.0000000e+00
   1.5009000e+04   1.0000000e+00   3.0000000e+00   2.1625730e+03   4.0000000e+00
   1.5009000e+04   1.0000000e+00   3.0000000e+00   2.1631710e+03   4.0000000e+00
   1.5009000e+04   1.0000000e+00   3.0000000e+00   2.1637290e+03   4.0000000e+00
   1.5009000e+04   1.0000000e+00   3.0000000e+00   2.1644080e+03   4.0000000e+00
   1.5009000e+04   1.0000000e+00   3.0000000e+00   2.1659700e+03   4.0000000e+00
   1.5009000e+04   1.0000000e+00   3.0000000e+00   2.1667190e+03   4.0000000e+00
   1.5009000e+04   1.0000000e+00   3.0000000e+00   2.1671470e+03   4.0000000e+00
   1.5009000e+04   1.0000000e+00   3.0000000e+00   2.1710070e+03   4.0000000e+00
   1.5009000e+04   1.0000000e+00   3.0000000e+00   2.1714610e+03   4.0000000e+00
   1.5009000e+04   1.0000000e+00   3.0000000e+00   2.2039370e+03   5.0000000e+00
   1.5009000e+04   1.0000000e+00   3.0000000e+00   2.3567050e+03   3.0000000e+00
   1.5009000e+04   1.0000000e+00   3.0000000e+00   2.3640380e+03   4.0000000e+00
   1.5009000e+04   1.0000000e+00   3.0000000e+00   2.3654880e+03   4.0000000e+00
   1.5009000e+04   1.0000000e+00   3.0000000e+00   2.3663250e+03   4.0000000e+00
   1.5009000e+04   1.0000000e+00   3.0000000e+00   2.3673120e+03   4.0000000e+00
   1.5009000e+04   1.0000000e+00   3.0000000e+00   2.3676410e+03   4.0000000e+00
   1.5009000e+04   1.0000000e+00   3.0000000e+00   2.3683080e+03   4.0000000e+00
   1.5009000e+04   1.0000000e+00   3.0000000e+00   2.3688970e+03   4.0000000e+00
   1.5009000e+04   1.0000000e+00   3.0000000e+00   2.3690940e+03   4.0000000e+00
   1.5009000e+04   1.0000000e+00   3.0000000e+00   2.3694520e+03   4.0000000e+00
   1.5009000e+04   1.0000000e+00   3.0000000e+00   2.3700810e+03   4.0000000e+00
   1.5009000e+04   1.0000000e+00   3.0000000e+00   2.3704290e+03   4.0000000e+00
   1.5009000e+04   1.0000000e+00   3.0000000e+00   2.3712230e+03   4.0000000e+00
   1.5009000e+04   1.0000000e+00   3.0000000e+00   2.3716440e+03   4.0000000e+00
   1.5009000e+04   1.0000000e+00   3.0000000e+00   2.3722480e+03   4.0000000e+00
   1.5009000e+04   1.0000000e+00   3.0000000e+00   2.3729490e+03   4.0000000e+00
   1.5009000e+04   1.0000000e+00   3.0000000e+00   2.3737300e+03   4.0000000e+00
   1.5009000e+04   1.0000000e+00   3.0000000e+00   2.3745030e+03   4.0000000e+00
   1.5009000e+04   1.0000000e+00   3.0000000e+00   2.3750780e+03   4.0000000e+00
   1.5009000e+04   1.0000000e+00   3.0000000e+00   2.3757640e+03   4.0000000e+00
   1.5009000e+04   1.0000000e+00   3.0000000e+00   2.3762730e+03   4.0000000e+00
   1.5009000e+04   1.0000000e+00   3.0000000e+00   2.3766950e+03   4.0000000e+00
   1.5009000e+04   1.0000000e+00   3.0000000e+00   2.3772040e+03   4.0000000e+00
   1.5009000e+04   1.0000000e+00   3.0000000e+00   2.3778490e+03   4.0000000e+00
   1.5009000e+04   1.0000000e+00   3.0000000e+00   2.3785280e+03   4.0000000e+00
   1.5009000e+04   1.0000000e+00   3.0000000e+00   2.3787650e+03   4.0000000e+00
   1.5009000e+04   1.0000000e+00   3.0000000e+00   2.3799100e+03   4.0000000e+00
   1.5009000e+04   1.0000000e+00   3.0000000e+00   2.4137060e+03   5.0000000e+00
   1.5009000e+04   1.0000000e+00   3.0000000e+00   3.9606200e+03   3.0000000e+00
   1.5009000e+04   1.0000000e+00   3.0000000e+00   3.9660020e+03   4.0000000e+00
   1.5009000e+04   1.0000000e+00   3.0000000e+00   3.9667230e+03   4.0000000e+00
   1.5009000e+04   1.0000000e+00   3.0000000e+00   3.9674950e+03   4.0000000e+00
   1.5009000e+04   1.0000000e+00   3.0000000e+00   3.9679460e+03   4.0000000e+00
   1.5009000e+04   1.0000000e+00   3.0000000e+00   3.9685920e+03   4.0000000e+00
   1.5009000e+04   1.0000000e+00   3.0000000e+00   3.9690060e+03   4.0000000e+00
   1.5009000e+04   1.0000000e+00   3.0000000e+00   3.9694470e+03   4.0000000e+00
   1.5009000e+04   1.0000000e+00   3.0000000e+00   3.9700110e+03   4.0000000e+00
   1.5009000e+04   1.0000000e+00   3.0000000e+00   3.9703770e+03   4.0000000e+00
   1.5009000e+04   1.0000000e+00   3.0000000e+00   3.9712430e+03   4.0000000e+00
   1.5009000e+04   1.0000000e+00   3.0000000e+00   3.9717140e+03   4.0000000e+00
   1.5009000e+04   1.0000000e+00   3.0000000e+00   3.9724070e+03   4.0000000e+00
   1.5009000e+04   1.0000000e+00   3.0000000e+00   3.9731820e+03   4.0000000e+00
   1.5009000e+04   1.0000000e+00   3.0000000e+00   3.9735820e+03   4.0000000e+00
   1.5009000e+04   1.0000000e+00   3.0000000e+00   3.9742710e+03   4.0000000e+00
   1.5009000e+04   1.0000000e+00   3.0000000e+00   3.9750630e+03   4.0000000e+00
   1.5009000e+04   1.0000000e+00   3.0000000e+00   3.9755600e+03   4.0000000e+00
   1.5009000e+04   1.0000000e+00   3.0000000e+00   3.9760550e+03   4.0000000e+00
   1.5009000e+04   1.0000000e+00   3.0000000e+00   3.9766840e+03   4.0000000e+00
   1.5009000e+04   1.0000000e+00   3.0000000e+00   3.9771710e+03   4.0000000e+00
   1.5009000e+04   1.0000000e+00   3.0000000e+00   3.9780830e+03   4.0000000e+00
   1.5009000e+04   1.0000000e+00   3.0000000e+00   3.9801010e+03   4.0000000e+00
   1.5009000e+04   1.0000000e+00   3.0000000e+00   3.9806930e+03   4.0000000e+00
   1.5009000e+04   1.0000000e+00   3.0000000e+00   3.9821520e+03   4.0000000e+00
   1.5009000e+04   1.0000000e+00   3.0000000e+00   3.9828190e+03   4.0000000e+00
   1.5009000e+04   1.0000000e+00   3.0000000e+00   3.9831550e+03   4.0000000e+00
   1.5009000e+04   1.0000000e+00   3.0000000e+00   3.9833770e+03   4.0000000e+00
   1.5009000e+04   1.0000000e+00   3.0000000e+00   3.9840470e+03   4.0000000e+00
   1.5009000e+04   1.0000000e+00   3.0000000e+00   3.9842420e+03   4.0000000e+00
   1.5009000e+04   1.0000000e+00   3.0000000e+00   4.0176210e+03   5.0000000e+00
   1.5009000e+04   1.0000000e+00   3.0000000e+00   4.9396460e+03   3.0000000e+00
   1.5009000e+04   1.0000000e+00   3.0000000e+00   4.9479880e+03   4.0000000e+00
   1.5009000e+04   1.0000000e+00   3.0000000e+00   4.9489940e+03   4.0000000e+00
   1.5009000e+04   1.0000000e+00   3.0000000e+00   4.9504230e+03   4.0000000e+00
   1.5009000e+04   1.0000000e+00   3.0000000e+00   4.9521860e+03   4.0000000e+00
   1.5009000e+04   1.0000000e+00   3.0000000e+00   4.9527840e+03   4.0000000e+00
   1.5009000e+04   1.0000000e+00   3.0000000e+00   4.9540790e+03   4.0000000e+00
   1.5009000e+04   1.0000000e+00   3.0000000e+00   4.9546690e+03   4.0000000e+00
   1.5009000e+04   1.0000000e+00   3.0000000e+00   4.9552410e+03   4.0000000e+00
   1.5009000e+04   1.0000000e+00   3.0000000e+00   4.9562610e+03   4.0000000e+00
   1.5009000e+04   1.0000000e+00   3.0000000e+00   4.9568550e+03   4.0000000e+00
   1.5009000e+04   1.0000000e+00   3.0000000e+00   4.9572010e+03   4.0000000e+00
   1.5009000e+04   1.0000000e+00   3.0000000e+00   4.9575340e+03   4.0000000e+00
   1.5009000e+04   1.0000000e+00   3.0000000e+00   4.9578250e+03   4.0000000e+00
   1.5009000e+04   1.0000000e+00   3.0000000e+00   4.9589970e+03   4.0000000e+00
   1.5009000e+04   1.0000000e+00   3.0000000e+00   4.9602880e+03   4.0000000e+00
   1.5009000e+04   1.0000000e+00   3.0000000e+00   4.9613980e+03   4.0000000e+00
   1.5009000e+04   1.0000000e+00   3.0000000e+00   4.9618180e+03   4.0000000e+00
   1.5009000e+04   1.0000000e+00   3.0000000e+00   4.9637110e+03   4.0000000e+00
   1.5009000e+04   1.0000000e+00   3.0000000e+00   4.9644770e+03   4.0000000e+00
   1.5009000e+04   1.0000000e+00   3.0000000e+00   4.9650850e+03   4.0000000e+00
   1.5009000e+04   1.0000000e+00   3.0000000e+00   4.9651250e+03   4.0000000e+00
   1.5009000e+04   1.0000000e+00   3.0000000e+00   4.9667030e+03   4.0000000e+00
   1.5009000e+04   1.0000000e+00   3.0000000e+00   4.9691350e+03   4.0000000e+00
   1.5009000e+04   1.0000000e+00   3.0000000e+00   4.9976470e+03   5.0000000e+00
   1.5009000e+04   1.0000000e+00   3.0000000e+00   5.2272520e+03   3.0000000e+00
   1.5009000e+04   1.0000000e+00   3.0000000e+00   5.2403070e+03   4.0000000e+00
   1.5009000e+04   1.0000000e+00   3.0000000e+00   5.2407870e+03   4.0000000e+00
   1.5009000e+04   1.0000000e+00   3.0000000e+00   5.2417230e+03   4.0000000e+00
   1.5009000e+04   1.0000000e+00   3.0000000e+00   5.2423040e+03   4.0000000e+00
   1.5009000e+04   1.0000000e+00   3.0000000e+00   5.2431620e+03   4.0000000e+00
   1.5009000e+04   1.0000000e+00   3.0000000e+00   5.2443630e+03   4.0000000e+00
   1.5009000e+04   1.0000000e+00   3.0000000e+00   5.2454870e+03   4.0000000e+00
   1.5009000e+04   1.0000000e+00   3.0000000e+00   5.2469180e+03   4.0000000e+00
   1.5009000e+04   1.0000000e+00   3.0000000e+00   5.2480060e+03   4.0000000e+00
   1.5009000e+04   1.0000000e+00   3.0000000e+00   5.2488210e+03   4.0000000e+00
   1.5009000e+04   1.0000000e+00   3.0000000e+00   5.2495460e+03   4.0000000e+00
   1.5009000e+04   1.0000000e+00   3.0000000e+00   5.2499910e+03   4.0000000e+00
   1.5009000e+04   1.0000000e+00   3.0000000e+00   5.2508680e+03   4.0000000e+00
   1.5009000e+04   1.0000000e+00   3.0000000e+00   5.2516620e+03   4.0000000e+00
   1.5009000e+04   1.0000000e+00   3.0000000e+00   5.2532130e+03   4.0000000e+00
   1.5009000e+04   1.0000000e+00   3.0000000e+00   5.2535490e+03   4.0000000e+00
   1.5009000e+04   1.0000000e+00   3.0000000e+00   5.2538050e+03   4.0000000e+00
   1.5009000e+04   1.0000000e+00   3.0000000e+00   5.2553190e+03   4.0000000e+00
   1.5009000e+04   1.0000000e+00   3.0000000e+00   5.2557200e+03   4.0000000e+00
   1.5009000e+04   1.0000000e+00   3.0000000e+00   5.2882530e+03   5.0000000e+00
   1.5009000e+04   1.0000000e+00   3.0000000e+00   5.8041130e+03   3.0000000e+00
   1.5009000e+04   1.0000000e+00   3.0000000e+00   5.8196640e+03   4.0000000e+00
   1.5009000e+04   1.0000000e+00   3.0000000e+00   5.8203620e+03   4.0000000e+00
   1.5009000e+04   1.0000000e+00   3.0000000e+00   5.8209190e+03   4.0000000e+00
   1.5009000e+04   1.0000000e+00   3.0000000e+00   5.8218100e+03   4.0000000e+00
   1.5009000e+04   1.0000000e+00   3.0000000e+00   5.8221390e+03   4.0000000e+00
   1.5009000e+04   1.0000000e+00   3.0000000e+00   5.8226880e+03   4.0000000e+00
   1.5009000e+04   1.0000000e+00   3.0000000e+00   5.8231390e+03   4.0000000e+00
   1.5009000e+04   1.0000000e+00   3.0000000e+00   5.8239670e+03   4.0000000e+00
   1.5009000e+04   1.0000000e+00   3.0000000e+00   5.8245850e+03   4.0000000e+00
   1.5009000e+04   1.0000000e+00   3.0000000e+00   5.8247580e+03   4.0000000e+00
   1.5009000e+04   1.0000000e+00   3.0000000e+00   5.8248350e+03   4.0000000e+00
   1.5009000e+04   1.0000000e+00   3.0000000e+00   5.8256860e+03   4.0000000e+00
   1.5009000e+04   1.0000000e+00   3.0000000e+00   5.8263340e+03   4.0000000e+00
   1.5009000e+04   1.0000000e+00   3.0000000e+00   5.8267980e+03   4.0000000e+00
   1.5009000e+04   1.0000000e+00   3.0000000e+00   5.8270740e+03   4.0000000e+00
   1.5009000e+04   1.0000000e+00   3.0000000e+00   5.8273320e+03   4.0000000e+00
   1.5009000e+04   1.0000000e+00   3.0000000e+00   5.8278870e+03   4.0000000e+00
   1.5009000e+04   1.0000000e+00   3.0000000e+00   5.8285050e+03   4.0000000e+00
   1.5009000e+04   1.0000000e+00   3.0000000e+00   5.8293180e+03   4.0000000e+00
   1.5009000e+04   1.0000000e+00   3.0000000e+00   5.8297230e+03   4.0000000e+00
   1.5009000e+04   1.0000000e+00   3.0000000e+00   5.8308350e+03   4.0000000e+00
   1.5009000e+04   1.0000000e+00   3.0000000e+00   5.8309730e+03   4.0000000e+00
   1.5009000e+04   1.0000000e+00   3.0000000e+00   5.8601140e+03   5.0000000e+00
   1.5009000e+04   1.0000000e+00   3.0000000e+00   6.7060640e+03   3.0000000e+00
   1.5009000e+04   1.0000000e+00   3.0000000e+00   6.7138640e+03   4.0000000e+00
   1.5009000e+04   1.0000000e+00   3.0000000e+00   6.7144970e+03   4.0000000e+00
   1.5009000e+04   1.0000000e+00   3.0000000e+00   6.7151670e+03   4.0000000e+00
   1.5009000e+04   1.0000000e+00   3.0000000e+00   6.7158530e+03   4.0000000e+00
   1.5009000e+04   1.0000000e+00   3.0000000e+00   6.7169270e+03   4.0000000e+00
   1.5009000e+04   1.0000000e+00   3.0000000e+00   6.7183530e+03   4.0000000e+00
   1.5009000e+04   1.0000000e+00   3.0000000e+00   6.7194180e+03   4.0000000e+00
   1.5009000e+04   1.0000000e+00   3.0000000e+00   6.7196390e+03   4.0000000e+00
   1.5009000e+04   1.0000000e+00   3.0000000e+00   6.7213430e+03   4.0000000e+00
   1.5009000e+04   1.0000000e+00   3.0000000e+00   6.7219410e+03   4.0000000e+00
   1.5009000e+04   1.0000000e+00   3.0000000e+00   6.7228750e+03   4.0000000e+00
   1.5009000e+04   1.0000000e+00   3.0000000e+00   6.7235070e+03   4.0000000e+00
   1.5009000e+04   1.0000000e+00   3.0000000e+00   6.7243450e+03   4.0000000e+00
   1.5009000e+04   1.0000000e+00   3.0000000e+00   6.7250940e+03   4.0000000e+00
   1.5009000e+04   1.0000000e+00   3.0000000e+00   6.7258610e+03   4.0000000e+00
   1.5009000e+04   1.0000000e+00   3.0000000e+00   6.7265340e+03   4.0000000e+00
   1.5009000e+04   1.0000000e+00   3.0000000e+00   6.7275380e+03   4.0000000e+00
   1.5009000e+04   1.0000000e+00   3.0000000e+00   6.7281470e+03   4.0000000e+00
   1.5009000e+04   1.0000000e+00   3.0000000e+00   6.7298460e+03   4.0000000e+00
   1.5009000e+04   1.0000000e+00   3.0000000e+00   6.7304850e+03   4.0000000e+00
   1.5009000e+04   1.0000000e+00   3.0000000e+00   6.7680650e+03   5.0000000e+00
   1.5009000e+04   1.0000000e+00   3.0000000e+00             Inf   6.0000000e+00
   1.5009000e+04   2.0000000e+00   1.0000000e+00   3.9002000e+01   1.0000000e+00
   1.5009000e+04   2.0000000e+00   1.0000000e+00   3.9111000e+01   4.0000000e+00
   1.5009000e+04   2.0000000e+00   1.0000000e+00   4.3357000e+01   4.0000000e+00
   1.5009000e+04   2.0000000e+00   1.0000000e+00   4.4180000e+01   4.0000000e+00
   1.5009000e+04   2.0000000e+00   1.0000000e+00   4.4797000e+01   4.0000000e+00
   1.5009000e+04   2.0000000e+00   1.0000000e+00   4.5288000e+01   4.0000000e+00
   1.5009000e+04   2.0000000e+00   1.0000000e+00   4.5709000e+01   4.0000000e+00
   1.5009000e+04   2.0000000e+00   1.0000000e+00   4.5866000e+01   4.0000000e+00
   1.5009000e+04   2.0000000e+00   1.0000000e+00   4.6221000e+01   4.0000000e+00
   1.5009000e+04   2.0000000e+00   1.0000000e+00   4.6481000e+01   4.0000000e+00
   1.5009000e+04   2.0000000e+00   1.0000000e+00   4.7221000e+01   4.0000000e+00
   1.5009000e+04   2.0000000e+00   1.0000000e+00   4.8053000e+01   4.0000000e+00
   1.5009000e+04   2.0000000e+00   1.0000000e+00   4.8482000e+01   4.0000000e+00
   1.5009000e+04   2.0000000e+00   1.0000000e+00   4.8892000e+01   4.0000000e+00
   1.5009000e+04   2.0000000e+00   1.0000000e+00   4.9470000e+01   4.0000000e+00
   1.5009000e+04   2.0000000e+00   1.0000000e+00   5.0315000e+01   4.0000000e+00
   1.5009000e+04   2.0000000e+00   1.0000000e+00   5.0533000e+01   4.0000000e+00
   1.5009000e+04   2.0000000e+00   1.0000000e+00   5.0859000e+01   4.0000000e+00
   1.5009000e+04   2.0000000e+00   1.0000000e+00   5.1531000e+01   4.0000000e+00
   1.5009000e+04   2.0000000e+00   1.0000000e+00   5.2674000e+01   4.0000000e+00
   1.5009000e+04   2.0000000e+00   1.0000000e+00   5.3284000e+01   4.0000000e+00
   1.5009000e+04   2.0000000e+00   1.0000000e+00   5.3877000e+01   4.0000000e+00
   1.5009000e+04   2.0000000e+00   1.0000000e+00   5.4249000e+01   4.0000000e+00
   1.5009000e+04   2.0000000e+00   1.0000000e+00   5.7240000e+01   4.0000000e+00
   1.5009000e+04   2.0000000e+00   1.0000000e+00   5.8601000e+01   4.0000000e+00
   1.5009000e+04   2.0000000e+00   1.0000000e+00   7.4805000e+01   4.0000000e+00
   1.5009000e+04   2.0000000e+00   1.0000000e+00   8.7003000e+01   5.0000000e+00
   1.5009000e+04   2.0000000e+00   1.0000000e+00   1.9257400e+02   1.0000000e+00
   1.5009000e+04   2.0000000e+00   1.0000000e+00   1.8966600e+02   4.0000000e+00
   1.5009000e+04   2.0000000e+00   1.0000000e+00   1.9028800e+02   4.0000000e+00
   1.5009000e+04   2.0000000e+00   1.0000000e+00   1.9568100e+02   4.0000000e+00
   1.5009000e+04   2.0000000e+00   1.0000000e+00   1.9639500e+02   4.0000000e+00
   1.5009000e+04   2.0000000e+00   1.0000000e+00   1.9707000e+02   4.0000000e+00
   1.5009000e+04   2.0000000e+00   1.0000000e+00   1.9748800e+02   4.0000000e+00
   1.5009000e+04   2.0000000e+00   1.0000000e+00   1.9784800e+02   4.0000000e+00
   1.5009000e+04   2.0000000e+00   1.0000000e+00   1.9833800e+02   4.0000000e+00
   1.5009000e+04   2.0000000e+00   1.0000000e+00   1.9925000e+02   4.0000000e+00
   1.5009000e+04   2.0000000e+00   1.0000000e+00   1.9999200e+02   4.0000000e+00
   1.5009000e+04   2.0000000e+00   1.0000000e+00   2.0052500e+02   4.0000000e+00
   1.5009000e+04   2.0000000e+00   1.0000000e+00   2.0106500e+02   4.0000000e+00
   1.5009000e+04   2.0000000e+00   1.0000000e+00   2.0150000e+02   4.0000000e+00
   1.5009000e+04   2.0000000e+00   1.0000000e+00   2.0167300e+02   4.0000000e+00
   1.5009000e+04   2.0000000e+00   1.0000000e+00   2.0277300e+02   4.0000000e+00
   1.5009000e+04   2.0000000e+00   1.0000000e+00   2.0310200e+02   4.0000000e+00
   1.5009000e+04   2.0000000e+00   1.0000000e+00   2.0360100e+02   4.0000000e+00
   1.5009000e+04   2.0000000e+00   1.0000000e+00   2.5457500e+02   5.0000000e+00
   1.5009000e+04   2.0000000e+00   1.0000000e+00   4.0257800e+02   1.0000000e+00
   1.5009000e+04   2.0000000e+00   1.0000000e+00   4.1002100e+02   4.0000000e+00
   1.5009000e+04   2.0000000e+00   1.0000000e+00   4.1042000e+02   4.0000000e+00
   1.5009000e+04   2.0000000e+00   1.0000000e+00   4.1070600e+02   4.0000000e+00
   1.5009000e+04   2.0000000e+00   1.0000000e+00   4.1093700e+02   4.0000000e+00
   1.5009000e+04   2.0000000e+00   1.0000000e+00   4.1156100e+02   4.0000000e+00
   1.5009000e+04   2.0000000e+00   1.0000000e+00   4.1215500e+02   4.0000000e+00
   1.5009000e+04   2.0000000e+00   1.0000000e+00   4.1262300e+02   4.0000000e+00
   1.5009000e+04   2.0000000e+00   1.0000000e+00   4.1306500e+02   4.0000000e+00
   1.5009000e+04   2.0000000e+00   1.0000000e+00   4.1354400e+02   4.0000000e+00
   1.5009000e+04   2.0000000e+00   1.0000000e+00   4.1401200e+02   4.0000000e+00
   1.5009000e+04   2.0000000e+00   1.0000000e+00   4.1451400e+02   4.0000000e+00
   1.5009000e+04   2.0000000e+00   1.0000000e+00   4.1516500e+02   4.0000000e+00
   1.5009000e+04   2.0000000e+00   1.0000000e+00   4.1574300e+02   4.0000000e+00
   1.5009000e+04   2.0000000e+00   1.0000000e+00   4.1642200e+02   4.0000000e+00
   1.5009000e+04   2.0000000e+00   1.0000000e+00   4.6057900e+02   5.0000000e+00
   1.5009000e+04   2.0000000e+00   1.0000000e+00   6.0358100e+02   1.0000000e+00
   1.5009000e+04   2.0000000e+00   1.0000000e+00   6.1368700e+02   4.0000000e+00
   1.5009000e+04   2.0000000e+00   1.0000000e+00   6.1412600e+02   4.0000000e+00
   1.5009000e+04   2.0000000e+00   1.0000000e+00   6.1456200e+02   4.0000000e+00
   1.5009000e+04   2.0000000e+00   1.0000000e+00   6.1546000e+02   4.0000000e+00
   1.5009000e+04   2.0000000e+00   1.0000000e+00   6.1578900e+02   4.0000000e+00
   1.5009000e+04   2.0000000e+00   1.0000000e+00   6.1604100e+02   4.0000000e+00
   1.5009000e+04   2.0000000e+00   1.0000000e+00   6.1669400e+02   4.0000000e+00
   1.5009000e+04   2.0000000e+00   1.0000000e+00   6.1739300e+02   4.0000000e+00
   1.5009000e+04   2.0000000e+00   1.0000000e+00   6.1798200e+02   4.0000000e+00
   1.5009000e+04   2.0000000e+00   1.0000000e+00   6.5458200e+02   5.0000000e+00
   1.5009000e+04   2.0000000e+00   1.0000000e+00   7.0658300e+02   1.0000000e+00
   1.5009000e+04   2.0000000e+00   1.0000000e+00   7.1060900e+02   4.0000000e+00
   1.5009000e+04   2.0000000e+00   1.0000000e+00   7.1226000e+02   4.0000000e+00
   1.5009000e+04   2.0000000e+00   1.0000000e+00   7.1258800e+02   4.0000000e+00
   1.5009000e+04   2.0000000e+00   1.0000000e+00   7.1280200e+02   4.0000000e+00
   1.5009000e+04   2.0000000e+00   1.0000000e+00   7.1311700e+02   4.0000000e+00
   1.5009000e+04   2.0000000e+00   1.0000000e+00   7.1337900e+02   4.0000000e+00
   1.5009000e+04   2.0000000e+00   1.0000000e+00   7.1349300e+02   4.0000000e+00
   1.5009000e+04   2.0000000e+00   1.0000000e+00   7.1386300e+02   4.0000000e+00
   1.5009000e+04   2.0000000e+00   1.0000000e+00   7.1423900e+02   4.0000000e+00
   1.5009000e+04   2.0000000e+00   1.0000000e+00   7.1476400e+02   4.0000000e+00
   1.5009000e+04   2.0000000e+00   1.0000000e+00   7.1557300e+02   4.0000000e+00
   1.5009000e+04   2.0000000e+00   1.0000000e+00   7.1610300e+02   4.0000000e+00
   1.5009000e+04   2.0000000e+00   1.0000000e+00   7.1651300e+02   4.0000000e+00
   1.5009000e+04   2.0000000e+00   1.0000000e+00   7.1688900e+02   4.0000000e+00
   1.5009000e+04   2.0000000e+00   1.0000000e+00   7.5458400e+02   5.0000000e+00
   1.5009000e+04   2.0000000e+00   1.0000000e+00   8.4411300e+02   1.0000000e+00
   1.5009000e+04   2.0000000e+00   1.0000000e+00   8.5075300e+02   4.0000000e+00
   1.5009000e+04   2.0000000e+00   1.0000000e+00   8.5134300e+02   4.0000000e+00
   1.5009000e+04   2.0000000e+00   1.0000000e+00   8.5240900e+02   4.0000000e+00
   1.5009000e+04   2.0000000e+00   1.0000000e+00   8.5308900e+02   4.0000000e+00
   1.5009000e+04   2.0000000e+00   1.0000000e+00   8.5342600e+02   4.0000000e+00
   1.5009000e+04   2.0000000e+00   1.0000000e+00   8.5376000e+02   4.0000000e+00
   1.5009000e+04   2.0000000e+00   1.0000000e+00   8.5445600e+02   4.0000000e+00
   1.5009000e+04   2.0000000e+00   1.0000000e+00   8.5498500e+02   4.0000000e+00
   1.5009000e+04   2.0000000e+00   1.0000000e+00   8.5559000e+02   4.0000000e+00
   1.5009000e+04   2.0000000e+00   1.0000000e+00   8.5604500e+02   4.0000000e+00
   1.5009000e+04   2.0000000e+00   1.0000000e+00   8.5634400e+02   4.0000000e+00
   1.5009000e+04   2.0000000e+00   1.0000000e+00   8.5768500e+02   4.0000000e+00
   1.5009000e+04   2.0000000e+00   1.0000000e+00   9.0711400e+02   5.0000000e+00
   1.5009000e+04   2.0000000e+00   1.0000000e+00   9.3711400e+02   1.0000000e+00
   1.5009000e+04   2.0000000e+00   1.0000000e+00   9.3537800e+02   4.0000000e+00
   1.5009000e+04   2.0000000e+00   1.0000000e+00   9.3669800e+02   4.0000000e+00
   1.5009000e+04   2.0000000e+00   1.0000000e+00   9.3763700e+02   4.0000000e+00
   1.5009000e+04   2.0000000e+00   1.0000000e+00   9.3839200e+02   4.0000000e+00
   1.5009000e+04   2.0000000e+00   1.0000000e+00   9.3908000e+02   4.0000000e+00
   1.5009000e+04   2.0000000e+00   1.0000000e+00   9.3965000e+02   4.0000000e+00
   1.5009000e+04   2.0000000e+00   1.0000000e+00   9.3994800e+02   4.0000000e+00
   1.5009000e+04   2.0000000e+00   1.0000000e+00   9.4059000e+02   4.0000000e+00
   1.5009000e+04   2.0000000e+00   1.0000000e+00   9.4090600e+02   4.0000000e+00
   1.5009000e+04   2.0000000e+00   1.0000000e+00   9.4118800e+02   4.0000000e+00
   1.5009000e+04   2.0000000e+00   1.0000000e+00   9.4192300e+02   4.0000000e+00
   1.5009000e+04   2.0000000e+00   1.0000000e+00   9.4271000e+02   4.0000000e+00
   1.5009000e+04   2.0000000e+00   1.0000000e+00   9.4310100e+02   4.0000000e+00
   1.5009000e+04   2.0000000e+00   1.0000000e+00   9.4378200e+02   4.0000000e+00
   1.5009000e+04   2.0000000e+00   1.0000000e+00   9.4506000e+02   4.0000000e+00
   1.5009000e+04   2.0000000e+00   1.0000000e+00   9.8611500e+02   5.0000000e+00
   1.5009000e+04   2.0000000e+00   1.0000000e+00   1.2434190e+03   1.0000000e+00
   1.5009000e+04   2.0000000e+00   1.0000000e+00   1.2470850e+03   4.0000000e+00
   1.5009000e+04   2.0000000e+00   1.0000000e+00   1.2483170e+03   4.0000000e+00
   1.5009000e+04   2.0000000e+00   1.0000000e+00   1.2488960e+03   4.0000000e+00
   1.5009000e+04   2.0000000e+00   1.0000000e+00   1.2491410e+03   4.0000000e+00
   1.5009000e+04   2.0000000e+00   1.0000000e+00   1.2494850e+03   4.0000000e+00
   1.5009000e+04   2.0000000e+00   1.0000000e+00   1.2498650e+03   4.0000000e+00
   1.5009000e+04   2.0000000e+00   1.0000000e+00   1.2504280e+03   4.0000000e+00
   1.5009000e+04   2.0000000e+00   1.0000000e+00   1.2509570e+03   4.0000000e+00
   1.5009000e+04   2.0000000e+00   1.0000000e+00   1.2514540e+03   4.0000000e+00
   1.5009000e+04   2.0000000e+00   1.0000000e+00   1.2518120e+03   4.0000000e+00
   1.5009000e+04   2.0000000e+00   1.0000000e+00   1.2528500e+03   4.0000000e+00
   1.5009000e+04   2.0000000e+00   1.0000000e+00   1.2532300e+03   4.0000000e+00
   1.5009000e+04   2.0000000e+00   1.0000000e+00   1.3074200e+03   5.0000000e+00
   1.5009000e+04   2.0000000e+00   1.0000000e+00   1.3554210e+03   1.0000000e+00
   1.5009000e+04   2.0000000e+00   1.0000000e+00   1.3596270e+03   4.0000000e+00
   1.5009000e+04   2.0000000e+00   1.0000000e+00   1.3609300e+03   4.0000000e+00
   1.5009000e+04   2.0000000e+00   1.0000000e+00   1.3613410e+03   4.0000000e+00
   1.5009000e+04   2.0000000e+00   1.0000000e+00   1.3616480e+03   4.0000000e+00
   1.5009000e+04   2.0000000e+00   1.0000000e+00   1.3621530e+03   4.0000000e+00
   1.5009000e+04   2.0000000e+00   1.0000000e+00   1.3622840e+03   4.0000000e+00
   1.5009000e+04   2.0000000e+00   1.0000000e+00   1.3627760e+03   4.0000000e+00
   1.5009000e+04   2.0000000e+00   1.0000000e+00   1.3633790e+03   4.0000000e+00
   1.5009000e+04   2.0000000e+00   1.0000000e+00   1.3636360e+03   4.0000000e+00
   1.5009000e+04   2.0000000e+00   1.0000000e+00   1.3641770e+03   4.0000000e+00
   1.5009000e+04   2.0000000e+00   1.0000000e+00   1.3647630e+03   4.0000000e+00
   1.5009000e+04   2.0000000e+00   1.0000000e+00   1.3653830e+03   4.0000000e+00
   1.5009000e+04   2.0000000e+00   1.0000000e+00   1.3662500e+03   4.0000000e+00
   1.5009000e+04   2.0000000e+00   1.0000000e+00   1.3669730e+03   4.0000000e+00
   1.5009000e+04   2.0000000e+00   1.0000000e+00   1.4144220e+03   5.0000000e+00
   1.5009000e+04   2.0000000e+00   1.0000000e+00   1.4614230e+03   1.0000000e+00
   1.5009000e+04   2.0000000e+00   1.0000000e+00   1.4667870e+03   4.0000000e+00
   1.5009000e+04   2.0000000e+00   1.0000000e+00   1.4673980e+03   4.0000000e+00
   1.5009000e+04   2.0000000e+00   1.0000000e+00   1.4677150e+03   4.0000000e+00
   1.5009000e+04   2.0000000e+00   1.0000000e+00   1.4681450e+03   4.0000000e+00
   1.5009000e+04   2.0000000e+00   1.0000000e+00   1.4683480e+03   4.0000000e+00
   1.5009000e+04   2.0000000e+00   1.0000000e+00   1.4687020e+03   4.0000000e+00
   1.5009000e+04   2.0000000e+00   1.0000000e+00   1.4690950e+03   4.0000000e+00
   1.5009000e+04   2.0000000e+00   1.0000000e+00   1.4695900e+03   4.0000000e+00
   1.5009000e+04   2.0000000e+00   1.0000000e+00   1.5104240e+03   5.0000000e+00
   1.5009000e+04   2.0000000e+00   1.0000000e+00   1.5514250e+03   1.0000000e+00
   1.5009000e+04   2.0000000e+00   1.0000000e+00   1.5581360e+03   4.0000000e+00
   1.5009000e+04   2.0000000e+00   1.0000000e+00   1.5590090e+03   4.0000000e+00
   1.5009000e+04   2.0000000e+00   1.0000000e+00   1.5593200e+03   4.0000000e+00
   1.5009000e+04   2.0000000e+00   1.0000000e+00   1.5596720e+03   4.0000000e+00
   1.5009000e+04   2.0000000e+00   1.0000000e+00   1.5600560e+03   4.0000000e+00
   1.5009000e+04   2.0000000e+00   1.0000000e+00   1.5613230e+03   4.0000000e+00
   1.5009000e+04   2.0000000e+00   1.0000000e+00   1.5620600e+03   4.0000000e+00
   1.5009000e+04   2.0000000e+00   1.0000000e+00   1.5628380e+03   4.0000000e+00
   1.5009000e+04   2.0000000e+00   1.0000000e+00   1.5632460e+03   4.0000000e+00
   1.5009000e+04   2.0000000e+00   1.0000000e+00   1.5636130e+03   4.0000000e+00
   1.5009000e+04   2.0000000e+00   1.0000000e+00   1.6054260e+03   5.0000000e+00
   1.5009000e+04   2.0000000e+00   1.0000000e+00   1.6614270e+03   1.0000000e+00
   1.5009000e+04   2.0000000e+00   1.0000000e+00   1.6653070e+03   4.0000000e+00
   1.5009000e+04   2.0000000e+00   1.0000000e+00   1.6671920e+03   4.0000000e+00
   1.5009000e+04   2.0000000e+00   1.0000000e+00   1.6675430e+03   4.0000000e+00
   1.5009000e+04   2.0000000e+00   1.0000000e+00   1.6679880e+03   4.0000000e+00
   1.5009000e+04   2.0000000e+00   1.0000000e+00   1.6683990e+03   4.0000000e+00
   1.5009000e+04   2.0000000e+00   1.0000000e+00   1.6686970e+03   4.0000000e+00
   1.5009000e+04   2.0000000e+00   1.0000000e+00   1.6691020e+03   4.0000000e+00
   1.5009000e+04   2.0000000e+00   1.0000000e+00   1.6696240e+03   4.0000000e+00
   1.5009000e+04   2.0000000e+00   1.0000000e+00   1.6703950e+03   4.0000000e+00
   1.5009000e+04   2.0000000e+00   1.0000000e+00   1.6707890e+03   4.0000000e+00
   1.5009000e+04   2.0000000e+00   1.0000000e+00   1.6711070e+03   4.0000000e+00
   1.5009000e+04   2.0000000e+00   1.0000000e+00   1.6717940e+03   4.0000000e+00
   1.5009000e+04   2.0000000e+00   1.0000000e+00   1.6727810e+03   4.0000000e+00
   1.5009000e+04   2.0000000e+00   1.0000000e+00   1.7164280e+03   5.0000000e+00
   1.5009000e+04   2.0000000e+00   1.0000000e+00   2.5853200e+03   1.0000000e+00
   1.5009000e+04   2.0000000e+00   1.0000000e+00   2.5900660e+03   4.0000000e+00
   1.5009000e+04   2.0000000e+00   1.0000000e+00   2.5906180e+03   4.0000000e+00
   1.5009000e+04   2.0000000e+00   1.0000000e+00   2.5911970e+03   4.0000000e+00
   1.5009000e+04   2.0000000e+00   1.0000000e+00   2.5914460e+03   4.0000000e+00
   1.5009000e+04   2.0000000e+00   1.0000000e+00   2.5916910e+03   4.0000000e+00
   1.5009000e+04   2.0000000e+00   1.0000000e+00   2.5920040e+03   4.0000000e+00
   1.5009000e+04   2.0000000e+00   1.0000000e+00   2.5926000e+03   4.0000000e+00
   1.5009000e+04   2.0000000e+00   1.0000000e+00   2.5929170e+03   4.0000000e+00
   1.5009000e+04   2.0000000e+00   1.0000000e+00   2.5932990e+03   4.0000000e+00
   1.5009000e+04   2.0000000e+00   1.0000000e+00   2.5938140e+03   4.0000000e+00
   1.5009000e+04   2.0000000e+00   1.0000000e+00   2.5941890e+03   4.0000000e+00
   1.5009000e+04   2.0000000e+00   1.0000000e+00   2.6333210e+03   5.0000000e+00
   1.5009000e+04   2.0000000e+00   1.0000000e+00   3.0008150e+03   1.0000000e+00
   1.5009000e+04   2.0000000e+00   1.0000000e+00   3.0032220e+03   4.0000000e+00
   1.5009000e+04   2.0000000e+00   1.0000000e+00   3.0049990e+03   4.0000000e+00
   1.5009000e+04   2.0000000e+00   1.0000000e+00   3.0052350e+03   4.0000000e+00
   1.5009000e+04   2.0000000e+00   1.0000000e+00   3.0054720e+03   4.0000000e+00
   1.5009000e+04   2.0000000e+00   1.0000000e+00   3.0059440e+03   4.0000000e+00
   1.5009000e+04   2.0000000e+00   1.0000000e+00   3.0063950e+03   4.0000000e+00
   1.5009000e+04   2.0000000e+00   1.0000000e+00   3.0066050e+03   4.0000000e+00
   1.5009000e+04   2.0000000e+00   1.0000000e+00   3.0072540e+03   4.0000000e+00
   1.5009000e+04   2.0000000e+00   1.0000000e+00   3.0077350e+03   4.0000000e+00
   1.5009000e+04   2.0000000e+00   1.0000000e+00   3.0082640e+03   4.0000000e+00
   1.5009000e+04   2.0000000e+00   1.0000000e+00   3.0089050e+03   4.0000000e+00
   1.5009000e+04   2.0000000e+00   1.0000000e+00   3.0092500e+03   4.0000000e+00
   1.5009000e+04   2.0000000e+00   1.0000000e+00   3.0096150e+03   4.0000000e+00
   1.5009000e+04   2.0000000e+00   1.0000000e+00   3.0102350e+03   4.0000000e+00
   1.5009000e+04   2.0000000e+00   1.0000000e+00   3.0105910e+03   4.0000000e+00
   1.5009000e+04   2.0000000e+00   1.0000000e+00   3.0508160e+03   5.0000000e+00
   1.5009000e+04   2.0000000e+00   1.0000000e+00   3.3013060e+03   1.0000000e+00
   1.5009000e+04   2.0000000e+00   1.0000000e+00   3.3037560e+03   4.0000000e+00
   1.5009000e+04   2.0000000e+00   1.0000000e+00   3.3047760e+03   4.0000000e+00
   1.5009000e+04   2.0000000e+00   1.0000000e+00   3.3050510e+03   4.0000000e+00
   1.5009000e+04   2.0000000e+00   1.0000000e+00   3.3052130e+03   4.0000000e+00
   1.5009000e+04   2.0000000e+00   1.0000000e+00   3.3055680e+03   4.0000000e+00
   1.5009000e+04   2.0000000e+00   1.0000000e+00   3.3059200e+03   4.0000000e+00
   1.5009000e+04   2.0000000e+00   1.0000000e+00   3.3063050e+03   4.0000000e+00
   1.5009000e+04   2.0000000e+00   1.0000000e+00   3.3065730e+03   4.0000000e+00
   1.5009000e+04   2.0000000e+00   1.0000000e+00   3.3068760e+03   4.0000000e+00
   1.5009000e+04   2.0000000e+00   1.0000000e+00   3.3072600e+03   4.0000000e+00
   1.5009000e+04   2.0000000e+00   1.0000000e+00   3.3076350e+03   4.0000000e+00
   1.5009000e+04   2.0000000e+00   1.0000000e+00   3.3082360e+03   4.0000000e+00
   1.5009000e+04   2.0000000e+00   1.0000000e+00   3.3089080e+03   4.0000000e+00
   1.5009000e+04   2.0000000e+00   1.0000000e+00   3.3092870e+03   4.0000000e+00
   1.5009000e+04   2.0000000e+00   1.0000000e+00   3.3100650e+03   4.0000000e+00
   1.5009000e+04   2.0000000e+00   1.0000000e+00   3.3104570e+03   4.0000000e+00
   1.5009000e+04   2.0000000e+00   1.0000000e+00   3.3107600e+03   4.0000000e+00
   1.5009000e+04   2.0000000e+00   1.0000000e+00   3.3115030e+03   4.0000000e+00
   1.5009000e+04   2.0000000e+00   1.0000000e+00   3.3117640e+03   4.0000000e+00
   1.5009000e+04   2.0000000e+00   1.0000000e+00   3.3129460e+03   4.0000000e+00
   1.5009000e+04   2.0000000e+00   1.0000000e+00   3.3613070e+03   5.0000000e+00
   1.5009000e+04   2.0000000e+00   1.0000000e+00   3.6992180e+03   1.0000000e+00
   1.5009000e+04   2.0000000e+00   1.0000000e+00   3.6928840e+03   4.0000000e+00
   1.5009000e+04   2.0000000e+00   1.0000000e+00   3.7049300e+03   4.0000000e+00
   1.5009000e+04   2.0000000e+00   1.0000000e+00   3.7052490e+03   4.0000000e+00
   1.5009000e+04   2.0000000e+00   1.0000000e+00   3.7057670e+03   4.0000000e+00
   1.5009000e+04   2.0000000e+00   1.0000000e+00   3.7064240e+03   4.0000000e+00
   1.5009000e+04   2.0000000e+00   1.0000000e+00   3.7067480e+03   4.0000000e+00
   1.5009000e+04   2.0000000e+00   1.0000000e+00   3.7070770e+03   4.0000000e+00
   1.5009000e+04   2.0000000e+00   1.0000000e+00   3.7075610e+03   4.0000000e+00
   1.5009000e+04   2.0000000e+00   1.0000000e+00   3.7080080e+03   4.0000000e+00
   1.5009000e+04   2.0000000e+00   1.0000000e+00   3.7482190e+03   5.0000000e+00
   1.5009000e+04   2.0000000e+00   1.0000000e+00   3.7982200e+03   1.0000000e+00
   1.5009000e+04   2.0000000e+00   1.0000000e+00   3.8014920e+03   4.0000000e+00
   1.5009000e+04   2.0000000e+00   1.0000000e+00   3.8028600e+03   4.0000000e+00
   1.5009000e+04   2.0000000e+00   1.0000000e+00   3.8031690e+03   4.0000000e+00
   1.5009000e+04   2.0000000e+00   1.0000000e+00   3.8037850e+03   4.0000000e+00
   1.5009000e+04   2.0000000e+00   1.0000000e+00   3.8041200e+03   4.0000000e+00
   1.5009000e+04   2.0000000e+00   1.0000000e+00   3.8043090e+03   4.0000000e+00
   1.5009000e+04   2.0000000e+00   1.0000000e+00   3.8044260e+03   4.0000000e+00
   1.5009000e+04   2.0000000e+00   1.0000000e+00   3.8049550e+03   4.0000000e+00
   1.5009000e+04   2.0000000e+00   1.0000000e+00   3.8053430e+03   4.0000000e+00
   1.5009000e+04   2.0000000e+00   1.0000000e+00   3.8066750e+03   4.0000000e+00
   1.5009000e+04   2.0000000e+00   1.0000000e+00   3.8572210e+03   5.0000000e+00
   1.5009000e+04   2.0000000e+00   1.0000000e+00   4.0732730e+03   1.0000000e+00
   1.5009000e+04   2.0000000e+00   1.0000000e+00   4.0769020e+03   4.0000000e+00
   1.5009000e+04   2.0000000e+00   1.0000000e+00   4.0774650e+03   4.0000000e+00
   1.5009000e+04   2.0000000e+00   1.0000000e+00   4.0777770e+03   4.0000000e+00
   1.5009000e+04   2.0000000e+00   1.0000000e+00   4.0784460e+03   4.0000000e+00
   1.5009000e+04   2.0000000e+00   1.0000000e+00   4.0786480e+03   4.0000000e+00
   1.5009000e+04   2.0000000e+00   1.0000000e+00   4.0790130e+03   4.0000000e+00
   1.5009000e+04   2.0000000e+00   1.0000000e+00   4.0792530e+03   4.0000000e+00
   1.5009000e+04   2.0000000e+00   1.0000000e+00   4.0794880e+03   4.0000000e+00
   1.5009000e+04   2.0000000e+00   1.0000000e+00   4.0800650e+03   4.0000000e+00
   1.5009000e+04   2.0000000e+00   1.0000000e+00   4.0805580e+03   4.0000000e+00
   1.5009000e+04   2.0000000e+00   1.0000000e+00   4.0811100e+03   4.0000000e+00
   1.5009000e+04   2.0000000e+00   1.0000000e+00   4.0814320e+03   4.0000000e+00
   1.5009000e+04   2.0000000e+00   1.0000000e+00   4.0818540e+03   4.0000000e+00
   1.5009000e+04   2.0000000e+00   1.0000000e+00   4.0823160e+03   4.0000000e+00
   1.5009000e+04   2.0000000e+00   1.0000000e+00   4.0825950e+03   4.0000000e+00
   1.5009000e+04   2.0000000e+00   1.0000000e+00   4.0828510e+03   4.0000000e+00
   1.5009000e+04   2.0000000e+00   1.0000000e+00   4.0834340e+03   4.0000000e+00
   1.5009000e+04   2.0000000e+00   1.0000000e+00   4.0839360e+03   4.0000000e+00
   1.5009000e+04   2.0000000e+00   1.0000000e+00   4.1232740e+03   5.0000000e+00
   1.5009000e+04   2.0000000e+00   1.0000000e+00   4.3811040e+03   1.0000000e+00
   1.5009000e+04   2.0000000e+00   1.0000000e+00   4.3831210e+03   4.0000000e+00
   1.5009000e+04   2.0000000e+00   1.0000000e+00   4.3842950e+03   4.0000000e+00
   1.5009000e+04   2.0000000e+00   1.0000000e+00   4.3845230e+03   4.0000000e+00
   1.5009000e+04   2.0000000e+00   1.0000000e+00   4.3851900e+03   4.0000000e+00
   1.5009000e+04   2.0000000e+00   1.0000000e+00   4.3855970e+03   4.0000000e+00
   1.5009000e+04   2.0000000e+00   1.0000000e+00   4.3861200e+03   4.0000000e+00
   1.5009000e+04   2.0000000e+00   1.0000000e+00   4.3865970e+03   4.0000000e+00
   1.5009000e+04   2.0000000e+00   1.0000000e+00   4.3875850e+03   4.0000000e+00
   1.5009000e+04   2.0000000e+00   1.0000000e+00   4.3882490e+03   4.0000000e+00
   1.5009000e+04   2.0000000e+00   1.0000000e+00   4.3895120e+03   4.0000000e+00
   1.5009000e+04   2.0000000e+00   1.0000000e+00   4.3897130e+03   4.0000000e+00
   1.5009000e+04   2.0000000e+00   1.0000000e+00   4.4401050e+03   5.0000000e+00
   1.5009000e+04   2.0000000e+00   1.0000000e+00   4.8373690e+03   1.0000000e+00
   1.5009000e+04   2.0000000e+00   1.0000000e+00   4.8419630e+03   4.0000000e+00
   1.5009000e+04   2.0000000e+00   1.0000000e+00   4.8433790e+03   4.0000000e+00
   1.5009000e+04   2.0000000e+00   1.0000000e+00   4.8443590e+03   4.0000000e+00
   1.5009000e+04   2.0000000e+00   1.0000000e+00   4.8447280e+03   4.0000000e+00
   1.5009000e+04   2.0000000e+00   1.0000000e+00   4.8454440e+03   4.0000000e+00
   1.5009000e+04   2.0000000e+00   1.0000000e+00   4.8457770e+03   4.0000000e+00
   1.5009000e+04   2.0000000e+00   1.0000000e+00   4.8463860e+03   4.0000000e+00
   1.5009000e+04   2.0000000e+00   1.0000000e+00   4.8733540e+03   4.0000000e+00
   1.5009000e+04   2.0000000e+00   1.0000000e+00   4.8742340e+03   4.0000000e+00
   1.5009000e+04   2.0000000e+00   1.0000000e+00   4.8751640e+03   4.0000000e+00
   1.5009000e+04   2.0000000e+00   1.0000000e+00   4.8758520e+03   4.0000000e+00
   1.5009000e+04   2.0000000e+00   1.0000000e+00   4.8933700e+03   5.0000000e+00
   1.5009000e+04   2.0000000e+00   1.0000000e+00   5.2846680e+03   1.0000000e+00
   1.5009000e+04   2.0000000e+00   1.0000000e+00   5.2869960e+03   4.0000000e+00
   1.5009000e+04   2.0000000e+00   1.0000000e+00   5.2876400e+03   4.0000000e+00
   1.5009000e+04   2.0000000e+00   1.0000000e+00   5.2887940e+03   4.0000000e+00
   1.5009000e+04   2.0000000e+00   1.0000000e+00   5.2890740e+03   4.0000000e+00
   1.5009000e+04   2.0000000e+00   1.0000000e+00   5.2898170e+03   4.0000000e+00
   1.5009000e+04   2.0000000e+00   1.0000000e+00   5.2901140e+03   4.0000000e+00
   1.5009000e+04   2.0000000e+00   1.0000000e+00   5.2905800e+03   4.0000000e+00
   1.5009000e+04   2.0000000e+00   1.0000000e+00   5.2917570e+03   4.0000000e+00
   1.5009000e+04   2.0000000e+00   1.0000000e+00   5.2929060e+03   4.0000000e+00
   1.5009000e+04   2.0000000e+00   1.0000000e+00   5.3212810e+03   4.0000000e+00
   1.5009000e+04   2.0000000e+00   1.0000000e+00   5.3226890e+03   4.0000000e+00
   1.5009000e+04   2.0000000e+00   1.0000000e+00   5.3366690e+03   5.0000000e+00
   1.5009000e+04   2.0000000e+00   1.0000000e+00   5.3886700e+03   1.0000000e+00
   1.5009000e+04   2.0000000e+00   1.0000000e+00   5.3916770e+03   4.0000000e+00
   1.5009000e+04   2.0000000e+00   1.0000000e+00   5.3924480e+03   4.0000000e+00
   1.5009000e+04   2.0000000e+00   1.0000000e+00   5.3930700e+03   4.0000000e+00
   1.5009000e+04   2.0000000e+00   1.0000000e+00   5.3935890e+03   4.0000000e+00
   1.5009000e+04   2.0000000e+00   1.0000000e+00   5.3940100e+03   4.0000000e+00
   1.5009000e+04   2.0000000e+00   1.0000000e+00   5.3944560e+03   4.0000000e+00
   1.5009000e+04   2.0000000e+00   1.0000000e+00   5.3951490e+03   4.0000000e+00
   1.5009000e+04   2.0000000e+00   1.0000000e+00   5.3953930e+03   4.0000000e+00
   1.5009000e+04   2.0000000e+00   1.0000000e+00   5.3963440e+03   4.0000000e+00
   1.5009000e+04   2.0000000e+00   1.0000000e+00   5.3973090e+03   4.0000000e+00
   1.5009000e+04   2.0000000e+00   1.0000000e+00   5.4526710e+03   5.0000000e+00
   1.5009000e+04   2.0000000e+00   1.0000000e+00   5.7390360e+03   1.0000000e+00
   1.5009000e+04   2.0000000e+00   1.0000000e+00   5.7440160e+03   4.0000000e+00
   1.5009000e+04   2.0000000e+00   1.0000000e+00   5.7443160e+03   4.0000000e+00
   1.5009000e+04   2.0000000e+00   1.0000000e+00   5.7455180e+03   4.0000000e+00
   1.5009000e+04   2.0000000e+00   1.0000000e+00   5.7467760e+03   4.0000000e+00
   1.5009000e+04   2.0000000e+00   1.0000000e+00   5.7478310e+03   4.0000000e+00
   1.5009000e+04   2.0000000e+00   1.0000000e+00   5.7480560e+03   4.0000000e+00
   1.5009000e+04   2.0000000e+00   1.0000000e+00   5.7483770e+03   4.0000000e+00
   1.5009000e+04   2.0000000e+00   1.0000000e+00   5.7492390e+03   4.0000000e+00
   1.5009000e+04   2.0000000e+00   1.0000000e+00   5.7503370e+03   4.0000000e+00
   1.5009000e+04   2.0000000e+00   1.0000000e+00   5.7940370e+03   5.0000000e+00
   1.5009000e+04   2.0000000e+00   1.0000000e+00   6.4748480e+03   1.0000000e+00
   1.5009000e+04   2.0000000e+00   1.0000000e+00   6.4781360e+03   4.0000000e+00
   1.5009000e+04   2.0000000e+00   1.0000000e+00   6.4785790e+03   4.0000000e+00
   1.5009000e+04   2.0000000e+00   1.0000000e+00   6.4790340e+03   4.0000000e+00
   1.5009000e+04   2.0000000e+00   1.0000000e+00   6.4796340e+03   4.0000000e+00
   1.5009000e+04   2.0000000e+00   1.0000000e+00   6.4799880e+03   4.0000000e+00
   1.5009000e+04   2.0000000e+00   1.0000000e+00   6.4805560e+03   4.0000000e+00
   1.5009000e+04   2.0000000e+00   1.0000000e+00   6.4816720e+03   4.0000000e+00
   1.5009000e+04   2.0000000e+00   1.0000000e+00   6.4820640e+03   4.0000000e+00
   1.5009000e+04   2.0000000e+00   1.0000000e+00   6.4822530e+03   4.0000000e+00
   1.5009000e+04   2.0000000e+00   1.0000000e+00   6.4826520e+03   4.0000000e+00
   1.5009000e+04   2.0000000e+00   1.0000000e+00   6.4829400e+03   4.0000000e+00
   1.5009000e+04   2.0000000e+00   1.0000000e+00   6.4839920e+03   4.0000000e+00
   1.5009000e+04   2.0000000e+00   1.0000000e+00   6.5258490e+03   5.0000000e+00
   1.5009000e+04   2.0000000e+00   1.0000000e+00   6.5818500e+03   1.0000000e+00
   1.5009000e+04   2.0000000e+00   1.0000000e+00   6.5786430e+03   4.0000000e+00
   1.5009000e+04   2.0000000e+00   1.0000000e+00   6.5794060e+03   4.0000000e+00
   1.5009000e+04   2.0000000e+00   1.0000000e+00   6.5800940e+03   4.0000000e+00
   1.5009000e+04   2.0000000e+00   1.0000000e+00   6.5804530e+03   4.0000000e+00
   1.5009000e+04   2.0000000e+00   1.0000000e+00   6.5809330e+03   4.0000000e+00
   1.5009000e+04   2.0000000e+00   1.0000000e+00   6.5821390e+03   4.0000000e+00
   1.5009000e+04   2.0000000e+00   1.0000000e+00   6.5827840e+03   4.0000000e+00
   1.5009000e+04   2.0000000e+00   1.0000000e+00   6.5844410e+03   4.0000000e+00
   1.5009000e+04   2.0000000e+00   1.0000000e+00   6.5846680e+03   4.0000000e+00
   1.5009000e+04   2.0000000e+00   1.0000000e+00   6.5849820e+03   4.0000000e+00
   1.5009000e+04   2.0000000e+00   1.0000000e+00   6.5853680e+03   4.0000000e+00
   1.5009000e+04   2.0000000e+00   1.0000000e+00   6.5856540e+03   4.0000000e+00
   1.5009000e+04   2.0000000e+00   1.0000000e+00   6.5861200e+03   4.0000000e+00
   1.5009000e+04   2.0000000e+00   1.0000000e+00   6.5867120e+03   4.0000000e+00
   1.5009000e+04   2.0000000e+00   1.0000000e+00   6.5872790e+03   4.0000000e+00
   1.5009000e+04   2.0000000e+00   1.0000000e+00   6.6378510e+03   5.0000000e+00
   1.5009000e+04   2.0000000e+00   1.0000000e+00   7.0461470e+03   1.0000000e+00
   1.5009000e+04   2.0000000e+00   1.0000000e+00   7.0510040e+03   4.0000000e+00
   1.5009000e+04   2.0000000e+00   1.0000000e+00   7.0515230e+03   4.0000000e+00
   1.5009000e+04   2.0000000e+00   1.0000000e+00   7.0521450e+03   4.0000000e+00
   1.5009000e+04   2.0000000e+00   1.0000000e+00   7.0524310e+03   4.0000000e+00
   1.5009000e+04   2.0000000e+00   1.0000000e+00   7.0529220e+03   4.0000000e+00
   1.5009000e+04   2.0000000e+00   1.0000000e+00   7.0535490e+03   4.0000000e+00
   1.5009000e+04   2.0000000e+00   1.0000000e+00   7.0540540e+03   4.0000000e+00
   1.5009000e+04   2.0000000e+00   1.0000000e+00   7.0546990e+03   4.0000000e+00
   1.5009000e+04   2.0000000e+00   1.0000000e+00   7.0551880e+03   4.0000000e+00
   1.5009000e+04   2.0000000e+00   1.0000000e+00   7.0558100e+03   4.0000000e+00
   1.5009000e+04   2.0000000e+00   1.0000000e+00   7.1011480e+03   5.0000000e+00
   1.5009000e+04   2.0000000e+00   1.0000000e+00             Inf   6.0000000e+00
   1.5009000e+04   2.0000000e+00   3.0000000e+00   2.9657600e+02   3.0000000e+00
   1.5009000e+04   2.0000000e+00   3.0000000e+00   3.0365400e+02   4.0000000e+00
   1.5009000e+04   2.0000000e+00   3.0000000e+00   3.0478500e+02   4.0000000e+00
   1.5009000e+04   2.0000000e+00   3.0000000e+00   3.0598200e+02   4.0000000e+00
   1.5009000e+04   2.0000000e+00   3.0000000e+00   3.0655400e+02   4.0000000e+00
   1.5009000e+04   2.0000000e+00   3.0000000e+00   3.0692500e+02   4.0000000e+00
   1.5009000e+04   2.0000000e+00   3.0000000e+00   3.0773200e+02   4.0000000e+00
   1.5009000e+04   2.0000000e+00   3.0000000e+00   3.0849100e+02   4.0000000e+00
   1.5009000e+04   2.0000000e+00   3.0000000e+00   3.0892100e+02   4.0000000e+00
   1.5009000e+04   2.0000000e+00   3.0000000e+00   3.1001700e+02   4.0000000e+00
   1.5009000e+04   2.0000000e+00   3.0000000e+00   3.1072800e+02   4.0000000e+00
   1.5009000e+04   2.0000000e+00   3.0000000e+00   3.1229200e+02   4.0000000e+00
   1.5009000e+04   2.0000000e+00   3.0000000e+00   3.1291300e+02   4.0000000e+00
   1.5009000e+04   2.0000000e+00   3.0000000e+00   3.1528400e+02   4.0000000e+00
   1.5009000e+04   2.0000000e+00   3.0000000e+00   3.1951200e+02   4.0000000e+00
   1.5009000e+04   2.0000000e+00   3.0000000e+00   3.2046700e+02   4.0000000e+00
   1.5009000e+04   2.0000000e+00   3.0000000e+00   3.2169300e+02   4.0000000e+00
   1.5009000e+04   2.0000000e+00   3.0000000e+00   3.2321700e+02   4.0000000e+00
   1.5009000e+04   2.0000000e+00   3.0000000e+00   3.2356200e+02   4.0000000e+00
   1.5009000e+04   2.0000000e+00   3.0000000e+00   3.2416500e+02   4.0000000e+00
   1.5009000e+04   2.0000000e+00   3.0000000e+00   3.2448400e+02   4.0000000e+00
   1.5009000e+04   2.0000000e+00   3.0000000e+00   3.2614300e+02   4.0000000e+00
   1.5009000e+04   2.0000000e+00   3.0000000e+00   3.2904600e+02   4.0000000e+00
   1.5009000e+04   2.0000000e+00   3.0000000e+00   3.2989900e+02   4.0000000e+00
   1.5009000e+04   2.0000000e+00   3.0000000e+00   3.3629500e+02   4.0000000e+00
   1.5009000e+04   2.0000000e+00   3.0000000e+00   3.3889900e+02   4.0000000e+00
   1.5009000e+04   2.0000000e+00   3.0000000e+00   3.3995000e+02   4.0000000e+00
   1.5009000e+04   2.0000000e+00   3.0000000e+00   3.4061300e+02   4.0000000e+00
   1.5009000e+04   2.0000000e+00   3.0000000e+00   3.4132600e+02   4.0000000e+00
   1.5009000e+04   2.0000000e+00   3.0000000e+00   3.4174900e+02   4.0000000e+00
   1.5009000e+04   2.0000000e+00   3.0000000e+00   3.4203300e+02   4.0000000e+00
   1.5009000e+04   2.0000000e+00   3.0000000e+00   3.4297900e+02   4.0000000e+00
   1.5009000e+04   2.0000000e+00   3.0000000e+00   3.4335500e+02   4.0000000e+00
   1.5009000e+04   2.0000000e+00   3.0000000e+00   3.5557700e+02   5.0000000e+00
   1.5009000e+04   2.0000000e+00   3.0000000e+00   4.9257900e+02   3.0000000e+00
   1.5009000e+04   2.0000000e+00   3.0000000e+00   5.0176900e+02   4.0000000e+00
   1.5009000e+04   2.0000000e+00   3.0000000e+00   5.0340000e+02   4.0000000e+00
   1.5009000e+04   2.0000000e+00   3.0000000e+00   5.0466100e+02   4.0000000e+00
   1.5009000e+04   2.0000000e+00   3.0000000e+00   5.0506800e+02   4.0000000e+00
   1.5009000e+04   2.0000000e+00   3.0000000e+00   5.0580800e+02   4.0000000e+00
   1.5009000e+04   2.0000000e+00   3.0000000e+00   5.0639800e+02   4.0000000e+00
   1.5009000e+04   2.0000000e+00   3.0000000e+00   5.0669600e+02   4.0000000e+00
   1.5009000e+04   2.0000000e+00   3.0000000e+00   5.0721700e+02   4.0000000e+00
   1.5009000e+04   2.0000000e+00   3.0000000e+00   5.0755600e+02   4.0000000e+00
   1.5009000e+04   2.0000000e+00   3.0000000e+00   5.0799000e+02   4.0000000e+00
   1.5009000e+04   2.0000000e+00   3.0000000e+00   5.0818100e+02   4.0000000e+00
   1.5009000e+04   2.0000000e+00   3.0000000e+00   5.0847600e+02   4.0000000e+00
   1.5009000e+04   2.0000000e+00   3.0000000e+00   5.0890200e+02   4.0000000e+00
   1.5009000e+04   2.0000000e+00   3.0000000e+00   5.0924300e+02   4.0000000e+00
   1.5009000e+04   2.0000000e+00   3.0000000e+00   5.1055500e+02   4.0000000e+00
   1.5009000e+04   2.0000000e+00   3.0000000e+00   5.1111800e+02   4.0000000e+00
   1.5009000e+04   2.0000000e+00   3.0000000e+00   5.1157700e+02   4.0000000e+00
   1.5009000e+04   2.0000000e+00   3.0000000e+00   5.1303600e+02   4.0000000e+00
   1.5009000e+04   2.0000000e+00   3.0000000e+00   5.1363600e+02   4.0000000e+00
   1.5009000e+04   2.0000000e+00   3.0000000e+00   5.1485300e+02   4.0000000e+00
   1.5009000e+04   2.0000000e+00   3.0000000e+00   5.2104100e+02   4.0000000e+00
   1.5009000e+04   2.0000000e+00   3.0000000e+00   5.4760700e+02   4.0000000e+00
   1.5009000e+04   2.0000000e+00   3.0000000e+00   5.4844500e+02   4.0000000e+00
   1.5009000e+04   2.0000000e+00   3.0000000e+00   5.5358000e+02   5.0000000e+00
   1.5009000e+04   2.0000000e+00   3.0000000e+00   1.0341160e+03   3.0000000e+00
   1.5009000e+04   2.0000000e+00   3.0000000e+00   1.0402650e+03   4.0000000e+00
   1.5009000e+04   2.0000000e+00   3.0000000e+00   1.0405380e+03   4.0000000e+00
   1.5009000e+04   2.0000000e+00   3.0000000e+00   1.0409850e+03   4.0000000e+00
   1.5009000e+04   2.0000000e+00   3.0000000e+00   1.0425040e+03   4.0000000e+00
   1.5009000e+04   2.0000000e+00   3.0000000e+00   1.0433650e+03   4.0000000e+00
   1.5009000e+04   2.0000000e+00   3.0000000e+00   1.0440550e+03   4.0000000e+00
   1.5009000e+04   2.0000000e+00   3.0000000e+00   1.0446750e+03   4.0000000e+00
   1.5009000e+04   2.0000000e+00   3.0000000e+00   1.0450210e+03   4.0000000e+00
   1.5009000e+04   2.0000000e+00   3.0000000e+00   1.0453880e+03   4.0000000e+00
   1.5009000e+04   2.0000000e+00   3.0000000e+00   1.0457810e+03   4.0000000e+00
   1.5009000e+04   2.0000000e+00   3.0000000e+00   1.0468270e+03   4.0000000e+00
   1.5009000e+04   2.0000000e+00   3.0000000e+00   1.0484410e+03   4.0000000e+00
   1.5009000e+04   2.0000000e+00   3.0000000e+00   1.0487130e+03   4.0000000e+00
   1.5009000e+04   2.0000000e+00   3.0000000e+00   1.0498880e+03   4.0000000e+00
   1.5009000e+04   2.0000000e+00   3.0000000e+00   1.0502220e+03   4.0000000e+00
   1.5009000e+04   2.0000000e+00   3.0000000e+00   1.0507190e+03   4.0000000e+00
   1.5009000e+04   2.0000000e+00   3.0000000e+00   1.0515640e+03   4.0000000e+00
   1.5009000e+04   2.0000000e+00   3.0000000e+00   1.0517470e+03   4.0000000e+00
   1.5009000e+04   2.0000000e+00   3.0000000e+00   1.0523100e+03   4.0000000e+00
   1.5009000e+04   2.0000000e+00   3.0000000e+00   1.0549040e+03   4.0000000e+00
   1.5009000e+04   2.0000000e+00   3.0000000e+00   1.0599250e+03   4.0000000e+00
   1.5009000e+04   2.0000000e+00   3.0000000e+00   1.0841170e+03   5.0000000e+00
   1.5009000e+04   2.0000000e+00   3.0000000e+00   1.7885110e+03   3.0000000e+00
   1.5009000e+04   2.0000000e+00   3.0000000e+00   1.7962020e+03   4.0000000e+00
   1.5009000e+04   2.0000000e+00   3.0000000e+00   1.7982290e+03   4.0000000e+00
   1.5009000e+04   2.0000000e+00   3.0000000e+00   1.7988920e+03   4.0000000e+00
   1.5009000e+04   2.0000000e+00   3.0000000e+00   1.7992710e+03   4.0000000e+00
   1.5009000e+04   2.0000000e+00   3.0000000e+00   1.8000910e+03   4.0000000e+00
   1.5009000e+04   2.0000000e+00   3.0000000e+00   1.8006710e+03   4.0000000e+00
   1.5009000e+04   2.0000000e+00   3.0000000e+00   1.8011020e+03   4.0000000e+00
   1.5009000e+04   2.0000000e+00   3.0000000e+00   1.8013090e+03   4.0000000e+00
   1.5009000e+04   2.0000000e+00   3.0000000e+00   1.8018550e+03   4.0000000e+00
   1.5009000e+04   2.0000000e+00   3.0000000e+00   1.8025220e+03   4.0000000e+00
   1.5009000e+04   2.0000000e+00   3.0000000e+00   1.8030690e+03   4.0000000e+00
   1.5009000e+04   2.0000000e+00   3.0000000e+00   1.8036770e+03   4.0000000e+00
   1.5009000e+04   2.0000000e+00   3.0000000e+00   1.8042280e+03   4.0000000e+00
   1.5009000e+04   2.0000000e+00   3.0000000e+00   1.8045870e+03   4.0000000e+00
   1.5009000e+04   2.0000000e+00   3.0000000e+00   1.8050160e+03   4.0000000e+00
   1.5009000e+04   2.0000000e+00   3.0000000e+00   1.8064590e+03   4.0000000e+00
   1.5009000e+04   2.0000000e+00   3.0000000e+00   1.8072020e+03   4.0000000e+00
   1.5009000e+04   2.0000000e+00   3.0000000e+00   1.8074710e+03   4.0000000e+00
   1.5009000e+04   2.0000000e+00   3.0000000e+00   1.8080230e+03   4.0000000e+00
   1.5009000e+04   2.0000000e+00   3.0000000e+00   1.8084540e+03   4.0000000e+00
   1.5009000e+04   2.0000000e+00   3.0000000e+00   1.8087910e+03   4.0000000e+00
   1.5009000e+04   2.0000000e+00   3.0000000e+00   1.8098460e+03   4.0000000e+00
   1.5009000e+04   2.0000000e+00   3.0000000e+00   1.8101950e+03   4.0000000e+00
   1.5009000e+04   2.0000000e+00   3.0000000e+00   1.8105800e+03   4.0000000e+00
   1.5009000e+04   2.0000000e+00   3.0000000e+00   1.8387350e+03   4.0000000e+00
   1.5009000e+04   2.0000000e+00   3.0000000e+00   1.8400080e+03   4.0000000e+00
   1.5009000e+04   2.0000000e+00   3.0000000e+00   1.8412780e+03   4.0000000e+00
   1.5009000e+04   2.0000000e+00   3.0000000e+00   1.8421210e+03   4.0000000e+00
   1.5009000e+04   2.0000000e+00   3.0000000e+00   1.8495120e+03   5.0000000e+00
   1.5009000e+04   2.0000000e+00   3.0000000e+00   1.8925130e+03   3.0000000e+00
   1.5009000e+04   2.0000000e+00   3.0000000e+00   1.9080600e+03   4.0000000e+00
   1.5009000e+04   2.0000000e+00   3.0000000e+00   1.9093970e+03   4.0000000e+00
   1.5009000e+04   2.0000000e+00   3.0000000e+00   1.9102470e+03   4.0000000e+00
   1.5009000e+04   2.0000000e+00   3.0000000e+00   1.9104480e+03   4.0000000e+00
   1.5009000e+04   2.0000000e+00   3.0000000e+00   1.9116860e+03   4.0000000e+00
   1.5009000e+04   2.0000000e+00   3.0000000e+00   1.9120350e+03   4.0000000e+00
   1.5009000e+04   2.0000000e+00   3.0000000e+00   1.9130090e+03   4.0000000e+00
   1.5009000e+04   2.0000000e+00   3.0000000e+00   1.9134430e+03   4.0000000e+00
   1.5009000e+04   2.0000000e+00   3.0000000e+00   1.9140650e+03   4.0000000e+00
   1.5009000e+04   2.0000000e+00   3.0000000e+00   1.9142780e+03   4.0000000e+00
   1.5009000e+04   2.0000000e+00   3.0000000e+00   1.9150360e+03   4.0000000e+00
   1.5009000e+04   2.0000000e+00   3.0000000e+00   1.9155620e+03   4.0000000e+00
   1.5009000e+04   2.0000000e+00   3.0000000e+00   1.9158540e+03   4.0000000e+00
   1.5009000e+04   2.0000000e+00   3.0000000e+00   1.9169530e+03   4.0000000e+00
   1.5009000e+04   2.0000000e+00   3.0000000e+00   1.9475140e+03   5.0000000e+00
   1.5009000e+04   2.0000000e+00   3.0000000e+00   2.0035150e+03   3.0000000e+00
   1.5009000e+04   2.0000000e+00   3.0000000e+00   2.0149030e+03   4.0000000e+00
   1.5009000e+04   2.0000000e+00   3.0000000e+00   2.0149930e+03   4.0000000e+00
   1.5009000e+04   2.0000000e+00   3.0000000e+00   2.0151700e+03   4.0000000e+00
   1.5009000e+04   2.0000000e+00   3.0000000e+00   2.0165540e+03   4.0000000e+00
   1.5009000e+04   2.0000000e+00   3.0000000e+00   2.0177870e+03   4.0000000e+00
   1.5009000e+04   2.0000000e+00   3.0000000e+00   2.0186880e+03   4.0000000e+00
   1.5009000e+04   2.0000000e+00   3.0000000e+00   2.0191890e+03   4.0000000e+00
   1.5009000e+04   2.0000000e+00   3.0000000e+00   2.0199490e+03   4.0000000e+00
   1.5009000e+04   2.0000000e+00   3.0000000e+00   2.0206520e+03   4.0000000e+00
   1.5009000e+04   2.0000000e+00   3.0000000e+00   2.0212350e+03   4.0000000e+00
   1.5009000e+04   2.0000000e+00   3.0000000e+00   2.0217000e+03   4.0000000e+00
   1.5009000e+04   2.0000000e+00   3.0000000e+00   2.0222590e+03   4.0000000e+00
   1.5009000e+04   2.0000000e+00   3.0000000e+00   2.0232660e+03   4.0000000e+00
   1.5009000e+04   2.0000000e+00   3.0000000e+00   2.0235680e+03   4.0000000e+00
   1.5009000e+04   2.0000000e+00   3.0000000e+00   2.0242990e+03   4.0000000e+00
   1.5009000e+04   2.0000000e+00   3.0000000e+00   2.0585160e+03   5.0000000e+00
   1.5009000e+04   2.0000000e+00   3.0000000e+00   2.1175170e+03   3.0000000e+00
   1.5009000e+04   2.0000000e+00   3.0000000e+00   2.1299690e+03   4.0000000e+00
   1.5009000e+04   2.0000000e+00   3.0000000e+00   2.1318040e+03   4.0000000e+00
   1.5009000e+04   2.0000000e+00   3.0000000e+00   2.1324740e+03   4.0000000e+00
   1.5009000e+04   2.0000000e+00   3.0000000e+00   2.1334920e+03   4.0000000e+00
   1.5009000e+04   2.0000000e+00   3.0000000e+00   2.1340200e+03   4.0000000e+00
   1.5009000e+04   2.0000000e+00   3.0000000e+00   2.1348390e+03   4.0000000e+00
   1.5009000e+04   2.0000000e+00   3.0000000e+00   2.1355410e+03   4.0000000e+00
   1.5009000e+04   2.0000000e+00   3.0000000e+00   2.1357900e+03   4.0000000e+00
   1.5009000e+04   2.0000000e+00   3.0000000e+00   2.1359760e+03   4.0000000e+00
   1.5009000e+04   2.0000000e+00   3.0000000e+00   2.1361920e+03   4.0000000e+00
   1.5009000e+04   2.0000000e+00   3.0000000e+00   2.1368220e+03   4.0000000e+00
   1.5009000e+04   2.0000000e+00   3.0000000e+00   2.1378570e+03   4.0000000e+00
   1.5009000e+04   2.0000000e+00   3.0000000e+00   2.1381100e+03   4.0000000e+00
   1.5009000e+04   2.0000000e+00   3.0000000e+00   2.1407480e+03   4.0000000e+00
   1.5009000e+04   2.0000000e+00   3.0000000e+00   2.1735180e+03   5.0000000e+00
   1.5009000e+04   2.0000000e+00   3.0000000e+00   2.3272570e+03   3.0000000e+00
   1.5009000e+04   2.0000000e+00   3.0000000e+00   2.3392070e+03   4.0000000e+00
   1.5009000e+04   2.0000000e+00   3.0000000e+00   2.3409840e+03   4.0000000e+00
   1.5009000e+04   2.0000000e+00   3.0000000e+00   2.3415180e+03   4.0000000e+00
   1.5009000e+04   2.0000000e+00   3.0000000e+00   2.3423570e+03   4.0000000e+00
   1.5009000e+04   2.0000000e+00   3.0000000e+00   2.3426440e+03   4.0000000e+00
   1.5009000e+04   2.0000000e+00   3.0000000e+00   2.3431850e+03   4.0000000e+00
   1.5009000e+04   2.0000000e+00   3.0000000e+00   2.3444570e+03   4.0000000e+00
   1.5009000e+04   2.0000000e+00   3.0000000e+00   2.3448370e+03   4.0000000e+00
   1.5009000e+04   2.0000000e+00   3.0000000e+00   2.3451040e+03   4.0000000e+00
   1.5009000e+04   2.0000000e+00   3.0000000e+00   2.3456250e+03   4.0000000e+00
   1.5009000e+04   2.0000000e+00   3.0000000e+00   2.3461580e+03   4.0000000e+00
   1.5009000e+04   2.0000000e+00   3.0000000e+00   2.3465490e+03   4.0000000e+00
   1.5009000e+04   2.0000000e+00   3.0000000e+00   2.3471260e+03   4.0000000e+00
   1.5009000e+04   2.0000000e+00   3.0000000e+00   2.3479390e+03   4.0000000e+00
   1.5009000e+04   2.0000000e+00   3.0000000e+00   2.3483000e+03   4.0000000e+00
   1.5009000e+04   2.0000000e+00   3.0000000e+00   2.3490850e+03   4.0000000e+00
   1.5009000e+04   2.0000000e+00   3.0000000e+00   2.3493070e+03   4.0000000e+00
   1.5009000e+04   2.0000000e+00   3.0000000e+00   2.3494760e+03   4.0000000e+00
   1.5009000e+04   2.0000000e+00   3.0000000e+00   2.3902580e+03   5.0000000e+00
   1.5009000e+04   2.0000000e+00   3.0000000e+00   2.4462590e+03   3.0000000e+00
   1.5009000e+04   2.0000000e+00   3.0000000e+00   2.4553870e+03   4.0000000e+00
   1.5009000e+04   2.0000000e+00   3.0000000e+00   2.4579520e+03   4.0000000e+00
   1.5009000e+04   2.0000000e+00   3.0000000e+00   2.4588410e+03   4.0000000e+00
   1.5009000e+04   2.0000000e+00   3.0000000e+00   2.4621970e+03   4.0000000e+00
   1.5009000e+04   2.0000000e+00   3.0000000e+00   2.4627420e+03   4.0000000e+00
   1.5009000e+04   2.0000000e+00   3.0000000e+00   2.4632170e+03   4.0000000e+00
   1.5009000e+04   2.0000000e+00   3.0000000e+00   2.4636540e+03   4.0000000e+00
   1.5009000e+04   2.0000000e+00   3.0000000e+00   2.4641550e+03   4.0000000e+00
   1.5009000e+04   2.0000000e+00   3.0000000e+00   2.4650340e+03   4.0000000e+00
   1.5009000e+04   2.0000000e+00   3.0000000e+00   2.4654670e+03   4.0000000e+00
   1.5009000e+04   2.0000000e+00   3.0000000e+00   2.4656130e+03   4.0000000e+00
   1.5009000e+04   2.0000000e+00   3.0000000e+00   2.4662500e+03   4.0000000e+00
   1.5009000e+04   2.0000000e+00   3.0000000e+00   2.4667270e+03   4.0000000e+00
   1.5009000e+04   2.0000000e+00   3.0000000e+00   2.4676080e+03   4.0000000e+00
   1.5009000e+04   2.0000000e+00   3.0000000e+00   2.4677330e+03   4.0000000e+00
   1.5009000e+04   2.0000000e+00   3.0000000e+00   2.4952600e+03   5.0000000e+00
   1.5009000e+04   2.0000000e+00   3.0000000e+00   3.0988170e+03   3.0000000e+00
   1.5009000e+04   2.0000000e+00   3.0000000e+00   3.1108140e+03   4.0000000e+00
   1.5009000e+04   2.0000000e+00   3.0000000e+00   3.1118210e+03   4.0000000e+00
   1.5009000e+04   2.0000000e+00   3.0000000e+00   3.1125930e+03   4.0000000e+00
   1.5009000e+04   2.0000000e+00   3.0000000e+00   3.1129710e+03   4.0000000e+00
   1.5009000e+04   2.0000000e+00   3.0000000e+00   3.1132900e+03   4.0000000e+00
   1.5009000e+04   2.0000000e+00   3.0000000e+00   3.1138490e+03   4.0000000e+00
   1.5009000e+04   2.0000000e+00   3.0000000e+00   3.1141270e+03   4.0000000e+00
   1.5009000e+04   2.0000000e+00   3.0000000e+00   3.1143460e+03   4.0000000e+00
   1.5009000e+04   2.0000000e+00   3.0000000e+00   3.1153830e+03   4.0000000e+00
   1.5009000e+04   2.0000000e+00   3.0000000e+00   3.1159710e+03   4.0000000e+00
   1.5009000e+04   2.0000000e+00   3.0000000e+00   3.1164220e+03   4.0000000e+00
   1.5009000e+04   2.0000000e+00   3.0000000e+00   3.1169250e+03   4.0000000e+00
   1.5009000e+04   2.0000000e+00   3.0000000e+00   3.1181560e+03   4.0000000e+00
   1.5009000e+04   2.0000000e+00   3.0000000e+00   3.1189920e+03   4.0000000e+00
   1.5009000e+04   2.0000000e+00   3.0000000e+00   3.1468180e+03   5.0000000e+00
   1.5009000e+04   2.0000000e+00   3.0000000e+00   3.5882160e+03   3.0000000e+00
   1.5009000e+04   2.0000000e+00   3.0000000e+00   3.5914400e+03   4.0000000e+00
   1.5009000e+04   2.0000000e+00   3.0000000e+00   3.6102340e+03   4.0000000e+00
   1.5009000e+04   2.0000000e+00   3.0000000e+00   3.6107640e+03   4.0000000e+00
   1.5009000e+04   2.0000000e+00   3.0000000e+00   3.6115120e+03   4.0000000e+00
   1.5009000e+04   2.0000000e+00   3.0000000e+00   3.6118000e+03   4.0000000e+00
   1.5009000e+04   2.0000000e+00   3.0000000e+00   3.6220510e+03   4.0000000e+00
   1.5009000e+04   2.0000000e+00   3.0000000e+00   3.6482170e+03   5.0000000e+00
   1.5009000e+04   2.0000000e+00   3.0000000e+00   4.1682750e+03   3.0000000e+00
   1.5009000e+04   2.0000000e+00   3.0000000e+00   4.1774810e+03   4.0000000e+00
   1.5009000e+04   2.0000000e+00   3.0000000e+00   4.1791280e+03   4.0000000e+00
   1.5009000e+04   2.0000000e+00   3.0000000e+00   4.1808180e+03   4.0000000e+00
   1.5009000e+04   2.0000000e+00   3.0000000e+00   4.1814770e+03   4.0000000e+00
   1.5009000e+04   2.0000000e+00   3.0000000e+00   4.1819680e+03   4.0000000e+00
   1.5009000e+04   2.0000000e+00   3.0000000e+00   4.1821780e+03   4.0000000e+00
   1.5009000e+04   2.0000000e+00   3.0000000e+00   4.1830960e+03   4.0000000e+00
   1.5009000e+04   2.0000000e+00   3.0000000e+00   4.1842410e+03   4.0000000e+00
   1.5009000e+04   2.0000000e+00   3.0000000e+00   4.1848460e+03   4.0000000e+00
   1.5009000e+04   2.0000000e+00   3.0000000e+00   4.1852690e+03   4.0000000e+00
   1.5009000e+04   2.0000000e+00   3.0000000e+00   4.1878640e+03   4.0000000e+00
   1.5009000e+04   2.0000000e+00   3.0000000e+00   4.1912220e+03   4.0000000e+00
   1.5009000e+04   2.0000000e+00   3.0000000e+00   4.2256720e+03   4.0000000e+00
   1.5009000e+04   2.0000000e+00   3.0000000e+00   4.2262760e+03   5.0000000e+00
   1.5009000e+04   2.0000000e+00   3.0000000e+00   4.4961060e+03   3.0000000e+00
   1.5009000e+04   2.0000000e+00   3.0000000e+00   4.5109910e+03   4.0000000e+00
   1.5009000e+04   2.0000000e+00   3.0000000e+00   4.5114460e+03   4.0000000e+00
   1.5009000e+04   2.0000000e+00   3.0000000e+00   4.5137090e+03   4.0000000e+00
   1.5009000e+04   2.0000000e+00   3.0000000e+00   4.5143070e+03   4.0000000e+00
   1.5009000e+04   2.0000000e+00   3.0000000e+00   4.5152940e+03   4.0000000e+00
   1.5009000e+04   2.0000000e+00   3.0000000e+00   4.5161130e+03   4.0000000e+00
   1.5009000e+04   2.0000000e+00   3.0000000e+00   4.5166410e+03   4.0000000e+00
   1.5009000e+04   2.0000000e+00   3.0000000e+00   4.5177150e+03   4.0000000e+00
   1.5009000e+04   2.0000000e+00   3.0000000e+00   4.5181670e+03   4.0000000e+00
   1.5009000e+04   2.0000000e+00   3.0000000e+00   4.5185650e+03   4.0000000e+00
   1.5009000e+04   2.0000000e+00   3.0000000e+00   4.5217730e+03   4.0000000e+00
   1.5009000e+04   2.0000000e+00   3.0000000e+00   4.5416940e+03   4.0000000e+00
   1.5009000e+04   2.0000000e+00   3.0000000e+00   4.5561070e+03   5.0000000e+00
   1.5009000e+04   2.0000000e+00   3.0000000e+00   4.6323650e+03   3.0000000e+00
   1.5009000e+04   2.0000000e+00   3.0000000e+00   4.6425580e+03   4.0000000e+00
   1.5009000e+04   2.0000000e+00   3.0000000e+00   4.6432840e+03   4.0000000e+00
   1.5009000e+04   2.0000000e+00   3.0000000e+00   4.6440710e+03   4.0000000e+00
   1.5009000e+04   2.0000000e+00   3.0000000e+00   4.6448780e+03   4.0000000e+00
   1.5009000e+04   2.0000000e+00   3.0000000e+00   4.6451750e+03   4.0000000e+00
   1.5009000e+04   2.0000000e+00   3.0000000e+00   4.6462510e+03   4.0000000e+00
   1.5009000e+04   2.0000000e+00   3.0000000e+00   4.6465710e+03   4.0000000e+00
   1.5009000e+04   2.0000000e+00   3.0000000e+00   4.6471080e+03   4.0000000e+00
   1.5009000e+04   2.0000000e+00   3.0000000e+00   4.6475450e+03   4.0000000e+00
   1.5009000e+04   2.0000000e+00   3.0000000e+00   4.6482120e+03   4.0000000e+00
   1.5009000e+04   2.0000000e+00   3.0000000e+00   4.6487170e+03   4.0000000e+00
   1.5009000e+04   2.0000000e+00   3.0000000e+00   4.6499790e+03   4.0000000e+00
   1.5009000e+04   2.0000000e+00   3.0000000e+00   4.6511140e+03   4.0000000e+00
   1.5009000e+04   2.0000000e+00   3.0000000e+00   4.6835980e+03   4.0000000e+00
   1.5009000e+04   2.0000000e+00   3.0000000e+00   4.6903660e+03   5.0000000e+00
   1.5009000e+04   2.0000000e+00   3.0000000e+00   4.7303670e+03   3.0000000e+00
   1.5009000e+04   2.0000000e+00   3.0000000e+00   4.7364100e+03   4.0000000e+00
   1.5009000e+04   2.0000000e+00   3.0000000e+00   4.7365480e+03   4.0000000e+00
   1.5009000e+04   2.0000000e+00   3.0000000e+00   4.7384200e+03   4.0000000e+00
   1.5009000e+04   2.0000000e+00   3.0000000e+00   4.7760130e+03   4.0000000e+00
   1.5009000e+04   2.0000000e+00   3.0000000e+00   4.7777510e+03   4.0000000e+00
   1.5009000e+04   2.0000000e+00   3.0000000e+00   4.7785230e+03   4.0000000e+00
   1.5009000e+04   2.0000000e+00   3.0000000e+00   4.7799200e+03   4.0000000e+00
   1.5009000e+04   2.0000000e+00   3.0000000e+00   4.7913680e+03   5.0000000e+00
   1.5009000e+04   2.0000000e+00   3.0000000e+00   5.0698380e+03   3.0000000e+00
   1.5009000e+04   2.0000000e+00   3.0000000e+00   5.1288390e+03   5.0000000e+00
   1.5009000e+04   2.0000000e+00   3.0000000e+00   5.4956720e+03   3.0000000e+00
   1.5009000e+04   2.0000000e+00   3.0000000e+00   5.5202570e+03   4.0000000e+00
   1.5009000e+04   2.0000000e+00   3.0000000e+00   5.5230170e+03   4.0000000e+00
   1.5009000e+04   2.0000000e+00   3.0000000e+00   5.5245240e+03   4.0000000e+00
   1.5009000e+04   2.0000000e+00   3.0000000e+00   5.5251310e+03   4.0000000e+00
   1.5009000e+04   2.0000000e+00   3.0000000e+00   5.5265580e+03   4.0000000e+00
   1.5009000e+04   2.0000000e+00   3.0000000e+00   5.5281440e+03   4.0000000e+00
   1.5009000e+04   2.0000000e+00   3.0000000e+00   5.5292050e+03   4.0000000e+00
   1.5009000e+04   2.0000000e+00   3.0000000e+00   5.5294660e+03   4.0000000e+00
   1.5009000e+04   2.0000000e+00   3.0000000e+00   5.5321170e+03   4.0000000e+00
   1.5009000e+04   2.0000000e+00   3.0000000e+00   5.5486730e+03   5.0000000e+00
   1.5009000e+04   2.0000000e+00   3.0000000e+00   5.6490340e+03   3.0000000e+00
   1.5009000e+04   2.0000000e+00   3.0000000e+00   5.6595200e+03   4.0000000e+00
   1.5009000e+04   2.0000000e+00   3.0000000e+00   5.6605650e+03   4.0000000e+00
   1.5009000e+04   2.0000000e+00   3.0000000e+00   5.6607230e+03   4.0000000e+00
   1.5009000e+04   2.0000000e+00   3.0000000e+00   5.6619560e+03   4.0000000e+00
   1.5009000e+04   2.0000000e+00   3.0000000e+00   5.6624070e+03   4.0000000e+00
   1.5009000e+04   2.0000000e+00   3.0000000e+00   5.6634700e+03   4.0000000e+00
   1.5009000e+04   2.0000000e+00   3.0000000e+00   5.6644810e+03   4.0000000e+00
   1.5009000e+04   2.0000000e+00   3.0000000e+00   5.6654140e+03   4.0000000e+00
   1.5009000e+04   2.0000000e+00   3.0000000e+00   5.6662920e+03   4.0000000e+00
   1.5009000e+04   2.0000000e+00   3.0000000e+00   5.6671760e+03   4.0000000e+00
   1.5009000e+04   2.0000000e+00   3.0000000e+00   5.6680840e+03   4.0000000e+00
   1.5009000e+04   2.0000000e+00   3.0000000e+00   5.6687460e+03   4.0000000e+00
   1.5009000e+04   2.0000000e+00   3.0000000e+00   5.6691890e+03   4.0000000e+00
   1.5009000e+04   2.0000000e+00   3.0000000e+00   5.6700850e+03   4.0000000e+00
   1.5009000e+04   2.0000000e+00   3.0000000e+00   5.6707590e+03   4.0000000e+00
   1.5009000e+04   2.0000000e+00   3.0000000e+00   5.6714450e+03   4.0000000e+00
   1.5009000e+04   2.0000000e+00   3.0000000e+00   5.6980350e+03   5.0000000e+00
   1.5009000e+04   2.0000000e+00   3.0000000e+00   5.9279850e+03   3.0000000e+00
   1.5009000e+04   2.0000000e+00   3.0000000e+00   5.9379570e+03   4.0000000e+00
   1.5009000e+04   2.0000000e+00   3.0000000e+00   5.9383870e+03   4.0000000e+00
   1.5009000e+04   2.0000000e+00   3.0000000e+00   5.9386650e+03   4.0000000e+00
   1.5009000e+04   2.0000000e+00   3.0000000e+00   5.9392770e+03   4.0000000e+00
   1.5009000e+04   2.0000000e+00   3.0000000e+00   5.9398340e+03   4.0000000e+00
   1.5009000e+04   2.0000000e+00   3.0000000e+00   5.9404780e+03   4.0000000e+00
   1.5009000e+04   2.0000000e+00   3.0000000e+00   5.9419510e+03   4.0000000e+00
   1.5009000e+04   2.0000000e+00   3.0000000e+00   5.9423760e+03   4.0000000e+00
   1.5009000e+04   2.0000000e+00   3.0000000e+00   5.9431970e+03   4.0000000e+00
   1.5009000e+04   2.0000000e+00   3.0000000e+00   5.9437720e+03   4.0000000e+00
   1.5009000e+04   2.0000000e+00   3.0000000e+00   5.9443050e+03   4.0000000e+00
   1.5009000e+04   2.0000000e+00   3.0000000e+00   5.9755680e+03   4.0000000e+00
   1.5009000e+04   2.0000000e+00   3.0000000e+00   5.9759860e+03   5.0000000e+00
   1.5009000e+04   2.0000000e+00   3.0000000e+00   6.1771620e+03   3.0000000e+00
   1.5009000e+04   2.0000000e+00   3.0000000e+00   6.2112520e+03   4.0000000e+00
   1.5009000e+04   2.0000000e+00   3.0000000e+00   6.2119040e+03   4.0000000e+00
   1.5009000e+04   2.0000000e+00   3.0000000e+00   6.2122880e+03   4.0000000e+00
   1.5009000e+04   2.0000000e+00   3.0000000e+00   6.2134940e+03   4.0000000e+00
   1.5009000e+04   2.0000000e+00   3.0000000e+00   6.2152340e+03   4.0000000e+00
   1.5009000e+04   2.0000000e+00   3.0000000e+00   6.2182640e+03   4.0000000e+00
   1.5009000e+04   2.0000000e+00   3.0000000e+00   6.2195650e+03   4.0000000e+00
   1.5009000e+04   2.0000000e+00   3.0000000e+00   6.2202190e+03   4.0000000e+00
   1.5009000e+04   2.0000000e+00   3.0000000e+00   6.2236730e+03   4.0000000e+00
   1.5009000e+04   2.0000000e+00   3.0000000e+00   6.2401630e+03   5.0000000e+00
   1.5009000e+04   2.0000000e+00   3.0000000e+00   6.2831640e+03   3.0000000e+00
   1.5009000e+04   2.0000000e+00   3.0000000e+00   6.3065270e+03   4.0000000e+00
   1.5009000e+04   2.0000000e+00   3.0000000e+00   6.3074550e+03   4.0000000e+00
   1.5009000e+04   2.0000000e+00   3.0000000e+00   6.3085240e+03   4.0000000e+00
   1.5009000e+04   2.0000000e+00   3.0000000e+00   6.3093940e+03   4.0000000e+00
   1.5009000e+04   2.0000000e+00   3.0000000e+00   6.3098690e+03   4.0000000e+00
   1.5009000e+04   2.0000000e+00   3.0000000e+00   6.3111970e+03   4.0000000e+00
   1.5009000e+04   2.0000000e+00   3.0000000e+00   6.3114080e+03   4.0000000e+00
   1.5009000e+04   2.0000000e+00   3.0000000e+00   6.3121500e+03   4.0000000e+00
   1.5009000e+04   2.0000000e+00   3.0000000e+00   6.3127960e+03   4.0000000e+00
   1.5009000e+04   2.0000000e+00   3.0000000e+00   6.3321650e+03   5.0000000e+00
   1.5009000e+04   2.0000000e+00   3.0000000e+00   6.7159830e+03   3.0000000e+00
   1.5009000e+04   2.0000000e+00   3.0000000e+00   6.7382420e+03   4.0000000e+00
   1.5009000e+04   2.0000000e+00   3.0000000e+00   6.7396930e+03   4.0000000e+00
   1.5009000e+04   2.0000000e+00   3.0000000e+00   6.7402890e+03   4.0000000e+00
   1.5009000e+04   2.0000000e+00   3.0000000e+00   6.7407890e+03   4.0000000e+00
   1.5009000e+04   2.0000000e+00   3.0000000e+00   6.7417670e+03   4.0000000e+00
   1.5009000e+04   2.0000000e+00   3.0000000e+00   6.7421370e+03   4.0000000e+00
   1.5009000e+04   2.0000000e+00   3.0000000e+00   6.7426620e+03   4.0000000e+00
   1.5009000e+04   2.0000000e+00   3.0000000e+00   6.7437070e+03   4.0000000e+00
   1.5009000e+04   2.0000000e+00   3.0000000e+00   6.7442510e+03   4.0000000e+00
   1.5009000e+04   2.0000000e+00   3.0000000e+00   6.7461080e+03   4.0000000e+00
   1.5009000e+04   2.0000000e+00   3.0000000e+00   6.7779840e+03   5.0000000e+00
   1.5009000e+04   2.0000000e+00   3.0000000e+00   6.8757990e+03   3.0000000e+00
   1.5009000e+04   2.0000000e+00   3.0000000e+00   6.8833940e+03   4.0000000e+00
   1.5009000e+04   2.0000000e+00   3.0000000e+00   6.8856570e+03   4.0000000e+00
   1.5009000e+04   2.0000000e+00   3.0000000e+00   6.8872350e+03   4.0000000e+00
   1.5009000e+04   2.0000000e+00   3.0000000e+00   6.8880130e+03   4.0000000e+00
   1.5009000e+04   2.0000000e+00   3.0000000e+00   6.8886140e+03   4.0000000e+00
   1.5009000e+04   2.0000000e+00   3.0000000e+00   6.8894840e+03   4.0000000e+00
   1.5009000e+04   2.0000000e+00   3.0000000e+00   6.8917510e+03   4.0000000e+00
   1.5009000e+04   2.0000000e+00   3.0000000e+00   6.8923220e+03   4.0000000e+00
   1.5009000e+04   2.0000000e+00   3.0000000e+00   6.8933920e+03   4.0000000e+00
   1.5009000e+04   2.0000000e+00   3.0000000e+00   6.8948850e+03   4.0000000e+00
   1.5009000e+04   2.0000000e+00   3.0000000e+00   6.9388000e+03   5.0000000e+00
   1.5009000e+04   2.0000000e+00   3.0000000e+00             Inf   6.0000000e+00
   1.5010000e+04   1.0000000e+00   1.0000000e+00   9.6147500e+02   1.0000000e+00
   1.5010000e+04   1.0000000e+00   1.0000000e+00   9.6533100e+02   4.0000000e+00
   1.5010000e+04   1.0000000e+00   1.0000000e+00   9.6650100e+02   4.0000000e+00
   1.5010000e+04   1.0000000e+00   1.0000000e+00   9.6683900e+02   4.0000000e+00
   1.5010000e+04   1.0000000e+00   1.0000000e+00   9.6736400e+02   4.0000000e+00
   1.5010000e+04   1.0000000e+00   1.0000000e+00   9.6801100e+02   4.0000000e+00
   1.5010000e+04   1.0000000e+00   1.0000000e+00   9.6830900e+02   4.0000000e+00
   1.5010000e+04   1.0000000e+00   1.0000000e+00   9.6879000e+02   4.0000000e+00
   1.5010000e+04   1.0000000e+00   1.0000000e+00   9.6904600e+02   4.0000000e+00
   1.5010000e+04   1.0000000e+00   1.0000000e+00   9.6963700e+02   4.0000000e+00
   1.5010000e+04   1.0000000e+00   1.0000000e+00   9.6986400e+02   4.0000000e+00
   1.5010000e+04   1.0000000e+00   1.0000000e+00   9.7066000e+02   4.0000000e+00
   1.5010000e+04   1.0000000e+00   1.0000000e+00   9.7128600e+02   4.0000000e+00
   1.5010000e+04   1.0000000e+00   1.0000000e+00   9.7171400e+02   4.0000000e+00
   1.5010000e+04   1.0000000e+00   1.0000000e+00   9.7197600e+02   4.0000000e+00
   1.5010000e+04   1.0000000e+00   1.0000000e+00   9.7279800e+02   4.0000000e+00
   1.5010000e+04   1.0000000e+00   1.0000000e+00   9.7311000e+02   4.0000000e+00
   1.5010000e+04   1.0000000e+00   1.0000000e+00   9.7351900e+02   4.0000000e+00
   1.5010000e+04   1.0000000e+00   1.0000000e+00   9.7385000e+02   4.0000000e+00
   1.5010000e+04   1.0000000e+00   1.0000000e+00   9.7406600e+02   4.0000000e+00
   1.5010000e+04   1.0000000e+00   1.0000000e+00   9.7479300e+02   4.0000000e+00
   1.5010000e+04   1.0000000e+00   1.0000000e+00   9.7505000e+02   4.0000000e+00
   1.5010000e+04   1.0000000e+00   1.0000000e+00   9.7597700e+02   4.0000000e+00
   1.5010000e+04   1.0000000e+00   1.0000000e+00   9.7622900e+02   4.0000000e+00
   1.5010000e+04   1.0000000e+00   1.0000000e+00   9.7648900e+02   4.0000000e+00
   1.5010000e+04   1.0000000e+00   1.0000000e+00   9.7701600e+02   4.0000000e+00
   1.5010000e+04   1.0000000e+00   1.0000000e+00   9.7770300e+02   4.0000000e+00
   1.5010000e+04   1.0000000e+00   1.0000000e+00   9.7814100e+02   4.0000000e+00
   1.5010000e+04   1.0000000e+00   1.0000000e+00   9.7842700e+02   4.0000000e+00
   1.5010000e+04   1.0000000e+00   1.0000000e+00   9.7885300e+02   4.0000000e+00
   1.5010000e+04   1.0000000e+00   1.0000000e+00   9.8026000e+02   4.0000000e+00
   1.5010000e+04   1.0000000e+00   1.0000000e+00   1.0104760e+03   5.0000000e+00
   1.5010000e+04   1.0000000e+00   1.0000000e+00   1.0594770e+03   1.0000000e+00
   1.5010000e+04   1.0000000e+00   1.0000000e+00   1.0620160e+03   4.0000000e+00
   1.5010000e+04   1.0000000e+00   1.0000000e+00   1.0625220e+03   4.0000000e+00
   1.5010000e+04   1.0000000e+00   1.0000000e+00   1.0634550e+03   4.0000000e+00
   1.5010000e+04   1.0000000e+00   1.0000000e+00   1.0642020e+03   4.0000000e+00
   1.5010000e+04   1.0000000e+00   1.0000000e+00   1.0648300e+03   4.0000000e+00
   1.5010000e+04   1.0000000e+00   1.0000000e+00   1.0651900e+03   4.0000000e+00
   1.5010000e+04   1.0000000e+00   1.0000000e+00   1.0656540e+03   4.0000000e+00
   1.5010000e+04   1.0000000e+00   1.0000000e+00   1.0659020e+03   4.0000000e+00
   1.5010000e+04   1.0000000e+00   1.0000000e+00   1.0666850e+03   4.0000000e+00
   1.5010000e+04   1.0000000e+00   1.0000000e+00   1.0674450e+03   4.0000000e+00
   1.5010000e+04   1.0000000e+00   1.0000000e+00   1.0678820e+03   4.0000000e+00
   1.5010000e+04   1.0000000e+00   1.0000000e+00   1.0683590e+03   4.0000000e+00
   1.5010000e+04   1.0000000e+00   1.0000000e+00   1.0687180e+03   4.0000000e+00
   1.5010000e+04   1.0000000e+00   1.0000000e+00   1.0695310e+03   4.0000000e+00
   1.5010000e+04   1.0000000e+00   1.0000000e+00   1.0701170e+03   4.0000000e+00
   1.5010000e+04   1.0000000e+00   1.0000000e+00   1.0706890e+03   4.0000000e+00
   1.5010000e+04   1.0000000e+00   1.0000000e+00   1.0708760e+03   4.0000000e+00
   1.5010000e+04   1.0000000e+00   1.0000000e+00   1.0712970e+03   4.0000000e+00
   1.5010000e+04   1.0000000e+00   1.0000000e+00   1.0721200e+03   4.0000000e+00
   1.5010000e+04   1.0000000e+00   1.0000000e+00   1.0723940e+03   4.0000000e+00
   1.5010000e+04   1.0000000e+00   1.0000000e+00   1.0730730e+03   4.0000000e+00
   1.5010000e+04   1.0000000e+00   1.0000000e+00   1.0738150e+03   4.0000000e+00
   1.5010000e+04   1.0000000e+00   1.0000000e+00   1.0740940e+03   4.0000000e+00
   1.5010000e+04   1.0000000e+00   1.0000000e+00   1.0750530e+03   4.0000000e+00
   1.5010000e+04   1.0000000e+00   1.0000000e+00   1.1114780e+03   5.0000000e+00
   1.5010000e+04   1.0000000e+00   1.0000000e+00   1.2927430e+03   1.0000000e+00
   1.5010000e+04   1.0000000e+00   1.0000000e+00   1.2965400e+03   4.0000000e+00
   1.5010000e+04   1.0000000e+00   1.0000000e+00   1.2978070e+03   4.0000000e+00
   1.5010000e+04   1.0000000e+00   1.0000000e+00   1.2980310e+03   4.0000000e+00
   1.5010000e+04   1.0000000e+00   1.0000000e+00   1.2985650e+03   4.0000000e+00
   1.5010000e+04   1.0000000e+00   1.0000000e+00   1.2990740e+03   4.0000000e+00
   1.5010000e+04   1.0000000e+00   1.0000000e+00   1.2992490e+03   4.0000000e+00
   1.5010000e+04   1.0000000e+00   1.0000000e+00   1.2998470e+03   4.0000000e+00
   1.5010000e+04   1.0000000e+00   1.0000000e+00   1.3010670e+03   4.0000000e+00
   1.5010000e+04   1.0000000e+00   1.0000000e+00   1.3013410e+03   4.0000000e+00
   1.5010000e+04   1.0000000e+00   1.0000000e+00   1.3017540e+03   4.0000000e+00
   1.5010000e+04   1.0000000e+00   1.0000000e+00   1.3020490e+03   4.0000000e+00
   1.5010000e+04   1.0000000e+00   1.0000000e+00   1.3026210e+03   4.0000000e+00
   1.5010000e+04   1.0000000e+00   1.0000000e+00   1.3028540e+03   4.0000000e+00
   1.5010000e+04   1.0000000e+00   1.0000000e+00   1.3035790e+03   4.0000000e+00
   1.5010000e+04   1.0000000e+00   1.0000000e+00   1.3038270e+03   4.0000000e+00
   1.5010000e+04   1.0000000e+00   1.0000000e+00   1.3041280e+03   4.0000000e+00
   1.5010000e+04   1.0000000e+00   1.0000000e+00   1.3046900e+03   4.0000000e+00
   1.5010000e+04   1.0000000e+00   1.0000000e+00   1.3049860e+03   4.0000000e+00
   1.5010000e+04   1.0000000e+00   1.0000000e+00   1.3057500e+03   4.0000000e+00
   1.5010000e+04   1.0000000e+00   1.0000000e+00   1.3060490e+03   4.0000000e+00
   1.5010000e+04   1.0000000e+00   1.0000000e+00   1.3064100e+03   4.0000000e+00
   1.5010000e+04   1.0000000e+00   1.0000000e+00   1.3070690e+03   4.0000000e+00
   1.5010000e+04   1.0000000e+00   1.0000000e+00   1.3081260e+03   4.0000000e+00
   1.5010000e+04   1.0000000e+00   1.0000000e+00   1.3083140e+03   4.0000000e+00
   1.5010000e+04   1.0000000e+00   1.0000000e+00   1.3086760e+03   4.0000000e+00
   1.5010000e+04   1.0000000e+00   1.0000000e+00   1.3092570e+03   4.0000000e+00
   1.5010000e+04   1.0000000e+00   1.0000000e+00   1.3095010e+03   4.0000000e+00
   1.5010000e+04   1.0000000e+00   1.0000000e+00   1.3098000e+03   4.0000000e+00
   1.5010000e+04   1.0000000e+00   1.0000000e+00   1.3103600e+03   4.0000000e+00
   1.5010000e+04   1.0000000e+00   1.0000000e+00   1.3110360e+03   4.0000000e+00
   1.5010000e+04   1.0000000e+00   1.0000000e+00   1.3537440e+03   5.0000000e+00
   1.5010000e+04   1.0000000e+00   1.0000000e+00   1.4567990e+03   1.0000000e+00
   1.5010000e+04   1.0000000e+00   1.0000000e+00   1.4606800e+03   4.0000000e+00
   1.5010000e+04   1.0000000e+00   1.0000000e+00   1.4618500e+03   4.0000000e+00
   1.5010000e+04   1.0000000e+00   1.0000000e+00   1.4621590e+03   4.0000000e+00
   1.5010000e+04   1.0000000e+00   1.0000000e+00   1.4628430e+03   4.0000000e+00
   1.5010000e+04   1.0000000e+00   1.0000000e+00   1.4635970e+03   4.0000000e+00
   1.5010000e+04   1.0000000e+00   1.0000000e+00   1.4642170e+03   4.0000000e+00
   1.5010000e+04   1.0000000e+00   1.0000000e+00   1.4646970e+03   4.0000000e+00
   1.5010000e+04   1.0000000e+00   1.0000000e+00   1.4649560e+03   4.0000000e+00
   1.5010000e+04   1.0000000e+00   1.0000000e+00   1.4662020e+03   4.0000000e+00
   1.5010000e+04   1.0000000e+00   1.0000000e+00   1.4664490e+03   4.0000000e+00
   1.5010000e+04   1.0000000e+00   1.0000000e+00   1.4674380e+03   4.0000000e+00
   1.5010000e+04   1.0000000e+00   1.0000000e+00   1.4678920e+03   4.0000000e+00
   1.5010000e+04   1.0000000e+00   1.0000000e+00   1.4681160e+03   4.0000000e+00
   1.5010000e+04   1.0000000e+00   1.0000000e+00   1.4683850e+03   4.0000000e+00
   1.5010000e+04   1.0000000e+00   1.0000000e+00   1.4692930e+03   4.0000000e+00
   1.5010000e+04   1.0000000e+00   1.0000000e+00   1.4699980e+03   4.0000000e+00
   1.5010000e+04   1.0000000e+00   1.0000000e+00   1.4702710e+03   4.0000000e+00
   1.5010000e+04   1.0000000e+00   1.0000000e+00   1.4706580e+03   4.0000000e+00
   1.5010000e+04   1.0000000e+00   1.0000000e+00   1.4715320e+03   4.0000000e+00
   1.5010000e+04   1.0000000e+00   1.0000000e+00   1.4722980e+03   4.0000000e+00
   1.5010000e+04   1.0000000e+00   1.0000000e+00   1.4726520e+03   4.0000000e+00
   1.5010000e+04   1.0000000e+00   1.0000000e+00   1.4735790e+03   4.0000000e+00
   1.5010000e+04   1.0000000e+00   1.0000000e+00   1.5128000e+03   5.0000000e+00
   1.5010000e+04   1.0000000e+00   1.0000000e+00   2.3342100e+03   1.0000000e+00
   1.5010000e+04   1.0000000e+00   1.0000000e+00   2.3392830e+03   4.0000000e+00
   1.5010000e+04   1.0000000e+00   1.0000000e+00   2.3407840e+03   4.0000000e+00
   1.5010000e+04   1.0000000e+00   1.0000000e+00   2.3413900e+03   4.0000000e+00
   1.5010000e+04   1.0000000e+00   1.0000000e+00   2.3416270e+03   4.0000000e+00
   1.5010000e+04   1.0000000e+00   1.0000000e+00   2.3424720e+03   4.0000000e+00
   1.5010000e+04   1.0000000e+00   1.0000000e+00   2.3430690e+03   4.0000000e+00
   1.5010000e+04   1.0000000e+00   1.0000000e+00   2.3442300e+03   4.0000000e+00
   1.5010000e+04   1.0000000e+00   1.0000000e+00   2.3444920e+03   4.0000000e+00
   1.5010000e+04   1.0000000e+00   1.0000000e+00   2.3447730e+03   4.0000000e+00
   1.5010000e+04   1.0000000e+00   1.0000000e+00   2.3454210e+03   4.0000000e+00
   1.5010000e+04   1.0000000e+00   1.0000000e+00   2.3458730e+03   4.0000000e+00
   1.5010000e+04   1.0000000e+00   1.0000000e+00   2.3462920e+03   4.0000000e+00
   1.5010000e+04   1.0000000e+00   1.0000000e+00   2.3471530e+03   4.0000000e+00
   1.5010000e+04   1.0000000e+00   1.0000000e+00   2.3478030e+03   4.0000000e+00
   1.5010000e+04   1.0000000e+00   1.0000000e+00   2.3486480e+03   4.0000000e+00
   1.5010000e+04   1.0000000e+00   1.0000000e+00   2.3489070e+03   4.0000000e+00
   1.5010000e+04   1.0000000e+00   1.0000000e+00   2.3902110e+03   5.0000000e+00
   1.5010000e+04   1.0000000e+00   1.0000000e+00   2.4452120e+03   1.0000000e+00
   1.5010000e+04   1.0000000e+00   1.0000000e+00   2.4493100e+03   4.0000000e+00
   1.5010000e+04   1.0000000e+00   1.0000000e+00   2.4501190e+03   4.0000000e+00
   1.5010000e+04   1.0000000e+00   1.0000000e+00   2.4504150e+03   4.0000000e+00
   1.5010000e+04   1.0000000e+00   1.0000000e+00   2.4512230e+03   4.0000000e+00
   1.5010000e+04   1.0000000e+00   1.0000000e+00   2.4520600e+03   4.0000000e+00
   1.5010000e+04   1.0000000e+00   1.0000000e+00   2.4523440e+03   4.0000000e+00
   1.5010000e+04   1.0000000e+00   1.0000000e+00   2.4533070e+03   4.0000000e+00
   1.5010000e+04   1.0000000e+00   1.0000000e+00   2.4535590e+03   4.0000000e+00
   1.5010000e+04   1.0000000e+00   1.0000000e+00   2.4541560e+03   4.0000000e+00
   1.5010000e+04   1.0000000e+00   1.0000000e+00   2.4543690e+03   4.0000000e+00
   1.5010000e+04   1.0000000e+00   1.0000000e+00   2.4547340e+03   4.0000000e+00
   1.5010000e+04   1.0000000e+00   1.0000000e+00   2.4553850e+03   4.0000000e+00
   1.5010000e+04   1.0000000e+00   1.0000000e+00   2.4556370e+03   4.0000000e+00
   1.5010000e+04   1.0000000e+00   1.0000000e+00   2.4564370e+03   4.0000000e+00
   1.5010000e+04   1.0000000e+00   1.0000000e+00   2.4567140e+03   4.0000000e+00
   1.5010000e+04   1.0000000e+00   1.0000000e+00   2.4572110e+03   4.0000000e+00
   1.5010000e+04   1.0000000e+00   1.0000000e+00   2.4582250e+03   4.0000000e+00
   1.5010000e+04   1.0000000e+00   1.0000000e+00   2.4932130e+03   5.0000000e+00
   1.5010000e+04   1.0000000e+00   1.0000000e+00   2.6603950e+03   1.0000000e+00
   1.5010000e+04   1.0000000e+00   1.0000000e+00   2.6644020e+03   4.0000000e+00
   1.5010000e+04   1.0000000e+00   1.0000000e+00   2.6651860e+03   4.0000000e+00
   1.5010000e+04   1.0000000e+00   1.0000000e+00   2.6656210e+03   4.0000000e+00
   1.5010000e+04   1.0000000e+00   1.0000000e+00   2.6663500e+03   4.0000000e+00
   1.5010000e+04   1.0000000e+00   1.0000000e+00   2.6669860e+03   4.0000000e+00
   1.5010000e+04   1.0000000e+00   1.0000000e+00   2.6675690e+03   4.0000000e+00
   1.5010000e+04   1.0000000e+00   1.0000000e+00   2.6678670e+03   4.0000000e+00
   1.5010000e+04   1.0000000e+00   1.0000000e+00   2.6682180e+03   4.0000000e+00
   1.5010000e+04   1.0000000e+00   1.0000000e+00   2.6691950e+03   4.0000000e+00
   1.5010000e+04   1.0000000e+00   1.0000000e+00   2.6697120e+03   4.0000000e+00
   1.5010000e+04   1.0000000e+00   1.0000000e+00   2.6700650e+03   4.0000000e+00
   1.5010000e+04   1.0000000e+00   1.0000000e+00   2.6708000e+03   4.0000000e+00
   1.5010000e+04   1.0000000e+00   1.0000000e+00   2.6714460e+03   4.0000000e+00
   1.5010000e+04   1.0000000e+00   1.0000000e+00   2.6720220e+03   4.0000000e+00
   1.5010000e+04   1.0000000e+00   1.0000000e+00   2.6723370e+03   4.0000000e+00
   1.5010000e+04   1.0000000e+00   1.0000000e+00   2.6727320e+03   4.0000000e+00
   1.5010000e+04   1.0000000e+00   1.0000000e+00   2.7083960e+03   5.0000000e+00
   1.5010000e+04   1.0000000e+00   1.0000000e+00   3.1583430e+03   1.0000000e+00
   1.5010000e+04   1.0000000e+00   1.0000000e+00   3.1606280e+03   4.0000000e+00
   1.5010000e+04   1.0000000e+00   1.0000000e+00   3.1612320e+03   4.0000000e+00
   1.5010000e+04   1.0000000e+00   1.0000000e+00   3.1615300e+03   4.0000000e+00
   1.5010000e+04   1.0000000e+00   1.0000000e+00   3.1616990e+03   4.0000000e+00
   1.5010000e+04   1.0000000e+00   1.0000000e+00   3.1622200e+03   4.0000000e+00
   1.5010000e+04   1.0000000e+00   1.0000000e+00   3.1629510e+03   4.0000000e+00
   1.5010000e+04   1.0000000e+00   1.0000000e+00   3.1631690e+03   4.0000000e+00
   1.5010000e+04   1.0000000e+00   1.0000000e+00   3.1641090e+03   4.0000000e+00
   1.5010000e+04   1.0000000e+00   1.0000000e+00   3.1643770e+03   4.0000000e+00
   1.5010000e+04   1.0000000e+00   1.0000000e+00   3.1657100e+03   4.0000000e+00
   1.5010000e+04   1.0000000e+00   1.0000000e+00   3.1659970e+03   4.0000000e+00
   1.5010000e+04   1.0000000e+00   1.0000000e+00   3.1662920e+03   4.0000000e+00
   1.5010000e+04   1.0000000e+00   1.0000000e+00   3.1668190e+03   4.0000000e+00
   1.5010000e+04   1.0000000e+00   1.0000000e+00   3.1670470e+03   4.0000000e+00
   1.5010000e+04   1.0000000e+00   1.0000000e+00   3.1675220e+03   4.0000000e+00
   1.5010000e+04   1.0000000e+00   1.0000000e+00   3.1677460e+03   4.0000000e+00
   1.5010000e+04   1.0000000e+00   1.0000000e+00   3.1681140e+03   4.0000000e+00
   1.5010000e+04   1.0000000e+00   1.0000000e+00   3.1687200e+03   4.0000000e+00
   1.5010000e+04   1.0000000e+00   1.0000000e+00   3.2093440e+03   5.0000000e+00
   1.5010000e+04   1.0000000e+00   1.0000000e+00   3.3766100e+03   1.0000000e+00
   1.5010000e+04   1.0000000e+00   1.0000000e+00   3.3814820e+03   4.0000000e+00
   1.5010000e+04   1.0000000e+00   1.0000000e+00   3.4256110e+03   5.0000000e+00
   1.5010000e+04   1.0000000e+00   1.0000000e+00   3.4586110e+03   1.0000000e+00
   1.5010000e+04   1.0000000e+00   1.0000000e+00   3.4625940e+03   4.0000000e+00
   1.5010000e+04   1.0000000e+00   1.0000000e+00   3.4638420e+03   4.0000000e+00
   1.5010000e+04   1.0000000e+00   1.0000000e+00   3.4640490e+03   4.0000000e+00
   1.5010000e+04   1.0000000e+00   1.0000000e+00   3.4645870e+03   4.0000000e+00
   1.5010000e+04   1.0000000e+00   1.0000000e+00   3.4647910e+03   4.0000000e+00
   1.5010000e+04   1.0000000e+00   1.0000000e+00   3.4650230e+03   4.0000000e+00
   1.5010000e+04   1.0000000e+00   1.0000000e+00   3.4654660e+03   4.0000000e+00
   1.5010000e+04   1.0000000e+00   1.0000000e+00   3.4656940e+03   4.0000000e+00
   1.5010000e+04   1.0000000e+00   1.0000000e+00   3.4663380e+03   4.0000000e+00
   1.5010000e+04   1.0000000e+00   1.0000000e+00   3.4665240e+03   4.0000000e+00
   1.5010000e+04   1.0000000e+00   1.0000000e+00   3.4667900e+03   4.0000000e+00
   1.5010000e+04   1.0000000e+00   1.0000000e+00   3.4670630e+03   4.0000000e+00
   1.5010000e+04   1.0000000e+00   1.0000000e+00   3.4673380e+03   4.0000000e+00
   1.5010000e+04   1.0000000e+00   1.0000000e+00   3.4681080e+03   4.0000000e+00
   1.5010000e+04   1.0000000e+00   1.0000000e+00   3.4685480e+03   4.0000000e+00
   1.5010000e+04   1.0000000e+00   1.0000000e+00   3.4687740e+03   4.0000000e+00
   1.5010000e+04   1.0000000e+00   1.0000000e+00   3.4690560e+03   4.0000000e+00
   1.5010000e+04   1.0000000e+00   1.0000000e+00   3.4695170e+03   4.0000000e+00
   1.5010000e+04   1.0000000e+00   1.0000000e+00   3.4699550e+03   4.0000000e+00
   1.5010000e+04   1.0000000e+00   1.0000000e+00   3.4702190e+03   4.0000000e+00
   1.5010000e+04   1.0000000e+00   1.0000000e+00   3.5206120e+03   5.0000000e+00
   1.5010000e+04   1.0000000e+00   1.0000000e+00   4.4701990e+03   1.0000000e+00
   1.5010000e+04   1.0000000e+00   1.0000000e+00   4.4624050e+03   4.0000000e+00
   1.5010000e+04   1.0000000e+00   1.0000000e+00   4.4784310e+03   4.0000000e+00
   1.5010000e+04   1.0000000e+00   1.0000000e+00   4.4791590e+03   4.0000000e+00
   1.5010000e+04   1.0000000e+00   1.0000000e+00   4.4796330e+03   4.0000000e+00
   1.5010000e+04   1.0000000e+00   1.0000000e+00   4.4799650e+03   4.0000000e+00
   1.5010000e+04   1.0000000e+00   1.0000000e+00   4.4803340e+03   4.0000000e+00
   1.5010000e+04   1.0000000e+00   1.0000000e+00   4.4804420e+03   4.0000000e+00
   1.5010000e+04   1.0000000e+00   1.0000000e+00   4.4806900e+03   4.0000000e+00
   1.5010000e+04   1.0000000e+00   1.0000000e+00   4.4810210e+03   4.0000000e+00
   1.5010000e+04   1.0000000e+00   1.0000000e+00   4.4815260e+03   4.0000000e+00
   1.5010000e+04   1.0000000e+00   1.0000000e+00   4.4818290e+03   4.0000000e+00
   1.5010000e+04   1.0000000e+00   1.0000000e+00   4.4820540e+03   4.0000000e+00
   1.5010000e+04   1.0000000e+00   1.0000000e+00   4.4826330e+03   4.0000000e+00
   1.5010000e+04   1.0000000e+00   1.0000000e+00   4.4828840e+03   4.0000000e+00
   1.5010000e+04   1.0000000e+00   1.0000000e+00   4.4839800e+03   4.0000000e+00
   1.5010000e+04   1.0000000e+00   1.0000000e+00   4.4847200e+03   4.0000000e+00
   1.5010000e+04   1.0000000e+00   1.0000000e+00   4.4855760e+03   4.0000000e+00
   1.5010000e+04   1.0000000e+00   1.0000000e+00   4.5272000e+03   5.0000000e+00
   1.5010000e+04   1.0000000e+00   1.0000000e+00   4.7591400e+03   1.0000000e+00
   1.5010000e+04   1.0000000e+00   1.0000000e+00   4.7626800e+03   4.0000000e+00
   1.5010000e+04   1.0000000e+00   1.0000000e+00   4.7634930e+03   4.0000000e+00
   1.5010000e+04   1.0000000e+00   1.0000000e+00   4.7637450e+03   4.0000000e+00
   1.5010000e+04   1.0000000e+00   1.0000000e+00   4.7640270e+03   4.0000000e+00
   1.5010000e+04   1.0000000e+00   1.0000000e+00   4.7643180e+03   4.0000000e+00
   1.5010000e+04   1.0000000e+00   1.0000000e+00   4.7645580e+03   4.0000000e+00
   1.5010000e+04   1.0000000e+00   1.0000000e+00   4.7652780e+03   4.0000000e+00
   1.5010000e+04   1.0000000e+00   1.0000000e+00   4.7655470e+03   4.0000000e+00
   1.5010000e+04   1.0000000e+00   1.0000000e+00   4.7658030e+03   4.0000000e+00
   1.5010000e+04   1.0000000e+00   1.0000000e+00   4.7665270e+03   4.0000000e+00
   1.5010000e+04   1.0000000e+00   1.0000000e+00   4.7669130e+03   4.0000000e+00
   1.5010000e+04   1.0000000e+00   1.0000000e+00   4.7674730e+03   4.0000000e+00
   1.5010000e+04   1.0000000e+00   1.0000000e+00   4.7676440e+03   4.0000000e+00
   1.5010000e+04   1.0000000e+00   1.0000000e+00   4.7679050e+03   4.0000000e+00
   1.5010000e+04   1.0000000e+00   1.0000000e+00   4.7682180e+03   4.0000000e+00
   1.5010000e+04   1.0000000e+00   1.0000000e+00   4.7689180e+03   4.0000000e+00
   1.5010000e+04   1.0000000e+00   1.0000000e+00   4.7695410e+03   4.0000000e+00
   1.5010000e+04   1.0000000e+00   1.0000000e+00   4.7698200e+03   4.0000000e+00
   1.5010000e+04   1.0000000e+00   1.0000000e+00   4.7701730e+03   4.0000000e+00
   1.5010000e+04   1.0000000e+00   1.0000000e+00   4.7708830e+03   4.0000000e+00
   1.5010000e+04   1.0000000e+00   1.0000000e+00   4.7715220e+03   4.0000000e+00
   1.5010000e+04   1.0000000e+00   1.0000000e+00   4.7722480e+03   4.0000000e+00
   1.5010000e+04   1.0000000e+00   1.0000000e+00   4.7725860e+03   4.0000000e+00
   1.5010000e+04   1.0000000e+00   1.0000000e+00   4.8081410e+03   5.0000000e+00
   1.5010000e+04   1.0000000e+00   1.0000000e+00   4.8521420e+03   1.0000000e+00
   1.5010000e+04   1.0000000e+00   1.0000000e+00   4.8442860e+03   4.0000000e+00
   1.5010000e+04   1.0000000e+00   1.0000000e+00   4.8447350e+03   4.0000000e+00
   1.5010000e+04   1.0000000e+00   1.0000000e+00   4.8454720e+03   4.0000000e+00
   1.5010000e+04   1.0000000e+00   1.0000000e+00   4.8459250e+03   4.0000000e+00
   1.5010000e+04   1.0000000e+00   1.0000000e+00   4.8462170e+03   4.0000000e+00
   1.5010000e+04   1.0000000e+00   1.0000000e+00   4.8470930e+03   4.0000000e+00
   1.5010000e+04   1.0000000e+00   1.0000000e+00   4.8473730e+03   4.0000000e+00
   1.5010000e+04   1.0000000e+00   1.0000000e+00   4.8478130e+03   4.0000000e+00
   1.5010000e+04   1.0000000e+00   1.0000000e+00   4.8481990e+03   4.0000000e+00
   1.5010000e+04   1.0000000e+00   1.0000000e+00   4.8491340e+03   4.0000000e+00
   1.5010000e+04   1.0000000e+00   1.0000000e+00   4.8497080e+03   4.0000000e+00
   1.5010000e+04   1.0000000e+00   1.0000000e+00   4.8510270e+03   4.0000000e+00
   1.5010000e+04   1.0000000e+00   1.0000000e+00   4.8516330e+03   4.0000000e+00
   1.5010000e+04   1.0000000e+00   1.0000000e+00   4.8524390e+03   4.0000000e+00
   1.5010000e+04   1.0000000e+00   1.0000000e+00   4.8579620e+03   4.0000000e+00
   1.5010000e+04   1.0000000e+00   1.0000000e+00   4.8583120e+03   4.0000000e+00
   1.5010000e+04   1.0000000e+00   1.0000000e+00   4.8590470e+03   4.0000000e+00
   1.5010000e+04   1.0000000e+00   1.0000000e+00   4.8591990e+03   4.0000000e+00
   1.5010000e+04   1.0000000e+00   1.0000000e+00   4.8598070e+03   4.0000000e+00
   1.5010000e+04   1.0000000e+00   1.0000000e+00   4.8603520e+03   4.0000000e+00
   1.5010000e+04   1.0000000e+00   1.0000000e+00   4.8606710e+03   4.0000000e+00
   1.5010000e+04   1.0000000e+00   1.0000000e+00   4.8610010e+03   4.0000000e+00
   1.5010000e+04   1.0000000e+00   1.0000000e+00   4.8614600e+03   4.0000000e+00
   1.5010000e+04   1.0000000e+00   1.0000000e+00   4.8618730e+03   4.0000000e+00
   1.5010000e+04   1.0000000e+00   1.0000000e+00   4.8623860e+03   4.0000000e+00
   1.5010000e+04   1.0000000e+00   1.0000000e+00   4.8635030e+03   4.0000000e+00
   1.5010000e+04   1.0000000e+00   1.0000000e+00   4.8645080e+03   4.0000000e+00
   1.5010000e+04   1.0000000e+00   1.0000000e+00   4.9031430e+03   5.0000000e+00
   1.5010000e+04   1.0000000e+00   1.0000000e+00   5.1921590e+03   1.0000000e+00
   1.5010000e+04   1.0000000e+00   1.0000000e+00   5.1956330e+03   4.0000000e+00
   1.5010000e+04   1.0000000e+00   1.0000000e+00   5.1967410e+03   4.0000000e+00
   1.5010000e+04   1.0000000e+00   1.0000000e+00   5.1974340e+03   4.0000000e+00
   1.5010000e+04   1.0000000e+00   1.0000000e+00   5.1976950e+03   4.0000000e+00
   1.5010000e+04   1.0000000e+00   1.0000000e+00   5.1979520e+03   4.0000000e+00
   1.5010000e+04   1.0000000e+00   1.0000000e+00   5.1986950e+03   4.0000000e+00
   1.5010000e+04   1.0000000e+00   1.0000000e+00   5.1989180e+03   4.0000000e+00
   1.5010000e+04   1.0000000e+00   1.0000000e+00   5.1993530e+03   4.0000000e+00
   1.5010000e+04   1.0000000e+00   1.0000000e+00   5.1998510e+03   4.0000000e+00
   1.5010000e+04   1.0000000e+00   1.0000000e+00   5.2001140e+03   4.0000000e+00
   1.5010000e+04   1.0000000e+00   1.0000000e+00   5.2004230e+03   4.0000000e+00
   1.5010000e+04   1.0000000e+00   1.0000000e+00   5.2012450e+03   4.0000000e+00
   1.5010000e+04   1.0000000e+00   1.0000000e+00   5.2023940e+03   4.0000000e+00
   1.5010000e+04   1.0000000e+00   1.0000000e+00   5.2421600e+03   5.0000000e+00
   1.5010000e+04   1.0000000e+00   1.0000000e+00   5.3586840e+03   1.0000000e+00
   1.5010000e+04   1.0000000e+00   1.0000000e+00   5.3599640e+03   4.0000000e+00
   1.5010000e+04   1.0000000e+00   1.0000000e+00   5.3605200e+03   4.0000000e+00
   1.5010000e+04   1.0000000e+00   1.0000000e+00   5.3610530e+03   4.0000000e+00
   1.5010000e+04   1.0000000e+00   1.0000000e+00   5.3612230e+03   4.0000000e+00
   1.5010000e+04   1.0000000e+00   1.0000000e+00   5.3615110e+03   4.0000000e+00
   1.5010000e+04   1.0000000e+00   1.0000000e+00   5.3617030e+03   4.0000000e+00
   1.5010000e+04   1.0000000e+00   1.0000000e+00   5.3619940e+03   4.0000000e+00
   1.5010000e+04   1.0000000e+00   1.0000000e+00   5.3624380e+03   4.0000000e+00
   1.5010000e+04   1.0000000e+00   1.0000000e+00   5.3628890e+03   4.0000000e+00
   1.5010000e+04   1.0000000e+00   1.0000000e+00   5.3632250e+03   4.0000000e+00
   1.5010000e+04   1.0000000e+00   1.0000000e+00   5.3636310e+03   4.0000000e+00
   1.5010000e+04   1.0000000e+00   1.0000000e+00   5.3638240e+03   4.0000000e+00
   1.5010000e+04   1.0000000e+00   1.0000000e+00   5.3642460e+03   4.0000000e+00
   1.5010000e+04   1.0000000e+00   1.0000000e+00   5.3647440e+03   4.0000000e+00
   1.5010000e+04   1.0000000e+00   1.0000000e+00   5.3652610e+03   4.0000000e+00
   1.5010000e+04   1.0000000e+00   1.0000000e+00   5.3659120e+03   4.0000000e+00
   1.5010000e+04   1.0000000e+00   1.0000000e+00   5.3661980e+03   4.0000000e+00
   1.5010000e+04   1.0000000e+00   1.0000000e+00   5.3665720e+03   4.0000000e+00
   1.5010000e+04   1.0000000e+00   1.0000000e+00   5.4076850e+03   5.0000000e+00
   1.5010000e+04   1.0000000e+00   1.0000000e+00   5.5180180e+03   1.0000000e+00
   1.5010000e+04   1.0000000e+00   1.0000000e+00   5.5233560e+03   4.0000000e+00
   1.5010000e+04   1.0000000e+00   1.0000000e+00   5.5238080e+03   4.0000000e+00
   1.5010000e+04   1.0000000e+00   1.0000000e+00   5.5240590e+03   4.0000000e+00
   1.5010000e+04   1.0000000e+00   1.0000000e+00   5.5244170e+03   4.0000000e+00
   1.5010000e+04   1.0000000e+00   1.0000000e+00   5.5248200e+03   4.0000000e+00
   1.5010000e+04   1.0000000e+00   1.0000000e+00   5.5250260e+03   4.0000000e+00
   1.5010000e+04   1.0000000e+00   1.0000000e+00   5.5254560e+03   4.0000000e+00
   1.5010000e+04   1.0000000e+00   1.0000000e+00   5.5257020e+03   4.0000000e+00
   1.5010000e+04   1.0000000e+00   1.0000000e+00   5.5259440e+03   4.0000000e+00
   1.5010000e+04   1.0000000e+00   1.0000000e+00   5.5264530e+03   4.0000000e+00
   1.5010000e+04   1.0000000e+00   1.0000000e+00   5.5267800e+03   4.0000000e+00
   1.5010000e+04   1.0000000e+00   1.0000000e+00   5.5270320e+03   4.0000000e+00
   1.5010000e+04   1.0000000e+00   1.0000000e+00   5.5273190e+03   4.0000000e+00
   1.5010000e+04   1.0000000e+00   1.0000000e+00   5.5280860e+03   4.0000000e+00
   1.5010000e+04   1.0000000e+00   1.0000000e+00   5.5283380e+03   4.0000000e+00
   1.5010000e+04   1.0000000e+00   1.0000000e+00   5.5289140e+03   4.0000000e+00
   1.5010000e+04   1.0000000e+00   1.0000000e+00   5.5291030e+03   4.0000000e+00
[truncated: 745,687 more chars]
