# Supplementary material for: Recalibrating timing behavior via expected covariance between temporal cues
Source: eLife. 2018 Nov 2;7:e38790. doi: 10.7554/eLife.38790 (PMC6235573; doi:10.7554/eLife.38790)
Supplement: Figure 1—source data 1. [file elife-38790-fig1-data1.zip › Figure 1/Groups-8to4s16to32s8to8s/README.txt]

Experiment 1:
Three groups were included. All rats were trained to associate distinct cues (tone/light) with either an 8 or 16s delay to reward. In the 8-to-4 group (files contain 8to4 in title), we then changed the 8-second cue?s duration to 4-seconds. The 8-to-8 group served as a control (files contain 8to8 in the title), in which we left the 8 second cue?s duration constant at 8-seconds. In the 16-to-32 group (files contain 16to32 in the title), we increased the 16-second cue?s duration to 32-seconds. We did not expose rats to the remaining (unchanged cue) until rats adapted to the changed-cue?s new duration. In a final test phase, we introduced probe trials for the unchanged cue to see if timed responses to this cue would shift, relative to training. Files include data from the last training phase before the changed-cue?s duration was altered and the test session in  which we reintroduced the changed cue.

The initial columns of all data files contain dummy-coded information needed to index the data. Description below.

Binned data files:
Column 1: subject number, Column 2: phase (1 = last training session, 2 = test session), Column 3: cue (1 = short cue, 3 = long cue), Column 4: time-values relative to trial start that correspond to binned data for each probe trial a rat completed. The binned data start at column 5 and are oriented in a time X trial matrix format. As described in the general README, if a rat did not receive an Nth trial during a session, the Nth column will contain the value NaN and should be disregarded when computing mean response rate across trials.

Time event data files:
Columns 1 to 3 are same as above. The final two columns contain time-stamps for events (as seconds from session start) and the corresponding values in the adjacent column contain dummy-coded values for the identity of the event (1 = short cue on, 3 = long cue on, response = 4, trialEnd = 5, sessionOver = 6). 
