# Supplementary material for: Recalibrating timing behavior via expected covariance between temporal cues
Source: eLife. 2018 Nov 2;7:e38790. doi: 10.7554/eLife.38790 (PMC6235573; doi:10.7554/eLife.38790)
Supplement: Figure 1—figure supplement 1—source data 1. [file elife-38790-fig1-figsupp1-data1.zip]

Archive with 63 entries (46 files):
- Figure 1- figure supplement 1/
- Figure 1- figure supplement 1/.DS_Store
- __MACOSX/
- __MACOSX/Figure 1- figure supplement 1/
- __MACOSX/Figure 1- figure supplement 1/._.DS_Store
- Figure 1- figure supplement 1/code/
- Figure 1- figure supplement 1/code/BF_Open.m
- __MACOSX/Figure 1- figure supplement 1/code/
- __MACOSX/Figure 1- figure supplement 1/code/._BF_Open.m
- Figure 1- figure supplement 1/code/fit_gauss_func_Open.m
- __MACOSX/Figure 1- figure supplement 1/code/._fit_gauss_func_Open.m
- Figure 1- figure supplement 1/code/README_Code.txt
- __MACOSX/Figure 1- figure supplement 1/code/._README_Code.txt
- Figure 1- figure supplement 1/Groups-8to12/
- Figure 1- figure supplement 1/Groups-8to12/Exp2_8to12GroupBinnedData
- Figure 1- figure supplement 1/Groups-8to12/Exp2_8to12GroupTimeEventData
- Figure 1- figure supplement 1/Groups-8to12/README.txt
- __MACOSX/Figure 1- figure supplement 1/Groups-8to12/
- __MACOSX/Figure 1- figure supplement 1/Groups-8to12/._README.txt
- __MACOSX/Figure 1- figure supplement 1/._Groups-8to12
- Figure 1- figure supplement 1/Groups-8to4s16to32s8to8s/
- Figure 1- figure supplement 1/Groups-8to4s16to32s8to8s/Exp1_16to32GroupBinnedData
- Figure 1- figure supplement 1/Groups-8to4s16to32s8to8s/Exp1_16to32GroupTimeEventData
- Figure 1- figure supplement 1/Groups-8to4s16to32s8to8s/Exp1_8to4GroupBinnedData
- Figure 1- figure supplement 1/Groups-8to4s16to32s8to8s/Exp1_8to4GroupTimeEventData
- Figure 1- figure supplement 1/Groups-8to4s16to32s8to8s/Exp1_8to8GroupBinnedData
- Figure 1- figure supplement 1/Groups-8to4s16to32s8to8s/Exp1_8to8GroupTimeEventData
- Figure 1- figure supplement 1/Groups-8to4s16to32s8to8s/README.txt
- __MACOSX/Figure 1- figure supplement 1/Groups-8to4s16to32s8to8s/
- __MACOSX/Figure 1- figure supplement 1/Groups-8to4s16to32s8to8s/._README.txt
- __MACOSX/Figure 1- figure supplement 1/._Groups-8to4s16to32s8to8s
- Figure 1- figure supplement 1/Groups-ChangeAndNoChange_Exp3/
- Figure 1- figure supplement 1/Groups-ChangeAndNoChange_Exp3/.DS_Store
- __MACOSX/Figure 1- figure supplement 1/Groups-ChangeAndNoChange_Exp3/
- __MACOSX/Figure 1- figure supplement 1/Groups-ChangeAndNoChange_Exp3/._.DS_Store
- Figure 1- figure supplement 1/Groups-ChangeAndNoChange_Exp3/Exp5_RewardStructureBinnedData
- Figure 1- figure supplement 1/Groups-ChangeAndNoChange_Exp3/Exp5_RewardStructureTimeEventData
- Figure 1- figure supplement 1/Groups-ChangeAndNoChange_Exp3/README.txt
- __MACOSX/Figure 1- figure supplement 1/Groups-ChangeAndNoChange_Exp3/._README.txt
- __MACOSX/Figure 1- figure supplement 1/._Groups-ChangeAndNoChange_Exp3
- Figure 1- figure supplement 1/Groups-Context/
- Figure 1- figure supplement 1/Groups-Context/Exp4_ContextGroupBinnedData
- Figure 1- figure supplement 1/Groups-Context/Exp4_ContextGroupTimeEventData
- Figure 1- figure supplement 1/Groups-Context/README.txt
- __MACOSX/Figure 1- figure supplement 1/Groups-Context/
- __MACOSX/Figure 1- figure supplement 1/Groups-Context/._README.txt
- __MACOSX/Figure 1- figure supplement 1/._Groups-Context
- Figure 1- figure supplement 1/Groups-CorrelatedAndUncorrelated_4a/
- Figure 1- figure supplement 1/Groups-CorrelatedAndUncorrelated_4a/Exp3_CorrelatedGroupBinnedData
- Figure 1- figure supplement 1/Groups-CorrelatedAndUncorrelated_4a/Exp3_CorrelatedGroupTimeEventData
- Figure 1- figure supplement 1/Groups-CorrelatedAndUncorrelated_4a/README.txt
- __MACOSX/Figure 1- figure supplement 1/Groups-CorrelatedAndUncorrelated_4a/
- __MACOSX/Figure 1- figure supplement 1/Groups-CorrelatedAndUncorrelated_4a/._README.txt
- __MACOSX/Figure 1- figure supplement 1/._Groups-CorrelatedAndUncorrelated_4a
- Figure 1- figure supplement 1/Groups-CorrelatedAndUncorrelated_4b/
- Figure 1- figure supplement 1/Groups-CorrelatedAndUncorrelated_4b/Exp6_CorrelatedCrossModalBinnedData
- Figure 1- figure supplement 1/Groups-CorrelatedAndUncorrelated_4b/Exp6_CorrelatedCrossModalTimeEventData
- Figure 1- figure supplement 1/Groups-CorrelatedAndUncorrelated_4b/README.txt
- __MACOSX/Figure 1- figure supplement 1/Groups-CorrelatedAndUncorrelated_4b/
- __MACOSX/Figure 1- figure supplement 1/Groups-CorrelatedAndUncorrelated_4b/._README.txt
- __MACOSX/Figure 1- figure supplement 1/._Groups-CorrelatedAndUncorrelated_4b
- Figure 1- figure supplement 1/README_General.txt
- __MACOSX/Figure 1- figure supplement 1/._README_General.txt
