# Supplementary material for: Recalibrating timing behavior via expected covariance between temporal cues
Source: eLife. 2018 Nov 2;7:e38790. doi: 10.7554/eLife.38790 (PMC6235573; doi:10.7554/eLife.38790)
Supplement: Figure 1—figure supplement 1—source data 1. [file elife-38790-fig1-figsupp1-data1.zip › Figure 1- figure supplement 1/Groups-8to12/Exp2_8to12GroupTimeEventData]

   1.5051000e+04   1.0000000e+00   1.0000000e+00   1.1401900e+02   1.0000000e+00
   1.5051000e+04   1.0000000e+00   1.0000000e+00   9.8517000e+01   4.0000000e+00
   1.5051000e+04   1.0000000e+00   1.0000000e+00   1.1560600e+02   4.0000000e+00
   1.5051000e+04   1.0000000e+00   1.0000000e+00   1.1609700e+02   4.0000000e+00
   1.5051000e+04   1.0000000e+00   1.0000000e+00   1.1670400e+02   4.0000000e+00
   1.5051000e+04   1.0000000e+00   1.0000000e+00   1.1755100e+02   4.0000000e+00
   1.5051000e+04   1.0000000e+00   1.0000000e+00   1.1791300e+02   4.0000000e+00
   1.5051000e+04   1.0000000e+00   1.0000000e+00   1.1839200e+02   4.0000000e+00
   1.5051000e+04   1.0000000e+00   1.0000000e+00   1.1873100e+02   4.0000000e+00
   1.5051000e+04   1.0000000e+00   1.0000000e+00   1.1927100e+02   4.0000000e+00
   1.5051000e+04   1.0000000e+00   1.0000000e+00   1.1975800e+02   4.0000000e+00
   1.5051000e+04   1.0000000e+00   1.0000000e+00   1.2015500e+02   4.0000000e+00
   1.5051000e+04   1.0000000e+00   1.0000000e+00   1.2071600e+02   4.0000000e+00
   1.5051000e+04   1.0000000e+00   1.0000000e+00   1.2113300e+02   4.0000000e+00
   1.5051000e+04   1.0000000e+00   1.0000000e+00   1.2180500e+02   4.0000000e+00
   1.5051000e+04   1.0000000e+00   1.0000000e+00   1.2218700e+02   4.0000000e+00
   1.5051000e+04   1.0000000e+00   1.0000000e+00   1.2256900e+02   4.0000000e+00
   1.5051000e+04   1.0000000e+00   1.0000000e+00   1.2301000e+02   4.0000000e+00
   1.5051000e+04   1.0000000e+00   1.0000000e+00   1.2362200e+02   4.0000000e+00
   1.5051000e+04   1.0000000e+00   1.0000000e+00   1.2401900e+02   4.0000000e+00
   1.5051000e+04   1.0000000e+00   1.0000000e+00   1.2509900e+02   4.0000000e+00
   1.5051000e+04   1.0000000e+00   1.0000000e+00   1.2543700e+02   4.0000000e+00
   1.5051000e+04   1.0000000e+00   1.0000000e+00   1.2573300e+02   4.0000000e+00
   1.5051000e+04   1.0000000e+00   1.0000000e+00   1.2632300e+02   4.0000000e+00
   1.5051000e+04   1.0000000e+00   1.0000000e+00   1.2723900e+02   4.0000000e+00
   1.5051000e+04   1.0000000e+00   1.0000000e+00   1.4167900e+02   4.0000000e+00
   1.5051000e+04   1.0000000e+00   1.0000000e+00   1.4570300e+02   4.0000000e+00
   1.5051000e+04   1.0000000e+00   1.0000000e+00   1.6877100e+02   4.0000000e+00
   1.5051000e+04   1.0000000e+00   1.0000000e+00   1.7573400e+02   4.0000000e+00
   1.5051000e+04   1.0000000e+00   1.0000000e+00   1.7602000e+02   5.0000000e+00
   1.5051000e+04   1.0000000e+00   1.0000000e+00   4.5897400e+02   1.0000000e+00
   1.5051000e+04   1.0000000e+00   1.0000000e+00   4.6451800e+02   4.0000000e+00
   1.5051000e+04   1.0000000e+00   1.0000000e+00   4.6523300e+02   4.0000000e+00
   1.5051000e+04   1.0000000e+00   1.0000000e+00   4.6577500e+02   4.0000000e+00
   1.5051000e+04   1.0000000e+00   1.0000000e+00   4.6621900e+02   4.0000000e+00
   1.5051000e+04   1.0000000e+00   1.0000000e+00   4.6693100e+02   4.0000000e+00
   1.5051000e+04   1.0000000e+00   1.0000000e+00   4.6725800e+02   4.0000000e+00
   1.5051000e+04   1.0000000e+00   1.0000000e+00   4.6772500e+02   4.0000000e+00
   1.5051000e+04   1.0000000e+00   1.0000000e+00   4.6824000e+02   4.0000000e+00
   1.5051000e+04   1.0000000e+00   1.0000000e+00   4.6856000e+02   4.0000000e+00
   1.5051000e+04   1.0000000e+00   1.0000000e+00   4.6875800e+02   4.0000000e+00
   1.5051000e+04   1.0000000e+00   1.0000000e+00   4.6951300e+02   4.0000000e+00
   1.5051000e+04   1.0000000e+00   1.0000000e+00   4.6985000e+02   4.0000000e+00
   1.5051000e+04   1.0000000e+00   1.0000000e+00   4.7001400e+02   4.0000000e+00
   1.5051000e+04   1.0000000e+00   1.0000000e+00   4.7049600e+02   4.0000000e+00
   1.5051000e+04   1.0000000e+00   1.0000000e+00   4.7107900e+02   4.0000000e+00
   1.5051000e+04   1.0000000e+00   1.0000000e+00   4.7150700e+02   4.0000000e+00
   1.5051000e+04   1.0000000e+00   1.0000000e+00   4.7182400e+02   4.0000000e+00
   1.5051000e+04   1.0000000e+00   1.0000000e+00   4.7209500e+02   4.0000000e+00
   1.5051000e+04   1.0000000e+00   1.0000000e+00   4.7276200e+02   4.0000000e+00
   1.5051000e+04   1.0000000e+00   1.0000000e+00   4.7306600e+02   4.0000000e+00
   1.5051000e+04   1.0000000e+00   1.0000000e+00   4.7336100e+02   4.0000000e+00
   1.5051000e+04   1.0000000e+00   1.0000000e+00   4.7411400e+02   4.0000000e+00
   1.5051000e+04   1.0000000e+00   1.0000000e+00   4.7496800e+02   4.0000000e+00
   1.5051000e+04   1.0000000e+00   1.0000000e+00   4.7535400e+02   4.0000000e+00
   1.5051000e+04   1.0000000e+00   1.0000000e+00   4.7562900e+02   4.0000000e+00
   1.5051000e+04   1.0000000e+00   1.0000000e+00   4.7598800e+02   4.0000000e+00
   1.5051000e+04   1.0000000e+00   1.0000000e+00   4.7658500e+02   4.0000000e+00
   1.5051000e+04   1.0000000e+00   1.0000000e+00   4.9363900e+02   4.0000000e+00
   1.5051000e+04   1.0000000e+00   1.0000000e+00   5.2297500e+02   5.0000000e+00
   1.5051000e+04   1.0000000e+00   1.0000000e+00   9.7509300e+02   1.0000000e+00
   1.5051000e+04   1.0000000e+00   1.0000000e+00   9.7686000e+02   4.0000000e+00
   1.5051000e+04   1.0000000e+00   1.0000000e+00   9.7810400e+02   4.0000000e+00
   1.5051000e+04   1.0000000e+00   1.0000000e+00   9.7836300e+02   4.0000000e+00
   1.5051000e+04   1.0000000e+00   1.0000000e+00   9.7888100e+02   4.0000000e+00
   1.5051000e+04   1.0000000e+00   1.0000000e+00   9.7956600e+02   4.0000000e+00
   1.5051000e+04   1.0000000e+00   1.0000000e+00   9.8017500e+02   4.0000000e+00
   1.5051000e+04   1.0000000e+00   1.0000000e+00   9.8034800e+02   4.0000000e+00
   1.5051000e+04   1.0000000e+00   1.0000000e+00   9.8087800e+02   4.0000000e+00
   1.5051000e+04   1.0000000e+00   1.0000000e+00   9.8177800e+02   4.0000000e+00
   1.5051000e+04   1.0000000e+00   1.0000000e+00   9.8246600e+02   4.0000000e+00
   1.5051000e+04   1.0000000e+00   1.0000000e+00   9.8317700e+02   4.0000000e+00
   1.5051000e+04   1.0000000e+00   1.0000000e+00   9.8399300e+02   4.0000000e+00
   1.5051000e+04   1.0000000e+00   1.0000000e+00   9.8444000e+02   4.0000000e+00
   1.5051000e+04   1.0000000e+00   1.0000000e+00   9.8471800e+02   4.0000000e+00
   1.5051000e+04   1.0000000e+00   1.0000000e+00   9.8502500e+02   4.0000000e+00
   1.5051000e+04   1.0000000e+00   1.0000000e+00   9.8534300e+02   4.0000000e+00
   1.5051000e+04   1.0000000e+00   1.0000000e+00   9.8564200e+02   4.0000000e+00
   1.5051000e+04   1.0000000e+00   1.0000000e+00   9.8611200e+02   4.0000000e+00
   1.5051000e+04   1.0000000e+00   1.0000000e+00   9.8638100e+02   4.0000000e+00
   1.5051000e+04   1.0000000e+00   1.0000000e+00   9.8677700e+02   4.0000000e+00
   1.5051000e+04   1.0000000e+00   1.0000000e+00   9.8735600e+02   4.0000000e+00
   1.5051000e+04   1.0000000e+00   1.0000000e+00   9.8791800e+02   4.0000000e+00
   1.5051000e+04   1.0000000e+00   1.0000000e+00   9.8816600e+02   4.0000000e+00
   1.5051000e+04   1.0000000e+00   1.0000000e+00   9.8843700e+02   4.0000000e+00
   1.5051000e+04   1.0000000e+00   1.0000000e+00   9.8870400e+02   4.0000000e+00
   1.5051000e+04   1.0000000e+00   1.0000000e+00   9.8916400e+02   4.0000000e+00
   1.5051000e+04   1.0000000e+00   1.0000000e+00   9.8972200e+02   4.0000000e+00
   1.5051000e+04   1.0000000e+00   1.0000000e+00   9.9022800e+02   4.0000000e+00
   1.5051000e+04   1.0000000e+00   1.0000000e+00   9.9053700e+02   4.0000000e+00
   1.5051000e+04   1.0000000e+00   1.0000000e+00   9.9115600e+02   4.0000000e+00
   1.5051000e+04   1.0000000e+00   1.0000000e+00   9.9150100e+02   4.0000000e+00
   1.5051000e+04   1.0000000e+00   1.0000000e+00   9.9310300e+02   4.0000000e+00
   1.5051000e+04   1.0000000e+00   1.0000000e+00   1.0320940e+03   5.0000000e+00
   1.5051000e+04   1.0000000e+00   1.0000000e+00   2.6525410e+03   1.0000000e+00
   1.5051000e+04   1.0000000e+00   1.0000000e+00   2.6559380e+03   4.0000000e+00
   1.5051000e+04   1.0000000e+00   1.0000000e+00   2.6565670e+03   4.0000000e+00
   1.5051000e+04   1.0000000e+00   1.0000000e+00   2.6568930e+03   4.0000000e+00
   1.5051000e+04   1.0000000e+00   1.0000000e+00   2.6571830e+03   4.0000000e+00
   1.5051000e+04   1.0000000e+00   1.0000000e+00   2.6577240e+03   4.0000000e+00
   1.5051000e+04   1.0000000e+00   1.0000000e+00   2.6581140e+03   4.0000000e+00
   1.5051000e+04   1.0000000e+00   1.0000000e+00   2.6585480e+03   4.0000000e+00
   1.5051000e+04   1.0000000e+00   1.0000000e+00   2.6591370e+03   4.0000000e+00
   1.5051000e+04   1.0000000e+00   1.0000000e+00   2.6593940e+03   4.0000000e+00
   1.5051000e+04   1.0000000e+00   1.0000000e+00   2.6599540e+03   4.0000000e+00
   1.5051000e+04   1.0000000e+00   1.0000000e+00   2.6604290e+03   4.0000000e+00
   1.5051000e+04   1.0000000e+00   1.0000000e+00   2.6607200e+03   4.0000000e+00
   1.5051000e+04   1.0000000e+00   1.0000000e+00   2.6610770e+03   4.0000000e+00
   1.5051000e+04   1.0000000e+00   1.0000000e+00   2.6614280e+03   4.0000000e+00
   1.5051000e+04   1.0000000e+00   1.0000000e+00   2.6619220e+03   4.0000000e+00
   1.5051000e+04   1.0000000e+00   1.0000000e+00   2.6622410e+03   4.0000000e+00
   1.5051000e+04   1.0000000e+00   1.0000000e+00   2.6625970e+03   4.0000000e+00
   1.5051000e+04   1.0000000e+00   1.0000000e+00   2.6630420e+03   4.0000000e+00
   1.5051000e+04   1.0000000e+00   1.0000000e+00   2.6633100e+03   4.0000000e+00
   1.5051000e+04   1.0000000e+00   1.0000000e+00   2.6636710e+03   4.0000000e+00
   1.5051000e+04   1.0000000e+00   1.0000000e+00   2.6639060e+03   4.0000000e+00
   1.5051000e+04   1.0000000e+00   1.0000000e+00   2.6642390e+03   4.0000000e+00
   1.5051000e+04   1.0000000e+00   1.0000000e+00   2.6650170e+03   4.0000000e+00
   1.5051000e+04   1.0000000e+00   1.0000000e+00   2.6652720e+03   4.0000000e+00
   1.5051000e+04   1.0000000e+00   1.0000000e+00   2.6657090e+03   4.0000000e+00
   1.5051000e+04   1.0000000e+00   1.0000000e+00   2.6659020e+03   4.0000000e+00
   1.5051000e+04   1.0000000e+00   1.0000000e+00   2.6665460e+03   4.0000000e+00
   1.5051000e+04   1.0000000e+00   1.0000000e+00   2.6668250e+03   4.0000000e+00
   1.5051000e+04   1.0000000e+00   1.0000000e+00   2.6671310e+03   4.0000000e+00
   1.5051000e+04   1.0000000e+00   1.0000000e+00   2.6680080e+03   4.0000000e+00
   1.5051000e+04   1.0000000e+00   1.0000000e+00   2.6686800e+03   4.0000000e+00
   1.5051000e+04   1.0000000e+00   1.0000000e+00   2.6689890e+03   4.0000000e+00
   1.5051000e+04   1.0000000e+00   1.0000000e+00   2.6694050e+03   4.0000000e+00
   1.5051000e+04   1.0000000e+00   1.0000000e+00   2.7045420e+03   5.0000000e+00
   1.5051000e+04   1.0000000e+00   1.0000000e+00   2.7445430e+03   1.0000000e+00
   1.5051000e+04   1.0000000e+00   1.0000000e+00   2.7459000e+03   4.0000000e+00
   1.5051000e+04   1.0000000e+00   1.0000000e+00   2.7468820e+03   4.0000000e+00
   1.5051000e+04   1.0000000e+00   1.0000000e+00   2.7472720e+03   4.0000000e+00
   1.5051000e+04   1.0000000e+00   1.0000000e+00   2.7477250e+03   4.0000000e+00
   1.5051000e+04   1.0000000e+00   1.0000000e+00   2.7481740e+03   4.0000000e+00
   1.5051000e+04   1.0000000e+00   1.0000000e+00   2.7486230e+03   4.0000000e+00
   1.5051000e+04   1.0000000e+00   1.0000000e+00   2.7489060e+03   4.0000000e+00
   1.5051000e+04   1.0000000e+00   1.0000000e+00   2.7495470e+03   4.0000000e+00
   1.5051000e+04   1.0000000e+00   1.0000000e+00   2.7497840e+03   4.0000000e+00
   1.5051000e+04   1.0000000e+00   1.0000000e+00   2.7502610e+03   4.0000000e+00
   1.5051000e+04   1.0000000e+00   1.0000000e+00   2.7508020e+03   4.0000000e+00
   1.5051000e+04   1.0000000e+00   1.0000000e+00   2.7510180e+03   4.0000000e+00
   1.5051000e+04   1.0000000e+00   1.0000000e+00   2.7515290e+03   4.0000000e+00
   1.5051000e+04   1.0000000e+00   1.0000000e+00   2.7518040e+03   4.0000000e+00
   1.5051000e+04   1.0000000e+00   1.0000000e+00   2.7520780e+03   4.0000000e+00
   1.5051000e+04   1.0000000e+00   1.0000000e+00   2.7524060e+03   4.0000000e+00
   1.5051000e+04   1.0000000e+00   1.0000000e+00   2.7526590e+03   4.0000000e+00
   1.5051000e+04   1.0000000e+00   1.0000000e+00   2.7531520e+03   4.0000000e+00
   1.5051000e+04   1.0000000e+00   1.0000000e+00   2.7535030e+03   4.0000000e+00
   1.5051000e+04   1.0000000e+00   1.0000000e+00   2.7540220e+03   4.0000000e+00
   1.5051000e+04   1.0000000e+00   1.0000000e+00   2.7541400e+03   4.0000000e+00
   1.5051000e+04   1.0000000e+00   1.0000000e+00   2.7544390e+03   4.0000000e+00
   1.5051000e+04   1.0000000e+00   1.0000000e+00   2.7547210e+03   4.0000000e+00
   1.5051000e+04   1.0000000e+00   1.0000000e+00   2.7549720e+03   4.0000000e+00
   1.5051000e+04   1.0000000e+00   1.0000000e+00   2.7554080e+03   4.0000000e+00
   1.5051000e+04   1.0000000e+00   1.0000000e+00   2.7558960e+03   4.0000000e+00
   1.5051000e+04   1.0000000e+00   1.0000000e+00   2.7562390e+03   4.0000000e+00
   1.5051000e+04   1.0000000e+00   1.0000000e+00   2.7567320e+03   4.0000000e+00
   1.5051000e+04   1.0000000e+00   1.0000000e+00   2.7571110e+03   4.0000000e+00
   1.5051000e+04   1.0000000e+00   1.0000000e+00   2.7576310e+03   4.0000000e+00
   1.5051000e+04   1.0000000e+00   1.0000000e+00   2.7965440e+03   5.0000000e+00
   1.5051000e+04   1.0000000e+00   1.0000000e+00   3.8491190e+03   1.0000000e+00
   1.5051000e+04   1.0000000e+00   1.0000000e+00   3.8639270e+03   4.0000000e+00
   1.5051000e+04   1.0000000e+00   1.0000000e+00   3.8647660e+03   4.0000000e+00
   1.5051000e+04   1.0000000e+00   1.0000000e+00   3.8651390e+03   4.0000000e+00
   1.5051000e+04   1.0000000e+00   1.0000000e+00   3.8654600e+03   4.0000000e+00
   1.5051000e+04   1.0000000e+00   1.0000000e+00   3.8659680e+03   4.0000000e+00
   1.5051000e+04   1.0000000e+00   1.0000000e+00   3.8663100e+03   4.0000000e+00
   1.5051000e+04   1.0000000e+00   1.0000000e+00   3.8669350e+03   4.0000000e+00
   1.5051000e+04   1.0000000e+00   1.0000000e+00   3.8674740e+03   4.0000000e+00
   1.5051000e+04   1.0000000e+00   1.0000000e+00   3.8680580e+03   4.0000000e+00
   1.5051000e+04   1.0000000e+00   1.0000000e+00   3.8682940e+03   4.0000000e+00
   1.5051000e+04   1.0000000e+00   1.0000000e+00   3.8687140e+03   4.0000000e+00
   1.5051000e+04   1.0000000e+00   1.0000000e+00   3.8690080e+03   4.0000000e+00
   1.5051000e+04   1.0000000e+00   1.0000000e+00   3.8695370e+03   4.0000000e+00
   1.5051000e+04   1.0000000e+00   1.0000000e+00   3.8698150e+03   4.0000000e+00
   1.5051000e+04   1.0000000e+00   1.0000000e+00   3.8703390e+03   4.0000000e+00
   1.5051000e+04   1.0000000e+00   1.0000000e+00   3.8705520e+03   4.0000000e+00
   1.5051000e+04   1.0000000e+00   1.0000000e+00   3.8709020e+03   4.0000000e+00
   1.5051000e+04   1.0000000e+00   1.0000000e+00   3.8711580e+03   4.0000000e+00
   1.5051000e+04   1.0000000e+00   1.0000000e+00   3.8716620e+03   4.0000000e+00
   1.5051000e+04   1.0000000e+00   1.0000000e+00   3.8722780e+03   4.0000000e+00
   1.5051000e+04   1.0000000e+00   1.0000000e+00   3.8727990e+03   4.0000000e+00
   1.5051000e+04   1.0000000e+00   1.0000000e+00   3.8733530e+03   4.0000000e+00
   1.5051000e+04   1.0000000e+00   1.0000000e+00   3.8736160e+03   4.0000000e+00
   1.5051000e+04   1.0000000e+00   1.0000000e+00   3.8737960e+03   4.0000000e+00
   1.5051000e+04   1.0000000e+00   1.0000000e+00   3.8741400e+03   4.0000000e+00
   1.5051000e+04   1.0000000e+00   1.0000000e+00   3.8744360e+03   4.0000000e+00
   1.5051000e+04   1.0000000e+00   1.0000000e+00   3.8981200e+03   5.0000000e+00
   1.5051000e+04   1.0000000e+00   1.0000000e+00   4.2253000e+03   1.0000000e+00
   1.5051000e+04   1.0000000e+00   1.0000000e+00   4.2278160e+03   4.0000000e+00
   1.5051000e+04   1.0000000e+00   1.0000000e+00   4.2285320e+03   4.0000000e+00
   1.5051000e+04   1.0000000e+00   1.0000000e+00   4.2288250e+03   4.0000000e+00
   1.5051000e+04   1.0000000e+00   1.0000000e+00   4.2291670e+03   4.0000000e+00
   1.5051000e+04   1.0000000e+00   1.0000000e+00   4.2297030e+03   4.0000000e+00
   1.5051000e+04   1.0000000e+00   1.0000000e+00   4.2303260e+03   4.0000000e+00
   1.5051000e+04   1.0000000e+00   1.0000000e+00   4.2304780e+03   4.0000000e+00
   1.5051000e+04   1.0000000e+00   1.0000000e+00   4.2310840e+03   4.0000000e+00
   1.5051000e+04   1.0000000e+00   1.0000000e+00   4.2313700e+03   4.0000000e+00
   1.5051000e+04   1.0000000e+00   1.0000000e+00   4.2315490e+03   4.0000000e+00
   1.5051000e+04   1.0000000e+00   1.0000000e+00   4.2320050e+03   4.0000000e+00
   1.5051000e+04   1.0000000e+00   1.0000000e+00   4.2322640e+03   4.0000000e+00
   1.5051000e+04   1.0000000e+00   1.0000000e+00   4.2326340e+03   4.0000000e+00
   1.5051000e+04   1.0000000e+00   1.0000000e+00   4.2330830e+03   4.0000000e+00
   1.5051000e+04   1.0000000e+00   1.0000000e+00   4.2333560e+03   4.0000000e+00
   1.5051000e+04   1.0000000e+00   1.0000000e+00   4.2335990e+03   4.0000000e+00
   1.5051000e+04   1.0000000e+00   1.0000000e+00   4.2340240e+03   4.0000000e+00
   1.5051000e+04   1.0000000e+00   1.0000000e+00   4.2341690e+03   4.0000000e+00
   1.5051000e+04   1.0000000e+00   1.0000000e+00   4.2344380e+03   4.0000000e+00
   1.5051000e+04   1.0000000e+00   1.0000000e+00   4.2347300e+03   4.0000000e+00
   1.5051000e+04   1.0000000e+00   1.0000000e+00   4.2350570e+03   4.0000000e+00
   1.5051000e+04   1.0000000e+00   1.0000000e+00   4.2353870e+03   4.0000000e+00
   1.5051000e+04   1.0000000e+00   1.0000000e+00   4.2358740e+03   4.0000000e+00
   1.5051000e+04   1.0000000e+00   1.0000000e+00   4.2360770e+03   4.0000000e+00
   1.5051000e+04   1.0000000e+00   1.0000000e+00   4.2365760e+03   4.0000000e+00
   1.5051000e+04   1.0000000e+00   1.0000000e+00   4.2370780e+03   4.0000000e+00
   1.5051000e+04   1.0000000e+00   1.0000000e+00   4.2373110e+03   4.0000000e+00
   1.5051000e+04   1.0000000e+00   1.0000000e+00   4.2375810e+03   4.0000000e+00
   1.5051000e+04   1.0000000e+00   1.0000000e+00   4.2378480e+03   4.0000000e+00
   1.5051000e+04   1.0000000e+00   1.0000000e+00   4.2385700e+03   4.0000000e+00
   1.5051000e+04   1.0000000e+00   1.0000000e+00   4.2389670e+03   4.0000000e+00
   1.5051000e+04   1.0000000e+00   1.0000000e+00   4.2873010e+03   5.0000000e+00
   1.5051000e+04   1.0000000e+00   1.0000000e+00   4.5837850e+03   1.0000000e+00
   1.5051000e+04   1.0000000e+00   1.0000000e+00   4.5848920e+03   4.0000000e+00
   1.5051000e+04   1.0000000e+00   1.0000000e+00   4.5852980e+03   4.0000000e+00
   1.5051000e+04   1.0000000e+00   1.0000000e+00   4.5855970e+03   4.0000000e+00
   1.5051000e+04   1.0000000e+00   1.0000000e+00   4.5859540e+03   4.0000000e+00
   1.5051000e+04   1.0000000e+00   1.0000000e+00   4.5864090e+03   4.0000000e+00
   1.5051000e+04   1.0000000e+00   1.0000000e+00   4.5869010e+03   4.0000000e+00
   1.5051000e+04   1.0000000e+00   1.0000000e+00   4.5873560e+03   4.0000000e+00
   1.5051000e+04   1.0000000e+00   1.0000000e+00   4.5878050e+03   4.0000000e+00
   1.5051000e+04   1.0000000e+00   1.0000000e+00   4.5884170e+03   4.0000000e+00
   1.5051000e+04   1.0000000e+00   1.0000000e+00   4.5887240e+03   4.0000000e+00
   1.5051000e+04   1.0000000e+00   1.0000000e+00   4.5893440e+03   4.0000000e+00
   1.5051000e+04   1.0000000e+00   1.0000000e+00   4.5899460e+03   4.0000000e+00
   1.5051000e+04   1.0000000e+00   1.0000000e+00   4.5903220e+03   4.0000000e+00
   1.5051000e+04   1.0000000e+00   1.0000000e+00   4.5908070e+03   4.0000000e+00
   1.5051000e+04   1.0000000e+00   1.0000000e+00   4.5910220e+03   4.0000000e+00
   1.5051000e+04   1.0000000e+00   1.0000000e+00   4.5915150e+03   4.0000000e+00
   1.5051000e+04   1.0000000e+00   1.0000000e+00   4.5917510e+03   4.0000000e+00
   1.5051000e+04   1.0000000e+00   1.0000000e+00   4.5923860e+03   4.0000000e+00
   1.5051000e+04   1.0000000e+00   1.0000000e+00   4.5927940e+03   4.0000000e+00
   1.5051000e+04   1.0000000e+00   1.0000000e+00   4.5933940e+03   4.0000000e+00
   1.5051000e+04   1.0000000e+00   1.0000000e+00   4.5937150e+03   4.0000000e+00
   1.5051000e+04   1.0000000e+00   1.0000000e+00   4.5940060e+03   4.0000000e+00
   1.5051000e+04   1.0000000e+00   1.0000000e+00   4.5946370e+03   4.0000000e+00
   1.5051000e+04   1.0000000e+00   1.0000000e+00   4.6317860e+03   5.0000000e+00
   1.5051000e+04   1.0000000e+00   1.0000000e+00   5.2800210e+03   1.0000000e+00
   1.5051000e+04   1.0000000e+00   1.0000000e+00   5.2822850e+03   4.0000000e+00
   1.5051000e+04   1.0000000e+00   1.0000000e+00   5.2830530e+03   4.0000000e+00
   1.5051000e+04   1.0000000e+00   1.0000000e+00   5.2833670e+03   4.0000000e+00
   1.5051000e+04   1.0000000e+00   1.0000000e+00   5.2838250e+03   4.0000000e+00
   1.5051000e+04   1.0000000e+00   1.0000000e+00   5.2843840e+03   4.0000000e+00
   1.5051000e+04   1.0000000e+00   1.0000000e+00   5.2847340e+03   4.0000000e+00
   1.5051000e+04   1.0000000e+00   1.0000000e+00   5.2852050e+03   4.0000000e+00
   1.5051000e+04   1.0000000e+00   1.0000000e+00   5.2857960e+03   4.0000000e+00
   1.5051000e+04   1.0000000e+00   1.0000000e+00   5.2862470e+03   4.0000000e+00
   1.5051000e+04   1.0000000e+00   1.0000000e+00   5.2865140e+03   4.0000000e+00
   1.5051000e+04   1.0000000e+00   1.0000000e+00   5.2870290e+03   4.0000000e+00
   1.5051000e+04   1.0000000e+00   1.0000000e+00   5.2872740e+03   4.0000000e+00
   1.5051000e+04   1.0000000e+00   1.0000000e+00   5.2876740e+03   4.0000000e+00
   1.5051000e+04   1.0000000e+00   1.0000000e+00   5.2881850e+03   4.0000000e+00
   1.5051000e+04   1.0000000e+00   1.0000000e+00   5.2884600e+03   4.0000000e+00
   1.5051000e+04   1.0000000e+00   1.0000000e+00   5.2889800e+03   4.0000000e+00
   1.5051000e+04   1.0000000e+00   1.0000000e+00   5.2893190e+03   4.0000000e+00
   1.5051000e+04   1.0000000e+00   1.0000000e+00   5.2897770e+03   4.0000000e+00
   1.5051000e+04   1.0000000e+00   1.0000000e+00   5.2899610e+03   4.0000000e+00
   1.5051000e+04   1.0000000e+00   1.0000000e+00   5.2906520e+03   4.0000000e+00
   1.5051000e+04   1.0000000e+00   1.0000000e+00   5.2909400e+03   4.0000000e+00
   1.5051000e+04   1.0000000e+00   1.0000000e+00   5.2912030e+03   4.0000000e+00
   1.5051000e+04   1.0000000e+00   1.0000000e+00   5.2914790e+03   4.0000000e+00
   1.5051000e+04   1.0000000e+00   1.0000000e+00   5.2917440e+03   4.0000000e+00
   1.5051000e+04   1.0000000e+00   1.0000000e+00   5.2948420e+03   4.0000000e+00
   1.5051000e+04   1.0000000e+00   1.0000000e+00   5.3208320e+03   4.0000000e+00
   1.5051000e+04   1.0000000e+00   1.0000000e+00   5.3330220e+03   5.0000000e+00
   1.5051000e+04   1.0000000e+00   1.0000000e+00   5.5231070e+03   1.0000000e+00
   1.5051000e+04   1.0000000e+00   1.0000000e+00   5.5291330e+03   4.0000000e+00
   1.5051000e+04   1.0000000e+00   1.0000000e+00   5.5294250e+03   4.0000000e+00
   1.5051000e+04   1.0000000e+00   1.0000000e+00   5.5298840e+03   4.0000000e+00
   1.5051000e+04   1.0000000e+00   1.0000000e+00   5.5301870e+03   4.0000000e+00
   1.5051000e+04   1.0000000e+00   1.0000000e+00   5.5306480e+03   4.0000000e+00
   1.5051000e+04   1.0000000e+00   1.0000000e+00   5.5309230e+03   4.0000000e+00
   1.5051000e+04   1.0000000e+00   1.0000000e+00   5.5312820e+03   4.0000000e+00
   1.5051000e+04   1.0000000e+00   1.0000000e+00   5.5317570e+03   4.0000000e+00
   1.5051000e+04   1.0000000e+00   1.0000000e+00   5.5322320e+03   4.0000000e+00
   1.5051000e+04   1.0000000e+00   1.0000000e+00   5.5324720e+03   4.0000000e+00
   1.5051000e+04   1.0000000e+00   1.0000000e+00   5.5328560e+03   4.0000000e+00
   1.5051000e+04   1.0000000e+00   1.0000000e+00   5.5333270e+03   4.0000000e+00
   1.5051000e+04   1.0000000e+00   1.0000000e+00   5.5336140e+03   4.0000000e+00
   1.5051000e+04   1.0000000e+00   1.0000000e+00   5.5340800e+03   4.0000000e+00
   1.5051000e+04   1.0000000e+00   1.0000000e+00   5.5347440e+03   4.0000000e+00
   1.5051000e+04   1.0000000e+00   1.0000000e+00   5.5351560e+03   4.0000000e+00
   1.5051000e+04   1.0000000e+00   1.0000000e+00   5.5356120e+03   4.0000000e+00
   1.5051000e+04   1.0000000e+00   1.0000000e+00   5.5359730e+03   4.0000000e+00
   1.5051000e+04   1.0000000e+00   1.0000000e+00   5.5364270e+03   4.0000000e+00
   1.5051000e+04   1.0000000e+00   1.0000000e+00   5.5370690e+03   4.0000000e+00
   1.5051000e+04   1.0000000e+00   1.0000000e+00   5.5376800e+03   4.0000000e+00
   1.5051000e+04   1.0000000e+00   1.0000000e+00   5.5721080e+03   5.0000000e+00
   1.5051000e+04   1.0000000e+00   1.0000000e+00   5.8840900e+03   1.0000000e+00
   1.5051000e+04   1.0000000e+00   1.0000000e+00   5.8898360e+03   4.0000000e+00
   1.5051000e+04   1.0000000e+00   1.0000000e+00   5.8905910e+03   4.0000000e+00
   1.5051000e+04   1.0000000e+00   1.0000000e+00   5.8908790e+03   4.0000000e+00
   1.5051000e+04   1.0000000e+00   1.0000000e+00   5.8914160e+03   4.0000000e+00
   1.5051000e+04   1.0000000e+00   1.0000000e+00   5.8917790e+03   4.0000000e+00
   1.5051000e+04   1.0000000e+00   1.0000000e+00   5.8921620e+03   4.0000000e+00
   1.5051000e+04   1.0000000e+00   1.0000000e+00   5.8925250e+03   4.0000000e+00
   1.5051000e+04   1.0000000e+00   1.0000000e+00   5.8931200e+03   4.0000000e+00
   1.5051000e+04   1.0000000e+00   1.0000000e+00   5.8935300e+03   4.0000000e+00
   1.5051000e+04   1.0000000e+00   1.0000000e+00   5.8939460e+03   4.0000000e+00
   1.5051000e+04   1.0000000e+00   1.0000000e+00   5.8944250e+03   4.0000000e+00
   1.5051000e+04   1.0000000e+00   1.0000000e+00   5.8946860e+03   4.0000000e+00
   1.5051000e+04   1.0000000e+00   1.0000000e+00   5.8951010e+03   4.0000000e+00
   1.5051000e+04   1.0000000e+00   1.0000000e+00   5.8957250e+03   4.0000000e+00
   1.5051000e+04   1.0000000e+00   1.0000000e+00   5.8959420e+03   4.0000000e+00
   1.5051000e+04   1.0000000e+00   1.0000000e+00   5.8963370e+03   4.0000000e+00
   1.5051000e+04   1.0000000e+00   1.0000000e+00   5.8968290e+03   4.0000000e+00
   1.5051000e+04   1.0000000e+00   1.0000000e+00   5.8971180e+03   4.0000000e+00
   1.5051000e+04   1.0000000e+00   1.0000000e+00   5.8975210e+03   4.0000000e+00
   1.5051000e+04   1.0000000e+00   1.0000000e+00   5.8977630e+03   4.0000000e+00
   1.5051000e+04   1.0000000e+00   1.0000000e+00   5.8983020e+03   4.0000000e+00
   1.5051000e+04   1.0000000e+00   1.0000000e+00   5.8986510e+03   4.0000000e+00
   1.5051000e+04   1.0000000e+00   1.0000000e+00   5.8990250e+03   4.0000000e+00
   1.5051000e+04   1.0000000e+00   1.0000000e+00   5.8994630e+03   4.0000000e+00
   1.5051000e+04   1.0000000e+00   1.0000000e+00   5.8997220e+03   4.0000000e+00
   1.5051000e+04   1.0000000e+00   1.0000000e+00   5.8999880e+03   4.0000000e+00
   1.5051000e+04   1.0000000e+00   1.0000000e+00   5.9002790e+03   4.0000000e+00
   1.5051000e+04   1.0000000e+00   1.0000000e+00   5.9005940e+03   4.0000000e+00
   1.5051000e+04   1.0000000e+00   1.0000000e+00   5.9008700e+03   4.0000000e+00
   1.5051000e+04   1.0000000e+00   1.0000000e+00   5.9015340e+03   4.0000000e+00
   1.5051000e+04   1.0000000e+00   1.0000000e+00   5.9020410e+03   4.0000000e+00
   1.5051000e+04   1.0000000e+00   1.0000000e+00   5.9024850e+03   4.0000000e+00
   1.5051000e+04   1.0000000e+00   1.0000000e+00   5.9480910e+03   5.0000000e+00
   1.5051000e+04   1.0000000e+00   1.0000000e+00   6.0800930e+03   1.0000000e+00
   1.5051000e+04   1.0000000e+00   1.0000000e+00   6.0884900e+03   4.0000000e+00
   1.5051000e+04   1.0000000e+00   1.0000000e+00   6.0889940e+03   4.0000000e+00
   1.5051000e+04   1.0000000e+00   1.0000000e+00   6.0892970e+03   4.0000000e+00
   1.5051000e+04   1.0000000e+00   1.0000000e+00   6.0897320e+03   4.0000000e+00
   1.5051000e+04   1.0000000e+00   1.0000000e+00   6.0901460e+03   4.0000000e+00
   1.5051000e+04   1.0000000e+00   1.0000000e+00   6.0905150e+03   4.0000000e+00
   1.5051000e+04   1.0000000e+00   1.0000000e+00   6.0911910e+03   4.0000000e+00
   1.5051000e+04   1.0000000e+00   1.0000000e+00   6.0917530e+03   4.0000000e+00
   1.5051000e+04   1.0000000e+00   1.0000000e+00   6.0922530e+03   4.0000000e+00
   1.5051000e+04   1.0000000e+00   1.0000000e+00   6.0925970e+03   4.0000000e+00
   1.5051000e+04   1.0000000e+00   1.0000000e+00   6.0934110e+03   4.0000000e+00
   1.5051000e+04   1.0000000e+00   1.0000000e+00   6.0937990e+03   4.0000000e+00
   1.5051000e+04   1.0000000e+00   1.0000000e+00   6.0940490e+03   4.0000000e+00
   1.5051000e+04   1.0000000e+00   1.0000000e+00   6.0943980e+03   4.0000000e+00
   1.5051000e+04   1.0000000e+00   1.0000000e+00   6.0948940e+03   4.0000000e+00
   1.5051000e+04   1.0000000e+00   1.0000000e+00   6.0951430e+03   4.0000000e+00
   1.5051000e+04   1.0000000e+00   1.0000000e+00   6.0955260e+03   4.0000000e+00
   1.5051000e+04   1.0000000e+00   1.0000000e+00   6.0960750e+03   4.0000000e+00
   1.5051000e+04   1.0000000e+00   1.0000000e+00   6.0965840e+03   4.0000000e+00
   1.5051000e+04   1.0000000e+00   1.0000000e+00   6.0970260e+03   4.0000000e+00
   1.5051000e+04   1.0000000e+00   1.0000000e+00   6.0972520e+03   4.0000000e+00
   1.5051000e+04   1.0000000e+00   1.0000000e+00   6.1146540e+03   4.0000000e+00
   1.5051000e+04   1.0000000e+00   1.0000000e+00   6.1360940e+03   5.0000000e+00
   1.5051000e+04   1.0000000e+00   1.0000000e+00   6.5376400e+03   1.0000000e+00
   1.5051000e+04   1.0000000e+00   1.0000000e+00   6.5440620e+03   4.0000000e+00
   1.5051000e+04   1.0000000e+00   1.0000000e+00   6.5448560e+03   4.0000000e+00
   1.5051000e+04   1.0000000e+00   1.0000000e+00   6.5452280e+03   4.0000000e+00
   1.5051000e+04   1.0000000e+00   1.0000000e+00   6.5456780e+03   4.0000000e+00
   1.5051000e+04   1.0000000e+00   1.0000000e+00   6.5460870e+03   4.0000000e+00
   1.5051000e+04   1.0000000e+00   1.0000000e+00   6.5463220e+03   4.0000000e+00
   1.5051000e+04   1.0000000e+00   1.0000000e+00   6.5467200e+03   4.0000000e+00
   1.5051000e+04   1.0000000e+00   1.0000000e+00   6.5470740e+03   4.0000000e+00
   1.5051000e+04   1.0000000e+00   1.0000000e+00   6.5474250e+03   4.0000000e+00
   1.5051000e+04   1.0000000e+00   1.0000000e+00   6.5478800e+03   4.0000000e+00
   1.5051000e+04   1.0000000e+00   1.0000000e+00   6.5481870e+03   4.0000000e+00
   1.5051000e+04   1.0000000e+00   1.0000000e+00   6.5486580e+03   4.0000000e+00
   1.5051000e+04   1.0000000e+00   1.0000000e+00   6.5490620e+03   4.0000000e+00
   1.5051000e+04   1.0000000e+00   1.0000000e+00   6.5492320e+03   4.0000000e+00
   1.5051000e+04   1.0000000e+00   1.0000000e+00   6.5496070e+03   4.0000000e+00
   1.5051000e+04   1.0000000e+00   1.0000000e+00   6.5499260e+03   4.0000000e+00
   1.5051000e+04   1.0000000e+00   1.0000000e+00   6.5502950e+03   4.0000000e+00
   1.5051000e+04   1.0000000e+00   1.0000000e+00   6.5505640e+03   4.0000000e+00
   1.5051000e+04   1.0000000e+00   1.0000000e+00   6.5509800e+03   4.0000000e+00
   1.5051000e+04   1.0000000e+00   1.0000000e+00   6.5511940e+03   4.0000000e+00
   1.5051000e+04   1.0000000e+00   1.0000000e+00   6.5516530e+03   4.0000000e+00
   1.5051000e+04   1.0000000e+00   1.0000000e+00   6.5518880e+03   4.0000000e+00
   1.5051000e+04   1.0000000e+00   1.0000000e+00   6.5526090e+03   4.0000000e+00
   1.5051000e+04   1.0000000e+00   1.0000000e+00   6.5528540e+03   4.0000000e+00
   1.5051000e+04   1.0000000e+00   1.0000000e+00   6.5542800e+03   4.0000000e+00
   1.5051000e+04   1.0000000e+00   1.0000000e+00   6.5896410e+03   5.0000000e+00
   1.5051000e+04   1.0000000e+00   1.0000000e+00   6.6446420e+03   1.0000000e+00
   1.5051000e+04   1.0000000e+00   1.0000000e+00   6.6530680e+03   4.0000000e+00
   1.5051000e+04   1.0000000e+00   1.0000000e+00   6.6534400e+03   4.0000000e+00
   1.5051000e+04   1.0000000e+00   1.0000000e+00   6.6541560e+03   4.0000000e+00
   1.5051000e+04   1.0000000e+00   1.0000000e+00   6.6547340e+03   4.0000000e+00
   1.5051000e+04   1.0000000e+00   1.0000000e+00   6.6551640e+03   4.0000000e+00
   1.5051000e+04   1.0000000e+00   1.0000000e+00   6.6555720e+03   4.0000000e+00
   1.5051000e+04   1.0000000e+00   1.0000000e+00   6.6559970e+03   4.0000000e+00
   1.5051000e+04   1.0000000e+00   1.0000000e+00   6.6563480e+03   4.0000000e+00
   1.5051000e+04   1.0000000e+00   1.0000000e+00   6.6568230e+03   4.0000000e+00
   1.5051000e+04   1.0000000e+00   1.0000000e+00   6.6571320e+03   4.0000000e+00
   1.5051000e+04   1.0000000e+00   1.0000000e+00   6.6576300e+03   4.0000000e+00
   1.5051000e+04   1.0000000e+00   1.0000000e+00   6.6580090e+03   4.0000000e+00
   1.5051000e+04   1.0000000e+00   1.0000000e+00   6.6582870e+03   4.0000000e+00
   1.5051000e+04   1.0000000e+00   1.0000000e+00   6.6588320e+03   4.0000000e+00
   1.5051000e+04   1.0000000e+00   1.0000000e+00   6.6596270e+03   4.0000000e+00
   1.5051000e+04   1.0000000e+00   1.0000000e+00   6.6602130e+03   4.0000000e+00
   1.5051000e+04   1.0000000e+00   1.0000000e+00   6.7056430e+03   5.0000000e+00
   1.5051000e+04   1.0000000e+00   1.0000000e+00   7.1195140e+03   1.0000000e+00
   1.5051000e+04   1.0000000e+00   1.0000000e+00   7.1213910e+03   4.0000000e+00
   1.5051000e+04   1.0000000e+00   1.0000000e+00   7.1223870e+03   4.0000000e+00
   1.5051000e+04   1.0000000e+00   1.0000000e+00   7.1229500e+03   4.0000000e+00
   1.5051000e+04   1.0000000e+00   1.0000000e+00   7.1233620e+03   4.0000000e+00
   1.5051000e+04   1.0000000e+00   1.0000000e+00   7.1240370e+03   4.0000000e+00
   1.5051000e+04   1.0000000e+00   1.0000000e+00   7.1246640e+03   4.0000000e+00
   1.5051000e+04   1.0000000e+00   1.0000000e+00   7.1251600e+03   4.0000000e+00
   1.5051000e+04   1.0000000e+00   1.0000000e+00   7.1258290e+03   4.0000000e+00
   1.5051000e+04   1.0000000e+00   1.0000000e+00   7.1260930e+03   4.0000000e+00
   1.5051000e+04   1.0000000e+00   1.0000000e+00   7.1264600e+03   4.0000000e+00
   1.5051000e+04   1.0000000e+00   1.0000000e+00   7.1268130e+03   4.0000000e+00
   1.5051000e+04   1.0000000e+00   1.0000000e+00   7.1272750e+03   4.0000000e+00
   1.5051000e+04   1.0000000e+00   1.0000000e+00   7.1274830e+03   4.0000000e+00
   1.5051000e+04   1.0000000e+00   1.0000000e+00   7.1280620e+03   4.0000000e+00
   1.5051000e+04   1.0000000e+00   1.0000000e+00   7.1288530e+03   4.0000000e+00
   1.5051000e+04   1.0000000e+00   1.0000000e+00   7.1293010e+03   4.0000000e+00
   1.5051000e+04   1.0000000e+00   1.0000000e+00   7.1295830e+03   4.0000000e+00
   1.5051000e+04   1.0000000e+00   1.0000000e+00   7.1302990e+03   4.0000000e+00
   1.5051000e+04   1.0000000e+00   1.0000000e+00   7.1306800e+03   4.0000000e+00
   1.5051000e+04   1.0000000e+00   1.0000000e+00   7.1310690e+03   4.0000000e+00
   1.5051000e+04   1.0000000e+00   1.0000000e+00   7.1321450e+03   4.0000000e+00
   1.5051000e+04   1.0000000e+00   1.0000000e+00   7.1324140e+03   4.0000000e+00
   1.5051000e+04   1.0000000e+00   1.0000000e+00   7.1326620e+03   4.0000000e+00
   1.5051000e+04   1.0000000e+00   1.0000000e+00   7.1329690e+03   4.0000000e+00
   1.5051000e+04   1.0000000e+00   1.0000000e+00   7.1332490e+03   4.0000000e+00
   1.5051000e+04   1.0000000e+00   1.0000000e+00   7.1336020e+03   4.0000000e+00
   1.5051000e+04   1.0000000e+00   1.0000000e+00   7.1339480e+03   4.0000000e+00
   1.5051000e+04   1.0000000e+00   1.0000000e+00   7.1345110e+03   4.0000000e+00
   1.5051000e+04   1.0000000e+00   1.0000000e+00   7.1735150e+03   5.0000000e+00
   1.5051000e+04   1.0000000e+00   1.0000000e+00             Inf   6.0000000e+00
   1.5051000e+04   1.0000000e+00   3.0000000e+00   2.2202100e+02   3.0000000e+00
   1.5051000e+04   1.0000000e+00   3.0000000e+00   2.2916200e+02   4.0000000e+00
   1.5051000e+04   1.0000000e+00   3.0000000e+00   2.3021700e+02   4.0000000e+00
   1.5051000e+04   1.0000000e+00   3.0000000e+00   2.3236900e+02   4.0000000e+00
   1.5051000e+04   1.0000000e+00   3.0000000e+00   2.3417500e+02   4.0000000e+00
   1.5051000e+04   1.0000000e+00   3.0000000e+00   2.3515300e+02   4.0000000e+00
   1.5051000e+04   1.0000000e+00   3.0000000e+00   2.3575600e+02   4.0000000e+00
   1.5051000e+04   1.0000000e+00   3.0000000e+00   2.3648500e+02   4.0000000e+00
   1.5051000e+04   1.0000000e+00   3.0000000e+00   2.3774900e+02   4.0000000e+00
   1.5051000e+04   1.0000000e+00   3.0000000e+00   2.3829900e+02   4.0000000e+00
   1.5051000e+04   1.0000000e+00   3.0000000e+00   2.3870800e+02   4.0000000e+00
   1.5051000e+04   1.0000000e+00   3.0000000e+00   2.4044600e+02   4.0000000e+00
   1.5051000e+04   1.0000000e+00   3.0000000e+00   2.4734600e+02   4.0000000e+00
   1.5051000e+04   1.0000000e+00   3.0000000e+00   2.5704100e+02   4.0000000e+00
   1.5051000e+04   1.0000000e+00   3.0000000e+00   2.5830600e+02   4.0000000e+00
   1.5051000e+04   1.0000000e+00   3.0000000e+00   2.7287600e+02   4.0000000e+00
   1.5051000e+04   1.0000000e+00   3.0000000e+00   2.8502200e+02   5.0000000e+00
   1.5051000e+04   1.0000000e+00   3.0000000e+00   5.6697600e+02   3.0000000e+00
   1.5051000e+04   1.0000000e+00   3.0000000e+00   5.7057100e+02   4.0000000e+00
   1.5051000e+04   1.0000000e+00   3.0000000e+00   5.7158700e+02   4.0000000e+00
   1.5051000e+04   1.0000000e+00   3.0000000e+00   5.7244900e+02   4.0000000e+00
   1.5051000e+04   1.0000000e+00   3.0000000e+00   5.7344200e+02   4.0000000e+00
   1.5051000e+04   1.0000000e+00   3.0000000e+00   5.7425500e+02   4.0000000e+00
   1.5051000e+04   1.0000000e+00   3.0000000e+00   5.7455600e+02   4.0000000e+00
   1.5051000e+04   1.0000000e+00   3.0000000e+00   5.7470900e+02   4.0000000e+00
   1.5051000e+04   1.0000000e+00   3.0000000e+00   5.7499900e+02   4.0000000e+00
   1.5051000e+04   1.0000000e+00   3.0000000e+00   5.7529200e+02   4.0000000e+00
   1.5051000e+04   1.0000000e+00   3.0000000e+00   5.7568100e+02   4.0000000e+00
   1.5051000e+04   1.0000000e+00   3.0000000e+00   5.7585700e+02   4.0000000e+00
   1.5051000e+04   1.0000000e+00   3.0000000e+00   5.7632700e+02   4.0000000e+00
   1.5051000e+04   1.0000000e+00   3.0000000e+00   5.7691200e+02   4.0000000e+00
   1.5051000e+04   1.0000000e+00   3.0000000e+00   5.7719000e+02   4.0000000e+00
   1.5051000e+04   1.0000000e+00   3.0000000e+00   5.7758100e+02   4.0000000e+00
   1.5051000e+04   1.0000000e+00   3.0000000e+00   5.7800000e+02   4.0000000e+00
   1.5051000e+04   1.0000000e+00   3.0000000e+00   5.7826800e+02   4.0000000e+00
   1.5051000e+04   1.0000000e+00   3.0000000e+00   5.7864000e+02   4.0000000e+00
   1.5051000e+04   1.0000000e+00   3.0000000e+00   5.7945500e+02   4.0000000e+00
   1.5051000e+04   1.0000000e+00   3.0000000e+00   5.7978500e+02   4.0000000e+00
   1.5051000e+04   1.0000000e+00   3.0000000e+00   5.8056000e+02   4.0000000e+00
   1.5051000e+04   1.0000000e+00   3.0000000e+00   5.8182400e+02   4.0000000e+00
   1.5051000e+04   1.0000000e+00   3.0000000e+00   5.8276300e+02   4.0000000e+00
   1.5051000e+04   1.0000000e+00   3.0000000e+00   5.8303200e+02   4.0000000e+00
   1.5051000e+04   1.0000000e+00   3.0000000e+00   5.8342500e+02   4.0000000e+00
   1.5051000e+04   1.0000000e+00   3.0000000e+00   5.8386600e+02   4.0000000e+00
   1.5051000e+04   1.0000000e+00   3.0000000e+00   5.8448400e+02   4.0000000e+00
   1.5051000e+04   1.0000000e+00   3.0000000e+00   5.8544400e+02   4.0000000e+00
   1.5051000e+04   1.0000000e+00   3.0000000e+00   5.8753700e+02   4.0000000e+00
   1.5051000e+04   1.0000000e+00   3.0000000e+00   5.9286200e+02   4.0000000e+00
   1.5051000e+04   1.0000000e+00   3.0000000e+00   5.9420300e+02   4.0000000e+00
   1.5051000e+04   1.0000000e+00   3.0000000e+00   5.9453500e+02   4.0000000e+00
   1.5051000e+04   1.0000000e+00   3.0000000e+00   5.9527400e+02   4.0000000e+00
   1.5051000e+04   1.0000000e+00   3.0000000e+00   5.9652000e+02   4.0000000e+00
   1.5051000e+04   1.0000000e+00   3.0000000e+00   5.9956000e+02   4.0000000e+00
   1.5051000e+04   1.0000000e+00   3.0000000e+00   6.0025000e+02   4.0000000e+00
   1.5051000e+04   1.0000000e+00   3.0000000e+00   6.0062600e+02   4.0000000e+00
   1.5051000e+04   1.0000000e+00   3.0000000e+00   6.0103800e+02   4.0000000e+00
   1.5051000e+04   1.0000000e+00   3.0000000e+00   6.2232700e+02   4.0000000e+00
   1.5051000e+04   1.0000000e+00   3.0000000e+00   6.2353000e+02   4.0000000e+00
   1.5051000e+04   1.0000000e+00   3.0000000e+00   6.2897700e+02   5.0000000e+00
   1.5051000e+04   1.0000000e+00   3.0000000e+00   6.8197800e+02   3.0000000e+00
   1.5051000e+04   1.0000000e+00   3.0000000e+00   6.8752000e+02   4.0000000e+00
   1.5051000e+04   1.0000000e+00   3.0000000e+00   6.8912900e+02   4.0000000e+00
   1.5051000e+04   1.0000000e+00   3.0000000e+00   6.8967400e+02   4.0000000e+00
   1.5051000e+04   1.0000000e+00   3.0000000e+00   6.9081000e+02   4.0000000e+00
   1.5051000e+04   1.0000000e+00   3.0000000e+00   6.9122700e+02   4.0000000e+00
   1.5051000e+04   1.0000000e+00   3.0000000e+00   6.9214500e+02   4.0000000e+00
   1.5051000e+04   1.0000000e+00   3.0000000e+00   6.9322300e+02   4.0000000e+00
   1.5051000e+04   1.0000000e+00   3.0000000e+00   6.9396500e+02   4.0000000e+00
   1.5051000e+04   1.0000000e+00   3.0000000e+00   6.9452500e+02   4.0000000e+00
   1.5051000e+04   1.0000000e+00   3.0000000e+00   6.9526400e+02   4.0000000e+00
   1.5051000e+04   1.0000000e+00   3.0000000e+00   6.9621100e+02   4.0000000e+00
   1.5051000e+04   1.0000000e+00   3.0000000e+00   6.9652700e+02   4.0000000e+00
   1.5051000e+04   1.0000000e+00   3.0000000e+00   6.9687700e+02   4.0000000e+00
   1.5051000e+04   1.0000000e+00   3.0000000e+00   6.9728500e+02   4.0000000e+00
   1.5051000e+04   1.0000000e+00   3.0000000e+00   6.9851700e+02   4.0000000e+00
   1.5051000e+04   1.0000000e+00   3.0000000e+00   6.9897400e+02   4.0000000e+00
   1.5051000e+04   1.0000000e+00   3.0000000e+00   6.9953200e+02   4.0000000e+00
   1.5051000e+04   1.0000000e+00   3.0000000e+00   6.9988000e+02   4.0000000e+00
   1.5051000e+04   1.0000000e+00   3.0000000e+00   7.0042800e+02   4.0000000e+00
   1.5051000e+04   1.0000000e+00   3.0000000e+00   7.0080100e+02   4.0000000e+00
   1.5051000e+04   1.0000000e+00   3.0000000e+00   7.0109500e+02   4.0000000e+00
   1.5051000e+04   1.0000000e+00   3.0000000e+00   7.0170400e+02   4.0000000e+00
   1.5051000e+04   1.0000000e+00   3.0000000e+00   7.0244100e+02   4.0000000e+00
   1.5051000e+04   1.0000000e+00   3.0000000e+00   7.0322100e+02   4.0000000e+00
   1.5051000e+04   1.0000000e+00   3.0000000e+00   7.0341300e+02   4.0000000e+00
   1.5051000e+04   1.0000000e+00   3.0000000e+00   7.0428300e+02   4.0000000e+00
   1.5051000e+04   1.0000000e+00   3.0000000e+00   7.0478200e+02   4.0000000e+00
   1.5051000e+04   1.0000000e+00   3.0000000e+00   7.0653900e+02   4.0000000e+00
   1.5051000e+04   1.0000000e+00   3.0000000e+00   7.0701000e+02   4.0000000e+00
   1.5051000e+04   1.0000000e+00   3.0000000e+00   7.1034200e+02   4.0000000e+00
   1.5051000e+04   1.0000000e+00   3.0000000e+00   7.1084100e+02   4.0000000e+00
   1.5051000e+04   1.0000000e+00   3.0000000e+00   7.3797900e+02   5.0000000e+00
   1.5051000e+04   1.0000000e+00   3.0000000e+00   7.9498000e+02   3.0000000e+00
   1.5051000e+04   1.0000000e+00   3.0000000e+00   8.0861500e+02   4.0000000e+00
   1.5051000e+04   1.0000000e+00   3.0000000e+00   8.1005800e+02   4.0000000e+00
   1.5051000e+04   1.0000000e+00   3.0000000e+00   8.1057800e+02   4.0000000e+00
   1.5051000e+04   1.0000000e+00   3.0000000e+00   8.1105000e+02   4.0000000e+00
   1.5051000e+04   1.0000000e+00   3.0000000e+00   8.1227300e+02   4.0000000e+00
   1.5051000e+04   1.0000000e+00   3.0000000e+00   8.1266900e+02   4.0000000e+00
   1.5051000e+04   1.0000000e+00   3.0000000e+00   8.1357400e+02   4.0000000e+00
   1.5051000e+04   1.0000000e+00   3.0000000e+00   8.1381700e+02   4.0000000e+00
   1.5051000e+04   1.0000000e+00   3.0000000e+00   8.1414400e+02   4.0000000e+00
   1.5051000e+04   1.0000000e+00   3.0000000e+00   8.1476200e+02   4.0000000e+00
   1.5051000e+04   1.0000000e+00   3.0000000e+00   8.1544100e+02   4.0000000e+00
   1.5051000e+04   1.0000000e+00   3.0000000e+00   8.1653700e+02   4.0000000e+00
   1.5051000e+04   1.0000000e+00   3.0000000e+00   8.1689200e+02   4.0000000e+00
   1.5051000e+04   1.0000000e+00   3.0000000e+00   8.1718300e+02   4.0000000e+00
   1.5051000e+04   1.0000000e+00   3.0000000e+00   8.1826100e+02   4.0000000e+00
   1.5051000e+04   1.0000000e+00   3.0000000e+00   8.1882100e+02   4.0000000e+00
   1.5051000e+04   1.0000000e+00   3.0000000e+00   8.1912100e+02   4.0000000e+00
   1.5051000e+04   1.0000000e+00   3.0000000e+00   8.2027200e+02   4.0000000e+00
   1.5051000e+04   1.0000000e+00   3.0000000e+00   8.2058400e+02   4.0000000e+00
   1.5051000e+04   1.0000000e+00   3.0000000e+00   8.2097700e+02   4.0000000e+00
   1.5051000e+04   1.0000000e+00   3.0000000e+00   8.2160900e+02   4.0000000e+00
   1.5051000e+04   1.0000000e+00   3.0000000e+00   8.2258500e+02   4.0000000e+00
   1.5051000e+04   1.0000000e+00   3.0000000e+00   8.2291800e+02   4.0000000e+00
   1.5051000e+04   1.0000000e+00   3.0000000e+00   8.2355800e+02   4.0000000e+00
   1.5051000e+04   1.0000000e+00   3.0000000e+00   8.2523900e+02   4.0000000e+00
   1.5051000e+04   1.0000000e+00   3.0000000e+00   8.2655800e+02   4.0000000e+00
   1.5051000e+04   1.0000000e+00   3.0000000e+00   8.2693700e+02   4.0000000e+00
   1.5051000e+04   1.0000000e+00   3.0000000e+00   8.3037900e+02   4.0000000e+00
   1.5051000e+04   1.0000000e+00   3.0000000e+00   8.3205500e+02   4.0000000e+00
   1.5051000e+04   1.0000000e+00   3.0000000e+00   8.4398100e+02   5.0000000e+00
   1.5051000e+04   1.0000000e+00   3.0000000e+00   1.2576120e+03   3.0000000e+00
   1.5051000e+04   1.0000000e+00   3.0000000e+00   1.2685590e+03   4.0000000e+00
   1.5051000e+04   1.0000000e+00   3.0000000e+00   1.2691200e+03   4.0000000e+00
   1.5051000e+04   1.0000000e+00   3.0000000e+00   1.2698950e+03   4.0000000e+00
   1.5051000e+04   1.0000000e+00   3.0000000e+00   1.2707150e+03   4.0000000e+00
   1.5051000e+04   1.0000000e+00   3.0000000e+00   1.2714210e+03   4.0000000e+00
   1.5051000e+04   1.0000000e+00   3.0000000e+00   1.2721980e+03   4.0000000e+00
   1.5051000e+04   1.0000000e+00   3.0000000e+00   1.2725590e+03   4.0000000e+00
   1.5051000e+04   1.0000000e+00   3.0000000e+00   1.2729740e+03   4.0000000e+00
   1.5051000e+04   1.0000000e+00   3.0000000e+00   1.2735810e+03   4.0000000e+00
   1.5051000e+04   1.0000000e+00   3.0000000e+00   1.2738540e+03   4.0000000e+00
   1.5051000e+04   1.0000000e+00   3.0000000e+00   1.2745770e+03   4.0000000e+00
   1.5051000e+04   1.0000000e+00   3.0000000e+00   1.2753640e+03   4.0000000e+00
   1.5051000e+04   1.0000000e+00   3.0000000e+00   1.2756050e+03   4.0000000e+00
   1.5051000e+04   1.0000000e+00   3.0000000e+00   1.2759570e+03   4.0000000e+00
   1.5051000e+04   1.0000000e+00   3.0000000e+00   1.2762270e+03   4.0000000e+00
   1.5051000e+04   1.0000000e+00   3.0000000e+00   1.2766130e+03   4.0000000e+00
   1.5051000e+04   1.0000000e+00   3.0000000e+00   1.2777140e+03   4.0000000e+00
   1.5051000e+04   1.0000000e+00   3.0000000e+00   1.2783860e+03   4.0000000e+00
   1.5051000e+04   1.0000000e+00   3.0000000e+00   1.2786280e+03   4.0000000e+00
   1.5051000e+04   1.0000000e+00   3.0000000e+00   1.2789360e+03   4.0000000e+00
   1.5051000e+04   1.0000000e+00   3.0000000e+00   1.2798140e+03   4.0000000e+00
   1.5051000e+04   1.0000000e+00   3.0000000e+00   1.2804440e+03   4.0000000e+00
   1.5051000e+04   1.0000000e+00   3.0000000e+00   1.2806500e+03   4.0000000e+00
   1.5051000e+04   1.0000000e+00   3.0000000e+00   1.2811760e+03   4.0000000e+00
   1.5051000e+04   1.0000000e+00   3.0000000e+00   1.2817180e+03   4.0000000e+00
   1.5051000e+04   1.0000000e+00   3.0000000e+00   1.2819670e+03   4.0000000e+00
   1.5051000e+04   1.0000000e+00   3.0000000e+00   1.2834740e+03   4.0000000e+00
   1.5051000e+04   1.0000000e+00   3.0000000e+00   1.2838230e+03   4.0000000e+00
   1.5051000e+04   1.0000000e+00   3.0000000e+00   1.2842520e+03   4.0000000e+00
   1.5051000e+04   1.0000000e+00   3.0000000e+00   1.2845500e+03   4.0000000e+00
   1.5051000e+04   1.0000000e+00   3.0000000e+00   1.2848910e+03   4.0000000e+00
   1.5051000e+04   1.0000000e+00   3.0000000e+00   1.2852900e+03   4.0000000e+00
   1.5051000e+04   1.0000000e+00   3.0000000e+00   1.2860140e+03   4.0000000e+00
   1.5051000e+04   1.0000000e+00   3.0000000e+00   1.2863980e+03   4.0000000e+00
   1.5051000e+04   1.0000000e+00   3.0000000e+00   1.2869650e+03   4.0000000e+00
   1.5051000e+04   1.0000000e+00   3.0000000e+00   1.2886310e+03   4.0000000e+00
   1.5051000e+04   1.0000000e+00   3.0000000e+00   1.2917460e+03   4.0000000e+00
   1.5051000e+04   1.0000000e+00   3.0000000e+00   1.2921040e+03   4.0000000e+00
   1.5051000e+04   1.0000000e+00   3.0000000e+00   1.2924470e+03   4.0000000e+00
   1.5051000e+04   1.0000000e+00   3.0000000e+00   1.2935740e+03   4.0000000e+00
   1.5051000e+04   1.0000000e+00   3.0000000e+00   1.3077360e+03   4.0000000e+00
   1.5051000e+04   1.0000000e+00   3.0000000e+00   1.3174840e+03   4.0000000e+00
   1.5051000e+04   1.0000000e+00   3.0000000e+00   1.3176130e+03   5.0000000e+00
   1.5051000e+04   1.0000000e+00   3.0000000e+00   1.6197610e+03   3.0000000e+00
   1.5051000e+04   1.0000000e+00   3.0000000e+00   1.6270170e+03   4.0000000e+00
   1.5051000e+04   1.0000000e+00   3.0000000e+00   1.6276640e+03   4.0000000e+00
   1.5051000e+04   1.0000000e+00   3.0000000e+00   1.6279660e+03   4.0000000e+00
   1.5051000e+04   1.0000000e+00   3.0000000e+00   1.6284750e+03   4.0000000e+00
   1.5051000e+04   1.0000000e+00   3.0000000e+00   1.6290840e+03   4.0000000e+00
   1.5051000e+04   1.0000000e+00   3.0000000e+00   1.6294510e+03   4.0000000e+00
   1.5051000e+04   1.0000000e+00   3.0000000e+00   1.6298670e+03   4.0000000e+00
   1.5051000e+04   1.0000000e+00   3.0000000e+00   1.6304120e+03   4.0000000e+00
   1.5051000e+04   1.0000000e+00   3.0000000e+00   1.6309470e+03   4.0000000e+00
   1.5051000e+04   1.0000000e+00   3.0000000e+00   1.6315370e+03   4.0000000e+00
   1.5051000e+04   1.0000000e+00   3.0000000e+00   1.6316520e+03   4.0000000e+00
   1.5051000e+04   1.0000000e+00   3.0000000e+00   1.6320080e+03   4.0000000e+00
   1.5051000e+04   1.0000000e+00   3.0000000e+00   1.6326670e+03   4.0000000e+00
   1.5051000e+04   1.0000000e+00   3.0000000e+00   1.6329520e+03   4.0000000e+00
   1.5051000e+04   1.0000000e+00   3.0000000e+00   1.6334680e+03   4.0000000e+00
   1.5051000e+04   1.0000000e+00   3.0000000e+00   1.6341840e+03   4.0000000e+00
   1.5051000e+04   1.0000000e+00   3.0000000e+00   1.6346570e+03   4.0000000e+00
   1.5051000e+04   1.0000000e+00   3.0000000e+00   1.6352590e+03   4.0000000e+00
   1.5051000e+04   1.0000000e+00   3.0000000e+00   1.6355460e+03   4.0000000e+00
   1.5051000e+04   1.0000000e+00   3.0000000e+00   1.6358750e+03   4.0000000e+00
   1.5051000e+04   1.0000000e+00   3.0000000e+00   1.6364640e+03   4.0000000e+00
   1.5051000e+04   1.0000000e+00   3.0000000e+00   1.6367640e+03   4.0000000e+00
   1.5051000e+04   1.0000000e+00   3.0000000e+00   1.6372460e+03   4.0000000e+00
   1.5051000e+04   1.0000000e+00   3.0000000e+00   1.6379820e+03   4.0000000e+00
   1.5051000e+04   1.0000000e+00   3.0000000e+00   1.6382430e+03   4.0000000e+00
   1.5051000e+04   1.0000000e+00   3.0000000e+00   1.6385750e+03   4.0000000e+00
   1.5051000e+04   1.0000000e+00   3.0000000e+00   1.6388490e+03   4.0000000e+00
   1.5051000e+04   1.0000000e+00   3.0000000e+00   1.6391320e+03   4.0000000e+00
   1.5051000e+04   1.0000000e+00   3.0000000e+00   1.6399640e+03   4.0000000e+00
   1.5051000e+04   1.0000000e+00   3.0000000e+00   1.6406340e+03   4.0000000e+00
   1.5051000e+04   1.0000000e+00   3.0000000e+00   1.6409700e+03   4.0000000e+00
   1.5051000e+04   1.0000000e+00   3.0000000e+00   1.6416590e+03   4.0000000e+00
   1.5051000e+04   1.0000000e+00   3.0000000e+00   1.6422680e+03   4.0000000e+00
   1.5051000e+04   1.0000000e+00   3.0000000e+00   1.6428810e+03   4.0000000e+00
   1.5051000e+04   1.0000000e+00   3.0000000e+00   1.6431600e+03   4.0000000e+00
   1.5051000e+04   1.0000000e+00   3.0000000e+00   1.6435350e+03   4.0000000e+00
   1.5051000e+04   1.0000000e+00   3.0000000e+00   1.6453190e+03   4.0000000e+00
   1.5051000e+04   1.0000000e+00   3.0000000e+00   1.6457070e+03   4.0000000e+00
   1.5051000e+04   1.0000000e+00   3.0000000e+00   1.6460670e+03   4.0000000e+00
   1.5051000e+04   1.0000000e+00   3.0000000e+00   1.6465200e+03   4.0000000e+00
   1.5051000e+04   1.0000000e+00   3.0000000e+00   1.6482940e+03   4.0000000e+00
   1.5051000e+04   1.0000000e+00   3.0000000e+00   1.6486940e+03   4.0000000e+00
   1.5051000e+04   1.0000000e+00   3.0000000e+00   1.6492280e+03   4.0000000e+00
   1.5051000e+04   1.0000000e+00   3.0000000e+00   1.6494510e+03   4.0000000e+00
   1.5051000e+04   1.0000000e+00   3.0000000e+00   1.6537630e+03   4.0000000e+00
   1.5051000e+04   1.0000000e+00   3.0000000e+00   1.6542530e+03   4.0000000e+00
   1.5051000e+04   1.0000000e+00   3.0000000e+00   1.6707620e+03   5.0000000e+00
   1.5051000e+04   1.0000000e+00   3.0000000e+00   2.1918080e+03   3.0000000e+00
   1.5051000e+04   1.0000000e+00   3.0000000e+00   2.2023900e+03   4.0000000e+00
   1.5051000e+04   1.0000000e+00   3.0000000e+00   2.2031540e+03   4.0000000e+00
   1.5051000e+04   1.0000000e+00   3.0000000e+00   2.2040750e+03   4.0000000e+00
   1.5051000e+04   1.0000000e+00   3.0000000e+00   2.2049200e+03   4.0000000e+00
   1.5051000e+04   1.0000000e+00   3.0000000e+00   2.2056140e+03   4.0000000e+00
   1.5051000e+04   1.0000000e+00   3.0000000e+00   2.2057850e+03   4.0000000e+00
   1.5051000e+04   1.0000000e+00   3.0000000e+00   2.2064110e+03   4.0000000e+00
   1.5051000e+04   1.0000000e+00   3.0000000e+00   2.2066450e+03   4.0000000e+00
   1.5051000e+04   1.0000000e+00   3.0000000e+00   2.2076120e+03   4.0000000e+00
   1.5051000e+04   1.0000000e+00   3.0000000e+00   2.2080400e+03   4.0000000e+00
   1.5051000e+04   1.0000000e+00   3.0000000e+00   2.2081560e+03   4.0000000e+00
   1.5051000e+04   1.0000000e+00   3.0000000e+00   2.2083660e+03   4.0000000e+00
   1.5051000e+04   1.0000000e+00   3.0000000e+00   2.2089740e+03   4.0000000e+00
   1.5051000e+04   1.0000000e+00   3.0000000e+00   2.2092080e+03   4.0000000e+00
   1.5051000e+04   1.0000000e+00   3.0000000e+00   2.2095040e+03   4.0000000e+00
   1.5051000e+04   1.0000000e+00   3.0000000e+00   2.2097710e+03   4.0000000e+00
   1.5051000e+04   1.0000000e+00   3.0000000e+00   2.2103300e+03   4.0000000e+00
   1.5051000e+04   1.0000000e+00   3.0000000e+00   2.2108550e+03   4.0000000e+00
   1.5051000e+04   1.0000000e+00   3.0000000e+00   2.2112870e+03   4.0000000e+00
   1.5051000e+04   1.0000000e+00   3.0000000e+00   2.2118490e+03   4.0000000e+00
   1.5051000e+04   1.0000000e+00   3.0000000e+00   2.2123310e+03   4.0000000e+00
   1.5051000e+04   1.0000000e+00   3.0000000e+00   2.2125940e+03   4.0000000e+00
   1.5051000e+04   1.0000000e+00   3.0000000e+00   2.2129100e+03   4.0000000e+00
   1.5051000e+04   1.0000000e+00   3.0000000e+00   2.2132210e+03   4.0000000e+00
   1.5051000e+04   1.0000000e+00   3.0000000e+00   2.2135410e+03   4.0000000e+00
   1.5051000e+04   1.0000000e+00   3.0000000e+00   2.2139380e+03   4.0000000e+00
   1.5051000e+04   1.0000000e+00   3.0000000e+00   2.2141320e+03   4.0000000e+00
   1.5051000e+04   1.0000000e+00   3.0000000e+00   2.2146220e+03   4.0000000e+00
   1.5051000e+04   1.0000000e+00   3.0000000e+00   2.2149220e+03   4.0000000e+00
   1.5051000e+04   1.0000000e+00   3.0000000e+00   2.2152020e+03   4.0000000e+00
   1.5051000e+04   1.0000000e+00   3.0000000e+00   2.2154820e+03   4.0000000e+00
   1.5051000e+04   1.0000000e+00   3.0000000e+00   2.2166250e+03   4.0000000e+00
   1.5051000e+04   1.0000000e+00   3.0000000e+00   2.2183320e+03   4.0000000e+00
   1.5051000e+04   1.0000000e+00   3.0000000e+00   2.2213190e+03   4.0000000e+00
   1.5051000e+04   1.0000000e+00   3.0000000e+00   2.2216830e+03   4.0000000e+00
   1.5051000e+04   1.0000000e+00   3.0000000e+00   2.2227400e+03   4.0000000e+00
   1.5051000e+04   1.0000000e+00   3.0000000e+00   2.2234520e+03   4.0000000e+00
   1.5051000e+04   1.0000000e+00   3.0000000e+00   2.2239600e+03   4.0000000e+00
   1.5051000e+04   1.0000000e+00   3.0000000e+00   2.2243290e+03   4.0000000e+00
   1.5051000e+04   1.0000000e+00   3.0000000e+00   2.2246040e+03   4.0000000e+00
   1.5051000e+04   1.0000000e+00   3.0000000e+00   2.2252860e+03   4.0000000e+00
   1.5051000e+04   1.0000000e+00   3.0000000e+00   2.2255220e+03   4.0000000e+00
   1.5051000e+04   1.0000000e+00   3.0000000e+00   2.2260040e+03   4.0000000e+00
   1.5051000e+04   1.0000000e+00   3.0000000e+00   2.2263120e+03   4.0000000e+00
   1.5051000e+04   1.0000000e+00   3.0000000e+00   2.2265280e+03   4.0000000e+00
   1.5051000e+04   1.0000000e+00   3.0000000e+00   2.2268160e+03   4.0000000e+00
   1.5051000e+04   1.0000000e+00   3.0000000e+00   2.2269560e+03   4.0000000e+00
   1.5051000e+04   1.0000000e+00   3.0000000e+00   2.2276330e+03   4.0000000e+00
   1.5051000e+04   1.0000000e+00   3.0000000e+00   2.2558090e+03   5.0000000e+00
   1.5051000e+04   1.0000000e+00   3.0000000e+00   2.3098100e+03   3.0000000e+00
   1.5051000e+04   1.0000000e+00   3.0000000e+00   2.3195290e+03   4.0000000e+00
   1.5051000e+04   1.0000000e+00   3.0000000e+00   2.3200240e+03   4.0000000e+00
   1.5051000e+04   1.0000000e+00   3.0000000e+00   2.3206830e+03   4.0000000e+00
   1.5051000e+04   1.0000000e+00   3.0000000e+00   2.3211370e+03   4.0000000e+00
   1.5051000e+04   1.0000000e+00   3.0000000e+00   2.3214870e+03   4.0000000e+00
   1.5051000e+04   1.0000000e+00   3.0000000e+00   2.3221030e+03   4.0000000e+00
   1.5051000e+04   1.0000000e+00   3.0000000e+00   2.3223170e+03   4.0000000e+00
   1.5051000e+04   1.0000000e+00   3.0000000e+00   2.3228760e+03   4.0000000e+00
   1.5051000e+04   1.0000000e+00   3.0000000e+00   2.3231870e+03   4.0000000e+00
   1.5051000e+04   1.0000000e+00   3.0000000e+00   2.3237690e+03   4.0000000e+00
   1.5051000e+04   1.0000000e+00   3.0000000e+00   2.3246150e+03   4.0000000e+00
   1.5051000e+04   1.0000000e+00   3.0000000e+00   2.3248250e+03   4.0000000e+00
   1.5051000e+04   1.0000000e+00   3.0000000e+00   2.3253520e+03   4.0000000e+00
   1.5051000e+04   1.0000000e+00   3.0000000e+00   2.3256770e+03   4.0000000e+00
   1.5051000e+04   1.0000000e+00   3.0000000e+00   2.3263760e+03   4.0000000e+00
   1.5051000e+04   1.0000000e+00   3.0000000e+00   2.3265890e+03   4.0000000e+00
   1.5051000e+04   1.0000000e+00   3.0000000e+00   2.3269450e+03   4.0000000e+00
   1.5051000e+04   1.0000000e+00   3.0000000e+00   2.3271680e+03   4.0000000e+00
   1.5051000e+04   1.0000000e+00   3.0000000e+00   2.3275320e+03   4.0000000e+00
   1.5051000e+04   1.0000000e+00   3.0000000e+00   2.3279350e+03   4.0000000e+00
   1.5051000e+04   1.0000000e+00   3.0000000e+00   2.3281610e+03   4.0000000e+00
   1.5051000e+04   1.0000000e+00   3.0000000e+00   2.3285120e+03   4.0000000e+00
   1.5051000e+04   1.0000000e+00   3.0000000e+00   2.3290770e+03   4.0000000e+00
   1.5051000e+04   1.0000000e+00   3.0000000e+00   2.3296270e+03   4.0000000e+00
   1.5051000e+04   1.0000000e+00   3.0000000e+00   2.3298580e+03   4.0000000e+00
   1.5051000e+04   1.0000000e+00   3.0000000e+00   2.3302250e+03   4.0000000e+00
   1.5051000e+04   1.0000000e+00   3.0000000e+00   2.3308280e+03   4.0000000e+00
   1.5051000e+04   1.0000000e+00   3.0000000e+00   2.3310530e+03   4.0000000e+00
   1.5051000e+04   1.0000000e+00   3.0000000e+00   2.3317030e+03   4.0000000e+00
   1.5051000e+04   1.0000000e+00   3.0000000e+00   2.3319110e+03   4.0000000e+00
   1.5051000e+04   1.0000000e+00   3.0000000e+00   2.3325450e+03   4.0000000e+00
   1.5051000e+04   1.0000000e+00   3.0000000e+00   2.3328120e+03   4.0000000e+00
   1.5051000e+04   1.0000000e+00   3.0000000e+00   2.3331780e+03   4.0000000e+00
   1.5051000e+04   1.0000000e+00   3.0000000e+00   2.3334400e+03   4.0000000e+00
   1.5051000e+04   1.0000000e+00   3.0000000e+00   2.3341130e+03   4.0000000e+00
   1.5051000e+04   1.0000000e+00   3.0000000e+00   2.3344970e+03   4.0000000e+00
   1.5051000e+04   1.0000000e+00   3.0000000e+00   2.3345800e+03   4.0000000e+00
   1.5051000e+04   1.0000000e+00   3.0000000e+00   2.3349650e+03   4.0000000e+00
   1.5051000e+04   1.0000000e+00   3.0000000e+00   2.3374290e+03   4.0000000e+00
   1.5051000e+04   1.0000000e+00   3.0000000e+00   2.3382600e+03   4.0000000e+00
   1.5051000e+04   1.0000000e+00   3.0000000e+00   2.3386760e+03   4.0000000e+00
   1.5051000e+04   1.0000000e+00   3.0000000e+00   2.3643940e+03   4.0000000e+00
   1.5051000e+04   1.0000000e+00   3.0000000e+00   2.3647800e+03   4.0000000e+00
   1.5051000e+04   1.0000000e+00   3.0000000e+00   2.3655350e+03   4.0000000e+00
   1.5051000e+04   1.0000000e+00   3.0000000e+00   2.3658050e+03   4.0000000e+00
   1.5051000e+04   1.0000000e+00   3.0000000e+00   2.3663120e+03   4.0000000e+00
   1.5051000e+04   1.0000000e+00   3.0000000e+00   2.3665880e+03   4.0000000e+00
   1.5051000e+04   1.0000000e+00   3.0000000e+00   2.3673370e+03   4.0000000e+00
   1.5051000e+04   1.0000000e+00   3.0000000e+00   2.3676120e+03   4.0000000e+00
   1.5051000e+04   1.0000000e+00   3.0000000e+00   2.3679430e+03   4.0000000e+00
   1.5051000e+04   1.0000000e+00   3.0000000e+00   2.3683790e+03   4.0000000e+00
   1.5051000e+04   1.0000000e+00   3.0000000e+00   2.3687090e+03   4.0000000e+00
   1.5051000e+04   1.0000000e+00   3.0000000e+00   2.3692420e+03   4.0000000e+00
   1.5051000e+04   1.0000000e+00   3.0000000e+00   2.3698770e+03   4.0000000e+00
   1.5051000e+04   1.0000000e+00   3.0000000e+00   2.3700520e+03   4.0000000e+00
   1.5051000e+04   1.0000000e+00   3.0000000e+00   2.3703900e+03   4.0000000e+00
   1.5051000e+04   1.0000000e+00   3.0000000e+00   2.3708110e+03   5.0000000e+00
   1.5051000e+04   1.0000000e+00   3.0000000e+00   2.8395450e+03   3.0000000e+00
   1.5051000e+04   1.0000000e+00   3.0000000e+00   2.8503120e+03   4.0000000e+00
   1.5051000e+04   1.0000000e+00   3.0000000e+00   2.8507050e+03   4.0000000e+00
   1.5051000e+04   1.0000000e+00   3.0000000e+00   2.8513770e+03   4.0000000e+00
   1.5051000e+04   1.0000000e+00   3.0000000e+00   2.8518180e+03   4.0000000e+00
   1.5051000e+04   1.0000000e+00   3.0000000e+00   2.8524800e+03   4.0000000e+00
   1.5051000e+04   1.0000000e+00   3.0000000e+00   2.8527920e+03   4.0000000e+00
   1.5051000e+04   1.0000000e+00   3.0000000e+00   2.8534280e+03   4.0000000e+00
   1.5051000e+04   1.0000000e+00   3.0000000e+00   2.8536520e+03   4.0000000e+00
   1.5051000e+04   1.0000000e+00   3.0000000e+00   2.8541210e+03   4.0000000e+00
   1.5051000e+04   1.0000000e+00   3.0000000e+00   2.8543780e+03   4.0000000e+00
   1.5051000e+04   1.0000000e+00   3.0000000e+00   2.8549930e+03   4.0000000e+00
   1.5051000e+04   1.0000000e+00   3.0000000e+00   2.8552080e+03   4.0000000e+00
   1.5051000e+04   1.0000000e+00   3.0000000e+00   2.8557710e+03   4.0000000e+00
   1.5051000e+04   1.0000000e+00   3.0000000e+00   2.8561830e+03   4.0000000e+00
   1.5051000e+04   1.0000000e+00   3.0000000e+00   2.8570370e+03   4.0000000e+00
   1.5051000e+04   1.0000000e+00   3.0000000e+00   2.8574380e+03   4.0000000e+00
   1.5051000e+04   1.0000000e+00   3.0000000e+00   2.8578090e+03   4.0000000e+00
   1.5051000e+04   1.0000000e+00   3.0000000e+00   2.8581380e+03   4.0000000e+00
   1.5051000e+04   1.0000000e+00   3.0000000e+00   2.8585550e+03   4.0000000e+00
   1.5051000e+04   1.0000000e+00   3.0000000e+00   2.8589890e+03   4.0000000e+00
   1.5051000e+04   1.0000000e+00   3.0000000e+00   2.8593250e+03   4.0000000e+00
   1.5051000e+04   1.0000000e+00   3.0000000e+00   2.8596230e+03   4.0000000e+00
   1.5051000e+04   1.0000000e+00   3.0000000e+00   2.8600470e+03   4.0000000e+00
   1.5051000e+04   1.0000000e+00   3.0000000e+00   2.8603410e+03   4.0000000e+00
   1.5051000e+04   1.0000000e+00   3.0000000e+00   2.8611350e+03   4.0000000e+00
   1.5051000e+04   1.0000000e+00   3.0000000e+00   2.8613660e+03   4.0000000e+00
   1.5051000e+04   1.0000000e+00   3.0000000e+00   2.8616690e+03   4.0000000e+00
   1.5051000e+04   1.0000000e+00   3.0000000e+00   2.8619560e+03   4.0000000e+00
   1.5051000e+04   1.0000000e+00   3.0000000e+00   2.8622430e+03   4.0000000e+00
   1.5051000e+04   1.0000000e+00   3.0000000e+00   2.8625390e+03   4.0000000e+00
   1.5051000e+04   1.0000000e+00   3.0000000e+00   2.8632020e+03   4.0000000e+00
   1.5051000e+04   1.0000000e+00   3.0000000e+00   2.8638450e+03   4.0000000e+00
   1.5051000e+04   1.0000000e+00   3.0000000e+00   2.8642550e+03   4.0000000e+00
   1.5051000e+04   1.0000000e+00   3.0000000e+00   2.8645370e+03   4.0000000e+00
   1.5051000e+04   1.0000000e+00   3.0000000e+00   2.8649500e+03   4.0000000e+00
   1.5051000e+04   1.0000000e+00   3.0000000e+00   2.8656080e+03   4.0000000e+00
   1.5051000e+04   1.0000000e+00   3.0000000e+00   2.8657550e+03   4.0000000e+00
   1.5051000e+04   1.0000000e+00   3.0000000e+00   2.8659480e+03   4.0000000e+00
   1.5051000e+04   1.0000000e+00   3.0000000e+00   2.8662900e+03   4.0000000e+00
   1.5051000e+04   1.0000000e+00   3.0000000e+00   2.8675230e+03   4.0000000e+00
   1.5051000e+04   1.0000000e+00   3.0000000e+00   2.8678320e+03   4.0000000e+00
   1.5051000e+04   1.0000000e+00   3.0000000e+00   2.8683460e+03   4.0000000e+00
   1.5051000e+04   1.0000000e+00   3.0000000e+00   2.8689930e+03   4.0000000e+00
   1.5051000e+04   1.0000000e+00   3.0000000e+00   2.8694220e+03   4.0000000e+00
   1.5051000e+04   1.0000000e+00   3.0000000e+00   2.8714030e+03   4.0000000e+00
   1.5051000e+04   1.0000000e+00   3.0000000e+00   2.8717300e+03   4.0000000e+00
   1.5051000e+04   1.0000000e+00   3.0000000e+00   2.8723040e+03   4.0000000e+00
   1.5051000e+04   1.0000000e+00   3.0000000e+00   2.8726010e+03   4.0000000e+00
   1.5051000e+04   1.0000000e+00   3.0000000e+00   2.8730060e+03   4.0000000e+00
   1.5051000e+04   1.0000000e+00   3.0000000e+00   2.8790500e+03   4.0000000e+00
   1.5051000e+04   1.0000000e+00   3.0000000e+00   2.8795870e+03   4.0000000e+00
   1.5051000e+04   1.0000000e+00   3.0000000e+00   2.8955460e+03   5.0000000e+00
   1.5051000e+04   1.0000000e+00   3.0000000e+00   3.0137670e+03   3.0000000e+00
   1.5051000e+04   1.0000000e+00   3.0000000e+00   3.0190630e+03   4.0000000e+00
   1.5051000e+04   1.0000000e+00   3.0000000e+00   3.0195050e+03   4.0000000e+00
   1.5051000e+04   1.0000000e+00   3.0000000e+00   3.0202180e+03   4.0000000e+00
   1.5051000e+04   1.0000000e+00   3.0000000e+00   3.0208210e+03   4.0000000e+00
   1.5051000e+04   1.0000000e+00   3.0000000e+00   3.0212400e+03   4.0000000e+00
   1.5051000e+04   1.0000000e+00   3.0000000e+00   3.0221450e+03   4.0000000e+00
   1.5051000e+04   1.0000000e+00   3.0000000e+00   3.0223430e+03   4.0000000e+00
   1.5051000e+04   1.0000000e+00   3.0000000e+00   3.0228660e+03   4.0000000e+00
   1.5051000e+04   1.0000000e+00   3.0000000e+00   3.0232520e+03   4.0000000e+00
   1.5051000e+04   1.0000000e+00   3.0000000e+00   3.0238870e+03   4.0000000e+00
   1.5051000e+04   1.0000000e+00   3.0000000e+00   3.0246690e+03   4.0000000e+00
   1.5051000e+04   1.0000000e+00   3.0000000e+00   3.0253560e+03   4.0000000e+00
   1.5051000e+04   1.0000000e+00   3.0000000e+00   3.0256340e+03   4.0000000e+00
   1.5051000e+04   1.0000000e+00   3.0000000e+00   3.0259710e+03   4.0000000e+00
   1.5051000e+04   1.0000000e+00   3.0000000e+00   3.0264370e+03   4.0000000e+00
   1.5051000e+04   1.0000000e+00   3.0000000e+00   3.0268840e+03   4.0000000e+00
   1.5051000e+04   1.0000000e+00   3.0000000e+00   3.0274920e+03   4.0000000e+00
   1.5051000e+04   1.0000000e+00   3.0000000e+00   3.0277580e+03   4.0000000e+00
   1.5051000e+04   1.0000000e+00   3.0000000e+00   3.0286360e+03   4.0000000e+00
   1.5051000e+04   1.0000000e+00   3.0000000e+00   3.0288550e+03   4.0000000e+00
   1.5051000e+04   1.0000000e+00   3.0000000e+00   3.0292690e+03   4.0000000e+00
   1.5051000e+04   1.0000000e+00   3.0000000e+00   3.0296350e+03   4.0000000e+00
   1.5051000e+04   1.0000000e+00   3.0000000e+00   3.0299620e+03   4.0000000e+00
   1.5051000e+04   1.0000000e+00   3.0000000e+00   3.0304720e+03   4.0000000e+00
   1.5051000e+04   1.0000000e+00   3.0000000e+00   3.0310990e+03   4.0000000e+00
   1.5051000e+04   1.0000000e+00   3.0000000e+00   3.0314000e+03   4.0000000e+00
   1.5051000e+04   1.0000000e+00   3.0000000e+00   3.0317030e+03   4.0000000e+00
   1.5051000e+04   1.0000000e+00   3.0000000e+00   3.0320100e+03   4.0000000e+00
   1.5051000e+04   1.0000000e+00   3.0000000e+00   3.0322750e+03   4.0000000e+00
   1.5051000e+04   1.0000000e+00   3.0000000e+00   3.0326020e+03   4.0000000e+00
   1.5051000e+04   1.0000000e+00   3.0000000e+00   3.0330940e+03   4.0000000e+00
   1.5051000e+04   1.0000000e+00   3.0000000e+00   3.0334850e+03   4.0000000e+00
   1.5051000e+04   1.0000000e+00   3.0000000e+00   3.0340060e+03   4.0000000e+00
   1.5051000e+04   1.0000000e+00   3.0000000e+00   3.0350470e+03   4.0000000e+00
   1.5051000e+04   1.0000000e+00   3.0000000e+00   3.0353490e+03   4.0000000e+00
   1.5051000e+04   1.0000000e+00   3.0000000e+00   3.0358650e+03   4.0000000e+00
   1.5051000e+04   1.0000000e+00   3.0000000e+00   3.0360090e+03   4.0000000e+00
   1.5051000e+04   1.0000000e+00   3.0000000e+00   3.0365210e+03   4.0000000e+00
   1.5051000e+04   1.0000000e+00   3.0000000e+00   3.0370080e+03   4.0000000e+00
   1.5051000e+04   1.0000000e+00   3.0000000e+00   3.0387190e+03   4.0000000e+00
   1.5051000e+04   1.0000000e+00   3.0000000e+00   3.0393990e+03   4.0000000e+00
   1.5051000e+04   1.0000000e+00   3.0000000e+00   3.0419120e+03   4.0000000e+00
   1.5051000e+04   1.0000000e+00   3.0000000e+00   3.0423190e+03   4.0000000e+00
   1.5051000e+04   1.0000000e+00   3.0000000e+00   3.0429740e+03   4.0000000e+00
   1.5051000e+04   1.0000000e+00   3.0000000e+00   3.0431620e+03   4.0000000e+00
   1.5051000e+04   1.0000000e+00   3.0000000e+00   3.0433030e+03   4.0000000e+00
   1.5051000e+04   1.0000000e+00   3.0000000e+00   3.0436470e+03   4.0000000e+00
   1.5051000e+04   1.0000000e+00   3.0000000e+00   3.0440790e+03   4.0000000e+00
   1.5051000e+04   1.0000000e+00   3.0000000e+00   3.0443700e+03   4.0000000e+00
   1.5051000e+04   1.0000000e+00   3.0000000e+00   3.0448400e+03   4.0000000e+00
   1.5051000e+04   1.0000000e+00   3.0000000e+00   3.0492480e+03   4.0000000e+00
   1.5051000e+04   1.0000000e+00   3.0000000e+00   3.0627680e+03   5.0000000e+00
   1.5051000e+04   1.0000000e+00   3.0000000e+00   3.1668120e+03   3.0000000e+00
   1.5051000e+04   1.0000000e+00   3.0000000e+00   3.1729070e+03   4.0000000e+00
   1.5051000e+04   1.0000000e+00   3.0000000e+00   3.1739440e+03   4.0000000e+00
   1.5051000e+04   1.0000000e+00   3.0000000e+00   3.1742900e+03   4.0000000e+00
   1.5051000e+04   1.0000000e+00   3.0000000e+00   3.1746530e+03   4.0000000e+00
   1.5051000e+04   1.0000000e+00   3.0000000e+00   3.1750060e+03   4.0000000e+00
   1.5051000e+04   1.0000000e+00   3.0000000e+00   3.1753520e+03   4.0000000e+00
   1.5051000e+04   1.0000000e+00   3.0000000e+00   3.1756270e+03   4.0000000e+00
   1.5051000e+04   1.0000000e+00   3.0000000e+00   3.1761760e+03   4.0000000e+00
   1.5051000e+04   1.0000000e+00   3.0000000e+00   3.1766980e+03   4.0000000e+00
   1.5051000e+04   1.0000000e+00   3.0000000e+00   3.1775530e+03   4.0000000e+00
   1.5051000e+04   1.0000000e+00   3.0000000e+00   3.1779010e+03   4.0000000e+00
   1.5051000e+04   1.0000000e+00   3.0000000e+00   3.1783260e+03   4.0000000e+00
   1.5051000e+04   1.0000000e+00   3.0000000e+00   3.1784910e+03   4.0000000e+00
   1.5051000e+04   1.0000000e+00   3.0000000e+00   3.1790130e+03   4.0000000e+00
   1.5051000e+04   1.0000000e+00   3.0000000e+00   3.1792030e+03   4.0000000e+00
   1.5051000e+04   1.0000000e+00   3.0000000e+00   3.1794390e+03   4.0000000e+00
   1.5051000e+04   1.0000000e+00   3.0000000e+00   3.1801260e+03   4.0000000e+00
   1.5051000e+04   1.0000000e+00   3.0000000e+00   3.1803380e+03   4.0000000e+00
   1.5051000e+04   1.0000000e+00   3.0000000e+00   3.1808600e+03   4.0000000e+00
   1.5051000e+04   1.0000000e+00   3.0000000e+00   3.1811920e+03   4.0000000e+00
   1.5051000e+04   1.0000000e+00   3.0000000e+00   3.1817420e+03   4.0000000e+00
   1.5051000e+04   1.0000000e+00   3.0000000e+00   3.1822790e+03   4.0000000e+00
   1.5051000e+04   1.0000000e+00   3.0000000e+00   3.1825540e+03   4.0000000e+00
   1.5051000e+04   1.0000000e+00   3.0000000e+00   3.1830490e+03   4.0000000e+00
   1.5051000e+04   1.0000000e+00   3.0000000e+00   3.1833620e+03   4.0000000e+00
   1.5051000e+04   1.0000000e+00   3.0000000e+00   3.1840100e+03   4.0000000e+00
   1.5051000e+04   1.0000000e+00   3.0000000e+00   3.1843340e+03   4.0000000e+00
   1.5051000e+04   1.0000000e+00   3.0000000e+00   3.1848900e+03   4.0000000e+00
   1.5051000e+04   1.0000000e+00   3.0000000e+00   3.1851360e+03   4.0000000e+00
   1.5051000e+04   1.0000000e+00   3.0000000e+00   3.1853430e+03   4.0000000e+00
   1.5051000e+04   1.0000000e+00   3.0000000e+00   3.1857440e+03   4.0000000e+00
   1.5051000e+04   1.0000000e+00   3.0000000e+00   3.1862480e+03   4.0000000e+00
   1.5051000e+04   1.0000000e+00   3.0000000e+00   3.1864900e+03   4.0000000e+00
   1.5051000e+04   1.0000000e+00   3.0000000e+00   3.1867920e+03   4.0000000e+00
   1.5051000e+04   1.0000000e+00   3.0000000e+00   3.1870440e+03   4.0000000e+00
   1.5051000e+04   1.0000000e+00   3.0000000e+00   3.1873140e+03   4.0000000e+00
   1.5051000e+04   1.0000000e+00   3.0000000e+00   3.1876140e+03   4.0000000e+00
   1.5051000e+04   1.0000000e+00   3.0000000e+00   3.1882780e+03   4.0000000e+00
   1.5051000e+04   1.0000000e+00   3.0000000e+00   3.1887830e+03   4.0000000e+00
   1.5051000e+04   1.0000000e+00   3.0000000e+00   3.1893060e+03   4.0000000e+00
   1.5051000e+04   1.0000000e+00   3.0000000e+00   3.1945940e+03   4.0000000e+00
   1.5051000e+04   1.0000000e+00   3.0000000e+00   3.1951980e+03   4.0000000e+00
   1.5051000e+04   1.0000000e+00   3.0000000e+00   3.1962780e+03   4.0000000e+00
   1.5051000e+04   1.0000000e+00   3.0000000e+00   3.2188130e+03   5.0000000e+00
   1.5051000e+04   1.0000000e+00   3.0000000e+00   3.3101950e+03   3.0000000e+00
   1.5051000e+04   1.0000000e+00   3.0000000e+00   3.3159460e+03   4.0000000e+00
   1.5051000e+04   1.0000000e+00   3.0000000e+00   3.3166810e+03   4.0000000e+00
   1.5051000e+04   1.0000000e+00   3.0000000e+00   3.3175750e+03   4.0000000e+00
   1.5051000e+04   1.0000000e+00   3.0000000e+00   3.3183990e+03   4.0000000e+00
   1.5051000e+04   1.0000000e+00   3.0000000e+00   3.3185820e+03   4.0000000e+00
   1.5051000e+04   1.0000000e+00   3.0000000e+00   3.3194130e+03   4.0000000e+00
   1.5051000e+04   1.0000000e+00   3.0000000e+00   3.3198600e+03   4.0000000e+00
   1.5051000e+04   1.0000000e+00   3.0000000e+00   3.3206060e+03   4.0000000e+00
   1.5051000e+04   1.0000000e+00   3.0000000e+00   3.3209200e+03   4.0000000e+00
   1.5051000e+04   1.0000000e+00   3.0000000e+00   3.3214450e+03   4.0000000e+00
   1.5051000e+04   1.0000000e+00   3.0000000e+00   3.3215540e+03   4.0000000e+00
   1.5051000e+04   1.0000000e+00   3.0000000e+00   3.3218240e+03   4.0000000e+00
   1.5051000e+04   1.0000000e+00   3.0000000e+00   3.3224970e+03   4.0000000e+00
   1.5051000e+04   1.0000000e+00   3.0000000e+00   3.3227930e+03   4.0000000e+00
   1.5051000e+04   1.0000000e+00   3.0000000e+00   3.3235280e+03   4.0000000e+00
   1.5051000e+04   1.0000000e+00   3.0000000e+00   3.3237420e+03   4.0000000e+00
   1.5051000e+04   1.0000000e+00   3.0000000e+00   3.3241230e+03   4.0000000e+00
   1.5051000e+04   1.0000000e+00   3.0000000e+00   3.3248880e+03   4.0000000e+00
   1.5051000e+04   1.0000000e+00   3.0000000e+00   3.3251600e+03   4.0000000e+00
   1.5051000e+04   1.0000000e+00   3.0000000e+00   3.3255960e+03   4.0000000e+00
   1.5051000e+04   1.0000000e+00   3.0000000e+00   3.3259460e+03   4.0000000e+00
   1.5051000e+04   1.0000000e+00   3.0000000e+00   3.3268300e+03   4.0000000e+00
   1.5051000e+04   1.0000000e+00   3.0000000e+00   3.3273710e+03   4.0000000e+00
   1.5051000e+04   1.0000000e+00   3.0000000e+00   3.3276560e+03   4.0000000e+00
   1.5051000e+04   1.0000000e+00   3.0000000e+00   3.3279650e+03   4.0000000e+00
   1.5051000e+04   1.0000000e+00   3.0000000e+00   3.3283280e+03   4.0000000e+00
   1.5051000e+04   1.0000000e+00   3.0000000e+00   3.3289710e+03   4.0000000e+00
   1.5051000e+04   1.0000000e+00   3.0000000e+00   3.3296560e+03   4.0000000e+00
   1.5051000e+04   1.0000000e+00   3.0000000e+00   3.3299930e+03   4.0000000e+00
   1.5051000e+04   1.0000000e+00   3.0000000e+00   3.3304770e+03   4.0000000e+00
   1.5051000e+04   1.0000000e+00   3.0000000e+00   3.3581960e+03   5.0000000e+00
   1.5051000e+04   1.0000000e+00   3.0000000e+00   3.4494930e+03   3.0000000e+00
   1.5051000e+04   1.0000000e+00   3.0000000e+00   3.4650330e+03   4.0000000e+00
   1.5051000e+04   1.0000000e+00   3.0000000e+00   3.4658220e+03   4.0000000e+00
   1.5051000e+04   1.0000000e+00   3.0000000e+00   3.4664190e+03   4.0000000e+00
   1.5051000e+04   1.0000000e+00   3.0000000e+00   3.4668750e+03   4.0000000e+00
   1.5051000e+04   1.0000000e+00   3.0000000e+00   3.4674240e+03   4.0000000e+00
   1.5051000e+04   1.0000000e+00   3.0000000e+00   3.4676650e+03   4.0000000e+00
   1.5051000e+04   1.0000000e+00   3.0000000e+00   3.4685370e+03   4.0000000e+00
   1.5051000e+04   1.0000000e+00   3.0000000e+00   3.4689350e+03   4.0000000e+00
   1.5051000e+04   1.0000000e+00   3.0000000e+00   3.4694950e+03   4.0000000e+00
   1.5051000e+04   1.0000000e+00   3.0000000e+00   3.4697230e+03   4.0000000e+00
   1.5051000e+04   1.0000000e+00   3.0000000e+00   3.4702220e+03   4.0000000e+00
   1.5051000e+04   1.0000000e+00   3.0000000e+00   3.4707140e+03   4.0000000e+00
   1.5051000e+04   1.0000000e+00   3.0000000e+00   3.4711690e+03   4.0000000e+00
   1.5051000e+04   1.0000000e+00   3.0000000e+00   3.4713010e+03   4.0000000e+00
   1.5051000e+04   1.0000000e+00   3.0000000e+00   3.4719630e+03   4.0000000e+00
   1.5051000e+04   1.0000000e+00   3.0000000e+00   3.4723880e+03   4.0000000e+00
   1.5051000e+04   1.0000000e+00   3.0000000e+00   3.4729620e+03   4.0000000e+00
   1.5051000e+04   1.0000000e+00   3.0000000e+00   3.4736050e+03   4.0000000e+00
   1.5051000e+04   1.0000000e+00   3.0000000e+00   3.4737330e+03   4.0000000e+00
   1.5051000e+04   1.0000000e+00   3.0000000e+00   3.4740540e+03   4.0000000e+00
   1.5051000e+04   1.0000000e+00   3.0000000e+00   3.4744070e+03   4.0000000e+00
   1.5051000e+04   1.0000000e+00   3.0000000e+00   3.4752170e+03   4.0000000e+00
   1.5051000e+04   1.0000000e+00   3.0000000e+00   3.4756120e+03   4.0000000e+00
   1.5051000e+04   1.0000000e+00   3.0000000e+00   3.4759340e+03   4.0000000e+00
   1.5051000e+04   1.0000000e+00   3.0000000e+00   3.4764380e+03   4.0000000e+00
   1.5051000e+04   1.0000000e+00   3.0000000e+00   3.4769290e+03   4.0000000e+00
   1.5051000e+04   1.0000000e+00   3.0000000e+00   3.4772380e+03   4.0000000e+00
   1.5051000e+04   1.0000000e+00   3.0000000e+00   3.4777260e+03   4.0000000e+00
   1.5051000e+04   1.0000000e+00   3.0000000e+00   3.4780260e+03   4.0000000e+00
   1.5051000e+04   1.0000000e+00   3.0000000e+00   3.4786100e+03   4.0000000e+00
   1.5051000e+04   1.0000000e+00   3.0000000e+00   3.4788220e+03   4.0000000e+00
   1.5051000e+04   1.0000000e+00   3.0000000e+00   3.4790880e+03   4.0000000e+00
   1.5051000e+04   1.0000000e+00   3.0000000e+00   3.4793340e+03   4.0000000e+00
   1.5051000e+04   1.0000000e+00   3.0000000e+00   3.4796110e+03   4.0000000e+00
   1.5051000e+04   1.0000000e+00   3.0000000e+00   3.4801170e+03   4.0000000e+00
   1.5051000e+04   1.0000000e+00   3.0000000e+00   3.4804950e+03   4.0000000e+00
   1.5051000e+04   1.0000000e+00   3.0000000e+00   3.4815900e+03   4.0000000e+00
   1.5051000e+04   1.0000000e+00   3.0000000e+00   3.4824360e+03   4.0000000e+00
   1.5051000e+04   1.0000000e+00   3.0000000e+00   3.4845530e+03   4.0000000e+00
   1.5051000e+04   1.0000000e+00   3.0000000e+00   3.4847810e+03   4.0000000e+00
   1.5051000e+04   1.0000000e+00   3.0000000e+00   3.4851560e+03   4.0000000e+00
   1.5051000e+04   1.0000000e+00   3.0000000e+00   3.5024940e+03   5.0000000e+00
   1.5051000e+04   1.0000000e+00   3.0000000e+00   3.6806540e+03   3.0000000e+00
   1.5051000e+04   1.0000000e+00   3.0000000e+00   3.6900130e+03   4.0000000e+00
   1.5051000e+04   1.0000000e+00   3.0000000e+00   3.6913200e+03   4.0000000e+00
   1.5051000e+04   1.0000000e+00   3.0000000e+00   3.6916710e+03   4.0000000e+00
   1.5051000e+04   1.0000000e+00   3.0000000e+00   3.6919950e+03   4.0000000e+00
   1.5051000e+04   1.0000000e+00   3.0000000e+00   3.6924590e+03   4.0000000e+00
   1.5051000e+04   1.0000000e+00   3.0000000e+00   3.6927560e+03   4.0000000e+00
   1.5051000e+04   1.0000000e+00   3.0000000e+00   3.6932030e+03   4.0000000e+00
   1.5051000e+04   1.0000000e+00   3.0000000e+00   3.6935880e+03   4.0000000e+00
   1.5051000e+04   1.0000000e+00   3.0000000e+00   3.6941040e+03   4.0000000e+00
   1.5051000e+04   1.0000000e+00   3.0000000e+00   3.6945970e+03   4.0000000e+00
   1.5051000e+04   1.0000000e+00   3.0000000e+00   3.6954480e+03   4.0000000e+00
   1.5051000e+04   1.0000000e+00   3.0000000e+00   3.6956920e+03   4.0000000e+00
   1.5051000e+04   1.0000000e+00   3.0000000e+00   3.6962470e+03   4.0000000e+00
   1.5051000e+04   1.0000000e+00   3.0000000e+00   3.6966840e+03   4.0000000e+00
   1.5051000e+04   1.0000000e+00   3.0000000e+00   3.6968500e+03   4.0000000e+00
   1.5051000e+04   1.0000000e+00   3.0000000e+00   3.6970950e+03   4.0000000e+00
   1.5051000e+04   1.0000000e+00   3.0000000e+00   3.6976860e+03   4.0000000e+00
   1.5051000e+04   1.0000000e+00   3.0000000e+00   3.6984790e+03   4.0000000e+00
   1.5051000e+04   1.0000000e+00   3.0000000e+00   3.6988210e+03   4.0000000e+00
   1.5051000e+04   1.0000000e+00   3.0000000e+00   3.6990280e+03   4.0000000e+00
   1.5051000e+04   1.0000000e+00   3.0000000e+00   3.6994370e+03   4.0000000e+00
   1.5051000e+04   1.0000000e+00   3.0000000e+00   3.6997410e+03   4.0000000e+00
   1.5051000e+04   1.0000000e+00   3.0000000e+00   3.7003340e+03   4.0000000e+00
   1.5051000e+04   1.0000000e+00   3.0000000e+00   3.7006860e+03   4.0000000e+00
   1.5051000e+04   1.0000000e+00   3.0000000e+00   3.7009430e+03   4.0000000e+00
   1.5051000e+04   1.0000000e+00   3.0000000e+00   3.7012480e+03   4.0000000e+00
   1.5051000e+04   1.0000000e+00   3.0000000e+00   3.7015770e+03   4.0000000e+00
   1.5051000e+04   1.0000000e+00   3.0000000e+00   3.7017150e+03   4.0000000e+00
   1.5051000e+04   1.0000000e+00   3.0000000e+00   3.7020160e+03   4.0000000e+00
   1.5051000e+04   1.0000000e+00   3.0000000e+00   3.7022990e+03   4.0000000e+00
   1.5051000e+04   1.0000000e+00   3.0000000e+00   3.7025680e+03   4.0000000e+00
   1.5051000e+04   1.0000000e+00   3.0000000e+00   3.7029850e+03   4.0000000e+00
   1.5051000e+04   1.0000000e+00   3.0000000e+00   3.7032890e+03   4.0000000e+00
   1.5051000e+04   1.0000000e+00   3.0000000e+00   3.7035990e+03   4.0000000e+00
   1.5051000e+04   1.0000000e+00   3.0000000e+00   3.7044450e+03   4.0000000e+00
   1.5051000e+04   1.0000000e+00   3.0000000e+00   3.7046770e+03   4.0000000e+00
   1.5051000e+04   1.0000000e+00   3.0000000e+00   3.7049690e+03   4.0000000e+00
   1.5051000e+04   1.0000000e+00   3.0000000e+00   3.7055960e+03   4.0000000e+00
   1.5051000e+04   1.0000000e+00   3.0000000e+00   3.7108940e+03   4.0000000e+00
   1.5051000e+04   1.0000000e+00   3.0000000e+00   3.7114650e+03   4.0000000e+00
   1.5051000e+04   1.0000000e+00   3.0000000e+00   3.7346550e+03   5.0000000e+00
   1.5051000e+04   1.0000000e+00   3.0000000e+00   4.3947520e+03   3.0000000e+00
   1.5051000e+04   1.0000000e+00   3.0000000e+00   4.4010440e+03   4.0000000e+00
   1.5051000e+04   1.0000000e+00   3.0000000e+00   4.4017450e+03   4.0000000e+00
   1.5051000e+04   1.0000000e+00   3.0000000e+00   4.4021920e+03   4.0000000e+00
   1.5051000e+04   1.0000000e+00   3.0000000e+00   4.4026170e+03   4.0000000e+00
   1.5051000e+04   1.0000000e+00   3.0000000e+00   4.4029780e+03   4.0000000e+00
   1.5051000e+04   1.0000000e+00   3.0000000e+00   4.4033870e+03   4.0000000e+00
   1.5051000e+04   1.0000000e+00   3.0000000e+00   4.4039300e+03   4.0000000e+00
   1.5051000e+04   1.0000000e+00   3.0000000e+00   4.4045050e+03   4.0000000e+00
   1.5051000e+04   1.0000000e+00   3.0000000e+00   4.4047350e+03   4.0000000e+00
   1.5051000e+04   1.0000000e+00   3.0000000e+00   4.4052000e+03   4.0000000e+00
   1.5051000e+04   1.0000000e+00   3.0000000e+00   4.4056670e+03   4.0000000e+00
   1.5051000e+04   1.0000000e+00   3.0000000e+00   4.4061670e+03   4.0000000e+00
   1.5051000e+04   1.0000000e+00   3.0000000e+00   4.4067580e+03   4.0000000e+00
   1.5051000e+04   1.0000000e+00   3.0000000e+00   4.4073200e+03   4.0000000e+00
   1.5051000e+04   1.0000000e+00   3.0000000e+00   4.4075700e+03   4.0000000e+00
   1.5051000e+04   1.0000000e+00   3.0000000e+00   4.4083510e+03   4.0000000e+00
   1.5051000e+04   1.0000000e+00   3.0000000e+00   4.4091610e+03   4.0000000e+00
   1.5051000e+04   1.0000000e+00   3.0000000e+00   4.4096370e+03   4.0000000e+00
   1.5051000e+04   1.0000000e+00   3.0000000e+00   4.4101600e+03   4.0000000e+00
   1.5051000e+04   1.0000000e+00   3.0000000e+00   4.4106970e+03   4.0000000e+00
   1.5051000e+04   1.0000000e+00   3.0000000e+00   4.4109140e+03   4.0000000e+00
   1.5051000e+04   1.0000000e+00   3.0000000e+00   4.4115200e+03   4.0000000e+00
   1.5051000e+04   1.0000000e+00   3.0000000e+00   4.4122330e+03   4.0000000e+00
   1.5051000e+04   1.0000000e+00   3.0000000e+00   4.4125760e+03   4.0000000e+00
   1.5051000e+04   1.0000000e+00   3.0000000e+00   4.4130300e+03   4.0000000e+00
   1.5051000e+04   1.0000000e+00   3.0000000e+00   4.4134280e+03   4.0000000e+00
   1.5051000e+04   1.0000000e+00   3.0000000e+00   4.4137090e+03   4.0000000e+00
   1.5051000e+04   1.0000000e+00   3.0000000e+00   4.4139950e+03   4.0000000e+00
   1.5051000e+04   1.0000000e+00   3.0000000e+00   4.4142200e+03   4.0000000e+00
   1.5051000e+04   1.0000000e+00   3.0000000e+00   4.4144940e+03   4.0000000e+00
   1.5051000e+04   1.0000000e+00   3.0000000e+00   4.4147360e+03   4.0000000e+00
   1.5051000e+04   1.0000000e+00   3.0000000e+00   4.4150410e+03   4.0000000e+00
   1.5051000e+04   1.0000000e+00   3.0000000e+00   4.4155340e+03   4.0000000e+00
   1.5051000e+04   1.0000000e+00   3.0000000e+00   4.4157620e+03   4.0000000e+00
   1.5051000e+04   1.0000000e+00   3.0000000e+00   4.4161140e+03   4.0000000e+00
   1.5051000e+04   1.0000000e+00   3.0000000e+00   4.4166230e+03   4.0000000e+00
   1.5051000e+04   1.0000000e+00   3.0000000e+00   4.4172030e+03   4.0000000e+00
   1.5051000e+04   1.0000000e+00   3.0000000e+00   4.4174750e+03   4.0000000e+00
   1.5051000e+04   1.0000000e+00   3.0000000e+00   4.4177820e+03   4.0000000e+00
   1.5051000e+04   1.0000000e+00   3.0000000e+00   4.4180530e+03   4.0000000e+00
   1.5051000e+04   1.0000000e+00   3.0000000e+00   4.4194610e+03   4.0000000e+00
   1.5051000e+04   1.0000000e+00   3.0000000e+00   4.4206620e+03   4.0000000e+00
   1.5051000e+04   1.0000000e+00   3.0000000e+00   4.4212540e+03   4.0000000e+00
   1.5051000e+04   1.0000000e+00   3.0000000e+00   4.4238550e+03   4.0000000e+00
   1.5051000e+04   1.0000000e+00   3.0000000e+00   4.4239740e+03   4.0000000e+00
   1.5051000e+04   1.0000000e+00   3.0000000e+00   4.4242240e+03   4.0000000e+00
   1.5051000e+04   1.0000000e+00   3.0000000e+00   4.4244870e+03   4.0000000e+00
   1.5051000e+04   1.0000000e+00   3.0000000e+00   4.4477530e+03   5.0000000e+00
   1.5051000e+04   1.0000000e+00   3.0000000e+00   5.0286740e+03   3.0000000e+00
   1.5051000e+04   1.0000000e+00   3.0000000e+00   5.0362100e+03   4.0000000e+00
   1.5051000e+04   1.0000000e+00   3.0000000e+00   5.0374590e+03   4.0000000e+00
   1.5051000e+04   1.0000000e+00   3.0000000e+00   5.0380870e+03   4.0000000e+00
   1.5051000e+04   1.0000000e+00   3.0000000e+00   5.0385940e+03   4.0000000e+00
   1.5051000e+04   1.0000000e+00   3.0000000e+00   5.0399380e+03   4.0000000e+00
   1.5051000e+04   1.0000000e+00   3.0000000e+00   5.0405070e+03   4.0000000e+00
   1.5051000e+04   1.0000000e+00   3.0000000e+00   5.0407930e+03   4.0000000e+00
   1.5051000e+04   1.0000000e+00   3.0000000e+00   5.0413840e+03   4.0000000e+00
   1.5051000e+04   1.0000000e+00   3.0000000e+00   5.0416000e+03   4.0000000e+00
   1.5051000e+04   1.0000000e+00   3.0000000e+00   5.0419180e+03   4.0000000e+00
   1.5051000e+04   1.0000000e+00   3.0000000e+00   5.0428120e+03   4.0000000e+00
   1.5051000e+04   1.0000000e+00   3.0000000e+00   5.0430920e+03   4.0000000e+00
   1.5051000e+04   1.0000000e+00   3.0000000e+00   5.0433120e+03   4.0000000e+00
   1.5051000e+04   1.0000000e+00   3.0000000e+00   5.0436020e+03   4.0000000e+00
   1.5051000e+04   1.0000000e+00   3.0000000e+00   5.0438500e+03   4.0000000e+00
   1.5051000e+04   1.0000000e+00   3.0000000e+00   5.0447260e+03   4.0000000e+00
   1.5051000e+04   1.0000000e+00   3.0000000e+00   5.0450200e+03   4.0000000e+00
   1.5051000e+04   1.0000000e+00   3.0000000e+00   5.0455520e+03   4.0000000e+00
   1.5051000e+04   1.0000000e+00   3.0000000e+00   5.0460410e+03   4.0000000e+00
   1.5051000e+04   1.0000000e+00   3.0000000e+00   5.0462880e+03   4.0000000e+00
   1.5051000e+04   1.0000000e+00   3.0000000e+00   5.0466540e+03   4.0000000e+00
   1.5051000e+04   1.0000000e+00   3.0000000e+00   5.0473840e+03   4.0000000e+00
   1.5051000e+04   1.0000000e+00   3.0000000e+00   5.0476620e+03   4.0000000e+00
   1.5051000e+04   1.0000000e+00   3.0000000e+00   5.0479350e+03   4.0000000e+00
   1.5051000e+04   1.0000000e+00   3.0000000e+00   5.0486630e+03   4.0000000e+00
   1.5051000e+04   1.0000000e+00   3.0000000e+00   5.0492120e+03   4.0000000e+00
   1.5051000e+04   1.0000000e+00   3.0000000e+00   5.0493590e+03   4.0000000e+00
   1.5051000e+04   1.0000000e+00   3.0000000e+00   5.0495590e+03   4.0000000e+00
   1.5051000e+04   1.0000000e+00   3.0000000e+00   5.0498030e+03   4.0000000e+00
   1.5051000e+04   1.0000000e+00   3.0000000e+00   5.0500270e+03   4.0000000e+00
   1.5051000e+04   1.0000000e+00   3.0000000e+00   5.0503000e+03   4.0000000e+00
   1.5051000e+04   1.0000000e+00   3.0000000e+00   5.0505580e+03   4.0000000e+00
   1.5051000e+04   1.0000000e+00   3.0000000e+00   5.0508520e+03   4.0000000e+00
   1.5051000e+04   1.0000000e+00   3.0000000e+00   5.0517910e+03   4.0000000e+00
   1.5051000e+04   1.0000000e+00   3.0000000e+00   5.0521940e+03   4.0000000e+00
   1.5051000e+04   1.0000000e+00   3.0000000e+00   5.0528280e+03   4.0000000e+00
   1.5051000e+04   1.0000000e+00   3.0000000e+00   5.0534810e+03   4.0000000e+00
   1.5051000e+04   1.0000000e+00   3.0000000e+00   5.0535560e+03   4.0000000e+00
   1.5051000e+04   1.0000000e+00   3.0000000e+00   5.0537910e+03   4.0000000e+00
   1.5051000e+04   1.0000000e+00   3.0000000e+00   5.0547350e+03   4.0000000e+00
   1.5051000e+04   1.0000000e+00   3.0000000e+00   5.0552060e+03   4.0000000e+00
   1.5051000e+04   1.0000000e+00   3.0000000e+00   5.0554710e+03   4.0000000e+00
   1.5051000e+04   1.0000000e+00   3.0000000e+00   5.0559450e+03   4.0000000e+00
   1.5051000e+04   1.0000000e+00   3.0000000e+00   5.0575390e+03   4.0000000e+00
   1.5051000e+04   1.0000000e+00   3.0000000e+00   5.0580450e+03   4.0000000e+00
   1.5051000e+04   1.0000000e+00   3.0000000e+00   5.0584670e+03   4.0000000e+00
   1.5051000e+04   1.0000000e+00   3.0000000e+00   5.0607330e+03   4.0000000e+00
   1.5051000e+04   1.0000000e+00   3.0000000e+00   5.0608790e+03   4.0000000e+00
   1.5051000e+04   1.0000000e+00   3.0000000e+00   5.0816750e+03   5.0000000e+00
   1.5051000e+04   1.0000000e+00   3.0000000e+00   5.4091050e+03   3.0000000e+00
   1.5051000e+04   1.0000000e+00   3.0000000e+00   5.4168350e+03   4.0000000e+00
   1.5051000e+04   1.0000000e+00   3.0000000e+00   5.4178070e+03   4.0000000e+00
   1.5051000e+04   1.0000000e+00   3.0000000e+00   5.4183300e+03   4.0000000e+00
   1.5051000e+04   1.0000000e+00   3.0000000e+00   5.4188540e+03   4.0000000e+00
   1.5051000e+04   1.0000000e+00   3.0000000e+00   5.4191560e+03   4.0000000e+00
   1.5051000e+04   1.0000000e+00   3.0000000e+00   5.4195730e+03   4.0000000e+00
   1.5051000e+04   1.0000000e+00   3.0000000e+00   5.4199630e+03   4.0000000e+00
   1.5051000e+04   1.0000000e+00   3.0000000e+00   5.4201150e+03   4.0000000e+00
   1.5051000e+04   1.0000000e+00   3.0000000e+00   5.4209470e+03   4.0000000e+00
   1.5051000e+04   1.0000000e+00   3.0000000e+00   5.4216490e+03   4.0000000e+00
   1.5051000e+04   1.0000000e+00   3.0000000e+00   5.4222420e+03   4.0000000e+00
   1.5051000e+04   1.0000000e+00   3.0000000e+00   5.4224550e+03   4.0000000e+00
   1.5051000e+04   1.0000000e+00   3.0000000e+00   5.4229310e+03   4.0000000e+00
   1.5051000e+04   1.0000000e+00   3.0000000e+00   5.4232610e+03   4.0000000e+00
   1.5051000e+04   1.0000000e+00   3.0000000e+00   5.4236380e+03   4.0000000e+00
   1.5051000e+04   1.0000000e+00   3.0000000e+00   5.4243490e+03   4.0000000e+00
   1.5051000e+04   1.0000000e+00   3.0000000e+00   5.4247430e+03   4.0000000e+00
   1.5051000e+04   1.0000000e+00   3.0000000e+00   5.4250010e+03   4.0000000e+00
   1.5051000e+04   1.0000000e+00   3.0000000e+00   5.4257020e+03   4.0000000e+00
   1.5051000e+04   1.0000000e+00   3.0000000e+00   5.4263090e+03   4.0000000e+00
   1.5051000e+04   1.0000000e+00   3.0000000e+00   5.4265600e+03   4.0000000e+00
   1.5051000e+04   1.0000000e+00   3.0000000e+00   5.4274230e+03   4.0000000e+00
   1.5051000e+04   1.0000000e+00   3.0000000e+00   5.4277220e+03   4.0000000e+00
   1.5051000e+04   1.0000000e+00   3.0000000e+00   5.4279940e+03   4.0000000e+00
   1.5051000e+04   1.0000000e+00   3.0000000e+00   5.4283340e+03   4.0000000e+00
   1.5051000e+04   1.0000000e+00   3.0000000e+00   5.4286560e+03   4.0000000e+00
   1.5051000e+04   1.0000000e+00   3.0000000e+00   5.4289390e+03   4.0000000e+00
   1.5051000e+04   1.0000000e+00   3.0000000e+00   5.4292850e+03   4.0000000e+00
   1.5051000e+04   1.0000000e+00   3.0000000e+00   5.4303520e+03   4.0000000e+00
   1.5051000e+04   1.0000000e+00   3.0000000e+00   5.4311480e+03   4.0000000e+00
   1.5051000e+04   1.0000000e+00   3.0000000e+00   5.4315700e+03   4.0000000e+00
   1.5051000e+04   1.0000000e+00   3.0000000e+00   5.4318360e+03   4.0000000e+00
   1.5051000e+04   1.0000000e+00   3.0000000e+00   5.4321180e+03   4.0000000e+00
   1.5051000e+04   1.0000000e+00   3.0000000e+00   5.4323810e+03   4.0000000e+00
   1.5051000e+04   1.0000000e+00   3.0000000e+00   5.4326640e+03   4.0000000e+00
   1.5051000e+04   1.0000000e+00   3.0000000e+00   5.4329610e+03   4.0000000e+00
   1.5051000e+04   1.0000000e+00   3.0000000e+00   5.4331920e+03   4.0000000e+00
   1.5051000e+04   1.0000000e+00   3.0000000e+00   5.4335450e+03   4.0000000e+00
   1.5051000e+04   1.0000000e+00   3.0000000e+00   5.4339450e+03   4.0000000e+00
   1.5051000e+04   1.0000000e+00   3.0000000e+00   5.4341550e+03   4.0000000e+00
   1.5051000e+04   1.0000000e+00   3.0000000e+00   5.4347890e+03   4.0000000e+00
   1.5051000e+04   1.0000000e+00   3.0000000e+00   5.4350800e+03   4.0000000e+00
   1.5051000e+04   1.0000000e+00   3.0000000e+00   5.4378040e+03   4.0000000e+00
   1.5051000e+04   1.0000000e+00   3.0000000e+00   5.4381410e+03   4.0000000e+00
   1.5051000e+04   1.0000000e+00   3.0000000e+00   5.4438760e+03   4.0000000e+00
   1.5051000e+04   1.0000000e+00   3.0000000e+00   5.4442660e+03   4.0000000e+00
   1.5051000e+04   1.0000000e+00   3.0000000e+00   5.4446120e+03   4.0000000e+00
   1.5051000e+04   1.0000000e+00   3.0000000e+00   5.4450710e+03   4.0000000e+00
   1.5051000e+04   1.0000000e+00   3.0000000e+00   5.4456480e+03   4.0000000e+00
   1.5051000e+04   1.0000000e+00   3.0000000e+00   5.4661060e+03   5.0000000e+00
   1.5051000e+04   1.0000000e+00   3.0000000e+00   5.9920920e+03   3.0000000e+00
   1.5051000e+04   1.0000000e+00   3.0000000e+00   6.0101600e+03   4.0000000e+00
   1.5051000e+04   1.0000000e+00   3.0000000e+00   6.0107810e+03   4.0000000e+00
   1.5051000e+04   1.0000000e+00   3.0000000e+00   6.0111200e+03   4.0000000e+00
   1.5051000e+04   1.0000000e+00   3.0000000e+00   6.0114190e+03   4.0000000e+00
   1.5051000e+04   1.0000000e+00   3.0000000e+00   6.0117070e+03   4.0000000e+00
   1.5051000e+04   1.0000000e+00   3.0000000e+00   6.0122000e+03   4.0000000e+00
   1.5051000e+04   1.0000000e+00   3.0000000e+00   6.0125360e+03   4.0000000e+00
   1.5051000e+04   1.0000000e+00   3.0000000e+00   6.0130250e+03   4.0000000e+00
   1.5051000e+04   1.0000000e+00   3.0000000e+00   6.0134400e+03   4.0000000e+00
   1.5051000e+04   1.0000000e+00   3.0000000e+00   6.0139140e+03   4.0000000e+00
   1.5051000e+04   1.0000000e+00   3.0000000e+00   6.0145400e+03   4.0000000e+00
   1.5051000e+04   1.0000000e+00   3.0000000e+00   6.0147130e+03   4.0000000e+00
   1.5051000e+04   1.0000000e+00   3.0000000e+00   6.0152590e+03   4.0000000e+00
   1.5051000e+04   1.0000000e+00   3.0000000e+00   6.0156130e+03   4.0000000e+00
   1.5051000e+04   1.0000000e+00   3.0000000e+00   6.0163330e+03   4.0000000e+00
   1.5051000e+04   1.0000000e+00   3.0000000e+00   6.0165400e+03   4.0000000e+00
   1.5051000e+04   1.0000000e+00   3.0000000e+00   6.0167870e+03   4.0000000e+00
   1.5051000e+04   1.0000000e+00   3.0000000e+00   6.0176380e+03   4.0000000e+00
   1.5051000e+04   1.0000000e+00   3.0000000e+00   6.0182720e+03   4.0000000e+00
   1.5051000e+04   1.0000000e+00   3.0000000e+00   6.0189790e+03   4.0000000e+00
   1.5051000e+04   1.0000000e+00   3.0000000e+00   6.0192690e+03   4.0000000e+00
   1.5051000e+04   1.0000000e+00   3.0000000e+00   6.0195670e+03   4.0000000e+00
   1.5051000e+04   1.0000000e+00   3.0000000e+00   6.0198750e+03   4.0000000e+00
   1.5051000e+04   1.0000000e+00   3.0000000e+00   6.0202060e+03   4.0000000e+00
   1.5051000e+04   1.0000000e+00   3.0000000e+00   6.0210890e+03   4.0000000e+00
   1.5051000e+04   1.0000000e+00   3.0000000e+00   6.0213540e+03   4.0000000e+00
   1.5051000e+04   1.0000000e+00   3.0000000e+00   6.0219020e+03   4.0000000e+00
   1.5051000e+04   1.0000000e+00   3.0000000e+00   6.0221590e+03   4.0000000e+00
   1.5051000e+04   1.0000000e+00   3.0000000e+00   6.0230690e+03   4.0000000e+00
   1.5051000e+04   1.0000000e+00   3.0000000e+00   6.0232600e+03   4.0000000e+00
   1.5051000e+04   1.0000000e+00   3.0000000e+00   6.0236020e+03   4.0000000e+00
   1.5051000e+04   1.0000000e+00   3.0000000e+00   6.0259790e+03   4.0000000e+00
   1.5051000e+04   1.0000000e+00   3.0000000e+00   6.0268190e+03   4.0000000e+00
   1.5051000e+04   1.0000000e+00   3.0000000e+00   6.0271830e+03   4.0000000e+00
   1.5051000e+04   1.0000000e+00   3.0000000e+00   6.0372310e+03   4.0000000e+00
   1.5051000e+04   1.0000000e+00   3.0000000e+00   6.0374120e+03   4.0000000e+00
   1.5051000e+04   1.0000000e+00   3.0000000e+00   6.0376510e+03   4.0000000e+00
   1.5051000e+04   1.0000000e+00   3.0000000e+00   6.0388310e+03   4.0000000e+00
   1.5051000e+04   1.0000000e+00   3.0000000e+00   6.0391350e+03   4.0000000e+00
   1.5051000e+04   1.0000000e+00   3.0000000e+00   6.0395690e+03   4.0000000e+00
   1.5051000e+04   1.0000000e+00   3.0000000e+00   6.0399300e+03   4.0000000e+00
   1.5051000e+04   1.0000000e+00   3.0000000e+00   6.0405520e+03   4.0000000e+00
   1.5051000e+04   1.0000000e+00   3.0000000e+00   6.0440930e+03   5.0000000e+00
   1.5051000e+04   1.0000000e+00   3.0000000e+00   6.7636440e+03   3.0000000e+00
   1.5051000e+04   1.0000000e+00   3.0000000e+00   6.7697100e+03   4.0000000e+00
   1.5051000e+04   1.0000000e+00   3.0000000e+00   6.7705470e+03   4.0000000e+00
   1.5051000e+04   1.0000000e+00   3.0000000e+00   6.7708240e+03   4.0000000e+00
   1.5051000e+04   1.0000000e+00   3.0000000e+00   6.7712180e+03   4.0000000e+00
   1.5051000e+04   1.0000000e+00   3.0000000e+00   6.7716030e+03   4.0000000e+00
   1.5051000e+04   1.0000000e+00   3.0000000e+00   6.7721700e+03   4.0000000e+00
   1.5051000e+04   1.0000000e+00   3.0000000e+00   6.7728130e+03   4.0000000e+00
   1.5051000e+04   1.0000000e+00   3.0000000e+00   6.7733500e+03   4.0000000e+00
   1.5051000e+04   1.0000000e+00   3.0000000e+00   6.7736850e+03   4.0000000e+00
   1.5051000e+04   1.0000000e+00   3.0000000e+00   6.7746880e+03   4.0000000e+00
   1.5051000e+04   1.0000000e+00   3.0000000e+00   6.7754520e+03   4.0000000e+00
   1.5051000e+04   1.0000000e+00   3.0000000e+00   6.7758150e+03   4.0000000e+00
   1.5051000e+04   1.0000000e+00   3.0000000e+00   6.7770360e+03   4.0000000e+00
   1.5051000e+04   1.0000000e+00   3.0000000e+00   6.7775790e+03   4.0000000e+00
   1.5051000e+04   1.0000000e+00   3.0000000e+00   6.7779610e+03   4.0000000e+00
   1.5051000e+04   1.0000000e+00   3.0000000e+00   6.7783860e+03   4.0000000e+00
   1.5051000e+04   1.0000000e+00   3.0000000e+00   6.7794040e+03   4.0000000e+00
   1.5051000e+04   1.0000000e+00   3.0000000e+00   6.7801330e+03   4.0000000e+00
   1.5051000e+04   1.0000000e+00   3.0000000e+00   6.7843430e+03   4.0000000e+00
   1.5051000e+04   1.0000000e+00   3.0000000e+00   6.7881430e+03   4.0000000e+00
   1.5051000e+04   1.0000000e+00   3.0000000e+00   6.7882550e+03   4.0000000e+00
   1.5051000e+04   1.0000000e+00   3.0000000e+00   6.7888980e+03   4.0000000e+00
   1.5051000e+04   1.0000000e+00   3.0000000e+00   6.7905640e+03   4.0000000e+00
   1.5051000e+04   1.0000000e+00   3.0000000e+00   6.8045950e+03   4.0000000e+00
   1.5051000e+04   1.0000000e+00   3.0000000e+00   6.8276450e+03   5.0000000e+00
   1.5051000e+04   1.0000000e+00   3.0000000e+00             Inf   6.0000000e+00
   1.5051000e+04   2.0000000e+00   1.0000000e+00   9.4742900e+02   1.0000000e+00
   1.5051000e+04   2.0000000e+00   1.0000000e+00   9.4967500e+02   4.0000000e+00
   1.5051000e+04   2.0000000e+00   1.0000000e+00   9.5028200e+02   4.0000000e+00
   1.5051000e+04   2.0000000e+00   1.0000000e+00   9.5056800e+02   4.0000000e+00
   1.5051000e+04   2.0000000e+00   1.0000000e+00   9.5097500e+02   4.0000000e+00
   1.5051000e+04   2.0000000e+00   1.0000000e+00   9.5158000e+02   4.0000000e+00
   1.5051000e+04   2.0000000e+00   1.0000000e+00   9.5251000e+02   4.0000000e+00
   1.5051000e+04   2.0000000e+00   1.0000000e+00   9.5337400e+02   4.0000000e+00
   1.5051000e+04   2.0000000e+00   1.0000000e+00   9.5421800e+02   4.0000000e+00
   1.5051000e+04   2.0000000e+00   1.0000000e+00   9.5448900e+02   4.0000000e+00
   1.5051000e+04   2.0000000e+00   1.0000000e+00   9.5555900e+02   4.0000000e+00
   1.5051000e+04   2.0000000e+00   1.0000000e+00   9.5597000e+02   4.0000000e+00
   1.5051000e+04   2.0000000e+00   1.0000000e+00   9.5626300e+02   4.0000000e+00
   1.5051000e+04   2.0000000e+00   1.0000000e+00   9.5737500e+02   4.0000000e+00
   1.5051000e+04   2.0000000e+00   1.0000000e+00   9.5785400e+02   4.0000000e+00
   1.5051000e+04   2.0000000e+00   1.0000000e+00   9.5816400e+02   4.0000000e+00
   1.5051000e+04   2.0000000e+00   1.0000000e+00   9.5855600e+02   4.0000000e+00
   1.5051000e+04   2.0000000e+00   1.0000000e+00   9.5982900e+02   4.0000000e+00
   1.5051000e+04   2.0000000e+00   1.0000000e+00   9.6023200e+02   4.0000000e+00
   1.5051000e+04   2.0000000e+00   1.0000000e+00   9.6037600e+02   4.0000000e+00
   1.5051000e+04   2.0000000e+00   1.0000000e+00   9.6072300e+02   4.0000000e+00
   1.5051000e+04   2.0000000e+00   1.0000000e+00   9.6096600e+02   4.0000000e+00
   1.5051000e+04   2.0000000e+00   1.0000000e+00   9.6150800e+02   4.0000000e+00
   1.5051000e+04   2.0000000e+00   1.0000000e+00   9.6313700e+02   4.0000000e+00
   1.5051000e+04   2.0000000e+00   1.0000000e+00   9.6350300e+02   4.0000000e+00
   1.5051000e+04   2.0000000e+00   1.0000000e+00   9.6378800e+02   4.0000000e+00
   1.5051000e+04   2.0000000e+00   1.0000000e+00   9.6410400e+02   4.0000000e+00
   1.5051000e+04   2.0000000e+00   1.0000000e+00   9.6438800e+02   4.0000000e+00
   1.5051000e+04   2.0000000e+00   1.0000000e+00   9.6477600e+02   4.0000000e+00
   1.5051000e+04   2.0000000e+00   1.0000000e+00   9.6502500e+02   4.0000000e+00
   1.5051000e+04   2.0000000e+00   1.0000000e+00   9.6538000e+02   4.0000000e+00
   1.5051000e+04   2.0000000e+00   1.0000000e+00   9.6570800e+02   4.0000000e+00
   1.5051000e+04   2.0000000e+00   1.0000000e+00   9.6649000e+02   4.0000000e+00
   1.5051000e+04   2.0000000e+00   1.0000000e+00   9.6710800e+02   4.0000000e+00
   1.5051000e+04   2.0000000e+00   1.0000000e+00   9.6756500e+02   4.0000000e+00
   1.5051000e+04   2.0000000e+00   1.0000000e+00   9.6788600e+02   4.0000000e+00
   1.5051000e+04   2.0000000e+00   1.0000000e+00   9.9843000e+02   5.0000000e+00
   1.5051000e+04   2.0000000e+00   1.0000000e+00   1.4009720e+03   1.0000000e+00
   1.5051000e+04   2.0000000e+00   1.0000000e+00   1.4058480e+03   4.0000000e+00
   1.5051000e+04   2.0000000e+00   1.0000000e+00   1.4073980e+03   4.0000000e+00
   1.5051000e+04   2.0000000e+00   1.0000000e+00   1.4081830e+03   4.0000000e+00
   1.5051000e+04   2.0000000e+00   1.0000000e+00   1.4086670e+03   4.0000000e+00
   1.5051000e+04   2.0000000e+00   1.0000000e+00   1.4093890e+03   4.0000000e+00
   1.5051000e+04   2.0000000e+00   1.0000000e+00   1.4103000e+03   4.0000000e+00
   1.5051000e+04   2.0000000e+00   1.0000000e+00   1.4117360e+03   4.0000000e+00
   1.5051000e+04   2.0000000e+00   1.0000000e+00   1.4122420e+03   4.0000000e+00
   1.5051000e+04   2.0000000e+00   1.0000000e+00   1.4137300e+03   4.0000000e+00
   1.5051000e+04   2.0000000e+00   1.0000000e+00   1.4142070e+03   4.0000000e+00
   1.5051000e+04   2.0000000e+00   1.0000000e+00   1.4149390e+03   4.0000000e+00
   1.5051000e+04   2.0000000e+00   1.0000000e+00   1.4158300e+03   4.0000000e+00
   1.5051000e+04   2.0000000e+00   1.0000000e+00   1.4173900e+03   4.0000000e+00
   1.5051000e+04   2.0000000e+00   1.0000000e+00   1.4177620e+03   4.0000000e+00
   1.5051000e+04   2.0000000e+00   1.0000000e+00   1.4181960e+03   4.0000000e+00
   1.5051000e+04   2.0000000e+00   1.0000000e+00   1.4187470e+03   4.0000000e+00
   1.5051000e+04   2.0000000e+00   1.0000000e+00   1.4190200e+03   4.0000000e+00
   1.5051000e+04   2.0000000e+00   1.0000000e+00   1.4193050e+03   4.0000000e+00
   1.5051000e+04   2.0000000e+00   1.0000000e+00   1.4199720e+03   4.0000000e+00
   1.5051000e+04   2.0000000e+00   1.0000000e+00   1.4202400e+03   4.0000000e+00
   1.5051000e+04   2.0000000e+00   1.0000000e+00   1.4205480e+03   4.0000000e+00
   1.5051000e+04   2.0000000e+00   1.0000000e+00   1.4210820e+03   4.0000000e+00
   1.5051000e+04   2.0000000e+00   1.0000000e+00   1.4217590e+03   4.0000000e+00
   1.5051000e+04   2.0000000e+00   1.0000000e+00   1.4219860e+03   4.0000000e+00
   1.5051000e+04   2.0000000e+00   1.0000000e+00   1.4223710e+03   4.0000000e+00
   1.5051000e+04   2.0000000e+00   1.0000000e+00   1.4229980e+03   4.0000000e+00
   1.5051000e+04   2.0000000e+00   1.0000000e+00   1.4499730e+03   5.0000000e+00
   1.5051000e+04   2.0000000e+00   1.0000000e+00   1.7940800e+03   1.0000000e+00
   1.5051000e+04   2.0000000e+00   1.0000000e+00   1.8017390e+03   4.0000000e+00
   1.5051000e+04   2.0000000e+00   1.0000000e+00   1.8020970e+03   4.0000000e+00
   1.5051000e+04   2.0000000e+00   1.0000000e+00   1.8024370e+03   4.0000000e+00
   1.5051000e+04   2.0000000e+00   1.0000000e+00   1.8030600e+03   4.0000000e+00
   1.5051000e+04   2.0000000e+00   1.0000000e+00   1.8038880e+03   4.0000000e+00
   1.5051000e+04   2.0000000e+00   1.0000000e+00   1.8046740e+03   4.0000000e+00
   1.5051000e+04   2.0000000e+00   1.0000000e+00   1.8050410e+03   4.0000000e+00
   1.5051000e+04   2.0000000e+00   1.0000000e+00   1.8061020e+03   4.0000000e+00
   1.5051000e+04   2.0000000e+00   1.0000000e+00   1.8064720e+03   4.0000000e+00
   1.5051000e+04   2.0000000e+00   1.0000000e+00   1.8070320e+03   4.0000000e+00
   1.5051000e+04   2.0000000e+00   1.0000000e+00   1.8084940e+03   4.0000000e+00
   1.5051000e+04   2.0000000e+00   1.0000000e+00   1.8088410e+03   4.0000000e+00
   1.5051000e+04   2.0000000e+00   1.0000000e+00   1.8091870e+03   4.0000000e+00
   1.5051000e+04   2.0000000e+00   1.0000000e+00   1.8094320e+03   4.0000000e+00
   1.5051000e+04   2.0000000e+00   1.0000000e+00   1.8098460e+03   4.0000000e+00
   1.5051000e+04   2.0000000e+00   1.0000000e+00   1.8100890e+03   4.0000000e+00
   1.5051000e+04   2.0000000e+00   1.0000000e+00   1.8105970e+03   4.0000000e+00
   1.5051000e+04   2.0000000e+00   1.0000000e+00   1.8121740e+03   4.0000000e+00
   1.5051000e+04   2.0000000e+00   1.0000000e+00   1.8124920e+03   4.0000000e+00
   1.5051000e+04   2.0000000e+00   1.0000000e+00   1.8128310e+03   4.0000000e+00
   1.5051000e+04   2.0000000e+00   1.0000000e+00   1.8131180e+03   4.0000000e+00
   1.5051000e+04   2.0000000e+00   1.0000000e+00   1.8134990e+03   4.0000000e+00
   1.5051000e+04   2.0000000e+00   1.0000000e+00   1.8137480e+03   4.0000000e+00
   1.5051000e+04   2.0000000e+00   1.0000000e+00   1.8144050e+03   4.0000000e+00
   1.5051000e+04   2.0000000e+00   1.0000000e+00   1.8148130e+03   4.0000000e+00
   1.5051000e+04   2.0000000e+00   1.0000000e+00   1.8152720e+03   4.0000000e+00
   1.5051000e+04   2.0000000e+00   1.0000000e+00   1.8156600e+03   4.0000000e+00
   1.5051000e+04   2.0000000e+00   1.0000000e+00   1.8160160e+03   4.0000000e+00
   1.5051000e+04   2.0000000e+00   1.0000000e+00   1.8580810e+03   5.0000000e+00
   1.5051000e+04   2.0000000e+00   1.0000000e+00   2.1746650e+03   1.0000000e+00
   1.5051000e+04   2.0000000e+00   1.0000000e+00   2.1754490e+03   4.0000000e+00
   1.5051000e+04   2.0000000e+00   1.0000000e+00   2.1773660e+03   4.0000000e+00
   1.5051000e+04   2.0000000e+00   1.0000000e+00   2.1780140e+03   4.0000000e+00
   1.5051000e+04   2.0000000e+00   1.0000000e+00   2.1784520e+03   4.0000000e+00
   1.5051000e+04   2.0000000e+00   1.0000000e+00   2.1790300e+03   4.0000000e+00
   1.5051000e+04   2.0000000e+00   1.0000000e+00   2.1793390e+03   4.0000000e+00
   1.5051000e+04   2.0000000e+00   1.0000000e+00   2.1798230e+03   4.0000000e+00
   1.5051000e+04   2.0000000e+00   1.0000000e+00   2.1806470e+03   4.0000000e+00
   1.5051000e+04   2.0000000e+00   1.0000000e+00   2.1816830e+03   4.0000000e+00
   1.5051000e+04   2.0000000e+00   1.0000000e+00   2.1832870e+03   4.0000000e+00
   1.5051000e+04   2.0000000e+00   1.0000000e+00   2.1836350e+03   4.0000000e+00
   1.5051000e+04   2.0000000e+00   1.0000000e+00   2.1838320e+03   4.0000000e+00
   1.5051000e+04   2.0000000e+00   1.0000000e+00   2.1840640e+03   4.0000000e+00
   1.5051000e+04   2.0000000e+00   1.0000000e+00   2.1844650e+03   4.0000000e+00
   1.5051000e+04   2.0000000e+00   1.0000000e+00   2.1858910e+03   4.0000000e+00
   1.5051000e+04   2.0000000e+00   1.0000000e+00   2.1863080e+03   4.0000000e+00
   1.5051000e+04   2.0000000e+00   1.0000000e+00   2.1865630e+03   4.0000000e+00
   1.5051000e+04   2.0000000e+00   1.0000000e+00   2.1871350e+03   4.0000000e+00
   1.5051000e+04   2.0000000e+00   1.0000000e+00   2.1873670e+03   4.0000000e+00
   1.5051000e+04   2.0000000e+00   1.0000000e+00   2.1885840e+03   4.0000000e+00
   1.5051000e+04   2.0000000e+00   1.0000000e+00   2.1889440e+03   4.0000000e+00
   1.5051000e+04   2.0000000e+00   1.0000000e+00   2.1892970e+03   4.0000000e+00
   1.5051000e+04   2.0000000e+00   1.0000000e+00   2.1895600e+03   4.0000000e+00
   1.5051000e+04   2.0000000e+00   1.0000000e+00   2.1898290e+03   4.0000000e+00
   1.5051000e+04   2.0000000e+00   1.0000000e+00   2.1901950e+03   4.0000000e+00
   1.5051000e+04   2.0000000e+00   1.0000000e+00   2.1904730e+03   4.0000000e+00
   1.5051000e+04   2.0000000e+00   1.0000000e+00   2.1907600e+03   4.0000000e+00
   1.5051000e+04   2.0000000e+00   1.0000000e+00   2.1910830e+03   4.0000000e+00
   1.5051000e+04   2.0000000e+00   1.0000000e+00   2.1913400e+03   4.0000000e+00
   1.5051000e+04   2.0000000e+00   1.0000000e+00   2.1915180e+03   4.0000000e+00
   1.5051000e+04   2.0000000e+00   1.0000000e+00   2.1918630e+03   4.0000000e+00
   1.5051000e+04   2.0000000e+00   1.0000000e+00   2.1927000e+03   4.0000000e+00
   1.5051000e+04   2.0000000e+00   1.0000000e+00   2.2376660e+03   5.0000000e+00
   1.5051000e+04   2.0000000e+00   1.0000000e+00   2.3826680e+03   1.0000000e+00
   1.5051000e+04   2.0000000e+00   1.0000000e+00   2.3945250e+03   4.0000000e+00
   1.5051000e+04   2.0000000e+00   1.0000000e+00   2.3947090e+03   4.0000000e+00
   1.5051000e+04   2.0000000e+00   1.0000000e+00   2.3954410e+03   4.0000000e+00
   1.5051000e+04   2.0000000e+00   1.0000000e+00   2.3958160e+03   4.0000000e+00
   1.5051000e+04   2.0000000e+00   1.0000000e+00   2.3963340e+03   4.0000000e+00
   1.5051000e+04   2.0000000e+00   1.0000000e+00   2.3966290e+03   4.0000000e+00
   1.5051000e+04   2.0000000e+00   1.0000000e+00   2.3971390e+03   4.0000000e+00
   1.5051000e+04   2.0000000e+00   1.0000000e+00   2.3979530e+03   4.0000000e+00
   1.5051000e+04   2.0000000e+00   1.0000000e+00   2.3982230e+03   4.0000000e+00
   1.5051000e+04   2.0000000e+00   1.0000000e+00   2.3984940e+03   4.0000000e+00
   1.5051000e+04   2.0000000e+00   1.0000000e+00   2.3988080e+03   4.0000000e+00
   1.5051000e+04   2.0000000e+00   1.0000000e+00   2.4000030e+03   4.0000000e+00
   1.5051000e+04   2.0000000e+00   1.0000000e+00   2.4002560e+03   4.0000000e+00
   1.5051000e+04   2.0000000e+00   1.0000000e+00   2.4006410e+03   4.0000000e+00
   1.5051000e+04   2.0000000e+00   1.0000000e+00   2.4008080e+03   4.0000000e+00
   1.5051000e+04   2.0000000e+00   1.0000000e+00   2.4012310e+03   4.0000000e+00
   1.5051000e+04   2.0000000e+00   1.0000000e+00   2.4015910e+03   4.0000000e+00
   1.5051000e+04   2.0000000e+00   1.0000000e+00   2.4027360e+03   4.0000000e+00
   1.5051000e+04   2.0000000e+00   1.0000000e+00   2.4030870e+03   4.0000000e+00
   1.5051000e+04   2.0000000e+00   1.0000000e+00   2.4032590e+03   4.0000000e+00
   1.5051000e+04   2.0000000e+00   1.0000000e+00   2.4036140e+03   4.0000000e+00
   1.5051000e+04   2.0000000e+00   1.0000000e+00   2.4038830e+03   4.0000000e+00
   1.5051000e+04   2.0000000e+00   1.0000000e+00   2.4042640e+03   4.0000000e+00
   1.5051000e+04   2.0000000e+00   1.0000000e+00   2.4045310e+03   4.0000000e+00
   1.5051000e+04   2.0000000e+00   1.0000000e+00   2.4050820e+03   4.0000000e+00
   1.5051000e+04   2.0000000e+00   1.0000000e+00   2.4055630e+03   4.0000000e+00
   1.5051000e+04   2.0000000e+00   1.0000000e+00   2.4066410e+03   4.0000000e+00
   1.5051000e+04   2.0000000e+00   1.0000000e+00   2.4069990e+03   4.0000000e+00
   1.5051000e+04   2.0000000e+00   1.0000000e+00   2.4076910e+03   4.0000000e+00
   1.5051000e+04   2.0000000e+00   1.0000000e+00   2.4080320e+03   4.0000000e+00
   1.5051000e+04   2.0000000e+00   1.0000000e+00   2.4082600e+03   4.0000000e+00
   1.5051000e+04   2.0000000e+00   1.0000000e+00   2.4085900e+03   4.0000000e+00
   1.5051000e+04   2.0000000e+00   1.0000000e+00   2.4091610e+03   4.0000000e+00
   1.5051000e+04   2.0000000e+00   1.0000000e+00   2.4163990e+03   4.0000000e+00
   1.5051000e+04   2.0000000e+00   1.0000000e+00   2.4174080e+03   4.0000000e+00
   1.5051000e+04   2.0000000e+00   1.0000000e+00   2.4416690e+03   5.0000000e+00
   1.5051000e+04   2.0000000e+00   1.0000000e+00   2.9757920e+03   1.0000000e+00
   1.5051000e+04   2.0000000e+00   1.0000000e+00   2.9801170e+03   4.0000000e+00
   1.5051000e+04   2.0000000e+00   1.0000000e+00   2.9807960e+03   4.0000000e+00
   1.5051000e+04   2.0000000e+00   1.0000000e+00   2.9813500e+03   4.0000000e+00
   1.5051000e+04   2.0000000e+00   1.0000000e+00   2.9823750e+03   4.0000000e+00
   1.5051000e+04   2.0000000e+00   1.0000000e+00   2.9835180e+03   4.0000000e+00
   1.5051000e+04   2.0000000e+00   1.0000000e+00   2.9848270e+03   4.0000000e+00
   1.5051000e+04   2.0000000e+00   1.0000000e+00   2.9851720e+03   4.0000000e+00
   1.5051000e+04   2.0000000e+00   1.0000000e+00   2.9866610e+03   4.0000000e+00
   1.5051000e+04   2.0000000e+00   1.0000000e+00   2.9871030e+03   4.0000000e+00
   1.5051000e+04   2.0000000e+00   1.0000000e+00   2.9874770e+03   4.0000000e+00
   1.5051000e+04   2.0000000e+00   1.0000000e+00   2.9892340e+03   4.0000000e+00
   1.5051000e+04   2.0000000e+00   1.0000000e+00   2.9895040e+03   4.0000000e+00
   1.5051000e+04   2.0000000e+00   1.0000000e+00   2.9898610e+03   4.0000000e+00
   1.5051000e+04   2.0000000e+00   1.0000000e+00   2.9901410e+03   4.0000000e+00
   1.5051000e+04   2.0000000e+00   1.0000000e+00   2.9907900e+03   4.0000000e+00
   1.5051000e+04   2.0000000e+00   1.0000000e+00   2.9911930e+03   4.0000000e+00
   1.5051000e+04   2.0000000e+00   1.0000000e+00   2.9925540e+03   4.0000000e+00
   1.5051000e+04   2.0000000e+00   1.0000000e+00   2.9930320e+03   4.0000000e+00
   1.5051000e+04   2.0000000e+00   1.0000000e+00   2.9932350e+03   4.0000000e+00
   1.5051000e+04   2.0000000e+00   1.0000000e+00   2.9934940e+03   4.0000000e+00
   1.5051000e+04   2.0000000e+00   1.0000000e+00   2.9937460e+03   4.0000000e+00
   1.5051000e+04   2.0000000e+00   1.0000000e+00   2.9942510e+03   4.0000000e+00
   1.5051000e+04   2.0000000e+00   1.0000000e+00   2.9944820e+03   4.0000000e+00
   1.5051000e+04   2.0000000e+00   1.0000000e+00   2.9948110e+03   4.0000000e+00
   1.5051000e+04   2.0000000e+00   1.0000000e+00   2.9951390e+03   4.0000000e+00
   1.5051000e+04   2.0000000e+00   1.0000000e+00   2.9971050e+03   4.0000000e+00
   1.5051000e+04   2.0000000e+00   1.0000000e+00   2.9981100e+03   4.0000000e+00
   1.5051000e+04   2.0000000e+00   1.0000000e+00   2.9984940e+03   4.0000000e+00
   1.5051000e+04   2.0000000e+00   1.0000000e+00   2.9986820e+03   4.0000000e+00
   1.5051000e+04   2.0000000e+00   1.0000000e+00   3.0257930e+03   5.0000000e+00
   1.5051000e+04   2.0000000e+00   1.0000000e+00   3.9115610e+03   1.0000000e+00
   1.5051000e+04   2.0000000e+00   1.0000000e+00   3.9154330e+03   4.0000000e+00
   1.5051000e+04   2.0000000e+00   1.0000000e+00   3.9157910e+03   4.0000000e+00
   1.5051000e+04   2.0000000e+00   1.0000000e+00   3.9162720e+03   4.0000000e+00
   1.5051000e+04   2.0000000e+00   1.0000000e+00   3.9168890e+03   4.0000000e+00
   1.5051000e+04   2.0000000e+00   1.0000000e+00   3.9177710e+03   4.0000000e+00
   1.5051000e+04   2.0000000e+00   1.0000000e+00   3.9187360e+03   4.0000000e+00
   1.5051000e+04   2.0000000e+00   1.0000000e+00   3.9196640e+03   4.0000000e+00
   1.5051000e+04   2.0000000e+00   1.0000000e+00   3.9199330e+03   4.0000000e+00
   1.5051000e+04   2.0000000e+00   1.0000000e+00   3.9213510e+03   4.0000000e+00
   1.5051000e+04   2.0000000e+00   1.0000000e+00   3.9217260e+03   4.0000000e+00
   1.5051000e+04   2.0000000e+00   1.0000000e+00   3.9220510e+03   4.0000000e+00
   1.5051000e+04   2.0000000e+00   1.0000000e+00   3.9224400e+03   4.0000000e+00
   1.5051000e+04   2.0000000e+00   1.0000000e+00   3.9230860e+03   4.0000000e+00
   1.5051000e+04   2.0000000e+00   1.0000000e+00   3.9245270e+03   4.0000000e+00
   1.5051000e+04   2.0000000e+00   1.0000000e+00   3.9249150e+03   4.0000000e+00
   1.5051000e+04   2.0000000e+00   1.0000000e+00   3.9252790e+03   4.0000000e+00
   1.5051000e+04   2.0000000e+00   1.0000000e+00   3.9254790e+03   4.0000000e+00
   1.5051000e+04   2.0000000e+00   1.0000000e+00   3.9257450e+03   4.0000000e+00
   1.5051000e+04   2.0000000e+00   1.0000000e+00   3.9262480e+03   4.0000000e+00
   1.5051000e+04   2.0000000e+00   1.0000000e+00   3.9264890e+03   4.0000000e+00
   1.5051000e+04   2.0000000e+00   1.0000000e+00   3.9278430e+03   4.0000000e+00
   1.5051000e+04   2.0000000e+00   1.0000000e+00   3.9282270e+03   4.0000000e+00
   1.5051000e+04   2.0000000e+00   1.0000000e+00   3.9286140e+03   4.0000000e+00
   1.5051000e+04   2.0000000e+00   1.0000000e+00   3.9290100e+03   4.0000000e+00
   1.5051000e+04   2.0000000e+00   1.0000000e+00   3.9294180e+03   4.0000000e+00
   1.5051000e+04   2.0000000e+00   1.0000000e+00   3.9299240e+03   4.0000000e+00
   1.5051000e+04   2.0000000e+00   1.0000000e+00   3.9625620e+03   5.0000000e+00
   1.5051000e+04   2.0000000e+00   1.0000000e+00   4.0875640e+03   1.0000000e+00
   1.5051000e+04   2.0000000e+00   1.0000000e+00   4.0891120e+03   4.0000000e+00
   1.5051000e+04   2.0000000e+00   1.0000000e+00   4.0943960e+03   4.0000000e+00
   1.5051000e+04   2.0000000e+00   1.0000000e+00   4.0951590e+03   4.0000000e+00
   1.5051000e+04   2.0000000e+00   1.0000000e+00   4.0957580e+03   4.0000000e+00
   1.5051000e+04   2.0000000e+00   1.0000000e+00   4.0966070e+03   4.0000000e+00
   1.5051000e+04   2.0000000e+00   1.0000000e+00   4.0976150e+03   4.0000000e+00
   1.5051000e+04   2.0000000e+00   1.0000000e+00   4.0978820e+03   4.0000000e+00
   1.5051000e+04   2.0000000e+00   1.0000000e+00   4.0989850e+03   4.0000000e+00
   1.5051000e+04   2.0000000e+00   1.0000000e+00   4.0993500e+03   4.0000000e+00
   1.5051000e+04   2.0000000e+00   1.0000000e+00   4.0997040e+03   4.0000000e+00
   1.5051000e+04   2.0000000e+00   1.0000000e+00   4.1015440e+03   4.0000000e+00
   1.5051000e+04   2.0000000e+00   1.0000000e+00   4.1019070e+03   4.0000000e+00
   1.5051000e+04   2.0000000e+00   1.0000000e+00   4.1023490e+03   4.0000000e+00
   1.5051000e+04   2.0000000e+00   1.0000000e+00   4.1037760e+03   4.0000000e+00
   1.5051000e+04   2.0000000e+00   1.0000000e+00   4.1041670e+03   4.0000000e+00
   1.5051000e+04   2.0000000e+00   1.0000000e+00   4.1045380e+03   4.0000000e+00
   1.5051000e+04   2.0000000e+00   1.0000000e+00   4.1050600e+03   4.0000000e+00
   1.5051000e+04   2.0000000e+00   1.0000000e+00   4.1052850e+03   4.0000000e+00
   1.5051000e+04   2.0000000e+00   1.0000000e+00   4.1069090e+03   4.0000000e+00
   1.5051000e+04   2.0000000e+00   1.0000000e+00   4.1071380e+03   4.0000000e+00
   1.5051000e+04   2.0000000e+00   1.0000000e+00   4.1074590e+03   4.0000000e+00
   1.5051000e+04   2.0000000e+00   1.0000000e+00   4.1078660e+03   4.0000000e+00
   1.5051000e+04   2.0000000e+00   1.0000000e+00   4.1081370e+03   4.0000000e+00
   1.5051000e+04   2.0000000e+00   1.0000000e+00   4.1084020e+03   4.0000000e+00
   1.5051000e+04   2.0000000e+00   1.0000000e+00   4.1087520e+03   4.0000000e+00
   1.5051000e+04   2.0000000e+00   1.0000000e+00   4.1094780e+03   4.0000000e+00
   1.5051000e+04   2.0000000e+00   1.0000000e+00   4.1103920e+03   4.0000000e+00
   1.5051000e+04   2.0000000e+00   1.0000000e+00   4.1153130e+03   4.0000000e+00
   1.5051000e+04   2.0000000e+00   1.0000000e+00   4.1395650e+03   5.0000000e+00
   1.5051000e+04   2.0000000e+00   1.0000000e+00   4.3808540e+03   1.0000000e+00
   1.5051000e+04   2.0000000e+00   1.0000000e+00   4.3848590e+03   4.0000000e+00
   1.5051000e+04   2.0000000e+00   1.0000000e+00   4.3856400e+03   4.0000000e+00
   1.5051000e+04   2.0000000e+00   1.0000000e+00   4.3863070e+03   4.0000000e+00
   1.5051000e+04   2.0000000e+00   1.0000000e+00   4.3873320e+03   4.0000000e+00
   1.5051000e+04   2.0000000e+00   1.0000000e+00   4.3883310e+03   4.0000000e+00
   1.5051000e+04   2.0000000e+00   1.0000000e+00   4.3886530e+03   4.0000000e+00
   1.5051000e+04   2.0000000e+00   1.0000000e+00   4.3897630e+03   4.0000000e+00
   1.5051000e+04   2.0000000e+00   1.0000000e+00   4.3902170e+03   4.0000000e+00
   1.5051000e+04   2.0000000e+00   1.0000000e+00   4.3917470e+03   4.0000000e+00
   1.5051000e+04   2.0000000e+00   1.0000000e+00   4.3921520e+03   4.0000000e+00
   1.5051000e+04   2.0000000e+00   1.0000000e+00   4.3934590e+03   4.0000000e+00
   1.5051000e+04   2.0000000e+00   1.0000000e+00   4.3941040e+03   4.0000000e+00
   1.5051000e+04   2.0000000e+00   1.0000000e+00   4.3944660e+03   4.0000000e+00
   1.5051000e+04   2.0000000e+00   1.0000000e+00   4.3950990e+03   4.0000000e+00
   1.5051000e+04   2.0000000e+00   1.0000000e+00   4.3953450e+03   4.0000000e+00
   1.5051000e+04   2.0000000e+00   1.0000000e+00   4.3965910e+03   4.0000000e+00
   1.5051000e+04   2.0000000e+00   1.0000000e+00   4.3968530e+03   4.0000000e+00
   1.5051000e+04   2.0000000e+00   1.0000000e+00   4.3970500e+03   4.0000000e+00
   1.5051000e+04   2.0000000e+00   1.0000000e+00   4.3978760e+03   4.0000000e+00
   1.5051000e+04   2.0000000e+00   1.0000000e+00   4.3981680e+03   4.0000000e+00
   1.5051000e+04   2.0000000e+00   1.0000000e+00   4.3983880e+03   4.0000000e+00
   1.5051000e+04   2.0000000e+00   1.0000000e+00   4.3988770e+03   4.0000000e+00
   1.5051000e+04   2.0000000e+00   1.0000000e+00   4.3994670e+03   4.0000000e+00
   1.5051000e+04   2.0000000e+00   1.0000000e+00   4.3997850e+03   4.0000000e+00
   1.5051000e+04   2.0000000e+00   1.0000000e+00   4.4338550e+03   5.0000000e+00
   1.5051000e+04   2.0000000e+00   1.0000000e+00   4.5975230e+03   1.0000000e+00
   1.5051000e+04   2.0000000e+00   1.0000000e+00   4.5702020e+03   4.0000000e+00
   1.5051000e+04   2.0000000e+00   1.0000000e+00   4.5997690e+03   4.0000000e+00
   1.5051000e+04   2.0000000e+00   1.0000000e+00   4.6036510e+03   4.0000000e+00
   1.5051000e+04   2.0000000e+00   1.0000000e+00   4.6044690e+03   4.0000000e+00
   1.5051000e+04   2.0000000e+00   1.0000000e+00   4.6050230e+03   4.0000000e+00
   1.5051000e+04   2.0000000e+00   1.0000000e+00   4.6056330e+03   4.0000000e+00
   1.5051000e+04   2.0000000e+00   1.0000000e+00   4.6061270e+03   4.0000000e+00
   1.5051000e+04   2.0000000e+00   1.0000000e+00   4.6074790e+03   4.0000000e+00
   1.5051000e+04   2.0000000e+00   1.0000000e+00   4.6087850e+03   4.0000000e+00
   1.5051000e+04   2.0000000e+00   1.0000000e+00   4.6091270e+03   4.0000000e+00
   1.5051000e+04   2.0000000e+00   1.0000000e+00   4.6092130e+03   4.0000000e+00
   1.5051000e+04   2.0000000e+00   1.0000000e+00   4.6104190e+03   4.0000000e+00
   1.5051000e+04   2.0000000e+00   1.0000000e+00   4.6108510e+03   4.0000000e+00
   1.5051000e+04   2.0000000e+00   1.0000000e+00   4.6111510e+03   4.0000000e+00
   1.5051000e+04   2.0000000e+00   1.0000000e+00   4.6116860e+03   4.0000000e+00
   1.5051000e+04   2.0000000e+00   1.0000000e+00   4.6133650e+03   4.0000000e+00
   1.5051000e+04   2.0000000e+00   1.0000000e+00   4.6137350e+03   4.0000000e+00
   1.5051000e+04   2.0000000e+00   1.0000000e+00   4.6141770e+03   4.0000000e+00
   1.5051000e+04   2.0000000e+00   1.0000000e+00   4.6144770e+03   4.0000000e+00
   1.5051000e+04   2.0000000e+00   1.0000000e+00   4.6148630e+03   4.0000000e+00
   1.5051000e+04   2.0000000e+00   1.0000000e+00   4.6155110e+03   4.0000000e+00
   1.5051000e+04   2.0000000e+00   1.0000000e+00   4.6173040e+03   4.0000000e+00
   1.5051000e+04   2.0000000e+00   1.0000000e+00   4.6175840e+03   4.0000000e+00
   1.5051000e+04   2.0000000e+00   1.0000000e+00   4.6177020e+03   4.0000000e+00
   1.5051000e+04   2.0000000e+00   1.0000000e+00   4.6182080e+03   4.0000000e+00
   1.5051000e+04   2.0000000e+00   1.0000000e+00   4.6365600e+03   4.0000000e+00
   1.5051000e+04   2.0000000e+00   1.0000000e+00   4.6376170e+03   4.0000000e+00
   1.5051000e+04   2.0000000e+00   1.0000000e+00   4.6382640e+03   4.0000000e+00
   1.5051000e+04   2.0000000e+00   1.0000000e+00   4.6395890e+03   4.0000000e+00
   1.5051000e+04   2.0000000e+00   1.0000000e+00   4.6399830e+03   4.0000000e+00
   1.5051000e+04   2.0000000e+00   1.0000000e+00   4.6555240e+03   5.0000000e+00
   1.5051000e+04   2.0000000e+00   1.0000000e+00   4.9980580e+03   1.0000000e+00
   1.5051000e+04   2.0000000e+00   1.0000000e+00   5.0003540e+03   4.0000000e+00
   1.5051000e+04   2.0000000e+00   1.0000000e+00   5.0018100e+03   4.0000000e+00
   1.5051000e+04   2.0000000e+00   1.0000000e+00   5.0022250e+03   4.0000000e+00
   1.5051000e+04   2.0000000e+00   1.0000000e+00   5.0025610e+03   4.0000000e+00
   1.5051000e+04   2.0000000e+00   1.0000000e+00   5.0031830e+03   4.0000000e+00
   1.5051000e+04   2.0000000e+00   1.0000000e+00   5.0044450e+03   4.0000000e+00
   1.5051000e+04   2.0000000e+00   1.0000000e+00   5.0057150e+03   4.0000000e+00
   1.5051000e+04   2.0000000e+00   1.0000000e+00   5.0068990e+03   4.0000000e+00
   1.5051000e+04   2.0000000e+00   1.0000000e+00   5.0073700e+03   4.0000000e+00
   1.5051000e+04   2.0000000e+00   1.0000000e+00   5.0076810e+03   4.0000000e+00
   1.5051000e+04   2.0000000e+00   1.0000000e+00   5.0088850e+03   4.0000000e+00
   1.5051000e+04   2.0000000e+00   1.0000000e+00   5.0093190e+03   4.0000000e+00
   1.5051000e+04   2.0000000e+00   1.0000000e+00   5.0099910e+03   4.0000000e+00
   1.5051000e+04   2.0000000e+00   1.0000000e+00   5.0106870e+03   4.0000000e+00
   1.5051000e+04   2.0000000e+00   1.0000000e+00   5.0120210e+03   4.0000000e+00
   1.5051000e+04   2.0000000e+00   1.0000000e+00   5.0123770e+03   4.0000000e+00
   1.5051000e+04   2.0000000e+00   1.0000000e+00   5.0126360e+03   4.0000000e+00
   1.5051000e+04   2.0000000e+00   1.0000000e+00   5.0133090e+03   4.0000000e+00
   1.5051000e+04   2.0000000e+00   1.0000000e+00   5.0135360e+03   4.0000000e+00
   1.5051000e+04   2.0000000e+00   1.0000000e+00   5.0137670e+03   4.0000000e+00
   1.5051000e+04   2.0000000e+00   1.0000000e+00   5.0140620e+03   4.0000000e+00
   1.5051000e+04   2.0000000e+00   1.0000000e+00   5.0151000e+03   4.0000000e+00
   1.5051000e+04   2.0000000e+00   1.0000000e+00   5.0153840e+03   4.0000000e+00
   1.5051000e+04   2.0000000e+00   1.0000000e+00   5.0158080e+03   4.0000000e+00
   1.5051000e+04   2.0000000e+00   1.0000000e+00   5.0162390e+03   4.0000000e+00
   1.5051000e+04   2.0000000e+00   1.0000000e+00   5.0163120e+03   4.0000000e+00
   1.5051000e+04   2.0000000e+00   1.0000000e+00   5.0170750e+03   4.0000000e+00
   1.5051000e+04   2.0000000e+00   1.0000000e+00   5.0174760e+03   4.0000000e+00
   1.5051000e+04   2.0000000e+00   1.0000000e+00   5.0180760e+03   4.0000000e+00
   1.5051000e+04   2.0000000e+00   1.0000000e+00   5.0184180e+03   4.0000000e+00
   1.5051000e+04   2.0000000e+00   1.0000000e+00   5.0580590e+03   5.0000000e+00
   1.5051000e+04   2.0000000e+00   1.0000000e+00   5.2220620e+03   1.0000000e+00
   1.5051000e+04   2.0000000e+00   1.0000000e+00   5.2244420e+03   4.0000000e+00
   1.5051000e+04   2.0000000e+00   1.0000000e+00   5.2253460e+03   4.0000000e+00
   1.5051000e+04   2.0000000e+00   1.0000000e+00   5.2257150e+03   4.0000000e+00
   1.5051000e+04   2.0000000e+00   1.0000000e+00   5.2265090e+03   4.0000000e+00
   1.5051000e+04   2.0000000e+00   1.0000000e+00   5.2275940e+03   4.0000000e+00
   1.5051000e+04   2.0000000e+00   1.0000000e+00   5.2290640e+03   4.0000000e+00
   1.5051000e+04   2.0000000e+00   1.0000000e+00   5.2293090e+03   4.0000000e+00
   1.5051000e+04   2.0000000e+00   1.0000000e+00   5.2298610e+03   4.0000000e+00
   1.5051000e+04   2.0000000e+00   1.0000000e+00   5.2304230e+03   4.0000000e+00
   1.5051000e+04   2.0000000e+00   1.0000000e+00   5.2318610e+03   4.0000000e+00
   1.5051000e+04   2.0000000e+00   1.0000000e+00   5.2322590e+03   4.0000000e+00
   1.5051000e+04   2.0000000e+00   1.0000000e+00   5.2328320e+03   4.0000000e+00
   1.5051000e+04   2.0000000e+00   1.0000000e+00   5.2335730e+03   4.0000000e+00
   1.5051000e+04   2.0000000e+00   1.0000000e+00   5.2347630e+03   4.0000000e+00
   1.5051000e+04   2.0000000e+00   1.0000000e+00   5.2353450e+03   4.0000000e+00
   1.5051000e+04   2.0000000e+00   1.0000000e+00   5.2359110e+03   4.0000000e+00
   1.5051000e+04   2.0000000e+00   1.0000000e+00   5.2366520e+03   4.0000000e+00
   1.5051000e+04   2.0000000e+00   1.0000000e+00   5.2381640e+03   4.0000000e+00
   1.5051000e+04   2.0000000e+00   1.0000000e+00   5.2388070e+03   4.0000000e+00
   1.5051000e+04   2.0000000e+00   1.0000000e+00   5.2394790e+03   4.0000000e+00
   1.5051000e+04   2.0000000e+00   1.0000000e+00   5.2398550e+03   4.0000000e+00
   1.5051000e+04   2.0000000e+00   1.0000000e+00   5.2403550e+03   4.0000000e+00
   1.5051000e+04   2.0000000e+00   1.0000000e+00   5.2406860e+03   4.0000000e+00
   1.5051000e+04   2.0000000e+00   1.0000000e+00   5.2408450e+03   4.0000000e+00
   1.5051000e+04   2.0000000e+00   1.0000000e+00   5.2413370e+03   4.0000000e+00
   1.5051000e+04   2.0000000e+00   1.0000000e+00   5.2750630e+03   5.0000000e+00
   1.5051000e+04   2.0000000e+00   1.0000000e+00   5.3812380e+03   1.0000000e+00
   1.5051000e+04   2.0000000e+00   1.0000000e+00   5.3839430e+03   4.0000000e+00
   1.5051000e+04   2.0000000e+00   1.0000000e+00   5.3881170e+03   4.0000000e+00
   1.5051000e+04   2.0000000e+00   1.0000000e+00   5.3886300e+03   4.0000000e+00
   1.5051000e+04   2.0000000e+00   1.0000000e+00   5.3891520e+03   4.0000000e+00
   1.5051000e+04   2.0000000e+00   1.0000000e+00   5.3893740e+03   4.0000000e+00
   1.5051000e+04   2.0000000e+00   1.0000000e+00   5.3901840e+03   4.0000000e+00
   1.5051000e+04   2.0000000e+00   1.0000000e+00   5.3910440e+03   4.0000000e+00
   1.5051000e+04   2.0000000e+00   1.0000000e+00   5.3920830e+03   4.0000000e+00
   1.5051000e+04   2.0000000e+00   1.0000000e+00   5.3924580e+03   4.0000000e+00
   1.5051000e+04   2.0000000e+00   1.0000000e+00   5.3938860e+03   4.0000000e+00
   1.5051000e+04   2.0000000e+00   1.0000000e+00   5.3942540e+03   4.0000000e+00
   1.5051000e+04   2.0000000e+00   1.0000000e+00   5.3948740e+03   4.0000000e+00
   1.5051000e+04   2.0000000e+00   1.0000000e+00   5.3962460e+03   4.0000000e+00
   1.5051000e+04   2.0000000e+00   1.0000000e+00   5.3966300e+03   4.0000000e+00
   1.5051000e+04   2.0000000e+00   1.0000000e+00   5.3970070e+03   4.0000000e+00
   1.5051000e+04   2.0000000e+00   1.0000000e+00   5.3972480e+03   4.0000000e+00
   1.5051000e+04   2.0000000e+00   1.0000000e+00   5.3976160e+03   4.0000000e+00
   1.5051000e+04   2.0000000e+00   1.0000000e+00   5.3979030e+03   4.0000000e+00
   1.5051000e+04   2.0000000e+00   1.0000000e+00   5.3985440e+03   4.0000000e+00
   1.5051000e+04   2.0000000e+00   1.0000000e+00   5.3988270e+03   4.0000000e+00
   1.5051000e+04   2.0000000e+00   1.0000000e+00   5.3993370e+03   4.0000000e+00
   1.5051000e+04   2.0000000e+00   1.0000000e+00   5.3998460e+03   4.0000000e+00
   1.5051000e+04   2.0000000e+00   1.0000000e+00   5.4322390e+03   5.0000000e+00
   1.5051000e+04   2.0000000e+00   1.0000000e+00   5.5246740e+03   1.0000000e+00
   1.5051000e+04   2.0000000e+00   1.0000000e+00   5.5332300e+03   4.0000000e+00
   1.5051000e+04   2.0000000e+00   1.0000000e+00   5.5344840e+03   4.0000000e+00
   1.5051000e+04   2.0000000e+00   1.0000000e+00   5.5350290e+03   4.0000000e+00
   1.5051000e+04   2.0000000e+00   1.0000000e+00   5.5352780e+03   4.0000000e+00
   1.5051000e+04   2.0000000e+00   1.0000000e+00   5.5356980e+03   4.0000000e+00
   1.5051000e+04   2.0000000e+00   1.0000000e+00   5.5363080e+03   4.0000000e+00
   1.5051000e+04   2.0000000e+00   1.0000000e+00   5.5374790e+03   4.0000000e+00
   1.5051000e+04   2.0000000e+00   1.0000000e+00   5.5377650e+03   4.0000000e+00
   1.5051000e+04   2.0000000e+00   1.0000000e+00   5.5383640e+03   4.0000000e+00
   1.5051000e+04   2.0000000e+00   1.0000000e+00   5.5389660e+03   4.0000000e+00
   1.5051000e+04   2.0000000e+00   1.0000000e+00   5.5407120e+03   4.0000000e+00
   1.5051000e+04   2.0000000e+00   1.0000000e+00   5.5408650e+03   4.0000000e+00
   1.5051000e+04   2.0000000e+00   1.0000000e+00   5.5414370e+03   4.0000000e+00
   1.5051000e+04   2.0000000e+00   1.0000000e+00   5.5417660e+03   4.0000000e+00
   1.5051000e+04   2.0000000e+00   1.0000000e+00   5.5427280e+03   4.0000000e+00
   1.5051000e+04   2.0000000e+00   1.0000000e+00   5.5431390e+03   4.0000000e+00
   1.5051000e+04   2.0000000e+00   1.0000000e+00   5.5806750e+03   5.0000000e+00
   1.5051000e+04   2.0000000e+00   1.0000000e+00   5.6166750e+03   1.0000000e+00
   1.5051000e+04   2.0000000e+00   1.0000000e+00   5.6202700e+03   4.0000000e+00
   1.5051000e+04   2.0000000e+00   1.0000000e+00   5.6217660e+03   4.0000000e+00
   1.5051000e+04   2.0000000e+00   1.0000000e+00   5.6221080e+03   4.0000000e+00
   1.5051000e+04   2.0000000e+00   1.0000000e+00   5.6225210e+03   4.0000000e+00
   1.5051000e+04   2.0000000e+00   1.0000000e+00   5.6227010e+03   4.0000000e+00
   1.5051000e+04   2.0000000e+00   1.0000000e+00   5.6235640e+03   4.0000000e+00
   1.5051000e+04   2.0000000e+00   1.0000000e+00   5.6243050e+03   4.0000000e+00
   1.5051000e+04   2.0000000e+00   1.0000000e+00   5.6256470e+03   4.0000000e+00
   1.5051000e+04   2.0000000e+00   1.0000000e+00   5.6260280e+03   4.0000000e+00
   1.5051000e+04   2.0000000e+00   1.0000000e+00   5.6272260e+03   4.0000000e+00
   1.5051000e+04   2.0000000e+00   1.0000000e+00   5.6278300e+03   4.0000000e+00
   1.5051000e+04   2.0000000e+00   1.0000000e+00   5.6282930e+03   4.0000000e+00
   1.5051000e+04   2.0000000e+00   1.0000000e+00   5.6306020e+03   4.0000000e+00
   1.5051000e+04   2.0000000e+00   1.0000000e+00   5.6310190e+03   4.0000000e+00
   1.5051000e+04   2.0000000e+00   1.0000000e+00   5.6312430e+03   4.0000000e+00
   1.5051000e+04   2.0000000e+00   1.0000000e+00   5.6318010e+03   4.0000000e+00
   1.5051000e+04   2.0000000e+00   1.0000000e+00   5.6320620e+03   4.0000000e+00
   1.5051000e+04   2.0000000e+00   1.0000000e+00   5.6333300e+03   4.0000000e+00
   1.5051000e+04   2.0000000e+00   1.0000000e+00   5.6340340e+03   4.0000000e+00
   1.5051000e+04   2.0000000e+00   1.0000000e+00   5.6344680e+03   4.0000000e+00
   1.5051000e+04   2.0000000e+00   1.0000000e+00   5.6348850e+03   4.0000000e+00
   1.5051000e+04   2.0000000e+00   1.0000000e+00   5.6656760e+03   5.0000000e+00
   1.5051000e+04   2.0000000e+00   1.0000000e+00   5.8318300e+03   1.0000000e+00
   1.5051000e+04   2.0000000e+00   1.0000000e+00   5.8339790e+03   4.0000000e+00
   1.5051000e+04   2.0000000e+00   1.0000000e+00   5.8346000e+03   4.0000000e+00
   1.5051000e+04   2.0000000e+00   1.0000000e+00   5.8350630e+03   4.0000000e+00
   1.5051000e+04   2.0000000e+00   1.0000000e+00   5.8356820e+03   4.0000000e+00
   1.5051000e+04   2.0000000e+00   1.0000000e+00   5.8367850e+03   4.0000000e+00
   1.5051000e+04   2.0000000e+00   1.0000000e+00   5.8375910e+03   4.0000000e+00
   1.5051000e+04   2.0000000e+00   1.0000000e+00   5.8385440e+03   4.0000000e+00
   1.5051000e+04   2.0000000e+00   1.0000000e+00   5.8388400e+03   4.0000000e+00
   1.5051000e+04   2.0000000e+00   1.0000000e+00   5.8399670e+03   4.0000000e+00
   1.5051000e+04   2.0000000e+00   1.0000000e+00   5.8402490e+03   4.0000000e+00
   1.5051000e+04   2.0000000e+00   1.0000000e+00   5.8404650e+03   4.0000000e+00
   1.5051000e+04   2.0000000e+00   1.0000000e+00   5.8408330e+03   4.0000000e+00
   1.5051000e+04   2.0000000e+00   1.0000000e+00   5.8422700e+03   4.0000000e+00
   1.5051000e+04   2.0000000e+00   1.0000000e+00   5.8425330e+03   4.0000000e+00
   1.5051000e+04   2.0000000e+00   1.0000000e+00   5.8426350e+03   4.0000000e+00
   1.5051000e+04   2.0000000e+00   1.0000000e+00   5.8428880e+03   4.0000000e+00
   1.5051000e+04   2.0000000e+00   1.0000000e+00   5.8430350e+03   4.0000000e+00
   1.5051000e+04   2.0000000e+00   1.0000000e+00   5.8434110e+03   4.0000000e+00
   1.5051000e+04   2.0000000e+00   1.0000000e+00   5.8437190e+03   4.0000000e+00
   1.5051000e+04   2.0000000e+00   1.0000000e+00   5.8450670e+03   4.0000000e+00
   1.5051000e+04   2.0000000e+00   1.0000000e+00   5.8453020e+03   4.0000000e+00
   1.5051000e+04   2.0000000e+00   1.0000000e+00   5.8456380e+03   4.0000000e+00
   1.5051000e+04   2.0000000e+00   1.0000000e+00   5.8459430e+03   4.0000000e+00
   1.5051000e+04   2.0000000e+00   1.0000000e+00   5.8461620e+03   4.0000000e+00
   1.5051000e+04   2.0000000e+00   1.0000000e+00   5.8466230e+03   4.0000000e+00
   1.5051000e+04   2.0000000e+00   1.0000000e+00   5.8468410e+03   4.0000000e+00
   1.5051000e+04   2.0000000e+00   1.0000000e+00   5.8477140e+03   4.0000000e+00
   1.5051000e+04   2.0000000e+00   1.0000000e+00   5.8484770e+03   4.0000000e+00
   1.5051000e+04   2.0000000e+00   1.0000000e+00   5.8838310e+03   5.0000000e+00
   1.5051000e+04   2.0000000e+00   1.0000000e+00   6.0034730e+03   1.0000000e+00
   1.5051000e+04   2.0000000e+00   1.0000000e+00   6.0054070e+03   4.0000000e+00
   1.5051000e+04   2.0000000e+00   1.0000000e+00   6.0092550e+03   4.0000000e+00
   1.5051000e+04   2.0000000e+00   1.0000000e+00   6.0097050e+03   4.0000000e+00
   1.5051000e+04   2.0000000e+00   1.0000000e+00   6.0107220e+03   4.0000000e+00
   1.5051000e+04   2.0000000e+00   1.0000000e+00   6.0112930e+03   4.0000000e+00
   1.5051000e+04   2.0000000e+00   1.0000000e+00   6.0119040e+03   4.0000000e+00
   1.5051000e+04   2.0000000e+00   1.0000000e+00   6.0125070e+03   4.0000000e+00
   1.5051000e+04   2.0000000e+00   1.0000000e+00   6.0132450e+03   4.0000000e+00
   1.5051000e+04   2.0000000e+00   1.0000000e+00   6.0143110e+03   4.0000000e+00
   1.5051000e+04   2.0000000e+00   1.0000000e+00   6.0153420e+03   4.0000000e+00
   1.5051000e+04   2.0000000e+00   1.0000000e+00   6.0156720e+03   4.0000000e+00
   1.5051000e+04   2.0000000e+00   1.0000000e+00   6.0168370e+03   4.0000000e+00
   1.5051000e+04   2.0000000e+00   1.0000000e+00   6.0172190e+03   4.0000000e+00
   1.5051000e+04   2.0000000e+00   1.0000000e+00   6.0175020e+03   4.0000000e+00
   1.5051000e+04   2.0000000e+00   1.0000000e+00   6.0178740e+03   4.0000000e+00
   1.5051000e+04   2.0000000e+00   1.0000000e+00   6.0193040e+03   4.0000000e+00
   1.5051000e+04   2.0000000e+00   1.0000000e+00   6.0195680e+03   4.0000000e+00
   1.5051000e+04   2.0000000e+00   1.0000000e+00   6.0196780e+03   4.0000000e+00
   1.5051000e+04   2.0000000e+00   1.0000000e+00   6.0200590e+03   4.0000000e+00
   1.5051000e+04   2.0000000e+00   1.0000000e+00   6.0203100e+03   4.0000000e+00
   1.5051000e+04   2.0000000e+00   1.0000000e+00   6.0206660e+03   4.0000000e+00
   1.5051000e+04   2.0000000e+00   1.0000000e+00   6.0209320e+03   4.0000000e+00
   1.5051000e+04   2.0000000e+00   1.0000000e+00   6.0215200e+03   4.0000000e+00
   1.5051000e+04   2.0000000e+00   1.0000000e+00   6.0217630e+03   4.0000000e+00
   1.5051000e+04   2.0000000e+00   1.0000000e+00   6.0225600e+03   4.0000000e+00
   1.5051000e+04   2.0000000e+00   1.0000000e+00   6.0228310e+03   4.0000000e+00
   1.5051000e+04   2.0000000e+00   1.0000000e+00   6.0230050e+03   4.0000000e+00
   1.5051000e+04   2.0000000e+00   1.0000000e+00   6.0634740e+03   5.0000000e+00
   1.5051000e+04   2.0000000e+00   1.0000000e+00   6.1174750e+03   1.0000000e+00
   1.5051000e+04   2.0000000e+00   1.0000000e+00   6.1153350e+03   4.0000000e+00
   1.5051000e+04   2.0000000e+00   1.0000000e+00   6.1261130e+03   4.0000000e+00
   1.5051000e+04   2.0000000e+00   1.0000000e+00   6.1263890e+03   4.0000000e+00
   1.5051000e+04   2.0000000e+00   1.0000000e+00   6.1267850e+03   4.0000000e+00
   1.5051000e+04   2.0000000e+00   1.0000000e+00   6.1274980e+03   4.0000000e+00
   1.5051000e+04   2.0000000e+00   1.0000000e+00   6.1281890e+03   4.0000000e+00
   1.5051000e+04   2.0000000e+00   1.0000000e+00   6.1291950e+03   4.0000000e+00
   1.5051000e+04   2.0000000e+00   1.0000000e+00   6.1300280e+03   4.0000000e+00
   1.5051000e+04   2.0000000e+00   1.0000000e+00   6.1302680e+03   4.0000000e+00
   1.5051000e+04   2.0000000e+00   1.0000000e+00   6.1314980e+03   4.0000000e+00
   1.5051000e+04   2.0000000e+00   1.0000000e+00   6.1317350e+03   4.0000000e+00
   1.5051000e+04   2.0000000e+00   1.0000000e+00   6.1320170e+03   4.0000000e+00
   1.5051000e+04   2.0000000e+00   1.0000000e+00   6.1334200e+03   4.0000000e+00
   1.5051000e+04   2.0000000e+00   1.0000000e+00   6.1337710e+03   4.0000000e+00
   1.5051000e+04   2.0000000e+00   1.0000000e+00   6.1341370e+03   4.0000000e+00
   1.5051000e+04   2.0000000e+00   1.0000000e+00   6.1343680e+03   4.0000000e+00
   1.5051000e+04   2.0000000e+00   1.0000000e+00   6.1354600e+03   4.0000000e+00
   1.5051000e+04   2.0000000e+00   1.0000000e+00   6.1357930e+03   4.0000000e+00
   1.5051000e+04   2.0000000e+00   1.0000000e+00   6.1362730e+03   4.0000000e+00
   1.5051000e+04   2.0000000e+00   1.0000000e+00   6.1365010e+03   4.0000000e+00
   1.5051000e+04   2.0000000e+00   1.0000000e+00   6.1369300e+03   4.0000000e+00
   1.5051000e+04   2.0000000e+00   1.0000000e+00   6.1371580e+03   4.0000000e+00
   1.5051000e+04   2.0000000e+00   1.0000000e+00   6.1374140e+03   4.0000000e+00
   1.5051000e+04   2.0000000e+00   1.0000000e+00   6.1380400e+03   4.0000000e+00
   1.5051000e+04   2.0000000e+00   1.0000000e+00   6.1385550e+03   4.0000000e+00
   1.5051000e+04   2.0000000e+00   1.0000000e+00   6.1704760e+03   5.0000000e+00
   1.5051000e+04   2.0000000e+00   1.0000000e+00   6.2686020e+03   1.0000000e+00
   1.5051000e+04   2.0000000e+00   1.0000000e+00   6.2708670e+03   4.0000000e+00
   1.5051000e+04   2.0000000e+00   1.0000000e+00   6.2761250e+03   4.0000000e+00
   1.5051000e+04   2.0000000e+00   1.0000000e+00   6.2768710e+03   4.0000000e+00
   1.5051000e+04   2.0000000e+00   1.0000000e+00   6.2771950e+03   4.0000000e+00
   1.5051000e+04   2.0000000e+00   1.0000000e+00   6.2777920e+03   4.0000000e+00
   1.5051000e+04   2.0000000e+00   1.0000000e+00   6.2784160e+03   4.0000000e+00
   1.5051000e+04   2.0000000e+00   1.0000000e+00   6.2794390e+03   4.0000000e+00
   1.5051000e+04   2.0000000e+00   1.0000000e+00   6.2803450e+03   4.0000000e+00
   1.5051000e+04   2.0000000e+00   1.0000000e+00   6.2807800e+03   4.0000000e+00
   1.5051000e+04   2.0000000e+00   1.0000000e+00   6.2818890e+03   4.0000000e+00
   1.5051000e+04   2.0000000e+00   1.0000000e+00   6.2821880e+03   4.0000000e+00
   1.5051000e+04   2.0000000e+00   1.0000000e+00   6.2825570e+03   4.0000000e+00
   1.5051000e+04   2.0000000e+00   1.0000000e+00   6.2828180e+03   4.0000000e+00
   1.5051000e+04   2.0000000e+00   1.0000000e+00   6.2832180e+03   4.0000000e+00
   1.5051000e+04   2.0000000e+00   1.0000000e+00   6.2836220e+03   4.0000000e+00
   1.5051000e+04   2.0000000e+00   1.0000000e+00   6.2849300e+03   4.0000000e+00
   1.5051000e+04   2.0000000e+00   1.0000000e+00   6.2850460e+03   4.0000000e+00
   1.5051000e+04   2.0000000e+00   1.0000000e+00   6.2851580e+03   4.0000000e+00
   1.5051000e+04   2.0000000e+00   1.0000000e+00   6.2855280e+03   4.0000000e+00
   1.5051000e+04   2.0000000e+00   1.0000000e+00   6.2857580e+03   4.0000000e+00
   1.5051000e+04   2.0000000e+00   1.0000000e+00   6.2859790e+03   4.0000000e+00
   1.5051000e+04   2.0000000e+00   1.0000000e+00   6.2863840e+03   4.0000000e+00
   1.5051000e+04   2.0000000e+00   1.0000000e+00   6.2866390e+03   4.0000000e+00
   1.5051000e+04   2.0000000e+00   1.0000000e+00   6.2873280e+03   4.0000000e+00
   1.5051000e+04   2.0000000e+00   1.0000000e+00   6.2879270e+03   4.0000000e+00
   1.5051000e+04   2.0000000e+00   1.0000000e+00   6.3286030e+03   5.0000000e+00
   1.5051000e+04   2.0000000e+00   1.0000000e+00   6.4686050e+03   1.0000000e+00
   1.5051000e+04   2.0000000e+00   1.0000000e+00   6.4704930e+03   4.0000000e+00
   1.5051000e+04   2.0000000e+00   1.0000000e+00   6.4710560e+03   4.0000000e+00
   1.5051000e+04   2.0000000e+00   1.0000000e+00   6.4715700e+03   4.0000000e+00
   1.5051000e+04   2.0000000e+00   1.0000000e+00   6.4727360e+03   4.0000000e+00
   1.5051000e+04   2.0000000e+00   1.0000000e+00   6.4736340e+03   4.0000000e+00
   1.5051000e+04   2.0000000e+00   1.0000000e+00   6.4742720e+03   4.0000000e+00
   1.5051000e+04   2.0000000e+00   1.0000000e+00   6.4750130e+03   4.0000000e+00
   1.5051000e+04   2.0000000e+00   1.0000000e+00   6.4758550e+03   4.0000000e+00
   1.5051000e+04   2.0000000e+00   1.0000000e+00   6.4770580e+03   4.0000000e+00
   1.5051000e+04   2.0000000e+00   1.0000000e+00   6.4784960e+03   4.0000000e+00
   1.5051000e+04   2.0000000e+00   1.0000000e+00   6.4787930e+03   4.0000000e+00
   1.5051000e+04   2.0000000e+00   1.0000000e+00   6.4790570e+03   4.0000000e+00
   1.5051000e+04   2.0000000e+00   1.0000000e+00   6.4793750e+03   4.0000000e+00
   1.5051000e+04   2.0000000e+00   1.0000000e+00   6.4798480e+03   4.0000000e+00
   1.5051000e+04   2.0000000e+00   1.0000000e+00   6.4810180e+03   4.0000000e+00
   1.5051000e+04   2.0000000e+00   1.0000000e+00   6.4813140e+03   4.0000000e+00
   1.5051000e+04   2.0000000e+00   1.0000000e+00   6.4814410e+03   4.0000000e+00
   1.5051000e+04   2.0000000e+00   1.0000000e+00   6.4818140e+03   4.0000000e+00
   1.5051000e+04   2.0000000e+00   1.0000000e+00   6.4820190e+03   4.0000000e+00
   1.5051000e+04   2.0000000e+00   1.0000000e+00   6.4826240e+03   4.0000000e+00
   1.5051000e+04   2.0000000e+00   1.0000000e+00   6.4828570e+03   4.0000000e+00
   1.5051000e+04   2.0000000e+00   1.0000000e+00   6.4832980e+03   4.0000000e+00
   1.5051000e+04   2.0000000e+00   1.0000000e+00   6.4834510e+03   4.0000000e+00
   1.5051000e+04   2.0000000e+00   1.0000000e+00   6.4841190e+03   4.0000000e+00
   1.5051000e+04   2.0000000e+00   1.0000000e+00   6.4845610e+03   4.0000000e+00
   1.5051000e+04   2.0000000e+00   1.0000000e+00   6.4849670e+03   4.0000000e+00
   1.5051000e+04   2.0000000e+00   1.0000000e+00   6.4854750e+03   4.0000000e+00
   1.5051000e+04   2.0000000e+00   1.0000000e+00   6.5246060e+03   5.0000000e+00
   1.5051000e+04   2.0000000e+00   1.0000000e+00   6.6882420e+03   1.0000000e+00
   1.5051000e+04   2.0000000e+00   1.0000000e+00   6.6904980e+03   4.0000000e+00
   1.5051000e+04   2.0000000e+00   1.0000000e+00   6.6997450e+03   4.0000000e+00
   1.5051000e+04   2.0000000e+00   1.0000000e+00   6.7011630e+03   4.0000000e+00
   1.5051000e+04   2.0000000e+00   1.0000000e+00   6.7015440e+03   4.0000000e+00
   1.5051000e+04   2.0000000e+00   1.0000000e+00   6.7021360e+03   4.0000000e+00
   1.5051000e+04   2.0000000e+00   1.0000000e+00   6.7028890e+03   4.0000000e+00
   1.5051000e+04   2.0000000e+00   1.0000000e+00   6.7038590e+03   4.0000000e+00
   1.5051000e+04   2.0000000e+00   1.0000000e+00   6.7052470e+03   4.0000000e+00
   1.5051000e+04   2.0000000e+00   1.0000000e+00   6.7054790e+03   4.0000000e+00
   1.5051000e+04   2.0000000e+00   1.0000000e+00   6.7057890e+03   4.0000000e+00
   1.5051000e+04   2.0000000e+00   1.0000000e+00   6.7061910e+03   4.0000000e+00
   1.5051000e+04   2.0000000e+00   1.0000000e+00   6.7076200e+03   4.0000000e+00
   1.5051000e+04   2.0000000e+00   1.0000000e+00   6.7079250e+03   4.0000000e+00
   1.5051000e+04   2.0000000e+00   1.0000000e+00   6.7082990e+03   4.0000000e+00
   1.5051000e+04   2.0000000e+00   1.0000000e+00   6.7085670e+03   4.0000000e+00
   1.5051000e+04   2.0000000e+00   1.0000000e+00   6.7092360e+03   4.0000000e+00
   1.5051000e+04   2.0000000e+00   1.0000000e+00   6.7095210e+03   4.0000000e+00
   1.5051000e+04   2.0000000e+00   1.0000000e+00   6.7101480e+03   4.0000000e+00
   1.5051000e+04   2.0000000e+00   1.0000000e+00   6.7103470e+03   4.0000000e+00
   1.5051000e+04   2.0000000e+00   1.0000000e+00   6.7105780e+03   4.0000000e+00
   1.5051000e+04   2.0000000e+00   1.0000000e+00   6.7402430e+03   4.0000000e+00
   1.5051000e+04   2.0000000e+00   1.0000000e+00   6.7482430e+03   5.0000000e+00
   1.5051000e+04   2.0000000e+00   1.0000000e+00   6.8842300e+03   1.0000000e+00
   1.5051000e+04   2.0000000e+00   1.0000000e+00   6.8881540e+03   4.0000000e+00
   1.5051000e+04   2.0000000e+00   1.0000000e+00   6.8887500e+03   4.0000000e+00
   1.5051000e+04   2.0000000e+00   1.0000000e+00   6.8890440e+03   4.0000000e+00
   1.5051000e+04   2.0000000e+00   1.0000000e+00   6.8894450e+03   4.0000000e+00
   1.5051000e+04   2.0000000e+00   1.0000000e+00   6.8902280e+03   4.0000000e+00
   1.5051000e+04   2.0000000e+00   1.0000000e+00   6.8909080e+03   4.0000000e+00
   1.5051000e+04   2.0000000e+00   1.0000000e+00   6.8916380e+03   4.0000000e+00
   1.5051000e+04   2.0000000e+00   1.0000000e+00   6.8927280e+03   4.0000000e+00
   1.5051000e+04   2.0000000e+00   1.0000000e+00   6.8943720e+03   4.0000000e+00
   1.5051000e+04   2.0000000e+00   1.0000000e+00   6.8946140e+03   4.0000000e+00
   1.5051000e+04   2.0000000e+00   1.0000000e+00   6.8948040e+03   4.0000000e+00
   1.5051000e+04   2.0000000e+00   1.0000000e+00   6.8951320e+03   4.0000000e+00
   1.5051000e+04   2.0000000e+00   1.0000000e+00   6.8967250e+03   4.0000000e+00
   1.5051000e+04   2.0000000e+00   1.0000000e+00   6.8970070e+03   4.0000000e+00
   1.5051000e+04   2.0000000e+00   1.0000000e+00   6.8972800e+03   4.0000000e+00
   1.5051000e+04   2.0000000e+00   1.0000000e+00   6.8975400e+03   4.0000000e+00
   1.5051000e+04   2.0000000e+00   1.0000000e+00   6.8979100e+03   4.0000000e+00
   1.5051000e+04   2.0000000e+00   1.0000000e+00   6.8985130e+03   4.0000000e+00
   1.5051000e+04   2.0000000e+00   1.0000000e+00   6.8987650e+03   4.0000000e+00
   1.5051000e+04   2.0000000e+00   1.0000000e+00   6.8993920e+03   4.0000000e+00
   1.5051000e+04   2.0000000e+00   1.0000000e+00   6.8996700e+03   4.0000000e+00
   1.5051000e+04   2.0000000e+00   1.0000000e+00   6.9001880e+03   4.0000000e+00
   1.5051000e+04   2.0000000e+00   1.0000000e+00   6.9009530e+03   4.0000000e+00
   1.5051000e+04   2.0000000e+00   1.0000000e+00   6.9014900e+03   4.0000000e+00
   1.5051000e+04   2.0000000e+00   1.0000000e+00   6.9017950e+03   4.0000000e+00
   1.5051000e+04   2.0000000e+00   1.0000000e+00   6.9019930e+03   4.0000000e+00
   1.5051000e+04   2.0000000e+00   1.0000000e+00   6.9332310e+03   5.0000000e+00
   1.5051000e+04   2.0000000e+00   1.0000000e+00   7.0163460e+03   1.0000000e+00
   1.5051000e+04   2.0000000e+00   1.0000000e+00   7.0184860e+03   4.0000000e+00
   1.5051000e+04   2.0000000e+00   1.0000000e+00   7.0235280e+03   4.0000000e+00
   1.5051000e+04   2.0000000e+00   1.0000000e+00   7.0244340e+03   4.0000000e+00
   1.5051000e+04   2.0000000e+00   1.0000000e+00   7.0247600e+03   4.0000000e+00
   1.5051000e+04   2.0000000e+00   1.0000000e+00   7.0254280e+03   4.0000000e+00
   1.5051000e+04   2.0000000e+00   1.0000000e+00   7.0263530e+03   4.0000000e+00
   1.5051000e+04   2.0000000e+00   1.0000000e+00   7.0278470e+03   4.0000000e+00
   1.5051000e+04   2.0000000e+00   1.0000000e+00   7.0284350e+03   4.0000000e+00
   1.5051000e+04   2.0000000e+00   1.0000000e+00   7.0296320e+03   4.0000000e+00
   1.5051000e+04   2.0000000e+00   1.0000000e+00   7.0299460e+03   4.0000000e+00
   1.5051000e+04   2.0000000e+00   1.0000000e+00   7.0302660e+03   4.0000000e+00
   1.5051000e+04   2.0000000e+00   1.0000000e+00   7.0305190e+03   4.0000000e+00
   1.5051000e+04   2.0000000e+00   1.0000000e+00   7.0308100e+03   4.0000000e+00
   1.5051000e+04   2.0000000e+00   1.0000000e+00   7.0318540e+03   4.0000000e+00
   1.5051000e+04   2.0000000e+00   1.0000000e+00   7.0322500e+03   4.0000000e+00
   1.5051000e+04   2.0000000e+00   1.0000000e+00   7.0325590e+03   4.0000000e+00
   1.5051000e+04   2.0000000e+00   1.0000000e+00   7.0332760e+03   4.0000000e+00
   1.5051000e+04   2.0000000e+00   1.0000000e+00   7.0681940e+03   4.0000000e+00
   1.5051000e+04   2.0000000e+00   1.0000000e+00   7.0753470e+03   5.0000000e+00
   1.5051000e+04   2.0000000e+00   1.0000000e+00   7.1163480e+03   1.0000000e+00
   1.5051000e+04   2.0000000e+00   1.0000000e+00   7.1190630e+03   4.0000000e+00
   1.5051000e+04   2.0000000e+00   1.0000000e+00   7.1203840e+03   4.0000000e+00
   1.5051000e+04   2.0000000e+00   1.0000000e+00   7.1206460e+03   4.0000000e+00
   1.5051000e+04   2.0000000e+00   1.0000000e+00   7.1213610e+03   4.0000000e+00
   1.5051000e+04   2.0000000e+00   1.0000000e+00   7.1222480e+03   4.0000000e+00
   1.5051000e+04   2.0000000e+00   1.0000000e+00   7.1235150e+03   4.0000000e+00
   1.5051000e+04   2.0000000e+00   1.0000000e+00   7.1237620e+03   4.0000000e+00
   1.5051000e+04   2.0000000e+00   1.0000000e+00   7.1241580e+03   4.0000000e+00
   1.5051000e+04   2.0000000e+00   1.0000000e+00   7.1254930e+03   4.0000000e+00
   1.5051000e+04   2.0000000e+00   1.0000000e+00   7.1258200e+03   4.0000000e+00
   1.5051000e+04   2.0000000e+00   1.0000000e+00   7.1261990e+03   4.0000000e+00
   1.5051000e+04   2.0000000e+00   1.0000000e+00   7.1268370e+03   4.0000000e+00
   1.5051000e+04   2.0000000e+00   1.0000000e+00   7.1281010e+03   4.0000000e+00
   1.5051000e+04   2.0000000e+00   1.0000000e+00   7.1284480e+03   4.0000000e+00
   1.5051000e+04   2.0000000e+00   1.0000000e+00   7.1286520e+03   4.0000000e+00
   1.5051000e+04   2.0000000e+00   1.0000000e+00   7.1289400e+03   4.0000000e+00
   1.5051000e+04   2.0000000e+00   1.0000000e+00   7.1293290e+03   4.0000000e+00
   1.5051000e+04   2.0000000e+00   1.0000000e+00   7.1299430e+03   4.0000000e+00
   1.5051000e+04   2.0000000e+00   1.0000000e+00   7.1301990e+03   4.0000000e+00
   1.5051000e+04   2.0000000e+00   1.0000000e+00   7.1306440e+03   4.0000000e+00
   1.5051000e+04   2.0000000e+00   1.0000000e+00   7.1312300e+03   4.0000000e+00
   1.5051000e+04   2.0000000e+00   1.0000000e+00   7.1315330e+03   4.0000000e+00
   1.5051000e+04   2.0000000e+00   1.0000000e+00   7.1319570e+03   4.0000000e+00
   1.5051000e+04   2.0000000e+00   1.0000000e+00   7.1793490e+03   5.0000000e+00
   1.5051000e+04   2.0000000e+00   1.0000000e+00             Inf   6.0000000e+00
   1.5051000e+04   2.0000000e+00   3.0000000e+00   1.9141500e+02   3.0000000e+00
   1.5051000e+04   2.0000000e+00   3.0000000e+00   1.9104800e+02   4.0000000e+00
   1.5051000e+04   2.0000000e+00   3.0000000e+00   1.9119200e+02   4.0000000e+00
   1.5051000e+04   2.0000000e+00   3.0000000e+00   1.9200800e+02   4.0000000e+00
   1.5051000e+04   2.0000000e+00   3.0000000e+00   1.9492400e+02   4.0000000e+00
   1.5051000e+04   2.0000000e+00   3.0000000e+00   1.9581200e+02   4.0000000e+00
   1.5051000e+04   2.0000000e+00   3.0000000e+00   1.9785200e+02   4.0000000e+00
   1.5051000e+04   2.0000000e+00   3.0000000e+00   1.9862200e+02   4.0000000e+00
   1.5051000e+04   2.0000000e+00   3.0000000e+00   1.9984700e+02   4.0000000e+00
   1.5051000e+04   2.0000000e+00   3.0000000e+00   2.0018600e+02   4.0000000e+00
   1.5051000e+04   2.0000000e+00   3.0000000e+00   2.0043200e+02   4.0000000e+00
   1.5051000e+04   2.0000000e+00   3.0000000e+00   2.0087700e+02   4.0000000e+00
   1.5051000e+04   2.0000000e+00   3.0000000e+00   2.0166000e+02   4.0000000e+00
   1.5051000e+04   2.0000000e+00   3.0000000e+00   2.0290600e+02   4.0000000e+00
   1.5051000e+04   2.0000000e+00   3.0000000e+00   2.0325400e+02   4.0000000e+00
   1.5051000e+04   2.0000000e+00   3.0000000e+00   2.0359900e+02   4.0000000e+00
   1.5051000e+04   2.0000000e+00   3.0000000e+00   2.0385400e+02   4.0000000e+00
   1.5051000e+04   2.0000000e+00   3.0000000e+00   2.0435000e+02   4.0000000e+00
   1.5051000e+04   2.0000000e+00   3.0000000e+00   2.0453600e+02   4.0000000e+00
   1.5051000e+04   2.0000000e+00   3.0000000e+00   2.0503300e+02   4.0000000e+00
   1.5051000e+04   2.0000000e+00   3.0000000e+00   2.0592800e+02   4.0000000e+00
   1.5051000e+04   2.0000000e+00   3.0000000e+00   2.0640400e+02   4.0000000e+00
   1.5051000e+04   2.0000000e+00   3.0000000e+00   2.0673900e+02   4.0000000e+00
   1.5051000e+04   2.0000000e+00   3.0000000e+00   2.0762200e+02   4.0000000e+00
   1.5051000e+04   2.0000000e+00   3.0000000e+00   2.0778900e+02   4.0000000e+00
   1.5051000e+04   2.0000000e+00   3.0000000e+00   2.0811600e+02   4.0000000e+00
   1.5051000e+04   2.0000000e+00   3.0000000e+00   2.0838800e+02   4.0000000e+00
   1.5051000e+04   2.0000000e+00   3.0000000e+00   2.0874700e+02   4.0000000e+00
   1.5051000e+04   2.0000000e+00   3.0000000e+00   2.0893800e+02   4.0000000e+00
   1.5051000e+04   2.0000000e+00   3.0000000e+00   2.1077400e+02   4.0000000e+00
   1.5051000e+04   2.0000000e+00   3.0000000e+00   2.1225100e+02   4.0000000e+00
   1.5051000e+04   2.0000000e+00   3.0000000e+00   2.1271000e+02   4.0000000e+00
   1.5051000e+04   2.0000000e+00   3.0000000e+00   2.1355300e+02   4.0000000e+00
   1.5051000e+04   2.0000000e+00   3.0000000e+00   2.1574000e+02   4.0000000e+00
   1.5051000e+04   2.0000000e+00   3.0000000e+00   2.1622800e+02   4.0000000e+00
   1.5051000e+04   2.0000000e+00   3.0000000e+00   2.1723600e+02   4.0000000e+00
   1.5051000e+04   2.0000000e+00   3.0000000e+00   2.1815600e+02   4.0000000e+00
   1.5051000e+04   2.0000000e+00   3.0000000e+00   2.1856600e+02   4.0000000e+00
   1.5051000e+04   2.0000000e+00   3.0000000e+00   2.1899700e+02   4.0000000e+00
   1.5051000e+04   2.0000000e+00   3.0000000e+00   2.1998500e+02   4.0000000e+00
   1.5051000e+04   2.0000000e+00   3.0000000e+00   2.2213800e+02   4.0000000e+00
   1.5051000e+04   2.0000000e+00   3.0000000e+00   2.2251700e+02   4.0000000e+00
   1.5051000e+04   2.0000000e+00   3.0000000e+00   2.2340000e+02   4.0000000e+00
   1.5051000e+04   2.0000000e+00   3.0000000e+00   2.4277300e+02   4.0000000e+00
   1.5051000e+04   2.0000000e+00   3.0000000e+00   2.4310600e+02   4.0000000e+00
   1.5051000e+04   2.0000000e+00   3.0000000e+00   2.5011100e+02   4.0000000e+00
   1.5051000e+04   2.0000000e+00   3.0000000e+00   2.5051100e+02   4.0000000e+00
   1.5051000e+04   2.0000000e+00   3.0000000e+00   2.5135400e+02   4.0000000e+00
   1.5051000e+04   2.0000000e+00   3.0000000e+00   2.5541600e+02   5.0000000e+00
   1.5051000e+04   2.0000000e+00   3.0000000e+00   4.1075500e+02   3.0000000e+00
   1.5051000e+04   2.0000000e+00   3.0000000e+00   4.1806600e+02   4.0000000e+00
   1.5051000e+04   2.0000000e+00   3.0000000e+00   4.1954000e+02   4.0000000e+00
   1.5051000e+04   2.0000000e+00   3.0000000e+00   4.2017700e+02   4.0000000e+00
   1.5051000e+04   2.0000000e+00   3.0000000e+00   4.2089200e+02   4.0000000e+00
   1.5051000e+04   2.0000000e+00   3.0000000e+00   4.2124900e+02   4.0000000e+00
   1.5051000e+04   2.0000000e+00   3.0000000e+00   4.2221800e+02   4.0000000e+00
   1.5051000e+04   2.0000000e+00   3.0000000e+00   4.2268500e+02   4.0000000e+00
   1.5051000e+04   2.0000000e+00   3.0000000e+00   4.2291600e+02   4.0000000e+00
   1.5051000e+04   2.0000000e+00   3.0000000e+00   4.2395200e+02   4.0000000e+00
   1.5051000e+04   2.0000000e+00   3.0000000e+00   4.2435300e+02   4.0000000e+00
   1.5051000e+04   2.0000000e+00   3.0000000e+00   4.2452200e+02   4.0000000e+00
   1.5051000e+04   2.0000000e+00   3.0000000e+00   4.2484800e+02   4.0000000e+00
   1.5051000e+04   2.0000000e+00   3.0000000e+00   4.2510600e+02   4.0000000e+00
   1.5051000e+04   2.0000000e+00   3.0000000e+00   4.2541400e+02   4.0000000e+00
   1.5051000e+04   2.0000000e+00   3.0000000e+00   4.2576500e+02   4.0000000e+00
   1.5051000e+04   2.0000000e+00   3.0000000e+00   4.2606100e+02   4.0000000e+00
   1.5051000e+04   2.0000000e+00   3.0000000e+00   4.2654800e+02   4.0000000e+00
   1.5051000e+04   2.0000000e+00   3.0000000e+00   4.2678700e+02   4.0000000e+00
   1.5051000e+04   2.0000000e+00   3.0000000e+00   4.2785300e+02   4.0000000e+00
   1.5051000e+04   2.0000000e+00   3.0000000e+00   4.2813100e+02   4.0000000e+00
   1.5051000e+04   2.0000000e+00   3.0000000e+00   4.2873600e+02   4.0000000e+00
   1.5051000e+04   2.0000000e+00   3.0000000e+00   4.2916700e+02   4.0000000e+00
   1.5051000e+04   2.0000000e+00   3.0000000e+00   4.2943400e+02   4.0000000e+00
   1.5051000e+04   2.0000000e+00   3.0000000e+00   4.2973800e+02   4.0000000e+00
   1.5051000e+04   2.0000000e+00   3.0000000e+00   4.3009900e+02   4.0000000e+00
   1.5051000e+04   2.0000000e+00   3.0000000e+00   4.3042800e+02   4.0000000e+00
   1.5051000e+04   2.0000000e+00   3.0000000e+00   4.3064200e+02   4.0000000e+00
   1.5051000e+04   2.0000000e+00   3.0000000e+00   4.3098000e+02   4.0000000e+00
   1.5051000e+04   2.0000000e+00   3.0000000e+00   4.3131000e+02   4.0000000e+00
   1.5051000e+04   2.0000000e+00   3.0000000e+00   4.3186800e+02   4.0000000e+00
   1.5051000e+04   2.0000000e+00   3.0000000e+00   4.3213900e+02   4.0000000e+00
   1.5051000e+04   2.0000000e+00   3.0000000e+00   4.3232200e+02   4.0000000e+00
   1.5051000e+04   2.0000000e+00   3.0000000e+00   4.3263100e+02   4.0000000e+00
   1.5051000e+04   2.0000000e+00   3.0000000e+00   4.3298100e+02   4.0000000e+00
   1.5051000e+04   2.0000000e+00   3.0000000e+00   4.3336200e+02   4.0000000e+00
   1.5051000e+04   2.0000000e+00   3.0000000e+00   4.3377200e+02   4.0000000e+00
   1.5051000e+04   2.0000000e+00   3.0000000e+00   4.3446600e+02   4.0000000e+00
   1.5051000e+04   2.0000000e+00   3.0000000e+00   4.3863200e+02   4.0000000e+00
   1.5051000e+04   2.0000000e+00   3.0000000e+00   4.6875600e+02   5.0000000e+00
   1.5051000e+04   2.0000000e+00   3.0000000e+00   6.2920900e+02   3.0000000e+00
   1.5051000e+04   2.0000000e+00   3.0000000e+00   6.2488700e+02   4.0000000e+00
   1.5051000e+04   2.0000000e+00   3.0000000e+00   6.2531500e+02   4.0000000e+00
   1.5051000e+04   2.0000000e+00   3.0000000e+00   6.2601200e+02   4.0000000e+00
   1.5051000e+04   2.0000000e+00   3.0000000e+00   6.3686000e+02   4.0000000e+00
   1.5051000e+04   2.0000000e+00   3.0000000e+00   6.3735100e+02   4.0000000e+00
   1.5051000e+04   2.0000000e+00   3.0000000e+00   6.3786500e+02   4.0000000e+00
   1.5051000e+04   2.0000000e+00   3.0000000e+00   6.3845300e+02   4.0000000e+00
   1.5051000e+04   2.0000000e+00   3.0000000e+00   6.3914900e+02   4.0000000e+00
   1.5051000e+04   2.0000000e+00   3.0000000e+00   6.3973800e+02   4.0000000e+00
   1.5051000e+04   2.0000000e+00   3.0000000e+00   6.4048300e+02   4.0000000e+00
   1.5051000e+04   2.0000000e+00   3.0000000e+00   6.4072700e+02   4.0000000e+00
   1.5051000e+04   2.0000000e+00   3.0000000e+00   6.4117100e+02   4.0000000e+00
   1.5051000e+04   2.0000000e+00   3.0000000e+00   6.4237200e+02   4.0000000e+00
   1.5051000e+04   2.0000000e+00   3.0000000e+00   6.4268400e+02   4.0000000e+00
   1.5051000e+04   2.0000000e+00   3.0000000e+00   6.4294200e+02   4.0000000e+00
   1.5051000e+04   2.0000000e+00   3.0000000e+00   6.4327000e+02   4.0000000e+00
   1.5051000e+04   2.0000000e+00   3.0000000e+00   6.4363300e+02   4.0000000e+00
   1.5051000e+04   2.0000000e+00   3.0000000e+00   6.4385100e+02   4.0000000e+00
   1.5051000e+04   2.0000000e+00   3.0000000e+00   6.4414700e+02   4.0000000e+00
   1.5051000e+04   2.0000000e+00   3.0000000e+00   6.4439200e+02   4.0000000e+00
   1.5051000e+04   2.0000000e+00   3.0000000e+00   6.4560800e+02   4.0000000e+00
   1.5051000e+04   2.0000000e+00   3.0000000e+00   6.4600500e+02   4.0000000e+00
   1.5051000e+04   2.0000000e+00   3.0000000e+00   6.4627800e+02   4.0000000e+00
   1.5051000e+04   2.0000000e+00   3.0000000e+00   6.4677800e+02   4.0000000e+00
   1.5051000e+04   2.0000000e+00   3.0000000e+00   6.4705700e+02   4.0000000e+00
   1.5051000e+04   2.0000000e+00   3.0000000e+00   6.4737700e+02   4.0000000e+00
   1.5051000e+04   2.0000000e+00   3.0000000e+00   6.4764600e+02   4.0000000e+00
   1.5051000e+04   2.0000000e+00   3.0000000e+00   6.4805800e+02   4.0000000e+00
   1.5051000e+04   2.0000000e+00   3.0000000e+00   6.4876700e+02   4.0000000e+00
   1.5051000e+04   2.0000000e+00   3.0000000e+00   6.4899200e+02   4.0000000e+00
   1.5051000e+04   2.0000000e+00   3.0000000e+00   6.4925000e+02   4.0000000e+00
   1.5051000e+04   2.0000000e+00   3.0000000e+00   6.4948200e+02   4.0000000e+00
   1.5051000e+04   2.0000000e+00   3.0000000e+00   6.5039900e+02   4.0000000e+00
   1.5051000e+04   2.0000000e+00   3.0000000e+00   6.5112800e+02   4.0000000e+00
   1.5051000e+04   2.0000000e+00   3.0000000e+00   6.5179400e+02   4.0000000e+00
   1.5051000e+04   2.0000000e+00   3.0000000e+00   6.5212100e+02   4.0000000e+00
   1.5051000e+04   2.0000000e+00   3.0000000e+00   6.5234200e+02   4.0000000e+00
   1.5051000e+04   2.0000000e+00   3.0000000e+00   6.5272100e+02   4.0000000e+00
   1.5051000e+04   2.0000000e+00   3.0000000e+00   6.5411800e+02   4.0000000e+00
   1.5051000e+04   2.0000000e+00   3.0000000e+00   6.5509800e+02   4.0000000e+00
   1.5051000e+04   2.0000000e+00   3.0000000e+00   6.5559500e+02   4.0000000e+00
   1.5051000e+04   2.0000000e+00   3.0000000e+00   6.8397100e+02   4.0000000e+00
   1.5051000e+04   2.0000000e+00   3.0000000e+00   6.8438400e+02   4.0000000e+00
   1.5051000e+04   2.0000000e+00   3.0000000e+00   6.8523600e+02   4.0000000e+00
   1.5051000e+04   2.0000000e+00   3.0000000e+00   6.9021000e+02   5.0000000e+00
   1.5051000e+04   2.0000000e+00   3.0000000e+00   7.2621000e+02   3.0000000e+00
   1.5051000e+04   2.0000000e+00   3.0000000e+00   7.3326400e+02   4.0000000e+00
   1.5051000e+04   2.0000000e+00   3.0000000e+00   7.3426300e+02   4.0000000e+00
   1.5051000e+04   2.0000000e+00   3.0000000e+00   7.3473700e+02   4.0000000e+00
   1.5051000e+04   2.0000000e+00   3.0000000e+00   7.3552600e+02   4.0000000e+00
   1.5051000e+04   2.0000000e+00   3.0000000e+00   7.3620600e+02   4.0000000e+00
   1.5051000e+04   2.0000000e+00   3.0000000e+00   7.3639000e+02   4.0000000e+00
   1.5051000e+04   2.0000000e+00   3.0000000e+00   7.3742800e+02   4.0000000e+00
   1.5051000e+04   2.0000000e+00   3.0000000e+00   7.3793100e+02   4.0000000e+00
   1.5051000e+04   2.0000000e+00   3.0000000e+00   7.3817000e+02   4.0000000e+00
   1.5051000e+04   2.0000000e+00   3.0000000e+00   7.3858900e+02   4.0000000e+00
   1.5051000e+04   2.0000000e+00   3.0000000e+00   7.3966000e+02   4.0000000e+00
   1.5051000e+04   2.0000000e+00   3.0000000e+00   7.4013900e+02   4.0000000e+00
   1.5051000e+04   2.0000000e+00   3.0000000e+00   7.4044700e+02   4.0000000e+00
   1.5051000e+04   2.0000000e+00   3.0000000e+00   7.4071300e+02   4.0000000e+00
   1.5051000e+04   2.0000000e+00   3.0000000e+00   7.4112100e+02   4.0000000e+00
   1.5051000e+04   2.0000000e+00   3.0000000e+00   7.4141400e+02   4.0000000e+00
   1.5051000e+04   2.0000000e+00   3.0000000e+00   7.4267700e+02   4.0000000e+00
   1.5051000e+04   2.0000000e+00   3.0000000e+00   7.4309300e+02   4.0000000e+00
   1.5051000e+04   2.0000000e+00   3.0000000e+00   7.4333000e+02   4.0000000e+00
   1.5051000e+04   2.0000000e+00   3.0000000e+00   7.4407700e+02   4.0000000e+00
   1.5051000e+04   2.0000000e+00   3.0000000e+00   7.4434700e+02   4.0000000e+00
   1.5051000e+04   2.0000000e+00   3.0000000e+00   7.4488800e+02   4.0000000e+00
   1.5051000e+04   2.0000000e+00   3.0000000e+00   7.4612800e+02   4.0000000e+00
   1.5051000e+04   2.0000000e+00   3.0000000e+00   7.4654000e+02   4.0000000e+00
   1.5051000e+04   2.0000000e+00   3.0000000e+00   7.4668300e+02   4.0000000e+00
   1.5051000e+04   2.0000000e+00   3.0000000e+00   7.4691800e+02   4.0000000e+00
   1.5051000e+04   2.0000000e+00   3.0000000e+00   7.4733400e+02   4.0000000e+00
   1.5051000e+04   2.0000000e+00   3.0000000e+00   7.4772000e+02   4.0000000e+00
   1.5051000e+04   2.0000000e+00   3.0000000e+00   7.4799700e+02   4.0000000e+00
   1.5051000e+04   2.0000000e+00   3.0000000e+00   7.4825300e+02   4.0000000e+00
   1.5051000e+04   2.0000000e+00   3.0000000e+00   7.4883800e+02   4.0000000e+00
   1.5051000e+04   2.0000000e+00   3.0000000e+00   7.4991100e+02   4.0000000e+00
   1.5051000e+04   2.0000000e+00   3.0000000e+00   7.5038500e+02   4.0000000e+00
   1.5051000e+04   2.0000000e+00   3.0000000e+00   7.6482000e+02   4.0000000e+00
   1.5051000e+04   2.0000000e+00   3.0000000e+00   7.7521100e+02   5.0000000e+00
   1.5051000e+04   2.0000000e+00   3.0000000e+00   1.0534310e+03   3.0000000e+00
   1.5051000e+04   2.0000000e+00   3.0000000e+00   1.0608370e+03   4.0000000e+00
   1.5051000e+04   2.0000000e+00   3.0000000e+00   1.0617970e+03   4.0000000e+00
   1.5051000e+04   2.0000000e+00   3.0000000e+00   1.0625410e+03   4.0000000e+00
   1.5051000e+04   2.0000000e+00   3.0000000e+00   1.0632410e+03   4.0000000e+00
   1.5051000e+04   2.0000000e+00   3.0000000e+00   1.0644060e+03   4.0000000e+00
   1.5051000e+04   2.0000000e+00   3.0000000e+00   1.0653850e+03   4.0000000e+00
   1.5051000e+04   2.0000000e+00   3.0000000e+00   1.0657980e+03   4.0000000e+00
   1.5051000e+04   2.0000000e+00   3.0000000e+00   1.0670570e+03   4.0000000e+00
   1.5051000e+04   2.0000000e+00   3.0000000e+00   1.0688420e+03   4.0000000e+00
   1.5051000e+04   2.0000000e+00   3.0000000e+00   1.0692410e+03   4.0000000e+00
   1.5051000e+04   2.0000000e+00   3.0000000e+00   1.0697560e+03   4.0000000e+00
   1.5051000e+04   2.0000000e+00   3.0000000e+00   1.0711570e+03   4.0000000e+00
   1.5051000e+04   2.0000000e+00   3.0000000e+00   1.0715960e+03   4.0000000e+00
   1.5051000e+04   2.0000000e+00   3.0000000e+00   1.0717610e+03   4.0000000e+00
   1.5051000e+04   2.0000000e+00   3.0000000e+00   1.0721060e+03   4.0000000e+00
   1.5051000e+04   2.0000000e+00   3.0000000e+00   1.0723280e+03   4.0000000e+00
   1.5051000e+04   2.0000000e+00   3.0000000e+00   1.0725580e+03   4.0000000e+00
   1.5051000e+04   2.0000000e+00   3.0000000e+00   1.0728610e+03   4.0000000e+00
   1.5051000e+04   2.0000000e+00   3.0000000e+00   1.0742620e+03   4.0000000e+00
   1.5051000e+04   2.0000000e+00   3.0000000e+00   1.0746760e+03   4.0000000e+00
   1.5051000e+04   2.0000000e+00   3.0000000e+00   1.0748470e+03   4.0000000e+00
   1.5051000e+04   2.0000000e+00   3.0000000e+00   1.0751020e+03   4.0000000e+00
   1.5051000e+04   2.0000000e+00   3.0000000e+00   1.0753420e+03   4.0000000e+00
   1.5051000e+04   2.0000000e+00   3.0000000e+00   1.0755650e+03   4.0000000e+00
   1.5051000e+04   2.0000000e+00   3.0000000e+00   1.0760200e+03   4.0000000e+00
   1.5051000e+04   2.0000000e+00   3.0000000e+00   1.0763890e+03   4.0000000e+00
   1.5051000e+04   2.0000000e+00   3.0000000e+00   1.0771000e+03   4.0000000e+00
   1.5051000e+04   2.0000000e+00   3.0000000e+00   1.0776170e+03   4.0000000e+00
   1.5051000e+04   2.0000000e+00   3.0000000e+00   1.0778780e+03   4.0000000e+00
   1.5051000e+04   2.0000000e+00   3.0000000e+00   1.0781740e+03   4.0000000e+00
   1.5051000e+04   2.0000000e+00   3.0000000e+00   1.0786230e+03   4.0000000e+00
   1.5051000e+04   2.0000000e+00   3.0000000e+00   1.0790220e+03   4.0000000e+00
   1.5051000e+04   2.0000000e+00   3.0000000e+00   1.0793720e+03   4.0000000e+00
   1.5051000e+04   2.0000000e+00   3.0000000e+00   1.0797040e+03   4.0000000e+00
   1.5051000e+04   2.0000000e+00   3.0000000e+00   1.0815010e+03   4.0000000e+00
   1.5051000e+04   2.0000000e+00   3.0000000e+00   1.1144320e+03   5.0000000e+00
   1.5051000e+04   2.0000000e+00   3.0000000e+00   1.1554330e+03   3.0000000e+00
   1.5051000e+04   2.0000000e+00   3.0000000e+00   1.1456490e+03   4.0000000e+00
   1.5051000e+04   2.0000000e+00   3.0000000e+00   1.1781010e+03   4.0000000e+00
   1.5051000e+04   2.0000000e+00   3.0000000e+00   1.1791460e+03   4.0000000e+00
   1.5051000e+04   2.0000000e+00   3.0000000e+00   1.1794640e+03   4.0000000e+00
   1.5051000e+04   2.0000000e+00   3.0000000e+00   1.1799830e+03   4.0000000e+00
   1.5051000e+04   2.0000000e+00   3.0000000e+00   1.1801690e+03   4.0000000e+00
   1.5051000e+04   2.0000000e+00   3.0000000e+00   1.1808400e+03   4.0000000e+00
   1.5051000e+04   2.0000000e+00   3.0000000e+00   1.1815020e+03   4.0000000e+00
   1.5051000e+04   2.0000000e+00   3.0000000e+00   1.1823910e+03   4.0000000e+00
   1.5051000e+04   2.0000000e+00   3.0000000e+00   1.1834950e+03   4.0000000e+00
   1.5051000e+04   2.0000000e+00   3.0000000e+00   1.1845650e+03   4.0000000e+00
   1.5051000e+04   2.0000000e+00   3.0000000e+00   1.1848620e+03   4.0000000e+00
   1.5051000e+04   2.0000000e+00   3.0000000e+00   1.1853260e+03   4.0000000e+00
   1.5051000e+04   2.0000000e+00   3.0000000e+00   1.1858320e+03   4.0000000e+00
   1.5051000e+04   2.0000000e+00   3.0000000e+00   1.1868910e+03   4.0000000e+00
   1.5051000e+04   2.0000000e+00   3.0000000e+00   1.1875390e+03   4.0000000e+00
   1.5051000e+04   2.0000000e+00   3.0000000e+00   1.1878000e+03   4.0000000e+00
   1.5051000e+04   2.0000000e+00   3.0000000e+00   1.1882600e+03   4.0000000e+00
   1.5051000e+04   2.0000000e+00   3.0000000e+00   1.1885990e+03   4.0000000e+00
   1.5051000e+04   2.0000000e+00   3.0000000e+00   1.1898640e+03   4.0000000e+00
   1.5051000e+04   2.0000000e+00   3.0000000e+00   1.1903510e+03   4.0000000e+00
   1.5051000e+04   2.0000000e+00   3.0000000e+00   1.1908560e+03   4.0000000e+00
   1.5051000e+04   2.0000000e+00   3.0000000e+00   1.1911200e+03   4.0000000e+00
   1.5051000e+04   2.0000000e+00   3.0000000e+00   1.1913690e+03   4.0000000e+00
   1.5051000e+04   2.0000000e+00   3.0000000e+00   1.1917040e+03   4.0000000e+00
   1.5051000e+04   2.0000000e+00   3.0000000e+00   1.1929690e+03   4.0000000e+00
   1.5051000e+04   2.0000000e+00   3.0000000e+00   1.1933720e+03   4.0000000e+00
   1.5051000e+04   2.0000000e+00   3.0000000e+00   1.1940480e+03   4.0000000e+00
   1.5051000e+04   2.0000000e+00   3.0000000e+00   1.1944040e+03   4.0000000e+00
   1.5051000e+04   2.0000000e+00   3.0000000e+00   1.1947690e+03   4.0000000e+00
   1.5051000e+04   2.0000000e+00   3.0000000e+00   1.2194340e+03   5.0000000e+00
   1.5051000e+04   2.0000000e+00   3.0000000e+00   1.3049710e+03   3.0000000e+00
   1.5051000e+04   2.0000000e+00   3.0000000e+00   1.3337590e+03   4.0000000e+00
   1.5051000e+04   2.0000000e+00   3.0000000e+00   1.3346990e+03   4.0000000e+00
   1.5051000e+04   2.0000000e+00   3.0000000e+00   1.3353380e+03   4.0000000e+00
   1.5051000e+04   2.0000000e+00   3.0000000e+00   1.3359440e+03   4.0000000e+00
   1.5051000e+04   2.0000000e+00   3.0000000e+00   1.3369390e+03   4.0000000e+00
   1.5051000e+04   2.0000000e+00   3.0000000e+00   1.3375590e+03   4.0000000e+00
   1.5051000e+04   2.0000000e+00   3.0000000e+00   1.3381230e+03   4.0000000e+00
   1.5051000e+04   2.0000000e+00   3.0000000e+00   1.3389010e+03   4.0000000e+00
   1.5051000e+04   2.0000000e+00   3.0000000e+00   1.3396890e+03   4.0000000e+00
   1.5051000e+04   2.0000000e+00   3.0000000e+00   1.3400150e+03   4.0000000e+00
   1.5051000e+04   2.0000000e+00   3.0000000e+00   1.3407450e+03   4.0000000e+00
   1.5051000e+04   2.0000000e+00   3.0000000e+00   1.3411360e+03   4.0000000e+00
   1.5051000e+04   2.0000000e+00   3.0000000e+00   1.3414700e+03   4.0000000e+00
   1.5051000e+04   2.0000000e+00   3.0000000e+00   1.3417320e+03   4.0000000e+00
   1.5051000e+04   2.0000000e+00   3.0000000e+00   1.3649720e+03   5.0000000e+00
   1.5051000e+04   2.0000000e+00   3.0000000e+00   1.4879730e+03   3.0000000e+00
   1.5051000e+04   2.0000000e+00   3.0000000e+00   1.5089430e+03   4.0000000e+00
   1.5051000e+04   2.0000000e+00   3.0000000e+00   1.5100900e+03   4.0000000e+00
   1.5051000e+04   2.0000000e+00   3.0000000e+00   1.5104450e+03   4.0000000e+00
   1.5051000e+04   2.0000000e+00   3.0000000e+00   1.5111160e+03   4.0000000e+00
   1.5051000e+04   2.0000000e+00   3.0000000e+00   1.5123060e+03   4.0000000e+00
   1.5051000e+04   2.0000000e+00   3.0000000e+00   1.5127150e+03   4.0000000e+00
   1.5051000e+04   2.0000000e+00   3.0000000e+00   1.5131130e+03   4.0000000e+00
   1.5051000e+04   2.0000000e+00   3.0000000e+00   1.5137830e+03   4.0000000e+00
   1.5051000e+04   2.0000000e+00   3.0000000e+00   1.5146620e+03   4.0000000e+00
   1.5051000e+04   2.0000000e+00   3.0000000e+00   1.5149470e+03   4.0000000e+00
   1.5051000e+04   2.0000000e+00   3.0000000e+00   1.5152180e+03   4.0000000e+00
   1.5051000e+04   2.0000000e+00   3.0000000e+00   1.5156910e+03   4.0000000e+00
   1.5051000e+04   2.0000000e+00   3.0000000e+00   1.5166150e+03   4.0000000e+00
   1.5051000e+04   2.0000000e+00   3.0000000e+00   1.5169750e+03   4.0000000e+00
   1.5051000e+04   2.0000000e+00   3.0000000e+00   1.5419740e+03   5.0000000e+00
   1.5051000e+04   2.0000000e+00   3.0000000e+00   1.6370160e+03   3.0000000e+00
   1.5051000e+04   2.0000000e+00   3.0000000e+00   1.6990170e+03   5.0000000e+00
   1.5051000e+04   2.0000000e+00   3.0000000e+00   2.2886670e+03   3.0000000e+00
   1.5051000e+04   2.0000000e+00   3.0000000e+00   2.3071700e+03   4.0000000e+00
   1.5051000e+04   2.0000000e+00   3.0000000e+00   2.3079920e+03   4.0000000e+00
   1.5051000e+04   2.0000000e+00   3.0000000e+00   2.3087220e+03   4.0000000e+00
   1.5051000e+04   2.0000000e+00   3.0000000e+00   2.3097010e+03   4.0000000e+00
   1.5051000e+04   2.0000000e+00   3.0000000e+00   2.3109890e+03   4.0000000e+00
   1.5051000e+04   2.0000000e+00   3.0000000e+00   2.3119290e+03   4.0000000e+00
   1.5051000e+04   2.0000000e+00   3.0000000e+00   2.3121610e+03   4.0000000e+00
   1.5051000e+04   2.0000000e+00   3.0000000e+00   2.3124180e+03   4.0000000e+00
   1.5051000e+04   2.0000000e+00   3.0000000e+00   2.3126660e+03   4.0000000e+00
   1.5051000e+04   2.0000000e+00   3.0000000e+00   2.3138590e+03   4.0000000e+00
   1.5051000e+04   2.0000000e+00   3.0000000e+00   2.3142050e+03   4.0000000e+00
   1.5051000e+04   2.0000000e+00   3.0000000e+00   2.3144700e+03   4.0000000e+00
   1.5051000e+04   2.0000000e+00   3.0000000e+00   2.3148900e+03   4.0000000e+00
   1.5051000e+04   2.0000000e+00   3.0000000e+00   2.3151330e+03   4.0000000e+00
   1.5051000e+04   2.0000000e+00   3.0000000e+00   2.3163490e+03   4.0000000e+00
   1.5051000e+04   2.0000000e+00   3.0000000e+00   2.3167500e+03   4.0000000e+00
   1.5051000e+04   2.0000000e+00   3.0000000e+00   2.3170230e+03   4.0000000e+00
   1.5051000e+04   2.0000000e+00   3.0000000e+00   2.3173770e+03   4.0000000e+00
   1.5051000e+04   2.0000000e+00   3.0000000e+00   2.3176130e+03   4.0000000e+00
   1.5051000e+04   2.0000000e+00   3.0000000e+00   2.3178700e+03   4.0000000e+00
   1.5051000e+04   2.0000000e+00   3.0000000e+00   2.3183900e+03   4.0000000e+00
   1.5051000e+04   2.0000000e+00   3.0000000e+00   2.3189910e+03   4.0000000e+00
   1.5051000e+04   2.0000000e+00   3.0000000e+00   2.3192550e+03   4.0000000e+00
   1.5051000e+04   2.0000000e+00   3.0000000e+00   2.3195560e+03   4.0000000e+00
   1.5051000e+04   2.0000000e+00   3.0000000e+00   2.3198730e+03   4.0000000e+00
   1.5051000e+04   2.0000000e+00   3.0000000e+00   2.3201360e+03   4.0000000e+00
   1.5051000e+04   2.0000000e+00   3.0000000e+00   2.3210930e+03   4.0000000e+00
   1.5051000e+04   2.0000000e+00   3.0000000e+00   2.3218440e+03   4.0000000e+00
   1.5051000e+04   2.0000000e+00   3.0000000e+00   2.3231810e+03   4.0000000e+00
   1.5051000e+04   2.0000000e+00   3.0000000e+00   2.3236620e+03   4.0000000e+00
   1.5051000e+04   2.0000000e+00   3.0000000e+00   2.3239350e+03   4.0000000e+00
   1.5051000e+04   2.0000000e+00   3.0000000e+00   2.3456680e+03   5.0000000e+00
   1.5051000e+04   2.0000000e+00   3.0000000e+00   2.4826700e+03   3.0000000e+00
   1.5051000e+04   2.0000000e+00   3.0000000e+00   2.5456710e+03   5.0000000e+00
   1.5051000e+04   2.0000000e+00   3.0000000e+00   2.7052020e+03   3.0000000e+00
   1.5051000e+04   2.0000000e+00   3.0000000e+00   2.7236850e+03   4.0000000e+00
   1.5051000e+04   2.0000000e+00   3.0000000e+00   2.7244300e+03   4.0000000e+00
   1.5051000e+04   2.0000000e+00   3.0000000e+00   2.7250080e+03   4.0000000e+00
   1.5051000e+04   2.0000000e+00   3.0000000e+00   2.7251950e+03   4.0000000e+00
   1.5051000e+04   2.0000000e+00   3.0000000e+00   2.7260600e+03   4.0000000e+00
   1.5051000e+04   2.0000000e+00   3.0000000e+00   2.7270810e+03   4.0000000e+00
   1.5051000e+04   2.0000000e+00   3.0000000e+00   2.7284930e+03   4.0000000e+00
   1.5051000e+04   2.0000000e+00   3.0000000e+00   2.7287980e+03   4.0000000e+00
   1.5051000e+04   2.0000000e+00   3.0000000e+00   2.7301200e+03   4.0000000e+00
   1.5051000e+04   2.0000000e+00   3.0000000e+00   2.7302500e+03   4.0000000e+00
   1.5051000e+04   2.0000000e+00   3.0000000e+00   2.7306750e+03   4.0000000e+00
   1.5051000e+04   2.0000000e+00   3.0000000e+00   2.7314430e+03   4.0000000e+00
   1.5051000e+04   2.0000000e+00   3.0000000e+00   2.7331320e+03   4.0000000e+00
   1.5051000e+04   2.0000000e+00   3.0000000e+00   2.7335310e+03   4.0000000e+00
   1.5051000e+04   2.0000000e+00   3.0000000e+00   2.7338680e+03   4.0000000e+00
   1.5051000e+04   2.0000000e+00   3.0000000e+00   2.7343490e+03   4.0000000e+00
   1.5051000e+04   2.0000000e+00   3.0000000e+00   2.7349490e+03   4.0000000e+00
   1.5051000e+04   2.0000000e+00   3.0000000e+00   2.7365700e+03   4.0000000e+00
   1.5051000e+04   2.0000000e+00   3.0000000e+00   2.7370240e+03   4.0000000e+00
   1.5051000e+04   2.0000000e+00   3.0000000e+00   2.7372750e+03   4.0000000e+00
   1.5051000e+04   2.0000000e+00   3.0000000e+00   2.7376780e+03   4.0000000e+00
   1.5051000e+04   2.0000000e+00   3.0000000e+00   2.7379240e+03   4.0000000e+00
   1.5051000e+04   2.0000000e+00   3.0000000e+00   2.7383020e+03   4.0000000e+00
   1.5051000e+04   2.0000000e+00   3.0000000e+00   2.7385320e+03   4.0000000e+00
   1.5051000e+04   2.0000000e+00   3.0000000e+00   2.7388170e+03   4.0000000e+00
   1.5051000e+04   2.0000000e+00   3.0000000e+00   2.7396500e+03   4.0000000e+00
   1.5051000e+04   2.0000000e+00   3.0000000e+00   2.7399660e+03   4.0000000e+00
   1.5051000e+04   2.0000000e+00   3.0000000e+00   2.7612030e+03   5.0000000e+00
   1.5051000e+04   2.0000000e+00   3.0000000e+00   3.1380370e+03   3.0000000e+00
   1.5051000e+04   2.0000000e+00   3.0000000e+00   3.1512820e+03   4.0000000e+00
   1.5051000e+04   2.0000000e+00   3.0000000e+00   3.1521970e+03   4.0000000e+00
   1.5051000e+04   2.0000000e+00   3.0000000e+00   3.1525830e+03   4.0000000e+00
   1.5051000e+04   2.0000000e+00   3.0000000e+00   3.1560250e+03   4.0000000e+00
   1.5051000e+04   2.0000000e+00   3.0000000e+00   3.1570680e+03   4.0000000e+00
   1.5051000e+04   2.0000000e+00   3.0000000e+00   3.1575680e+03   4.0000000e+00
   1.5051000e+04   2.0000000e+00   3.0000000e+00   3.1584620e+03   4.0000000e+00
   1.5051000e+04   2.0000000e+00   3.0000000e+00   3.1600970e+03   4.0000000e+00
   1.5051000e+04   2.0000000e+00   3.0000000e+00   3.1603870e+03   4.0000000e+00
   1.5051000e+04   2.0000000e+00   3.0000000e+00   3.1622100e+03   4.0000000e+00
   1.5051000e+04   2.0000000e+00   3.0000000e+00   3.1624530e+03   4.0000000e+00
   1.5051000e+04   2.0000000e+00   3.0000000e+00   3.1626440e+03   4.0000000e+00
   1.5051000e+04   2.0000000e+00   3.0000000e+00   3.1627380e+03   4.0000000e+00
   1.5051000e+04   2.0000000e+00   3.0000000e+00   3.1630710e+03   4.0000000e+00
   1.5051000e+04   2.0000000e+00   3.0000000e+00   3.1634140e+03   4.0000000e+00
   1.5051000e+04   2.0000000e+00   3.0000000e+00   3.1636550e+03   4.0000000e+00
   1.5051000e+04   2.0000000e+00   3.0000000e+00   3.1639580e+03   4.0000000e+00
   1.5051000e+04   2.0000000e+00   3.0000000e+00   3.1651490e+03   4.0000000e+00
   1.5051000e+04   2.0000000e+00   3.0000000e+00   3.1654660e+03   4.0000000e+00
   1.5051000e+04   2.0000000e+00   3.0000000e+00   3.1658710e+03   4.0000000e+00
   1.5051000e+04   2.0000000e+00   3.0000000e+00   3.1661530e+03   4.0000000e+00
   1.5051000e+04   2.0000000e+00   3.0000000e+00   3.1664740e+03   4.0000000e+00
   1.5051000e+04   2.0000000e+00   3.0000000e+00   3.1668950e+03   4.0000000e+00
   1.5051000e+04   2.0000000e+00   3.0000000e+00   3.1677370e+03   4.0000000e+00
   1.5051000e+04   2.0000000e+00   3.0000000e+00   3.1680450e+03   4.0000000e+00
   1.5051000e+04   2.0000000e+00   3.0000000e+00   3.1685820e+03   4.0000000e+00
   1.5051000e+04   2.0000000e+00   3.0000000e+00   3.1690540e+03   4.0000000e+00
   1.5051000e+04   2.0000000e+00   3.0000000e+00   3.1694960e+03   4.0000000e+00
   1.5051000e+04   2.0000000e+00   3.0000000e+00   3.1698460e+03   4.0000000e+00
   1.5051000e+04   2.0000000e+00   3.0000000e+00   3.1700550e+03   4.0000000e+00
   1.5051000e+04   2.0000000e+00   3.0000000e+00   3.1703780e+03   4.0000000e+00
   1.5051000e+04   2.0000000e+00   3.0000000e+00   3.1708240e+03   4.0000000e+00
   1.5051000e+04   2.0000000e+00   3.0000000e+00   3.1713720e+03   4.0000000e+00
   1.5051000e+04   2.0000000e+00   3.0000000e+00   3.1722360e+03   4.0000000e+00
   1.5051000e+04   2.0000000e+00   3.0000000e+00   3.1739780e+03   4.0000000e+00
   1.5051000e+04   2.0000000e+00   3.0000000e+00   3.1742870e+03   4.0000000e+00
   1.5051000e+04   2.0000000e+00   3.0000000e+00   3.1746560e+03   4.0000000e+00
   1.5051000e+04   2.0000000e+00   3.0000000e+00   3.1910380e+03   5.0000000e+00
   1.5051000e+04   2.0000000e+00   3.0000000e+00   3.3120280e+03   3.0000000e+00
   1.5051000e+04   2.0000000e+00   3.0000000e+00   3.2844700e+03   4.0000000e+00
   1.5051000e+04   2.0000000e+00   3.0000000e+00   3.3365300e+03   4.0000000e+00
   1.5051000e+04   2.0000000e+00   3.0000000e+00   3.3371550e+03   4.0000000e+00
   1.5051000e+04   2.0000000e+00   3.0000000e+00   3.3372590e+03   4.0000000e+00
   1.5051000e+04   2.0000000e+00   3.0000000e+00   3.3379660e+03   4.0000000e+00
   1.5051000e+04   2.0000000e+00   3.0000000e+00   3.3383200e+03   4.0000000e+00
   1.5051000e+04   2.0000000e+00   3.0000000e+00   3.3391930e+03   4.0000000e+00
   1.5051000e+04   2.0000000e+00   3.0000000e+00   3.3405380e+03   4.0000000e+00
   1.5051000e+04   2.0000000e+00   3.0000000e+00   3.3412150e+03   4.0000000e+00
   1.5051000e+04   2.0000000e+00   3.0000000e+00   3.3425750e+03   4.0000000e+00
   1.5051000e+04   2.0000000e+00   3.0000000e+00   3.3428570e+03   4.0000000e+00
   1.5051000e+04   2.0000000e+00   3.0000000e+00   3.3431930e+03   4.0000000e+00
   1.5051000e+04   2.0000000e+00   3.0000000e+00   3.3434330e+03   4.0000000e+00
   1.5051000e+04   2.0000000e+00   3.0000000e+00   3.3438200e+03   4.0000000e+00
   1.5051000e+04   2.0000000e+00   3.0000000e+00   3.3443570e+03   4.0000000e+00
   1.5051000e+04   2.0000000e+00   3.0000000e+00   3.3447350e+03   4.0000000e+00
   1.5051000e+04   2.0000000e+00   3.0000000e+00   3.3449320e+03   4.0000000e+00
   1.5051000e+04   2.0000000e+00   3.0000000e+00   3.3461020e+03   4.0000000e+00
   1.5051000e+04   2.0000000e+00   3.0000000e+00   3.3464710e+03   4.0000000e+00
   1.5051000e+04   2.0000000e+00   3.0000000e+00   3.3467420e+03   4.0000000e+00
   1.5051000e+04   2.0000000e+00   3.0000000e+00   3.3470270e+03   4.0000000e+00
   1.5051000e+04   2.0000000e+00   3.0000000e+00   3.3473780e+03   4.0000000e+00
   1.5051000e+04   2.0000000e+00   3.0000000e+00   3.3484120e+03   4.0000000e+00
   1.5051000e+04   2.0000000e+00   3.0000000e+00   3.3488740e+03   4.0000000e+00
   1.5051000e+04   2.0000000e+00   3.0000000e+00   3.3491490e+03   4.0000000e+00
   1.5051000e+04   2.0000000e+00   3.0000000e+00   3.3494290e+03   4.0000000e+00
   1.5051000e+04   2.0000000e+00   3.0000000e+00   3.3500570e+03   4.0000000e+00
   1.5051000e+04   2.0000000e+00   3.0000000e+00   3.3506220e+03   4.0000000e+00
   1.5051000e+04   2.0000000e+00   3.0000000e+00   3.3515400e+03   4.0000000e+00
   1.5051000e+04   2.0000000e+00   3.0000000e+00   3.3521360e+03   4.0000000e+00
   1.5051000e+04   2.0000000e+00   3.0000000e+00   3.3650290e+03   5.0000000e+00
   1.5051000e+04   2.0000000e+00   3.0000000e+00   3.4523050e+03   3.0000000e+00
   1.5051000e+04   2.0000000e+00   3.0000000e+00   3.5078440e+03   4.0000000e+00
   1.5051000e+04   2.0000000e+00   3.0000000e+00   3.5086630e+03   4.0000000e+00
   1.5051000e+04   2.0000000e+00   3.0000000e+00   3.5089520e+03   4.0000000e+00
   1.5051000e+04   2.0000000e+00   3.0000000e+00   3.5097970e+03   4.0000000e+00
   1.5051000e+04   2.0000000e+00   3.0000000e+00   3.5108030e+03   4.0000000e+00
   1.5051000e+04   2.0000000e+00   3.0000000e+00   3.5111220e+03   4.0000000e+00
   1.5051000e+04   2.0000000e+00   3.0000000e+00   3.5123350e+03   4.0000000e+00
   1.5051000e+04   2.0000000e+00   3.0000000e+00   3.5126270e+03   4.0000000e+00
   1.5051000e+04   2.0000000e+00   3.0000000e+00   3.5129890e+03   4.0000000e+00
   1.5051000e+04   2.0000000e+00   3.0000000e+00   3.5143060e+03   5.0000000e+00
   1.5051000e+04   2.0000000e+00   3.0000000e+00   3.6724170e+03   3.0000000e+00
   1.5051000e+04   2.0000000e+00   3.0000000e+00   3.6911650e+03   4.0000000e+00
   1.5051000e+04   2.0000000e+00   3.0000000e+00   3.7204180e+03   5.0000000e+00
   1.5051000e+04   2.0000000e+00   3.0000000e+00   4.0035630e+03   3.0000000e+00
   1.5051000e+04   2.0000000e+00   3.0000000e+00   4.0430610e+03   4.0000000e+00
   1.5051000e+04   2.0000000e+00   3.0000000e+00   4.0439220e+03   4.0000000e+00
   1.5051000e+04   2.0000000e+00   3.0000000e+00   4.0446260e+03   4.0000000e+00
   1.5051000e+04   2.0000000e+00   3.0000000e+00   4.0453050e+03   4.0000000e+00
   1.5051000e+04   2.0000000e+00   3.0000000e+00   4.0455220e+03   4.0000000e+00
   1.5051000e+04   2.0000000e+00   3.0000000e+00   4.0466310e+03   4.0000000e+00
   1.5051000e+04   2.0000000e+00   3.0000000e+00   4.0472730e+03   4.0000000e+00
   1.5051000e+04   2.0000000e+00   3.0000000e+00   4.0482510e+03   4.0000000e+00
   1.5051000e+04   2.0000000e+00   3.0000000e+00   4.0486690e+03   4.0000000e+00
   1.5051000e+04   2.0000000e+00   3.0000000e+00   4.0488180e+03   4.0000000e+00
   1.5051000e+04   2.0000000e+00   3.0000000e+00   4.0490630e+03   4.0000000e+00
   1.5051000e+04   2.0000000e+00   3.0000000e+00   4.0493030e+03   4.0000000e+00
   1.5051000e+04   2.0000000e+00   3.0000000e+00   4.0496260e+03   4.0000000e+00
   1.5051000e+04   2.0000000e+00   3.0000000e+00   4.0499020e+03   4.0000000e+00
   1.5051000e+04   2.0000000e+00   3.0000000e+00   4.0510430e+03   4.0000000e+00
   1.5051000e+04   2.0000000e+00   3.0000000e+00   4.0511240e+03   4.0000000e+00
   1.5051000e+04   2.0000000e+00   3.0000000e+00   4.0515290e+03   4.0000000e+00
   1.5051000e+04   2.0000000e+00   3.0000000e+00   4.0518280e+03   4.0000000e+00
   1.5051000e+04   2.0000000e+00   3.0000000e+00   4.0520810e+03   4.0000000e+00
   1.5051000e+04   2.0000000e+00   3.0000000e+00   4.0524440e+03   4.0000000e+00
   1.5051000e+04   2.0000000e+00   3.0000000e+00   4.0526940e+03   4.0000000e+00
   1.5051000e+04   2.0000000e+00   3.0000000e+00   4.0529980e+03   4.0000000e+00
   1.5051000e+04   2.0000000e+00   3.0000000e+00   4.0535120e+03   4.0000000e+00
   1.5051000e+04   2.0000000e+00   3.0000000e+00   4.0541000e+03   4.0000000e+00
   1.5051000e+04   2.0000000e+00   3.0000000e+00   4.0544300e+03   4.0000000e+00
   1.5051000e+04   2.0000000e+00   3.0000000e+00   4.0545640e+03   5.0000000e+00
   1.5051000e+04   2.0000000e+00   3.0000000e+00   4.2293320e+03   3.0000000e+00
   1.5051000e+04   2.0000000e+00   3.0000000e+00   4.2323460e+03   4.0000000e+00
   1.5051000e+04   2.0000000e+00   3.0000000e+00   4.2486710e+03   4.0000000e+00
   1.5051000e+04   2.0000000e+00   3.0000000e+00   4.2491230e+03   4.0000000e+00
   1.5051000e+04   2.0000000e+00   3.0000000e+00   4.2500930e+03   4.0000000e+00
   1.5051000e+04   2.0000000e+00   3.0000000e+00   4.2512670e+03   4.0000000e+00
   1.5051000e+04   2.0000000e+00   3.0000000e+00   4.2515290e+03   4.0000000e+00
   1.5051000e+04   2.0000000e+00   3.0000000e+00   4.2518230e+03   4.0000000e+00
   1.5051000e+04   2.0000000e+00   3.0000000e+00   4.2529870e+03   4.0000000e+00
   1.5051000e+04   2.0000000e+00   3.0000000e+00   4.2533490e+03   4.0000000e+00
   1.5051000e+04   2.0000000e+00   3.0000000e+00   4.2535850e+03   4.0000000e+00
   1.5051000e+04   2.0000000e+00   3.0000000e+00   4.2539460e+03   4.0000000e+00
   1.5051000e+04   2.0000000e+00   3.0000000e+00   4.2542110e+03   4.0000000e+00
   1.5051000e+04   2.0000000e+00   3.0000000e+00   4.2547900e+03   4.0000000e+00
   1.5051000e+04   2.0000000e+00   3.0000000e+00   4.2550660e+03   4.0000000e+00
   1.5051000e+04   2.0000000e+00   3.0000000e+00   4.2557360e+03   4.0000000e+00
   1.5051000e+04   2.0000000e+00   3.0000000e+00   4.2559430e+03   4.0000000e+00
   1.5051000e+04   2.0000000e+00   3.0000000e+00   4.2570710e+03   4.0000000e+00
   1.5051000e+04   2.0000000e+00   3.0000000e+00   4.2574430e+03   4.0000000e+00
   1.5051000e+04   2.0000000e+00   3.0000000e+00   4.2581420e+03   4.0000000e+00
   1.5051000e+04   2.0000000e+00   3.0000000e+00   4.2584170e+03   4.0000000e+00
   1.5051000e+04   2.0000000e+00   3.0000000e+00   4.2587410e+03   4.0000000e+00
   1.5051000e+04   2.0000000e+00   3.0000000e+00   4.2589700e+03   4.0000000e+00
   1.5051000e+04   2.0000000e+00   3.0000000e+00   4.2592520e+03   4.0000000e+00
   1.5051000e+04   2.0000000e+00   3.0000000e+00   4.2597240e+03   4.0000000e+00
   1.5051000e+04   2.0000000e+00   3.0000000e+00   4.2603360e+03   4.0000000e+00
   1.5051000e+04   2.0000000e+00   3.0000000e+00   4.2607870e+03   4.0000000e+00
   1.5051000e+04   2.0000000e+00   3.0000000e+00   4.2609560e+03   4.0000000e+00
   1.5051000e+04   2.0000000e+00   3.0000000e+00   4.2617110e+03   4.0000000e+00
   1.5051000e+04   2.0000000e+00   3.0000000e+00   4.2622350e+03   4.0000000e+00
   1.5051000e+04   2.0000000e+00   3.0000000e+00   4.2634540e+03   4.0000000e+00
   1.5051000e+04   2.0000000e+00   3.0000000e+00   4.2639180e+03   4.0000000e+00
   1.5051000e+04   2.0000000e+00   3.0000000e+00   4.2833330e+03   5.0000000e+00
   1.5051000e+04   2.0000000e+00   3.0000000e+00   4.7641330e+03   3.0000000e+00
   1.5051000e+04   2.0000000e+00   3.0000000e+00   4.7810400e+03   4.0000000e+00
   1.5051000e+04   2.0000000e+00   3.0000000e+00   4.7835470e+03   4.0000000e+00
   1.5051000e+04   2.0000000e+00   3.0000000e+00   4.7844690e+03   4.0000000e+00
   1.5051000e+04   2.0000000e+00   3.0000000e+00   4.7865170e+03   4.0000000e+00
   1.5051000e+04   2.0000000e+00   3.0000000e+00   4.7870430e+03   4.0000000e+00
   1.5051000e+04   2.0000000e+00   3.0000000e+00   4.7875400e+03   4.0000000e+00
   1.5051000e+04   2.0000000e+00   3.0000000e+00   4.7881790e+03   4.0000000e+00
   1.5051000e+04   2.0000000e+00   3.0000000e+00   4.7901270e+03   4.0000000e+00
   1.5051000e+04   2.0000000e+00   3.0000000e+00   4.7906670e+03   4.0000000e+00
   1.5051000e+04   2.0000000e+00   3.0000000e+00   4.7916670e+03   4.0000000e+00
   1.5051000e+04   2.0000000e+00   3.0000000e+00   4.7924380e+03   4.0000000e+00
   1.5051000e+04   2.0000000e+00   3.0000000e+00   4.7928710e+03   4.0000000e+00
   1.5051000e+04   2.0000000e+00   3.0000000e+00   4.7936000e+03   4.0000000e+00
   1.5051000e+04   2.0000000e+00   3.0000000e+00   4.7938560e+03   4.0000000e+00
   1.5051000e+04   2.0000000e+00   3.0000000e+00   4.7945900e+03   4.0000000e+00
   1.5051000e+04   2.0000000e+00   3.0000000e+00   4.7959220e+03   4.0000000e+00
   1.5051000e+04   2.0000000e+00   3.0000000e+00   4.7967340e+03   4.0000000e+00
   1.5051000e+04   2.0000000e+00   3.0000000e+00   4.7982760e+03   4.0000000e+00
   1.5051000e+04   2.0000000e+00   3.0000000e+00   4.7984290e+03   4.0000000e+00
   1.5051000e+04   2.0000000e+00   3.0000000e+00   4.8097470e+03   4.0000000e+00
   1.5051000e+04   2.0000000e+00   3.0000000e+00   4.8101520e+03   4.0000000e+00
   1.5051000e+04   2.0000000e+00   3.0000000e+00   4.8107300e+03   4.0000000e+00
   1.5051000e+04   2.0000000e+00   3.0000000e+00   4.8281340e+03   5.0000000e+00
   1.5051000e+04   2.0000000e+00   3.0000000e+00   5.1000600e+03   3.0000000e+00
   1.5051000e+04   2.0000000e+00   3.0000000e+00   5.0884300e+03   4.0000000e+00
   1.5051000e+04   2.0000000e+00   3.0000000e+00   5.1474600e+03   4.0000000e+00
   1.5051000e+04   2.0000000e+00   3.0000000e+00   5.1475260e+03   4.0000000e+00
   1.5051000e+04   2.0000000e+00   3.0000000e+00   5.1489420e+03   4.0000000e+00
   1.5051000e+04   2.0000000e+00   3.0000000e+00   5.1504340e+03   4.0000000e+00
   1.5051000e+04   2.0000000e+00   3.0000000e+00   5.1613500e+03   4.0000000e+00
   1.5051000e+04   2.0000000e+00   3.0000000e+00   5.1620610e+03   5.0000000e+00
   1.5051000e+04   2.0000000e+00   3.0000000e+00   6.3786040e+03   3.0000000e+00
   1.5051000e+04   2.0000000e+00   3.0000000e+00   6.3859810e+03   4.0000000e+00
   1.5051000e+04   2.0000000e+00   3.0000000e+00   6.4005950e+03   4.0000000e+00
   1.5051000e+04   2.0000000e+00   3.0000000e+00   6.4145740e+03   4.0000000e+00
   1.5051000e+04   2.0000000e+00   3.0000000e+00   6.4263130e+03   4.0000000e+00
   1.5051000e+04   2.0000000e+00   3.0000000e+00   6.4386050e+03   5.0000000e+00
   1.5051000e+04   2.0000000e+00   3.0000000e+00             Inf   6.0000000e+00
   1.5052000e+04   1.0000000e+00   1.0000000e+00   2.5466200e+02   1.0000000e+00
   1.5052000e+04   1.0000000e+00   1.0000000e+00   2.4251400e+02   4.0000000e+00
   1.5052000e+04   1.0000000e+00   1.0000000e+00   2.5940700e+02   4.0000000e+00
   1.5052000e+04   1.0000000e+00   1.0000000e+00   2.5973000e+02   4.0000000e+00
   1.5052000e+04   1.0000000e+00   1.0000000e+00   2.6023600e+02   4.0000000e+00
   1.5052000e+04   1.0000000e+00   1.0000000e+00   2.6065600e+02   4.0000000e+00
   1.5052000e+04   1.0000000e+00   1.0000000e+00   2.6093400e+02   4.0000000e+00
   1.5052000e+04   1.0000000e+00   1.0000000e+00   2.6107000e+02   4.0000000e+00
   1.5052000e+04   1.0000000e+00   1.0000000e+00   2.6143500e+02   4.0000000e+00
   1.5052000e+04   1.0000000e+00   1.0000000e+00   2.6174100e+02   4.0000000e+00
   1.5052000e+04   1.0000000e+00   1.0000000e+00   2.6199700e+02   4.0000000e+00
   1.5052000e+04   1.0000000e+00   1.0000000e+00   2.6220300e+02   4.0000000e+00
   1.5052000e+04   1.0000000e+00   1.0000000e+00   2.6251500e+02   4.0000000e+00
   1.5052000e+04   1.0000000e+00   1.0000000e+00   2.6282000e+02   4.0000000e+00
   1.5052000e+04   1.0000000e+00   1.0000000e+00   2.6305600e+02   4.0000000e+00
   1.5052000e+04   1.0000000e+00   1.0000000e+00   2.6328800e+02   4.0000000e+00
   1.5052000e+04   1.0000000e+00   1.0000000e+00   2.6386000e+02   4.0000000e+00
   1.5052000e+04   1.0000000e+00   1.0000000e+00   2.6399600e+02   4.0000000e+00
   1.5052000e+04   1.0000000e+00   1.0000000e+00   2.6425100e+02   4.0000000e+00
   1.5052000e+04   1.0000000e+00   1.0000000e+00   2.6470700e+02   4.0000000e+00
   1.5052000e+04   1.0000000e+00   1.0000000e+00   2.6488400e+02   4.0000000e+00
   1.5052000e+04   1.0000000e+00   1.0000000e+00   2.6530800e+02   4.0000000e+00
   1.5052000e+04   1.0000000e+00   1.0000000e+00   2.6583800e+02   4.0000000e+00
   1.5052000e+04   1.0000000e+00   1.0000000e+00   2.6625600e+02   4.0000000e+00
   1.5052000e+04   1.0000000e+00   1.0000000e+00   2.6633200e+02   4.0000000e+00
   1.5052000e+04   1.0000000e+00   1.0000000e+00   2.6663300e+02   4.0000000e+00
   1.5052000e+04   1.0000000e+00   1.0000000e+00   2.6700900e+02   4.0000000e+00
   1.5052000e+04   1.0000000e+00   1.0000000e+00   2.6762000e+02   4.0000000e+00
   1.5052000e+04   1.0000000e+00   1.0000000e+00   2.6821300e+02   4.0000000e+00
   1.5052000e+04   1.0000000e+00   1.0000000e+00   2.6852700e+02   4.0000000e+00
   1.5052000e+04   1.0000000e+00   1.0000000e+00   2.6899400e+02   4.0000000e+00
   1.5052000e+04   1.0000000e+00   1.0000000e+00   2.6968900e+02   4.0000000e+00
   1.5052000e+04   1.0000000e+00   1.0000000e+00   2.7027300e+02   4.0000000e+00
   1.5052000e+04   1.0000000e+00   1.0000000e+00   2.7195400e+02   4.0000000e+00
   1.5052000e+04   1.0000000e+00   1.0000000e+00   3.1036800e+02   4.0000000e+00
   1.5052000e+04   1.0000000e+00   1.0000000e+00   3.1077400e+02   4.0000000e+00
   1.5052000e+04   1.0000000e+00   1.0000000e+00   3.1366300e+02   5.0000000e+00
   1.5052000e+04   1.0000000e+00   1.0000000e+00   8.5819700e+02   1.0000000e+00
   1.5052000e+04   1.0000000e+00   1.0000000e+00   8.6397400e+02   4.0000000e+00
   1.5052000e+04   1.0000000e+00   1.0000000e+00   8.6422600e+02   4.0000000e+00
   1.5052000e+04   1.0000000e+00   1.0000000e+00   8.6468900e+02   4.0000000e+00
   1.5052000e+04   1.0000000e+00   1.0000000e+00   8.6524600e+02   4.0000000e+00
   1.5052000e+04   1.0000000e+00   1.0000000e+00   8.6541500e+02   4.0000000e+00
   1.5052000e+04   1.0000000e+00   1.0000000e+00   8.6568700e+02   4.0000000e+00
   1.5052000e+04   1.0000000e+00   1.0000000e+00   8.6597800e+02   4.0000000e+00
   1.5052000e+04   1.0000000e+00   1.0000000e+00   8.6626700e+02   4.0000000e+00
   1.5052000e+04   1.0000000e+00   1.0000000e+00   8.6674600e+02   4.0000000e+00
   1.5052000e+04   1.0000000e+00   1.0000000e+00   8.6702400e+02   4.0000000e+00
   1.5052000e+04   1.0000000e+00   1.0000000e+00   8.6733200e+02   4.0000000e+00
   1.5052000e+04   1.0000000e+00   1.0000000e+00   8.6763900e+02   4.0000000e+00
   1.5052000e+04   1.0000000e+00   1.0000000e+00   8.6787300e+02   4.0000000e+00
   1.5052000e+04   1.0000000e+00   1.0000000e+00   8.6816300e+02   4.0000000e+00
   1.5052000e+04   1.0000000e+00   1.0000000e+00   8.6882300e+02   4.0000000e+00
   1.5052000e+04   1.0000000e+00   1.0000000e+00   8.6908300e+02   4.0000000e+00
   1.5052000e+04   1.0000000e+00   1.0000000e+00   8.6940800e+02   4.0000000e+00
   1.5052000e+04   1.0000000e+00   1.0000000e+00   8.6972700e+02   4.0000000e+00
   1.5052000e+04   1.0000000e+00   1.0000000e+00   8.7057300e+02   4.0000000e+00
   1.5052000e+04   1.0000000e+00   1.0000000e+00   8.7088900e+02   4.0000000e+00
   1.5052000e+04   1.0000000e+00   1.0000000e+00   8.7123700e+02   4.0000000e+00
   1.5052000e+04   1.0000000e+00   1.0000000e+00   8.7165600e+02   4.0000000e+00
   1.5052000e+04   1.0000000e+00   1.0000000e+00   8.7207500e+02   4.0000000e+00
   1.5052000e+04   1.0000000e+00   1.0000000e+00   9.1619800e+02   5.0000000e+00
   1.5052000e+04   1.0000000e+00   1.0000000e+00   9.5019800e+02   1.0000000e+00
   1.5052000e+04   1.0000000e+00   1.0000000e+00   9.3854100e+02   4.0000000e+00
   1.5052000e+04   1.0000000e+00   1.0000000e+00   9.5349100e+02   4.0000000e+00
   1.5052000e+04   1.0000000e+00   1.0000000e+00   9.5368300e+02   4.0000000e+00
   1.5052000e+04   1.0000000e+00   1.0000000e+00   9.5417100e+02   4.0000000e+00
   1.5052000e+04   1.0000000e+00   1.0000000e+00   9.5448400e+02   4.0000000e+00
   1.5052000e+04   1.0000000e+00   1.0000000e+00   9.5493500e+02   4.0000000e+00
   1.5052000e+04   1.0000000e+00   1.0000000e+00   9.5508500e+02   4.0000000e+00
   1.5052000e+04   1.0000000e+00   1.0000000e+00   9.5532300e+02   4.0000000e+00
   1.5052000e+04   1.0000000e+00   1.0000000e+00   9.5553000e+02   4.0000000e+00
   1.5052000e+04   1.0000000e+00   1.0000000e+00   9.5581800e+02   4.0000000e+00
   1.5052000e+04   1.0000000e+00   1.0000000e+00   9.5607300e+02   4.0000000e+00
   1.5052000e+04   1.0000000e+00   1.0000000e+00   9.5662500e+02   4.0000000e+00
   1.5052000e+04   1.0000000e+00   1.0000000e+00   9.5686400e+02   4.0000000e+00
   1.5052000e+04   1.0000000e+00   1.0000000e+00   9.5755100e+02   4.0000000e+00
   1.5052000e+04   1.0000000e+00   1.0000000e+00   9.5774700e+02   4.0000000e+00
   1.5052000e+04   1.0000000e+00   1.0000000e+00   9.5806500e+02   4.0000000e+00
   1.5052000e+04   1.0000000e+00   1.0000000e+00   9.5835000e+02   4.0000000e+00
   1.5052000e+04   1.0000000e+00   1.0000000e+00   9.5843200e+02   4.0000000e+00
   1.5052000e+04   1.0000000e+00   1.0000000e+00   9.5878600e+02   4.0000000e+00
   1.5052000e+04   1.0000000e+00   1.0000000e+00   9.5914600e+02   4.0000000e+00
   1.5052000e+04   1.0000000e+00   1.0000000e+00   9.5979700e+02   4.0000000e+00
   1.5052000e+04   1.0000000e+00   1.0000000e+00   9.6034900e+02   4.0000000e+00
   1.5052000e+04   1.0000000e+00   1.0000000e+00   9.6100300e+02   4.0000000e+00
   1.5052000e+04   1.0000000e+00   1.0000000e+00   9.6119400e+02   4.0000000e+00
   1.5052000e+04   1.0000000e+00   1.0000000e+00   9.6176400e+02   4.0000000e+00
   1.5052000e+04   1.0000000e+00   1.0000000e+00   9.6221800e+02   4.0000000e+00
   1.5052000e+04   1.0000000e+00   1.0000000e+00   9.6295400e+02   4.0000000e+00
   1.5052000e+04   1.0000000e+00   1.0000000e+00   9.6343300e+02   4.0000000e+00
   1.5052000e+04   1.0000000e+00   1.0000000e+00   9.6398100e+02   4.0000000e+00
   1.5052000e+04   1.0000000e+00   1.0000000e+00   9.6475800e+02   4.0000000e+00
   1.5052000e+04   1.0000000e+00   1.0000000e+00   1.0101990e+03   5.0000000e+00
   1.5052000e+04   1.0000000e+00   1.0000000e+00   1.6227020e+03   1.0000000e+00
   1.5052000e+04   1.0000000e+00   1.0000000e+00   1.6315080e+03   4.0000000e+00
   1.5052000e+04   1.0000000e+00   1.0000000e+00   1.6321210e+03   4.0000000e+00
   1.5052000e+04   1.0000000e+00   1.0000000e+00   1.6324630e+03   4.0000000e+00
   1.5052000e+04   1.0000000e+00   1.0000000e+00   1.6329030e+03   4.0000000e+00
   1.5052000e+04   1.0000000e+00   1.0000000e+00   1.6331430e+03   4.0000000e+00
   1.5052000e+04   1.0000000e+00   1.0000000e+00   1.6334230e+03   4.0000000e+00
   1.5052000e+04   1.0000000e+00   1.0000000e+00   1.6335790e+03   4.0000000e+00
   1.5052000e+04   1.0000000e+00   1.0000000e+00   1.6341210e+03   4.0000000e+00
   1.5052000e+04   1.0000000e+00   1.0000000e+00   1.6343520e+03   4.0000000e+00
   1.5052000e+04   1.0000000e+00   1.0000000e+00   1.6346420e+03   4.0000000e+00
   1.5052000e+04   1.0000000e+00   1.0000000e+00   1.6349880e+03   4.0000000e+00
   1.5052000e+04   1.0000000e+00   1.0000000e+00   1.6353200e+03   4.0000000e+00
   1.5052000e+04   1.0000000e+00   1.0000000e+00   1.6358960e+03   4.0000000e+00
   1.5052000e+04   1.0000000e+00   1.0000000e+00   1.6367780e+03   4.0000000e+00
   1.5052000e+04   1.0000000e+00   1.0000000e+00   1.6374420e+03   4.0000000e+00
   1.5052000e+04   1.0000000e+00   1.0000000e+00   1.6775820e+03   4.0000000e+00
   1.5052000e+04   1.0000000e+00   1.0000000e+00   1.6784210e+03   4.0000000e+00
   1.5052000e+04   1.0000000e+00   1.0000000e+00   1.6837030e+03   5.0000000e+00
   1.5052000e+04   1.0000000e+00   1.0000000e+00   2.2373620e+03   1.0000000e+00
   1.5052000e+04   1.0000000e+00   1.0000000e+00   2.2399090e+03   4.0000000e+00
   1.5052000e+04   1.0000000e+00   1.0000000e+00   2.2403100e+03   4.0000000e+00
   1.5052000e+04   1.0000000e+00   1.0000000e+00   2.2405350e+03   4.0000000e+00
   1.5052000e+04   1.0000000e+00   1.0000000e+00   2.2408270e+03   4.0000000e+00
   1.5052000e+04   1.0000000e+00   1.0000000e+00   2.2410740e+03   4.0000000e+00
   1.5052000e+04   1.0000000e+00   1.0000000e+00   2.2413810e+03   4.0000000e+00
   1.5052000e+04   1.0000000e+00   1.0000000e+00   2.2417450e+03   4.0000000e+00
   1.5052000e+04   1.0000000e+00   1.0000000e+00   2.2418840e+03   4.0000000e+00
   1.5052000e+04   1.0000000e+00   1.0000000e+00   2.2421640e+03   4.0000000e+00
   1.5052000e+04   1.0000000e+00   1.0000000e+00   2.2422590e+03   4.0000000e+00
   1.5052000e+04   1.0000000e+00   1.0000000e+00   2.2424880e+03   4.0000000e+00
   1.5052000e+04   1.0000000e+00   1.0000000e+00   2.2428280e+03   4.0000000e+00
   1.5052000e+04   1.0000000e+00   1.0000000e+00   2.2431810e+03   4.0000000e+00
   1.5052000e+04   1.0000000e+00   1.0000000e+00   2.2438120e+03   4.0000000e+00
   1.5052000e+04   1.0000000e+00   1.0000000e+00   2.2444300e+03   4.0000000e+00
   1.5052000e+04   1.0000000e+00   1.0000000e+00   2.2445400e+03   4.0000000e+00
   1.5052000e+04   1.0000000e+00   1.0000000e+00   2.2447410e+03   4.0000000e+00
   1.5052000e+04   1.0000000e+00   1.0000000e+00   2.2450430e+03   4.0000000e+00
   1.5052000e+04   1.0000000e+00   1.0000000e+00   2.2453060e+03   4.0000000e+00
   1.5052000e+04   1.0000000e+00   1.0000000e+00   2.2455130e+03   4.0000000e+00
   1.5052000e+04   1.0000000e+00   1.0000000e+00   2.2463680e+03   4.0000000e+00
   1.5052000e+04   1.0000000e+00   1.0000000e+00   2.2466970e+03   4.0000000e+00
   1.5052000e+04   1.0000000e+00   1.0000000e+00   2.2468940e+03   4.0000000e+00
   1.5052000e+04   1.0000000e+00   1.0000000e+00   2.2473560e+03   4.0000000e+00
   1.5052000e+04   1.0000000e+00   1.0000000e+00   2.2476640e+03   4.0000000e+00
   1.5052000e+04   1.0000000e+00   1.0000000e+00   2.2479240e+03   4.0000000e+00
   1.5052000e+04   1.0000000e+00   1.0000000e+00   2.2484040e+03   4.0000000e+00
   1.5052000e+04   1.0000000e+00   1.0000000e+00   2.2511070e+03   4.0000000e+00
   1.5052000e+04   1.0000000e+00   1.0000000e+00   2.2515110e+03   4.0000000e+00
   1.5052000e+04   1.0000000e+00   1.0000000e+00   2.2519450e+03   4.0000000e+00
   1.5052000e+04   1.0000000e+00   1.0000000e+00   2.2523430e+03   4.0000000e+00
   1.5052000e+04   1.0000000e+00   1.0000000e+00   2.2525170e+03   4.0000000e+00
   1.5052000e+04   1.0000000e+00   1.0000000e+00   2.2528000e+03   4.0000000e+00
   1.5052000e+04   1.0000000e+00   1.0000000e+00   2.2530230e+03   4.0000000e+00
   1.5052000e+04   1.0000000e+00   1.0000000e+00   2.2535230e+03   4.0000000e+00
   1.5052000e+04   1.0000000e+00   1.0000000e+00   2.2537760e+03   4.0000000e+00
   1.5052000e+04   1.0000000e+00   1.0000000e+00   2.2540500e+03   4.0000000e+00
   1.5052000e+04   1.0000000e+00   1.0000000e+00   2.2543340e+03   4.0000000e+00
   1.5052000e+04   1.0000000e+00   1.0000000e+00   2.2546500e+03   4.0000000e+00
   1.5052000e+04   1.0000000e+00   1.0000000e+00   2.2551380e+03   4.0000000e+00
   1.5052000e+04   1.0000000e+00   1.0000000e+00   2.2574760e+03   4.0000000e+00
   1.5052000e+04   1.0000000e+00   1.0000000e+00   2.2963630e+03   5.0000000e+00
   1.5052000e+04   1.0000000e+00   1.0000000e+00   2.3443640e+03   1.0000000e+00
   1.5052000e+04   1.0000000e+00   1.0000000e+00   2.3405830e+03   4.0000000e+00
   1.5052000e+04   1.0000000e+00   1.0000000e+00   2.3408620e+03   4.0000000e+00
   1.5052000e+04   1.0000000e+00   1.0000000e+00   2.3465960e+03   4.0000000e+00
   1.5052000e+04   1.0000000e+00   1.0000000e+00   2.3467770e+03   4.0000000e+00
   1.5052000e+04   1.0000000e+00   1.0000000e+00   2.3469990e+03   4.0000000e+00
   1.5052000e+04   1.0000000e+00   1.0000000e+00   2.3471210e+03   4.0000000e+00
   1.5052000e+04   1.0000000e+00   1.0000000e+00   2.3472760e+03   4.0000000e+00
   1.5052000e+04   1.0000000e+00   1.0000000e+00   2.3475170e+03   4.0000000e+00
   1.5052000e+04   1.0000000e+00   1.0000000e+00   2.3477400e+03   4.0000000e+00
   1.5052000e+04   1.0000000e+00   1.0000000e+00   2.3479330e+03   4.0000000e+00
   1.5052000e+04   1.0000000e+00   1.0000000e+00   2.3481270e+03   4.0000000e+00
   1.5052000e+04   1.0000000e+00   1.0000000e+00   2.3484350e+03   4.0000000e+00
   1.5052000e+04   1.0000000e+00   1.0000000e+00   2.3487090e+03   4.0000000e+00
   1.5052000e+04   1.0000000e+00   1.0000000e+00   2.3491090e+03   4.0000000e+00
   1.5052000e+04   1.0000000e+00   1.0000000e+00   2.3492190e+03   4.0000000e+00
   1.5052000e+04   1.0000000e+00   1.0000000e+00   2.3496600e+03   4.0000000e+00
   1.5052000e+04   1.0000000e+00   1.0000000e+00   2.3499020e+03   4.0000000e+00
   1.5052000e+04   1.0000000e+00   1.0000000e+00   2.3501210e+03   4.0000000e+00
   1.5052000e+04   1.0000000e+00   1.0000000e+00   2.3505710e+03   4.0000000e+00
   1.5052000e+04   1.0000000e+00   1.0000000e+00   2.3510830e+03   4.0000000e+00
   1.5052000e+04   1.0000000e+00   1.0000000e+00   2.3520310e+03   4.0000000e+00
   1.5052000e+04   1.0000000e+00   1.0000000e+00   2.3522720e+03   4.0000000e+00
   1.5052000e+04   1.0000000e+00   1.0000000e+00   2.3526890e+03   4.0000000e+00
   1.5052000e+04   1.0000000e+00   1.0000000e+00   2.3529540e+03   4.0000000e+00
   1.5052000e+04   1.0000000e+00   1.0000000e+00   2.3531040e+03   4.0000000e+00
   1.5052000e+04   1.0000000e+00   1.0000000e+00   2.3535860e+03   4.0000000e+00
   1.5052000e+04   1.0000000e+00   1.0000000e+00   2.3539900e+03   4.0000000e+00
   1.5052000e+04   1.0000000e+00   1.0000000e+00   2.3549970e+03   4.0000000e+00
   1.5052000e+04   1.0000000e+00   1.0000000e+00   2.3553650e+03   4.0000000e+00
   1.5052000e+04   1.0000000e+00   1.0000000e+00   2.3559180e+03   4.0000000e+00
   1.5052000e+04   1.0000000e+00   1.0000000e+00   2.3561280e+03   4.0000000e+00
   1.5052000e+04   1.0000000e+00   1.0000000e+00   2.3574890e+03   4.0000000e+00
   1.5052000e+04   1.0000000e+00   1.0000000e+00   2.3577730e+03   4.0000000e+00
   1.5052000e+04   1.0000000e+00   1.0000000e+00   2.3579620e+03   4.0000000e+00
   1.5052000e+04   1.0000000e+00   1.0000000e+00   2.3582990e+03   4.0000000e+00
   1.5052000e+04   1.0000000e+00   1.0000000e+00   2.3588790e+03   4.0000000e+00
   1.5052000e+04   1.0000000e+00   1.0000000e+00   2.3598240e+03   4.0000000e+00
   1.5052000e+04   1.0000000e+00   1.0000000e+00   2.3603750e+03   4.0000000e+00
   1.5052000e+04   1.0000000e+00   1.0000000e+00   2.3606080e+03   4.0000000e+00
   1.5052000e+04   1.0000000e+00   1.0000000e+00   2.3607930e+03   4.0000000e+00
   1.5052000e+04   1.0000000e+00   1.0000000e+00   2.3614850e+03   4.0000000e+00
   1.5052000e+04   1.0000000e+00   1.0000000e+00   2.3627440e+03   4.0000000e+00
   1.5052000e+04   1.0000000e+00   1.0000000e+00   2.3633350e+03   4.0000000e+00
   1.5052000e+04   1.0000000e+00   1.0000000e+00   2.3937660e+03   4.0000000e+00
   1.5052000e+04   1.0000000e+00   1.0000000e+00   2.3963650e+03   5.0000000e+00
   1.5052000e+04   1.0000000e+00   1.0000000e+00   3.0932940e+03   1.0000000e+00
   1.5052000e+04   1.0000000e+00   1.0000000e+00   3.0947090e+03   4.0000000e+00
   1.5052000e+04   1.0000000e+00   1.0000000e+00   3.0949650e+03   4.0000000e+00
   1.5052000e+04   1.0000000e+00   1.0000000e+00   3.0951960e+03   4.0000000e+00
   1.5052000e+04   1.0000000e+00   1.0000000e+00   3.0955330e+03   4.0000000e+00
   1.5052000e+04   1.0000000e+00   1.0000000e+00   3.0957760e+03   4.0000000e+00
   1.5052000e+04   1.0000000e+00   1.0000000e+00   3.0959410e+03   4.0000000e+00
   1.5052000e+04   1.0000000e+00   1.0000000e+00   3.0963020e+03   4.0000000e+00
   1.5052000e+04   1.0000000e+00   1.0000000e+00   3.0964530e+03   4.0000000e+00
   1.5052000e+04   1.0000000e+00   1.0000000e+00   3.0967080e+03   4.0000000e+00
   1.5052000e+04   1.0000000e+00   1.0000000e+00   3.0969100e+03   4.0000000e+00
   1.5052000e+04   1.0000000e+00   1.0000000e+00   3.0973240e+03   4.0000000e+00
   1.5052000e+04   1.0000000e+00   1.0000000e+00   3.0975190e+03   4.0000000e+00
   1.5052000e+04   1.0000000e+00   1.0000000e+00   3.0978680e+03   4.0000000e+00
   1.5052000e+04   1.0000000e+00   1.0000000e+00   3.0980960e+03   4.0000000e+00
   1.5052000e+04   1.0000000e+00   1.0000000e+00   3.0984070e+03   4.0000000e+00
   1.5052000e+04   1.0000000e+00   1.0000000e+00   3.0985930e+03   4.0000000e+00
   1.5052000e+04   1.0000000e+00   1.0000000e+00   3.0986830e+03   4.0000000e+00
   1.5052000e+04   1.0000000e+00   1.0000000e+00   3.0990540e+03   4.0000000e+00
   1.5052000e+04   1.0000000e+00   1.0000000e+00   3.0993980e+03   4.0000000e+00
   1.5052000e+04   1.0000000e+00   1.0000000e+00   3.0995230e+03   4.0000000e+00
   1.5052000e+04   1.0000000e+00   1.0000000e+00   3.0999470e+03   4.0000000e+00
   1.5052000e+04   1.0000000e+00   1.0000000e+00   3.1002180e+03   4.0000000e+00
   1.5052000e+04   1.0000000e+00   1.0000000e+00   3.1009260e+03   4.0000000e+00
   1.5052000e+04   1.0000000e+00   1.0000000e+00   3.1014410e+03   4.0000000e+00
   1.5052000e+04   1.0000000e+00   1.0000000e+00   3.1015950e+03   4.0000000e+00
   1.5052000e+04   1.0000000e+00   1.0000000e+00   3.1019780e+03   4.0000000e+00
   1.5052000e+04   1.0000000e+00   1.0000000e+00   3.1022590e+03   4.0000000e+00
   1.5052000e+04   1.0000000e+00   1.0000000e+00   3.1028790e+03   4.0000000e+00
   1.5052000e+04   1.0000000e+00   1.0000000e+00   3.1034070e+03   4.0000000e+00
   1.5052000e+04   1.0000000e+00   1.0000000e+00   3.1036270e+03   4.0000000e+00
   1.5052000e+04   1.0000000e+00   1.0000000e+00   3.1042990e+03   4.0000000e+00
   1.5052000e+04   1.0000000e+00   1.0000000e+00   3.1044810e+03   4.0000000e+00
   1.5052000e+04   1.0000000e+00   1.0000000e+00   3.1046980e+03   4.0000000e+00
   1.5052000e+04   1.0000000e+00   1.0000000e+00   3.1048400e+03   4.0000000e+00
   1.5052000e+04   1.0000000e+00   1.0000000e+00   3.1050810e+03   4.0000000e+00
   1.5052000e+04   1.0000000e+00   1.0000000e+00   3.1055410e+03   4.0000000e+00
   1.5052000e+04   1.0000000e+00   1.0000000e+00   3.1059590e+03   4.0000000e+00
   1.5052000e+04   1.0000000e+00   1.0000000e+00   3.1061420e+03   4.0000000e+00
   1.5052000e+04   1.0000000e+00   1.0000000e+00   3.1071460e+03   4.0000000e+00
   1.5052000e+04   1.0000000e+00   1.0000000e+00   3.1073340e+03   4.0000000e+00
   1.5052000e+04   1.0000000e+00   1.0000000e+00   3.1073920e+03   4.0000000e+00
   1.5052000e+04   1.0000000e+00   1.0000000e+00   3.1076640e+03   4.0000000e+00
   1.5052000e+04   1.0000000e+00   1.0000000e+00   3.1080550e+03   4.0000000e+00
   1.5052000e+04   1.0000000e+00   1.0000000e+00   3.1086000e+03   4.0000000e+00
   1.5052000e+04   1.0000000e+00   1.0000000e+00   3.1088170e+03   4.0000000e+00
   1.5052000e+04   1.0000000e+00   1.0000000e+00   3.1091250e+03   4.0000000e+00
   1.5052000e+04   1.0000000e+00   1.0000000e+00   3.1095760e+03   4.0000000e+00
   1.5052000e+04   1.0000000e+00   1.0000000e+00   3.1102360e+03   4.0000000e+00
   1.5052000e+04   1.0000000e+00   1.0000000e+00   3.1111300e+03   4.0000000e+00
   1.5052000e+04   1.0000000e+00   1.0000000e+00   3.1114550e+03   4.0000000e+00
   1.5052000e+04   1.0000000e+00   1.0000000e+00   3.1121310e+03   4.0000000e+00
   1.5052000e+04   1.0000000e+00   1.0000000e+00   3.1129380e+03   4.0000000e+00
   1.5052000e+04   1.0000000e+00   1.0000000e+00   3.1131730e+03   4.0000000e+00
   1.5052000e+04   1.0000000e+00   1.0000000e+00   3.1414750e+03   4.0000000e+00
   1.5052000e+04   1.0000000e+00   1.0000000e+00   3.1482950e+03   5.0000000e+00
   1.5052000e+04   1.0000000e+00   1.0000000e+00   3.3986230e+03   1.0000000e+00
   1.5052000e+04   1.0000000e+00   1.0000000e+00   3.3737230e+03   4.0000000e+00
   1.5052000e+04   1.0000000e+00   1.0000000e+00   3.4011750e+03   4.0000000e+00
   1.5052000e+04   1.0000000e+00   1.0000000e+00   3.4014430e+03   4.0000000e+00
   1.5052000e+04   1.0000000e+00   1.0000000e+00   3.4015570e+03   4.0000000e+00
   1.5052000e+04   1.0000000e+00   1.0000000e+00   3.4016370e+03   4.0000000e+00
   1.5052000e+04   1.0000000e+00   1.0000000e+00   3.4018500e+03   4.0000000e+00
   1.5052000e+04   1.0000000e+00   1.0000000e+00   3.4022420e+03   4.0000000e+00
   1.5052000e+04   1.0000000e+00   1.0000000e+00   3.4024660e+03   4.0000000e+00
   1.5052000e+04   1.0000000e+00   1.0000000e+00   3.4027310e+03   4.0000000e+00
   1.5052000e+04   1.0000000e+00   1.0000000e+00   3.4029330e+03   4.0000000e+00
   1.5052000e+04   1.0000000e+00   1.0000000e+00   3.4034350e+03   4.0000000e+00
   1.5052000e+04   1.0000000e+00   1.0000000e+00   3.4036970e+03   4.0000000e+00
   1.5052000e+04   1.0000000e+00   1.0000000e+00   3.4038670e+03   4.0000000e+00
   1.5052000e+04   1.0000000e+00   1.0000000e+00   3.4041760e+03   4.0000000e+00
   1.5052000e+04   1.0000000e+00   1.0000000e+00   3.4043980e+03   4.0000000e+00
   1.5052000e+04   1.0000000e+00   1.0000000e+00   3.4046350e+03   4.0000000e+00
   1.5052000e+04   1.0000000e+00   1.0000000e+00   3.4049020e+03   4.0000000e+00
   1.5052000e+04   1.0000000e+00   1.0000000e+00   3.4054200e+03   4.0000000e+00
   1.5052000e+04   1.0000000e+00   1.0000000e+00   3.4056670e+03   4.0000000e+00
   1.5052000e+04   1.0000000e+00   1.0000000e+00   3.4066180e+03   4.0000000e+00
   1.5052000e+04   1.0000000e+00   1.0000000e+00   3.4070250e+03   4.0000000e+00
   1.5052000e+04   1.0000000e+00   1.0000000e+00   3.4074670e+03   4.0000000e+00
   1.5052000e+04   1.0000000e+00   1.0000000e+00   3.4077300e+03   4.0000000e+00
   1.5052000e+04   1.0000000e+00   1.0000000e+00   3.4079040e+03   4.0000000e+00
   1.5052000e+04   1.0000000e+00   1.0000000e+00   3.4081310e+03   4.0000000e+00
   1.5052000e+04   1.0000000e+00   1.0000000e+00   3.4083310e+03   4.0000000e+00
   1.5052000e+04   1.0000000e+00   1.0000000e+00   3.4092100e+03   4.0000000e+00
   1.5052000e+04   1.0000000e+00   1.0000000e+00   3.4094360e+03   4.0000000e+00
   1.5052000e+04   1.0000000e+00   1.0000000e+00   3.4096900e+03   4.0000000e+00
   1.5052000e+04   1.0000000e+00   1.0000000e+00   3.4099680e+03   4.0000000e+00
   1.5052000e+04   1.0000000e+00   1.0000000e+00   3.4101610e+03   4.0000000e+00
   1.5052000e+04   1.0000000e+00   1.0000000e+00   3.4107860e+03   4.0000000e+00
   1.5052000e+04   1.0000000e+00   1.0000000e+00   3.4108700e+03   4.0000000e+00
   1.5052000e+04   1.0000000e+00   1.0000000e+00   3.4112190e+03   4.0000000e+00
   1.5052000e+04   1.0000000e+00   1.0000000e+00   3.4118140e+03   4.0000000e+00
   1.5052000e+04   1.0000000e+00   1.0000000e+00   3.4119770e+03   4.0000000e+00
   1.5052000e+04   1.0000000e+00   1.0000000e+00   3.4123210e+03   4.0000000e+00
   1.5052000e+04   1.0000000e+00   1.0000000e+00   3.4125780e+03   4.0000000e+00
   1.5052000e+04   1.0000000e+00   1.0000000e+00   3.4126370e+03   4.0000000e+00
   1.5052000e+04   1.0000000e+00   1.0000000e+00   3.4127440e+03   4.0000000e+00
   1.5052000e+04   1.0000000e+00   1.0000000e+00   3.4129950e+03   4.0000000e+00
   1.5052000e+04   1.0000000e+00   1.0000000e+00   3.4134880e+03   4.0000000e+00
   1.5052000e+04   1.0000000e+00   1.0000000e+00   3.4143830e+03   4.0000000e+00
   1.5052000e+04   1.0000000e+00   1.0000000e+00   3.4150950e+03   4.0000000e+00
   1.5052000e+04   1.0000000e+00   1.0000000e+00   3.4156260e+03   4.0000000e+00
   1.5052000e+04   1.0000000e+00   1.0000000e+00   3.4626240e+03   5.0000000e+00
   1.5052000e+04   1.0000000e+00   1.0000000e+00   3.9776750e+03   1.0000000e+00
   1.5052000e+04   1.0000000e+00   1.0000000e+00   3.9789240e+03   4.0000000e+00
   1.5052000e+04   1.0000000e+00   1.0000000e+00   3.9797590e+03   4.0000000e+00
   1.5052000e+04   1.0000000e+00   1.0000000e+00   3.9800140e+03   4.0000000e+00
   1.5052000e+04   1.0000000e+00   1.0000000e+00   3.9801940e+03   4.0000000e+00
   1.5052000e+04   1.0000000e+00   1.0000000e+00   3.9804420e+03   4.0000000e+00
   1.5052000e+04   1.0000000e+00   1.0000000e+00   3.9806850e+03   4.0000000e+00
   1.5052000e+04   1.0000000e+00   1.0000000e+00   3.9809730e+03   4.0000000e+00
   1.5052000e+04   1.0000000e+00   1.0000000e+00   3.9812380e+03   4.0000000e+00
   1.5052000e+04   1.0000000e+00   1.0000000e+00   3.9815250e+03   4.0000000e+00
   1.5052000e+04   1.0000000e+00   1.0000000e+00   3.9818650e+03   4.0000000e+00
   1.5052000e+04   1.0000000e+00   1.0000000e+00   3.9820830e+03   4.0000000e+00
   1.5052000e+04   1.0000000e+00   1.0000000e+00   3.9823730e+03   4.0000000e+00
   1.5052000e+04   1.0000000e+00   1.0000000e+00   3.9825630e+03   4.0000000e+00
   1.5052000e+04   1.0000000e+00   1.0000000e+00   3.9828680e+03   4.0000000e+00
   1.5052000e+04   1.0000000e+00   1.0000000e+00   3.9830490e+03   4.0000000e+00
   1.5052000e+04   1.0000000e+00   1.0000000e+00   3.9834080e+03   4.0000000e+00
   1.5052000e+04   1.0000000e+00   1.0000000e+00   3.9840200e+03   4.0000000e+00
   1.5052000e+04   1.0000000e+00   1.0000000e+00   3.9846650e+03   4.0000000e+00
   1.5052000e+04   1.0000000e+00   1.0000000e+00   3.9850530e+03   4.0000000e+00
   1.5052000e+04   1.0000000e+00   1.0000000e+00   3.9852630e+03   4.0000000e+00
   1.5052000e+04   1.0000000e+00   1.0000000e+00   3.9858750e+03   4.0000000e+00
   1.5052000e+04   1.0000000e+00   1.0000000e+00   3.9862410e+03   4.0000000e+00
   1.5052000e+04   1.0000000e+00   1.0000000e+00   3.9865350e+03   4.0000000e+00
   1.5052000e+04   1.0000000e+00   1.0000000e+00   3.9869450e+03   4.0000000e+00
   1.5052000e+04   1.0000000e+00   1.0000000e+00   3.9872280e+03   4.0000000e+00
   1.5052000e+04   1.0000000e+00   1.0000000e+00   3.9874000e+03   4.0000000e+00
   1.5052000e+04   1.0000000e+00   1.0000000e+00   3.9875970e+03   4.0000000e+00
   1.5052000e+04   1.0000000e+00   1.0000000e+00   3.9879230e+03   4.0000000e+00
   1.5052000e+04   1.0000000e+00   1.0000000e+00   3.9889310e+03   4.0000000e+00
   1.5052000e+04   1.0000000e+00   1.0000000e+00   3.9890790e+03   4.0000000e+00
   1.5052000e+04   1.0000000e+00   1.0000000e+00   3.9892530e+03   4.0000000e+00
   1.5052000e+04   1.0000000e+00   1.0000000e+00   3.9895020e+03   4.0000000e+00
   1.5052000e+04   1.0000000e+00   1.0000000e+00   3.9897050e+03   4.0000000e+00
   1.5052000e+04   1.0000000e+00   1.0000000e+00   3.9899950e+03   4.0000000e+00
   1.5052000e+04   1.0000000e+00   1.0000000e+00   3.9905850e+03   4.0000000e+00
   1.5052000e+04   1.0000000e+00   1.0000000e+00   3.9912240e+03   4.0000000e+00
   1.5052000e+04   1.0000000e+00   1.0000000e+00   3.9916020e+03   4.0000000e+00
   1.5052000e+04   1.0000000e+00   1.0000000e+00   3.9918530e+03   4.0000000e+00
   1.5052000e+04   1.0000000e+00   1.0000000e+00   3.9922270e+03   4.0000000e+00
   1.5052000e+04   1.0000000e+00   1.0000000e+00   3.9931600e+03   4.0000000e+00
   1.5052000e+04   1.0000000e+00   1.0000000e+00   3.9935920e+03   4.0000000e+00
   1.5052000e+04   1.0000000e+00   1.0000000e+00   3.9943270e+03   4.0000000e+00
   1.5052000e+04   1.0000000e+00   1.0000000e+00   3.9947790e+03   4.0000000e+00
   1.5052000e+04   1.0000000e+00   1.0000000e+00   3.9952850e+03   4.0000000e+00
   1.5052000e+04   1.0000000e+00   1.0000000e+00   3.9957170e+03   4.0000000e+00
   1.5052000e+04   1.0000000e+00   1.0000000e+00   3.9961570e+03   4.0000000e+00
   1.5052000e+04   1.0000000e+00   1.0000000e+00   3.9969530e+03   4.0000000e+00
   1.5052000e+04   1.0000000e+00   1.0000000e+00   3.9975180e+03   4.0000000e+00
   1.5052000e+04   1.0000000e+00   1.0000000e+00   4.0326760e+03   5.0000000e+00
   1.5052000e+04   1.0000000e+00   1.0000000e+00   4.1193180e+03   1.0000000e+00
   1.5052000e+04   1.0000000e+00   1.0000000e+00   4.1214170e+03   4.0000000e+00
   1.5052000e+04   1.0000000e+00   1.0000000e+00   4.1216190e+03   4.0000000e+00
   1.5052000e+04   1.0000000e+00   1.0000000e+00   4.1217180e+03   4.0000000e+00
   1.5052000e+04   1.0000000e+00   1.0000000e+00   4.1218780e+03   4.0000000e+00
   1.5052000e+04   1.0000000e+00   1.0000000e+00   4.1222670e+03   4.0000000e+00
   1.5052000e+04   1.0000000e+00   1.0000000e+00   4.1224800e+03   4.0000000e+00
   1.5052000e+04   1.0000000e+00   1.0000000e+00   4.1227040e+03   4.0000000e+00
   1.5052000e+04   1.0000000e+00   1.0000000e+00   4.1230400e+03   4.0000000e+00
   1.5052000e+04   1.0000000e+00   1.0000000e+00   4.1232880e+03   4.0000000e+00
   1.5052000e+04   1.0000000e+00   1.0000000e+00   4.1235930e+03   4.0000000e+00
   1.5052000e+04   1.0000000e+00   1.0000000e+00   4.1238960e+03   4.0000000e+00
   1.5052000e+04   1.0000000e+00   1.0000000e+00   4.1240610e+03   4.0000000e+00
   1.5052000e+04   1.0000000e+00   1.0000000e+00   4.1243530e+03   4.0000000e+00
   1.5052000e+04   1.0000000e+00   1.0000000e+00   4.1244970e+03   4.0000000e+00
   1.5052000e+04   1.0000000e+00   1.0000000e+00   4.1247580e+03   4.0000000e+00
   1.5052000e+04   1.0000000e+00   1.0000000e+00   4.1251300e+03   4.0000000e+00
   1.5052000e+04   1.0000000e+00   1.0000000e+00   4.1253220e+03   4.0000000e+00
   1.5052000e+04   1.0000000e+00   1.0000000e+00   4.1254810e+03   4.0000000e+00
   1.5052000e+04   1.0000000e+00   1.0000000e+00   4.1258220e+03   4.0000000e+00
   1.5052000e+04   1.0000000e+00   1.0000000e+00   4.1260160e+03   4.0000000e+00
   1.5052000e+04   1.0000000e+00   1.0000000e+00   4.1261890e+03   4.0000000e+00
   1.5052000e+04   1.0000000e+00   1.0000000e+00   4.1269010e+03   4.0000000e+00
   1.5052000e+04   1.0000000e+00   1.0000000e+00   4.1271010e+03   4.0000000e+00
   1.5052000e+04   1.0000000e+00   1.0000000e+00   4.1275960e+03   4.0000000e+00
   1.5052000e+04   1.0000000e+00   1.0000000e+00   4.1280400e+03   4.0000000e+00
   1.5052000e+04   1.0000000e+00   1.0000000e+00   4.1282650e+03   4.0000000e+00
   1.5052000e+04   1.0000000e+00   1.0000000e+00   4.1287630e+03   4.0000000e+00
   1.5052000e+04   1.0000000e+00   1.0000000e+00   4.1291060e+03   4.0000000e+00
   1.5052000e+04   1.0000000e+00   1.0000000e+00   4.1298020e+03   4.0000000e+00
   1.5052000e+04   1.0000000e+00   1.0000000e+00   4.1301110e+03   4.0000000e+00
   1.5052000e+04   1.0000000e+00   1.0000000e+00   4.1303350e+03   4.0000000e+00
   1.5052000e+04   1.0000000e+00   1.0000000e+00   4.1304540e+03   4.0000000e+00
   1.5052000e+04   1.0000000e+00   1.0000000e+00   4.1306630e+03   4.0000000e+00
   1.5052000e+04   1.0000000e+00   1.0000000e+00   4.1311500e+03   4.0000000e+00
   1.5052000e+04   1.0000000e+00   1.0000000e+00   4.1318780e+03   4.0000000e+00
   1.5052000e+04   1.0000000e+00   1.0000000e+00   4.1320620e+03   4.0000000e+00
   1.5052000e+04   1.0000000e+00   1.0000000e+00   4.1326630e+03   4.0000000e+00
   1.5052000e+04   1.0000000e+00   1.0000000e+00   4.1332190e+03   4.0000000e+00
   1.5052000e+04   1.0000000e+00   1.0000000e+00   4.1333390e+03   4.0000000e+00
   1.5052000e+04   1.0000000e+00   1.0000000e+00   4.1340110e+03   4.0000000e+00
   1.5052000e+04   1.0000000e+00   1.0000000e+00   4.1823190e+03   5.0000000e+00
   1.5052000e+04   1.0000000e+00   1.0000000e+00   4.3099070e+03   1.0000000e+00
   1.5052000e+04   1.0000000e+00   1.0000000e+00   4.3122440e+03   4.0000000e+00
   1.5052000e+04   1.0000000e+00   1.0000000e+00   4.3124730e+03   4.0000000e+00
   1.5052000e+04   1.0000000e+00   1.0000000e+00   4.3126440e+03   4.0000000e+00
   1.5052000e+04   1.0000000e+00   1.0000000e+00   4.3129310e+03   4.0000000e+00
   1.5052000e+04   1.0000000e+00   1.0000000e+00   4.3131100e+03   4.0000000e+00
   1.5052000e+04   1.0000000e+00   1.0000000e+00   4.3135050e+03   4.0000000e+00
   1.5052000e+04   1.0000000e+00   1.0000000e+00   4.3140290e+03   4.0000000e+00
   1.5052000e+04   1.0000000e+00   1.0000000e+00   4.3143190e+03   4.0000000e+00
   1.5052000e+04   1.0000000e+00   1.0000000e+00   4.3144970e+03   4.0000000e+00
   1.5052000e+04   1.0000000e+00   1.0000000e+00   4.3147520e+03   4.0000000e+00
   1.5052000e+04   1.0000000e+00   1.0000000e+00   4.3149430e+03   4.0000000e+00
   1.5052000e+04   1.0000000e+00   1.0000000e+00   4.3153550e+03   4.0000000e+00
   1.5052000e+04   1.0000000e+00   1.0000000e+00   4.3155230e+03   4.0000000e+00
   1.5052000e+04   1.0000000e+00   1.0000000e+00   4.3158270e+03   4.0000000e+00
   1.5052000e+04   1.0000000e+00   1.0000000e+00   4.3165580e+03   4.0000000e+00
   1.5052000e+04   1.0000000e+00   1.0000000e+00   4.3168450e+03   4.0000000e+00
   1.5052000e+04   1.0000000e+00   1.0000000e+00   4.3170700e+03   4.0000000e+00
   1.5052000e+04   1.0000000e+00   1.0000000e+00   4.3173040e+03   4.0000000e+00
   1.5052000e+04   1.0000000e+00   1.0000000e+00   4.3174860e+03   4.0000000e+00
   1.5052000e+04   1.0000000e+00   1.0000000e+00   4.3177150e+03   4.0000000e+00
   1.5052000e+04   1.0000000e+00   1.0000000e+00   4.3182450e+03   4.0000000e+00
   1.5052000e+04   1.0000000e+00   1.0000000e+00   4.3183770e+03   4.0000000e+00
   1.5052000e+04   1.0000000e+00   1.0000000e+00   4.3184930e+03   4.0000000e+00
   1.5052000e+04   1.0000000e+00   1.0000000e+00   4.3186440e+03   4.0000000e+00
   1.5052000e+04   1.0000000e+00   1.0000000e+00   4.3197960e+03   4.0000000e+00
   1.5052000e+04   1.0000000e+00   1.0000000e+00   4.3201460e+03   4.0000000e+00
   1.5052000e+04   1.0000000e+00   1.0000000e+00   4.3203300e+03   4.0000000e+00
   1.5052000e+04   1.0000000e+00   1.0000000e+00   4.3211440e+03   4.0000000e+00
   1.5052000e+04   1.0000000e+00   1.0000000e+00   4.3214410e+03   4.0000000e+00
   1.5052000e+04   1.0000000e+00   1.0000000e+00   4.3217770e+03   4.0000000e+00
   1.5052000e+04   1.0000000e+00   1.0000000e+00   4.3224620e+03   4.0000000e+00
   1.5052000e+04   1.0000000e+00   1.0000000e+00   4.3244310e+03   4.0000000e+00
   1.5052000e+04   1.0000000e+00   1.0000000e+00   4.3649080e+03   5.0000000e+00
   1.5052000e+04   1.0000000e+00   1.0000000e+00   5.3095930e+03   1.0000000e+00
   1.5052000e+04   1.0000000e+00   1.0000000e+00   5.3008360e+03   4.0000000e+00
   1.5052000e+04   1.0000000e+00   1.0000000e+00   5.3012500e+03   4.0000000e+00
   1.5052000e+04   1.0000000e+00   1.0000000e+00   5.3017120e+03   4.0000000e+00
   1.5052000e+04   1.0000000e+00   1.0000000e+00   5.3019350e+03   4.0000000e+00
   1.5052000e+04   1.0000000e+00   1.0000000e+00   5.3021990e+03   4.0000000e+00
   1.5052000e+04   1.0000000e+00   1.0000000e+00   5.3027050e+03   4.0000000e+00
   1.5052000e+04   1.0000000e+00   1.0000000e+00   5.3029790e+03   4.0000000e+00
   1.5052000e+04   1.0000000e+00   1.0000000e+00   5.3031490e+03   4.0000000e+00
   1.5052000e+04   1.0000000e+00   1.0000000e+00   5.3033360e+03   4.0000000e+00
   1.5052000e+04   1.0000000e+00   1.0000000e+00   5.3038040e+03   4.0000000e+00
   1.5052000e+04   1.0000000e+00   1.0000000e+00   5.3040940e+03   4.0000000e+00
   1.5052000e+04   1.0000000e+00   1.0000000e+00   5.3043980e+03   4.0000000e+00
   1.5052000e+04   1.0000000e+00   1.0000000e+00   5.3046670e+03   4.0000000e+00
   1.5052000e+04   1.0000000e+00   1.0000000e+00   5.3048120e+03   4.0000000e+00
   1.5052000e+04   1.0000000e+00   1.0000000e+00   5.3051950e+03   4.0000000e+00
   1.5052000e+04   1.0000000e+00   1.0000000e+00   5.3054760e+03   4.0000000e+00
   1.5052000e+04   1.0000000e+00   1.0000000e+00   5.3056100e+03   4.0000000e+00
   1.5052000e+04   1.0000000e+00   1.0000000e+00   5.3058640e+03   4.0000000e+00
   1.5052000e+04   1.0000000e+00   1.0000000e+00   5.3060760e+03   4.0000000e+00
   1.5052000e+04   1.0000000e+00   1.0000000e+00   5.3063170e+03   4.0000000e+00
   1.5052000e+04   1.0000000e+00   1.0000000e+00   5.3069120e+03   4.0000000e+00
   1.5052000e+04   1.0000000e+00   1.0000000e+00   5.3071850e+03   4.0000000e+00
   1.5052000e+04   1.0000000e+00   1.0000000e+00   5.3075340e+03   4.0000000e+00
   1.5052000e+04   1.0000000e+00   1.0000000e+00   5.3081240e+03   4.0000000e+00
   1.5052000e+04   1.0000000e+00   1.0000000e+00   5.3088450e+03   4.0000000e+00
   1.5052000e+04   1.0000000e+00   1.0000000e+00   5.3135260e+03   4.0000000e+00
   1.5052000e+04   1.0000000e+00   1.0000000e+00   5.3137940e+03   4.0000000e+00
   1.5052000e+04   1.0000000e+00   1.0000000e+00   5.3140130e+03   4.0000000e+00
   1.5052000e+04   1.0000000e+00   1.0000000e+00   5.3143450e+03   4.0000000e+00
   1.5052000e+04   1.0000000e+00   1.0000000e+00   5.3146820e+03   4.0000000e+00
   1.5052000e+04   1.0000000e+00   1.0000000e+00   5.3148540e+03   4.0000000e+00
   1.5052000e+04   1.0000000e+00   1.0000000e+00   5.3151670e+03   4.0000000e+00
   1.5052000e+04   1.0000000e+00   1.0000000e+00   5.3152980e+03   4.0000000e+00
   1.5052000e+04   1.0000000e+00   1.0000000e+00   5.3156640e+03   4.0000000e+00
   1.5052000e+04   1.0000000e+00   1.0000000e+00   5.3158110e+03   4.0000000e+00
   1.5052000e+04   1.0000000e+00   1.0000000e+00   5.3162820e+03   4.0000000e+00
   1.5052000e+04   1.0000000e+00   1.0000000e+00   5.3164780e+03   4.0000000e+00
   1.5052000e+04   1.0000000e+00   1.0000000e+00   5.3166040e+03   4.0000000e+00
   1.5052000e+04   1.0000000e+00   1.0000000e+00   5.3173320e+03   4.0000000e+00
   1.5052000e+04   1.0000000e+00   1.0000000e+00   5.3174900e+03   4.0000000e+00
   1.5052000e+04   1.0000000e+00   1.0000000e+00   5.3178750e+03   4.0000000e+00
   1.5052000e+04   1.0000000e+00   1.0000000e+00   5.3180030e+03   4.0000000e+00
   1.5052000e+04   1.0000000e+00   1.0000000e+00   5.3185480e+03   4.0000000e+00
   1.5052000e+04   1.0000000e+00   1.0000000e+00   5.3188140e+03   4.0000000e+00
   1.5052000e+04   1.0000000e+00   1.0000000e+00   5.3190700e+03   4.0000000e+00
   1.5052000e+04   1.0000000e+00   1.0000000e+00   5.3197730e+03   4.0000000e+00
   1.5052000e+04   1.0000000e+00   1.0000000e+00   5.3202000e+03   4.0000000e+00
   1.5052000e+04   1.0000000e+00   1.0000000e+00   5.3206540e+03   4.0000000e+00
   1.5052000e+04   1.0000000e+00   1.0000000e+00   5.3208310e+03   4.0000000e+00
   1.5052000e+04   1.0000000e+00   1.0000000e+00   5.3208830e+03   4.0000000e+00
   1.5052000e+04   1.0000000e+00   1.0000000e+00   5.3217980e+03   4.0000000e+00
   1.5052000e+04   1.0000000e+00   1.0000000e+00   5.3219630e+03   4.0000000e+00
   1.5052000e+04   1.0000000e+00   1.0000000e+00   5.3225300e+03   4.0000000e+00
   1.5052000e+04   1.0000000e+00   1.0000000e+00   5.3227660e+03   4.0000000e+00
   1.5052000e+04   1.0000000e+00   1.0000000e+00   5.3232400e+03   4.0000000e+00
   1.5052000e+04   1.0000000e+00   1.0000000e+00   5.3236690e+03   4.0000000e+00
   1.5052000e+04   1.0000000e+00   1.0000000e+00   5.3240790e+03   4.0000000e+00
   1.5052000e+04   1.0000000e+00   1.0000000e+00   5.3248320e+03   4.0000000e+00
   1.5052000e+04   1.0000000e+00   1.0000000e+00   5.3254560e+03   4.0000000e+00
   1.5052000e+04   1.0000000e+00   1.0000000e+00   5.3298750e+03   4.0000000e+00
   1.5052000e+04   1.0000000e+00   1.0000000e+00   5.3615940e+03   5.0000000e+00
   1.5052000e+04   1.0000000e+00   1.0000000e+00   5.4336530e+03   1.0000000e+00
   1.5052000e+04   1.0000000e+00   1.0000000e+00   5.4376150e+03   4.0000000e+00
   1.5052000e+04   1.0000000e+00   1.0000000e+00   5.4378250e+03   4.0000000e+00
   1.5052000e+04   1.0000000e+00   1.0000000e+00   5.4381900e+03   4.0000000e+00
   1.5052000e+04   1.0000000e+00   1.0000000e+00   5.4383350e+03   4.0000000e+00
   1.5052000e+04   1.0000000e+00   1.0000000e+00   5.4387430e+03   4.0000000e+00
   1.5052000e+04   1.0000000e+00   1.0000000e+00   5.4390320e+03   4.0000000e+00
   1.5052000e+04   1.0000000e+00   1.0000000e+00   5.4393550e+03   4.0000000e+00
   1.5052000e+04   1.0000000e+00   1.0000000e+00   5.4396760e+03   4.0000000e+00
   1.5052000e+04   1.0000000e+00   1.0000000e+00   5.4399270e+03   4.0000000e+00
   1.5052000e+04   1.0000000e+00   1.0000000e+00   5.4403180e+03   4.0000000e+00
   1.5052000e+04   1.0000000e+00   1.0000000e+00   5.4405280e+03   4.0000000e+00
   1.5052000e+04   1.0000000e+00   1.0000000e+00   5.4411670e+03   4.0000000e+00
   1.5052000e+04   1.0000000e+00   1.0000000e+00   5.4414600e+03   4.0000000e+00
   1.5052000e+04   1.0000000e+00   1.0000000e+00   5.4417450e+03   4.0000000e+00
   1.5052000e+04   1.0000000e+00   1.0000000e+00   5.4419750e+03   4.0000000e+00
   1.5052000e+04   1.0000000e+00   1.0000000e+00   5.4421810e+03   4.0000000e+00
   1.5052000e+04   1.0000000e+00   1.0000000e+00   5.4426710e+03   4.0000000e+00
   1.5052000e+04   1.0000000e+00   1.0000000e+00   5.4429180e+03   4.0000000e+00
   1.5052000e+04   1.0000000e+00   1.0000000e+00   5.4431010e+03   4.0000000e+00
   1.5052000e+04   1.0000000e+00   1.0000000e+00   5.4434010e+03   4.0000000e+00
   1.5052000e+04   1.0000000e+00   1.0000000e+00   5.4441220e+03   4.0000000e+00
   1.5052000e+04   1.0000000e+00   1.0000000e+00   5.4443090e+03   4.0000000e+00
   1.5052000e+04   1.0000000e+00   1.0000000e+00   5.4455590e+03   4.0000000e+00
   1.5052000e+04   1.0000000e+00   1.0000000e+00   5.4457820e+03   4.0000000e+00
   1.5052000e+04   1.0000000e+00   1.0000000e+00   5.4462310e+03   4.0000000e+00
   1.5052000e+04   1.0000000e+00   1.0000000e+00   5.4467320e+03   4.0000000e+00
   1.5052000e+04   1.0000000e+00   1.0000000e+00   5.4471850e+03   4.0000000e+00
   1.5052000e+04   1.0000000e+00   1.0000000e+00   5.4480120e+03   4.0000000e+00
   1.5052000e+04   1.0000000e+00   1.0000000e+00   5.4483800e+03   4.0000000e+00
   1.5052000e+04   1.0000000e+00   1.0000000e+00   5.4493300e+03   4.0000000e+00
   1.5052000e+04   1.0000000e+00   1.0000000e+00   5.4497680e+03   4.0000000e+00
   1.5052000e+04   1.0000000e+00   1.0000000e+00   5.4976540e+03   5.0000000e+00
   1.5052000e+04   1.0000000e+00   1.0000000e+00   6.0347690e+03   1.0000000e+00
   1.5052000e+04   1.0000000e+00   1.0000000e+00   6.0375380e+03   4.0000000e+00
   1.5052000e+04   1.0000000e+00   1.0000000e+00   6.0379850e+03   4.0000000e+00
   1.5052000e+04   1.0000000e+00   1.0000000e+00   6.0382790e+03   4.0000000e+00
   1.5052000e+04   1.0000000e+00   1.0000000e+00   6.0386240e+03   4.0000000e+00
   1.5052000e+04   1.0000000e+00   1.0000000e+00   6.0388160e+03   4.0000000e+00
   1.5052000e+04   1.0000000e+00   1.0000000e+00   6.0391120e+03   4.0000000e+00
   1.5052000e+04   1.0000000e+00   1.0000000e+00   6.0393460e+03   4.0000000e+00
   1.5052000e+04   1.0000000e+00   1.0000000e+00   6.0397560e+03   4.0000000e+00
   1.5052000e+04   1.0000000e+00   1.0000000e+00   6.0400120e+03   4.0000000e+00
   1.5052000e+04   1.0000000e+00   1.0000000e+00   6.0401180e+03   4.0000000e+00
   1.5052000e+04   1.0000000e+00   1.0000000e+00   6.0403490e+03   4.0000000e+00
   1.5052000e+04   1.0000000e+00   1.0000000e+00   6.0407020e+03   4.0000000e+00
   1.5052000e+04   1.0000000e+00   1.0000000e+00   6.0410330e+03   4.0000000e+00
   1.5052000e+04   1.0000000e+00   1.0000000e+00   6.0414940e+03   4.0000000e+00
   1.5052000e+04   1.0000000e+00   1.0000000e+00   6.0416930e+03   4.0000000e+00
   1.5052000e+04   1.0000000e+00   1.0000000e+00   6.0422760e+03   4.0000000e+00
   1.5052000e+04   1.0000000e+00   1.0000000e+00   6.0424540e+03   4.0000000e+00
   1.5052000e+04   1.0000000e+00   1.0000000e+00   6.0427560e+03   4.0000000e+00
   1.5052000e+04   1.0000000e+00   1.0000000e+00   6.0431700e+03   4.0000000e+00
   1.5052000e+04   1.0000000e+00   1.0000000e+00   6.0438720e+03   4.0000000e+00
   1.5052000e+04   1.0000000e+00   1.0000000e+00   6.0442840e+03   4.0000000e+00
   1.5052000e+04   1.0000000e+00   1.0000000e+00   6.0446380e+03   4.0000000e+00
   1.5052000e+04   1.0000000e+00   1.0000000e+00   6.0457170e+03   4.0000000e+00
   1.5052000e+04   1.0000000e+00   1.0000000e+00   6.0465570e+03   4.0000000e+00
   1.5052000e+04   1.0000000e+00   1.0000000e+00   6.0756910e+03   4.0000000e+00
   1.5052000e+04   1.0000000e+00   1.0000000e+00   6.0967700e+03   5.0000000e+00
   1.5052000e+04   1.0000000e+00   1.0000000e+00   6.7730130e+03   1.0000000e+00
   1.5052000e+04   1.0000000e+00   1.0000000e+00   6.7779420e+03   4.0000000e+00
   1.5052000e+04   1.0000000e+00   1.0000000e+00   6.7782790e+03   4.0000000e+00
   1.5052000e+04   1.0000000e+00   1.0000000e+00   6.7785430e+03   4.0000000e+00
   1.5052000e+04   1.0000000e+00   1.0000000e+00   6.7791680e+03   4.0000000e+00
   1.5052000e+04   1.0000000e+00   1.0000000e+00   6.7793130e+03   4.0000000e+00
   1.5052000e+04   1.0000000e+00   1.0000000e+00   6.7797050e+03   4.0000000e+00
   1.5052000e+04   1.0000000e+00   1.0000000e+00   6.7799260e+03   4.0000000e+00
   1.5052000e+04   1.0000000e+00   1.0000000e+00   6.7803500e+03   4.0000000e+00
   1.5052000e+04   1.0000000e+00   1.0000000e+00   6.7805260e+03   4.0000000e+00
   1.5052000e+04   1.0000000e+00   1.0000000e+00   6.7810360e+03   4.0000000e+00
   1.5052000e+04   1.0000000e+00   1.0000000e+00   6.7812660e+03   4.0000000e+00
   1.5052000e+04   1.0000000e+00   1.0000000e+00   6.7814330e+03   4.0000000e+00
   1.5052000e+04   1.0000000e+00   1.0000000e+00   6.7819490e+03   4.0000000e+00
   1.5052000e+04   1.0000000e+00   1.0000000e+00   6.7821960e+03   4.0000000e+00
   1.5052000e+04   1.0000000e+00   1.0000000e+00   6.7824110e+03   4.0000000e+00
   1.5052000e+04   1.0000000e+00   1.0000000e+00   6.7827840e+03   4.0000000e+00
   1.5052000e+04   1.0000000e+00   1.0000000e+00   6.7830520e+03   4.0000000e+00
   1.5052000e+04   1.0000000e+00   1.0000000e+00   6.7832410e+03   4.0000000e+00
   1.5052000e+04   1.0000000e+00   1.0000000e+00   6.7835970e+03   4.0000000e+00
   1.5052000e+04   1.0000000e+00   1.0000000e+00   6.7839040e+03   4.0000000e+00
   1.5052000e+04   1.0000000e+00   1.0000000e+00   6.7843550e+03   4.0000000e+00
   1.5052000e+04   1.0000000e+00   1.0000000e+00   6.7849540e+03   4.0000000e+00
   1.5052000e+04   1.0000000e+00   1.0000000e+00   6.7852140e+03   4.0000000e+00
   1.5052000e+04   1.0000000e+00   1.0000000e+00   6.7854100e+03   4.0000000e+00
   1.5052000e+04   1.0000000e+00   1.0000000e+00   6.7856300e+03   4.0000000e+00
   1.5052000e+04   1.0000000e+00   1.0000000e+00   6.7859070e+03   4.0000000e+00
   1.5052000e+04   1.0000000e+00   1.0000000e+00   6.7867690e+03   4.0000000e+00
   1.5052000e+04   1.0000000e+00   1.0000000e+00   6.7870850e+03   4.0000000e+00
   1.5052000e+04   1.0000000e+00   1.0000000e+00   6.7881390e+03   4.0000000e+00
   1.5052000e+04   1.0000000e+00   1.0000000e+00   6.7884780e+03   4.0000000e+00
   1.5052000e+04   1.0000000e+00   1.0000000e+00   6.7885510e+03   4.0000000e+00
   1.5052000e+04   1.0000000e+00   1.0000000e+00   6.7890190e+03   4.0000000e+00
   1.5052000e+04   1.0000000e+00   1.0000000e+00   6.7901280e+03   4.0000000e+00
   1.5052000e+04   1.0000000e+00   1.0000000e+00   6.8260140e+03   5.0000000e+00
   1.5052000e+04   1.0000000e+00   1.0000000e+00             Inf   6.0000000e+00
   1.5052000e+04   1.0000000e+00   3.0000000e+00   3.4566300e+02   3.0000000e+00
   1.5052000e+04   1.0000000e+00   3.0000000e+00   3.3156500e+02   4.0000000e+00
   1.5052000e+04   1.0000000e+00   3.0000000e+00   3.5193600e+02   4.0000000e+00
   1.5052000e+04   1.0000000e+00   3.0000000e+00   3.5241000e+02   4.0000000e+00
   1.5052000e+04   1.0000000e+00   3.0000000e+00   3.5268700e+02   4.0000000e+00
   1.5052000e+04   1.0000000e+00   3.0000000e+00   3.5315400e+02   4.0000000e+00
   1.5052000e+04   1.0000000e+00   3.0000000e+00   3.5363700e+02   4.0000000e+00
   1.5052000e+04   1.0000000e+00   3.0000000e+00   3.5426200e+02   4.0000000e+00
   1.5052000e+04   1.0000000e+00   3.0000000e+00   3.5462100e+02   4.0000000e+00
   1.5052000e+04   1.0000000e+00   3.0000000e+00   3.5487200e+02   4.0000000e+00
   1.5052000e+04   1.0000000e+00   3.0000000e+00   3.5511400e+02   4.0000000e+00
   1.5052000e+04   1.0000000e+00   3.0000000e+00   3.5548500e+02   4.0000000e+00
   1.5052000e+04   1.0000000e+00   3.0000000e+00   3.5601000e+02   4.0000000e+00
   1.5052000e+04   1.0000000e+00   3.0000000e+00   3.5699500e+02   4.0000000e+00
   1.5052000e+04   1.0000000e+00   3.0000000e+00   3.5754000e+02   4.0000000e+00
   1.5052000e+04   1.0000000e+00   3.0000000e+00   3.5783100e+02   4.0000000e+00
   1.5052000e+04   1.0000000e+00   3.0000000e+00   3.5808400e+02   4.0000000e+00
   1.5052000e+04   1.0000000e+00   3.0000000e+00   3.5844300e+02   4.0000000e+00
   1.5052000e+04   1.0000000e+00   3.0000000e+00   3.5880700e+02   4.0000000e+00
   1.5052000e+04   1.0000000e+00   3.0000000e+00   3.5908000e+02   4.0000000e+00
   1.5052000e+04   1.0000000e+00   3.0000000e+00   3.5933800e+02   4.0000000e+00
   1.5052000e+04   1.0000000e+00   3.0000000e+00   3.5959500e+02   4.0000000e+00
   1.5052000e+04   1.0000000e+00   3.0000000e+00   3.6003900e+02   4.0000000e+00
   1.5052000e+04   1.0000000e+00   3.0000000e+00   3.6029700e+02   4.0000000e+00
   1.5052000e+04   1.0000000e+00   3.0000000e+00   3.6080300e+02   4.0000000e+00
   1.5052000e+04   1.0000000e+00   3.0000000e+00   3.6164100e+02   4.0000000e+00
   1.5052000e+04   1.0000000e+00   3.0000000e+00   3.6235400e+02   4.0000000e+00
   1.5052000e+04   1.0000000e+00   3.0000000e+00   3.6363300e+02   4.0000000e+00
   1.5052000e+04   1.0000000e+00   3.0000000e+00   3.6538400e+02   4.0000000e+00
   1.5052000e+04   1.0000000e+00   3.0000000e+00   3.6695000e+02   4.0000000e+00
   1.5052000e+04   1.0000000e+00   3.0000000e+00   3.6901700e+02   4.0000000e+00
   1.5052000e+04   1.0000000e+00   3.0000000e+00   3.9993000e+02   4.0000000e+00
   1.5052000e+04   1.0000000e+00   3.0000000e+00   4.0094700e+02   4.0000000e+00
   1.5052000e+04   1.0000000e+00   3.0000000e+00   4.0366400e+02   5.0000000e+00
   1.5052000e+04   1.0000000e+00   3.0000000e+00   4.8207000e+02   3.0000000e+00
   1.5052000e+04   1.0000000e+00   3.0000000e+00   4.9049200e+02   4.0000000e+00
   1.5052000e+04   1.0000000e+00   3.0000000e+00   4.9090800e+02   4.0000000e+00
   1.5052000e+04   1.0000000e+00   3.0000000e+00   4.9114400e+02   4.0000000e+00
   1.5052000e+04   1.0000000e+00   3.0000000e+00   4.9160300e+02   4.0000000e+00
   1.5052000e+04   1.0000000e+00   3.0000000e+00   4.9183000e+02   4.0000000e+00
   1.5052000e+04   1.0000000e+00   3.0000000e+00   4.9203500e+02   4.0000000e+00
   1.5052000e+04   1.0000000e+00   3.0000000e+00   4.9234400e+02   4.0000000e+00
   1.5052000e+04   1.0000000e+00   3.0000000e+00   4.9278700e+02   4.0000000e+00
   1.5052000e+04   1.0000000e+00   3.0000000e+00   4.9303700e+02   4.0000000e+00
   1.5052000e+04   1.0000000e+00   3.0000000e+00   4.9415600e+02   4.0000000e+00
   1.5052000e+04   1.0000000e+00   3.0000000e+00   4.9449000e+02   4.0000000e+00
   1.5052000e+04   1.0000000e+00   3.0000000e+00   4.9474900e+02   4.0000000e+00
   1.5052000e+04   1.0000000e+00   3.0000000e+00   4.9502100e+02   4.0000000e+00
   1.5052000e+04   1.0000000e+00   3.0000000e+00   4.9532200e+02   4.0000000e+00
   1.5052000e+04   1.0000000e+00   3.0000000e+00   4.9581600e+02   4.0000000e+00
   1.5052000e+04   1.0000000e+00   3.0000000e+00   4.9606000e+02   4.0000000e+00
   1.5052000e+04   1.0000000e+00   3.0000000e+00   4.9619500e+02   4.0000000e+00
   1.5052000e+04   1.0000000e+00   3.0000000e+00   4.9686600e+02   4.0000000e+00
   1.5052000e+04   1.0000000e+00   3.0000000e+00   4.9737000e+02   4.0000000e+00
   1.5052000e+04   1.0000000e+00   3.0000000e+00   4.9805500e+02   4.0000000e+00
   1.5052000e+04   1.0000000e+00   3.0000000e+00   4.9812700e+02   4.0000000e+00
   1.5052000e+04   1.0000000e+00   3.0000000e+00   5.2904400e+02   4.0000000e+00
   1.5052000e+04   1.0000000e+00   3.0000000e+00   5.2930300e+02   4.0000000e+00
   1.5052000e+04   1.0000000e+00   3.0000000e+00   5.2961100e+02   4.0000000e+00
   1.5052000e+04   1.0000000e+00   3.0000000e+00   5.3032400e+02   4.0000000e+00
   1.5052000e+04   1.0000000e+00   3.0000000e+00   5.3065800e+02   4.0000000e+00
   1.5052000e+04   1.0000000e+00   3.0000000e+00   5.3090800e+02   4.0000000e+00
   1.5052000e+04   1.0000000e+00   3.0000000e+00   5.3146200e+02   4.0000000e+00
   1.5052000e+04   1.0000000e+00   3.0000000e+00   5.3180300e+02   4.0000000e+00
   1.5052000e+04   1.0000000e+00   3.0000000e+00   5.3212200e+02   4.0000000e+00
   1.5052000e+04   1.0000000e+00   3.0000000e+00   5.3250100e+02   4.0000000e+00
   1.5052000e+04   1.0000000e+00   3.0000000e+00   5.3277000e+02   4.0000000e+00
   1.5052000e+04   1.0000000e+00   3.0000000e+00   5.3334400e+02   4.0000000e+00
   1.5052000e+04   1.0000000e+00   3.0000000e+00   5.3357700e+02   4.0000000e+00
   1.5052000e+04   1.0000000e+00   3.0000000e+00   5.3401200e+02   4.0000000e+00
   1.5052000e+04   1.0000000e+00   3.0000000e+00   5.3480600e+02   4.0000000e+00
   1.5052000e+04   1.0000000e+00   3.0000000e+00   5.3487500e+02   4.0000000e+00
   1.5052000e+04   1.0000000e+00   3.0000000e+00   5.3535500e+02   4.0000000e+00
   1.5052000e+04   1.0000000e+00   3.0000000e+00   5.3605600e+02   4.0000000e+00
   1.5052000e+04   1.0000000e+00   3.0000000e+00   5.3607100e+02   5.0000000e+00
   1.5052000e+04   1.0000000e+00   3.0000000e+00   6.9286600e+02   3.0000000e+00
   1.5052000e+04   1.0000000e+00   3.0000000e+00   7.0475100e+02   4.0000000e+00
   1.5052000e+04   1.0000000e+00   3.0000000e+00   7.0537700e+02   4.0000000e+00
   1.5052000e+04   1.0000000e+00   3.0000000e+00   7.0589200e+02   4.0000000e+00
   1.5052000e+04   1.0000000e+00   3.0000000e+00   7.0622200e+02   4.0000000e+00
   1.5052000e+04   1.0000000e+00   3.0000000e+00   7.0644100e+02   4.0000000e+00
   1.5052000e+04   1.0000000e+00   3.0000000e+00   7.0671900e+02   4.0000000e+00
   1.5052000e+04   1.0000000e+00   3.0000000e+00   7.0697100e+02   4.0000000e+00
   1.5052000e+04   1.0000000e+00   3.0000000e+00   7.0811300e+02   4.0000000e+00
   1.5052000e+04   1.0000000e+00   3.0000000e+00   7.0832200e+02   4.0000000e+00
   1.5052000e+04   1.0000000e+00   3.0000000e+00   7.0867000e+02   4.0000000e+00
   1.5052000e+04   1.0000000e+00   3.0000000e+00   7.0918400e+02   4.0000000e+00
   1.5052000e+04   1.0000000e+00   3.0000000e+00   7.0960000e+02   4.0000000e+00
   1.5052000e+04   1.0000000e+00   3.0000000e+00   7.1009700e+02   4.0000000e+00
   1.5052000e+04   1.0000000e+00   3.0000000e+00   7.1032100e+02   4.0000000e+00
   1.5052000e+04   1.0000000e+00   3.0000000e+00   7.1074000e+02   4.0000000e+00
   1.5052000e+04   1.0000000e+00   3.0000000e+00   7.1115600e+02   4.0000000e+00
   1.5052000e+04   1.0000000e+00   3.0000000e+00   7.1196300e+02   4.0000000e+00
   1.5052000e+04   1.0000000e+00   3.0000000e+00   7.1225400e+02   4.0000000e+00
   1.5052000e+04   1.0000000e+00   3.0000000e+00   7.1287000e+02   4.0000000e+00
   1.5052000e+04   1.0000000e+00   3.0000000e+00   7.1356200e+02   4.0000000e+00
   1.5052000e+04   1.0000000e+00   3.0000000e+00   7.1414100e+02   4.0000000e+00
   1.5052000e+04   1.0000000e+00   3.0000000e+00   7.1605300e+02   4.0000000e+00
   1.5052000e+04   1.0000000e+00   3.0000000e+00   7.1968500e+02   4.0000000e+00
   1.5052000e+04   1.0000000e+00   3.0000000e+00   7.1992900e+02   4.0000000e+00
   1.5052000e+04   1.0000000e+00   3.0000000e+00   7.2010300e+02   4.0000000e+00
   1.5052000e+04   1.0000000e+00   3.0000000e+00   7.5386700e+02   5.0000000e+00
   1.5052000e+04   1.0000000e+00   3.0000000e+00   1.0612000e+03   3.0000000e+00
   1.5052000e+04   1.0000000e+00   3.0000000e+00   1.0711150e+03   4.0000000e+00
   1.5052000e+04   1.0000000e+00   3.0000000e+00   1.0713380e+03   4.0000000e+00
   1.5052000e+04   1.0000000e+00   3.0000000e+00   1.0715600e+03   4.0000000e+00
   1.5052000e+04   1.0000000e+00   3.0000000e+00   1.0718610e+03   4.0000000e+00
   1.5052000e+04   1.0000000e+00   3.0000000e+00   1.0723320e+03   4.0000000e+00
   1.5052000e+04   1.0000000e+00   3.0000000e+00   1.0725910e+03   4.0000000e+00
   1.5052000e+04   1.0000000e+00   3.0000000e+00   1.0727880e+03   4.0000000e+00
   1.5052000e+04   1.0000000e+00   3.0000000e+00   1.0730580e+03   4.0000000e+00
   1.5052000e+04   1.0000000e+00   3.0000000e+00   1.0737240e+03   4.0000000e+00
   1.5052000e+04   1.0000000e+00   3.0000000e+00   1.0739550e+03   4.0000000e+00
   1.5052000e+04   1.0000000e+00   3.0000000e+00   1.0745530e+03   4.0000000e+00
   1.5052000e+04   1.0000000e+00   3.0000000e+00   1.0751190e+03   4.0000000e+00
   1.5052000e+04   1.0000000e+00   3.0000000e+00   1.0753640e+03   4.0000000e+00
   1.5052000e+04   1.0000000e+00   3.0000000e+00   1.0759150e+03   4.0000000e+00
   1.5052000e+04   1.0000000e+00   3.0000000e+00   1.0761740e+03   4.0000000e+00
   1.5052000e+04   1.0000000e+00   3.0000000e+00   1.0769410e+03   4.0000000e+00
   1.5052000e+04   1.0000000e+00   3.0000000e+00   1.0772180e+03   4.0000000e+00
   1.5052000e+04   1.0000000e+00   3.0000000e+00   1.0774810e+03   4.0000000e+00
   1.5052000e+04   1.0000000e+00   3.0000000e+00   1.0778870e+03   4.0000000e+00
   1.5052000e+04   1.0000000e+00   3.0000000e+00   1.0781520e+03   4.0000000e+00
   1.5052000e+04   1.0000000e+00   3.0000000e+00   1.0782270e+03   4.0000000e+00
   1.5052000e+04   1.0000000e+00   3.0000000e+00   1.0787420e+03   4.0000000e+00
   1.5052000e+04   1.0000000e+00   3.0000000e+00   1.0790740e+03   4.0000000e+00
   1.5052000e+04   1.0000000e+00   3.0000000e+00   1.0794120e+03   4.0000000e+00
   1.5052000e+04   1.0000000e+00   3.0000000e+00   1.0798700e+03   4.0000000e+00
   1.5052000e+04   1.0000000e+00   3.0000000e+00   1.0803920e+03   4.0000000e+00
   1.5052000e+04   1.0000000e+00   3.0000000e+00   1.0807590e+03   4.0000000e+00
   1.5052000e+04   1.0000000e+00   3.0000000e+00   1.0811230e+03   4.0000000e+00
   1.5052000e+04   1.0000000e+00   3.0000000e+00   1.0813470e+03   4.0000000e+00
   1.5052000e+04   1.0000000e+00   3.0000000e+00   1.0822870e+03   4.0000000e+00
   1.5052000e+04   1.0000000e+00   3.0000000e+00   1.0827500e+03   4.0000000e+00
   1.5052000e+04   1.0000000e+00   3.0000000e+00   1.0833960e+03   4.0000000e+00
   1.5052000e+04   1.0000000e+00   3.0000000e+00   1.0838070e+03   4.0000000e+00
   1.5052000e+04   1.0000000e+00   3.0000000e+00   1.0930350e+03   4.0000000e+00
   1.5052000e+04   1.0000000e+00   3.0000000e+00   1.1252010e+03   5.0000000e+00
   1.5052000e+04   1.0000000e+00   3.0000000e+00   1.2896960e+03   3.0000000e+00
   1.5052000e+04   1.0000000e+00   3.0000000e+00   1.2988280e+03   4.0000000e+00
   1.5052000e+04   1.0000000e+00   3.0000000e+00   1.2991090e+03   4.0000000e+00
   1.5052000e+04   1.0000000e+00   3.0000000e+00   1.2992960e+03   4.0000000e+00
   1.5052000e+04   1.0000000e+00   3.0000000e+00   1.2998220e+03   4.0000000e+00
   1.5052000e+04   1.0000000e+00   3.0000000e+00   1.3000500e+03   4.0000000e+00
   1.5052000e+04   1.0000000e+00   3.0000000e+00   1.3005670e+03   4.0000000e+00
   1.5052000e+04   1.0000000e+00   3.0000000e+00   1.3009190e+03   4.0000000e+00
   1.5052000e+04   1.0000000e+00   3.0000000e+00   1.3011730e+03   4.0000000e+00
   1.5052000e+04   1.0000000e+00   3.0000000e+00   1.3015240e+03   4.0000000e+00
   1.5052000e+04   1.0000000e+00   3.0000000e+00   1.3017700e+03   4.0000000e+00
   1.5052000e+04   1.0000000e+00   3.0000000e+00   1.3023030e+03   4.0000000e+00
   1.5052000e+04   1.0000000e+00   3.0000000e+00   1.3026870e+03   4.0000000e+00
   1.5052000e+04   1.0000000e+00   3.0000000e+00   1.3031060e+03   4.0000000e+00
   1.5052000e+04   1.0000000e+00   3.0000000e+00   1.3032550e+03   4.0000000e+00
   1.5052000e+04   1.0000000e+00   3.0000000e+00   1.3036080e+03   4.0000000e+00
   1.5052000e+04   1.0000000e+00   3.0000000e+00   1.3043330e+03   4.0000000e+00
   1.5052000e+04   1.0000000e+00   3.0000000e+00   1.3055860e+03   4.0000000e+00
   1.5052000e+04   1.0000000e+00   3.0000000e+00   1.3058260e+03   4.0000000e+00
   1.5052000e+04   1.0000000e+00   3.0000000e+00   1.3065390e+03   4.0000000e+00
   1.5052000e+04   1.0000000e+00   3.0000000e+00   1.3068290e+03   4.0000000e+00
   1.5052000e+04   1.0000000e+00   3.0000000e+00   1.3071580e+03   4.0000000e+00
   1.5052000e+04   1.0000000e+00   3.0000000e+00   1.3075340e+03   4.0000000e+00
   1.5052000e+04   1.0000000e+00   3.0000000e+00   1.3080530e+03   4.0000000e+00
   1.5052000e+04   1.0000000e+00   3.0000000e+00   1.3083550e+03   4.0000000e+00
   1.5052000e+04   1.0000000e+00   3.0000000e+00   1.3086000e+03   4.0000000e+00
   1.5052000e+04   1.0000000e+00   3.0000000e+00   1.3089430e+03   4.0000000e+00
   1.5052000e+04   1.0000000e+00   3.0000000e+00   1.3095580e+03   4.0000000e+00
   1.5052000e+04   1.0000000e+00   3.0000000e+00   1.3098550e+03   4.0000000e+00
   1.5052000e+04   1.0000000e+00   3.0000000e+00   1.3101880e+03   4.0000000e+00
   1.5052000e+04   1.0000000e+00   3.0000000e+00   1.3108570e+03   4.0000000e+00
   1.5052000e+04   1.0000000e+00   3.0000000e+00   1.3112420e+03   4.0000000e+00
   1.5052000e+04   1.0000000e+00   3.0000000e+00   1.3116570e+03   4.0000000e+00
   1.5052000e+04   1.0000000e+00   3.0000000e+00   1.3123800e+03   4.0000000e+00
   1.5052000e+04   1.0000000e+00   3.0000000e+00   1.3516970e+03   5.0000000e+00
   1.5052000e+04   1.0000000e+00   3.0000000e+00   1.4006980e+03   3.0000000e+00
   1.5052000e+04   1.0000000e+00   3.0000000e+00   1.3960570e+03   4.0000000e+00
   1.5052000e+04   1.0000000e+00   3.0000000e+00   1.4168090e+03   4.0000000e+00
   1.5052000e+04   1.0000000e+00   3.0000000e+00   1.4175100e+03   4.0000000e+00
   1.5052000e+04   1.0000000e+00   3.0000000e+00   1.4176950e+03   4.0000000e+00
   1.5052000e+04   1.0000000e+00   3.0000000e+00   1.4180570e+03   4.0000000e+00
   1.5052000e+04   1.0000000e+00   3.0000000e+00   1.4183520e+03   4.0000000e+00
   1.5052000e+04   1.0000000e+00   3.0000000e+00   1.4189010e+03   4.0000000e+00
   1.5052000e+04   1.0000000e+00   3.0000000e+00   1.4191660e+03   4.0000000e+00
   1.5052000e+04   1.0000000e+00   3.0000000e+00   1.4193940e+03   4.0000000e+00
   1.5052000e+04   1.0000000e+00   3.0000000e+00   1.4196440e+03   4.0000000e+00
   1.5052000e+04   1.0000000e+00   3.0000000e+00   1.4199670e+03   4.0000000e+00
   1.5052000e+04   1.0000000e+00   3.0000000e+00   1.4201430e+03   4.0000000e+00
   1.5052000e+04   1.0000000e+00   3.0000000e+00   1.4205270e+03   4.0000000e+00
   1.5052000e+04   1.0000000e+00   3.0000000e+00   1.4207870e+03   4.0000000e+00
   1.5052000e+04   1.0000000e+00   3.0000000e+00   1.4215470e+03   4.0000000e+00
   1.5052000e+04   1.0000000e+00   3.0000000e+00   1.4218430e+03   4.0000000e+00
   1.5052000e+04   1.0000000e+00   3.0000000e+00   1.4219200e+03   4.0000000e+00
   1.5052000e+04   1.0000000e+00   3.0000000e+00   1.4223720e+03   4.0000000e+00
   1.5052000e+04   1.0000000e+00   3.0000000e+00   1.4226100e+03   4.0000000e+00
   1.5052000e+04   1.0000000e+00   3.0000000e+00   1.4235390e+03   4.0000000e+00
   1.5052000e+04   1.0000000e+00   3.0000000e+00   1.4238760e+03   4.0000000e+00
   1.5052000e+04   1.0000000e+00   3.0000000e+00   1.4243170e+03   4.0000000e+00
   1.5052000e+04   1.0000000e+00   3.0000000e+00   1.4249680e+03   4.0000000e+00
   1.5052000e+04   1.0000000e+00   3.0000000e+00   1.4253470e+03   4.0000000e+00
   1.5052000e+04   1.0000000e+00   3.0000000e+00   1.4261380e+03   4.0000000e+00
   1.5052000e+04   1.0000000e+00   3.0000000e+00   1.4373090e+03   4.0000000e+00
   1.5052000e+04   1.0000000e+00   3.0000000e+00   1.4415430e+03   4.0000000e+00
   1.5052000e+04   1.0000000e+00   3.0000000e+00   1.4419230e+03   4.0000000e+00
   1.5052000e+04   1.0000000e+00   3.0000000e+00   1.4433490e+03   4.0000000e+00
   1.5052000e+04   1.0000000e+00   3.0000000e+00   1.4596990e+03   5.0000000e+00
   1.5052000e+04   1.0000000e+00   3.0000000e+00   1.5057000e+03   3.0000000e+00
   1.5052000e+04   1.0000000e+00   3.0000000e+00   1.5264570e+03   4.0000000e+00
   1.5052000e+04   1.0000000e+00   3.0000000e+00   1.5267920e+03   4.0000000e+00
   1.5052000e+04   1.0000000e+00   3.0000000e+00   1.5269260e+03   4.0000000e+00
   1.5052000e+04   1.0000000e+00   3.0000000e+00   1.5272410e+03   4.0000000e+00
   1.5052000e+04   1.0000000e+00   3.0000000e+00   1.5275210e+03   4.0000000e+00
   1.5052000e+04   1.0000000e+00   3.0000000e+00   1.5279480e+03   4.0000000e+00
   1.5052000e+04   1.0000000e+00   3.0000000e+00   1.5281750e+03   4.0000000e+00
   1.5052000e+04   1.0000000e+00   3.0000000e+00   1.5285750e+03   4.0000000e+00
   1.5052000e+04   1.0000000e+00   3.0000000e+00   1.5292230e+03   4.0000000e+00
   1.5052000e+04   1.0000000e+00   3.0000000e+00   1.5295450e+03   4.0000000e+00
   1.5052000e+04   1.0000000e+00   3.0000000e+00   1.5301000e+03   4.0000000e+00
   1.5052000e+04   1.0000000e+00   3.0000000e+00   1.5307730e+03   4.0000000e+00
   1.5052000e+04   1.0000000e+00   3.0000000e+00   1.5312800e+03   4.0000000e+00
   1.5052000e+04   1.0000000e+00   3.0000000e+00   1.5314270e+03   4.0000000e+00
   1.5052000e+04   1.0000000e+00   3.0000000e+00   1.5320670e+03   4.0000000e+00
   1.5052000e+04   1.0000000e+00   3.0000000e+00   1.5637010e+03   5.0000000e+00
   1.5052000e+04   1.0000000e+00   3.0000000e+00   2.4293650e+03   3.0000000e+00
   1.5052000e+04   1.0000000e+00   3.0000000e+00   2.4497760e+03   4.0000000e+00
   1.5052000e+04   1.0000000e+00   3.0000000e+00   2.4500400e+03   4.0000000e+00
   1.5052000e+04   1.0000000e+00   3.0000000e+00   2.4503090e+03   4.0000000e+00
   1.5052000e+04   1.0000000e+00   3.0000000e+00   2.4505760e+03   4.0000000e+00
   1.5052000e+04   1.0000000e+00   3.0000000e+00   2.4507560e+03   4.0000000e+00
   1.5052000e+04   1.0000000e+00   3.0000000e+00   2.4510530e+03   4.0000000e+00
   1.5052000e+04   1.0000000e+00   3.0000000e+00   2.4512910e+03   4.0000000e+00
   1.5052000e+04   1.0000000e+00   3.0000000e+00   2.4516180e+03   4.0000000e+00
   1.5052000e+04   1.0000000e+00   3.0000000e+00   2.4517990e+03   4.0000000e+00
   1.5052000e+04   1.0000000e+00   3.0000000e+00   2.4520770e+03   4.0000000e+00
   1.5052000e+04   1.0000000e+00   3.0000000e+00   2.4525160e+03   4.0000000e+00
   1.5052000e+04   1.0000000e+00   3.0000000e+00   2.4527700e+03   4.0000000e+00
   1.5052000e+04   1.0000000e+00   3.0000000e+00   2.4534540e+03   4.0000000e+00
   1.5052000e+04   1.0000000e+00   3.0000000e+00   2.4536800e+03   4.0000000e+00
   1.5052000e+04   1.0000000e+00   3.0000000e+00   2.4543340e+03   4.0000000e+00
   1.5052000e+04   1.0000000e+00   3.0000000e+00   2.4548090e+03   4.0000000e+00
   1.5052000e+04   1.0000000e+00   3.0000000e+00   2.4553010e+03   4.0000000e+00
   1.5052000e+04   1.0000000e+00   3.0000000e+00   2.4557230e+03   4.0000000e+00
   1.5052000e+04   1.0000000e+00   3.0000000e+00   2.4560250e+03   4.0000000e+00
   1.5052000e+04   1.0000000e+00   3.0000000e+00   2.4568220e+03   4.0000000e+00
   1.5052000e+04   1.0000000e+00   3.0000000e+00   2.4572230e+03   4.0000000e+00
   1.5052000e+04   1.0000000e+00   3.0000000e+00   2.4579060e+03   4.0000000e+00
   1.5052000e+04   1.0000000e+00   3.0000000e+00   2.4587370e+03   4.0000000e+00
   1.5052000e+04   1.0000000e+00   3.0000000e+00   2.4783660e+03   5.0000000e+00
   1.5052000e+04   1.0000000e+00   3.0000000e+00   2.6583460e+03   3.0000000e+00
   1.5052000e+04   1.0000000e+00   3.0000000e+00   2.6645750e+03   4.0000000e+00
   1.5052000e+04   1.0000000e+00   3.0000000e+00   2.6647740e+03   4.0000000e+00
   1.5052000e+04   1.0000000e+00   3.0000000e+00   2.6649460e+03   4.0000000e+00
   1.5052000e+04   1.0000000e+00   3.0000000e+00   2.6650150e+03   4.0000000e+00
   1.5052000e+04   1.0000000e+00   3.0000000e+00   2.6651690e+03   4.0000000e+00
   1.5052000e+04   1.0000000e+00   3.0000000e+00   2.6655460e+03   4.0000000e+00
   1.5052000e+04   1.0000000e+00   3.0000000e+00   2.6656920e+03   4.0000000e+00
   1.5052000e+04   1.0000000e+00   3.0000000e+00   2.6661380e+03   4.0000000e+00
   1.5052000e+04   1.0000000e+00   3.0000000e+00   2.6664700e+03   4.0000000e+00
   1.5052000e+04   1.0000000e+00   3.0000000e+00   2.6667380e+03   4.0000000e+00
   1.5052000e+04   1.0000000e+00   3.0000000e+00   2.6670710e+03   4.0000000e+00
   1.5052000e+04   1.0000000e+00   3.0000000e+00   2.6672370e+03   4.0000000e+00
   1.5052000e+04   1.0000000e+00   3.0000000e+00   2.6675140e+03   4.0000000e+00
   1.5052000e+04   1.0000000e+00   3.0000000e+00   2.6676960e+03   4.0000000e+00
   1.5052000e+04   1.0000000e+00   3.0000000e+00   2.6681670e+03   4.0000000e+00
   1.5052000e+04   1.0000000e+00   3.0000000e+00   2.6683850e+03   4.0000000e+00
   1.5052000e+04   1.0000000e+00   3.0000000e+00   2.6686610e+03   4.0000000e+00
   1.5052000e+04   1.0000000e+00   3.0000000e+00   2.6692580e+03   4.0000000e+00
   1.5052000e+04   1.0000000e+00   3.0000000e+00   2.6694430e+03   4.0000000e+00
   1.5052000e+04   1.0000000e+00   3.0000000e+00   2.6698830e+03   4.0000000e+00
   1.5052000e+04   1.0000000e+00   3.0000000e+00   2.6704990e+03   4.0000000e+00
   1.5052000e+04   1.0000000e+00   3.0000000e+00   2.6707780e+03   4.0000000e+00
   1.5052000e+04   1.0000000e+00   3.0000000e+00   2.6715590e+03   4.0000000e+00
   1.5052000e+04   1.0000000e+00   3.0000000e+00   2.6721130e+03   4.0000000e+00
   1.5052000e+04   1.0000000e+00   3.0000000e+00   2.6722340e+03   4.0000000e+00
   1.5052000e+04   1.0000000e+00   3.0000000e+00   2.6723180e+03   4.0000000e+00
   1.5052000e+04   1.0000000e+00   3.0000000e+00   2.6727740e+03   4.0000000e+00
   1.5052000e+04   1.0000000e+00   3.0000000e+00   2.6729950e+03   4.0000000e+00
   1.5052000e+04   1.0000000e+00   3.0000000e+00   2.6734060e+03   4.0000000e+00
   1.5052000e+04   1.0000000e+00   3.0000000e+00   2.6736450e+03   4.0000000e+00
   1.5052000e+04   1.0000000e+00   3.0000000e+00   2.6738810e+03   4.0000000e+00
   1.5052000e+04   1.0000000e+00   3.0000000e+00   2.6743380e+03   4.0000000e+00
   1.5052000e+04   1.0000000e+00   3.0000000e+00   2.6747290e+03   4.0000000e+00
   1.5052000e+04   1.0000000e+00   3.0000000e+00   2.6750030e+03   4.0000000e+00
   1.5052000e+04   1.0000000e+00   3.0000000e+00   2.6759790e+03   4.0000000e+00
   1.5052000e+04   1.0000000e+00   3.0000000e+00   2.6763960e+03   4.0000000e+00
   1.5052000e+04   1.0000000e+00   3.0000000e+00   2.6776270e+03   4.0000000e+00
   1.5052000e+04   1.0000000e+00   3.0000000e+00   2.6778920e+03   4.0000000e+00
   1.5052000e+04   1.0000000e+00   3.0000000e+00   2.6782680e+03   4.0000000e+00
   1.5052000e+04   1.0000000e+00   3.0000000e+00   2.6787650e+03   4.0000000e+00
   1.5052000e+04   1.0000000e+00   3.0000000e+00   2.6809810e+03   4.0000000e+00
   1.5052000e+04   1.0000000e+00   3.0000000e+00   2.7163470e+03   5.0000000e+00
   1.5052000e+04   1.0000000e+00   3.0000000e+00   2.7523470e+03   3.0000000e+00
   1.5052000e+04   1.0000000e+00   3.0000000e+00   2.7223530e+03   4.0000000e+00
   1.5052000e+04   1.0000000e+00   3.0000000e+00   2.7225520e+03   4.0000000e+00
   1.5052000e+04   1.0000000e+00   3.0000000e+00   2.7227710e+03   4.0000000e+00
   1.5052000e+04   1.0000000e+00   3.0000000e+00   2.7230770e+03   4.0000000e+00
   1.5052000e+04   1.0000000e+00   3.0000000e+00   2.7232910e+03   4.0000000e+00
   1.5052000e+04   1.0000000e+00   3.0000000e+00   2.7235390e+03   4.0000000e+00
   1.5052000e+04   1.0000000e+00   3.0000000e+00   2.7238920e+03   4.0000000e+00
   1.5052000e+04   1.0000000e+00   3.0000000e+00   2.7243230e+03   4.0000000e+00
   1.5052000e+04   1.0000000e+00   3.0000000e+00   2.7247580e+03   4.0000000e+00
   1.5052000e+04   1.0000000e+00   3.0000000e+00   2.7250160e+03   4.0000000e+00
   1.5052000e+04   1.0000000e+00   3.0000000e+00   2.7254400e+03   4.0000000e+00
   1.5052000e+04   1.0000000e+00   3.0000000e+00   2.7256580e+03   4.0000000e+00
   1.5052000e+04   1.0000000e+00   3.0000000e+00   2.7261240e+03   4.0000000e+00
   1.5052000e+04   1.0000000e+00   3.0000000e+00   2.7265010e+03   4.0000000e+00
   1.5052000e+04   1.0000000e+00   3.0000000e+00   2.7270460e+03   4.0000000e+00
   1.5052000e+04   1.0000000e+00   3.0000000e+00   2.7274720e+03   4.0000000e+00
   1.5052000e+04   1.0000000e+00   3.0000000e+00   2.7278000e+03   4.0000000e+00
   1.5052000e+04   1.0000000e+00   3.0000000e+00   2.7281180e+03   4.0000000e+00
   1.5052000e+04   1.0000000e+00   3.0000000e+00   2.7285620e+03   4.0000000e+00
   1.5052000e+04   1.0000000e+00   3.0000000e+00   2.7293950e+03   4.0000000e+00
   1.5052000e+04   1.0000000e+00   3.0000000e+00   2.7295070e+03   4.0000000e+00
   1.5052000e+04   1.0000000e+00   3.0000000e+00   2.7296190e+03   4.0000000e+00
   1.5052000e+04   1.0000000e+00   3.0000000e+00   2.7302780e+03   4.0000000e+00
   1.5052000e+04   1.0000000e+00   3.0000000e+00   2.7303900e+03   4.0000000e+00
   1.5052000e+04   1.0000000e+00   3.0000000e+00   2.7855150e+03   4.0000000e+00
   1.5052000e+04   1.0000000e+00   3.0000000e+00   2.7861840e+03   4.0000000e+00
   1.5052000e+04   1.0000000e+00   3.0000000e+00   2.7863540e+03   4.0000000e+00
   1.5052000e+04   1.0000000e+00   3.0000000e+00   2.7865510e+03   4.0000000e+00
   1.5052000e+04   1.0000000e+00   3.0000000e+00   2.7868040e+03   4.0000000e+00
   1.5052000e+04   1.0000000e+00   3.0000000e+00   2.7870270e+03   4.0000000e+00
   1.5052000e+04   1.0000000e+00   3.0000000e+00   2.7874090e+03   4.0000000e+00
   1.5052000e+04   1.0000000e+00   3.0000000e+00   2.7876720e+03   4.0000000e+00
   1.5052000e+04   1.0000000e+00   3.0000000e+00   2.7880710e+03   4.0000000e+00
   1.5052000e+04   1.0000000e+00   3.0000000e+00   2.7883240e+03   4.0000000e+00
   1.5052000e+04   1.0000000e+00   3.0000000e+00   2.7885840e+03   4.0000000e+00
   1.5052000e+04   1.0000000e+00   3.0000000e+00   2.7888950e+03   4.0000000e+00
   1.5052000e+04   1.0000000e+00   3.0000000e+00   2.7891840e+03   4.0000000e+00
   1.5052000e+04   1.0000000e+00   3.0000000e+00   2.7894980e+03   4.0000000e+00
   1.5052000e+04   1.0000000e+00   3.0000000e+00   2.7899920e+03   4.0000000e+00
   1.5052000e+04   1.0000000e+00   3.0000000e+00   2.7903690e+03   4.0000000e+00
   1.5052000e+04   1.0000000e+00   3.0000000e+00   2.7906490e+03   4.0000000e+00
   1.5052000e+04   1.0000000e+00   3.0000000e+00   2.7909360e+03   4.0000000e+00
   1.5052000e+04   1.0000000e+00   3.0000000e+00   2.7913510e+03   4.0000000e+00
   1.5052000e+04   1.0000000e+00   3.0000000e+00   2.7917940e+03   4.0000000e+00
   1.5052000e+04   1.0000000e+00   3.0000000e+00   2.7920610e+03   4.0000000e+00
   1.5052000e+04   1.0000000e+00   3.0000000e+00   2.7923230e+03   4.0000000e+00
   1.5052000e+04   1.0000000e+00   3.0000000e+00   2.7932880e+03   4.0000000e+00
   1.5052000e+04   1.0000000e+00   3.0000000e+00   2.7941300e+03   4.0000000e+00
   1.5052000e+04   1.0000000e+00   3.0000000e+00   2.7952960e+03   4.0000000e+00
   1.5052000e+04   1.0000000e+00   3.0000000e+00   2.7954950e+03   4.0000000e+00
   1.5052000e+04   1.0000000e+00   3.0000000e+00   2.7961850e+03   4.0000000e+00
   1.5052000e+04   1.0000000e+00   3.0000000e+00   2.7974120e+03   4.0000000e+00
   1.5052000e+04   1.0000000e+00   3.0000000e+00   2.8093480e+03   5.0000000e+00
   1.5052000e+04   1.0000000e+00   3.0000000e+00   3.1822950e+03   3.0000000e+00
   1.5052000e+04   1.0000000e+00   3.0000000e+00   3.1997560e+03   4.0000000e+00
   1.5052000e+04   1.0000000e+00   3.0000000e+00   3.2000820e+03   4.0000000e+00
   1.5052000e+04   1.0000000e+00   3.0000000e+00   3.2003820e+03   4.0000000e+00
   1.5052000e+04   1.0000000e+00   3.0000000e+00   3.2006740e+03   4.0000000e+00
   1.5052000e+04   1.0000000e+00   3.0000000e+00   3.2009440e+03   4.0000000e+00
   1.5052000e+04   1.0000000e+00   3.0000000e+00   3.2013290e+03   4.0000000e+00
   1.5052000e+04   1.0000000e+00   3.0000000e+00   3.2017350e+03   4.0000000e+00
   1.5052000e+04   1.0000000e+00   3.0000000e+00   3.2020410e+03   4.0000000e+00
   1.5052000e+04   1.0000000e+00   3.0000000e+00   3.2026020e+03   4.0000000e+00
   1.5052000e+04   1.0000000e+00   3.0000000e+00   3.2030910e+03   4.0000000e+00
   1.5052000e+04   1.0000000e+00   3.0000000e+00   3.2034660e+03   4.0000000e+00
   1.5052000e+04   1.0000000e+00   3.0000000e+00   3.2038860e+03   4.0000000e+00
   1.5052000e+04   1.0000000e+00   3.0000000e+00   3.2041230e+03   4.0000000e+00
   1.5052000e+04   1.0000000e+00   3.0000000e+00   3.2047870e+03   4.0000000e+00
   1.5052000e+04   1.0000000e+00   3.0000000e+00   3.2050850e+03   4.0000000e+00
   1.5052000e+04   1.0000000e+00   3.0000000e+00   3.2056090e+03   4.0000000e+00
   1.5052000e+04   1.0000000e+00   3.0000000e+00   3.2063420e+03   4.0000000e+00
   1.5052000e+04   1.0000000e+00   3.0000000e+00   3.2065400e+03   4.0000000e+00
   1.5052000e+04   1.0000000e+00   3.0000000e+00   3.2071680e+03   4.0000000e+00
   1.5052000e+04   1.0000000e+00   3.0000000e+00   3.2074280e+03   4.0000000e+00
   1.5052000e+04   1.0000000e+00   3.0000000e+00   3.2079230e+03   4.0000000e+00
   1.5052000e+04   1.0000000e+00   3.0000000e+00   3.2085290e+03   4.0000000e+00
   1.5052000e+04   1.0000000e+00   3.0000000e+00   3.2092900e+03   4.0000000e+00
   1.5052000e+04   1.0000000e+00   3.0000000e+00   3.2095710e+03   4.0000000e+00
   1.5052000e+04   1.0000000e+00   3.0000000e+00   3.2099980e+03   4.0000000e+00
   1.5052000e+04   1.0000000e+00   3.0000000e+00   3.2102620e+03   4.0000000e+00
   1.5052000e+04   1.0000000e+00   3.0000000e+00   3.2109060e+03   4.0000000e+00
   1.5052000e+04   1.0000000e+00   3.0000000e+00   3.2113200e+03   4.0000000e+00
   1.5052000e+04   1.0000000e+00   3.0000000e+00   3.2115240e+03   4.0000000e+00
   1.5052000e+04   1.0000000e+00   3.0000000e+00   3.2124200e+03   4.0000000e+00
   1.5052000e+04   1.0000000e+00   3.0000000e+00   3.2127160e+03   4.0000000e+00
   1.5052000e+04   1.0000000e+00   3.0000000e+00   3.2132550e+03   4.0000000e+00
   1.5052000e+04   1.0000000e+00   3.0000000e+00   3.2452960e+03   5.0000000e+00
   1.5052000e+04   1.0000000e+00   3.0000000e+00   3.6162700e+03   3.0000000e+00
   1.5052000e+04   1.0000000e+00   3.0000000e+00   3.6272200e+03   4.0000000e+00
   1.5052000e+04   1.0000000e+00   3.0000000e+00   3.6274450e+03   4.0000000e+00
   1.5052000e+04   1.0000000e+00   3.0000000e+00   3.6279670e+03   4.0000000e+00
   1.5052000e+04   1.0000000e+00   3.0000000e+00   3.6281800e+03   4.0000000e+00
   1.5052000e+04   1.0000000e+00   3.0000000e+00   3.6284820e+03   4.0000000e+00
   1.5052000e+04   1.0000000e+00   3.0000000e+00   3.6288200e+03   4.0000000e+00
   1.5052000e+04   1.0000000e+00   3.0000000e+00   3.6290630e+03   4.0000000e+00
   1.5052000e+04   1.0000000e+00   3.0000000e+00   3.6293070e+03   4.0000000e+00
   1.5052000e+04   1.0000000e+00   3.0000000e+00   3.6295200e+03   4.0000000e+00
   1.5052000e+04   1.0000000e+00   3.0000000e+00   3.6298840e+03   4.0000000e+00
   1.5052000e+04   1.0000000e+00   3.0000000e+00   3.6301680e+03   4.0000000e+00
   1.5052000e+04   1.0000000e+00   3.0000000e+00   3.6309480e+03   4.0000000e+00
   1.5052000e+04   1.0000000e+00   3.0000000e+00   3.6313200e+03   4.0000000e+00
   1.5052000e+04   1.0000000e+00   3.0000000e+00   3.6315000e+03   4.0000000e+00
   1.5052000e+04   1.0000000e+00   3.0000000e+00   3.6319710e+03   4.0000000e+00
   1.5052000e+04   1.0000000e+00   3.0000000e+00   3.6321240e+03   4.0000000e+00
   1.5052000e+04   1.0000000e+00   3.0000000e+00   3.6323630e+03   4.0000000e+00
   1.5052000e+04   1.0000000e+00   3.0000000e+00   3.6327960e+03   4.0000000e+00
   1.5052000e+04   1.0000000e+00   3.0000000e+00   3.6329860e+03   4.0000000e+00
   1.5052000e+04   1.0000000e+00   3.0000000e+00   3.6334310e+03   4.0000000e+00
   1.5052000e+04   1.0000000e+00   3.0000000e+00   3.6338720e+03   4.0000000e+00
   1.5052000e+04   1.0000000e+00   3.0000000e+00   3.6345340e+03   4.0000000e+00
   1.5052000e+04   1.0000000e+00   3.0000000e+00   3.6348200e+03   4.0000000e+00
   1.5052000e+04   1.0000000e+00   3.0000000e+00   3.6353850e+03   4.0000000e+00
   1.5052000e+04   1.0000000e+00   3.0000000e+00   3.6355330e+03   4.0000000e+00
   1.5052000e+04   1.0000000e+00   3.0000000e+00   3.6359760e+03   4.0000000e+00
   1.5052000e+04   1.0000000e+00   3.0000000e+00   3.6370860e+03   4.0000000e+00
   1.5052000e+04   1.0000000e+00   3.0000000e+00   3.6374660e+03   4.0000000e+00
   1.5052000e+04   1.0000000e+00   3.0000000e+00   3.6376400e+03   4.0000000e+00
   1.5052000e+04   1.0000000e+00   3.0000000e+00   3.6379400e+03   4.0000000e+00
   1.5052000e+04   1.0000000e+00   3.0000000e+00   3.6386630e+03   4.0000000e+00
   1.5052000e+04   1.0000000e+00   3.0000000e+00   3.6388760e+03   4.0000000e+00
   1.5052000e+04   1.0000000e+00   3.0000000e+00   3.6392740e+03   4.0000000e+00
   1.5052000e+04   1.0000000e+00   3.0000000e+00   3.6395580e+03   4.0000000e+00
   1.5052000e+04   1.0000000e+00   3.0000000e+00   3.6400070e+03   4.0000000e+00
   1.5052000e+04   1.0000000e+00   3.0000000e+00   3.6401210e+03   4.0000000e+00
   1.5052000e+04   1.0000000e+00   3.0000000e+00   3.6407340e+03   4.0000000e+00
   1.5052000e+04   1.0000000e+00   3.0000000e+00   3.6412140e+03   4.0000000e+00
   1.5052000e+04   1.0000000e+00   3.0000000e+00   3.6416240e+03   4.0000000e+00
   1.5052000e+04   1.0000000e+00   3.0000000e+00   3.6422560e+03   4.0000000e+00
   1.5052000e+04   1.0000000e+00   3.0000000e+00   3.6425790e+03   4.0000000e+00
   1.5052000e+04   1.0000000e+00   3.0000000e+00   3.6431400e+03   4.0000000e+00
   1.5052000e+04   1.0000000e+00   3.0000000e+00   3.6448370e+03   4.0000000e+00
   1.5052000e+04   1.0000000e+00   3.0000000e+00   3.6451860e+03   4.0000000e+00
   1.5052000e+04   1.0000000e+00   3.0000000e+00   3.6672710e+03   5.0000000e+00
   1.5052000e+04   1.0000000e+00   3.0000000e+00   4.5917330e+03   3.0000000e+00
   1.5052000e+04   1.0000000e+00   3.0000000e+00   4.5967480e+03   4.0000000e+00
   1.5052000e+04   1.0000000e+00   3.0000000e+00   4.5969590e+03   4.0000000e+00
   1.5052000e+04   1.0000000e+00   3.0000000e+00   4.5972550e+03   4.0000000e+00
   1.5052000e+04   1.0000000e+00   3.0000000e+00   4.5981610e+03   4.0000000e+00
   1.5052000e+04   1.0000000e+00   3.0000000e+00   4.5986360e+03   4.0000000e+00
   1.5052000e+04   1.0000000e+00   3.0000000e+00   4.5987400e+03   4.0000000e+00
   1.5052000e+04   1.0000000e+00   3.0000000e+00   4.5989750e+03   4.0000000e+00
   1.5052000e+04   1.0000000e+00   3.0000000e+00   4.5991380e+03   4.0000000e+00
   1.5052000e+04   1.0000000e+00   3.0000000e+00   4.5992710e+03   4.0000000e+00
   1.5052000e+04   1.0000000e+00   3.0000000e+00   4.5995610e+03   4.0000000e+00
   1.5052000e+04   1.0000000e+00   3.0000000e+00   4.5999430e+03   4.0000000e+00
   1.5052000e+04   1.0000000e+00   3.0000000e+00   4.6001720e+03   4.0000000e+00
   1.5052000e+04   1.0000000e+00   3.0000000e+00   4.6004430e+03   4.0000000e+00
   1.5052000e+04   1.0000000e+00   3.0000000e+00   4.6007900e+03   4.0000000e+00
   1.5052000e+04   1.0000000e+00   3.0000000e+00   4.6009400e+03   4.0000000e+00
   1.5052000e+04   1.0000000e+00   3.0000000e+00   4.6014120e+03   4.0000000e+00
   1.5052000e+04   1.0000000e+00   3.0000000e+00   4.6018090e+03   4.0000000e+00
   1.5052000e+04   1.0000000e+00   3.0000000e+00   4.6021260e+03   4.0000000e+00
   1.5052000e+04   1.0000000e+00   3.0000000e+00   4.6022910e+03   4.0000000e+00
   1.5052000e+04   1.0000000e+00   3.0000000e+00   4.6023800e+03   4.0000000e+00
   1.5052000e+04   1.0000000e+00   3.0000000e+00   4.6034240e+03   4.0000000e+00
   1.5052000e+04   1.0000000e+00   3.0000000e+00   4.6036770e+03   4.0000000e+00
   1.5052000e+04   1.0000000e+00   3.0000000e+00   4.6041240e+03   4.0000000e+00
   1.5052000e+04   1.0000000e+00   3.0000000e+00   4.6046850e+03   4.0000000e+00
   1.5052000e+04   1.0000000e+00   3.0000000e+00   4.6051300e+03   4.0000000e+00
   1.5052000e+04   1.0000000e+00   3.0000000e+00   4.6053520e+03   4.0000000e+00
   1.5052000e+04   1.0000000e+00   3.0000000e+00   4.6056880e+03   4.0000000e+00
   1.5052000e+04   1.0000000e+00   3.0000000e+00   4.6068110e+03   4.0000000e+00
   1.5052000e+04   1.0000000e+00   3.0000000e+00   4.6071920e+03   4.0000000e+00
   1.5052000e+04   1.0000000e+00   3.0000000e+00   4.6074690e+03   4.0000000e+00
   1.5052000e+04   1.0000000e+00   3.0000000e+00   4.6076640e+03   4.0000000e+00
   1.5052000e+04   1.0000000e+00   3.0000000e+00   4.6080430e+03   4.0000000e+00
   1.5052000e+04   1.0000000e+00   3.0000000e+00   4.6083060e+03   4.0000000e+00
   1.5052000e+04   1.0000000e+00   3.0000000e+00   4.6085680e+03   4.0000000e+00
   1.5052000e+04   1.0000000e+00   3.0000000e+00   4.6087250e+03   4.0000000e+00
   1.5052000e+04   1.0000000e+00   3.0000000e+00   4.6095520e+03   4.0000000e+00
   1.5052000e+04   1.0000000e+00   3.0000000e+00   4.6098960e+03   4.0000000e+00
   1.5052000e+04   1.0000000e+00   3.0000000e+00   4.6113720e+03   4.0000000e+00
   1.5052000e+04   1.0000000e+00   3.0000000e+00   4.6117840e+03   4.0000000e+00
   1.5052000e+04   1.0000000e+00   3.0000000e+00   4.6120410e+03   4.0000000e+00
   1.5052000e+04   1.0000000e+00   3.0000000e+00   4.6127020e+03   4.0000000e+00
   1.5052000e+04   1.0000000e+00   3.0000000e+00   4.6132870e+03   4.0000000e+00
   1.5052000e+04   1.0000000e+00   3.0000000e+00   4.6138000e+03   4.0000000e+00
   1.5052000e+04   1.0000000e+00   3.0000000e+00   4.6141820e+03   4.0000000e+00
   1.5052000e+04   1.0000000e+00   3.0000000e+00   4.6145290e+03   4.0000000e+00
   1.5052000e+04   1.0000000e+00   3.0000000e+00   4.6149460e+03   4.0000000e+00
   1.5052000e+04   1.0000000e+00   3.0000000e+00   4.6161800e+03   4.0000000e+00
   1.5052000e+04   1.0000000e+00   3.0000000e+00   4.6163550e+03   4.0000000e+00
   1.5052000e+04   1.0000000e+00   3.0000000e+00   4.6169910e+03   4.0000000e+00
   1.5052000e+04   1.0000000e+00   3.0000000e+00   4.6217250e+03   4.0000000e+00
   1.5052000e+04   1.0000000e+00   3.0000000e+00   4.6218550e+03   4.0000000e+00
   1.5052000e+04   1.0000000e+00   3.0000000e+00   4.6238820e+03   4.0000000e+00
   1.5052000e+04   1.0000000e+00   3.0000000e+00   4.6240280e+03   4.0000000e+00
   1.5052000e+04   1.0000000e+00   3.0000000e+00   4.6241960e+03   4.0000000e+00
   1.5052000e+04   1.0000000e+00   3.0000000e+00   4.6255670e+03   4.0000000e+00
   1.5052000e+04   1.0000000e+00   3.0000000e+00   4.6256970e+03   4.0000000e+00
   1.5052000e+04   1.0000000e+00   3.0000000e+00   4.6427340e+03   5.0000000e+00
   1.5052000e+04   1.0000000e+00   3.0000000e+00   4.7409290e+03   3.0000000e+00
   1.5052000e+04   1.0000000e+00   3.0000000e+00   4.7171880e+03   4.0000000e+00
   1.5052000e+04   1.0000000e+00   3.0000000e+00   4.7564550e+03   4.0000000e+00
   1.5052000e+04   1.0000000e+00   3.0000000e+00   4.7566840e+03   4.0000000e+00
   1.5052000e+04   1.0000000e+00   3.0000000e+00   4.7569520e+03   4.0000000e+00
   1.5052000e+04   1.0000000e+00   3.0000000e+00   4.7571580e+03   4.0000000e+00
   1.5052000e+04   1.0000000e+00   3.0000000e+00   4.7573620e+03   4.0000000e+00
   1.5052000e+04   1.0000000e+00   3.0000000e+00   4.7575850e+03   4.0000000e+00
   1.5052000e+04   1.0000000e+00   3.0000000e+00   4.7578160e+03   4.0000000e+00
   1.5052000e+04   1.0000000e+00   3.0000000e+00   4.7579170e+03   4.0000000e+00
   1.5052000e+04   1.0000000e+00   3.0000000e+00   4.7581700e+03   4.0000000e+00
   1.5052000e+04   1.0000000e+00   3.0000000e+00   4.7584930e+03   4.0000000e+00
   1.5052000e+04   1.0000000e+00   3.0000000e+00   4.7588070e+03   4.0000000e+00
   1.5052000e+04   1.0000000e+00   3.0000000e+00   4.7594180e+03   4.0000000e+00
   1.5052000e+04   1.0000000e+00   3.0000000e+00   4.7596770e+03   4.0000000e+00
   1.5052000e+04   1.0000000e+00   3.0000000e+00   4.7603120e+03   4.0000000e+00
   1.5052000e+04   1.0000000e+00   3.0000000e+00   4.7605240e+03   4.0000000e+00
   1.5052000e+04   1.0000000e+00   3.0000000e+00   4.7610350e+03   4.0000000e+00
   1.5052000e+04   1.0000000e+00   3.0000000e+00   4.7612650e+03   4.0000000e+00
   1.5052000e+04   1.0000000e+00   3.0000000e+00   4.7615500e+03   4.0000000e+00
   1.5052000e+04   1.0000000e+00   3.0000000e+00   4.7624370e+03   4.0000000e+00
   1.5052000e+04   1.0000000e+00   3.0000000e+00   4.7626580e+03   4.0000000e+00
   1.5052000e+04   1.0000000e+00   3.0000000e+00   4.7629760e+03   4.0000000e+00
   1.5052000e+04   1.0000000e+00   3.0000000e+00   4.7631560e+03   4.0000000e+00
   1.5052000e+04   1.0000000e+00   3.0000000e+00   4.7634940e+03   4.0000000e+00
   1.5052000e+04   1.0000000e+00   3.0000000e+00   4.7638370e+03   4.0000000e+00
   1.5052000e+04   1.0000000e+00   3.0000000e+00   4.7644640e+03   4.0000000e+00
   1.5052000e+04   1.0000000e+00   3.0000000e+00   4.7646970e+03   4.0000000e+00
   1.5052000e+04   1.0000000e+00   3.0000000e+00   4.7648840e+03   4.0000000e+00
   1.5052000e+04   1.0000000e+00   3.0000000e+00   4.7651490e+03   4.0000000e+00
   1.5052000e+04   1.0000000e+00   3.0000000e+00   4.7656080e+03   4.0000000e+00
   1.5052000e+04   1.0000000e+00   3.0000000e+00   4.7661980e+03   4.0000000e+00
   1.5052000e+04   1.0000000e+00   3.0000000e+00   4.7686570e+03   4.0000000e+00
   1.5052000e+04   1.0000000e+00   3.0000000e+00   4.7908240e+03   4.0000000e+00
   1.5052000e+04   1.0000000e+00   3.0000000e+00   4.7952260e+03   4.0000000e+00
   1.5052000e+04   1.0000000e+00   3.0000000e+00   4.8039300e+03   5.0000000e+00
   1.5052000e+04   1.0000000e+00   3.0000000e+00   4.9109800e+03   3.0000000e+00
   1.5052000e+04   1.0000000e+00   3.0000000e+00   4.9046210e+03   4.0000000e+00
   1.5052000e+04   1.0000000e+00   3.0000000e+00   4.9081150e+03   4.0000000e+00
   1.5052000e+04   1.0000000e+00   3.0000000e+00   4.9296900e+03   4.0000000e+00
   1.5052000e+04   1.0000000e+00   3.0000000e+00   4.9298530e+03   4.0000000e+00
   1.5052000e+04   1.0000000e+00   3.0000000e+00   4.9300660e+03   4.0000000e+00
   1.5052000e+04   1.0000000e+00   3.0000000e+00   4.9304440e+03   4.0000000e+00
   1.5052000e+04   1.0000000e+00   3.0000000e+00   4.9306380e+03   4.0000000e+00
   1.5052000e+04   1.0000000e+00   3.0000000e+00   4.9308110e+03   4.0000000e+00
   1.5052000e+04   1.0000000e+00   3.0000000e+00   4.9310370e+03   4.0000000e+00
   1.5052000e+04   1.0000000e+00   3.0000000e+00   4.9314840e+03   4.0000000e+00
   1.5052000e+04   1.0000000e+00   3.0000000e+00   4.9316990e+03   4.0000000e+00
   1.5052000e+04   1.0000000e+00   3.0000000e+00   4.9319220e+03   4.0000000e+00
   1.5052000e+04   1.0000000e+00   3.0000000e+00   4.9321520e+03   4.0000000e+00
   1.5052000e+04   1.0000000e+00   3.0000000e+00   4.9323730e+03   4.0000000e+00
   1.5052000e+04   1.0000000e+00   3.0000000e+00   4.9326340e+03   4.0000000e+00
   1.5052000e+04   1.0000000e+00   3.0000000e+00   4.9328250e+03   4.0000000e+00
   1.5052000e+04   1.0000000e+00   3.0000000e+00   4.9333990e+03   4.0000000e+00
   1.5052000e+04   1.0000000e+00   3.0000000e+00   4.9342490e+03   4.0000000e+00
   1.5052000e+04   1.0000000e+00   3.0000000e+00   4.9346290e+03   4.0000000e+00
   1.5052000e+04   1.0000000e+00   3.0000000e+00   4.9347980e+03   4.0000000e+00
   1.5052000e+04   1.0000000e+00   3.0000000e+00   4.9358930e+03   4.0000000e+00
   1.5052000e+04   1.0000000e+00   3.0000000e+00   4.9367380e+03   4.0000000e+00
   1.5052000e+04   1.0000000e+00   3.0000000e+00   4.9367970e+03   4.0000000e+00
   1.5052000e+04   1.0000000e+00   3.0000000e+00   4.9370260e+03   4.0000000e+00
   1.5052000e+04   1.0000000e+00   3.0000000e+00   4.9375020e+03   4.0000000e+00
   1.5052000e+04   1.0000000e+00   3.0000000e+00   4.9376260e+03   4.0000000e+00
   1.5052000e+04   1.0000000e+00   3.0000000e+00   4.9378610e+03   4.0000000e+00
   1.5052000e+04   1.0000000e+00   3.0000000e+00   4.9381440e+03   4.0000000e+00
   1.5052000e+04   1.0000000e+00   3.0000000e+00   4.9384000e+03   4.0000000e+00
   1.5052000e+04   1.0000000e+00   3.0000000e+00   4.9387090e+03   4.0000000e+00
   1.5052000e+04   1.0000000e+00   3.0000000e+00   4.9390350e+03   4.0000000e+00
   1.5052000e+04   1.0000000e+00   3.0000000e+00   4.9398750e+03   4.0000000e+00
   1.5052000e+04   1.0000000e+00   3.0000000e+00   4.9401770e+03   4.0000000e+00
   1.5052000e+04   1.0000000e+00   3.0000000e+00   4.9404730e+03   4.0000000e+00
   1.5052000e+04   1.0000000e+00   3.0000000e+00   4.9421050e+03   4.0000000e+00
   1.5052000e+04   1.0000000e+00   3.0000000e+00   4.9424210e+03   4.0000000e+00
   1.5052000e+04   1.0000000e+00   3.0000000e+00   4.9428040e+03   4.0000000e+00
   1.5052000e+04   1.0000000e+00   3.0000000e+00   4.9435390e+03   4.0000000e+00
   1.5052000e+04   1.0000000e+00   3.0000000e+00   4.9437300e+03   4.0000000e+00
   1.5052000e+04   1.0000000e+00   3.0000000e+00   4.9442310e+03   4.0000000e+00
   1.5052000e+04   1.0000000e+00   3.0000000e+00   4.9466980e+03   4.0000000e+00
   1.5052000e+04   1.0000000e+00   3.0000000e+00   4.9482590e+03   4.0000000e+00
   1.5052000e+04   1.0000000e+00   3.0000000e+00   4.9749810e+03   5.0000000e+00
   1.5052000e+04   1.0000000e+00   3.0000000e+00   5.1433170e+03   3.0000000e+00
   1.5052000e+04   1.0000000e+00   3.0000000e+00   5.1610120e+03   4.0000000e+00
   1.5052000e+04   1.0000000e+00   3.0000000e+00   5.1613430e+03   4.0000000e+00
   1.5052000e+04   1.0000000e+00   3.0000000e+00   5.1615370e+03   4.0000000e+00
   1.5052000e+04   1.0000000e+00   3.0000000e+00   5.1617010e+03   4.0000000e+00
   1.5052000e+04   1.0000000e+00   3.0000000e+00   5.1619280e+03   4.0000000e+00
   1.5052000e+04   1.0000000e+00   3.0000000e+00   5.1622980e+03   4.0000000e+00
   1.5052000e+04   1.0000000e+00   3.0000000e+00   5.1624600e+03   4.0000000e+00
   1.5052000e+04   1.0000000e+00   3.0000000e+00   5.1628760e+03   4.0000000e+00
   1.5052000e+04   1.0000000e+00   3.0000000e+00   5.1630220e+03   4.0000000e+00
   1.5052000e+04   1.0000000e+00   3.0000000e+00   5.1632570e+03   4.0000000e+00
   1.5052000e+04   1.0000000e+00   3.0000000e+00   5.1634060e+03   4.0000000e+00
   1.5052000e+04   1.0000000e+00   3.0000000e+00   5.1636430e+03   4.0000000e+00
   1.5052000e+04   1.0000000e+00   3.0000000e+00   5.1640100e+03   4.0000000e+00
   1.5052000e+04   1.0000000e+00   3.0000000e+00   5.1641870e+03   4.0000000e+00
   1.5052000e+04   1.0000000e+00   3.0000000e+00   5.1646660e+03   4.0000000e+00
   1.5052000e+04   1.0000000e+00   3.0000000e+00   5.1650650e+03   4.0000000e+00
   1.5052000e+04   1.0000000e+00   3.0000000e+00   5.1655810e+03   4.0000000e+00
   1.5052000e+04   1.0000000e+00   3.0000000e+00   5.1657610e+03   4.0000000e+00
   1.5052000e+04   1.0000000e+00   3.0000000e+00   5.1664440e+03   4.0000000e+00
   1.5052000e+04   1.0000000e+00   3.0000000e+00   5.1666700e+03   4.0000000e+00
   1.5052000e+04   1.0000000e+00   3.0000000e+00   5.1674540e+03   4.0000000e+00
   1.5052000e+04   1.0000000e+00   3.0000000e+00   5.1677280e+03   4.0000000e+00
   1.5052000e+04   1.0000000e+00   3.0000000e+00   5.1679570e+03   4.0000000e+00
   1.5052000e+04   1.0000000e+00   3.0000000e+00   5.1684300e+03   4.0000000e+00
   1.5052000e+04   1.0000000e+00   3.0000000e+00   5.1685930e+03   4.0000000e+00
   1.5052000e+04   1.0000000e+00   3.0000000e+00   5.1687920e+03   4.0000000e+00
   1.5052000e+04   1.0000000e+00   3.0000000e+00   5.1695490e+03   4.0000000e+00
   1.5052000e+04   1.0000000e+00   3.0000000e+00   5.1704160e+03   4.0000000e+00
   1.5052000e+04   1.0000000e+00   3.0000000e+00   5.1707900e+03   4.0000000e+00
   1.5052000e+04   1.0000000e+00   3.0000000e+00   5.1712780e+03   4.0000000e+00
   1.5052000e+04   1.0000000e+00   3.0000000e+00   5.1721610e+03   4.0000000e+00
   1.5052000e+04   1.0000000e+00   3.0000000e+00   5.1724300e+03   4.0000000e+00
   1.5052000e+04   1.0000000e+00   3.0000000e+00   5.1983180e+03   5.0000000e+00
   1.5052000e+04   1.0000000e+00   3.0000000e+00   5.5356540e+03   3.0000000e+00
   1.5052000e+04   1.0000000e+00   3.0000000e+00   5.5478860e+03   4.0000000e+00
   1.5052000e+04   1.0000000e+00   3.0000000e+00   5.5480840e+03   4.0000000e+00
   1.5052000e+04   1.0000000e+00   3.0000000e+00   5.5485360e+03   4.0000000e+00
   1.5052000e+04   1.0000000e+00   3.0000000e+00   5.5487570e+03   4.0000000e+00
   1.5052000e+04   1.0000000e+00   3.0000000e+00   5.5489040e+03   4.0000000e+00
   1.5052000e+04   1.0000000e+00   3.0000000e+00   5.5491930e+03   4.0000000e+00
   1.5052000e+04   1.0000000e+00   3.0000000e+00   5.5494110e+03   4.0000000e+00
   1.5052000e+04   1.0000000e+00   3.0000000e+00   5.5498440e+03   4.0000000e+00
   1.5052000e+04   1.0000000e+00   3.0000000e+00   5.5500350e+03   4.0000000e+00
   1.5052000e+04   1.0000000e+00   3.0000000e+00   5.5504780e+03   4.0000000e+00
   1.5052000e+04   1.0000000e+00   3.0000000e+00   5.5506990e+03   4.0000000e+00
   1.5052000e+04   1.0000000e+00   3.0000000e+00   5.5510630e+03   4.0000000e+00
   1.5052000e+04   1.0000000e+00   3.0000000e+00   5.5513310e+03   4.0000000e+00
   1.5052000e+04   1.0000000e+00   3.0000000e+00   5.5515040e+03   4.0000000e+00
   1.5052000e+04   1.0000000e+00   3.0000000e+00   5.5525800e+03   4.0000000e+00
   1.5052000e+04   1.0000000e+00   3.0000000e+00   5.5529180e+03   4.0000000e+00
   1.5052000e+04   1.0000000e+00   3.0000000e+00   5.5530740e+03   4.0000000e+00
   1.5052000e+04   1.0000000e+00   3.0000000e+00   5.5532570e+03   4.0000000e+00
   1.5052000e+04   1.0000000e+00   3.0000000e+00   5.5538620e+03   4.0000000e+00
   1.5052000e+04   1.0000000e+00   3.0000000e+00   5.5540450e+03   4.0000000e+00
   1.5052000e+04   1.0000000e+00   3.0000000e+00   5.5542420e+03   4.0000000e+00
   1.5052000e+04   1.0000000e+00   3.0000000e+00   5.5548210e+03   4.0000000e+00
   1.5052000e+04   1.0000000e+00   3.0000000e+00   5.5550910e+03   4.0000000e+00
   1.5052000e+04   1.0000000e+00   3.0000000e+00   5.5554120e+03   4.0000000e+00
   1.5052000e+04   1.0000000e+00   3.0000000e+00   5.5557650e+03   4.0000000e+00
   1.5052000e+04   1.0000000e+00   3.0000000e+00   5.5559360e+03   4.0000000e+00
   1.5052000e+04   1.0000000e+00   3.0000000e+00   5.5560770e+03   4.0000000e+00
   1.5052000e+04   1.0000000e+00   3.0000000e+00   5.5567540e+03   4.0000000e+00
   1.5052000e+04   1.0000000e+00   3.0000000e+00   5.5569920e+03   4.0000000e+00
   1.5052000e+04   1.0000000e+00   3.0000000e+00   5.5574000e+03   4.0000000e+00
   1.5052000e+04   1.0000000e+00   3.0000000e+00   5.5578200e+03   4.0000000e+00
   1.5052000e+04   1.0000000e+00   3.0000000e+00   5.5589490e+03   4.0000000e+00
   1.5052000e+04   1.0000000e+00   3.0000000e+00   5.5856550e+03   5.0000000e+00
   1.5052000e+04   1.0000000e+00   3.0000000e+00   5.6346560e+03   3.0000000e+00
   1.5052000e+04   1.0000000e+00   3.0000000e+00   5.6259970e+03   4.0000000e+00
   1.5052000e+04   1.0000000e+00   3.0000000e+00   5.6611360e+03   4.0000000e+00
   1.5052000e+04   1.0000000e+00   3.0000000e+00   5.6613870e+03   4.0000000e+00
   1.5052000e+04   1.0000000e+00   3.0000000e+00   5.6615830e+03   4.0000000e+00
   1.5052000e+04   1.0000000e+00   3.0000000e+00   5.6619030e+03   4.0000000e+00
   1.5052000e+04   1.0000000e+00   3.0000000e+00   5.6621150e+03   4.0000000e+00
   1.5052000e+04   1.0000000e+00   3.0000000e+00   5.6624570e+03   4.0000000e+00
   1.5052000e+04   1.0000000e+00   3.0000000e+00   5.6627870e+03   4.0000000e+00
   1.5052000e+04   1.0000000e+00   3.0000000e+00   5.6632530e+03   4.0000000e+00
   1.5052000e+04   1.0000000e+00   3.0000000e+00   5.6635430e+03   4.0000000e+00
   1.5052000e+04   1.0000000e+00   3.0000000e+00   5.6638050e+03   4.0000000e+00
   1.5052000e+04   1.0000000e+00   3.0000000e+00   5.6647860e+03   4.0000000e+00
   1.5052000e+04   1.0000000e+00   3.0000000e+00   5.6882000e+03   4.0000000e+00
   1.5052000e+04   1.0000000e+00   3.0000000e+00   5.6884730e+03   4.0000000e+00
   1.5052000e+04   1.0000000e+00   3.0000000e+00   5.6936570e+03   5.0000000e+00
   1.5052000e+04   1.0000000e+00   3.0000000e+00   5.9377680e+03   3.0000000e+00
   1.5052000e+04   1.0000000e+00   3.0000000e+00   5.9442500e+03   4.0000000e+00
   1.5052000e+04   1.0000000e+00   3.0000000e+00   5.9445420e+03   4.0000000e+00
   1.5052000e+04   1.0000000e+00   3.0000000e+00   5.9454140e+03   4.0000000e+00
   1.5052000e+04   1.0000000e+00   3.0000000e+00   5.9456560e+03   4.0000000e+00
   1.5052000e+04   1.0000000e+00   3.0000000e+00   5.9459460e+03   4.0000000e+00
   1.5052000e+04   1.0000000e+00   3.0000000e+00   5.9463140e+03   4.0000000e+00
   1.5052000e+04   1.0000000e+00   3.0000000e+00   5.9466170e+03   4.0000000e+00
   1.5052000e+04   1.0000000e+00   3.0000000e+00   5.9468020e+03   4.0000000e+00
   1.5052000e+04   1.0000000e+00   3.0000000e+00   5.9472350e+03   4.0000000e+00
   1.5052000e+04   1.0000000e+00   3.0000000e+00   5.9473760e+03   4.0000000e+00
   1.5052000e+04   1.0000000e+00   3.0000000e+00   5.9481260e+03   4.0000000e+00
   1.5052000e+04   1.0000000e+00   3.0000000e+00   5.9488040e+03   4.0000000e+00
   1.5052000e+04   1.0000000e+00   3.0000000e+00   5.9491200e+03   4.0000000e+00
   1.5052000e+04   1.0000000e+00   3.0000000e+00   5.9495550e+03   4.0000000e+00
   1.5052000e+04   1.0000000e+00   3.0000000e+00   5.9498600e+03   4.0000000e+00
   1.5052000e+04   1.0000000e+00   3.0000000e+00   5.9502780e+03   4.0000000e+00
   1.5052000e+04   1.0000000e+00   3.0000000e+00   5.9504960e+03   4.0000000e+00
   1.5052000e+04   1.0000000e+00   3.0000000e+00   5.9509340e+03   4.0000000e+00
   1.5052000e+04   1.0000000e+00   3.0000000e+00   5.9514380e+03   4.0000000e+00
   1.5052000e+04   1.0000000e+00   3.0000000e+00   5.9517160e+03   4.0000000e+00
   1.5052000e+04   1.0000000e+00   3.0000000e+00   5.9526910e+03   4.0000000e+00
   1.5052000e+04   1.0000000e+00   3.0000000e+00   5.9529510e+03   4.0000000e+00
   1.5052000e+04   1.0000000e+00   3.0000000e+00   5.9536900e+03   4.0000000e+00
   1.5052000e+04   1.0000000e+00   3.0000000e+00   5.9539490e+03   4.0000000e+00
   1.5052000e+04   1.0000000e+00   3.0000000e+00   5.9543780e+03   4.0000000e+00
   1.5052000e+04   1.0000000e+00   3.0000000e+00   5.9545880e+03   4.0000000e+00
   1.5052000e+04   1.0000000e+00   3.0000000e+00   5.9549160e+03   4.0000000e+00
   1.5052000e+04   1.0000000e+00   3.0000000e+00   5.9553960e+03   4.0000000e+00
   1.5052000e+04   1.0000000e+00   3.0000000e+00   5.9556960e+03   4.0000000e+00
   1.5052000e+04   1.0000000e+00   3.0000000e+00   5.9571490e+03   4.0000000e+00
   1.5052000e+04   1.0000000e+00   3.0000000e+00   5.9574040e+03   4.0000000e+00
   1.5052000e+04   1.0000000e+00   3.0000000e+00   5.9579690e+03   4.0000000e+00
   1.5052000e+04   1.0000000e+00   3.0000000e+00   5.9581870e+03   4.0000000e+00
   1.5052000e+04   1.0000000e+00   3.0000000e+00   5.9585590e+03   4.0000000e+00
   1.5052000e+04   1.0000000e+00   3.0000000e+00   5.9586200e+03   4.0000000e+00
   1.5052000e+04   1.0000000e+00   3.0000000e+00   5.9587490e+03   4.0000000e+00
   1.5052000e+04   1.0000000e+00   3.0000000e+00   5.9589510e+03   4.0000000e+00
   1.5052000e+04   1.0000000e+00   3.0000000e+00   5.9597130e+03   4.0000000e+00
   1.5052000e+04   1.0000000e+00   3.0000000e+00   5.9599720e+03   4.0000000e+00
   1.5052000e+04   1.0000000e+00   3.0000000e+00   5.9605320e+03   4.0000000e+00
   1.5052000e+04   1.0000000e+00   3.0000000e+00   5.9608130e+03   4.0000000e+00
   1.5052000e+04   1.0000000e+00   3.0000000e+00   5.9617580e+03   4.0000000e+00
   1.5052000e+04   1.0000000e+00   3.0000000e+00   5.9620230e+03   4.0000000e+00
   1.5052000e+04   1.0000000e+00   3.0000000e+00   5.9622310e+03   4.0000000e+00
   1.5052000e+04   1.0000000e+00   3.0000000e+00   5.9633490e+03   4.0000000e+00
   1.5052000e+04   1.0000000e+00   3.0000000e+00   5.9638600e+03   4.0000000e+00
   1.5052000e+04   1.0000000e+00   3.0000000e+00   5.9763750e+03   4.0000000e+00
   1.5052000e+04   1.0000000e+00   3.0000000e+00   5.9764630e+03   4.0000000e+00
   1.5052000e+04   1.0000000e+00   3.0000000e+00   5.9770870e+03   4.0000000e+00
   1.5052000e+04   1.0000000e+00   3.0000000e+00   5.9987690e+03   5.0000000e+00
   1.5052000e+04   1.0000000e+00   3.0000000e+00   6.5375460e+03   3.0000000e+00
   1.5052000e+04   1.0000000e+00   3.0000000e+00   6.5499970e+03   4.0000000e+00
   1.5052000e+04   1.0000000e+00   3.0000000e+00   6.5501890e+03   4.0000000e+00
   1.5052000e+04   1.0000000e+00   3.0000000e+00   6.5504890e+03   4.0000000e+00
   1.5052000e+04   1.0000000e+00   3.0000000e+00   6.5506940e+03   4.0000000e+00
   1.5052000e+04   1.0000000e+00   3.0000000e+00   6.5508850e+03   4.0000000e+00
   1.5052000e+04   1.0000000e+00   3.0000000e+00   6.5511530e+03   4.0000000e+00
   1.5052000e+04   1.0000000e+00   3.0000000e+00   6.5516700e+03   4.0000000e+00
   1.5052000e+04   1.0000000e+00   3.0000000e+00   6.5520460e+03   4.0000000e+00
   1.5052000e+04   1.0000000e+00   3.0000000e+00   6.5523020e+03   4.0000000e+00
   1.5052000e+04   1.0000000e+00   3.0000000e+00   6.5525250e+03   4.0000000e+00
   1.5052000e+04   1.0000000e+00   3.0000000e+00   6.5527760e+03   4.0000000e+00
   1.5052000e+04   1.0000000e+00   3.0000000e+00   6.5529100e+03   4.0000000e+00
   1.5052000e+04   1.0000000e+00   3.0000000e+00   6.5531050e+03   4.0000000e+00
   1.5052000e+04   1.0000000e+00   3.0000000e+00   6.5533630e+03   4.0000000e+00
   1.5052000e+04   1.0000000e+00   3.0000000e+00   6.5535950e+03   4.0000000e+00
   1.5052000e+04   1.0000000e+00   3.0000000e+00   6.5539360e+03   4.0000000e+00
   1.5052000e+04   1.0000000e+00   3.0000000e+00   6.5542620e+03   4.0000000e+00
   1.5052000e+04   1.0000000e+00   3.0000000e+00   6.5543950e+03   4.0000000e+00
   1.5052000e+04   1.0000000e+00   3.0000000e+00   6.5546150e+03   4.0000000e+00
   1.5052000e+04   1.0000000e+00   3.0000000e+00   6.5549930e+03   4.0000000e+00
   1.5052000e+04   1.0000000e+00   3.0000000e+00   6.5552180e+03   4.0000000e+00
   1.5052000e+04   1.0000000e+00   3.0000000e+00   6.5554150e+03   4.0000000e+00
   1.5052000e+04   1.0000000e+00   3.0000000e+00   6.5561350e+03   4.0000000e+00
   1.5052000e+04   1.0000000e+00   3.0000000e+00   6.5564450e+03   4.0000000e+00
   1.5052000e+04   1.0000000e+00   3.0000000e+00   6.5568460e+03   4.0000000e+00
   1.5052000e+04   1.0000000e+00   3.0000000e+00   6.5571720e+03   4.0000000e+00
   1.5052000e+04   1.0000000e+00   3.0000000e+00   6.5572600e+03   4.0000000e+00
   1.5052000e+04   1.0000000e+00   3.0000000e+00   6.5575380e+03   4.0000000e+00
   1.5052000e+04   1.0000000e+00   3.0000000e+00   6.5578290e+03   4.0000000e+00
   1.5052000e+04   1.0000000e+00   3.0000000e+00   6.5585220e+03   4.0000000e+00
   1.5052000e+04   1.0000000e+00   3.0000000e+00   6.5587830e+03   4.0000000e+00
   1.5052000e+04   1.0000000e+00   3.0000000e+00   6.5600540e+03   4.0000000e+00
   1.5052000e+04   1.0000000e+00   3.0000000e+00   6.5602480e+03   4.0000000e+00
   1.5052000e+04   1.0000000e+00   3.0000000e+00   6.5604010e+03   4.0000000e+00
   1.5052000e+04   1.0000000e+00   3.0000000e+00   6.5607630e+03   4.0000000e+00
   1.5052000e+04   1.0000000e+00   3.0000000e+00   6.5610790e+03   4.0000000e+00
   1.5052000e+04   1.0000000e+00   3.0000000e+00   6.5613910e+03   4.0000000e+00
   1.5052000e+04   1.0000000e+00   3.0000000e+00   6.5619580e+03   4.0000000e+00
   1.5052000e+04   1.0000000e+00   3.0000000e+00   6.5623260e+03   4.0000000e+00
   1.5052000e+04   1.0000000e+00   3.0000000e+00   6.5626110e+03   4.0000000e+00
   1.5052000e+04   1.0000000e+00   3.0000000e+00   6.5630010e+03   4.0000000e+00
   1.5052000e+04   1.0000000e+00   3.0000000e+00   6.5630750e+03   4.0000000e+00
   1.5052000e+04   1.0000000e+00   3.0000000e+00   6.5634200e+03   4.0000000e+00
   1.5052000e+04   1.0000000e+00   3.0000000e+00   6.5643260e+03   4.0000000e+00
   1.5052000e+04   1.0000000e+00   3.0000000e+00   6.5683670e+03   4.0000000e+00
   1.5052000e+04   1.0000000e+00   3.0000000e+00   6.5684670e+03   4.0000000e+00
   1.5052000e+04   1.0000000e+00   3.0000000e+00   6.5690600e+03   4.0000000e+00
   1.5052000e+04   1.0000000e+00   3.0000000e+00   6.6005470e+03   5.0000000e+00
   1.5052000e+04   1.0000000e+00   3.0000000e+00             Inf   6.0000000e+00
   1.5052000e+04   2.0000000e+00   1.0000000e+00   9.3217000e+01   1.0000000e+00
   1.5052000e+04   2.0000000e+00   1.0000000e+00   8.1258000e+01   4.0000000e+00
   1.5052000e+04   2.0000000e+00   1.0000000e+00   8.3412000e+01   4.0000000e+00
   1.5052000e+04   2.0000000e+00   1.0000000e+00   8.5781000e+01   4.0000000e+00
   1.5052000e+04   2.0000000e+00   1.0000000e+00   9.6107000e+01   4.0000000e+00
   1.5052000e+04   2.0000000e+00   1.0000000e+00   9.6659000e+01   4.0000000e+00
   1.5052000e+04   2.0000000e+00   1.0000000e+00   9.7334000e+01   4.0000000e+00
   1.5052000e+04   2.0000000e+00   1.0000000e+00   9.8393000e+01   4.0000000e+00
   1.5052000e+04   2.0000000e+00   1.0000000e+00   9.8603000e+01   4.0000000e+00
   1.5052000e+04   2.0000000e+00   1.0000000e+00   9.8937000e+01   4.0000000e+00
   1.5052000e+04   2.0000000e+00   1.0000000e+00   9.9137000e+01   4.0000000e+00
   1.5052000e+04   2.0000000e+00   1.0000000e+00   9.9465000e+01   4.0000000e+00
   1.5052000e+04   2.0000000e+00   1.0000000e+00   9.9778000e+01   4.0000000e+00
   1.5052000e+04   2.0000000e+00   1.0000000e+00   9.9972000e+01   4.0000000e+00
   1.5052000e+04   2.0000000e+00   1.0000000e+00   1.0102600e+02   4.0000000e+00
   1.5052000e+04   2.0000000e+00   1.0000000e+00   1.0121900e+02   4.0000000e+00
   1.5052000e+04   2.0000000e+00   1.0000000e+00   1.0193100e+02   4.0000000e+00
   1.5052000e+04   2.0000000e+00   1.0000000e+00   1.0220000e+02   4.0000000e+00
   1.5052000e+04   2.0000000e+00   1.0000000e+00   1.0243400e+02   4.0000000e+00
   1.5052000e+04   2.0000000e+00   1.0000000e+00   1.0272300e+02   4.0000000e+00
   1.5052000e+04   2.0000000e+00   1.0000000e+00   1.0290500e+02   4.0000000e+00
   1.5052000e+04   2.0000000e+00   1.0000000e+00   1.0329200e+02   4.0000000e+00
   1.5052000e+04   2.0000000e+00   1.0000000e+00   1.0352200e+02   4.0000000e+00
   1.5052000e+04   2.0000000e+00   1.0000000e+00   1.0383900e+02   4.0000000e+00
   1.5052000e+04   2.0000000e+00   1.0000000e+00   1.0433800e+02   4.0000000e+00
   1.5052000e+04   2.0000000e+00   1.0000000e+00   1.0465200e+02   4.0000000e+00
   1.5052000e+04   2.0000000e+00   1.0000000e+00   1.0495200e+02   4.0000000e+00
   1.5052000e+04   2.0000000e+00   1.0000000e+00   1.0530700e+02   4.0000000e+00
   1.5052000e+04   2.0000000e+00   1.0000000e+00   1.0557500e+02   4.0000000e+00
   1.5052000e+04   2.0000000e+00   1.0000000e+00   1.0602800e+02   4.0000000e+00
   1.5052000e+04   2.0000000e+00   1.0000000e+00   1.0625400e+02   4.0000000e+00
   1.5052000e+04   2.0000000e+00   1.0000000e+00   1.0652800e+02   4.0000000e+00
   1.5052000e+04   2.0000000e+00   1.0000000e+00   1.0676200e+02   4.0000000e+00
   1.5052000e+04   2.0000000e+00   1.0000000e+00   1.0753800e+02   4.0000000e+00
   1.5052000e+04   2.0000000e+00   1.0000000e+00   1.0796100e+02   4.0000000e+00
   1.5052000e+04   2.0000000e+00   1.0000000e+00   1.0827000e+02   4.0000000e+00
   1.5052000e+04   2.0000000e+00   1.0000000e+00   1.0864000e+02   4.0000000e+00
   1.5052000e+04   2.0000000e+00   1.0000000e+00   1.0888400e+02   4.0000000e+00
   1.5052000e+04   2.0000000e+00   1.0000000e+00   1.0920600e+02   4.0000000e+00
   1.5052000e+04   2.0000000e+00   1.0000000e+00   1.0935800e+02   4.0000000e+00
   1.5052000e+04   2.0000000e+00   1.0000000e+00   1.1025500e+02   4.0000000e+00
   1.5052000e+04   2.0000000e+00   1.0000000e+00   1.1050100e+02   4.0000000e+00
   1.5052000e+04   2.0000000e+00   1.0000000e+00   1.1080800e+02   4.0000000e+00
   1.5052000e+04   2.0000000e+00   1.0000000e+00   1.1117200e+02   4.0000000e+00
   1.5052000e+04   2.0000000e+00   1.0000000e+00   1.1141000e+02   4.0000000e+00
   1.5052000e+04   2.0000000e+00   1.0000000e+00   1.1164000e+02   4.0000000e+00
   1.5052000e+04   2.0000000e+00   1.0000000e+00   1.1262500e+02   4.0000000e+00
   1.5052000e+04   2.0000000e+00   1.0000000e+00   1.1296900e+02   4.0000000e+00
   1.5052000e+04   2.0000000e+00   1.0000000e+00   1.1335700e+02   4.0000000e+00
   1.5052000e+04   2.0000000e+00   1.0000000e+00   1.1361400e+02   4.0000000e+00
   1.5052000e+04   2.0000000e+00   1.0000000e+00   1.1382200e+02   4.0000000e+00
   1.5052000e+04   2.0000000e+00   1.0000000e+00   1.1425400e+02   4.0000000e+00
   1.5052000e+04   2.0000000e+00   1.0000000e+00   1.1584600e+02   4.0000000e+00
   1.5052000e+04   2.0000000e+00   1.0000000e+00   1.4521800e+02   5.0000000e+00
   1.5052000e+04   2.0000000e+00   1.0000000e+00   2.5027100e+02   1.0000000e+00
   1.5052000e+04   2.0000000e+00   1.0000000e+00   2.5175900e+02   4.0000000e+00
   1.5052000e+04   2.0000000e+00   1.0000000e+00   2.6329400e+02   4.0000000e+00
   1.5052000e+04   2.0000000e+00   1.0000000e+00   2.6394100e+02   4.0000000e+00
   1.5052000e+04   2.0000000e+00   1.0000000e+00   2.6418700e+02   4.0000000e+00
   1.5052000e+04   2.0000000e+00   1.0000000e+00   2.6448900e+02   4.0000000e+00
   1.5052000e+04   2.0000000e+00   1.0000000e+00   2.6462100e+02   4.0000000e+00
   1.5052000e+04   2.0000000e+00   1.0000000e+00   2.6490700e+02   4.0000000e+00
   1.5052000e+04   2.0000000e+00   1.0000000e+00   2.6542300e+02   4.0000000e+00
   1.5052000e+04   2.0000000e+00   1.0000000e+00   2.6570200e+02   4.0000000e+00
   1.5052000e+04   2.0000000e+00   1.0000000e+00   2.6583800e+02   4.0000000e+00
   1.5052000e+04   2.0000000e+00   1.0000000e+00   2.6607800e+02   4.0000000e+00
   1.5052000e+04   2.0000000e+00   1.0000000e+00   2.6634600e+02   4.0000000e+00
   1.5052000e+04   2.0000000e+00   1.0000000e+00   2.6674000e+02   4.0000000e+00
   1.5052000e+04   2.0000000e+00   1.0000000e+00   2.6715600e+02   4.0000000e+00
   1.5052000e+04   2.0000000e+00   1.0000000e+00   2.6720900e+02   4.0000000e+00
   1.5052000e+04   2.0000000e+00   1.0000000e+00   2.6778900e+02   4.0000000e+00
   1.5052000e+04   2.0000000e+00   1.0000000e+00   2.6796600e+02   4.0000000e+00
   1.5052000e+04   2.0000000e+00   1.0000000e+00   2.6810100e+02   4.0000000e+00
   1.5052000e+04   2.0000000e+00   1.0000000e+00   2.6867000e+02   4.0000000e+00
   1.5052000e+04   2.0000000e+00   1.0000000e+00   2.6897200e+02   4.0000000e+00
   1.5052000e+04   2.0000000e+00   1.0000000e+00   2.6930900e+02   4.0000000e+00
   1.5052000e+04   2.0000000e+00   1.0000000e+00   2.6972600e+02   4.0000000e+00
   1.5052000e+04   2.0000000e+00   1.0000000e+00   2.7025000e+02   4.0000000e+00
   1.5052000e+04   2.0000000e+00   1.0000000e+00   2.7054100e+02   4.0000000e+00
   1.5052000e+04   2.0000000e+00   1.0000000e+00   2.7099900e+02   4.0000000e+00
   1.5052000e+04   2.0000000e+00   1.0000000e+00   2.7131900e+02   4.0000000e+00
   1.5052000e+04   2.0000000e+00   1.0000000e+00   2.7237300e+02   4.0000000e+00
   1.5052000e+04   2.0000000e+00   1.0000000e+00   2.7267000e+02   4.0000000e+00
   1.5052000e+04   2.0000000e+00   1.0000000e+00   2.7296600e+02   4.0000000e+00
   1.5052000e+04   2.0000000e+00   1.0000000e+00   2.7314400e+02   4.0000000e+00
   1.5052000e+04   2.0000000e+00   1.0000000e+00   2.7378300e+02   4.0000000e+00
   1.5052000e+04   2.0000000e+00   1.0000000e+00   2.7398900e+02   4.0000000e+00
   1.5052000e+04   2.0000000e+00   1.0000000e+00   2.7437600e+02   4.0000000e+00
   1.5052000e+04   2.0000000e+00   1.0000000e+00   2.7456700e+02   4.0000000e+00
   1.5052000e+04   2.0000000e+00   1.0000000e+00   2.7487300e+02   4.0000000e+00
   1.5052000e+04   2.0000000e+00   1.0000000e+00   2.7567500e+02   4.0000000e+00
   1.5052000e+04   2.0000000e+00   1.0000000e+00   2.7598800e+02   4.0000000e+00
   1.5052000e+04   2.0000000e+00   1.0000000e+00   2.7632200e+02   4.0000000e+00
   1.5052000e+04   2.0000000e+00   1.0000000e+00   2.7663900e+02   4.0000000e+00
   1.5052000e+04   2.0000000e+00   1.0000000e+00   2.7717900e+02   4.0000000e+00
   1.5052000e+04   2.0000000e+00   1.0000000e+00   2.7828800e+02   4.0000000e+00
   1.5052000e+04   2.0000000e+00   1.0000000e+00   2.7866000e+02   4.0000000e+00
   1.5052000e+04   2.0000000e+00   1.0000000e+00   3.1127200e+02   5.0000000e+00
   1.5052000e+04   2.0000000e+00   1.0000000e+00   7.1036100e+02   1.0000000e+00
   1.5052000e+04   2.0000000e+00   1.0000000e+00   7.1603200e+02   4.0000000e+00
   1.5052000e+04   2.0000000e+00   1.0000000e+00   7.1634000e+02   4.0000000e+00
   1.5052000e+04   2.0000000e+00   1.0000000e+00   7.1654700e+02   4.0000000e+00
   1.5052000e+04   2.0000000e+00   1.0000000e+00   7.1679900e+02   4.0000000e+00
   1.5052000e+04   2.0000000e+00   1.0000000e+00   7.1697800e+02   4.0000000e+00
   1.5052000e+04   2.0000000e+00   1.0000000e+00   7.1734500e+02   4.0000000e+00
   1.5052000e+04   2.0000000e+00   1.0000000e+00   7.1746900e+02   4.0000000e+00
   1.5052000e+04   2.0000000e+00   1.0000000e+00   7.1788700e+02   4.0000000e+00
   1.5052000e+04   2.0000000e+00   1.0000000e+00   7.1820700e+02   4.0000000e+00
   1.5052000e+04   2.0000000e+00   1.0000000e+00   7.1848400e+02   4.0000000e+00
   1.5052000e+04   2.0000000e+00   1.0000000e+00   7.1873200e+02   4.0000000e+00
   1.5052000e+04   2.0000000e+00   1.0000000e+00   7.1890200e+02   4.0000000e+00
   1.5052000e+04   2.0000000e+00   1.0000000e+00   7.1931300e+02   4.0000000e+00
   1.5052000e+04   2.0000000e+00   1.0000000e+00   7.1967200e+02   4.0000000e+00
   1.5052000e+04   2.0000000e+00   1.0000000e+00   7.1978800e+02   4.0000000e+00
   1.5052000e+04   2.0000000e+00   1.0000000e+00   7.2024400e+02   4.0000000e+00
   1.5052000e+04   2.0000000e+00   1.0000000e+00   7.2052400e+02   4.0000000e+00
   1.5052000e+04   2.0000000e+00   1.0000000e+00   7.2132000e+02   4.0000000e+00
   1.5052000e+04   2.0000000e+00   1.0000000e+00   7.2171600e+02   4.0000000e+00
   1.5052000e+04   2.0000000e+00   1.0000000e+00   7.2212600e+02   4.0000000e+00
   1.5052000e+04   2.0000000e+00   1.0000000e+00   7.2235100e+02   4.0000000e+00
   1.5052000e+04   2.0000000e+00   1.0000000e+00   7.2278600e+02   4.0000000e+00
   1.5052000e+04   2.0000000e+00   1.0000000e+00   7.2302300e+02   4.0000000e+00
   1.5052000e+04   2.0000000e+00   1.0000000e+00   7.2318700e+02   4.0000000e+00
   1.5052000e+04   2.0000000e+00   1.0000000e+00   7.2361600e+02   4.0000000e+00
   1.5052000e+04   2.0000000e+00   1.0000000e+00   7.2413600e+02   4.0000000e+00
   1.5052000e+04   2.0000000e+00   1.0000000e+00   7.2480600e+02   4.0000000e+00
   1.5052000e+04   2.0000000e+00   1.0000000e+00   7.2504800e+02   4.0000000e+00
   1.5052000e+04   2.0000000e+00   1.0000000e+00   7.2525400e+02   4.0000000e+00
   1.5052000e+04   2.0000000e+00   1.0000000e+00   7.2542600e+02   4.0000000e+00
   1.5052000e+04   2.0000000e+00   1.0000000e+00   7.2586500e+02   4.0000000e+00
   1.5052000e+04   2.0000000e+00   1.0000000e+00   7.2621100e+02   4.0000000e+00
   1.5052000e+04   2.0000000e+00   1.0000000e+00   7.2645800e+02   4.0000000e+00
   1.5052000e+04   2.0000000e+00   1.0000000e+00   7.2688400e+02   4.0000000e+00
   1.5052000e+04   2.0000000e+00   1.0000000e+00   7.2738400e+02   4.0000000e+00
   1.5052000e+04   2.0000000e+00   1.0000000e+00   7.2757100e+02   4.0000000e+00
   1.5052000e+04   2.0000000e+00   1.0000000e+00   7.2799800e+02   4.0000000e+00
   1.5052000e+04   2.0000000e+00   1.0000000e+00   7.2860500e+02   4.0000000e+00
   1.5052000e+04   2.0000000e+00   1.0000000e+00   7.2886600e+02   4.0000000e+00
   1.5052000e+04   2.0000000e+00   1.0000000e+00   7.2905800e+02   4.0000000e+00
   1.5052000e+04   2.0000000e+00   1.0000000e+00   7.2929100e+02   4.0000000e+00
   1.5052000e+04   2.0000000e+00   1.0000000e+00   7.2993000e+02   4.0000000e+00
   1.5052000e+04   2.0000000e+00   1.0000000e+00   7.3036800e+02   4.0000000e+00
   1.5052000e+04   2.0000000e+00   1.0000000e+00   7.3087100e+02   4.0000000e+00
   1.5052000e+04   2.0000000e+00   1.0000000e+00   7.6936200e+02   5.0000000e+00
   1.5052000e+04   2.0000000e+00   1.0000000e+00   1.0002710e+03   1.0000000e+00
   1.5052000e+04   2.0000000e+00   1.0000000e+00   1.0317240e+03   4.0000000e+00
   1.5052000e+04   2.0000000e+00   1.0000000e+00   1.0319410e+03   4.0000000e+00
   1.5052000e+04   2.0000000e+00   1.0000000e+00   1.0321480e+03   4.0000000e+00
   1.5052000e+04   2.0000000e+00   1.0000000e+00   1.0323940e+03   4.0000000e+00
   1.5052000e+04   2.0000000e+00   1.0000000e+00   1.0326990e+03   4.0000000e+00
   1.5052000e+04   2.0000000e+00   1.0000000e+00   1.0329940e+03   4.0000000e+00
   1.5052000e+04   2.0000000e+00   1.0000000e+00   1.0331080e+03   4.0000000e+00
   1.5052000e+04   2.0000000e+00   1.0000000e+00   1.0336200e+03   4.0000000e+00
   1.5052000e+04   2.0000000e+00   1.0000000e+00   1.0339420e+03   4.0000000e+00
   1.5052000e+04   2.0000000e+00   1.0000000e+00   1.0341630e+03   4.0000000e+00
   1.5052000e+04   2.0000000e+00   1.0000000e+00   1.0349420e+03   4.0000000e+00
   1.5052000e+04   2.0000000e+00   1.0000000e+00   1.0354370e+03   4.0000000e+00
   1.5052000e+04   2.0000000e+00   1.0000000e+00   1.0357290e+03   4.0000000e+00
   1.5052000e+04   2.0000000e+00   1.0000000e+00   1.0361150e+03   4.0000000e+00
   1.5052000e+04   2.0000000e+00   1.0000000e+00   1.0364390e+03   4.0000000e+00
   1.5052000e+04   2.0000000e+00   1.0000000e+00   1.0366730e+03   4.0000000e+00
   1.5052000e+04   2.0000000e+00   1.0000000e+00   1.0369650e+03   4.0000000e+00
   1.5052000e+04   2.0000000e+00   1.0000000e+00   1.0371750e+03   4.0000000e+00
   1.5052000e+04   2.0000000e+00   1.0000000e+00   1.0378400e+03   4.0000000e+00
   1.5052000e+04   2.0000000e+00   1.0000000e+00   1.0380650e+03   4.0000000e+00
   1.5052000e+04   2.0000000e+00   1.0000000e+00   1.0382810e+03   4.0000000e+00
   1.5052000e+04   2.0000000e+00   1.0000000e+00   1.0384550e+03   4.0000000e+00
   1.5052000e+04   2.0000000e+00   1.0000000e+00   1.0388910e+03   4.0000000e+00
   1.5052000e+04   2.0000000e+00   1.0000000e+00   1.0642720e+03   5.0000000e+00
   1.5052000e+04   2.0000000e+00   1.0000000e+00   1.1627940e+03   1.0000000e+00
   1.5052000e+04   2.0000000e+00   1.0000000e+00   1.1710740e+03   4.0000000e+00
   1.5052000e+04   2.0000000e+00   1.0000000e+00   1.1715450e+03   4.0000000e+00
   1.5052000e+04   2.0000000e+00   1.0000000e+00   1.1718000e+03   4.0000000e+00
   1.5052000e+04   2.0000000e+00   1.0000000e+00   1.1720040e+03   4.0000000e+00
   1.5052000e+04   2.0000000e+00   1.0000000e+00   1.1726990e+03   4.0000000e+00
   1.5052000e+04   2.0000000e+00   1.0000000e+00   1.1732760e+03   4.0000000e+00
   1.5052000e+04   2.0000000e+00   1.0000000e+00   1.1735770e+03   4.0000000e+00
   1.5052000e+04   2.0000000e+00   1.0000000e+00   1.1737560e+03   4.0000000e+00
   1.5052000e+04   2.0000000e+00   1.0000000e+00   1.1740090e+03   4.0000000e+00
   1.5052000e+04   2.0000000e+00   1.0000000e+00   1.1742890e+03   4.0000000e+00
   1.5052000e+04   2.0000000e+00   1.0000000e+00   1.1747070e+03   4.0000000e+00
   1.5052000e+04   2.0000000e+00   1.0000000e+00   1.1751640e+03   4.0000000e+00
   1.5052000e+04   2.0000000e+00   1.0000000e+00   1.1753460e+03   4.0000000e+00
   1.5052000e+04   2.0000000e+00   1.0000000e+00   1.1756550e+03   4.0000000e+00
   1.5052000e+04   2.0000000e+00   1.0000000e+00   1.1761450e+03   4.0000000e+00
   1.5052000e+04   2.0000000e+00   1.0000000e+00   1.1765790e+03   4.0000000e+00
   1.5052000e+04   2.0000000e+00   1.0000000e+00   1.1768420e+03   4.0000000e+00
   1.5052000e+04   2.0000000e+00   1.0000000e+00   1.1774020e+03   4.0000000e+00
   1.5052000e+04   2.0000000e+00   1.0000000e+00   1.1777150e+03   4.0000000e+00
   1.5052000e+04   2.0000000e+00   1.0000000e+00   1.1783790e+03   4.0000000e+00
   1.5052000e+04   2.0000000e+00   1.0000000e+00   1.2129270e+03   4.0000000e+00
   1.5052000e+04   2.0000000e+00   1.0000000e+00   1.2227950e+03   5.0000000e+00
   1.5052000e+04   2.0000000e+00   1.0000000e+00   1.8078210e+03   1.0000000e+00
   1.5052000e+04   2.0000000e+00   1.0000000e+00   1.8224610e+03   4.0000000e+00
   1.5052000e+04   2.0000000e+00   1.0000000e+00   1.8226910e+03   4.0000000e+00
   1.5052000e+04   2.0000000e+00   1.0000000e+00   1.8230060e+03   4.0000000e+00
   1.5052000e+04   2.0000000e+00   1.0000000e+00   1.8236200e+03   4.0000000e+00
   1.5052000e+04   2.0000000e+00   1.0000000e+00   1.8239600e+03   4.0000000e+00
   1.5052000e+04   2.0000000e+00   1.0000000e+00   1.8244340e+03   4.0000000e+00
   1.5052000e+04   2.0000000e+00   1.0000000e+00   1.8248570e+03   4.0000000e+00
   1.5052000e+04   2.0000000e+00   1.0000000e+00   1.8249900e+03   4.0000000e+00
   1.5052000e+04   2.0000000e+00   1.0000000e+00   1.8252710e+03   4.0000000e+00
   1.5052000e+04   2.0000000e+00   1.0000000e+00   1.8255660e+03   4.0000000e+00
   1.5052000e+04   2.0000000e+00   1.0000000e+00   1.8258750e+03   4.0000000e+00
   1.5052000e+04   2.0000000e+00   1.0000000e+00   1.8260640e+03   4.0000000e+00
   1.5052000e+04   2.0000000e+00   1.0000000e+00   1.8262520e+03   4.0000000e+00
   1.5052000e+04   2.0000000e+00   1.0000000e+00   1.8267060e+03   4.0000000e+00
   1.5052000e+04   2.0000000e+00   1.0000000e+00   1.8269010e+03   4.0000000e+00
   1.5052000e+04   2.0000000e+00   1.0000000e+00   1.8271230e+03   4.0000000e+00
   1.5052000e+04   2.0000000e+00   1.0000000e+00   1.8275410e+03   4.0000000e+00
   1.5052000e+04   2.0000000e+00   1.0000000e+00   1.8279840e+03   4.0000000e+00
   1.5052000e+04   2.0000000e+00   1.0000000e+00   1.8282210e+03   4.0000000e+00
   1.5052000e+04   2.0000000e+00   1.0000000e+00   1.8284490e+03   4.0000000e+00
   1.5052000e+04   2.0000000e+00   1.0000000e+00   1.8288570e+03   4.0000000e+00
   1.5052000e+04   2.0000000e+00   1.0000000e+00   1.8290760e+03   4.0000000e+00
   1.5052000e+04   2.0000000e+00   1.0000000e+00   1.8298710e+03   4.0000000e+00
   1.5052000e+04   2.0000000e+00   1.0000000e+00   1.8301060e+03   4.0000000e+00
   1.5052000e+04   2.0000000e+00   1.0000000e+00   1.8305990e+03   4.0000000e+00
   1.5052000e+04   2.0000000e+00   1.0000000e+00   1.8310940e+03   4.0000000e+00
   1.5052000e+04   2.0000000e+00   1.0000000e+00   1.8313090e+03   4.0000000e+00
   1.5052000e+04   2.0000000e+00   1.0000000e+00   1.8317890e+03   4.0000000e+00
   1.5052000e+04   2.0000000e+00   1.0000000e+00   1.8320020e+03   4.0000000e+00
   1.5052000e+04   2.0000000e+00   1.0000000e+00   1.8325480e+03   4.0000000e+00
   1.5052000e+04   2.0000000e+00   1.0000000e+00   1.8327520e+03   4.0000000e+00
   1.5052000e+04   2.0000000e+00   1.0000000e+00   1.8329380e+03   4.0000000e+00
   1.5052000e+04   2.0000000e+00   1.0000000e+00   1.8331940e+03   4.0000000e+00
   1.5052000e+04   2.0000000e+00   1.0000000e+00   1.8335350e+03   4.0000000e+00
   1.5052000e+04   2.0000000e+00   1.0000000e+00   1.8337380e+03   4.0000000e+00
   1.5052000e+04   2.0000000e+00   1.0000000e+00   1.8348840e+03   4.0000000e+00
   1.5052000e+04   2.0000000e+00   1.0000000e+00   1.8558220e+03   5.0000000e+00
   1.5052000e+04   2.0000000e+00   1.0000000e+00   2.0849800e+03   1.0000000e+00
   1.5052000e+04   2.0000000e+00   1.0000000e+00   2.0938460e+03   4.0000000e+00
   1.5052000e+04   2.0000000e+00   1.0000000e+00   2.0940670e+03   4.0000000e+00
   1.5052000e+04   2.0000000e+00   1.0000000e+00   2.0942860e+03   4.0000000e+00
   1.5052000e+04   2.0000000e+00   1.0000000e+00   2.0945100e+03   4.0000000e+00
   1.5052000e+04   2.0000000e+00   1.0000000e+00   2.0951180e+03   4.0000000e+00
   1.5052000e+04   2.0000000e+00   1.0000000e+00   2.0953410e+03   4.0000000e+00
   1.5052000e+04   2.0000000e+00   1.0000000e+00   2.0954860e+03   4.0000000e+00
   1.5052000e+04   2.0000000e+00   1.0000000e+00   2.0958760e+03   4.0000000e+00
   1.5052000e+04   2.0000000e+00   1.0000000e+00   2.0962700e+03   4.0000000e+00
   1.5052000e+04   2.0000000e+00   1.0000000e+00   2.0966770e+03   4.0000000e+00
   1.5052000e+04   2.0000000e+00   1.0000000e+00   2.0968590e+03   4.0000000e+00
   1.5052000e+04   2.0000000e+00   1.0000000e+00   2.0975410e+03   4.0000000e+00
   1.5052000e+04   2.0000000e+00   1.0000000e+00   2.0978420e+03   4.0000000e+00
   1.5052000e+04   2.0000000e+00   1.0000000e+00   2.0980520e+03   4.0000000e+00
   1.5052000e+04   2.0000000e+00   1.0000000e+00   2.0983660e+03   4.0000000e+00
   1.5052000e+04   2.0000000e+00   1.0000000e+00   2.0986700e+03   4.0000000e+00
   1.5052000e+04   2.0000000e+00   1.0000000e+00   2.0989760e+03   4.0000000e+00
   1.5052000e+04   2.0000000e+00   1.0000000e+00   2.0994300e+03   4.0000000e+00
   1.5052000e+04   2.0000000e+00   1.0000000e+00   2.0998200e+03   4.0000000e+00
   1.5052000e+04   2.0000000e+00   1.0000000e+00   2.1001840e+03   4.0000000e+00
   1.5052000e+04   2.0000000e+00   1.0000000e+00   2.1004690e+03   4.0000000e+00
   1.5052000e+04   2.0000000e+00   1.0000000e+00   2.1007660e+03   4.0000000e+00
   1.5052000e+04   2.0000000e+00   1.0000000e+00   2.1010640e+03   4.0000000e+00
   1.5052000e+04   2.0000000e+00   1.0000000e+00   2.1012340e+03   4.0000000e+00
   1.5052000e+04   2.0000000e+00   1.0000000e+00   2.1016640e+03   4.0000000e+00
   1.5052000e+04   2.0000000e+00   1.0000000e+00   2.1018830e+03   4.0000000e+00
   1.5052000e+04   2.0000000e+00   1.0000000e+00   2.1021570e+03   4.0000000e+00
   1.5052000e+04   2.0000000e+00   1.0000000e+00   2.1039510e+03   4.0000000e+00
   1.5052000e+04   2.0000000e+00   1.0000000e+00   2.1135550e+03   4.0000000e+00
   1.5052000e+04   2.0000000e+00   1.0000000e+00   2.1138210e+03   4.0000000e+00
   1.5052000e+04   2.0000000e+00   1.0000000e+00   2.1145340e+03   4.0000000e+00
   1.5052000e+04   2.0000000e+00   1.0000000e+00   2.1149660e+03   4.0000000e+00
   1.5052000e+04   2.0000000e+00   1.0000000e+00   2.1152210e+03   4.0000000e+00
   1.5052000e+04   2.0000000e+00   1.0000000e+00   2.1154470e+03   4.0000000e+00
   1.5052000e+04   2.0000000e+00   1.0000000e+00   2.1156800e+03   4.0000000e+00
   1.5052000e+04   2.0000000e+00   1.0000000e+00   2.1158360e+03   4.0000000e+00
   1.5052000e+04   2.0000000e+00   1.0000000e+00   2.1162190e+03   4.0000000e+00
   1.5052000e+04   2.0000000e+00   1.0000000e+00   2.1166430e+03   4.0000000e+00
   1.5052000e+04   2.0000000e+00   1.0000000e+00   2.1171190e+03   4.0000000e+00
   1.5052000e+04   2.0000000e+00   1.0000000e+00   2.1174140e+03   4.0000000e+00
   1.5052000e+04   2.0000000e+00   1.0000000e+00   2.1176540e+03   4.0000000e+00
   1.5052000e+04   2.0000000e+00   1.0000000e+00   2.1180210e+03   4.0000000e+00
   1.5052000e+04   2.0000000e+00   1.0000000e+00   2.1183480e+03   4.0000000e+00
   1.5052000e+04   2.0000000e+00   1.0000000e+00   2.1185190e+03   4.0000000e+00
   1.5052000e+04   2.0000000e+00   1.0000000e+00   2.1188450e+03   4.0000000e+00
   1.5052000e+04   2.0000000e+00   1.0000000e+00   2.1191800e+03   4.0000000e+00
   1.5052000e+04   2.0000000e+00   1.0000000e+00   2.1195140e+03   4.0000000e+00
   1.5052000e+04   2.0000000e+00   1.0000000e+00   2.1199140e+03   4.0000000e+00
   1.5052000e+04   2.0000000e+00   1.0000000e+00   2.1216230e+03   4.0000000e+00
   1.5052000e+04   2.0000000e+00   1.0000000e+00   2.1379810e+03   5.0000000e+00
   1.5052000e+04   2.0000000e+00   1.0000000e+00   2.1889820e+03   1.0000000e+00
   1.5052000e+04   2.0000000e+00   1.0000000e+00   2.1953160e+03   4.0000000e+00
   1.5052000e+04   2.0000000e+00   1.0000000e+00   2.1955760e+03   4.0000000e+00
   1.5052000e+04   2.0000000e+00   1.0000000e+00   2.1962190e+03   4.0000000e+00
   1.5052000e+04   2.0000000e+00   1.0000000e+00   2.1966160e+03   4.0000000e+00
   1.5052000e+04   2.0000000e+00   1.0000000e+00   2.1969750e+03   4.0000000e+00
   1.5052000e+04   2.0000000e+00   1.0000000e+00   2.1972420e+03   4.0000000e+00
   1.5052000e+04   2.0000000e+00   1.0000000e+00   2.1980350e+03   4.0000000e+00
   1.5052000e+04   2.0000000e+00   1.0000000e+00   2.1982010e+03   4.0000000e+00
   1.5052000e+04   2.0000000e+00   1.0000000e+00   2.1987000e+03   4.0000000e+00
   1.5052000e+04   2.0000000e+00   1.0000000e+00   2.1990120e+03   4.0000000e+00
   1.5052000e+04   2.0000000e+00   1.0000000e+00   2.1992120e+03   4.0000000e+00
   1.5052000e+04   2.0000000e+00   1.0000000e+00   2.1995250e+03   4.0000000e+00
   1.5052000e+04   2.0000000e+00   1.0000000e+00   2.1998180e+03   4.0000000e+00
   1.5052000e+04   2.0000000e+00   1.0000000e+00   2.2008480e+03   4.0000000e+00
   1.5052000e+04   2.0000000e+00   1.0000000e+00   2.2013200e+03   4.0000000e+00
   1.5052000e+04   2.0000000e+00   1.0000000e+00   2.2016760e+03   4.0000000e+00
   1.5052000e+04   2.0000000e+00   1.0000000e+00   2.2019490e+03   4.0000000e+00
   1.5052000e+04   2.0000000e+00   1.0000000e+00   2.2022890e+03   4.0000000e+00
   1.5052000e+04   2.0000000e+00   1.0000000e+00   2.2026980e+03   4.0000000e+00
   1.5052000e+04   2.0000000e+00   1.0000000e+00   2.2033260e+03   4.0000000e+00
   1.5052000e+04   2.0000000e+00   1.0000000e+00   2.2034810e+03   4.0000000e+00
   1.5052000e+04   2.0000000e+00   1.0000000e+00   2.2037230e+03   4.0000000e+00
   1.5052000e+04   2.0000000e+00   1.0000000e+00   2.2055530e+03   4.0000000e+00
   1.5052000e+04   2.0000000e+00   1.0000000e+00   2.2489830e+03   5.0000000e+00
   1.5052000e+04   2.0000000e+00   1.0000000e+00   2.3869860e+03   1.0000000e+00
   1.5052000e+04   2.0000000e+00   1.0000000e+00   2.3934850e+03   4.0000000e+00
   1.5052000e+04   2.0000000e+00   1.0000000e+00   2.3937370e+03   4.0000000e+00
   1.5052000e+04   2.0000000e+00   1.0000000e+00   2.3939660e+03   4.0000000e+00
   1.5052000e+04   2.0000000e+00   1.0000000e+00   2.3944060e+03   4.0000000e+00
   1.5052000e+04   2.0000000e+00   1.0000000e+00   2.3946290e+03   4.0000000e+00
   1.5052000e+04   2.0000000e+00   1.0000000e+00   2.3949760e+03   4.0000000e+00
   1.5052000e+04   2.0000000e+00   1.0000000e+00   2.3952090e+03   4.0000000e+00
   1.5052000e+04   2.0000000e+00   1.0000000e+00   2.3955700e+03   4.0000000e+00
   1.5052000e+04   2.0000000e+00   1.0000000e+00   2.3957330e+03   4.0000000e+00
   1.5052000e+04   2.0000000e+00   1.0000000e+00   2.3958490e+03   4.0000000e+00
   1.5052000e+04   2.0000000e+00   1.0000000e+00   2.3961610e+03   4.0000000e+00
   1.5052000e+04   2.0000000e+00   1.0000000e+00   2.3963460e+03   4.0000000e+00
   1.5052000e+04   2.0000000e+00   1.0000000e+00   2.3966370e+03   4.0000000e+00
   1.5052000e+04   2.0000000e+00   1.0000000e+00   2.3968500e+03   4.0000000e+00
   1.5052000e+04   2.0000000e+00   1.0000000e+00   2.3974420e+03   4.0000000e+00
   1.5052000e+04   2.0000000e+00   1.0000000e+00   2.3978510e+03   4.0000000e+00
   1.5052000e+04   2.0000000e+00   1.0000000e+00   2.3984730e+03   4.0000000e+00
   1.5052000e+04   2.0000000e+00   1.0000000e+00   2.3987150e+03   4.0000000e+00
   1.5052000e+04   2.0000000e+00   1.0000000e+00   2.3988730e+03   4.0000000e+00
   1.5052000e+04   2.0000000e+00   1.0000000e+00   2.3992950e+03   4.0000000e+00
   1.5052000e+04   2.0000000e+00   1.0000000e+00   2.3996340e+03   4.0000000e+00
   1.5052000e+04   2.0000000e+00   1.0000000e+00   2.3998900e+03   4.0000000e+00
   1.5052000e+04   2.0000000e+00   1.0000000e+00   2.4002180e+03   4.0000000e+00
   1.5052000e+04   2.0000000e+00   1.0000000e+00   2.4006180e+03   4.0000000e+00
   1.5052000e+04   2.0000000e+00   1.0000000e+00   2.4007960e+03   4.0000000e+00
   1.5052000e+04   2.0000000e+00   1.0000000e+00   2.4011810e+03   4.0000000e+00
   1.5052000e+04   2.0000000e+00   1.0000000e+00   2.4013760e+03   4.0000000e+00
   1.5052000e+04   2.0000000e+00   1.0000000e+00   2.4017610e+03   4.0000000e+00
   1.5052000e+04   2.0000000e+00   1.0000000e+00   2.4020710e+03   4.0000000e+00
   1.5052000e+04   2.0000000e+00   1.0000000e+00   2.4022720e+03   4.0000000e+00
   1.5052000e+04   2.0000000e+00   1.0000000e+00   2.4027510e+03   4.0000000e+00
   1.5052000e+04   2.0000000e+00   1.0000000e+00   2.4028780e+03   4.0000000e+00
   1.5052000e+04   2.0000000e+00   1.0000000e+00   2.4032000e+03   4.0000000e+00
   1.5052000e+04   2.0000000e+00   1.0000000e+00   2.4038220e+03   4.0000000e+00
   1.5052000e+04   2.0000000e+00   1.0000000e+00   2.4045680e+03   4.0000000e+00
   1.5052000e+04   2.0000000e+00   1.0000000e+00   2.4047160e+03   4.0000000e+00
   1.5052000e+04   2.0000000e+00   1.0000000e+00   2.4218190e+03   4.0000000e+00
   1.5052000e+04   2.0000000e+00   1.0000000e+00   2.4349870e+03   5.0000000e+00
   1.5052000e+04   2.0000000e+00   1.0000000e+00   3.6102730e+03   1.0000000e+00
   1.5052000e+04   2.0000000e+00   1.0000000e+00   3.6193760e+03   4.0000000e+00
   1.5052000e+04   2.0000000e+00   1.0000000e+00   3.6195890e+03   4.0000000e+00
   1.5052000e+04   2.0000000e+00   1.0000000e+00   3.6199040e+03   4.0000000e+00
   1.5052000e+04   2.0000000e+00   1.0000000e+00   3.6202040e+03   4.0000000e+00
   1.5052000e+04   2.0000000e+00   1.0000000e+00   3.6206110e+03   4.0000000e+00
   1.5052000e+04   2.0000000e+00   1.0000000e+00   3.6207310e+03   4.0000000e+00
   1.5052000e+04   2.0000000e+00   1.0000000e+00   3.6208760e+03   4.0000000e+00
   1.5052000e+04   2.0000000e+00   1.0000000e+00   3.6212610e+03   4.0000000e+00
   1.5052000e+04   2.0000000e+00   1.0000000e+00   3.6214670e+03   4.0000000e+00
   1.5052000e+04   2.0000000e+00   1.0000000e+00   3.6219870e+03   4.0000000e+00
   1.5052000e+04   2.0000000e+00   1.0000000e+00   3.6222180e+03   4.0000000e+00
   1.5052000e+04   2.0000000e+00   1.0000000e+00   3.6224060e+03   4.0000000e+00
   1.5052000e+04   2.0000000e+00   1.0000000e+00   3.6227010e+03   4.0000000e+00
   1.5052000e+04   2.0000000e+00   1.0000000e+00   3.6230000e+03   4.0000000e+00
   1.5052000e+04   2.0000000e+00   1.0000000e+00   3.6232450e+03   4.0000000e+00
   1.5052000e+04   2.0000000e+00   1.0000000e+00   3.6236870e+03   4.0000000e+00
   1.5052000e+04   2.0000000e+00   1.0000000e+00   3.6239670e+03   4.0000000e+00
   1.5052000e+04   2.0000000e+00   1.0000000e+00   3.6243730e+03   4.0000000e+00
   1.5052000e+04   2.0000000e+00   1.0000000e+00   3.6246690e+03   4.0000000e+00
   1.5052000e+04   2.0000000e+00   1.0000000e+00   3.6248740e+03   4.0000000e+00
   1.5052000e+04   2.0000000e+00   1.0000000e+00   3.6250550e+03   4.0000000e+00
   1.5052000e+04   2.0000000e+00   1.0000000e+00   3.6253210e+03   4.0000000e+00
   1.5052000e+04   2.0000000e+00   1.0000000e+00   3.6256920e+03   4.0000000e+00
   1.5052000e+04   2.0000000e+00   1.0000000e+00   3.6259260e+03   4.0000000e+00
   1.5052000e+04   2.0000000e+00   1.0000000e+00   3.6261450e+03   4.0000000e+00
   1.5052000e+04   2.0000000e+00   1.0000000e+00   3.6267990e+03   4.0000000e+00
   1.5052000e+04   2.0000000e+00   1.0000000e+00   3.6270350e+03   4.0000000e+00
   1.5052000e+04   2.0000000e+00   1.0000000e+00   3.6273470e+03   4.0000000e+00
   1.5052000e+04   2.0000000e+00   1.0000000e+00   3.6278470e+03   4.0000000e+00
   1.5052000e+04   2.0000000e+00   1.0000000e+00   3.6281730e+03   4.0000000e+00
   1.5052000e+04   2.0000000e+00   1.0000000e+00   3.6284530e+03   4.0000000e+00
   1.5052000e+04   2.0000000e+00   1.0000000e+00   3.6289090e+03   4.0000000e+00
   1.5052000e+04   2.0000000e+00   1.0000000e+00   3.6292650e+03   4.0000000e+00
   1.5052000e+04   2.0000000e+00   1.0000000e+00   3.6295850e+03   4.0000000e+00
   1.5052000e+04   2.0000000e+00   1.0000000e+00   3.6299100e+03   4.0000000e+00
   1.5052000e+04   2.0000000e+00   1.0000000e+00   3.6301210e+03   4.0000000e+00
   1.5052000e+04   2.0000000e+00   1.0000000e+00   3.6303840e+03   4.0000000e+00
   1.5052000e+04   2.0000000e+00   1.0000000e+00   3.6327700e+03   4.0000000e+00
   1.5052000e+04   2.0000000e+00   1.0000000e+00   3.6329800e+03   4.0000000e+00
   1.5052000e+04   2.0000000e+00   1.0000000e+00   3.6464810e+03   4.0000000e+00
   1.5052000e+04   2.0000000e+00   1.0000000e+00   3.6467470e+03   4.0000000e+00
   1.5052000e+04   2.0000000e+00   1.0000000e+00   3.6469760e+03   4.0000000e+00
   1.5052000e+04   2.0000000e+00   1.0000000e+00   3.6472280e+03   4.0000000e+00
   1.5052000e+04   2.0000000e+00   1.0000000e+00   3.6702740e+03   5.0000000e+00
   1.5052000e+04   2.0000000e+00   1.0000000e+00   3.7583990e+03   1.0000000e+00
   1.5052000e+04   2.0000000e+00   1.0000000e+00   3.7605650e+03   4.0000000e+00
   1.5052000e+04   2.0000000e+00   1.0000000e+00   3.7608650e+03   4.0000000e+00
   1.5052000e+04   2.0000000e+00   1.0000000e+00   3.7613290e+03   4.0000000e+00
   1.5052000e+04   2.0000000e+00   1.0000000e+00   3.7615870e+03   4.0000000e+00
   1.5052000e+04   2.0000000e+00   1.0000000e+00   3.7620580e+03   4.0000000e+00
   1.5052000e+04   2.0000000e+00   1.0000000e+00   3.7622550e+03   4.0000000e+00
   1.5052000e+04   2.0000000e+00   1.0000000e+00   3.7625360e+03   4.0000000e+00
   1.5052000e+04   2.0000000e+00   1.0000000e+00   3.7628140e+03   4.0000000e+00
   1.5052000e+04   2.0000000e+00   1.0000000e+00   3.7630990e+03   4.0000000e+00
   1.5052000e+04   2.0000000e+00   1.0000000e+00   3.7635440e+03   4.0000000e+00
   1.5052000e+04   2.0000000e+00   1.0000000e+00   3.7640240e+03   4.0000000e+00
   1.5052000e+04   2.0000000e+00   1.0000000e+00   3.7643030e+03   4.0000000e+00
   1.5052000e+04   2.0000000e+00   1.0000000e+00   3.7644060e+03   4.0000000e+00
   1.5052000e+04   2.0000000e+00   1.0000000e+00   3.7647920e+03   4.0000000e+00
   1.5052000e+04   2.0000000e+00   1.0000000e+00   3.7651230e+03   4.0000000e+00
   1.5052000e+04   2.0000000e+00   1.0000000e+00   3.7654500e+03   4.0000000e+00
   1.5052000e+04   2.0000000e+00   1.0000000e+00   3.7656370e+03   4.0000000e+00
   1.5052000e+04   2.0000000e+00   1.0000000e+00   3.7660210e+03   4.0000000e+00
   1.5052000e+04   2.0000000e+00   1.0000000e+00   3.7662220e+03   4.0000000e+00
   1.5052000e+04   2.0000000e+00   1.0000000e+00   3.7667740e+03   4.0000000e+00
   1.5052000e+04   2.0000000e+00   1.0000000e+00   3.7669770e+03   4.0000000e+00
   1.5052000e+04   2.0000000e+00   1.0000000e+00   3.7671610e+03   4.0000000e+00
   1.5052000e+04   2.0000000e+00   1.0000000e+00   3.7675360e+03   4.0000000e+00
   1.5052000e+04   2.0000000e+00   1.0000000e+00   3.7678850e+03   4.0000000e+00
   1.5052000e+04   2.0000000e+00   1.0000000e+00   3.7680230e+03   4.0000000e+00
   1.5052000e+04   2.0000000e+00   1.0000000e+00   3.7683560e+03   4.0000000e+00
   1.5052000e+04   2.0000000e+00   1.0000000e+00   3.7686080e+03   4.0000000e+00
   1.5052000e+04   2.0000000e+00   1.0000000e+00   3.7688370e+03   4.0000000e+00
   1.5052000e+04   2.0000000e+00   1.0000000e+00   3.7691170e+03   4.0000000e+00
   1.5052000e+04   2.0000000e+00   1.0000000e+00   3.7694660e+03   4.0000000e+00
   1.5052000e+04   2.0000000e+00   1.0000000e+00   3.7697940e+03   4.0000000e+00
   1.5052000e+04   2.0000000e+00   1.0000000e+00   3.7700550e+03   4.0000000e+00
   1.5052000e+04   2.0000000e+00   1.0000000e+00   3.7706410e+03   4.0000000e+00
   1.5052000e+04   2.0000000e+00   1.0000000e+00   3.7709330e+03   4.0000000e+00
   1.5052000e+04   2.0000000e+00   1.0000000e+00   3.7711380e+03   4.0000000e+00
   1.5052000e+04   2.0000000e+00   1.0000000e+00   3.7715740e+03   4.0000000e+00
   1.5052000e+04   2.0000000e+00   1.0000000e+00   3.7716870e+03   4.0000000e+00
   1.5052000e+04   2.0000000e+00   1.0000000e+00   3.7726910e+03   4.0000000e+00
   1.5052000e+04   2.0000000e+00   1.0000000e+00   3.8214000e+03   5.0000000e+00
   1.5052000e+04   2.0000000e+00   1.0000000e+00   4.1967870e+03   1.0000000e+00
   1.5052000e+04   2.0000000e+00   1.0000000e+00   4.1850340e+03   4.0000000e+00
   1.5052000e+04   2.0000000e+00   1.0000000e+00   4.2252180e+03   4.0000000e+00
   1.5052000e+04   2.0000000e+00   1.0000000e+00   4.2254590e+03   4.0000000e+00
   1.5052000e+04   2.0000000e+00   1.0000000e+00   4.2258220e+03   4.0000000e+00
   1.5052000e+04   2.0000000e+00   1.0000000e+00   4.2262570e+03   4.0000000e+00
   1.5052000e+04   2.0000000e+00   1.0000000e+00   4.2264170e+03   4.0000000e+00
   1.5052000e+04   2.0000000e+00   1.0000000e+00   4.2266380e+03   4.0000000e+00
   1.5052000e+04   2.0000000e+00   1.0000000e+00   4.2269580e+03   4.0000000e+00
   1.5052000e+04   2.0000000e+00   1.0000000e+00   4.2271270e+03   4.0000000e+00
   1.5052000e+04   2.0000000e+00   1.0000000e+00   4.2274360e+03   4.0000000e+00
   1.5052000e+04   2.0000000e+00   1.0000000e+00   4.2278820e+03   4.0000000e+00
   1.5052000e+04   2.0000000e+00   1.0000000e+00   4.2280160e+03   4.0000000e+00
   1.5052000e+04   2.0000000e+00   1.0000000e+00   4.2283710e+03   4.0000000e+00
   1.5052000e+04   2.0000000e+00   1.0000000e+00   4.2286000e+03   4.0000000e+00
   1.5052000e+04   2.0000000e+00   1.0000000e+00   4.2288820e+03   4.0000000e+00
   1.5052000e+04   2.0000000e+00   1.0000000e+00   4.2293160e+03   4.0000000e+00
   1.5052000e+04   2.0000000e+00   1.0000000e+00   4.2295890e+03   4.0000000e+00
   1.5052000e+04   2.0000000e+00   1.0000000e+00   4.2298800e+03   4.0000000e+00
   1.5052000e+04   2.0000000e+00   1.0000000e+00   4.2302620e+03   4.0000000e+00
   1.5052000e+04   2.0000000e+00   1.0000000e+00   4.2303250e+03   4.0000000e+00
   1.5052000e+04   2.0000000e+00   1.0000000e+00   4.2517880e+03   5.0000000e+00
   1.5052000e+04   2.0000000e+00   1.0000000e+00   4.7481180e+03   1.0000000e+00
   1.5052000e+04   2.0000000e+00   1.0000000e+00   4.7219560e+03   4.0000000e+00
   1.5052000e+04   2.0000000e+00   1.0000000e+00   4.7477230e+03   4.0000000e+00
   1.5052000e+04   2.0000000e+00   1.0000000e+00   4.7509340e+03   4.0000000e+00
   1.5052000e+04   2.0000000e+00   1.0000000e+00   4.7512050e+03   4.0000000e+00
   1.5052000e+04   2.0000000e+00   1.0000000e+00   4.7514040e+03   4.0000000e+00
   1.5052000e+04   2.0000000e+00   1.0000000e+00   4.7518860e+03   4.0000000e+00
   1.5052000e+04   2.0000000e+00   1.0000000e+00   4.7526500e+03   4.0000000e+00
   1.5052000e+04   2.0000000e+00   1.0000000e+00   4.7530150e+03   4.0000000e+00
   1.5052000e+04   2.0000000e+00   1.0000000e+00   4.7531760e+03   4.0000000e+00
   1.5052000e+04   2.0000000e+00   1.0000000e+00   4.7534190e+03   4.0000000e+00
   1.5052000e+04   2.0000000e+00   1.0000000e+00   4.7536920e+03   4.0000000e+00
   1.5052000e+04   2.0000000e+00   1.0000000e+00   4.7539080e+03   4.0000000e+00
   1.5052000e+04   2.0000000e+00   1.0000000e+00   4.7542700e+03   4.0000000e+00
   1.5052000e+04   2.0000000e+00   1.0000000e+00   4.7544500e+03   4.0000000e+00
   1.5052000e+04   2.0000000e+00   1.0000000e+00   4.7548840e+03   4.0000000e+00
   1.5052000e+04   2.0000000e+00   1.0000000e+00   4.7552910e+03   4.0000000e+00
   1.5052000e+04   2.0000000e+00   1.0000000e+00   4.7554490e+03   4.0000000e+00
   1.5052000e+04   2.0000000e+00   1.0000000e+00   4.7556660e+03   4.0000000e+00
   1.5052000e+04   2.0000000e+00   1.0000000e+00   4.7559320e+03   4.0000000e+00
   1.5052000e+04   2.0000000e+00   1.0000000e+00   4.7563660e+03   4.0000000e+00
   1.5052000e+04   2.0000000e+00   1.0000000e+00   4.7565680e+03   4.0000000e+00
   1.5052000e+04   2.0000000e+00   1.0000000e+00   4.7571200e+03   4.0000000e+00
   1.5052000e+04   2.0000000e+00   1.0000000e+00   4.7574130e+03   4.0000000e+00
   1.5052000e+04   2.0000000e+00   1.0000000e+00   4.7576050e+03   4.0000000e+00
   1.5052000e+04   2.0000000e+00   1.0000000e+00   4.7579990e+03   4.0000000e+00
   1.5052000e+04   2.0000000e+00   1.0000000e+00   4.7581380e+03   4.0000000e+00
   1.5052000e+04   2.0000000e+00   1.0000000e+00   4.7586510e+03   4.0000000e+00
   1.5052000e+04   2.0000000e+00   1.0000000e+00   4.7589530e+03   4.0000000e+00
   1.5052000e+04   2.0000000e+00   1.0000000e+00   4.7592140e+03   4.0000000e+00
   1.5052000e+04   2.0000000e+00   1.0000000e+00   4.7597140e+03   4.0000000e+00
   1.5052000e+04   2.0000000e+00   1.0000000e+00   4.7598680e+03   4.0000000e+00
   1.5052000e+04   2.0000000e+00   1.0000000e+00   4.7600550e+03   4.0000000e+00
   1.5052000e+04   2.0000000e+00   1.0000000e+00   4.7602940e+03   4.0000000e+00
   1.5052000e+04   2.0000000e+00   1.0000000e+00   4.7613700e+03   4.0000000e+00
   1.5052000e+04   2.0000000e+00   1.0000000e+00   4.7617100e+03   4.0000000e+00
   1.5052000e+04   2.0000000e+00   1.0000000e+00   4.7618760e+03   4.0000000e+00
   1.5052000e+04   2.0000000e+00   1.0000000e+00   4.7623890e+03   4.0000000e+00
   1.5052000e+04   2.0000000e+00   1.0000000e+00   4.7625550e+03   4.0000000e+00
   1.5052000e+04   2.0000000e+00   1.0000000e+00   4.7633410e+03   4.0000000e+00
   1.5052000e+04   2.0000000e+00   1.0000000e+00   4.7635080e+03   4.0000000e+00
   1.5052000e+04   2.0000000e+00   1.0000000e+00   4.7637690e+03   4.0000000e+00
   1.5052000e+04   2.0000000e+00   1.0000000e+00   4.7645160e+03   4.0000000e+00
   1.5052000e+04   2.0000000e+00   1.0000000e+00   4.7654830e+03   4.0000000e+00
   1.5052000e+04   2.0000000e+00   1.0000000e+00   4.7656420e+03   4.0000000e+00
   1.5052000e+04   2.0000000e+00   1.0000000e+00   4.7660940e+03   4.0000000e+00
   1.5052000e+04   2.0000000e+00   1.0000000e+00   4.7664480e+03   4.0000000e+00
   1.5052000e+04   2.0000000e+00   1.0000000e+00   4.7673430e+03   4.0000000e+00
   1.5052000e+04   2.0000000e+00   1.0000000e+00   4.7678700e+03   4.0000000e+00
   1.5052000e+04   2.0000000e+00   1.0000000e+00   4.8067170e+03   4.0000000e+00
   1.5052000e+04   2.0000000e+00   1.0000000e+00   4.8070310e+03   4.0000000e+00
   1.5052000e+04   2.0000000e+00   1.0000000e+00   4.8071190e+03   5.0000000e+00
   1.5052000e+04   2.0000000e+00   1.0000000e+00   5.1608810e+03   1.0000000e+00
   1.5052000e+04   2.0000000e+00   1.0000000e+00   5.1698470e+03   4.0000000e+00
   1.5052000e+04   2.0000000e+00   1.0000000e+00   5.1701520e+03   4.0000000e+00
   1.5052000e+04   2.0000000e+00   1.0000000e+00   5.1703720e+03   4.0000000e+00
   1.5052000e+04   2.0000000e+00   1.0000000e+00   5.1706530e+03   4.0000000e+00
   1.5052000e+04   2.0000000e+00   1.0000000e+00   5.1707620e+03   4.0000000e+00
   1.5052000e+04   2.0000000e+00   1.0000000e+00   5.1710920e+03   4.0000000e+00
   1.5052000e+04   2.0000000e+00   1.0000000e+00   5.1712990e+03   4.0000000e+00
   1.5052000e+04   2.0000000e+00   1.0000000e+00   5.1714910e+03   4.0000000e+00
   1.5052000e+04   2.0000000e+00   1.0000000e+00   5.1718370e+03   4.0000000e+00
   1.5052000e+04   2.0000000e+00   1.0000000e+00   5.1721090e+03   4.0000000e+00
   1.5052000e+04   2.0000000e+00   1.0000000e+00   5.1723150e+03   4.0000000e+00
   1.5052000e+04   2.0000000e+00   1.0000000e+00   5.1725860e+03   4.0000000e+00
   1.5052000e+04   2.0000000e+00   1.0000000e+00   5.1728930e+03   4.0000000e+00
   1.5052000e+04   2.0000000e+00   1.0000000e+00   5.1731860e+03   4.0000000e+00
   1.5052000e+04   2.0000000e+00   1.0000000e+00   5.1734280e+03   4.0000000e+00
   1.5052000e+04   2.0000000e+00   1.0000000e+00   5.1738640e+03   4.0000000e+00
   1.5052000e+04   2.0000000e+00   1.0000000e+00   5.1741410e+03   4.0000000e+00
   1.5052000e+04   2.0000000e+00   1.0000000e+00   5.1743440e+03   4.0000000e+00
   1.5052000e+04   2.0000000e+00   1.0000000e+00   5.1746750e+03   4.0000000e+00
   1.5052000e+04   2.0000000e+00   1.0000000e+00   5.1749300e+03   4.0000000e+00
   1.5052000e+04   2.0000000e+00   1.0000000e+00   5.1752350e+03   4.0000000e+00
   1.5052000e+04   2.0000000e+00   1.0000000e+00   5.1757460e+03   4.0000000e+00
   1.5052000e+04   2.0000000e+00   1.0000000e+00   5.1759630e+03   4.0000000e+00
   1.5052000e+04   2.0000000e+00   1.0000000e+00   5.1761290e+03   4.0000000e+00
   1.5052000e+04   2.0000000e+00   1.0000000e+00   5.1764440e+03   4.0000000e+00
   1.5052000e+04   2.0000000e+00   1.0000000e+00   5.1766400e+03   4.0000000e+00
   1.5052000e+04   2.0000000e+00   1.0000000e+00   5.1769900e+03   4.0000000e+00
   1.5052000e+04   2.0000000e+00   1.0000000e+00   5.1778000e+03   4.0000000e+00
   1.5052000e+04   2.0000000e+00   1.0000000e+00   5.1781130e+03   4.0000000e+00
   1.5052000e+04   2.0000000e+00   1.0000000e+00   5.1784510e+03   4.0000000e+00
   1.5052000e+04   2.0000000e+00   1.0000000e+00   5.1785520e+03   4.0000000e+00
   1.5052000e+04   2.0000000e+00   1.0000000e+00   5.1791670e+03   4.0000000e+00
   1.5052000e+04   2.0000000e+00   1.0000000e+00   5.1794980e+03   4.0000000e+00
   1.5052000e+04   2.0000000e+00   1.0000000e+00   5.1807320e+03   4.0000000e+00
   1.5052000e+04   2.0000000e+00   1.0000000e+00   5.1812090e+03   4.0000000e+00
   1.5052000e+04   2.0000000e+00   1.0000000e+00   5.1823430e+03   4.0000000e+00
   1.5052000e+04   2.0000000e+00   1.0000000e+00   5.2158820e+03   5.0000000e+00
   1.5052000e+04   2.0000000e+00   1.0000000e+00   5.6140180e+03   1.0000000e+00
   1.5052000e+04   2.0000000e+00   1.0000000e+00   5.6064030e+03   4.0000000e+00
   1.5052000e+04   2.0000000e+00   1.0000000e+00   5.6245580e+03   4.0000000e+00
   1.5052000e+04   2.0000000e+00   1.0000000e+00   5.6250880e+03   4.0000000e+00
   1.5052000e+04   2.0000000e+00   1.0000000e+00   5.6254080e+03   4.0000000e+00
   1.5052000e+04   2.0000000e+00   1.0000000e+00   5.6255440e+03   4.0000000e+00
   1.5052000e+04   2.0000000e+00   1.0000000e+00   5.6259710e+03   4.0000000e+00
   1.5052000e+04   2.0000000e+00   1.0000000e+00   5.6263280e+03   4.0000000e+00
   1.5052000e+04   2.0000000e+00   1.0000000e+00   5.6267150e+03   4.0000000e+00
   1.5052000e+04   2.0000000e+00   1.0000000e+00   5.6269130e+03   4.0000000e+00
   1.5052000e+04   2.0000000e+00   1.0000000e+00   5.6276270e+03   4.0000000e+00
   1.5052000e+04   2.0000000e+00   1.0000000e+00   5.6278400e+03   4.0000000e+00
   1.5052000e+04   2.0000000e+00   1.0000000e+00   5.6283240e+03   4.0000000e+00
   1.5052000e+04   2.0000000e+00   1.0000000e+00   5.6286640e+03   4.0000000e+00
   1.5052000e+04   2.0000000e+00   1.0000000e+00   5.6291940e+03   4.0000000e+00
   1.5052000e+04   2.0000000e+00   1.0000000e+00   5.6293730e+03   4.0000000e+00
   1.5052000e+04   2.0000000e+00   1.0000000e+00   5.6305350e+03   4.0000000e+00
   1.5052000e+04   2.0000000e+00   1.0000000e+00   5.6307660e+03   4.0000000e+00
   1.5052000e+04   2.0000000e+00   1.0000000e+00   5.6309270e+03   4.0000000e+00
   1.5052000e+04   2.0000000e+00   1.0000000e+00   5.6313790e+03   4.0000000e+00
   1.5052000e+04   2.0000000e+00   1.0000000e+00   5.6319530e+03   4.0000000e+00
   1.5052000e+04   2.0000000e+00   1.0000000e+00   5.6321260e+03   4.0000000e+00
   1.5052000e+04   2.0000000e+00   1.0000000e+00   5.6323210e+03   4.0000000e+00
   1.5052000e+04   2.0000000e+00   1.0000000e+00   5.6332830e+03   4.0000000e+00
   1.5052000e+04   2.0000000e+00   1.0000000e+00   5.6336580e+03   4.0000000e+00
   1.5052000e+04   2.0000000e+00   1.0000000e+00   5.6347720e+03   4.0000000e+00
   1.5052000e+04   2.0000000e+00   1.0000000e+00   5.6750190e+03   5.0000000e+00
   1.5052000e+04   2.0000000e+00   1.0000000e+00   5.8434820e+03   1.0000000e+00
   1.5052000e+04   2.0000000e+00   1.0000000e+00   5.8549130e+03   4.0000000e+00
   1.5052000e+04   2.0000000e+00   1.0000000e+00   5.8552680e+03   4.0000000e+00
   1.5052000e+04   2.0000000e+00   1.0000000e+00   5.8555130e+03   4.0000000e+00
   1.5052000e+04   2.0000000e+00   1.0000000e+00   5.8560160e+03   4.0000000e+00
   1.5052000e+04   2.0000000e+00   1.0000000e+00   5.8561620e+03   4.0000000e+00
   1.5052000e+04   2.0000000e+00   1.0000000e+00   5.8567560e+03   4.0000000e+00
   1.5052000e+04   2.0000000e+00   1.0000000e+00   5.8573380e+03   4.0000000e+00
   1.5052000e+04   2.0000000e+00   1.0000000e+00   5.8576550e+03   4.0000000e+00
   1.5052000e+04   2.0000000e+00   1.0000000e+00   5.8578320e+03   4.0000000e+00
   1.5052000e+04   2.0000000e+00   1.0000000e+00   5.8585480e+03   4.0000000e+00
   1.5052000e+04   2.0000000e+00   1.0000000e+00   5.8586790e+03   4.0000000e+00
   1.5052000e+04   2.0000000e+00   1.0000000e+00   5.8589160e+03   4.0000000e+00
   1.5052000e+04   2.0000000e+00   1.0000000e+00   5.8593010e+03   4.0000000e+00
   1.5052000e+04   2.0000000e+00   1.0000000e+00   5.8601380e+03   4.0000000e+00
   1.5052000e+04   2.0000000e+00   1.0000000e+00   5.8603090e+03   4.0000000e+00
   1.5052000e+04   2.0000000e+00   1.0000000e+00   5.8610110e+03   4.0000000e+00
   1.5052000e+04   2.0000000e+00   1.0000000e+00   5.8612630e+03   4.0000000e+00
   1.5052000e+04   2.0000000e+00   1.0000000e+00   5.8614400e+03   4.0000000e+00
   1.5052000e+04   2.0000000e+00   1.0000000e+00   5.8617410e+03   4.0000000e+00
   1.5052000e+04   2.0000000e+00   1.0000000e+00   5.8623710e+03   4.0000000e+00
   1.5052000e+04   2.0000000e+00   1.0000000e+00   5.8626430e+03   4.0000000e+00
   1.5052000e+04   2.0000000e+00   1.0000000e+00   5.8628720e+03   4.0000000e+00
   1.5052000e+04   2.0000000e+00   1.0000000e+00   5.8637530e+03   4.0000000e+00
   1.5052000e+04   2.0000000e+00   1.0000000e+00   5.8641130e+03   4.0000000e+00
   1.5052000e+04   2.0000000e+00   1.0000000e+00   5.9054830e+03   5.0000000e+00
   1.5052000e+04   2.0000000e+00   1.0000000e+00   6.0264840e+03   1.0000000e+00
   1.5052000e+04   2.0000000e+00   1.0000000e+00   6.0154340e+03   4.0000000e+00
   1.5052000e+04   2.0000000e+00   1.0000000e+00   6.0387970e+03   4.0000000e+00
   1.5052000e+04   2.0000000e+00   1.0000000e+00   6.0390560e+03   4.0000000e+00
   1.5052000e+04   2.0000000e+00   1.0000000e+00   6.0392700e+03   4.0000000e+00
   1.5052000e+04   2.0000000e+00   1.0000000e+00   6.0394830e+03   4.0000000e+00
   1.5052000e+04   2.0000000e+00   1.0000000e+00   6.0397950e+03   4.0000000e+00
   1.5052000e+04   2.0000000e+00   1.0000000e+00   6.0402840e+03   4.0000000e+00
   1.5052000e+04   2.0000000e+00   1.0000000e+00   6.0406400e+03   4.0000000e+00
   1.5052000e+04   2.0000000e+00   1.0000000e+00   6.0413040e+03   4.0000000e+00
   1.5052000e+04   2.0000000e+00   1.0000000e+00   6.0415570e+03   4.0000000e+00
   1.5052000e+04   2.0000000e+00   1.0000000e+00   6.0419700e+03   4.0000000e+00
   1.5052000e+04   2.0000000e+00   1.0000000e+00   6.0425540e+03   4.0000000e+00
   1.5052000e+04   2.0000000e+00   1.0000000e+00   6.0431860e+03   4.0000000e+00
   1.5052000e+04   2.0000000e+00   1.0000000e+00   6.0433490e+03   4.0000000e+00
   1.5052000e+04   2.0000000e+00   1.0000000e+00   6.0436700e+03   4.0000000e+00
   1.5052000e+04   2.0000000e+00   1.0000000e+00   6.0438630e+03   4.0000000e+00
   1.5052000e+04   2.0000000e+00   1.0000000e+00   6.0441450e+03   4.0000000e+00
   1.5052000e+04   2.0000000e+00   1.0000000e+00   6.0447570e+03   4.0000000e+00
   1.5052000e+04   2.0000000e+00   1.0000000e+00   6.0454550e+03   4.0000000e+00
   1.5052000e+04   2.0000000e+00   1.0000000e+00   6.0457470e+03   4.0000000e+00
   1.5052000e+04   2.0000000e+00   1.0000000e+00   6.0460390e+03   4.0000000e+00
   1.5052000e+04   2.0000000e+00   1.0000000e+00   6.0463960e+03   4.0000000e+00
   1.5052000e+04   2.0000000e+00   1.0000000e+00   6.0465550e+03   4.0000000e+00
   1.5052000e+04   2.0000000e+00   1.0000000e+00   6.0467710e+03   4.0000000e+00
   1.5052000e+04   2.0000000e+00   1.0000000e+00   6.0478800e+03   4.0000000e+00
   1.5052000e+04   2.0000000e+00   1.0000000e+00   6.0481610e+03   4.0000000e+00
   1.5052000e+04   2.0000000e+00   1.0000000e+00   6.0485270e+03   4.0000000e+00
   1.5052000e+04   2.0000000e+00   1.0000000e+00   6.0492290e+03   4.0000000e+00
   1.5052000e+04   2.0000000e+00   1.0000000e+00   6.0501710e+03   4.0000000e+00
   1.5052000e+04   2.0000000e+00   1.0000000e+00   6.0595410e+03   4.0000000e+00
   1.5052000e+04   2.0000000e+00   1.0000000e+00   6.0598960e+03   4.0000000e+00
   1.5052000e+04   2.0000000e+00   1.0000000e+00   6.0796020e+03   4.0000000e+00
   1.5052000e+04   2.0000000e+00   1.0000000e+00   6.0798610e+03   4.0000000e+00
   1.5052000e+04   2.0000000e+00   1.0000000e+00   6.0844850e+03   5.0000000e+00
   1.5052000e+04   2.0000000e+00   1.0000000e+00   6.8598860e+03   1.0000000e+00
   1.5052000e+04   2.0000000e+00   1.0000000e+00   6.8457920e+03   4.0000000e+00
   1.5052000e+04   2.0000000e+00   1.0000000e+00   6.8662830e+03   4.0000000e+00
   1.5052000e+04   2.0000000e+00   1.0000000e+00   6.8665020e+03   4.0000000e+00
   1.5052000e+04   2.0000000e+00   1.0000000e+00   6.8666730e+03   4.0000000e+00
   1.5052000e+04   2.0000000e+00   1.0000000e+00   6.8668370e+03   4.0000000e+00
   1.5052000e+04   2.0000000e+00   1.0000000e+00   6.8669840e+03   4.0000000e+00
   1.5052000e+04   2.0000000e+00   1.0000000e+00   6.8671940e+03   4.0000000e+00
   1.5052000e+04   2.0000000e+00   1.0000000e+00   6.8674660e+03   4.0000000e+00
   1.5052000e+04   2.0000000e+00   1.0000000e+00   6.8676730e+03   4.0000000e+00
   1.5052000e+04   2.0000000e+00   1.0000000e+00   6.8681860e+03   4.0000000e+00
   1.5052000e+04   2.0000000e+00   1.0000000e+00   6.8683100e+03   4.0000000e+00
   1.5052000e+04   2.0000000e+00   1.0000000e+00   6.8684540e+03   4.0000000e+00
   1.5052000e+04   2.0000000e+00   1.0000000e+00   6.8687440e+03   4.0000000e+00
   1.5052000e+04   2.0000000e+00   1.0000000e+00   6.8692100e+03   4.0000000e+00
   1.5052000e+04   2.0000000e+00   1.0000000e+00   6.8694350e+03   4.0000000e+00
   1.5052000e+04   2.0000000e+00   1.0000000e+00   6.8696760e+03   4.0000000e+00
   1.5052000e+04   2.0000000e+00   1.0000000e+00   6.8701790e+03   4.0000000e+00
   1.5052000e+04   2.0000000e+00   1.0000000e+00   6.8706450e+03   4.0000000e+00
   1.5052000e+04   2.0000000e+00   1.0000000e+00   6.8708210e+03   4.0000000e+00
   1.5052000e+04   2.0000000e+00   1.0000000e+00   6.8713770e+03   4.0000000e+00
   1.5052000e+04   2.0000000e+00   1.0000000e+00   6.8715760e+03   4.0000000e+00
   1.5052000e+04   2.0000000e+00   1.0000000e+00   6.8717270e+03   4.0000000e+00
   1.5052000e+04   2.0000000e+00   1.0000000e+00   6.8726490e+03   4.0000000e+00
   1.5052000e+04   2.0000000e+00   1.0000000e+00   6.8729320e+03   4.0000000e+00
   1.5052000e+04   2.0000000e+00   1.0000000e+00   6.8734260e+03   4.0000000e+00
   1.5052000e+04   2.0000000e+00   1.0000000e+00   6.8737500e+03   4.0000000e+00
   1.5052000e+04   2.0000000e+00   1.0000000e+00   6.8740320e+03   4.0000000e+00
   1.5052000e+04   2.0000000e+00   1.0000000e+00   6.8747550e+03   4.0000000e+00
   1.5052000e+04   2.0000000e+00   1.0000000e+00   6.8750320e+03   4.0000000e+00
   1.5052000e+04   2.0000000e+00   1.0000000e+00   6.8752430e+03   4.0000000e+00
   1.5052000e+04   2.0000000e+00   1.0000000e+00   6.8764040e+03   4.0000000e+00
   1.5052000e+04   2.0000000e+00   1.0000000e+00   6.8767290e+03   4.0000000e+00
   1.5052000e+04   2.0000000e+00   1.0000000e+00   6.8772910e+03   4.0000000e+00
   1.5052000e+04   2.0000000e+00   1.0000000e+00   6.8777150e+03   4.0000000e+00
   1.5052000e+04   2.0000000e+00   1.0000000e+00   6.8778680e+03   4.0000000e+00
   1.5052000e+04   2.0000000e+00   1.0000000e+00   6.8785510e+03   4.0000000e+00
   1.5052000e+04   2.0000000e+00   1.0000000e+00   6.8789780e+03   4.0000000e+00
   1.5052000e+04   2.0000000e+00   1.0000000e+00   6.8791890e+03   4.0000000e+00
   1.5052000e+04   2.0000000e+00   1.0000000e+00   6.8803060e+03   4.0000000e+00
   1.5052000e+04   2.0000000e+00   1.0000000e+00   6.9075220e+03   4.0000000e+00
   1.5052000e+04   2.0000000e+00   1.0000000e+00   6.9098870e+03   5.0000000e+00
   1.5052000e+04   2.0000000e+00   1.0000000e+00   7.1129900e+03   1.0000000e+00
   1.5052000e+04   2.0000000e+00   1.0000000e+00   7.1031290e+03   4.0000000e+00
   1.5052000e+04   2.0000000e+00   1.0000000e+00   7.1127660e+03   4.0000000e+00
   1.5052000e+04   2.0000000e+00   1.0000000e+00   7.1155660e+03   4.0000000e+00
   1.5052000e+04   2.0000000e+00   1.0000000e+00   7.1187900e+03   4.0000000e+00
   1.5052000e+04   2.0000000e+00   1.0000000e+00   7.1190670e+03   4.0000000e+00
   1.5052000e+04   2.0000000e+00   1.0000000e+00   7.1192980e+03   4.0000000e+00
   1.5052000e+04   2.0000000e+00   1.0000000e+00   7.1195850e+03   4.0000000e+00
   1.5052000e+04   2.0000000e+00   1.0000000e+00   7.1199620e+03   4.0000000e+00
   1.5052000e+04   2.0000000e+00   1.0000000e+00   7.1201660e+03   4.0000000e+00
   1.5052000e+04   2.0000000e+00   1.0000000e+00   7.1203150e+03   4.0000000e+00
   1.5052000e+04   2.0000000e+00   1.0000000e+00   7.1206920e+03   4.0000000e+00
   1.5052000e+04   2.0000000e+00   1.0000000e+00   7.1208510e+03   4.0000000e+00
   1.5052000e+04   2.0000000e+00   1.0000000e+00   7.1215630e+03   4.0000000e+00
   1.5052000e+04   2.0000000e+00   1.0000000e+00   7.1217130e+03   4.0000000e+00
   1.5052000e+04   2.0000000e+00   1.0000000e+00   7.1220580e+03   4.0000000e+00
   1.5052000e+04   2.0000000e+00   1.0000000e+00   7.1225220e+03   4.0000000e+00
   1.5052000e+04   2.0000000e+00   1.0000000e+00   7.1228640e+03   4.0000000e+00
   1.5052000e+04   2.0000000e+00   1.0000000e+00   7.1231130e+03   4.0000000e+00
   1.5052000e+04   2.0000000e+00   1.0000000e+00   7.1234050e+03   4.0000000e+00
   1.5052000e+04   2.0000000e+00   1.0000000e+00   7.1240800e+03   4.0000000e+00
   1.5052000e+04   2.0000000e+00   1.0000000e+00   7.1243260e+03   4.0000000e+00
   1.5052000e+04   2.0000000e+00   1.0000000e+00   7.1245080e+03   4.0000000e+00
   1.5052000e+04   2.0000000e+00   1.0000000e+00   7.1247510e+03   4.0000000e+00
   1.5052000e+04   2.0000000e+00   1.0000000e+00   7.1250680e+03   4.0000000e+00
   1.5052000e+04   2.0000000e+00   1.0000000e+00   7.1255220e+03   4.0000000e+00
   1.5052000e+04   2.0000000e+00   1.0000000e+00   7.1257550e+03   4.0000000e+00
   1.5052000e+04   2.0000000e+00   1.0000000e+00   7.1265280e+03   4.0000000e+00
   1.5052000e+04   2.0000000e+00   1.0000000e+00   7.1266970e+03   4.0000000e+00
   1.5052000e+04   2.0000000e+00   1.0000000e+00   7.1280250e+03   4.0000000e+00
   1.5052000e+04   2.0000000e+00   1.0000000e+00   7.1282830e+03   4.0000000e+00
   1.5052000e+04   2.0000000e+00   1.0000000e+00   7.1287460e+03   4.0000000e+00
   1.5052000e+04   2.0000000e+00   1.0000000e+00   7.1291890e+03   4.0000000e+00
   1.5052000e+04   2.0000000e+00   1.0000000e+00   7.1294380e+03   4.0000000e+00
   1.5052000e+04   2.0000000e+00   1.0000000e+00   7.1302320e+03   4.0000000e+00
   1.5052000e+04   2.0000000e+00   1.0000000e+00   7.1304530e+03   4.0000000e+00
   1.5052000e+04   2.0000000e+00   1.0000000e+00   7.1306670e+03   4.0000000e+00
   1.5052000e+04   2.0000000e+00   1.0000000e+00   7.1320480e+03   4.0000000e+00
   1.5052000e+04   2.0000000e+00   1.0000000e+00   7.1325450e+03   4.0000000e+00
   1.5052000e+04   2.0000000e+00   1.0000000e+00   7.1328690e+03   4.0000000e+00
   1.5052000e+04   2.0000000e+00   1.0000000e+00   7.1339480e+03   4.0000000e+00
   1.5052000e+04   2.0000000e+00   1.0000000e+00   7.1344490e+03   4.0000000e+00
   1.5052000e+04   2.0000000e+00   1.0000000e+00   7.1348840e+03   4.0000000e+00
   1.5052000e+04   2.0000000e+00   1.0000000e+00   7.1352780e+03   4.0000000e+00
   1.5052000e+04   2.0000000e+00   1.0000000e+00   7.1469590e+03   4.0000000e+00
   1.5052000e+04   2.0000000e+00   1.0000000e+00   7.1478030e+03   4.0000000e+00
   1.5052000e+04   2.0000000e+00   1.0000000e+00   7.1679910e+03   5.0000000e+00
   1.5052000e+04   2.0000000e+00   1.0000000e+00             Inf   6.0000000e+00
   1.5052000e+04   2.0000000e+00   3.0000000e+00   3.7027300e+02   3.0000000e+00
   1.5052000e+04   2.0000000e+00   3.0000000e+00   3.7719600e+02   4.0000000e+00
   1.5052000e+04   2.0000000e+00   3.0000000e+00   3.7752300e+02   4.0000000e+00
   1.5052000e+04   2.0000000e+00   3.0000000e+00   3.7772100e+02   4.0000000e+00
   1.5052000e+04   2.0000000e+00   3.0000000e+00   3.7859400e+02   4.0000000e+00
   1.5052000e+04   2.0000000e+00   3.0000000e+00   3.7956800e+02   4.0000000e+00
   1.5052000e+04   2.0000000e+00   3.0000000e+00   3.7995600e+02   4.0000000e+00
   1.5052000e+04   2.0000000e+00   3.0000000e+00   3.8021800e+02   4.0000000e+00
   1.5052000e+04   2.0000000e+00   3.0000000e+00   3.8043300e+02   4.0000000e+00
   1.5052000e+04   2.0000000e+00   3.0000000e+00   3.8107400e+02   4.0000000e+00
   1.5052000e+04   2.0000000e+00   3.0000000e+00   3.8140700e+02   4.0000000e+00
   1.5052000e+04   2.0000000e+00   3.0000000e+00   3.8175200e+02   4.0000000e+00
   1.5052000e+04   2.0000000e+00   3.0000000e+00   3.8201300e+02   4.0000000e+00
   1.5052000e+04   2.0000000e+00   3.0000000e+00   3.8233100e+02   4.0000000e+00
   1.5052000e+04   2.0000000e+00   3.0000000e+00   3.8343000e+02   4.0000000e+00
   1.5052000e+04   2.0000000e+00   3.0000000e+00   3.8375200e+02   4.0000000e+00
   1.5052000e+04   2.0000000e+00   3.0000000e+00   3.8426900e+02   4.0000000e+00
   1.5052000e+04   2.0000000e+00   3.0000000e+00   3.8454900e+02   4.0000000e+00
   1.5052000e+04   2.0000000e+00   3.0000000e+00   3.8491000e+02   4.0000000e+00
   1.5052000e+04   2.0000000e+00   3.0000000e+00   3.8541400e+02   4.0000000e+00
   1.5052000e+04   2.0000000e+00   3.0000000e+00   3.8597100e+02   4.0000000e+00
   1.5052000e+04   2.0000000e+00   3.0000000e+00   3.8616500e+02   4.0000000e+00
   1.5052000e+04   2.0000000e+00   3.0000000e+00   3.8632000e+02   4.0000000e+00
   1.5052000e+04   2.0000000e+00   3.0000000e+00   3.8708900e+02   4.0000000e+00
   1.5052000e+04   2.0000000e+00   3.0000000e+00   3.8731300e+02   4.0000000e+00
   1.5052000e+04   2.0000000e+00   3.0000000e+00   3.8763000e+02   4.0000000e+00
   1.5052000e+04   2.0000000e+00   3.0000000e+00   3.8793100e+02   4.0000000e+00
   1.5052000e+04   2.0000000e+00   3.0000000e+00   3.8858800e+02   4.0000000e+00
   1.5052000e+04   2.0000000e+00   3.0000000e+00   3.8909500e+02   4.0000000e+00
   1.5052000e+04   2.0000000e+00   3.0000000e+00   3.8927600e+02   4.0000000e+00
   1.5052000e+04   2.0000000e+00   3.0000000e+00   3.8973900e+02   4.0000000e+00
   1.5052000e+04   2.0000000e+00   3.0000000e+00   3.9026800e+02   4.0000000e+00
   1.5052000e+04   2.0000000e+00   3.0000000e+00   3.9065800e+02   4.0000000e+00
   1.5052000e+04   2.0000000e+00   3.0000000e+00   3.9091700e+02   4.0000000e+00
   1.5052000e+04   2.0000000e+00   3.0000000e+00   3.9125800e+02   4.0000000e+00
   1.5052000e+04   2.0000000e+00   3.0000000e+00   3.9174200e+02   4.0000000e+00
   1.5052000e+04   2.0000000e+00   3.0000000e+00   3.9242400e+02   4.0000000e+00
   1.5052000e+04   2.0000000e+00   3.0000000e+00   3.9315200e+02   4.0000000e+00
   1.5052000e+04   2.0000000e+00   3.0000000e+00   3.9336500e+02   4.0000000e+00
   1.5052000e+04   2.0000000e+00   3.0000000e+00   3.9487400e+02   4.0000000e+00
   1.5052000e+04   2.0000000e+00   3.0000000e+00   3.9539400e+02   4.0000000e+00
   1.5052000e+04   2.0000000e+00   3.0000000e+00   3.9674800e+02   4.0000000e+00
   1.5052000e+04   2.0000000e+00   3.0000000e+00   3.9745000e+02   4.0000000e+00
   1.5052000e+04   2.0000000e+00   3.0000000e+00   4.0067700e+02   4.0000000e+00
   1.5052000e+04   2.0000000e+00   3.0000000e+00   4.0118400e+02   4.0000000e+00
   1.5052000e+04   2.0000000e+00   3.0000000e+00   4.0255500e+02   4.0000000e+00
   1.5052000e+04   2.0000000e+00   3.0000000e+00   4.0609300e+02   4.0000000e+00
   1.5052000e+04   2.0000000e+00   3.0000000e+00   4.2127400e+02   5.0000000e+00
   1.5052000e+04   2.0000000e+00   3.0000000e+00   4.6027500e+02   3.0000000e+00
   1.5052000e+04   2.0000000e+00   3.0000000e+00   4.6730500e+02   4.0000000e+00
   1.5052000e+04   2.0000000e+00   3.0000000e+00   4.6771400e+02   4.0000000e+00
   1.5052000e+04   2.0000000e+00   3.0000000e+00   4.6838300e+02   4.0000000e+00
   1.5052000e+04   2.0000000e+00   3.0000000e+00   4.6862100e+02   4.0000000e+00
   1.5052000e+04   2.0000000e+00   3.0000000e+00   4.6892500e+02   4.0000000e+00
   1.5052000e+04   2.0000000e+00   3.0000000e+00   4.6950400e+02   4.0000000e+00
   1.5052000e+04   2.0000000e+00   3.0000000e+00   4.7036600e+02   4.0000000e+00
   1.5052000e+04   2.0000000e+00   3.0000000e+00   4.7041800e+02   4.0000000e+00
   1.5052000e+04   2.0000000e+00   3.0000000e+00   4.7081400e+02   4.0000000e+00
   1.5052000e+04   2.0000000e+00   3.0000000e+00   4.7108500e+02   4.0000000e+00
   1.5052000e+04   2.0000000e+00   3.0000000e+00   4.7134200e+02   4.0000000e+00
   1.5052000e+04   2.0000000e+00   3.0000000e+00   4.7164600e+02   4.0000000e+00
   1.5052000e+04   2.0000000e+00   3.0000000e+00   4.7251200e+02   4.0000000e+00
   1.5052000e+04   2.0000000e+00   3.0000000e+00   4.7268600e+02   4.0000000e+00
   1.5052000e+04   2.0000000e+00   3.0000000e+00   4.7302300e+02   4.0000000e+00
   1.5052000e+04   2.0000000e+00   3.0000000e+00   4.7321200e+02   4.0000000e+00
   1.5052000e+04   2.0000000e+00   3.0000000e+00   4.7426800e+02   4.0000000e+00
   1.5052000e+04   2.0000000e+00   3.0000000e+00   4.7454700e+02   4.0000000e+00
   1.5052000e+04   2.0000000e+00   3.0000000e+00   4.7481000e+02   4.0000000e+00
   1.5052000e+04   2.0000000e+00   3.0000000e+00   4.7518200e+02   4.0000000e+00
   1.5052000e+04   2.0000000e+00   3.0000000e+00   4.7603200e+02   4.0000000e+00
   1.5052000e+04   2.0000000e+00   3.0000000e+00   4.7643300e+02   4.0000000e+00
   1.5052000e+04   2.0000000e+00   3.0000000e+00   4.7682600e+02   4.0000000e+00
   1.5052000e+04   2.0000000e+00   3.0000000e+00   4.7718800e+02   4.0000000e+00
   1.5052000e+04   2.0000000e+00   3.0000000e+00   4.7822100e+02   4.0000000e+00
   1.5052000e+04   2.0000000e+00   3.0000000e+00   4.7850200e+02   4.0000000e+00
   1.5052000e+04   2.0000000e+00   3.0000000e+00   4.7895900e+02   4.0000000e+00
   1.5052000e+04   2.0000000e+00   3.0000000e+00   4.7917200e+02   4.0000000e+00
   1.5052000e+04   2.0000000e+00   3.0000000e+00   4.7955800e+02   4.0000000e+00
   1.5052000e+04   2.0000000e+00   3.0000000e+00   4.7964300e+02   4.0000000e+00
   1.5052000e+04   2.0000000e+00   3.0000000e+00   4.8055500e+02   4.0000000e+00
   1.5052000e+04   2.0000000e+00   3.0000000e+00   4.8186500e+02   4.0000000e+00
   1.5052000e+04   2.0000000e+00   3.0000000e+00   5.1186600e+02   4.0000000e+00
   1.5052000e+04   2.0000000e+00   3.0000000e+00   5.1573400e+02   4.0000000e+00
   1.5052000e+04   2.0000000e+00   3.0000000e+00   5.2027600e+02   5.0000000e+00
   1.5052000e+04   2.0000000e+00   3.0000000e+00   6.1536000e+02   3.0000000e+00
   1.5052000e+04   2.0000000e+00   3.0000000e+00   6.1214300e+02   4.0000000e+00
   1.5052000e+04   2.0000000e+00   3.0000000e+00   6.3990500e+02   4.0000000e+00
   1.5052000e+04   2.0000000e+00   3.0000000e+00   6.4018900e+02   4.0000000e+00
   1.5052000e+04   2.0000000e+00   3.0000000e+00   6.4038800e+02   4.0000000e+00
   1.5052000e+04   2.0000000e+00   3.0000000e+00   6.4095600e+02   4.0000000e+00
   1.5052000e+04   2.0000000e+00   3.0000000e+00   6.4126300e+02   4.0000000e+00
   1.5052000e+04   2.0000000e+00   3.0000000e+00   6.4148700e+02   4.0000000e+00
   1.5052000e+04   2.0000000e+00   3.0000000e+00   6.4173900e+02   4.0000000e+00
   1.5052000e+04   2.0000000e+00   3.0000000e+00   6.4250100e+02   4.0000000e+00
   1.5052000e+04   2.0000000e+00   3.0000000e+00   6.4304600e+02   4.0000000e+00
   1.5052000e+04   2.0000000e+00   3.0000000e+00   6.4326300e+02   4.0000000e+00
   1.5052000e+04   2.0000000e+00   3.0000000e+00   6.4346000e+02   4.0000000e+00
   1.5052000e+04   2.0000000e+00   3.0000000e+00   6.4411900e+02   4.0000000e+00
   1.5052000e+04   2.0000000e+00   3.0000000e+00   6.4444800e+02   4.0000000e+00
   1.5052000e+04   2.0000000e+00   3.0000000e+00   6.4462700e+02   4.0000000e+00
   1.5052000e+04   2.0000000e+00   3.0000000e+00   6.4501400e+02   4.0000000e+00
   1.5052000e+04   2.0000000e+00   3.0000000e+00   6.4564300e+02   4.0000000e+00
   1.5052000e+04   2.0000000e+00   3.0000000e+00   6.4596300e+02   4.0000000e+00
   1.5052000e+04   2.0000000e+00   3.0000000e+00   6.4639100e+02   4.0000000e+00
   1.5052000e+04   2.0000000e+00   3.0000000e+00   6.4664200e+02   4.0000000e+00
   1.5052000e+04   2.0000000e+00   3.0000000e+00   6.4685000e+02   4.0000000e+00
   1.5052000e+04   2.0000000e+00   3.0000000e+00   6.4781200e+02   4.0000000e+00
   1.5052000e+04   2.0000000e+00   3.0000000e+00   6.4805100e+02   4.0000000e+00
   1.5052000e+04   2.0000000e+00   3.0000000e+00   6.4899300e+02   4.0000000e+00
   1.5052000e+04   2.0000000e+00   3.0000000e+00   6.4933800e+02   4.0000000e+00
   1.5052000e+04   2.0000000e+00   3.0000000e+00   6.4968400e+02   4.0000000e+00
   1.5052000e+04   2.0000000e+00   3.0000000e+00   6.5095600e+02   4.0000000e+00
   1.5052000e+04   2.0000000e+00   3.0000000e+00   6.7236100e+02   5.0000000e+00
   1.5052000e+04   2.0000000e+00   3.0000000e+00   8.5963400e+02   3.0000000e+00
   1.5052000e+04   2.0000000e+00   3.0000000e+00   8.8705700e+02   4.0000000e+00
   1.5052000e+04   2.0000000e+00   3.0000000e+00   8.8727600e+02   4.0000000e+00
   1.5052000e+04   2.0000000e+00   3.0000000e+00   8.8748100e+02   4.0000000e+00
   1.5052000e+04   2.0000000e+00   3.0000000e+00   8.8771200e+02   4.0000000e+00
   1.5052000e+04   2.0000000e+00   3.0000000e+00   8.8796500e+02   4.0000000e+00
   1.5052000e+04   2.0000000e+00   3.0000000e+00   8.8819300e+02   4.0000000e+00
   1.5052000e+04   2.0000000e+00   3.0000000e+00   8.8859700e+02   4.0000000e+00
   1.5052000e+04   2.0000000e+00   3.0000000e+00   8.8892200e+02   4.0000000e+00
   1.5052000e+04   2.0000000e+00   3.0000000e+00   8.8918900e+02   4.0000000e+00
   1.5052000e+04   2.0000000e+00   3.0000000e+00   8.8953600e+02   4.0000000e+00
   1.5052000e+04   2.0000000e+00   3.0000000e+00   8.9000800e+02   4.0000000e+00
   1.5052000e+04   2.0000000e+00   3.0000000e+00   8.9018000e+02   4.0000000e+00
   1.5052000e+04   2.0000000e+00   3.0000000e+00   8.9072100e+02   4.0000000e+00
   1.5052000e+04   2.0000000e+00   3.0000000e+00   8.9088400e+02   4.0000000e+00
   1.5052000e+04   2.0000000e+00   3.0000000e+00   8.9139500e+02   4.0000000e+00
   1.5052000e+04   2.0000000e+00   3.0000000e+00   8.9169900e+02   4.0000000e+00
   1.5052000e+04   2.0000000e+00   3.0000000e+00   8.9197100e+02   4.0000000e+00
   1.5052000e+04   2.0000000e+00   3.0000000e+00   8.9225000e+02   4.0000000e+00
   1.5052000e+04   2.0000000e+00   3.0000000e+00   8.9262900e+02   4.0000000e+00
   1.5052000e+04   2.0000000e+00   3.0000000e+00   8.9288400e+02   4.0000000e+00
   1.5052000e+04   2.0000000e+00   3.0000000e+00   8.9337200e+02   4.0000000e+00
   1.5052000e+04   2.0000000e+00   3.0000000e+00   8.9365200e+02   4.0000000e+00
   1.5052000e+04   2.0000000e+00   3.0000000e+00   8.9390300e+02   4.0000000e+00
   1.5052000e+04   2.0000000e+00   3.0000000e+00   8.9435500e+02   4.0000000e+00
   1.5052000e+04   2.0000000e+00   3.0000000e+00   8.9488700e+02   4.0000000e+00
   1.5052000e+04   2.0000000e+00   3.0000000e+00   8.9564300e+02   4.0000000e+00
   1.5052000e+04   2.0000000e+00   3.0000000e+00   8.9602200e+02   4.0000000e+00
   1.5052000e+04   2.0000000e+00   3.0000000e+00   8.9629500e+02   4.0000000e+00
   1.5052000e+04   2.0000000e+00   3.0000000e+00   8.9681800e+02   4.0000000e+00
   1.5052000e+04   2.0000000e+00   3.0000000e+00   8.9718300e+02   4.0000000e+00
   1.5052000e+04   2.0000000e+00   3.0000000e+00   9.0963500e+02   5.0000000e+00
   1.5052000e+04   2.0000000e+00   3.0000000e+00   1.4851740e+03   3.0000000e+00
   1.5052000e+04   2.0000000e+00   3.0000000e+00   1.5010040e+03   4.0000000e+00
   1.5052000e+04   2.0000000e+00   3.0000000e+00   1.5013240e+03   4.0000000e+00
   1.5052000e+04   2.0000000e+00   3.0000000e+00   1.5016350e+03   4.0000000e+00
   1.5052000e+04   2.0000000e+00   3.0000000e+00   1.5023210e+03   4.0000000e+00
   1.5052000e+04   2.0000000e+00   3.0000000e+00   1.5029460e+03   4.0000000e+00
   1.5052000e+04   2.0000000e+00   3.0000000e+00   1.5031140e+03   4.0000000e+00
   1.5052000e+04   2.0000000e+00   3.0000000e+00   1.5033850e+03   4.0000000e+00
   1.5052000e+04   2.0000000e+00   3.0000000e+00   1.5037390e+03   4.0000000e+00
   1.5052000e+04   2.0000000e+00   3.0000000e+00   1.5039620e+03   4.0000000e+00
   1.5052000e+04   2.0000000e+00   3.0000000e+00   1.5042800e+03   4.0000000e+00
   1.5052000e+04   2.0000000e+00   3.0000000e+00   1.5044370e+03   4.0000000e+00
   1.5052000e+04   2.0000000e+00   3.0000000e+00   1.5050730e+03   4.0000000e+00
   1.5052000e+04   2.0000000e+00   3.0000000e+00   1.5052940e+03   4.0000000e+00
   1.5052000e+04   2.0000000e+00   3.0000000e+00   1.5057210e+03   4.0000000e+00
   1.5052000e+04   2.0000000e+00   3.0000000e+00   1.5061460e+03   4.0000000e+00
   1.5052000e+04   2.0000000e+00   3.0000000e+00   1.5066270e+03   4.0000000e+00
   1.5052000e+04   2.0000000e+00   3.0000000e+00   1.5069410e+03   4.0000000e+00
   1.5052000e+04   2.0000000e+00   3.0000000e+00   1.5072140e+03   4.0000000e+00
   1.5052000e+04   2.0000000e+00   3.0000000e+00   1.5073950e+03   4.0000000e+00
   1.5052000e+04   2.0000000e+00   3.0000000e+00   1.5078880e+03   4.0000000e+00
   1.5052000e+04   2.0000000e+00   3.0000000e+00   1.5082540e+03   4.0000000e+00
   1.5052000e+04   2.0000000e+00   3.0000000e+00   1.5085500e+03   4.0000000e+00
   1.5052000e+04   2.0000000e+00   3.0000000e+00   1.5091040e+03   4.0000000e+00
   1.5052000e+04   2.0000000e+00   3.0000000e+00   1.5095520e+03   4.0000000e+00
   1.5052000e+04   2.0000000e+00   3.0000000e+00   1.5098410e+03   4.0000000e+00
   1.5052000e+04   2.0000000e+00   3.0000000e+00   1.5100580e+03   4.0000000e+00
   1.5052000e+04   2.0000000e+00   3.0000000e+00   1.5108120e+03   4.0000000e+00
   1.5052000e+04   2.0000000e+00   3.0000000e+00   1.5123340e+03   4.0000000e+00
   1.5052000e+04   2.0000000e+00   3.0000000e+00   1.5351750e+03   5.0000000e+00
   1.5052000e+04   2.0000000e+00   3.0000000e+00   1.6565280e+03   3.0000000e+00
   1.5052000e+04   2.0000000e+00   3.0000000e+00   1.6699560e+03   4.0000000e+00
   1.5052000e+04   2.0000000e+00   3.0000000e+00   1.6702710e+03   4.0000000e+00
   1.5052000e+04   2.0000000e+00   3.0000000e+00   1.6705160e+03   4.0000000e+00
   1.5052000e+04   2.0000000e+00   3.0000000e+00   1.6706930e+03   4.0000000e+00
   1.5052000e+04   2.0000000e+00   3.0000000e+00   1.6712870e+03   4.0000000e+00
   1.5052000e+04   2.0000000e+00   3.0000000e+00   1.6717330e+03   4.0000000e+00
   1.5052000e+04   2.0000000e+00   3.0000000e+00   1.6719970e+03   4.0000000e+00
   1.5052000e+04   2.0000000e+00   3.0000000e+00   1.6721900e+03   4.0000000e+00
   1.5052000e+04   2.0000000e+00   3.0000000e+00   1.6723960e+03   4.0000000e+00
   1.5052000e+04   2.0000000e+00   3.0000000e+00   1.6729670e+03   4.0000000e+00
   1.5052000e+04   2.0000000e+00   3.0000000e+00   1.6731440e+03   4.0000000e+00
   1.5052000e+04   2.0000000e+00   3.0000000e+00   1.6737490e+03   4.0000000e+00
   1.5052000e+04   2.0000000e+00   3.0000000e+00   1.6741950e+03   4.0000000e+00
   1.5052000e+04   2.0000000e+00   3.0000000e+00   1.6744290e+03   4.0000000e+00
   1.5052000e+04   2.0000000e+00   3.0000000e+00   1.6746260e+03   4.0000000e+00
   1.5052000e+04   2.0000000e+00   3.0000000e+00   1.6751830e+03   4.0000000e+00
   1.5052000e+04   2.0000000e+00   3.0000000e+00   1.6753910e+03   4.0000000e+00
   1.5052000e+04   2.0000000e+00   3.0000000e+00   1.6756420e+03   4.0000000e+00
   1.5052000e+04   2.0000000e+00   3.0000000e+00   1.6758130e+03   4.0000000e+00
   1.5052000e+04   2.0000000e+00   3.0000000e+00   1.6759450e+03   4.0000000e+00
   1.5052000e+04   2.0000000e+00   3.0000000e+00   1.6763200e+03   4.0000000e+00
   1.5052000e+04   2.0000000e+00   3.0000000e+00   1.6766340e+03   4.0000000e+00
   1.5052000e+04   2.0000000e+00   3.0000000e+00   1.6769350e+03   4.0000000e+00
   1.5052000e+04   2.0000000e+00   3.0000000e+00   1.6771900e+03   4.0000000e+00
   1.5052000e+04   2.0000000e+00   3.0000000e+00   1.6777500e+03   4.0000000e+00
   1.5052000e+04   2.0000000e+00   3.0000000e+00   1.6781710e+03   4.0000000e+00
   1.5052000e+04   2.0000000e+00   3.0000000e+00   1.6783710e+03   4.0000000e+00
   1.5052000e+04   2.0000000e+00   3.0000000e+00   1.6786980e+03   4.0000000e+00
   1.5052000e+04   2.0000000e+00   3.0000000e+00   1.6789620e+03   4.0000000e+00
   1.5052000e+04   2.0000000e+00   3.0000000e+00   1.6791610e+03   4.0000000e+00
   1.5052000e+04   2.0000000e+00   3.0000000e+00   1.6793510e+03   4.0000000e+00
   1.5052000e+04   2.0000000e+00   3.0000000e+00   1.6796900e+03   4.0000000e+00
   1.5052000e+04   2.0000000e+00   3.0000000e+00   1.6802070e+03   4.0000000e+00
   1.5052000e+04   2.0000000e+00   3.0000000e+00   1.6804650e+03   4.0000000e+00
   1.5052000e+04   2.0000000e+00   3.0000000e+00   1.6807310e+03   4.0000000e+00
   1.5052000e+04   2.0000000e+00   3.0000000e+00   1.6810280e+03   4.0000000e+00
   1.5052000e+04   2.0000000e+00   3.0000000e+00   1.6814920e+03   4.0000000e+00
   1.5052000e+04   2.0000000e+00   3.0000000e+00   1.6817340e+03   4.0000000e+00
   1.5052000e+04   2.0000000e+00   3.0000000e+00   1.6820470e+03   4.0000000e+00
   1.5052000e+04   2.0000000e+00   3.0000000e+00   1.6822630e+03   4.0000000e+00
   1.5052000e+04   2.0000000e+00   3.0000000e+00   1.6828840e+03   4.0000000e+00
   1.5052000e+04   2.0000000e+00   3.0000000e+00   1.6831570e+03   4.0000000e+00
   1.5052000e+04   2.0000000e+00   3.0000000e+00   1.6833970e+03   4.0000000e+00
   1.5052000e+04   2.0000000e+00   3.0000000e+00   1.6840290e+03   4.0000000e+00
   1.5052000e+04   2.0000000e+00   3.0000000e+00   1.6844570e+03   4.0000000e+00
   1.5052000e+04   2.0000000e+00   3.0000000e+00   1.6852710e+03   4.0000000e+00
   1.5052000e+04   2.0000000e+00   3.0000000e+00   1.6924780e+03   4.0000000e+00
   1.5052000e+04   2.0000000e+00   3.0000000e+00   1.6926020e+03   4.0000000e+00
   1.5052000e+04   2.0000000e+00   3.0000000e+00   1.6966680e+03   4.0000000e+00
   1.5052000e+04   2.0000000e+00   3.0000000e+00   1.7055290e+03   5.0000000e+00
   1.5052000e+04   2.0000000e+00   3.0000000e+00   1.9088230e+03   3.0000000e+00
   1.5052000e+04   2.0000000e+00   3.0000000e+00   1.9232620e+03   4.0000000e+00
   1.5052000e+04   2.0000000e+00   3.0000000e+00   1.9254190e+03   4.0000000e+00
   1.5052000e+04   2.0000000e+00   3.0000000e+00   1.9265360e+03   4.0000000e+00
   1.5052000e+04   2.0000000e+00   3.0000000e+00   1.9275820e+03   4.0000000e+00
   1.5052000e+04   2.0000000e+00   3.0000000e+00   1.9278990e+03   4.0000000e+00
   1.5052000e+04   2.0000000e+00   3.0000000e+00   1.9281470e+03   4.0000000e+00
   1.5052000e+04   2.0000000e+00   3.0000000e+00   1.9316550e+03   4.0000000e+00
   1.5052000e+04   2.0000000e+00   3.0000000e+00   1.9319550e+03   4.0000000e+00
   1.5052000e+04   2.0000000e+00   3.0000000e+00   1.9321600e+03   4.0000000e+00
   1.5052000e+04   2.0000000e+00   3.0000000e+00   1.9326900e+03   4.0000000e+00
   1.5052000e+04   2.0000000e+00   3.0000000e+00   1.9332480e+03   4.0000000e+00
   1.5052000e+04   2.0000000e+00   3.0000000e+00   1.9334460e+03   4.0000000e+00
   1.5052000e+04   2.0000000e+00   3.0000000e+00   1.9336980e+03   4.0000000e+00
   1.5052000e+04   2.0000000e+00   3.0000000e+00   1.9342970e+03   4.0000000e+00
   1.5052000e+04   2.0000000e+00   3.0000000e+00   1.9349540e+03   4.0000000e+00
   1.5052000e+04   2.0000000e+00   3.0000000e+00   1.9352650e+03   4.0000000e+00
   1.5052000e+04   2.0000000e+00   3.0000000e+00   1.9356930e+03   4.0000000e+00
   1.5052000e+04   2.0000000e+00   3.0000000e+00   1.9362350e+03   4.0000000e+00
   1.5052000e+04   2.0000000e+00   3.0000000e+00   1.9365830e+03   4.0000000e+00
   1.5052000e+04   2.0000000e+00   3.0000000e+00   1.9367290e+03   4.0000000e+00
   1.5052000e+04   2.0000000e+00   3.0000000e+00   1.9371430e+03   4.0000000e+00
   1.5052000e+04   2.0000000e+00   3.0000000e+00   1.9376830e+03   4.0000000e+00
   1.5052000e+04   2.0000000e+00   3.0000000e+00   1.9378980e+03   4.0000000e+00
   1.5052000e+04   2.0000000e+00   3.0000000e+00   1.9380670e+03   4.0000000e+00
   1.5052000e+04   2.0000000e+00   3.0000000e+00   1.9384860e+03   4.0000000e+00
   1.5052000e+04   2.0000000e+00   3.0000000e+00   1.9390760e+03   4.0000000e+00
   1.5052000e+04   2.0000000e+00   3.0000000e+00   1.9395540e+03   4.0000000e+00
   1.5052000e+04   2.0000000e+00   3.0000000e+00   1.9398610e+03   4.0000000e+00
   1.5052000e+04   2.0000000e+00   3.0000000e+00   1.9399510e+03   4.0000000e+00
   1.5052000e+04   2.0000000e+00   3.0000000e+00   1.9415550e+03   4.0000000e+00
   1.5052000e+04   2.0000000e+00   3.0000000e+00   1.9588360e+03   4.0000000e+00
   1.5052000e+04   2.0000000e+00   3.0000000e+00   1.9591680e+03   4.0000000e+00
   1.5052000e+04   2.0000000e+00   3.0000000e+00   1.9613930e+03   4.0000000e+00
   1.5052000e+04   2.0000000e+00   3.0000000e+00   1.9617530e+03   4.0000000e+00
   1.5052000e+04   2.0000000e+00   3.0000000e+00   1.9622800e+03   4.0000000e+00
   1.5052000e+04   2.0000000e+00   3.0000000e+00   1.9624780e+03   4.0000000e+00
   1.5052000e+04   2.0000000e+00   3.0000000e+00   1.9626950e+03   4.0000000e+00
   1.5052000e+04   2.0000000e+00   3.0000000e+00   1.9629260e+03   4.0000000e+00
   1.5052000e+04   2.0000000e+00   3.0000000e+00   1.9633040e+03   4.0000000e+00
   1.5052000e+04   2.0000000e+00   3.0000000e+00   1.9636970e+03   4.0000000e+00
   1.5052000e+04   2.0000000e+00   3.0000000e+00   1.9639390e+03   4.0000000e+00
   1.5052000e+04   2.0000000e+00   3.0000000e+00   1.9642150e+03   4.0000000e+00
   1.5052000e+04   2.0000000e+00   3.0000000e+00   1.9722620e+03   4.0000000e+00
   1.5052000e+04   2.0000000e+00   3.0000000e+00   1.9726650e+03   4.0000000e+00
   1.5052000e+04   2.0000000e+00   3.0000000e+00   1.9728240e+03   5.0000000e+00
   1.5052000e+04   2.0000000e+00   3.0000000e+00   2.2919840e+03   3.0000000e+00
   1.5052000e+04   2.0000000e+00   3.0000000e+00   2.3063560e+03   4.0000000e+00
   1.5052000e+04   2.0000000e+00   3.0000000e+00   2.3066110e+03   4.0000000e+00
   1.5052000e+04   2.0000000e+00   3.0000000e+00   2.3069280e+03   4.0000000e+00
   1.5052000e+04   2.0000000e+00   3.0000000e+00   2.3074940e+03   4.0000000e+00
   1.5052000e+04   2.0000000e+00   3.0000000e+00   2.3079140e+03   4.0000000e+00
   1.5052000e+04   2.0000000e+00   3.0000000e+00   2.3082550e+03   4.0000000e+00
   1.5052000e+04   2.0000000e+00   3.0000000e+00   2.3084390e+03   4.0000000e+00
   1.5052000e+04   2.0000000e+00   3.0000000e+00   2.3089660e+03   4.0000000e+00
   1.5052000e+04   2.0000000e+00   3.0000000e+00   2.3093890e+03   4.0000000e+00
   1.5052000e+04   2.0000000e+00   3.0000000e+00   2.3096440e+03   4.0000000e+00
   1.5052000e+04   2.0000000e+00   3.0000000e+00   2.3100080e+03   4.0000000e+00
   1.5052000e+04   2.0000000e+00   3.0000000e+00   2.3102910e+03   4.0000000e+00
   1.5052000e+04   2.0000000e+00   3.0000000e+00   2.3108520e+03   4.0000000e+00
   1.5052000e+04   2.0000000e+00   3.0000000e+00   2.3110260e+03   4.0000000e+00
   1.5052000e+04   2.0000000e+00   3.0000000e+00   2.3111260e+03   4.0000000e+00
   1.5052000e+04   2.0000000e+00   3.0000000e+00   2.3113710e+03   4.0000000e+00
   1.5052000e+04   2.0000000e+00   3.0000000e+00   2.3118500e+03   4.0000000e+00
   1.5052000e+04   2.0000000e+00   3.0000000e+00   2.3123690e+03   4.0000000e+00
   1.5052000e+04   2.0000000e+00   3.0000000e+00   2.3128960e+03   4.0000000e+00
   1.5052000e+04   2.0000000e+00   3.0000000e+00   2.3131470e+03   4.0000000e+00
   1.5052000e+04   2.0000000e+00   3.0000000e+00   2.3135150e+03   4.0000000e+00
   1.5052000e+04   2.0000000e+00   3.0000000e+00   2.3137690e+03   4.0000000e+00
   1.5052000e+04   2.0000000e+00   3.0000000e+00   2.3145600e+03   4.0000000e+00
   1.5052000e+04   2.0000000e+00   3.0000000e+00   2.3147970e+03   4.0000000e+00
   1.5052000e+04   2.0000000e+00   3.0000000e+00   2.3149540e+03   4.0000000e+00
   1.5052000e+04   2.0000000e+00   3.0000000e+00   2.3154990e+03   4.0000000e+00
   1.5052000e+04   2.0000000e+00   3.0000000e+00   2.3160600e+03   4.0000000e+00
   1.5052000e+04   2.0000000e+00   3.0000000e+00   2.3164170e+03   4.0000000e+00
   1.5052000e+04   2.0000000e+00   3.0000000e+00   2.3166560e+03   4.0000000e+00
   1.5052000e+04   2.0000000e+00   3.0000000e+00   2.3169080e+03   4.0000000e+00
   1.5052000e+04   2.0000000e+00   3.0000000e+00   2.3172660e+03   4.0000000e+00
   1.5052000e+04   2.0000000e+00   3.0000000e+00   2.3174840e+03   4.0000000e+00
   1.5052000e+04   2.0000000e+00   3.0000000e+00   2.3178490e+03   4.0000000e+00
   1.5052000e+04   2.0000000e+00   3.0000000e+00   2.3183190e+03   4.0000000e+00
   1.5052000e+04   2.0000000e+00   3.0000000e+00   2.3184540e+03   4.0000000e+00
   1.5052000e+04   2.0000000e+00   3.0000000e+00   2.3187850e+03   4.0000000e+00
   1.5052000e+04   2.0000000e+00   3.0000000e+00   2.3200040e+03   4.0000000e+00
   1.5052000e+04   2.0000000e+00   3.0000000e+00   2.3204640e+03   4.0000000e+00
   1.5052000e+04   2.0000000e+00   3.0000000e+00   2.3211180e+03   4.0000000e+00
   1.5052000e+04   2.0000000e+00   3.0000000e+00   2.3213940e+03   4.0000000e+00
   1.5052000e+04   2.0000000e+00   3.0000000e+00   2.3215490e+03   4.0000000e+00
   1.5052000e+04   2.0000000e+00   3.0000000e+00   2.3219090e+03   4.0000000e+00
   1.5052000e+04   2.0000000e+00   3.0000000e+00   2.3222620e+03   4.0000000e+00
   1.5052000e+04   2.0000000e+00   3.0000000e+00   2.3226120e+03   4.0000000e+00
   1.5052000e+04   2.0000000e+00   3.0000000e+00   2.3229320e+03   4.0000000e+00
   1.5052000e+04   2.0000000e+00   3.0000000e+00   2.3232850e+03   4.0000000e+00
   1.5052000e+04   2.0000000e+00   3.0000000e+00   2.3247040e+03   4.0000000e+00
   1.5052000e+04   2.0000000e+00   3.0000000e+00   2.3479850e+03   5.0000000e+00
   1.5052000e+04   2.0000000e+00   3.0000000e+00   2.7276830e+03   3.0000000e+00
   1.5052000e+04   2.0000000e+00   3.0000000e+00   2.7350690e+03   4.0000000e+00
   1.5052000e+04   2.0000000e+00   3.0000000e+00   2.7352710e+03   4.0000000e+00
   1.5052000e+04   2.0000000e+00   3.0000000e+00   2.7355330e+03   4.0000000e+00
   1.5052000e+04   2.0000000e+00   3.0000000e+00   2.7356830e+03   4.0000000e+00
   1.5052000e+04   2.0000000e+00   3.0000000e+00   2.7363110e+03   4.0000000e+00
   1.5052000e+04   2.0000000e+00   3.0000000e+00   2.7365650e+03   4.0000000e+00
   1.5052000e+04   2.0000000e+00   3.0000000e+00   2.7368820e+03   4.0000000e+00
   1.5052000e+04   2.0000000e+00   3.0000000e+00   2.7536800e+03   4.0000000e+00
   1.5052000e+04   2.0000000e+00   3.0000000e+00   2.7540820e+03   4.0000000e+00
   1.5052000e+04   2.0000000e+00   3.0000000e+00   2.7543090e+03   4.0000000e+00
   1.5052000e+04   2.0000000e+00   3.0000000e+00   2.7545220e+03   4.0000000e+00
   1.5052000e+04   2.0000000e+00   3.0000000e+00   2.7549570e+03   4.0000000e+00
   1.5052000e+04   2.0000000e+00   3.0000000e+00   2.7554580e+03   4.0000000e+00
   1.5052000e+04   2.0000000e+00   3.0000000e+00   2.7558120e+03   4.0000000e+00
   1.5052000e+04   2.0000000e+00   3.0000000e+00   2.7560430e+03   4.0000000e+00
   1.5052000e+04   2.0000000e+00   3.0000000e+00   2.7567230e+03   4.0000000e+00
   1.5052000e+04   2.0000000e+00   3.0000000e+00   2.7568900e+03   4.0000000e+00
   1.5052000e+04   2.0000000e+00   3.0000000e+00   2.7578030e+03   4.0000000e+00
   1.5052000e+04   2.0000000e+00   3.0000000e+00   2.7581640e+03   4.0000000e+00
   1.5052000e+04   2.0000000e+00   3.0000000e+00   2.7846840e+03   5.0000000e+00
   1.5052000e+04   2.0000000e+00   3.0000000e+00   2.9009180e+03   3.0000000e+00
   1.5052000e+04   2.0000000e+00   3.0000000e+00   2.9303320e+03   4.0000000e+00
   1.5052000e+04   2.0000000e+00   3.0000000e+00   2.9305440e+03   4.0000000e+00
   1.5052000e+04   2.0000000e+00   3.0000000e+00   2.9307840e+03   4.0000000e+00
   1.5052000e+04   2.0000000e+00   3.0000000e+00   2.9309540e+03   4.0000000e+00
   1.5052000e+04   2.0000000e+00   3.0000000e+00   2.9312290e+03   4.0000000e+00
   1.5052000e+04   2.0000000e+00   3.0000000e+00   2.9313510e+03   4.0000000e+00
   1.5052000e+04   2.0000000e+00   3.0000000e+00   2.9317250e+03   4.0000000e+00
   1.5052000e+04   2.0000000e+00   3.0000000e+00   2.9320130e+03   4.0000000e+00
   1.5052000e+04   2.0000000e+00   3.0000000e+00   2.9322290e+03   4.0000000e+00
   1.5052000e+04   2.0000000e+00   3.0000000e+00   2.9326930e+03   4.0000000e+00
   1.5052000e+04   2.0000000e+00   3.0000000e+00   2.9333470e+03   4.0000000e+00
   1.5052000e+04   2.0000000e+00   3.0000000e+00   2.9336760e+03   4.0000000e+00
   1.5052000e+04   2.0000000e+00   3.0000000e+00   2.9338470e+03   4.0000000e+00
   1.5052000e+04   2.0000000e+00   3.0000000e+00   2.9344720e+03   4.0000000e+00
   1.5052000e+04   2.0000000e+00   3.0000000e+00   2.9346280e+03   4.0000000e+00
   1.5052000e+04   2.0000000e+00   3.0000000e+00   2.9350520e+03   4.0000000e+00
   1.5052000e+04   2.0000000e+00   3.0000000e+00   2.9353640e+03   4.0000000e+00
   1.5052000e+04   2.0000000e+00   3.0000000e+00   2.9355890e+03   4.0000000e+00
   1.5052000e+04   2.0000000e+00   3.0000000e+00   2.9360590e+03   4.0000000e+00
   1.5052000e+04   2.0000000e+00   3.0000000e+00   2.9365340e+03   4.0000000e+00
   1.5052000e+04   2.0000000e+00   3.0000000e+00   2.9365790e+03   4.0000000e+00
   1.5052000e+04   2.0000000e+00   3.0000000e+00   2.9369070e+03   4.0000000e+00
   1.5052000e+04   2.0000000e+00   3.0000000e+00   2.9372150e+03   4.0000000e+00
   1.5052000e+04   2.0000000e+00   3.0000000e+00   2.9379520e+03   4.0000000e+00
   1.5052000e+04   2.0000000e+00   3.0000000e+00   2.9382480e+03   4.0000000e+00
   1.5052000e+04   2.0000000e+00   3.0000000e+00   2.9385880e+03   4.0000000e+00
   1.5052000e+04   2.0000000e+00   3.0000000e+00   2.9390500e+03   4.0000000e+00
   1.5052000e+04   2.0000000e+00   3.0000000e+00   2.9400230e+03   4.0000000e+00
   1.5052000e+04   2.0000000e+00   3.0000000e+00   2.9589190e+03   5.0000000e+00
   1.5052000e+04   2.0000000e+00   3.0000000e+00   3.0462190e+03   3.0000000e+00
   1.5052000e+04   2.0000000e+00   3.0000000e+00   3.0683650e+03   4.0000000e+00
   1.5052000e+04   2.0000000e+00   3.0000000e+00   3.0685440e+03   4.0000000e+00
   1.5052000e+04   2.0000000e+00   3.0000000e+00   3.0688050e+03   4.0000000e+00
   1.5052000e+04   2.0000000e+00   3.0000000e+00   3.0690230e+03   4.0000000e+00
   1.5052000e+04   2.0000000e+00   3.0000000e+00   3.0695950e+03   4.0000000e+00
   1.5052000e+04   2.0000000e+00   3.0000000e+00   3.0697970e+03   4.0000000e+00
   1.5052000e+04   2.0000000e+00   3.0000000e+00   3.0702930e+03   4.0000000e+00
   1.5052000e+04   2.0000000e+00   3.0000000e+00   3.0705580e+03   4.0000000e+00
   1.5052000e+04   2.0000000e+00   3.0000000e+00   3.0709130e+03   4.0000000e+00
   1.5052000e+04   2.0000000e+00   3.0000000e+00   3.0711880e+03   4.0000000e+00
   1.5052000e+04   2.0000000e+00   3.0000000e+00   3.0716500e+03   4.0000000e+00
   1.5052000e+04   2.0000000e+00   3.0000000e+00   3.0719310e+03   4.0000000e+00
   1.5052000e+04   2.0000000e+00   3.0000000e+00   3.0721560e+03   4.0000000e+00
   1.5052000e+04   2.0000000e+00   3.0000000e+00   3.0724660e+03   4.0000000e+00
   1.5052000e+04   2.0000000e+00   3.0000000e+00   3.0727280e+03   4.0000000e+00
   1.5052000e+04   2.0000000e+00   3.0000000e+00   3.0729110e+03   4.0000000e+00
   1.5052000e+04   2.0000000e+00   3.0000000e+00   3.0730570e+03   4.0000000e+00
   1.5052000e+04   2.0000000e+00   3.0000000e+00   3.0736520e+03   4.0000000e+00
   1.5052000e+04   2.0000000e+00   3.0000000e+00   3.0739150e+03   4.0000000e+00
   1.5052000e+04   2.0000000e+00   3.0000000e+00   3.0746030e+03   4.0000000e+00
   1.5052000e+04   2.0000000e+00   3.0000000e+00   3.0748540e+03   4.0000000e+00
   1.5052000e+04   2.0000000e+00   3.0000000e+00   3.0751720e+03   4.0000000e+00
   1.5052000e+04   2.0000000e+00   3.0000000e+00   3.0755880e+03   4.0000000e+00
   1.5052000e+04   2.0000000e+00   3.0000000e+00   3.0759300e+03   4.0000000e+00
   1.5052000e+04   2.0000000e+00   3.0000000e+00   3.0762440e+03   4.0000000e+00
   1.5052000e+04   2.0000000e+00   3.0000000e+00   3.0767400e+03   4.0000000e+00
   1.5052000e+04   2.0000000e+00   3.0000000e+00   3.0771440e+03   4.0000000e+00
   1.5052000e+04   2.0000000e+00   3.0000000e+00   3.0776990e+03   4.0000000e+00
   1.5052000e+04   2.0000000e+00   3.0000000e+00   3.0785400e+03   4.0000000e+00
   1.5052000e+04   2.0000000e+00   3.0000000e+00   3.0796020e+03   4.0000000e+00
   1.5052000e+04   2.0000000e+00   3.0000000e+00   3.0802390e+03   4.0000000e+00
   1.5052000e+04   2.0000000e+00   3.0000000e+00   3.0962200e+03   5.0000000e+00
   1.5052000e+04   2.0000000e+00   3.0000000e+00   3.4228830e+03   3.0000000e+00
   1.5052000e+04   2.0000000e+00   3.0000000e+00   3.4355350e+03   4.0000000e+00
   1.5052000e+04   2.0000000e+00   3.0000000e+00   3.4358170e+03   4.0000000e+00
   1.5052000e+04   2.0000000e+00   3.0000000e+00   3.4360250e+03   4.0000000e+00
   1.5052000e+04   2.0000000e+00   3.0000000e+00   3.4363700e+03   4.0000000e+00
   1.5052000e+04   2.0000000e+00   3.0000000e+00   3.4365340e+03   4.0000000e+00
   1.5052000e+04   2.0000000e+00   3.0000000e+00   3.4369360e+03   4.0000000e+00
   1.5052000e+04   2.0000000e+00   3.0000000e+00   3.4371400e+03   4.0000000e+00
   1.5052000e+04   2.0000000e+00   3.0000000e+00   3.4374550e+03   4.0000000e+00
   1.5052000e+04   2.0000000e+00   3.0000000e+00   3.4378560e+03   4.0000000e+00
   1.5052000e+04   2.0000000e+00   3.0000000e+00   3.4380170e+03   4.0000000e+00
   1.5052000e+04   2.0000000e+00   3.0000000e+00   3.4382990e+03   4.0000000e+00
   1.5052000e+04   2.0000000e+00   3.0000000e+00   3.4387790e+03   4.0000000e+00
   1.5052000e+04   2.0000000e+00   3.0000000e+00   3.4393090e+03   4.0000000e+00
   1.5052000e+04   2.0000000e+00   3.0000000e+00   3.4395380e+03   4.0000000e+00
   1.5052000e+04   2.0000000e+00   3.0000000e+00   3.4397170e+03   4.0000000e+00
   1.5052000e+04   2.0000000e+00   3.0000000e+00   3.4400430e+03   4.0000000e+00
   1.5052000e+04   2.0000000e+00   3.0000000e+00   3.4403410e+03   4.0000000e+00
   1.5052000e+04   2.0000000e+00   3.0000000e+00   3.4406010e+03   4.0000000e+00
   1.5052000e+04   2.0000000e+00   3.0000000e+00   3.4408710e+03   4.0000000e+00
   1.5052000e+04   2.0000000e+00   3.0000000e+00   3.4412710e+03   4.0000000e+00
   1.5052000e+04   2.0000000e+00   3.0000000e+00   3.4418940e+03   4.0000000e+00
   1.5052000e+04   2.0000000e+00   3.0000000e+00   3.4421150e+03   4.0000000e+00
   1.5052000e+04   2.0000000e+00   3.0000000e+00   3.4422950e+03   4.0000000e+00
   1.5052000e+04   2.0000000e+00   3.0000000e+00   3.4425670e+03   4.0000000e+00
   1.5052000e+04   2.0000000e+00   3.0000000e+00   3.4430980e+03   4.0000000e+00
   1.5052000e+04   2.0000000e+00   3.0000000e+00   3.4435390e+03   4.0000000e+00
   1.5052000e+04   2.0000000e+00   3.0000000e+00   3.4437320e+03   4.0000000e+00
   1.5052000e+04   2.0000000e+00   3.0000000e+00   3.4438570e+03   4.0000000e+00
   1.5052000e+04   2.0000000e+00   3.0000000e+00   3.4441680e+03   4.0000000e+00
   1.5052000e+04   2.0000000e+00   3.0000000e+00   3.4444910e+03   4.0000000e+00
   1.5052000e+04   2.0000000e+00   3.0000000e+00   3.4448100e+03   4.0000000e+00
   1.5052000e+04   2.0000000e+00   3.0000000e+00   3.4450870e+03   4.0000000e+00
   1.5052000e+04   2.0000000e+00   3.0000000e+00   3.4456370e+03   4.0000000e+00
   1.5052000e+04   2.0000000e+00   3.0000000e+00   3.4458230e+03   4.0000000e+00
   1.5052000e+04   2.0000000e+00   3.0000000e+00   3.4465760e+03   4.0000000e+00
[truncated: 1,421,470 more chars]
