# Supplementary material for: Recalibrating timing behavior via expected covariance between temporal cues
Source: eLife. 2018 Nov 2;7:e38790. doi: 10.7554/eLife.38790 (PMC6235573; doi:10.7554/eLife.38790)
Supplement: Figure 1—figure supplement 1—source data 1. [file elife-38790-fig1-figsupp1-data1.zip › Figure 1- figure supplement 1/Groups-ChangeAndNoChange_Exp3/Exp5_RewardStructureBinnedData]

   1.8081000e+04   1.0000000e+00   1.0000000e+00  -7.5000000e+00   0.0000000e+00   0.0000000e+00   1.0000000e+00   0.0000000e+00   0.0000000e+00   0.0000000e+00   0.0000000e+00   0.0000000e+00   0.0000000e+00   1.0000000e+00   0.0000000e+00   0.0000000e+00   0.0000000e+00   0.0000000e+00   0.0000000e+00   0.0000000e+00   0.0000000e+00   0.0000000e+00   0.0000000e+00   0.0000000e+00   0.0000000e+00   0.0000000e+00   0.0000000e+00   0.0000000e+00   0.0000000e+00   0.0000000e+00   0.0000000e+00   0.0000000e+00   0.0000000e+00   0.0000000e+00   0.0000000e+00   0.0000000e+00   0.0000000e+00   0.0000000e+00   0.0000000e+00             NaN             NaN             NaN             NaN             NaN             NaN             NaN             NaN             NaN             NaN             NaN             NaN             NaN             NaN             NaN
   1.8081000e+04   1.0000000e+00   1.0000000e+00  -6.5000000e+00   0.0000000e+00   0.0000000e+00   2.0000000e+00   0.0000000e+00   0.0000000e+00   1.0000000e+00   0.0000000e+00   0.0000000e+00   0.0000000e+00   0.0000000e+00   0.0000000e+00   0.0000000e+00   0.0000000e+00   0.0000000e+00   0.0000000e+00   0.0000000e+00   0.0000000e+00   0.0000000e+00   0.0000000e+00   0.0000000e+00   0.0000000e+00   0.0000000e+00   0.0000000e+00   0.0000000e+00   0.0000000e+00   0.0000000e+00   0.0000000e+00   0.0000000e+00   0.0000000e+00   0.0000000e+00   0.0000000e+00   0.0000000e+00   0.0000000e+00   0.0000000e+00   0.0000000e+00             NaN             NaN             NaN             NaN             NaN             NaN             NaN             NaN             NaN             NaN             NaN             NaN             NaN             NaN             NaN
   1.8081000e+04   1.0000000e+00   1.0000000e+00  -5.5000000e+00   0.0000000e+00   0.0000000e+00   1.0000000e+00   0.0000000e+00   0.0000000e+00   1.0000000e+00   0.0000000e+00   0.0000000e+00   0.0000000e+00   0.0000000e+00   0.0000000e+00   0.0000000e+00   0.0000000e+00   0.0000000e+00   0.0000000e+00   0.0000000e+00   0.0000000e+00   0.0000000e+00   0.0000000e+00   0.0000000e+00   0.0000000e+00   0.0000000e+00   0.0000000e+00   0.0000000e+00   0.0000000e+00   0.0000000e+00   0.0000000e+00   0.0000000e+00   0.0000000e+00   0.0000000e+00   0.0000000e+00   0.0000000e+00   0.0000000e+00   0.0000000e+00   0.0000000e+00             NaN             NaN             NaN             NaN             NaN             NaN             NaN             NaN             NaN             NaN             NaN             NaN             NaN             NaN             NaN
   1.8081000e+04   1.0000000e+00   1.0000000e+00  -4.5000000e+00   0.0000000e+00   2.0000000e+00   1.0000000e+00   0.0000000e+00   0.0000000e+00   2.0000000e+00   0.0000000e+00   0.0000000e+00   0.0000000e+00   0.0000000e+00   0.0000000e+00   0.0000000e+00   0.0000000e+00   0.0000000e+00   0.0000000e+00   0.0000000e+00   0.0000000e+00   0.0000000e+00   0.0000000e+00   0.0000000e+00   0.0000000e+00   0.0000000e+00   0.0000000e+00   0.0000000e+00   0.0000000e+00   0.0000000e+00   0.0000000e+00   0.0000000e+00   0.0000000e+00   0.0000000e+00   0.0000000e+00   0.0000000e+00   0.0000000e+00   0.0000000e+00   0.0000000e+00             NaN             NaN             NaN             NaN             NaN             NaN             NaN             NaN             NaN             NaN             NaN             NaN             NaN             NaN             NaN
   1.8081000e+04   1.0000000e+00   1.0000000e+00  -3.5000000e+00   0.0000000e+00   1.0000000e+00   2.0000000e+00   0.0000000e+00   0.0000000e+00   2.0000000e+00   0.0000000e+00   0.0000000e+00   0.0000000e+00   0.0000000e+00   0.0000000e+00   0.0000000e+00   0.0000000e+00   0.0000000e+00   0.0000000e+00   0.0000000e+00   0.0000000e+00   0.0000000e+00   0.0000000e+00   0.0000000e+00   0.0000000e+00   0.0000000e+00   0.0000000e+00   0.0000000e+00   0.0000000e+00   0.0000000e+00   0.0000000e+00   0.0000000e+00   0.0000000e+00   0.0000000e+00   0.0000000e+00   0.0000000e+00   0.0000000e+00   0.0000000e+00   0.0000000e+00             NaN             NaN             NaN             NaN             NaN             NaN             NaN             NaN             NaN             NaN             NaN             NaN             NaN             NaN             NaN
   1.8081000e+04   1.0000000e+00   1.0000000e+00  -2.5000000e+00   0.0000000e+00   2.0000000e+00   3.0000000e+00   0.0000000e+00   0.0000000e+00   2.0000000e+00   0.0000000e+00   0.0000000e+00   0.0000000e+00   0.0000000e+00   1.0000000e+00   0.0000000e+00   0.0000000e+00   0.0000000e+00   0.0000000e+00   0.0000000e+00   0.0000000e+00   0.0000000e+00   0.0000000e+00   0.0000000e+00   0.0000000e+00   0.0000000e+00   0.0000000e+00   0.0000000e+00   0.0000000e+00   0.0000000e+00   0.0000000e+00   0.0000000e+00   0.0000000e+00   0.0000000e+00   0.0000000e+00   0.0000000e+00   0.0000000e+00   0.0000000e+00   0.0000000e+00             NaN             NaN             NaN             NaN             NaN             NaN             NaN             NaN             NaN             NaN             NaN             NaN             NaN             NaN             NaN
   1.8081000e+04   1.0000000e+00   1.0000000e+00  -1.5000000e+00   0.0000000e+00   1.0000000e+00   0.0000000e+00   0.0000000e+00   0.0000000e+00   1.0000000e+00   0.0000000e+00   0.0000000e+00   0.0000000e+00   0.0000000e+00   0.0000000e+00   0.0000000e+00   0.0000000e+00   0.0000000e+00   0.0000000e+00   0.0000000e+00   0.0000000e+00   0.0000000e+00   0.0000000e+00   0.0000000e+00   0.0000000e+00   0.0000000e+00   0.0000000e+00   0.0000000e+00   0.0000000e+00   0.0000000e+00   0.0000000e+00   0.0000000e+00   0.0000000e+00   0.0000000e+00   0.0000000e+00   0.0000000e+00   0.0000000e+00   0.0000000e+00   0.0000000e+00             NaN             NaN             NaN             NaN             NaN             NaN             NaN             NaN             NaN             NaN             NaN             NaN             NaN             NaN             NaN
   1.8081000e+04   1.0000000e+00   1.0000000e+00  -5.0000000e-01   0.0000000e+00   2.0000000e+00   2.0000000e+00   0.0000000e+00   0.0000000e+00   1.0000000e+00   0.0000000e+00   0.0000000e+00   0.0000000e+00   0.0000000e+00   0.0000000e+00   0.0000000e+00   0.0000000e+00   0.0000000e+00   0.0000000e+00   0.0000000e+00   0.0000000e+00   0.0000000e+00   0.0000000e+00   0.0000000e+00   0.0000000e+00   0.0000000e+00   0.0000000e+00   0.0000000e+00   0.0000000e+00   0.0000000e+00   0.0000000e+00   0.0000000e+00   0.0000000e+00   0.0000000e+00   0.0000000e+00   0.0000000e+00   0.0000000e+00   0.0000000e+00   0.0000000e+00             NaN             NaN             NaN             NaN             NaN             NaN             NaN             NaN             NaN             NaN             NaN             NaN             NaN             NaN             NaN
   1.8081000e+04   1.0000000e+00   1.0000000e+00   5.0000000e-01   0.0000000e+00   1.0000000e+00   1.0000000e+00   0.0000000e+00   0.0000000e+00   1.0000000e+00   0.0000000e+00   0.0000000e+00   0.0000000e+00   0.0000000e+00   0.0000000e+00   0.0000000e+00   0.0000000e+00   0.0000000e+00   0.0000000e+00   0.0000000e+00   0.0000000e+00   0.0000000e+00   0.0000000e+00   0.0000000e+00   0.0000000e+00   0.0000000e+00   0.0000000e+00   0.0000000e+00   0.0000000e+00   0.0000000e+00   0.0000000e+00   0.0000000e+00   0.0000000e+00   0.0000000e+00   0.0000000e+00   0.0000000e+00   0.0000000e+00   0.0000000e+00   0.0000000e+00             NaN             NaN             NaN             NaN             NaN             NaN             NaN             NaN             NaN             NaN             NaN             NaN             NaN             NaN             NaN
   1.8081000e+04   1.0000000e+00   1.0000000e+00   1.5000000e+00   0.0000000e+00   0.0000000e+00   1.0000000e+00   0.0000000e+00   0.0000000e+00   2.0000000e+00   0.0000000e+00   0.0000000e+00   0.0000000e+00   0.0000000e+00   0.0000000e+00   0.0000000e+00   0.0000000e+00   0.0000000e+00   0.0000000e+00   0.0000000e+00   0.0000000e+00   0.0000000e+00   0.0000000e+00   0.0000000e+00   0.0000000e+00   0.0000000e+00   0.0000000e+00   0.0000000e+00   0.0000000e+00   0.0000000e+00   0.0000000e+00   0.0000000e+00   0.0000000e+00   0.0000000e+00   0.0000000e+00   0.0000000e+00   0.0000000e+00   0.0000000e+00   0.0000000e+00             NaN             NaN             NaN             NaN             NaN             NaN             NaN             NaN             NaN             NaN             NaN             NaN             NaN             NaN             NaN
   1.8081000e+04   1.0000000e+00   1.0000000e+00   2.5000000e+00   0.0000000e+00   1.0000000e+00   1.0000000e+00   0.0000000e+00   0.0000000e+00   2.0000000e+00   0.0000000e+00   0.0000000e+00   0.0000000e+00   0.0000000e+00   0.0000000e+00   0.0000000e+00   0.0000000e+00   0.0000000e+00   0.0000000e+00   0.0000000e+00   0.0000000e+00   0.0000000e+00   0.0000000e+00   0.0000000e+00   0.0000000e+00   0.0000000e+00   0.0000000e+00   0.0000000e+00   0.0000000e+00   0.0000000e+00   0.0000000e+00   0.0000000e+00   0.0000000e+00   0.0000000e+00   0.0000000e+00   0.0000000e+00   0.0000000e+00   0.0000000e+00   0.0000000e+00             NaN             NaN             NaN             NaN             NaN             NaN             NaN             NaN             NaN             NaN             NaN             NaN             NaN             NaN             NaN
   1.8081000e+04   1.0000000e+00   1.0000000e+00   3.5000000e+00   0.0000000e+00   1.0000000e+00   3.0000000e+00   0.0000000e+00   0.0000000e+00   1.0000000e+00   0.0000000e+00   0.0000000e+00   0.0000000e+00   0.0000000e+00   0.0000000e+00   0.0000000e+00   0.0000000e+00   0.0000000e+00   0.0000000e+00   0.0000000e+00   0.0000000e+00   0.0000000e+00   0.0000000e+00   0.0000000e+00   0.0000000e+00   0.0000000e+00   0.0000000e+00   0.0000000e+00   0.0000000e+00   0.0000000e+00   0.0000000e+00   0.0000000e+00   0.0000000e+00   0.0000000e+00   0.0000000e+00   0.0000000e+00   0.0000000e+00   0.0000000e+00   0.0000000e+00             NaN             NaN             NaN             NaN             NaN             NaN             NaN             NaN             NaN             NaN             NaN             NaN             NaN             NaN             NaN
   1.8081000e+04   1.0000000e+00   1.0000000e+00   4.5000000e+00   0.0000000e+00   2.0000000e+00   2.0000000e+00   0.0000000e+00   0.0000000e+00   2.0000000e+00   0.0000000e+00   0.0000000e+00   0.0000000e+00   0.0000000e+00   0.0000000e+00   0.0000000e+00   0.0000000e+00   0.0000000e+00   0.0000000e+00   0.0000000e+00   0.0000000e+00   0.0000000e+00   0.0000000e+00   2.0000000e+00   0.0000000e+00   0.0000000e+00   0.0000000e+00   0.0000000e+00   0.0000000e+00   0.0000000e+00   1.0000000e+00   0.0000000e+00   0.0000000e+00   0.0000000e+00   0.0000000e+00   0.0000000e+00   0.0000000e+00   1.0000000e+00   0.0000000e+00             NaN             NaN             NaN             NaN             NaN             NaN             NaN             NaN             NaN             NaN             NaN             NaN             NaN             NaN             NaN
   1.8081000e+04   1.0000000e+00   1.0000000e+00   5.5000000e+00   0.0000000e+00   2.0000000e+00   1.0000000e+00   0.0000000e+00   0.0000000e+00   3.0000000e+00   0.0000000e+00   0.0000000e+00   1.0000000e+00   0.0000000e+00   0.0000000e+00   0.0000000e+00   0.0000000e+00   0.0000000e+00   0.0000000e+00   0.0000000e+00   0.0000000e+00   0.0000000e+00   0.0000000e+00   1.0000000e+00   0.0000000e+00   0.0000000e+00   0.0000000e+00   0.0000000e+00   0.0000000e+00   0.0000000e+00   1.0000000e+00   0.0000000e+00   0.0000000e+00   0.0000000e+00   2.0000000e+00   0.0000000e+00   0.0000000e+00   1.0000000e+00   0.0000000e+00             NaN             NaN             NaN             NaN             NaN             NaN             NaN             NaN             NaN             NaN             NaN             NaN             NaN             NaN             NaN
   1.8081000e+04   1.0000000e+00   1.0000000e+00   6.5000000e+00   0.0000000e+00   2.0000000e+00   2.0000000e+00   0.0000000e+00   0.0000000e+00   2.0000000e+00   2.0000000e+00   0.0000000e+00   1.0000000e+00   0.0000000e+00   0.0000000e+00   0.0000000e+00   1.0000000e+00   0.0000000e+00   0.0000000e+00   0.0000000e+00   0.0000000e+00   0.0000000e+00   0.0000000e+00   3.0000000e+00   0.0000000e+00   0.0000000e+00   0.0000000e+00   0.0000000e+00   0.0000000e+00   0.0000000e+00   2.0000000e+00   0.0000000e+00   0.0000000e+00   0.0000000e+00   2.0000000e+00   0.0000000e+00   0.0000000e+00   3.0000000e+00   0.0000000e+00             NaN             NaN             NaN             NaN             NaN             NaN             NaN             NaN             NaN             NaN             NaN             NaN             NaN             NaN             NaN
   1.8081000e+04   1.0000000e+00   1.0000000e+00   7.5000000e+00   0.0000000e+00   2.0000000e+00   1.0000000e+00   0.0000000e+00   0.0000000e+00   1.0000000e+00   1.0000000e+00   0.0000000e+00   2.0000000e+00   0.0000000e+00   0.0000000e+00   0.0000000e+00   1.0000000e+00   0.0000000e+00   0.0000000e+00   0.0000000e+00   0.0000000e+00   0.0000000e+00   0.0000000e+00   2.0000000e+00   0.0000000e+00   0.0000000e+00   0.0000000e+00   0.0000000e+00   0.0000000e+00   0.0000000e+00   3.0000000e+00   0.0000000e+00   0.0000000e+00   0.0000000e+00   1.0000000e+00   0.0000000e+00   0.0000000e+00   3.0000000e+00   0.0000000e+00             NaN             NaN             NaN             NaN             NaN             NaN             NaN             NaN             NaN             NaN             NaN             NaN             NaN             NaN             NaN
   1.8081000e+04   1.0000000e+00   1.0000000e+00   8.5000000e+00   0.0000000e+00   2.0000000e+00   0.0000000e+00   2.0000000e+00   0.0000000e+00   1.0000000e+00   0.0000000e+00   2.0000000e+00   2.0000000e+00   0.0000000e+00   0.0000000e+00   0.0000000e+00   3.0000000e+00   0.0000000e+00   0.0000000e+00   0.0000000e+00   0.0000000e+00   0.0000000e+00   0.0000000e+00   1.0000000e+00   0.0000000e+00   0.0000000e+00   0.0000000e+00   0.0000000e+00   0.0000000e+00   0.0000000e+00   1.0000000e+00   0.0000000e+00   0.0000000e+00   0.0000000e+00   2.0000000e+00   0.0000000e+00   0.0000000e+00   3.0000000e+00   0.0000000e+00             NaN             NaN             NaN             NaN             NaN             NaN             NaN             NaN             NaN             NaN             NaN             NaN             NaN             NaN             NaN
   1.8081000e+04   1.0000000e+00   1.0000000e+00   9.5000000e+00   0.0000000e+00   1.0000000e+00   1.0000000e+00   2.0000000e+00   0.0000000e+00   3.0000000e+00   0.0000000e+00   1.0000000e+00   2.0000000e+00   0.0000000e+00   1.0000000e+00   0.0000000e+00   0.0000000e+00   0.0000000e+00   0.0000000e+00   1.0000000e+00   0.0000000e+00   0.0000000e+00   0.0000000e+00   2.0000000e+00   0.0000000e+00   0.0000000e+00   0.0000000e+00   0.0000000e+00   0.0000000e+00   0.0000000e+00   3.0000000e+00   0.0000000e+00   0.0000000e+00   0.0000000e+00   1.0000000e+00   0.0000000e+00   0.0000000e+00   0.0000000e+00   0.0000000e+00             NaN             NaN             NaN             NaN             NaN             NaN             NaN             NaN             NaN             NaN             NaN             NaN             NaN             NaN             NaN
   1.8081000e+04   1.0000000e+00   1.0000000e+00   1.0500000e+01   0.0000000e+00   1.0000000e+00   1.0000000e+00   2.0000000e+00   0.0000000e+00   1.0000000e+00   0.0000000e+00   1.0000000e+00   1.0000000e+00   1.0000000e+00   1.0000000e+00   0.0000000e+00   2.0000000e+00   0.0000000e+00   0.0000000e+00   1.0000000e+00   1.0000000e+00   0.0000000e+00   0.0000000e+00   1.0000000e+00   0.0000000e+00   0.0000000e+00   0.0000000e+00   0.0000000e+00   0.0000000e+00   0.0000000e+00   2.0000000e+00   0.0000000e+00   0.0000000e+00   0.0000000e+00   2.0000000e+00   0.0000000e+00   0.0000000e+00   2.0000000e+00   0.0000000e+00             NaN             NaN             NaN             NaN             NaN             NaN             NaN             NaN             NaN             NaN             NaN             NaN             NaN             NaN             NaN
   1.8081000e+04   1.0000000e+00   1.0000000e+00   1.1500000e+01   0.0000000e+00   1.0000000e+00   2.0000000e+00   2.0000000e+00   0.0000000e+00   1.0000000e+00   0.0000000e+00   0.0000000e+00   1.0000000e+00   3.0000000e+00   2.0000000e+00   0.0000000e+00   2.0000000e+00   0.0000000e+00   0.0000000e+00   2.0000000e+00   1.0000000e+00   0.0000000e+00   0.0000000e+00   2.0000000e+00   0.0000000e+00   0.0000000e+00   0.0000000e+00   0.0000000e+00   0.0000000e+00   0.0000000e+00   2.0000000e+00   1.0000000e+00   0.0000000e+00   0.0000000e+00   1.0000000e+00   0.0000000e+00   0.0000000e+00   1.0000000e+00   0.0000000e+00             NaN             NaN             NaN             NaN             NaN             NaN             NaN             NaN             NaN             NaN             NaN             NaN             NaN             NaN             NaN
   1.8081000e+04   1.0000000e+00   1.0000000e+00   1.2500000e+01   0.0000000e+00   1.0000000e+00   2.0000000e+00   1.0000000e+00   0.0000000e+00   1.0000000e+00   0.0000000e+00   1.0000000e+00   3.0000000e+00   2.0000000e+00   2.0000000e+00   0.0000000e+00   2.0000000e+00   0.0000000e+00   0.0000000e+00   2.0000000e+00   3.0000000e+00   0.0000000e+00   0.0000000e+00   1.0000000e+00   0.0000000e+00   0.0000000e+00   0.0000000e+00   0.0000000e+00   0.0000000e+00   0.0000000e+00   1.0000000e+00   2.0000000e+00   0.0000000e+00   0.0000000e+00   2.0000000e+00   0.0000000e+00   0.0000000e+00   0.0000000e+00   0.0000000e+00             NaN             NaN             NaN             NaN             NaN             NaN             NaN             NaN             NaN             NaN             NaN             NaN             NaN             NaN             NaN
   1.8081000e+04   1.0000000e+00   1.0000000e+00   1.3500000e+01   0.0000000e+00   1.0000000e+00   1.0000000e+00   2.0000000e+00   0.0000000e+00   1.0000000e+00   0.0000000e+00   2.0000000e+00   2.0000000e+00   2.0000000e+00   2.0000000e+00   0.0000000e+00   1.0000000e+00   0.0000000e+00   0.0000000e+00   2.0000000e+00   3.0000000e+00   0.0000000e+00   0.0000000e+00   2.0000000e+00   0.0000000e+00   0.0000000e+00   0.0000000e+00   0.0000000e+00   0.0000000e+00   0.0000000e+00   1.0000000e+00   2.0000000e+00   0.0000000e+00   0.0000000e+00   2.0000000e+00   0.0000000e+00   0.0000000e+00   2.0000000e+00   0.0000000e+00             NaN             NaN             NaN             NaN             NaN             NaN             NaN             NaN             NaN             NaN             NaN             NaN             NaN             NaN             NaN
   1.8081000e+04   1.0000000e+00   1.0000000e+00   1.4500000e+01   0.0000000e+00   2.0000000e+00   2.0000000e+00   1.0000000e+00   0.0000000e+00   1.0000000e+00   0.0000000e+00   0.0000000e+00   2.0000000e+00   1.0000000e+00   2.0000000e+00   0.0000000e+00   1.0000000e+00   0.0000000e+00   0.0000000e+00   2.0000000e+00   2.0000000e+00   0.0000000e+00   0.0000000e+00   2.0000000e+00   0.0000000e+00   0.0000000e+00   0.0000000e+00   0.0000000e+00   0.0000000e+00   0.0000000e+00   0.0000000e+00   2.0000000e+00   0.0000000e+00   0.0000000e+00   2.0000000e+00   0.0000000e+00   0.0000000e+00   2.0000000e+00   0.0000000e+00             NaN             NaN             NaN             NaN             NaN             NaN             NaN             NaN             NaN             NaN             NaN             NaN             NaN             NaN             NaN
   1.8081000e+04   1.0000000e+00   1.0000000e+00   1.5500000e+01   0.0000000e+00   1.0000000e+00   1.0000000e+00   1.0000000e+00   0.0000000e+00   0.0000000e+00   0.0000000e+00   2.0000000e+00   2.0000000e+00   2.0000000e+00   2.0000000e+00   0.0000000e+00   2.0000000e+00   0.0000000e+00   0.0000000e+00   2.0000000e+00   3.0000000e+00   0.0000000e+00   0.0000000e+00   2.0000000e+00   0.0000000e+00   0.0000000e+00   0.0000000e+00   0.0000000e+00   0.0000000e+00   0.0000000e+00   0.0000000e+00   2.0000000e+00   0.0000000e+00   0.0000000e+00   2.0000000e+00   0.0000000e+00   0.0000000e+00   1.0000000e+00   0.0000000e+00             NaN             NaN             NaN             NaN             NaN             NaN             NaN             NaN             NaN             NaN             NaN             NaN             NaN             NaN             NaN
   1.8081000e+04   1.0000000e+00   1.0000000e+00   1.6500000e+01   0.0000000e+00   1.0000000e+00   0.0000000e+00   2.0000000e+00   0.0000000e+00   0.0000000e+00   1.0000000e+00   1.0000000e+00   1.0000000e+00   2.0000000e+00   1.0000000e+00   0.0000000e+00   2.0000000e+00   0.0000000e+00   0.0000000e+00   0.0000000e+00   2.0000000e+00   0.0000000e+00   0.0000000e+00   2.0000000e+00   0.0000000e+00   0.0000000e+00   0.0000000e+00   0.0000000e+00   0.0000000e+00   0.0000000e+00   0.0000000e+00   0.0000000e+00   0.0000000e+00   0.0000000e+00   1.0000000e+00   0.0000000e+00   0.0000000e+00   1.0000000e+00   0.0000000e+00             NaN             NaN             NaN             NaN             NaN             NaN             NaN             NaN             NaN             NaN             NaN             NaN             NaN             NaN             NaN
   1.8081000e+04   1.0000000e+00   1.0000000e+00   1.7500000e+01   0.0000000e+00   1.0000000e+00   0.0000000e+00   1.0000000e+00   0.0000000e+00   0.0000000e+00   0.0000000e+00   1.0000000e+00   1.0000000e+00   1.0000000e+00   1.0000000e+00   0.0000000e+00   2.0000000e+00   0.0000000e+00   0.0000000e+00   1.0000000e+00   1.0000000e+00   0.0000000e+00   0.0000000e+00   1.0000000e+00   0.0000000e+00   0.0000000e+00   0.0000000e+00   0.0000000e+00   0.0000000e+00   0.0000000e+00   0.0000000e+00   0.0000000e+00   0.0000000e+00   1.0000000e+00   2.0000000e+00   0.0000000e+00   0.0000000e+00   0.0000000e+00   0.0000000e+00             NaN             NaN             NaN             NaN             NaN             NaN             NaN             NaN             NaN             NaN             NaN             NaN             NaN             NaN             NaN
   1.8081000e+04   1.0000000e+00   1.0000000e+00   1.8500000e+01   0.0000000e+00   1.0000000e+00   0.0000000e+00   2.0000000e+00   0.0000000e+00   0.0000000e+00   1.0000000e+00   1.0000000e+00   1.0000000e+00   1.0000000e+00   0.0000000e+00   0.0000000e+00   1.0000000e+00   0.0000000e+00   0.0000000e+00   1.0000000e+00   4.0000000e+00   0.0000000e+00   0.0000000e+00   1.0000000e+00   0.0000000e+00   0.0000000e+00   0.0000000e+00   0.0000000e+00   0.0000000e+00   0.0000000e+00   0.0000000e+00   0.0000000e+00   0.0000000e+00   0.0000000e+00   2.0000000e+00   0.0000000e+00   0.0000000e+00   3.0000000e+00   0.0000000e+00             NaN             NaN             NaN             NaN             NaN             NaN             NaN             NaN             NaN             NaN             NaN             NaN             NaN             NaN             NaN
   1.8081000e+04   1.0000000e+00   1.0000000e+00   1.9500000e+01   0.0000000e+00   0.0000000e+00   0.0000000e+00   2.0000000e+00   0.0000000e+00   0.0000000e+00   1.0000000e+00   0.0000000e+00   0.0000000e+00   2.0000000e+00   0.0000000e+00   0.0000000e+00   1.0000000e+00   0.0000000e+00   0.0000000e+00   3.0000000e+00   2.0000000e+00   0.0000000e+00   0.0000000e+00   1.0000000e+00   0.0000000e+00   0.0000000e+00   0.0000000e+00   0.0000000e+00   0.0000000e+00   0.0000000e+00   0.0000000e+00   0.0000000e+00   0.0000000e+00   1.0000000e+00   1.0000000e+00   0.0000000e+00   0.0000000e+00   0.0000000e+00   0.0000000e+00             NaN             NaN             NaN             NaN             NaN             NaN             NaN             NaN             NaN             NaN             NaN             NaN             NaN             NaN             NaN
   1.8081000e+04   1.0000000e+00   1.0000000e+00   2.0500000e+01   0.0000000e+00   1.0000000e+00   2.0000000e+00   0.0000000e+00   0.0000000e+00   0.0000000e+00   0.0000000e+00   0.0000000e+00   1.0000000e+00   2.0000000e+00   0.0000000e+00   0.0000000e+00   2.0000000e+00   0.0000000e+00   0.0000000e+00   0.0000000e+00   1.0000000e+00   1.0000000e+00   0.0000000e+00   0.0000000e+00   0.0000000e+00   0.0000000e+00   0.0000000e+00   0.0000000e+00   0.0000000e+00   0.0000000e+00   0.0000000e+00   0.0000000e+00   0.0000000e+00   2.0000000e+00   1.0000000e+00   0.0000000e+00   0.0000000e+00   0.0000000e+00   0.0000000e+00             NaN             NaN             NaN             NaN             NaN             NaN             NaN             NaN             NaN             NaN             NaN             NaN             NaN             NaN             NaN
   1.8081000e+04   1.0000000e+00   1.0000000e+00   2.1500000e+01   0.0000000e+00   0.0000000e+00   2.0000000e+00   1.0000000e+00   0.0000000e+00   0.0000000e+00   2.0000000e+00   0.0000000e+00   1.0000000e+00   1.0000000e+00   1.0000000e+00   0.0000000e+00   1.0000000e+00   0.0000000e+00   0.0000000e+00   1.0000000e+00   1.0000000e+00   1.0000000e+00   0.0000000e+00   0.0000000e+00   0.0000000e+00   0.0000000e+00   0.0000000e+00   0.0000000e+00   0.0000000e+00   0.0000000e+00   0.0000000e+00   0.0000000e+00   0.0000000e+00   0.0000000e+00   2.0000000e+00   0.0000000e+00   0.0000000e+00   0.0000000e+00   0.0000000e+00             NaN             NaN             NaN             NaN             NaN             NaN             NaN             NaN             NaN             NaN             NaN             NaN             NaN             NaN             NaN
   1.8081000e+04   1.0000000e+00   1.0000000e+00   2.2500000e+01   0.0000000e+00   0.0000000e+00   2.0000000e+00   1.0000000e+00   0.0000000e+00   1.0000000e+00   2.0000000e+00   1.0000000e+00   1.0000000e+00   1.0000000e+00   0.0000000e+00   0.0000000e+00   0.0000000e+00   0.0000000e+00   0.0000000e+00   1.0000000e+00   1.0000000e+00   3.0000000e+00   0.0000000e+00   0.0000000e+00   0.0000000e+00   0.0000000e+00   0.0000000e+00   0.0000000e+00   0.0000000e+00   0.0000000e+00   0.0000000e+00   0.0000000e+00   1.0000000e+00   0.0000000e+00   1.0000000e+00   0.0000000e+00   0.0000000e+00   1.0000000e+00   0.0000000e+00             NaN             NaN             NaN             NaN             NaN             NaN             NaN             NaN             NaN             NaN             NaN             NaN             NaN             NaN             NaN
   1.8081000e+04   1.0000000e+00   1.0000000e+00   2.3500000e+01   0.0000000e+00   1.0000000e+00   0.0000000e+00   1.0000000e+00   0.0000000e+00   1.0000000e+00   2.0000000e+00   1.0000000e+00   0.0000000e+00   1.0000000e+00   0.0000000e+00   0.0000000e+00   1.0000000e+00   0.0000000e+00   0.0000000e+00   0.0000000e+00   0.0000000e+00   1.0000000e+00   0.0000000e+00   0.0000000e+00   0.0000000e+00   0.0000000e+00   0.0000000e+00   0.0000000e+00   0.0000000e+00   0.0000000e+00   0.0000000e+00   0.0000000e+00   2.0000000e+00   0.0000000e+00   4.0000000e+00   0.0000000e+00   0.0000000e+00   0.0000000e+00   0.0000000e+00             NaN             NaN             NaN             NaN             NaN             NaN             NaN             NaN             NaN             NaN             NaN             NaN             NaN             NaN             NaN
   1.8081000e+04   1.0000000e+00   1.0000000e+00   2.4500000e+01   0.0000000e+00   0.0000000e+00   0.0000000e+00   0.0000000e+00   0.0000000e+00   3.0000000e+00   2.0000000e+00   2.0000000e+00   1.0000000e+00   1.0000000e+00   0.0000000e+00   0.0000000e+00   1.0000000e+00   0.0000000e+00   0.0000000e+00   0.0000000e+00   0.0000000e+00   1.0000000e+00   0.0000000e+00   0.0000000e+00   0.0000000e+00   0.0000000e+00   0.0000000e+00   0.0000000e+00   0.0000000e+00   0.0000000e+00   0.0000000e+00   0.0000000e+00   2.0000000e+00   0.0000000e+00   1.0000000e+00   0.0000000e+00   0.0000000e+00   0.0000000e+00   0.0000000e+00             NaN             NaN             NaN             NaN             NaN             NaN             NaN             NaN             NaN             NaN             NaN             NaN             NaN             NaN             NaN
   1.8081000e+04   1.0000000e+00   1.0000000e+00   2.5500000e+01   0.0000000e+00   0.0000000e+00   2.0000000e+00   0.0000000e+00   0.0000000e+00   1.0000000e+00   1.0000000e+00   0.0000000e+00   0.0000000e+00   0.0000000e+00   0.0000000e+00   0.0000000e+00   0.0000000e+00   0.0000000e+00   0.0000000e+00   0.0000000e+00   0.0000000e+00   0.0000000e+00   0.0000000e+00   0.0000000e+00   0.0000000e+00   0.0000000e+00   0.0000000e+00   0.0000000e+00   0.0000000e+00   0.0000000e+00   0.0000000e+00   0.0000000e+00   1.0000000e+00   0.0000000e+00   1.0000000e+00   0.0000000e+00   0.0000000e+00   0.0000000e+00   0.0000000e+00             NaN             NaN             NaN             NaN             NaN             NaN             NaN             NaN             NaN             NaN             NaN             NaN             NaN             NaN             NaN
   1.8081000e+04   1.0000000e+00   1.0000000e+00   2.6500000e+01   0.0000000e+00   0.0000000e+00   0.0000000e+00   0.0000000e+00   0.0000000e+00   2.0000000e+00   1.0000000e+00   1.0000000e+00   2.0000000e+00   2.0000000e+00   0.0000000e+00   0.0000000e+00   0.0000000e+00   0.0000000e+00   0.0000000e+00   1.0000000e+00   0.0000000e+00   0.0000000e+00   0.0000000e+00   0.0000000e+00   0.0000000e+00   0.0000000e+00   0.0000000e+00   0.0000000e+00   0.0000000e+00   0.0000000e+00   0.0000000e+00   0.0000000e+00   2.0000000e+00   0.0000000e+00   0.0000000e+00   1.0000000e+00   0.0000000e+00   0.0000000e+00   0.0000000e+00             NaN             NaN             NaN             NaN             NaN             NaN             NaN             NaN             NaN             NaN             NaN             NaN             NaN             NaN             NaN
   1.8081000e+04   1.0000000e+00   1.0000000e+00   2.7500000e+01   2.0000000e+00   0.0000000e+00   0.0000000e+00   0.0000000e+00   0.0000000e+00   1.0000000e+00   0.0000000e+00   0.0000000e+00   0.0000000e+00   0.0000000e+00   0.0000000e+00   0.0000000e+00   0.0000000e+00   0.0000000e+00   0.0000000e+00   0.0000000e+00   0.0000000e+00   0.0000000e+00   0.0000000e+00   0.0000000e+00   0.0000000e+00   0.0000000e+00   0.0000000e+00   0.0000000e+00   0.0000000e+00   0.0000000e+00   0.0000000e+00   0.0000000e+00   1.0000000e+00   0.0000000e+00   1.0000000e+00   1.0000000e+00   0.0000000e+00   0.0000000e+00   0.0000000e+00             NaN             NaN             NaN             NaN             NaN             NaN             NaN             NaN             NaN             NaN             NaN             NaN             NaN             NaN             NaN
   1.8081000e+04   1.0000000e+00   1.0000000e+00   2.8500000e+01   1.0000000e+00   0.0000000e+00   0.0000000e+00   0.0000000e+00   0.0000000e+00   2.0000000e+00   0.0000000e+00   0.0000000e+00   0.0000000e+00   2.0000000e+00   0.0000000e+00   0.0000000e+00   0.0000000e+00   0.0000000e+00   0.0000000e+00   0.0000000e+00   0.0000000e+00   0.0000000e+00   0.0000000e+00   0.0000000e+00   0.0000000e+00   0.0000000e+00   0.0000000e+00   0.0000000e+00   0.0000000e+00   0.0000000e+00   0.0000000e+00   0.0000000e+00   1.0000000e+00   0.0000000e+00   0.0000000e+00   1.0000000e+00   0.0000000e+00   0.0000000e+00   0.0000000e+00             NaN             NaN             NaN             NaN             NaN             NaN             NaN             NaN             NaN             NaN             NaN             NaN             NaN             NaN             NaN
   1.8081000e+04   1.0000000e+00   1.0000000e+00   2.9500000e+01   2.0000000e+00   0.0000000e+00   0.0000000e+00   0.0000000e+00   0.0000000e+00   0.0000000e+00   1.0000000e+00   0.0000000e+00   0.0000000e+00   0.0000000e+00   0.0000000e+00   0.0000000e+00   0.0000000e+00   0.0000000e+00   0.0000000e+00   0.0000000e+00   0.0000000e+00   0.0000000e+00   0.0000000e+00   0.0000000e+00   0.0000000e+00   0.0000000e+00   0.0000000e+00   0.0000000e+00   0.0000000e+00   0.0000000e+00   0.0000000e+00   0.0000000e+00   0.0000000e+00   0.0000000e+00   0.0000000e+00   1.0000000e+00   0.0000000e+00   0.0000000e+00   0.0000000e+00             NaN             NaN             NaN             NaN             NaN             NaN             NaN             NaN             NaN             NaN             NaN             NaN             NaN             NaN             NaN
   1.8081000e+04   1.0000000e+00   1.0000000e+00   3.0500000e+01   1.0000000e+00   0.0000000e+00   0.0000000e+00   0.0000000e+00   0.0000000e+00   0.0000000e+00   1.0000000e+00   0.0000000e+00   1.0000000e+00   0.0000000e+00   0.0000000e+00   0.0000000e+00   0.0000000e+00   0.0000000e+00   0.0000000e+00   0.0000000e+00   0.0000000e+00   0.0000000e+00   0.0000000e+00   0.0000000e+00   0.0000000e+00   0.0000000e+00   0.0000000e+00   0.0000000e+00   0.0000000e+00   0.0000000e+00   0.0000000e+00   0.0000000e+00   0.0000000e+00   0.0000000e+00   0.0000000e+00   1.0000000e+00   0.0000000e+00   0.0000000e+00   0.0000000e+00             NaN             NaN             NaN             NaN             NaN             NaN             NaN             NaN             NaN             NaN             NaN             NaN             NaN             NaN             NaN
   1.8081000e+04   1.0000000e+00   1.0000000e+00   3.1500000e+01   2.0000000e+00   0.0000000e+00   0.0000000e+00   0.0000000e+00   0.0000000e+00   0.0000000e+00   1.0000000e+00   0.0000000e+00   0.0000000e+00   0.0000000e+00   0.0000000e+00   0.0000000e+00   0.0000000e+00   0.0000000e+00   0.0000000e+00   0.0000000e+00   0.0000000e+00   0.0000000e+00   0.0000000e+00   0.0000000e+00   0.0000000e+00   0.0000000e+00   0.0000000e+00   0.0000000e+00   0.0000000e+00   0.0000000e+00   0.0000000e+00   0.0000000e+00   0.0000000e+00   0.0000000e+00   0.0000000e+00   3.0000000e+00   0.0000000e+00   0.0000000e+00   0.0000000e+00             NaN             NaN             NaN             NaN             NaN             NaN             NaN             NaN             NaN             NaN             NaN             NaN             NaN             NaN             NaN
   1.8081000e+04   1.0000000e+00   1.0000000e+00   3.2500000e+01   1.0000000e+00   0.0000000e+00   0.0000000e+00   0.0000000e+00   0.0000000e+00   0.0000000e+00   0.0000000e+00   0.0000000e+00   0.0000000e+00   0.0000000e+00   0.0000000e+00   0.0000000e+00   0.0000000e+00   0.0000000e+00   0.0000000e+00   0.0000000e+00   0.0000000e+00   0.0000000e+00   0.0000000e+00   0.0000000e+00   0.0000000e+00   0.0000000e+00   0.0000000e+00   0.0000000e+00   0.0000000e+00   0.0000000e+00   0.0000000e+00   0.0000000e+00   0.0000000e+00   0.0000000e+00   0.0000000e+00   0.0000000e+00   0.0000000e+00   0.0000000e+00   0.0000000e+00             NaN             NaN             NaN             NaN             NaN             NaN             NaN             NaN             NaN             NaN             NaN             NaN             NaN             NaN             NaN
   1.8081000e+04   1.0000000e+00   1.0000000e+00   3.3500000e+01   2.0000000e+00   0.0000000e+00   0.0000000e+00   0.0000000e+00   0.0000000e+00   0.0000000e+00   0.0000000e+00   0.0000000e+00   0.0000000e+00   0.0000000e+00   0.0000000e+00   0.0000000e+00   0.0000000e+00   0.0000000e+00   0.0000000e+00   0.0000000e+00   0.0000000e+00   0.0000000e+00   0.0000000e+00   0.0000000e+00   0.0000000e+00   0.0000000e+00   0.0000000e+00   0.0000000e+00   0.0000000e+00   0.0000000e+00   0.0000000e+00   0.0000000e+00   0.0000000e+00   0.0000000e+00   0.0000000e+00   0.0000000e+00   0.0000000e+00   0.0000000e+00   0.0000000e+00             NaN             NaN             NaN             NaN             NaN             NaN             NaN             NaN             NaN             NaN             NaN             NaN             NaN             NaN             NaN
   1.8081000e+04   1.0000000e+00   1.0000000e+00   3.4500000e+01   2.0000000e+00   0.0000000e+00   0.0000000e+00   0.0000000e+00   0.0000000e+00   0.0000000e+00   1.0000000e+00   0.0000000e+00   0.0000000e+00   0.0000000e+00   0.0000000e+00   0.0000000e+00   0.0000000e+00   0.0000000e+00   0.0000000e+00   0.0000000e+00   0.0000000e+00   0.0000000e+00   0.0000000e+00   0.0000000e+00   0.0000000e+00   0.0000000e+00   0.0000000e+00   0.0000000e+00   0.0000000e+00   0.0000000e+00   0.0000000e+00   0.0000000e+00   0.0000000e+00   0.0000000e+00   0.0000000e+00   0.0000000e+00   0.0000000e+00   0.0000000e+00   0.0000000e+00             NaN             NaN             NaN             NaN             NaN             NaN             NaN             NaN             NaN             NaN             NaN             NaN             NaN             NaN             NaN
   1.8081000e+04   1.0000000e+00   1.0000000e+00   3.5500000e+01   2.0000000e+00   0.0000000e+00   0.0000000e+00   0.0000000e+00   0.0000000e+00   0.0000000e+00   0.0000000e+00   0.0000000e+00   0.0000000e+00   0.0000000e+00   0.0000000e+00   0.0000000e+00   0.0000000e+00   0.0000000e+00   0.0000000e+00   0.0000000e+00   0.0000000e+00   0.0000000e+00   0.0000000e+00   0.0000000e+00   0.0000000e+00   0.0000000e+00   0.0000000e+00   0.0000000e+00   0.0000000e+00   0.0000000e+00   0.0000000e+00   0.0000000e+00   0.0000000e+00   0.0000000e+00   0.0000000e+00   0.0000000e+00   0.0000000e+00   0.0000000e+00   0.0000000e+00             NaN             NaN             NaN             NaN             NaN             NaN             NaN             NaN             NaN             NaN             NaN             NaN             NaN             NaN             NaN
   1.8081000e+04   1.0000000e+00   1.0000000e+00   3.6500000e+01   1.0000000e+00   0.0000000e+00   0.0000000e+00   0.0000000e+00   0.0000000e+00   0.0000000e+00   0.0000000e+00   0.0000000e+00   0.0000000e+00   0.0000000e+00   0.0000000e+00   0.0000000e+00   0.0000000e+00   0.0000000e+00   0.0000000e+00   0.0000000e+00   0.0000000e+00   0.0000000e+00   0.0000000e+00   0.0000000e+00   0.0000000e+00   0.0000000e+00   0.0000000e+00   0.0000000e+00   0.0000000e+00   0.0000000e+00   0.0000000e+00   0.0000000e+00   0.0000000e+00   0.0000000e+00   0.0000000e+00   0.0000000e+00   0.0000000e+00   0.0000000e+00   0.0000000e+00             NaN             NaN             NaN             NaN             NaN             NaN             NaN             NaN             NaN             NaN             NaN             NaN             NaN             NaN             NaN
   1.8081000e+04   1.0000000e+00   1.0000000e+00   3.7500000e+01   2.0000000e+00   0.0000000e+00   0.0000000e+00   0.0000000e+00   0.0000000e+00   0.0000000e+00   0.0000000e+00   0.0000000e+00   0.0000000e+00   0.0000000e+00   0.0000000e+00   1.0000000e+00   0.0000000e+00   0.0000000e+00   0.0000000e+00   0.0000000e+00   0.0000000e+00   0.0000000e+00   0.0000000e+00   0.0000000e+00   0.0000000e+00   0.0000000e+00   0.0000000e+00   0.0000000e+00   0.0000000e+00   0.0000000e+00   0.0000000e+00   0.0000000e+00   0.0000000e+00   0.0000000e+00   0.0000000e+00   0.0000000e+00   0.0000000e+00   0.0000000e+00   0.0000000e+00             NaN             NaN             NaN             NaN             NaN             NaN             NaN             NaN             NaN             NaN             NaN             NaN             NaN             NaN             NaN
   1.8081000e+04   1.0000000e+00   1.0000000e+00   3.8500000e+01   1.0000000e+00   0.0000000e+00   0.0000000e+00   0.0000000e+00   0.0000000e+00   0.0000000e+00   0.0000000e+00   0.0000000e+00   0.0000000e+00   0.0000000e+00   0.0000000e+00   1.0000000e+00   0.0000000e+00   1.0000000e+00   0.0000000e+00   0.0000000e+00   0.0000000e+00   0.0000000e+00   0.0000000e+00   0.0000000e+00   0.0000000e+00   0.0000000e+00   0.0000000e+00   0.0000000e+00   0.0000000e+00   0.0000000e+00   0.0000000e+00   0.0000000e+00   0.0000000e+00   0.0000000e+00   0.0000000e+00   0.0000000e+00   0.0000000e+00   0.0000000e+00   0.0000000e+00             NaN             NaN             NaN             NaN             NaN             NaN             NaN             NaN             NaN             NaN             NaN             NaN             NaN             NaN             NaN
   1.8081000e+04   1.0000000e+00   1.0000000e+00   3.9500000e+01   1.0000000e+00   0.0000000e+00   0.0000000e+00   0.0000000e+00   0.0000000e+00   0.0000000e+00   0.0000000e+00   0.0000000e+00   0.0000000e+00   0.0000000e+00   0.0000000e+00   4.0000000e+00   0.0000000e+00   1.0000000e+00   0.0000000e+00   0.0000000e+00   0.0000000e+00   0.0000000e+00   0.0000000e+00   0.0000000e+00   0.0000000e+00   0.0000000e+00   0.0000000e+00   0.0000000e+00   0.0000000e+00   0.0000000e+00   0.0000000e+00   0.0000000e+00   0.0000000e+00   0.0000000e+00   0.0000000e+00   0.0000000e+00   0.0000000e+00   0.0000000e+00   0.0000000e+00             NaN             NaN             NaN             NaN             NaN             NaN             NaN             NaN             NaN             NaN             NaN             NaN             NaN             NaN             NaN
   1.8081000e+04   1.0000000e+00   1.0000000e+00   4.0500000e+01   0.0000000e+00   0.0000000e+00   0.0000000e+00   0.0000000e+00   0.0000000e+00   0.0000000e+00   0.0000000e+00   0.0000000e+00   0.0000000e+00   0.0000000e+00   0.0000000e+00   2.0000000e+00   0.0000000e+00   1.0000000e+00   0.0000000e+00   0.0000000e+00   0.0000000e+00   0.0000000e+00   0.0000000e+00   0.0000000e+00   0.0000000e+00   0.0000000e+00   0.0000000e+00   0.0000000e+00   0.0000000e+00   0.0000000e+00   0.0000000e+00   0.0000000e+00   0.0000000e+00   0.0000000e+00   0.0000000e+00   0.0000000e+00   0.0000000e+00   0.0000000e+00   0.0000000e+00             NaN             NaN             NaN             NaN             NaN             NaN             NaN             NaN             NaN             NaN             NaN             NaN             NaN             NaN             NaN
   1.8081000e+04   1.0000000e+00   1.0000000e+00   4.1500000e+01   0.0000000e+00   0.0000000e+00   0.0000000e+00   0.0000000e+00   0.0000000e+00   0.0000000e+00   0.0000000e+00   0.0000000e+00   0.0000000e+00   0.0000000e+00   0.0000000e+00   2.0000000e+00   0.0000000e+00   2.0000000e+00   0.0000000e+00   0.0000000e+00   0.0000000e+00   0.0000000e+00   0.0000000e+00   0.0000000e+00   0.0000000e+00   0.0000000e+00   0.0000000e+00   0.0000000e+00   0.0000000e+00   0.0000000e+00   0.0000000e+00   0.0000000e+00   0.0000000e+00   0.0000000e+00   0.0000000e+00   0.0000000e+00   0.0000000e+00   0.0000000e+00   0.0000000e+00             NaN             NaN             NaN             NaN             NaN             NaN             NaN             NaN             NaN             NaN             NaN             NaN             NaN             NaN             NaN
   1.8081000e+04   1.0000000e+00   1.0000000e+00   4.2500000e+01   1.0000000e+00   0.0000000e+00   0.0000000e+00   0.0000000e+00   0.0000000e+00   0.0000000e+00   0.0000000e+00   0.0000000e+00   0.0000000e+00   0.0000000e+00   0.0000000e+00   1.0000000e+00   0.0000000e+00   2.0000000e+00   0.0000000e+00   0.0000000e+00   0.0000000e+00   0.0000000e+00   0.0000000e+00   0.0000000e+00   0.0000000e+00   0.0000000e+00   0.0000000e+00   0.0000000e+00   0.0000000e+00   0.0000000e+00   0.0000000e+00   0.0000000e+00   0.0000000e+00   0.0000000e+00   0.0000000e+00   0.0000000e+00   0.0000000e+00   0.0000000e+00   0.0000000e+00             NaN             NaN             NaN             NaN             NaN             NaN             NaN             NaN             NaN             NaN             NaN             NaN             NaN             NaN             NaN
   1.8081000e+04   1.0000000e+00   1.0000000e+00   4.3500000e+01   0.0000000e+00   0.0000000e+00   0.0000000e+00   0.0000000e+00   0.0000000e+00   0.0000000e+00   0.0000000e+00   0.0000000e+00   0.0000000e+00   0.0000000e+00   0.0000000e+00   1.0000000e+00   0.0000000e+00   0.0000000e+00   0.0000000e+00   0.0000000e+00   0.0000000e+00   0.0000000e+00   0.0000000e+00   0.0000000e+00   0.0000000e+00   0.0000000e+00   0.0000000e+00   0.0000000e+00   0.0000000e+00   0.0000000e+00   0.0000000e+00   0.0000000e+00   0.0000000e+00   0.0000000e+00   0.0000000e+00   0.0000000e+00   0.0000000e+00   0.0000000e+00   0.0000000e+00             NaN             NaN             NaN             NaN             NaN             NaN             NaN             NaN             NaN             NaN             NaN             NaN             NaN             NaN             NaN
   1.8081000e+04   1.0000000e+00   1.0000000e+00   4.4500000e+01   1.0000000e+00   0.0000000e+00   0.0000000e+00   0.0000000e+00   0.0000000e+00   0.0000000e+00   0.0000000e+00   0.0000000e+00   0.0000000e+00   0.0000000e+00   0.0000000e+00   0.0000000e+00   0.0000000e+00   1.0000000e+00   0.0000000e+00   0.0000000e+00   0.0000000e+00   0.0000000e+00   0.0000000e+00   0.0000000e+00   0.0000000e+00   0.0000000e+00   0.0000000e+00   0.0000000e+00   0.0000000e+00   0.0000000e+00   0.0000000e+00   0.0000000e+00   0.0000000e+00   0.0000000e+00   0.0000000e+00   0.0000000e+00   0.0000000e+00   0.0000000e+00   0.0000000e+00             NaN             NaN             NaN             NaN             NaN             NaN             NaN             NaN             NaN             NaN             NaN             NaN             NaN             NaN             NaN
   1.8081000e+04   1.0000000e+00   1.0000000e+00   4.5500000e+01   1.0000000e+00   0.0000000e+00   0.0000000e+00   0.0000000e+00   0.0000000e+00   0.0000000e+00   0.0000000e+00   0.0000000e+00   0.0000000e+00   0.0000000e+00   0.0000000e+00   1.0000000e+00   0.0000000e+00   0.0000000e+00   0.0000000e+00   0.0000000e+00   0.0000000e+00   0.0000000e+00   0.0000000e+00   0.0000000e+00   0.0000000e+00   0.0000000e+00   0.0000000e+00   0.0000000e+00   0.0000000e+00   0.0000000e+00   0.0000000e+00   0.0000000e+00   0.0000000e+00   0.0000000e+00   0.0000000e+00   0.0000000e+00   0.0000000e+00   0.0000000e+00   0.0000000e+00             NaN             NaN             NaN             NaN             NaN             NaN             NaN             NaN             NaN             NaN             NaN             NaN             NaN             NaN             NaN
   1.8081000e+04   1.0000000e+00   1.0000000e+00   4.6500000e+01   0.0000000e+00   0.0000000e+00   0.0000000e+00   0.0000000e+00   0.0000000e+00   0.0000000e+00   0.0000000e+00   0.0000000e+00   0.0000000e+00   0.0000000e+00   0.0000000e+00   0.0000000e+00   0.0000000e+00   0.0000000e+00   0.0000000e+00   0.0000000e+00   0.0000000e+00   0.0000000e+00   0.0000000e+00   0.0000000e+00   0.0000000e+00   0.0000000e+00   0.0000000e+00   0.0000000e+00   0.0000000e+00   0.0000000e+00   0.0000000e+00   0.0000000e+00   0.0000000e+00   0.0000000e+00   0.0000000e+00   0.0000000e+00   0.0000000e+00   0.0000000e+00   0.0000000e+00             NaN             NaN             NaN             NaN             NaN             NaN             NaN             NaN             NaN             NaN             NaN             NaN             NaN             NaN             NaN
   1.8081000e+04   1.0000000e+00   1.0000000e+00   4.7500000e+01   0.0000000e+00   0.0000000e+00   0.0000000e+00   0.0000000e+00   0.0000000e+00   0.0000000e+00   0.0000000e+00   0.0000000e+00   0.0000000e+00   0.0000000e+00   0.0000000e+00   0.0000000e+00   0.0000000e+00   0.0000000e+00   0.0000000e+00   0.0000000e+00   0.0000000e+00   0.0000000e+00   0.0000000e+00   0.0000000e+00   0.0000000e+00   0.0000000e+00   0.0000000e+00   0.0000000e+00   0.0000000e+00   0.0000000e+00   0.0000000e+00   0.0000000e+00   0.0000000e+00   0.0000000e+00   0.0000000e+00   0.0000000e+00   0.0000000e+00   0.0000000e+00   0.0000000e+00             NaN             NaN             NaN             NaN             NaN             NaN             NaN             NaN             NaN             NaN             NaN             NaN             NaN             NaN             NaN
   1.8081000e+04   1.0000000e+00   3.0000000e+00  -7.5000000e+00   0.0000000e+00   0.0000000e+00   0.0000000e+00   2.0000000e+00   0.0000000e+00   0.0000000e+00   0.0000000e+00   0.0000000e+00   0.0000000e+00   0.0000000e+00   0.0000000e+00   0.0000000e+00   0.0000000e+00   0.0000000e+00   0.0000000e+00   0.0000000e+00   0.0000000e+00   0.0000000e+00   0.0000000e+00   0.0000000e+00   0.0000000e+00   0.0000000e+00   0.0000000e+00   0.0000000e+00   0.0000000e+00   0.0000000e+00   0.0000000e+00   0.0000000e+00   0.0000000e+00   0.0000000e+00   0.0000000e+00             NaN             NaN             NaN             NaN             NaN             NaN             NaN             NaN             NaN             NaN             NaN             NaN             NaN             NaN             NaN             NaN             NaN             NaN             NaN
   1.8081000e+04   1.0000000e+00   3.0000000e+00  -6.5000000e+00   0.0000000e+00   0.0000000e+00   0.0000000e+00   1.0000000e+00   0.0000000e+00   0.0000000e+00   0.0000000e+00   0.0000000e+00   0.0000000e+00   0.0000000e+00   0.0000000e+00   0.0000000e+00   0.0000000e+00   0.0000000e+00   1.0000000e+00   0.0000000e+00   0.0000000e+00   0.0000000e+00   0.0000000e+00   0.0000000e+00   0.0000000e+00   0.0000000e+00   0.0000000e+00   0.0000000e+00   0.0000000e+00   0.0000000e+00   0.0000000e+00   0.0000000e+00   0.0000000e+00   0.0000000e+00   0.0000000e+00             NaN             NaN             NaN             NaN             NaN             NaN             NaN             NaN             NaN             NaN             NaN             NaN             NaN             NaN             NaN             NaN             NaN             NaN             NaN
   1.8081000e+04   1.0000000e+00   3.0000000e+00  -5.5000000e+00   0.0000000e+00   0.0000000e+00   0.0000000e+00   1.0000000e+00   0.0000000e+00   0.0000000e+00   0.0000000e+00   0.0000000e+00   0.0000000e+00   0.0000000e+00   0.0000000e+00   0.0000000e+00   0.0000000e+00   0.0000000e+00   1.0000000e+00   0.0000000e+00   0.0000000e+00   0.0000000e+00   0.0000000e+00   0.0000000e+00   0.0000000e+00   0.0000000e+00   0.0000000e+00   0.0000000e+00   0.0000000e+00   0.0000000e+00   0.0000000e+00   0.0000000e+00   0.0000000e+00   0.0000000e+00   0.0000000e+00             NaN             NaN             NaN             NaN             NaN             NaN             NaN             NaN             NaN             NaN             NaN             NaN             NaN             NaN             NaN             NaN             NaN             NaN             NaN
   1.8081000e+04   1.0000000e+00   3.0000000e+00  -4.5000000e+00   0.0000000e+00   0.0000000e+00   0.0000000e+00   1.0000000e+00   0.0000000e+00   0.0000000e+00   0.0000000e+00   0.0000000e+00   0.0000000e+00   0.0000000e+00   0.0000000e+00   0.0000000e+00   0.0000000e+00   0.0000000e+00   0.0000000e+00   0.0000000e+00   0.0000000e+00   0.0000000e+00   0.0000000e+00   0.0000000e+00   0.0000000e+00   0.0000000e+00   0.0000000e+00   0.0000000e+00   0.0000000e+00   0.0000000e+00   0.0000000e+00   0.0000000e+00   0.0000000e+00   0.0000000e+00   0.0000000e+00             NaN             NaN             NaN             NaN             NaN             NaN             NaN             NaN             NaN             NaN             NaN             NaN             NaN             NaN             NaN             NaN             NaN             NaN             NaN
   1.8081000e+04   1.0000000e+00   3.0000000e+00  -3.5000000e+00   0.0000000e+00   0.0000000e+00   0.0000000e+00   0.0000000e+00   0.0000000e+00   0.0000000e+00   0.0000000e+00   0.0000000e+00   0.0000000e+00   0.0000000e+00   0.0000000e+00   0.0000000e+00   0.0000000e+00   0.0000000e+00   0.0000000e+00   0.0000000e+00   0.0000000e+00   0.0000000e+00   0.0000000e+00   0.0000000e+00   0.0000000e+00   0.0000000e+00   0.0000000e+00   0.0000000e+00   0.0000000e+00   0.0000000e+00   0.0000000e+00   0.0000000e+00   0.0000000e+00   0.0000000e+00   0.0000000e+00             NaN             NaN             NaN             NaN             NaN             NaN             NaN             NaN             NaN             NaN             NaN             NaN             NaN             NaN             NaN             NaN             NaN             NaN             NaN
   1.8081000e+04   1.0000000e+00   3.0000000e+00  -2.5000000e+00   0.0000000e+00   0.0000000e+00   0.0000000e+00   0.0000000e+00   0.0000000e+00   0.0000000e+00   0.0000000e+00   0.0000000e+00   0.0000000e+00   0.0000000e+00   0.0000000e+00   0.0000000e+00   0.0000000e+00   0.0000000e+00   0.0000000e+00   0.0000000e+00   0.0000000e+00   0.0000000e+00   0.0000000e+00   0.0000000e+00   0.0000000e+00   0.0000000e+00   0.0000000e+00   0.0000000e+00   0.0000000e+00   0.0000000e+00   0.0000000e+00   0.0000000e+00   0.0000000e+00   0.0000000e+00   0.0000000e+00             NaN             NaN             NaN             NaN             NaN             NaN             NaN             NaN             NaN             NaN             NaN             NaN             NaN             NaN             NaN             NaN             NaN             NaN             NaN
   1.8081000e+04   1.0000000e+00   3.0000000e+00  -1.5000000e+00   0.0000000e+00   0.0000000e+00   0.0000000e+00   0.0000000e+00   0.0000000e+00   0.0000000e+00   0.0000000e+00   0.0000000e+00   0.0000000e+00   0.0000000e+00   0.0000000e+00   0.0000000e+00   0.0000000e+00   0.0000000e+00   0.0000000e+00   0.0000000e+00   0.0000000e+00   0.0000000e+00   0.0000000e+00   0.0000000e+00   0.0000000e+00   0.0000000e+00   0.0000000e+00   0.0000000e+00   0.0000000e+00   0.0000000e+00   0.0000000e+00   0.0000000e+00   0.0000000e+00   0.0000000e+00   0.0000000e+00             NaN             NaN             NaN             NaN             NaN             NaN             NaN             NaN             NaN             NaN             NaN             NaN             NaN             NaN             NaN             NaN             NaN             NaN             NaN
   1.8081000e+04   1.0000000e+00   3.0000000e+00  -5.0000000e-01   0.0000000e+00   0.0000000e+00   0.0000000e+00   1.0000000e+00   0.0000000e+00   0.0000000e+00   0.0000000e+00   0.0000000e+00   0.0000000e+00   0.0000000e+00   0.0000000e+00   0.0000000e+00   0.0000000e+00   0.0000000e+00   0.0000000e+00   0.0000000e+00   0.0000000e+00   0.0000000e+00   1.0000000e+00   0.0000000e+00   0.0000000e+00   0.0000000e+00   0.0000000e+00   0.0000000e+00   0.0000000e+00   0.0000000e+00   0.0000000e+00   0.0000000e+00   0.0000000e+00   0.0000000e+00   0.0000000e+00             NaN             NaN             NaN             NaN             NaN             NaN             NaN             NaN             NaN             NaN             NaN             NaN             NaN             NaN             NaN             NaN             NaN             NaN             NaN
   1.8081000e+04   1.0000000e+00   3.0000000e+00   5.0000000e-01   0.0000000e+00   0.0000000e+00   0.0000000e+00   0.0000000e+00   0.0000000e+00   0.0000000e+00   0.0000000e+00   0.0000000e+00   0.0000000e+00   0.0000000e+00   0.0000000e+00   0.0000000e+00   0.0000000e+00   0.0000000e+00   0.0000000e+00   0.0000000e+00   0.0000000e+00   0.0000000e+00   0.0000000e+00   0.0000000e+00   0.0000000e+00   0.0000000e+00   0.0000000e+00   0.0000000e+00   0.0000000e+00   0.0000000e+00   0.0000000e+00   0.0000000e+00   0.0000000e+00   0.0000000e+00   0.0000000e+00             NaN             NaN             NaN             NaN             NaN             NaN             NaN             NaN             NaN             NaN             NaN             NaN             NaN             NaN             NaN             NaN             NaN             NaN             NaN
   1.8081000e+04   1.0000000e+00   3.0000000e+00   1.5000000e+00   0.0000000e+00   0.0000000e+00   0.0000000e+00   0.0000000e+00   0.0000000e+00   0.0000000e+00   0.0000000e+00   0.0000000e+00   0.0000000e+00   0.0000000e+00   0.0000000e+00   0.0000000e+00   0.0000000e+00   0.0000000e+00   0.0000000e+00   0.0000000e+00   0.0000000e+00   0.0000000e+00   0.0000000e+00   0.0000000e+00   0.0000000e+00   0.0000000e+00   0.0000000e+00   0.0000000e+00   0.0000000e+00   0.0000000e+00   0.0000000e+00   0.0000000e+00   0.0000000e+00   0.0000000e+00   0.0000000e+00             NaN             NaN             NaN             NaN             NaN             NaN             NaN             NaN             NaN             NaN             NaN             NaN             NaN             NaN             NaN             NaN             NaN             NaN             NaN
   1.8081000e+04   1.0000000e+00   3.0000000e+00   2.5000000e+00   0.0000000e+00   0.0000000e+00   0.0000000e+00   0.0000000e+00   0.0000000e+00   0.0000000e+00   0.0000000e+00   0.0000000e+00   0.0000000e+00   0.0000000e+00   0.0000000e+00   0.0000000e+00   0.0000000e+00   0.0000000e+00   0.0000000e+00   0.0000000e+00   0.0000000e+00   0.0000000e+00   0.0000000e+00   0.0000000e+00   0.0000000e+00   0.0000000e+00   0.0000000e+00   0.0000000e+00   0.0000000e+00   0.0000000e+00   0.0000000e+00   0.0000000e+00   0.0000000e+00   0.0000000e+00   0.0000000e+00             NaN             NaN             NaN             NaN             NaN             NaN             NaN             NaN             NaN             NaN             NaN             NaN             NaN             NaN             NaN             NaN             NaN             NaN             NaN
   1.8081000e+04   1.0000000e+00   3.0000000e+00   3.5000000e+00   0.0000000e+00   0.0000000e+00   0.0000000e+00   0.0000000e+00   0.0000000e+00   0.0000000e+00   0.0000000e+00   0.0000000e+00   0.0000000e+00   0.0000000e+00   0.0000000e+00   0.0000000e+00   0.0000000e+00   0.0000000e+00   0.0000000e+00   0.0000000e+00   0.0000000e+00   0.0000000e+00   2.0000000e+00   0.0000000e+00   0.0000000e+00   0.0000000e+00   0.0000000e+00   0.0000000e+00   0.0000000e+00   0.0000000e+00   0.0000000e+00   0.0000000e+00   0.0000000e+00   0.0000000e+00   0.0000000e+00             NaN             NaN             NaN             NaN             NaN             NaN             NaN             NaN             NaN             NaN             NaN             NaN             NaN             NaN             NaN             NaN             NaN             NaN             NaN
   1.8081000e+04   1.0000000e+00   3.0000000e+00   4.5000000e+00   0.0000000e+00   0.0000000e+00   0.0000000e+00   0.0000000e+00   0.0000000e+00   0.0000000e+00   0.0000000e+00   0.0000000e+00   0.0000000e+00   0.0000000e+00   0.0000000e+00   0.0000000e+00   0.0000000e+00   0.0000000e+00   1.0000000e+00   0.0000000e+00   0.0000000e+00   0.0000000e+00   1.0000000e+00   0.0000000e+00   0.0000000e+00   0.0000000e+00   0.0000000e+00   0.0000000e+00   0.0000000e+00   0.0000000e+00   0.0000000e+00   0.0000000e+00   0.0000000e+00   0.0000000e+00   0.0000000e+00             NaN             NaN             NaN             NaN             NaN             NaN             NaN             NaN             NaN             NaN             NaN             NaN             NaN             NaN             NaN             NaN             NaN             NaN             NaN
   1.8081000e+04   1.0000000e+00   3.0000000e+00   5.5000000e+00   0.0000000e+00   0.0000000e+00   0.0000000e+00   0.0000000e+00   0.0000000e+00   0.0000000e+00   0.0000000e+00   0.0000000e+00   0.0000000e+00   0.0000000e+00   0.0000000e+00   0.0000000e+00   0.0000000e+00   0.0000000e+00   1.0000000e+00   0.0000000e+00   0.0000000e+00   0.0000000e+00   2.0000000e+00   0.0000000e+00   0.0000000e+00   0.0000000e+00   0.0000000e+00   0.0000000e+00   0.0000000e+00   0.0000000e+00   0.0000000e+00   0.0000000e+00   0.0000000e+00   0.0000000e+00   0.0000000e+00             NaN             NaN             NaN             NaN             NaN             NaN             NaN             NaN             NaN             NaN             NaN             NaN             NaN             NaN             NaN             NaN             NaN             NaN             NaN
   1.8081000e+04   1.0000000e+00   3.0000000e+00   6.5000000e+00   0.0000000e+00   0.0000000e+00   0.0000000e+00   0.0000000e+00   1.0000000e+00   0.0000000e+00   0.0000000e+00   0.0000000e+00   0.0000000e+00   0.0000000e+00   0.0000000e+00   0.0000000e+00   0.0000000e+00   0.0000000e+00   4.0000000e+00   0.0000000e+00   0.0000000e+00   0.0000000e+00   2.0000000e+00   1.0000000e+00   0.0000000e+00   0.0000000e+00   0.0000000e+00   0.0000000e+00   0.0000000e+00   0.0000000e+00   0.0000000e+00   0.0000000e+00   0.0000000e+00   0.0000000e+00   2.0000000e+00             NaN             NaN             NaN             NaN             NaN             NaN             NaN             NaN             NaN             NaN             NaN             NaN             NaN             NaN             NaN             NaN             NaN             NaN             NaN
   1.8081000e+04   1.0000000e+00   3.0000000e+00   7.5000000e+00   0.0000000e+00   0.0000000e+00   0.0000000e+00   0.0000000e+00   1.0000000e+00   0.0000000e+00   0.0000000e+00   0.0000000e+00   0.0000000e+00   0.0000000e+00   0.0000000e+00   1.0000000e+00   0.0000000e+00   0.0000000e+00   2.0000000e+00   0.0000000e+00   0.0000000e+00   0.0000000e+00   1.0000000e+00   1.0000000e+00   0.0000000e+00   0.0000000e+00   0.0000000e+00   0.0000000e+00   0.0000000e+00   0.0000000e+00   0.0000000e+00   2.0000000e+00   0.0000000e+00   0.0000000e+00   1.0000000e+00             NaN             NaN             NaN             NaN             NaN             NaN             NaN             NaN             NaN             NaN             NaN             NaN             NaN             NaN             NaN             NaN             NaN             NaN             NaN
   1.8081000e+04   1.0000000e+00   3.0000000e+00   8.5000000e+00   0.0000000e+00   0.0000000e+00   0.0000000e+00   0.0000000e+00   1.0000000e+00   0.0000000e+00   0.0000000e+00   0.0000000e+00   0.0000000e+00   0.0000000e+00   0.0000000e+00   1.0000000e+00   0.0000000e+00   0.0000000e+00   2.0000000e+00   0.0000000e+00   0.0000000e+00   0.0000000e+00   2.0000000e+00   3.0000000e+00   0.0000000e+00   0.0000000e+00   0.0000000e+00   0.0000000e+00   0.0000000e+00   0.0000000e+00   0.0000000e+00   1.0000000e+00   0.0000000e+00   0.0000000e+00   2.0000000e+00             NaN             NaN             NaN             NaN             NaN             NaN             NaN             NaN             NaN             NaN             NaN             NaN             NaN             NaN             NaN             NaN             NaN             NaN             NaN
   1.8081000e+04   1.0000000e+00   3.0000000e+00   9.5000000e+00   0.0000000e+00   0.0000000e+00   1.0000000e+00   0.0000000e+00   1.0000000e+00   0.0000000e+00   0.0000000e+00   0.0000000e+00   0.0000000e+00   0.0000000e+00   0.0000000e+00   3.0000000e+00   0.0000000e+00   0.0000000e+00   2.0000000e+00   0.0000000e+00   0.0000000e+00   0.0000000e+00   2.0000000e+00   3.0000000e+00   0.0000000e+00   0.0000000e+00   0.0000000e+00   0.0000000e+00   0.0000000e+00   0.0000000e+00   0.0000000e+00   1.0000000e+00   1.0000000e+00   0.0000000e+00   2.0000000e+00             NaN             NaN             NaN             NaN             NaN             NaN             NaN             NaN             NaN             NaN             NaN             NaN             NaN             NaN             NaN             NaN             NaN             NaN             NaN
   1.8081000e+04   1.0000000e+00   3.0000000e+00   1.0500000e+01   0.0000000e+00   0.0000000e+00   1.0000000e+00   0.0000000e+00   2.0000000e+00   0.0000000e+00   0.0000000e+00   0.0000000e+00   0.0000000e+00   0.0000000e+00   0.0000000e+00   1.0000000e+00   0.0000000e+00   0.0000000e+00   2.0000000e+00   0.0000000e+00   0.0000000e+00   0.0000000e+00   1.0000000e+00   2.0000000e+00   0.0000000e+00   0.0000000e+00   0.0000000e+00   0.0000000e+00   0.0000000e+00   0.0000000e+00   0.0000000e+00   2.0000000e+00   2.0000000e+00   0.0000000e+00   1.0000000e+00             NaN             NaN             NaN             NaN             NaN             NaN             NaN             NaN             NaN             NaN             NaN             NaN             NaN             NaN             NaN             NaN             NaN             NaN             NaN
   1.8081000e+04   1.0000000e+00   3.0000000e+00   1.1500000e+01   0.0000000e+00   0.0000000e+00   2.0000000e+00   0.0000000e+00   2.0000000e+00   0.0000000e+00   0.0000000e+00   0.0000000e+00   0.0000000e+00   0.0000000e+00   0.0000000e+00   1.0000000e+00   0.0000000e+00   0.0000000e+00   1.0000000e+00   0.0000000e+00   0.0000000e+00   0.0000000e+00   1.0000000e+00   3.0000000e+00   0.0000000e+00   0.0000000e+00   0.0000000e+00   0.0000000e+00   0.0000000e+00   0.0000000e+00   0.0000000e+00   1.0000000e+00   2.0000000e+00   0.0000000e+00   2.0000000e+00             NaN             NaN             NaN             NaN             NaN             NaN             NaN             NaN             NaN             NaN             NaN             NaN             NaN             NaN             NaN             NaN             NaN             NaN             NaN
   1.8081000e+04   1.0000000e+00   3.0000000e+00   1.2500000e+01   0.0000000e+00   0.0000000e+00   1.0000000e+00   0.0000000e+00   1.0000000e+00   0.0000000e+00   0.0000000e+00   0.0000000e+00   0.0000000e+00   0.0000000e+00   0.0000000e+00   3.0000000e+00   0.0000000e+00   0.0000000e+00   2.0000000e+00   0.0000000e+00   0.0000000e+00   0.0000000e+00   1.0000000e+00   0.0000000e+00   0.0000000e+00   0.0000000e+00   0.0000000e+00   0.0000000e+00   0.0000000e+00   0.0000000e+00   0.0000000e+00   1.0000000e+00   3.0000000e+00   0.0000000e+00   2.0000000e+00             NaN             NaN             NaN             NaN             NaN             NaN             NaN             NaN             NaN             NaN             NaN             NaN             NaN             NaN             NaN             NaN             NaN             NaN             NaN
   1.8081000e+04   1.0000000e+00   3.0000000e+00   1.3500000e+01   0.0000000e+00   0.0000000e+00   2.0000000e+00   0.0000000e+00   2.0000000e+00   0.0000000e+00   0.0000000e+00   0.0000000e+00   1.0000000e+00   0.0000000e+00   0.0000000e+00   2.0000000e+00   0.0000000e+00   0.0000000e+00   1.0000000e+00   0.0000000e+00   0.0000000e+00   0.0000000e+00   1.0000000e+00   1.0000000e+00   0.0000000e+00   0.0000000e+00   0.0000000e+00   0.0000000e+00   0.0000000e+00   0.0000000e+00   0.0000000e+00   2.0000000e+00   2.0000000e+00   0.0000000e+00   2.0000000e+00             NaN             NaN             NaN             NaN             NaN             NaN             NaN             NaN             NaN             NaN             NaN             NaN             NaN             NaN             NaN             NaN             NaN             NaN             NaN
   1.8081000e+04   1.0000000e+00   3.0000000e+00   1.4500000e+01   0.0000000e+00   0.0000000e+00   2.0000000e+00   0.0000000e+00   1.0000000e+00   0.0000000e+00   0.0000000e+00   0.0000000e+00   2.0000000e+00   0.0000000e+00   0.0000000e+00   0.0000000e+00   0.0000000e+00   0.0000000e+00   1.0000000e+00   0.0000000e+00   0.0000000e+00   0.0000000e+00   1.0000000e+00   0.0000000e+00   0.0000000e+00   1.0000000e+00   0.0000000e+00   0.0000000e+00   0.0000000e+00   0.0000000e+00   0.0000000e+00   1.0000000e+00   1.0000000e+00   0.0000000e+00   1.0000000e+00             NaN             NaN             NaN             NaN             NaN             NaN             NaN             NaN             NaN             NaN             NaN             NaN             NaN             NaN             NaN             NaN             NaN             NaN             NaN
   1.8081000e+04   1.0000000e+00   3.0000000e+00   1.5500000e+01   0.0000000e+00   0.0000000e+00   2.0000000e+00   0.0000000e+00   2.0000000e+00   0.0000000e+00   0.0000000e+00   0.0000000e+00   3.0000000e+00   0.0000000e+00   0.0000000e+00   2.0000000e+00   0.0000000e+00   0.0000000e+00   2.0000000e+00   0.0000000e+00   0.0000000e+00   0.0000000e+00   0.0000000e+00   0.0000000e+00   0.0000000e+00   0.0000000e+00   0.0000000e+00   0.0000000e+00   0.0000000e+00   0.0000000e+00   0.0000000e+00   1.0000000e+00   2.0000000e+00   0.0000000e+00   1.0000000e+00             NaN             NaN             NaN             NaN             NaN             NaN             NaN             NaN             NaN             NaN             NaN             NaN             NaN             NaN             NaN             NaN             NaN             NaN             NaN
   1.8081000e+04   1.0000000e+00   3.0000000e+00   1.6500000e+01   0.0000000e+00   2.0000000e+00   2.0000000e+00   0.0000000e+00   1.0000000e+00   0.0000000e+00   0.0000000e+00   0.0000000e+00   2.0000000e+00   0.0000000e+00   0.0000000e+00   2.0000000e+00   0.0000000e+00   0.0000000e+00   1.0000000e+00   0.0000000e+00   0.0000000e+00   0.0000000e+00   0.0000000e+00   0.0000000e+00   0.0000000e+00   1.0000000e+00   0.0000000e+00   0.0000000e+00   0.0000000e+00   0.0000000e+00   0.0000000e+00   2.0000000e+00   2.0000000e+00   0.0000000e+00   2.0000000e+00             NaN             NaN             NaN             NaN             NaN             NaN             NaN             NaN             NaN             NaN             NaN             NaN             NaN             NaN             NaN             NaN             NaN             NaN             NaN
   1.8081000e+04   1.0000000e+00   3.0000000e+00   1.7500000e+01   0.0000000e+00   0.0000000e+00   2.0000000e+00   0.0000000e+00   2.0000000e+00   0.0000000e+00   0.0000000e+00   0.0000000e+00   2.0000000e+00   0.0000000e+00   0.0000000e+00   3.0000000e+00   0.0000000e+00   0.0000000e+00   1.0000000e+00   0.0000000e+00   0.0000000e+00   0.0000000e+00   0.0000000e+00   0.0000000e+00   0.0000000e+00   2.0000000e+00   0.0000000e+00   0.0000000e+00   0.0000000e+00   0.0000000e+00   0.0000000e+00   1.0000000e+00   0.0000000e+00   0.0000000e+00   1.0000000e+00             NaN             NaN             NaN             NaN             NaN             NaN             NaN             NaN             NaN             NaN             NaN             NaN             NaN             NaN             NaN             NaN             NaN             NaN             NaN
   1.8081000e+04   1.0000000e+00   3.0000000e+00   1.8500000e+01   0.0000000e+00   0.0000000e+00   1.0000000e+00   0.0000000e+00   1.0000000e+00   0.0000000e+00   0.0000000e+00   0.0000000e+00   2.0000000e+00   0.0000000e+00   0.0000000e+00   2.0000000e+00   0.0000000e+00   0.0000000e+00   0.0000000e+00   0.0000000e+00   0.0000000e+00   0.0000000e+00   0.0000000e+00   0.0000000e+00   0.0000000e+00   2.0000000e+00   0.0000000e+00   0.0000000e+00   0.0000000e+00   0.0000000e+00   0.0000000e+00   2.0000000e+00   2.0000000e+00   0.0000000e+00   2.0000000e+00             NaN             NaN             NaN             NaN             NaN             NaN             NaN             NaN             NaN             NaN             NaN             NaN             NaN             NaN             NaN             NaN             NaN             NaN             NaN
   1.8081000e+04   1.0000000e+00   3.0000000e+00   1.9500000e+01   0.0000000e+00   0.0000000e+00   2.0000000e+00   0.0000000e+00   1.0000000e+00   0.0000000e+00   0.0000000e+00   0.0000000e+00   2.0000000e+00   0.0000000e+00   0.0000000e+00   1.0000000e+00   0.0000000e+00   0.0000000e+00   0.0000000e+00   0.0000000e+00   0.0000000e+00   0.0000000e+00   0.0000000e+00   0.0000000e+00   0.0000000e+00   2.0000000e+00   0.0000000e+00   0.0000000e+00   0.0000000e+00   0.0000000e+00   0.0000000e+00   1.0000000e+00   1.0000000e+00   0.0000000e+00   1.0000000e+00             NaN             NaN             NaN             NaN             NaN             NaN             NaN             NaN             NaN             NaN             NaN             NaN             NaN             NaN             NaN             NaN             NaN             NaN             NaN
   1.8081000e+04   1.0000000e+00   3.0000000e+00   2.0500000e+01   0.0000000e+00   0.0000000e+00   2.0000000e+00   0.0000000e+00   1.0000000e+00   0.0000000e+00   0.0000000e+00   0.0000000e+00   1.0000000e+00   0.0000000e+00   0.0000000e+00   2.0000000e+00   0.0000000e+00   0.0000000e+00   0.0000000e+00   0.0000000e+00   0.0000000e+00   0.0000000e+00   0.0000000e+00   0.0000000e+00   0.0000000e+00   1.0000000e+00   0.0000000e+00   0.0000000e+00   0.0000000e+00   0.0000000e+00   0.0000000e+00   2.0000000e+00   2.0000000e+00   0.0000000e+00   1.0000000e+00             NaN             NaN             NaN             NaN             NaN             NaN             NaN             NaN             NaN             NaN             NaN             NaN             NaN             NaN             NaN             NaN             NaN             NaN             NaN
   1.8081000e+04   1.0000000e+00   3.0000000e+00   2.1500000e+01   0.0000000e+00   0.0000000e+00   2.0000000e+00   0.0000000e+00   2.0000000e+00   0.0000000e+00   0.0000000e+00   0.0000000e+00   2.0000000e+00   0.0000000e+00   0.0000000e+00   1.0000000e+00   0.0000000e+00   0.0000000e+00   0.0000000e+00   0.0000000e+00   0.0000000e+00   0.0000000e+00   0.0000000e+00   0.0000000e+00   0.0000000e+00   2.0000000e+00   0.0000000e+00   0.0000000e+00   0.0000000e+00   0.0000000e+00   0.0000000e+00   1.0000000e+00   2.0000000e+00   0.0000000e+00   1.0000000e+00             NaN             NaN             NaN             NaN             NaN             NaN             NaN             NaN             NaN             NaN             NaN             NaN             NaN             NaN             NaN             NaN             NaN             NaN             NaN
   1.8081000e+04   1.0000000e+00   3.0000000e+00   2.2500000e+01   0.0000000e+00   0.0000000e+00   1.0000000e+00   0.0000000e+00   1.0000000e+00   0.0000000e+00   0.0000000e+00   0.0000000e+00   2.0000000e+00   0.0000000e+00   0.0000000e+00   1.0000000e+00   0.0000000e+00   0.0000000e+00   0.0000000e+00   0.0000000e+00   0.0000000e+00   1.0000000e+00   0.0000000e+00   0.0000000e+00   0.0000000e+00   1.0000000e+00   0.0000000e+00   0.0000000e+00   0.0000000e+00   0.0000000e+00   0.0000000e+00   1.0000000e+00   0.0000000e+00   0.0000000e+00   0.0000000e+00             NaN             NaN             NaN             NaN             NaN             NaN             NaN             NaN             NaN             NaN             NaN             NaN             NaN             NaN             NaN             NaN             NaN             NaN             NaN
   1.8081000e+04   1.0000000e+00   3.0000000e+00   2.3500000e+01   0.0000000e+00   0.0000000e+00   2.0000000e+00   0.0000000e+00   1.0000000e+00   0.0000000e+00   0.0000000e+00   0.0000000e+00   1.0000000e+00   0.0000000e+00   0.0000000e+00   0.0000000e+00   0.0000000e+00   0.0000000e+00   0.0000000e+00   0.0000000e+00   0.0000000e+00   2.0000000e+00   0.0000000e+00   0.0000000e+00   0.0000000e+00   2.0000000e+00   0.0000000e+00   0.0000000e+00   0.0000000e+00   0.0000000e+00   0.0000000e+00   1.0000000e+00   3.0000000e+00   0.0000000e+00   0.0000000e+00             NaN             NaN             NaN             NaN             NaN             NaN             NaN             NaN             NaN             NaN             NaN             NaN             NaN             NaN             NaN             NaN             NaN             NaN             NaN
   1.8081000e+04   1.0000000e+00   3.0000000e+00   2.4500000e+01   0.0000000e+00   0.0000000e+00   2.0000000e+00   0.0000000e+00   2.0000000e+00   0.0000000e+00   0.0000000e+00   0.0000000e+00   2.0000000e+00   0.0000000e+00   0.0000000e+00   1.0000000e+00   0.0000000e+00   0.0000000e+00   0.0000000e+00   0.0000000e+00   0.0000000e+00   4.0000000e+00   0.0000000e+00   0.0000000e+00   0.0000000e+00   0.0000000e+00   0.0000000e+00   0.0000000e+00   0.0000000e+00   0.0000000e+00   0.0000000e+00   0.0000000e+00   1.0000000e+00   0.0000000e+00   0.0000000e+00             NaN             NaN             NaN             NaN             NaN             NaN             NaN             NaN             NaN             NaN             NaN             NaN             NaN             NaN             NaN             NaN             NaN             NaN             NaN
   1.8081000e+04   1.0000000e+00   3.0000000e+00   2.5500000e+01   0.0000000e+00   0.0000000e+00   2.0000000e+00   0.0000000e+00   1.0000000e+00   0.0000000e+00   0.0000000e+00   1.0000000e+00   1.0000000e+00   0.0000000e+00   0.0000000e+00   1.0000000e+00   0.0000000e+00   0.0000000e+00   0.0000000e+00   0.0000000e+00   0.0000000e+00   3.0000000e+00   0.0000000e+00   0.0000000e+00   0.0000000e+00   2.0000000e+00   0.0000000e+00   0.0000000e+00   0.0000000e+00   0.0000000e+00   0.0000000e+00   0.0000000e+00   1.0000000e+00   0.0000000e+00   0.0000000e+00             NaN             NaN             NaN             NaN             NaN             NaN             NaN             NaN             NaN             NaN             NaN             NaN             NaN             NaN             NaN             NaN             NaN             NaN             NaN
   1.8081000e+04   1.0000000e+00   3.0000000e+00   2.6500000e+01   0.0000000e+00   0.0000000e+00   1.0000000e+00   0.0000000e+00   0.0000000e+00   0.0000000e+00   0.0000000e+00   1.0000000e+00   2.0000000e+00   0.0000000e+00   0.0000000e+00   0.0000000e+00   0.0000000e+00   0.0000000e+00   0.0000000e+00   0.0000000e+00   0.0000000e+00   2.0000000e+00   0.0000000e+00   0.0000000e+00   0.0000000e+00   2.0000000e+00   0.0000000e+00   0.0000000e+00   0.0000000e+00   0.0000000e+00   0.0000000e+00   0.0000000e+00   2.0000000e+00   0.0000000e+00   1.0000000e+00             NaN             NaN             NaN             NaN             NaN             NaN             NaN             NaN             NaN             NaN             NaN             NaN             NaN             NaN             NaN             NaN             NaN             NaN             NaN
   1.8081000e+04   1.0000000e+00   3.0000000e+00   2.7500000e+01   0.0000000e+00   0.0000000e+00   1.0000000e+00   0.0000000e+00   2.0000000e+00   0.0000000e+00   0.0000000e+00   2.0000000e+00   2.0000000e+00   0.0000000e+00   0.0000000e+00   0.0000000e+00   0.0000000e+00   0.0000000e+00   0.0000000e+00   0.0000000e+00   0.0000000e+00   2.0000000e+00   0.0000000e+00   0.0000000e+00   0.0000000e+00   1.0000000e+00   0.0000000e+00   0.0000000e+00   0.0000000e+00   0.0000000e+00   0.0000000e+00   0.0000000e+00   0.0000000e+00   0.0000000e+00   0.0000000e+00             NaN             NaN             NaN             NaN             NaN             NaN             NaN             NaN             NaN             NaN             NaN             NaN             NaN             NaN             NaN             NaN             NaN             NaN             NaN
   1.8081000e+04   1.0000000e+00   3.0000000e+00   2.8500000e+01   0.0000000e+00   0.0000000e+00   3.0000000e+00   0.0000000e+00   0.0000000e+00   0.0000000e+00   0.0000000e+00   2.0000000e+00   2.0000000e+00   0.0000000e+00   0.0000000e+00   0.0000000e+00   0.0000000e+00   0.0000000e+00   0.0000000e+00   0.0000000e+00   0.0000000e+00   2.0000000e+00   0.0000000e+00   0.0000000e+00   0.0000000e+00   0.0000000e+00   0.0000000e+00   0.0000000e+00   0.0000000e+00   0.0000000e+00   0.0000000e+00   0.0000000e+00   2.0000000e+00   0.0000000e+00   0.0000000e+00             NaN             NaN             NaN             NaN             NaN             NaN             NaN             NaN             NaN             NaN             NaN             NaN             NaN             NaN             NaN             NaN             NaN             NaN             NaN
   1.8081000e+04   1.0000000e+00   3.0000000e+00   2.9500000e+01   0.0000000e+00   0.0000000e+00   1.0000000e+00   0.0000000e+00   2.0000000e+00   0.0000000e+00   0.0000000e+00   2.0000000e+00   2.0000000e+00   0.0000000e+00   0.0000000e+00   0.0000000e+00   0.0000000e+00   0.0000000e+00   0.0000000e+00   0.0000000e+00   0.0000000e+00   1.0000000e+00   0.0000000e+00   0.0000000e+00   0.0000000e+00   0.0000000e+00   0.0000000e+00   0.0000000e+00   0.0000000e+00   0.0000000e+00   0.0000000e+00   0.0000000e+00   0.0000000e+00   0.0000000e+00   0.0000000e+00             NaN             NaN             NaN             NaN             NaN             NaN             NaN             NaN             NaN             NaN             NaN             NaN             NaN             NaN             NaN             NaN             NaN             NaN             NaN
   1.8081000e+04   1.0000000e+00   3.0000000e+00   3.0500000e+01   0.0000000e+00   0.0000000e+00   0.0000000e+00   1.0000000e+00   0.0000000e+00   0.0000000e+00   0.0000000e+00   2.0000000e+00   0.0000000e+00   0.0000000e+00   0.0000000e+00   0.0000000e+00   0.0000000e+00   0.0000000e+00   0.0000000e+00   0.0000000e+00   0.0000000e+00   1.0000000e+00   0.0000000e+00   0.0000000e+00   0.0000000e+00   1.0000000e+00   0.0000000e+00   0.0000000e+00   0.0000000e+00   0.0000000e+00   0.0000000e+00   0.0000000e+00   1.0000000e+00   0.0000000e+00   0.0000000e+00             NaN             NaN             NaN             NaN             NaN             NaN             NaN             NaN             NaN             NaN             NaN             NaN             NaN             NaN             NaN             NaN             NaN             NaN             NaN
   1.8081000e+04   1.0000000e+00   3.0000000e+00   3.1500000e+01   0.0000000e+00   0.0000000e+00   1.0000000e+00   1.0000000e+00   1.0000000e+00   0.0000000e+00   0.0000000e+00   3.0000000e+00   1.0000000e+00   0.0000000e+00   0.0000000e+00   0.0000000e+00   0.0000000e+00   0.0000000e+00   0.0000000e+00   0.0000000e+00   0.0000000e+00   2.0000000e+00   0.0000000e+00   0.0000000e+00   0.0000000e+00   0.0000000e+00   0.0000000e+00   0.0000000e+00   0.0000000e+00   0.0000000e+00   0.0000000e+00   0.0000000e+00   0.0000000e+00   0.0000000e+00   0.0000000e+00             NaN             NaN             NaN             NaN             NaN             NaN             NaN             NaN             NaN             NaN             NaN             NaN             NaN             NaN             NaN             NaN             NaN             NaN             NaN
   1.8081000e+04   1.0000000e+00   3.0000000e+00   3.2500000e+01   0.0000000e+00   0.0000000e+00   2.0000000e+00   3.0000000e+00   0.0000000e+00   0.0000000e+00   0.0000000e+00   1.0000000e+00   1.0000000e+00   0.0000000e+00   0.0000000e+00   0.0000000e+00   0.0000000e+00   0.0000000e+00   0.0000000e+00   0.0000000e+00   0.0000000e+00   1.0000000e+00   0.0000000e+00   0.0000000e+00   0.0000000e+00   0.0000000e+00   0.0000000e+00   0.0000000e+00   0.0000000e+00   0.0000000e+00   0.0000000e+00   0.0000000e+00   1.0000000e+00   0.0000000e+00   0.0000000e+00             NaN             NaN             NaN             NaN             NaN             NaN             NaN             NaN             NaN             NaN             NaN             NaN             NaN             NaN             NaN             NaN             NaN             NaN             NaN
   1.8081000e+04   1.0000000e+00   3.0000000e+00   3.3500000e+01   0.0000000e+00   0.0000000e+00   0.0000000e+00   1.0000000e+00   0.0000000e+00   0.0000000e+00   0.0000000e+00   1.0000000e+00   0.0000000e+00   0.0000000e+00   0.0000000e+00   0.0000000e+00   0.0000000e+00   0.0000000e+00   0.0000000e+00   0.0000000e+00   0.0000000e+00   1.0000000e+00   0.0000000e+00   0.0000000e+00   0.0000000e+00   0.0000000e+00   0.0000000e+00   0.0000000e+00   0.0000000e+00   0.0000000e+00   0.0000000e+00   0.0000000e+00   1.0000000e+00   0.0000000e+00   0.0000000e+00             NaN             NaN             NaN             NaN             NaN             NaN             NaN             NaN             NaN             NaN             NaN             NaN             NaN             NaN             NaN             NaN             NaN             NaN             NaN
   1.8081000e+04   1.0000000e+00   3.0000000e+00   3.4500000e+01   0.0000000e+00   0.0000000e+00   1.0000000e+00   3.0000000e+00   0.0000000e+00   0.0000000e+00   0.0000000e+00   1.0000000e+00   1.0000000e+00   0.0000000e+00   0.0000000e+00   0.0000000e+00   0.0000000e+00   0.0000000e+00   0.0000000e+00   0.0000000e+00   0.0000000e+00   1.0000000e+00   1.0000000e+00   0.0000000e+00   0.0000000e+00   0.0000000e+00   0.0000000e+00   0.0000000e+00   0.0000000e+00   0.0000000e+00   0.0000000e+00   0.0000000e+00   1.0000000e+00   0.0000000e+00   0.0000000e+00             NaN             NaN             NaN             NaN             NaN             NaN             NaN             NaN             NaN             NaN             NaN             NaN             NaN             NaN             NaN             NaN             NaN             NaN             NaN
   1.8081000e+04   1.0000000e+00   3.0000000e+00   3.5500000e+01   0.0000000e+00   0.0000000e+00   0.0000000e+00   1.0000000e+00   0.0000000e+00   0.0000000e+00   0.0000000e+00   2.0000000e+00   0.0000000e+00   0.0000000e+00   0.0000000e+00   0.0000000e+00   0.0000000e+00   0.0000000e+00   0.0000000e+00   0.0000000e+00   0.0000000e+00   1.0000000e+00   2.0000000e+00   0.0000000e+00   0.0000000e+00   0.0000000e+00   0.0000000e+00   0.0000000e+00   0.0000000e+00   0.0000000e+00   0.0000000e+00   0.0000000e+00   0.0000000e+00   0.0000000e+00   0.0000000e+00             NaN             NaN             NaN             NaN             NaN             NaN             NaN             NaN             NaN             NaN             NaN             NaN             NaN             NaN             NaN             NaN             NaN             NaN             NaN
   1.8081000e+04   1.0000000e+00   3.0000000e+00   3.6500000e+01   0.0000000e+00   0.0000000e+00   1.0000000e+00   2.0000000e+00   0.0000000e+00   0.0000000e+00   0.0000000e+00   0.0000000e+00   0.0000000e+00   0.0000000e+00   0.0000000e+00   0.0000000e+00   0.0000000e+00   0.0000000e+00   0.0000000e+00   0.0000000e+00   0.0000000e+00   0.0000000e+00   3.0000000e+00   0.0000000e+00   0.0000000e+00   0.0000000e+00   0.0000000e+00   0.0000000e+00   0.0000000e+00   0.0000000e+00   0.0000000e+00   0.0000000e+00   0.0000000e+00   0.0000000e+00   0.0000000e+00             NaN             NaN             NaN             NaN             NaN             NaN             NaN             NaN             NaN             NaN             NaN             NaN             NaN             NaN             NaN             NaN             NaN             NaN             NaN
   1.8081000e+04   1.0000000e+00   3.0000000e+00   3.7500000e+01   0.0000000e+00   0.0000000e+00   0.0000000e+00   2.0000000e+00   0.0000000e+00   0.0000000e+00   0.0000000e+00   1.0000000e+00   2.0000000e+00   0.0000000e+00   0.0000000e+00   0.0000000e+00   0.0000000e+00   0.0000000e+00   0.0000000e+00   0.0000000e+00   0.0000000e+00   1.0000000e+00   1.0000000e+00   0.0000000e+00   0.0000000e+00   0.0000000e+00   0.0000000e+00   0.0000000e+00   0.0000000e+00   1.0000000e+00   0.0000000e+00   0.0000000e+00   0.0000000e+00   0.0000000e+00   0.0000000e+00             NaN             NaN             NaN             NaN             NaN             NaN             NaN             NaN             NaN             NaN             NaN             NaN             NaN             NaN             NaN             NaN             NaN             NaN             NaN
   1.8081000e+04   1.0000000e+00   3.0000000e+00   3.8500000e+01   0.0000000e+00   1.0000000e+00   0.0000000e+00   1.0000000e+00   0.0000000e+00   0.0000000e+00   0.0000000e+00   1.0000000e+00   0.0000000e+00   0.0000000e+00   0.0000000e+00   0.0000000e+00   0.0000000e+00   0.0000000e+00   0.0000000e+00   0.0000000e+00   0.0000000e+00   0.0000000e+00   1.0000000e+00   0.0000000e+00   0.0000000e+00   0.0000000e+00   0.0000000e+00   0.0000000e+00   0.0000000e+00   1.0000000e+00   0.0000000e+00   0.0000000e+00   0.0000000e+00   0.0000000e+00   0.0000000e+00             NaN             NaN             NaN             NaN             NaN             NaN             NaN             NaN             NaN             NaN             NaN             NaN             NaN             NaN             NaN             NaN             NaN             NaN             NaN
   1.8081000e+04   1.0000000e+00   3.0000000e+00   3.9500000e+01   0.0000000e+00   0.0000000e+00   0.0000000e+00   1.0000000e+00   0.0000000e+00   0.0000000e+00   0.0000000e+00   1.0000000e+00   0.0000000e+00   0.0000000e+00   0.0000000e+00   0.0000000e+00   0.0000000e+00   0.0000000e+00   0.0000000e+00   0.0000000e+00   0.0000000e+00   0.0000000e+00   3.0000000e+00   0.0000000e+00   0.0000000e+00   0.0000000e+00   0.0000000e+00   0.0000000e+00   0.0000000e+00   3.0000000e+00   0.0000000e+00   0.0000000e+00   1.0000000e+00   0.0000000e+00   0.0000000e+00             NaN             NaN             NaN             NaN             NaN             NaN             NaN             NaN             NaN             NaN             NaN             NaN             NaN             NaN             NaN             NaN             NaN             NaN             NaN
   1.8081000e+04   1.0000000e+00   3.0000000e+00   4.0500000e+01   0.0000000e+00   0.0000000e+00   0.0000000e+00   1.0000000e+00   0.0000000e+00   0.0000000e+00   0.0000000e+00   1.0000000e+00   0.0000000e+00   0.0000000e+00   0.0000000e+00   0.0000000e+00   0.0000000e+00   0.0000000e+00   0.0000000e+00   0.0000000e+00   0.0000000e+00   0.0000000e+00   2.0000000e+00   0.0000000e+00   0.0000000e+00   0.0000000e+00   0.0000000e+00   0.0000000e+00   0.0000000e+00   3.0000000e+00   0.0000000e+00   0.0000000e+00   0.0000000e+00   0.0000000e+00   0.0000000e+00             NaN             NaN             NaN             NaN             NaN             NaN             NaN             NaN             NaN             NaN             NaN             NaN             NaN             NaN             NaN             NaN             NaN             NaN             NaN
   1.8081000e+04   1.0000000e+00   3.0000000e+00   4.1500000e+01   0.0000000e+00   0.0000000e+00   1.0000000e+00   2.0000000e+00   0.0000000e+00   0.0000000e+00   0.0000000e+00   1.0000000e+00   0.0000000e+00   0.0000000e+00   0.0000000e+00   0.0000000e+00   0.0000000e+00   0.0000000e+00   0.0000000e+00   0.0000000e+00   0.0000000e+00   0.0000000e+00   0.0000000e+00   0.0000000e+00   0.0000000e+00   0.0000000e+00   2.0000000e+00   0.0000000e+00   0.0000000e+00   3.0000000e+00   0.0000000e+00   0.0000000e+00   0.0000000e+00   0.0000000e+00   0.0000000e+00             NaN             NaN             NaN             NaN             NaN             NaN             NaN             NaN             NaN             NaN             NaN             NaN             NaN             NaN             NaN             NaN             NaN             NaN             NaN
   1.8081000e+04   1.0000000e+00   3.0000000e+00   4.2500000e+01   0.0000000e+00   0.0000000e+00   0.0000000e+00   0.0000000e+00   0.0000000e+00   0.0000000e+00   0.0000000e+00   0.0000000e+00   0.0000000e+00   0.0000000e+00   0.0000000e+00   0.0000000e+00   0.0000000e+00   0.0000000e+00   0.0000000e+00   0.0000000e+00   0.0000000e+00   1.0000000e+00   1.0000000e+00   0.0000000e+00   0.0000000e+00   0.0000000e+00   2.0000000e+00   0.0000000e+00   0.0000000e+00   2.0000000e+00   0.0000000e+00   0.0000000e+00   0.0000000e+00   0.0000000e+00   0.0000000e+00             NaN             NaN             NaN             NaN             NaN             NaN             NaN             NaN             NaN             NaN             NaN             NaN             NaN             NaN             NaN             NaN             NaN             NaN             NaN
   1.8081000e+04   1.0000000e+00   3.0000000e+00   4.3500000e+01   0.0000000e+00   0.0000000e+00   0.0000000e+00   0.0000000e+00   0.0000000e+00   0.0000000e+00   0.0000000e+00   0.0000000e+00   0.0000000e+00   0.0000000e+00   0.0000000e+00   0.0000000e+00   0.0000000e+00   0.0000000e+00   0.0000000e+00   0.0000000e+00   0.0000000e+00   0.0000000e+00   3.0000000e+00   0.0000000e+00   0.0000000e+00   0.0000000e+00   3.0000000e+00   0.0000000e+00   0.0000000e+00   2.0000000e+00   0.0000000e+00   0.0000000e+00   0.0000000e+00   0.0000000e+00   0.0000000e+00             NaN             NaN             NaN             NaN             NaN             NaN             NaN             NaN             NaN             NaN             NaN             NaN             NaN             NaN             NaN             NaN             NaN             NaN             NaN
   1.8081000e+04   1.0000000e+00   3.0000000e+00   4.4500000e+01   0.0000000e+00   0.0000000e+00   0.0000000e+00   1.0000000e+00   0.0000000e+00   0.0000000e+00   0.0000000e+00   0.0000000e+00   0.0000000e+00   0.0000000e+00   0.0000000e+00   0.0000000e+00   0.0000000e+00   0.0000000e+00   0.0000000e+00   0.0000000e+00   0.0000000e+00   0.0000000e+00   0.0000000e+00   0.0000000e+00   0.0000000e+00   0.0000000e+00   1.0000000e+00   0.0000000e+00   0.0000000e+00   3.0000000e+00   0.0000000e+00   0.0000000e+00   0.0000000e+00   0.0000000e+00   0.0000000e+00             NaN             NaN             NaN             NaN             NaN             NaN             NaN             NaN             NaN             NaN             NaN             NaN             NaN             NaN             NaN             NaN             NaN             NaN             NaN
   1.8081000e+04   1.0000000e+00   3.0000000e+00   4.5500000e+01   1.0000000e+00   0.0000000e+00   0.0000000e+00   1.0000000e+00   0.0000000e+00   0.0000000e+00   0.0000000e+00   1.0000000e+00   0.0000000e+00   0.0000000e+00   0.0000000e+00   0.0000000e+00   0.0000000e+00   0.0000000e+00   0.0000000e+00   0.0000000e+00   0.0000000e+00   0.0000000e+00   0.0000000e+00   0.0000000e+00   0.0000000e+00   0.0000000e+00   1.0000000e+00   0.0000000e+00   0.0000000e+00   2.0000000e+00   0.0000000e+00   0.0000000e+00   1.0000000e+00   0.0000000e+00   0.0000000e+00             NaN             NaN             NaN             NaN             NaN             NaN             NaN             NaN             NaN             NaN             NaN             NaN             NaN             NaN             NaN             NaN             NaN             NaN             NaN
   1.8081000e+04   1.0000000e+00   3.0000000e+00   4.6500000e+01   1.0000000e+00   0.0000000e+00   0.0000000e+00   1.0000000e+00   0.0000000e+00   0.0000000e+00   0.0000000e+00   0.0000000e+00   0.0000000e+00   0.0000000e+00   0.0000000e+00   0.0000000e+00   0.0000000e+00   0.0000000e+00   0.0000000e+00   0.0000000e+00   0.0000000e+00   0.0000000e+00   0.0000000e+00   0.0000000e+00   0.0000000e+00   0.0000000e+00   1.0000000e+00   0.0000000e+00   0.0000000e+00   1.0000000e+00   0.0000000e+00   0.0000000e+00   0.0000000e+00   0.0000000e+00   0.0000000e+00             NaN             NaN             NaN             NaN             NaN             NaN             NaN             NaN             NaN             NaN             NaN             NaN             NaN             NaN             NaN             NaN             NaN             NaN             NaN
   1.8081000e+04   1.0000000e+00   3.0000000e+00   4.7500000e+01   2.0000000e+00   0.0000000e+00   0.0000000e+00   1.0000000e+00   0.0000000e+00   0.0000000e+00   0.0000000e+00   0.0000000e+00   0.0000000e+00   1.0000000e+00   0.0000000e+00   0.0000000e+00   0.0000000e+00   0.0000000e+00   0.0000000e+00   0.0000000e+00   0.0000000e+00   0.0000000e+00   1.0000000e+00   0.0000000e+00   0.0000000e+00   0.0000000e+00   1.0000000e+00   0.0000000e+00   0.0000000e+00   2.0000000e+00   0.0000000e+00   0.0000000e+00   0.0000000e+00   0.0000000e+00   0.0000000e+00             NaN             NaN             NaN             NaN             NaN             NaN             NaN             NaN             NaN             NaN             NaN             NaN             NaN             NaN             NaN             NaN             NaN             NaN             NaN
   1.8081000e+04   2.0000000e+00   1.0000000e+00  -7.5000000e+00   0.0000000e+00   0.0000000e+00   0.0000000e+00   0.0000000e+00   0.0000000e+00   0.0000000e+00   0.0000000e+00   0.0000000e+00   0.0000000e+00   0.0000000e+00   0.0000000e+00   0.0000000e+00   0.0000000e+00   0.0000000e+00   0.0000000e+00   0.0000000e+00   0.0000000e+00   0.0000000e+00   0.0000000e+00   0.0000000e+00   0.0000000e+00   0.0000000e+00   0.0000000e+00   0.0000000e+00   0.0000000e+00   0.0000000e+00   0.0000000e+00   0.0000000e+00   0.0000000e+00   0.0000000e+00   0.0000000e+00   0.0000000e+00   0.0000000e+00   0.0000000e+00   0.0000000e+00   0.0000000e+00   0.0000000e+00   0.0000000e+00   0.0000000e+00             NaN             NaN             NaN             NaN             NaN             NaN             NaN             NaN             NaN             NaN             NaN
   1.8081000e+04   2.0000000e+00   1.0000000e+00  -6.5000000e+00   0.0000000e+00   0.0000000e+00   0.0000000e+00   0.0000000e+00   0.0000000e+00   0.0000000e+00   0.0000000e+00   0.0000000e+00   0.0000000e+00   0.0000000e+00   0.0000000e+00   0.0000000e+00   0.0000000e+00   0.0000000e+00   0.0000000e+00   0.0000000e+00   0.0000000e+00   0.0000000e+00   0.0000000e+00   0.0000000e+00   0.0000000e+00   0.0000000e+00   0.0000000e+00   0.0000000e+00   0.0000000e+00   0.0000000e+00   0.0000000e+00   0.0000000e+00   0.0000000e+00   0.0000000e+00   0.0000000e+00   0.0000000e+00   0.0000000e+00   0.0000000e+00   0.0000000e+00   0.0000000e+00   0.0000000e+00   0.0000000e+00   0.0000000e+00             NaN             NaN             NaN             NaN             NaN             NaN             NaN             NaN             NaN             NaN             NaN
   1.8081000e+04   2.0000000e+00   1.0000000e+00  -5.5000000e+00   0.0000000e+00   0.0000000e+00   0.0000000e+00   0.0000000e+00   0.0000000e+00   0.0000000e+00   0.0000000e+00   0.0000000e+00   0.0000000e+00   0.0000000e+00   0.0000000e+00   0.0000000e+00   0.0000000e+00   0.0000000e+00   0.0000000e+00   0.0000000e+00   0.0000000e+00   0.0000000e+00   0.0000000e+00   0.0000000e+00   0.0000000e+00   0.0000000e+00   0.0000000e+00   0.0000000e+00   0.0000000e+00   0.0000000e+00   0.0000000e+00   0.0000000e+00   0.0000000e+00   0.0000000e+00   0.0000000e+00   0.0000000e+00   0.0000000e+00   0.0000000e+00   0.0000000e+00   0.0000000e+00   0.0000000e+00   0.0000000e+00   0.0000000e+00             NaN             NaN             NaN             NaN             NaN             NaN             NaN             NaN             NaN             NaN             NaN
   1.8081000e+04   2.0000000e+00   1.0000000e+00  -4.5000000e+00   0.0000000e+00   0.0000000e+00   0.0000000e+00   0.0000000e+00   0.0000000e+00   0.0000000e+00   0.0000000e+00   0.0000000e+00   0.0000000e+00   0.0000000e+00   0.0000000e+00   0.0000000e+00   0.0000000e+00   0.0000000e+00   0.0000000e+00   0.0000000e+00   0.0000000e+00   0.0000000e+00   0.0000000e+00   0.0000000e+00   0.0000000e+00   0.0000000e+00   0.0000000e+00   0.0000000e+00   0.0000000e+00   0.0000000e+00   0.0000000e+00   0.0000000e+00   0.0000000e+00   0.0000000e+00   0.0000000e+00   0.0000000e+00   0.0000000e+00   0.0000000e+00   0.0000000e+00   0.0000000e+00   0.0000000e+00   0.0000000e+00   0.0000000e+00             NaN             NaN             NaN             NaN             NaN             NaN             NaN             NaN             NaN             NaN             NaN
   1.8081000e+04   2.0000000e+00   1.0000000e+00  -3.5000000e+00   0.0000000e+00   0.0000000e+00   0.0000000e+00   0.0000000e+00   0.0000000e+00   0.0000000e+00   0.0000000e+00   0.0000000e+00   0.0000000e+00   0.0000000e+00   0.0000000e+00   0.0000000e+00   0.0000000e+00   0.0000000e+00   0.0000000e+00   0.0000000e+00   0.0000000e+00   0.0000000e+00   0.0000000e+00   0.0000000e+00   0.0000000e+00   0.0000000e+00   0.0000000e+00   0.0000000e+00   0.0000000e+00   0.0000000e+00   0.0000000e+00   0.0000000e+00   0.0000000e+00   0.0000000e+00   0.0000000e+00   0.0000000e+00   0.0000000e+00   0.0000000e+00   0.0000000e+00   0.0000000e+00   0.0000000e+00   0.0000000e+00   0.0000000e+00             NaN             NaN             NaN             NaN             NaN             NaN             NaN             NaN             NaN             NaN             NaN
   1.8081000e+04   2.0000000e+00   1.0000000e+00  -2.5000000e+00   0.0000000e+00   0.0000000e+00   0.0000000e+00   0.0000000e+00   0.0000000e+00   0.0000000e+00   0.0000000e+00   0.0000000e+00   0.0000000e+00   0.0000000e+00   0.0000000e+00   0.0000000e+00   0.0000000e+00   0.0000000e+00   0.0000000e+00   0.0000000e+00   0.0000000e+00   0.0000000e+00   0.0000000e+00   0.0000000e+00   0.0000000e+00   0.0000000e+00   0.0000000e+00   0.0000000e+00   0.0000000e+00   0.0000000e+00   0.0000000e+00   0.0000000e+00   0.0000000e+00   0.0000000e+00   0.0000000e+00   0.0000000e+00   0.0000000e+00   0.0000000e+00   0.0000000e+00   0.0000000e+00   0.0000000e+00   0.0000000e+00   0.0000000e+00             NaN             NaN             NaN             NaN             NaN             NaN             NaN             NaN             NaN             NaN             NaN
   1.8081000e+04   2.0000000e+00   1.0000000e+00  -1.5000000e+00   0.0000000e+00   0.0000000e+00   0.0000000e+00   0.0000000e+00   0.0000000e+00   0.0000000e+00   0.0000000e+00   0.0000000e+00   0.0000000e+00   0.0000000e+00   0.0000000e+00   0.0000000e+00   0.0000000e+00   0.0000000e+00   0.0000000e+00   0.0000000e+00   0.0000000e+00   0.0000000e+00   0.0000000e+00   0.0000000e+00   0.0000000e+00   0.0000000e+00   0.0000000e+00   0.0000000e+00   0.0000000e+00   0.0000000e+00   0.0000000e+00   0.0000000e+00   0.0000000e+00   0.0000000e+00   0.0000000e+00   0.0000000e+00   0.0000000e+00   0.0000000e+00   0.0000000e+00   0.0000000e+00   0.0000000e+00   0.0000000e+00   0.0000000e+00             NaN             NaN             NaN             NaN             NaN             NaN             NaN             NaN             NaN             NaN             NaN
   1.8081000e+04   2.0000000e+00   1.0000000e+00  -5.0000000e-01   0.0000000e+00   0.0000000e+00   0.0000000e+00   0.0000000e+00   0.0000000e+00   0.0000000e+00   0.0000000e+00   0.0000000e+00   0.0000000e+00   0.0000000e+00   0.0000000e+00   0.0000000e+00   0.0000000e+00   0.0000000e+00   0.0000000e+00   0.0000000e+00   0.0000000e+00   0.0000000e+00   0.0000000e+00   0.0000000e+00   0.0000000e+00   0.0000000e+00   0.0000000e+00   0.0000000e+00   0.0000000e+00   0.0000000e+00   0.0000000e+00   0.0000000e+00   0.0000000e+00   0.0000000e+00   0.0000000e+00   0.0000000e+00   0.0000000e+00   0.0000000e+00   0.0000000e+00   0.0000000e+00   0.0000000e+00   0.0000000e+00   0.0000000e+00             NaN             NaN             NaN             NaN             NaN             NaN             NaN             NaN             NaN             NaN             NaN
   1.8081000e+04   2.0000000e+00   1.0000000e+00   5.0000000e-01   0.0000000e+00   0.0000000e+00   0.0000000e+00   0.0000000e+00   0.0000000e+00   0.0000000e+00   0.0000000e+00   0.0000000e+00   0.0000000e+00   0.0000000e+00   0.0000000e+00   0.0000000e+00   0.0000000e+00   0.0000000e+00   0.0000000e+00   0.0000000e+00   0.0000000e+00   0.0000000e+00   0.0000000e+00   0.0000000e+00   0.0000000e+00   0.0000000e+00   0.0000000e+00   0.0000000e+00   0.0000000e+00   0.0000000e+00   0.0000000e+00   0.0000000e+00   0.0000000e+00   0.0000000e+00   0.0000000e+00   0.0000000e+00   0.0000000e+00   0.0000000e+00   0.0000000e+00   0.0000000e+00   0.0000000e+00   0.0000000e+00   0.0000000e+00             NaN             NaN             NaN             NaN             NaN             NaN             NaN             NaN             NaN             NaN             NaN
   1.8081000e+04   2.0000000e+00   1.0000000e+00   1.5000000e+00   0.0000000e+00   0.0000000e+00   0.0000000e+00   0.0000000e+00   0.0000000e+00   0.0000000e+00   0.0000000e+00   0.0000000e+00   0.0000000e+00   0.0000000e+00   0.0000000e+00   0.0000000e+00   0.0000000e+00   0.0000000e+00   0.0000000e+00   0.0000000e+00   0.0000000e+00   0.0000000e+00   0.0000000e+00   0.0000000e+00   0.0000000e+00   0.0000000e+00   0.0000000e+00   0.0000000e+00   0.0000000e+00   0.0000000e+00   0.0000000e+00   0.0000000e+00   0.0000000e+00   0.0000000e+00   0.0000000e+00   0.0000000e+00   0.0000000e+00   0.0000000e+00   0.0000000e+00   0.0000000e+00   0.0000000e+00   0.0000000e+00   0.0000000e+00             NaN             NaN             NaN             NaN             NaN             NaN             NaN             NaN             NaN             NaN             NaN
   1.8081000e+04   2.0000000e+00   1.0000000e+00   2.5000000e+00   0.0000000e+00   0.0000000e+00   0.0000000e+00   0.0000000e+00   0.0000000e+00   0.0000000e+00   0.0000000e+00   0.0000000e+00   0.0000000e+00   0.0000000e+00   0.0000000e+00   0.0000000e+00   0.0000000e+00   0.0000000e+00   1.0000000e+00   0.0000000e+00   0.0000000e+00   0.0000000e+00   0.0000000e+00   0.0000000e+00   0.0000000e+00   0.0000000e+00   0.0000000e+00   0.0000000e+00   0.0000000e+00   0.0000000e+00   0.0000000e+00   0.0000000e+00   0.0000000e+00   0.0000000e+00   0.0000000e+00   0.0000000e+00   0.0000000e+00   0.0000000e+00   0.0000000e+00   0.0000000e+00   0.0000000e+00   0.0000000e+00   0.0000000e+00             NaN             NaN             NaN             NaN             NaN             NaN             NaN             NaN             NaN             NaN             NaN
   1.8081000e+04   2.0000000e+00   1.0000000e+00   3.5000000e+00   3.0000000e+00   0.0000000e+00   0.0000000e+00   0.0000000e+00   0.0000000e+00   0.0000000e+00   0.0000000e+00   0.0000000e+00   0.0000000e+00   0.0000000e+00   0.0000000e+00   0.0000000e+00   0.0000000e+00   0.0000000e+00   1.0000000e+00   0.0000000e+00   0.0000000e+00   0.0000000e+00   0.0000000e+00   0.0000000e+00   0.0000000e+00   0.0000000e+00   0.0000000e+00   0.0000000e+00   0.0000000e+00   0.0000000e+00   0.0000000e+00   0.0000000e+00   0.0000000e+00   0.0000000e+00   0.0000000e+00   0.0000000e+00   0.0000000e+00   0.0000000e+00   0.0000000e+00   0.0000000e+00   0.0000000e+00   0.0000000e+00   0.0000000e+00             NaN             NaN             NaN             NaN             NaN             NaN             NaN             NaN             NaN             NaN             NaN
   1.8081000e+04   2.0000000e+00   1.0000000e+00   4.5000000e+00   3.0000000e+00   0.0000000e+00   2.0000000e+00   0.0000000e+00   0.0000000e+00   0.0000000e+00   0.0000000e+00   0.0000000e+00   0.0000000e+00   2.0000000e+00   0.0000000e+00   0.0000000e+00   0.0000000e+00   0.0000000e+00   1.0000000e+00   0.0000000e+00   0.0000000e+00   0.0000000e+00   0.0000000e+00   0.0000000e+00   0.0000000e+00   0.0000000e+00   0.0000000e+00   0.0000000e+00   0.0000000e+00   0.0000000e+00   0.0000000e+00   0.0000000e+00   0.0000000e+00   0.0000000e+00   0.0000000e+00   0.0000000e+00   0.0000000e+00   0.0000000e+00   0.0000000e+00   0.0000000e+00   0.0000000e+00   0.0000000e+00   0.0000000e+00             NaN             NaN             NaN             NaN             NaN             NaN             NaN             NaN             NaN             NaN             NaN
   1.8081000e+04   2.0000000e+00   1.0000000e+00   5.5000000e+00   2.0000000e+00   0.0000000e+00   2.0000000e+00   0.0000000e+00   0.0000000e+00   0.0000000e+00   0.0000000e+00   0.0000000e+00   0.0000000e+00   2.0000000e+00   0.0000000e+00   0.0000000e+00   0.0000000e+00   0.0000000e+00   2.0000000e+00   0.0000000e+00   0.0000000e+00   0.0000000e+00   0.0000000e+00   0.0000000e+00   0.0000000e+00   0.0000000e+00   0.0000000e+00   0.0000000e+00   0.0000000e+00   0.0000000e+00   0.0000000e+00   0.0000000e+00   0.0000000e+00   0.0000000e+00   0.0000000e+00   0.0000000e+00   0.0000000e+00   0.0000000e+00   0.0000000e+00   0.0000000e+00   0.0000000e+00   1.0000000e+00   0.0000000e+00             NaN             NaN             NaN             NaN             NaN             NaN             NaN             NaN             NaN             NaN             NaN
   1.8081000e+04   2.0000000e+00   1.0000000e+00   6.5000000e+00   2.0000000e+00   0.0000000e+00   3.0000000e+00   0.0000000e+00   0.0000000e+00   0.0000000e+00   0.0000000e+00   0.0000000e+00   0.0000000e+00   2.0000000e+00   0.0000000e+00   0.0000000e+00   0.0000000e+00   0.0000000e+00   1.0000000e+00   0.0000000e+00   0.0000000e+00   0.0000000e+00   0.0000000e+00   0.0000000e+00   0.0000000e+00   0.0000000e+00   0.0000000e+00   0.0000000e+00   0.0000000e+00   0.0000000e+00   0.0000000e+00   0.0000000e+00   0.0000000e+00   0.0000000e+00   2.0000000e+00   0.0000000e+00   0.0000000e+00   0.0000000e+00   0.0000000e+00   3.0000000e+00   0.0000000e+00   2.0000000e+00   0.0000000e+00             NaN             NaN             NaN             NaN             NaN             NaN             NaN             NaN             NaN             NaN             NaN
   1.8081000e+04   2.0000000e+00   1.0000000e+00   7.5000000e+00   2.0000000e+00   0.0000000e+00   1.0000000e+00   0.0000000e+00   0.0000000e+00   0.0000000e+00   0.0000000e+00   0.0000000e+00   0.0000000e+00   3.0000000e+00   0.0000000e+00   0.0000000e+00   0.0000000e+00   0.0000000e+00   0.0000000e+00   0.0000000e+00   0.0000000e+00   0.0000000e+00   0.0000000e+00   0.0000000e+00   0.0000000e+00   0.0000000e+00   0.0000000e+00   1.0000000e+00   0.0000000e+00   0.0000000e+00   0.0000000e+00   0.0000000e+00   0.0000000e+00   0.0000000e+00   2.0000000e+00   0.0000000e+00   0.0000000e+00   0.0000000e+00   2.0000000e+00   2.0000000e+00   0.0000000e+00   2.0000000e+00   0.0000000e+00             NaN             NaN             NaN             NaN             NaN             NaN             NaN             NaN             NaN             NaN             NaN
   1.8081000e+04   2.0000000e+00   1.0000000e+00   8.5000000e+00   2.0000000e+00   0.0000000e+00   2.0000000e+00   0.0000000e+00   0.0000000e+00   0.0000000e+00   0.0000000e+00   0.0000000e+00   0.0000000e+00   3.0000000e+00   0.0000000e+00   0.0000000e+00   0.0000000e+00   0.0000000e+00   2.0000000e+00   0.0000000e+00   0.0000000e+00   0.0000000e+00   0.0000000e+00   0.0000000e+00   0.0000000e+00   0.0000000e+00   0.0000000e+00   3.0000000e+00   0.0000000e+00   0.0000000e+00   0.0000000e+00   0.0000000e+00   0.0000000e+00   0.0000000e+00   1.0000000e+00   0.0000000e+00   0.0000000e+00   0.0000000e+00   2.0000000e+00   2.0000000e+00   0.0000000e+00   1.0000000e+00   0.0000000e+00             NaN             NaN             NaN             NaN             NaN             NaN             NaN             NaN             NaN             NaN             NaN
   1.8081000e+04   2.0000000e+00   1.0000000e+00   9.5000000e+00   1.0000000e+00   2.0000000e+00   2.0000000e+00   0.0000000e+00   0.0000000e+00   0.0000000e+00   0.0000000e+00   0.0000000e+00   0.0000000e+00   2.0000000e+00   0.0000000e+00   0.0000000e+00   0.0000000e+00   0.0000000e+00   0.0000000e+00   0.0000000e+00   0.0000000e+00   0.0000000e+00   0.0000000e+00   0.0000000e+00   0.0000000e+00   0.0000000e+00   0.0000000e+00   2.0000000e+00   0.0000000e+00   0.0000000e+00   0.0000000e+00   0.0000000e+00   0.0000000e+00   0.0000000e+00   1.0000000e+00   0.0000000e+00   0.0000000e+00   0.0000000e+00   0.0000000e+00   1.0000000e+00   0.0000000e+00   2.0000000e+00   0.0000000e+00             NaN             NaN             NaN             NaN             NaN             NaN             NaN             NaN             NaN             NaN             NaN
   1.8081000e+04   2.0000000e+00   1.0000000e+00   1.0500000e+01   2.0000000e+00   3.0000000e+00   2.0000000e+00   0.0000000e+00   0.0000000e+00   0.0000000e+00   0.0000000e+00   0.0000000e+00   0.0000000e+00   1.0000000e+00   0.0000000e+00   0.0000000e+00   0.0000000e+00   0.0000000e+00   0.0000000e+00   1.0000000e+00   0.0000000e+00   0.0000000e+00   0.0000000e+00   0.0000000e+00   0.0000000e+00   0.0000000e+00   0.0000000e+00   2.0000000e+00   0.0000000e+00   0.0000000e+00   0.0000000e+00   0.0000000e+00   0.0000000e+00   0.0000000e+00   3.0000000e+00   0.0000000e+00   0.0000000e+00   0.0000000e+00   2.0000000e+00   2.0000000e+00   0.0000000e+00   2.0000000e+00   0.0000000e+00             NaN             NaN             NaN             NaN             NaN             NaN             NaN             NaN             NaN             NaN             NaN
   1.8081000e+04   2.0000000e+00   1.0000000e+00   1.1500000e+01   1.0000000e+00   2.0000000e+00   2.0000000e+00   0.0000000e+00   1.0000000e+00   0.0000000e+00   0.0000000e+00   0.0000000e+00   0.0000000e+00   2.0000000e+00   0.0000000e+00   0.0000000e+00   0.0000000e+00   0.0000000e+00   1.0000000e+00   3.0000000e+00   0.0000000e+00   0.0000000e+00   0.0000000e+00   0.0000000e+00   0.0000000e+00   0.0000000e+00   0.0000000e+00   1.0000000e+00   0.0000000e+00   0.0000000e+00   0.0000000e+00   0.0000000e+00   0.0000000e+00   0.0000000e+00   0.0000000e+00   0.0000000e+00   0.0000000e+00   0.0000000e+00   1.0000000e+00   2.0000000e+00   0.0000000e+00   0.0000000e+00   0.0000000e+00             NaN             NaN             NaN             NaN             NaN             NaN             NaN             NaN             NaN             NaN             NaN
   1.8081000e+04   2.0000000e+00   1.0000000e+00   1.2500000e+01   2.0000000e+00   2.0000000e+00   1.0000000e+00   0.0000000e+00   2.0000000e+00   0.0000000e+00   0.0000000e+00   0.0000000e+00   0.0000000e+00   2.0000000e+00   0.0000000e+00   0.0000000e+00   0.0000000e+00   0.0000000e+00   0.0000000e+00   2.0000000e+00   0.0000000e+00   0.0000000e+00   0.0000000e+00   0.0000000e+00   0.0000000e+00   0.0000000e+00   0.0000000e+00   1.0000000e+00   0.0000000e+00   0.0000000e+00   0.0000000e+00   0.0000000e+00   0.0000000e+00   0.0000000e+00   0.0000000e+00   0.0000000e+00   0.0000000e+00   0.0000000e+00   2.0000000e+00   2.0000000e+00   0.0000000e+00   0.0000000e+00   0.0000000e+00             NaN             NaN             NaN             NaN             NaN             NaN             NaN             NaN             NaN             NaN             NaN
   1.8081000e+04   2.0000000e+00   1.0000000e+00   1.3500000e+01   2.0000000e+00   1.0000000e+00   1.0000000e+00   0.0000000e+00   2.0000000e+00   0.0000000e+00   0.0000000e+00   0.0000000e+00   0.0000000e+00   1.0000000e+00   0.0000000e+00   0.0000000e+00   1.0000000e+00   0.0000000e+00   0.0000000e+00   2.0000000e+00   0.0000000e+00   0.0000000e+00   0.0000000e+00   0.0000000e+00   0.0000000e+00   0.0000000e+00   0.0000000e+00   0.0000000e+00   0.0000000e+00   0.0000000e+00   0.0000000e+00   0.0000000e+00   0.0000000e+00   0.0000000e+00   0.0000000e+00   0.0000000e+00   0.0000000e+00   0.0000000e+00   0.0000000e+00   1.0000000e+00   0.0000000e+00   0.0000000e+00   0.0000000e+00             NaN             NaN             NaN             NaN             NaN             NaN             NaN             NaN             NaN             NaN             NaN
   1.8081000e+04   2.0000000e+00   1.0000000e+00   1.4500000e+01   0.0000000e+00   1.0000000e+00   2.0000000e+00   1.0000000e+00   3.0000000e+00   0.0000000e+00   0.0000000e+00   0.0000000e+00   0.0000000e+00   1.0000000e+00   0.0000000e+00   0.0000000e+00   3.0000000e+00   0.0000000e+00   1.0000000e+00   2.0000000e+00   0.0000000e+00   0.0000000e+00   0.0000000e+00   0.0000000e+00   0.0000000e+00   0.0000000e+00   0.0000000e+00   0.0000000e+00   0.0000000e+00   0.0000000e+00   0.0000000e+00   0.0000000e+00   0.0000000e+00   1.0000000e+00   0.0000000e+00   0.0000000e+00   0.0000000e+00   0.0000000e+00   2.0000000e+00   2.0000000e+00   0.0000000e+00   0.0000000e+00   0.0000000e+00             NaN             NaN             NaN             NaN             NaN             NaN             NaN             NaN             NaN             NaN             NaN
   1.8081000e+04   2.0000000e+00   1.0000000e+00   1.5500000e+01   0.0000000e+00   1.0000000e+00   1.0000000e+00   1.0000000e+00   2.0000000e+00   0.0000000e+00   0.0000000e+00   0.0000000e+00   0.0000000e+00   1.0000000e+00   0.0000000e+00   0.0000000e+00   1.0000000e+00   0.0000000e+00   0.0000000e+00   1.0000000e+00   0.0000000e+00   0.0000000e+00   0.0000000e+00   0.0000000e+00   0.0000000e+00   0.0000000e+00   0.0000000e+00   0.0000000e+00   1.0000000e+00   0.0000000e+00   0.0000000e+00   0.0000000e+00   0.0000000e+00   0.0000000e+00   0.0000000e+00   0.0000000e+00   0.0000000e+00   0.0000000e+00   1.0000000e+00   0.0000000e+00   0.0000000e+00   0.0000000e+00   0.0000000e+00             NaN             NaN             NaN             NaN             NaN             NaN             NaN             NaN             NaN             NaN             NaN
   1.8081000e+04   2.0000000e+00   1.0000000e+00   1.6500000e+01   1.0000000e+00   1.0000000e+00   0.0000000e+00   3.0000000e+00   1.0000000e+00   0.0000000e+00   0.0000000e+00   0.0000000e+00   0.0000000e+00   0.0000000e+00   0.0000000e+00   0.0000000e+00   2.0000000e+00   0.0000000e+00   0.0000000e+00   2.0000000e+00   0.0000000e+00   0.0000000e+00   0.0000000e+00   0.0000000e+00   0.0000000e+00   0.0000000e+00   0.0000000e+00   0.0000000e+00   1.0000000e+00   0.0000000e+00   0.0000000e+00   0.0000000e+00   0.0000000e+00   0.0000000e+00   0.0000000e+00   0.0000000e+00   0.0000000e+00   0.0000000e+00   0.0000000e+00   0.0000000e+00   0.0000000e+00   0.0000000e+00   0.0000000e+00             NaN             NaN             NaN             NaN             NaN             NaN             NaN             NaN             NaN             NaN             NaN
   1.8081000e+04   2.0000000e+00   1.0000000e+00   1.7500000e+01   2.0000000e+00   0.0000000e+00   1.0000000e+00   3.0000000e+00   2.0000000e+00   0.0000000e+00   0.0000000e+00   0.0000000e+00   0.0000000e+00   0.0000000e+00   0.0000000e+00   0.0000000e+00   2.0000000e+00   0.0000000e+00   0.0000000e+00   1.0000000e+00   0.0000000e+00   0.0000000e+00   0.0000000e+00   0.0000000e+00   0.0000000e+00   0.0000000e+00   0.0000000e+00   0.0000000e+00   2.0000000e+00   0.0000000e+00   0.0000000e+00   0.0000000e+00   0.0000000e+00   0.0000000e+00   0.0000000e+00   0.0000000e+00   0.0000000e+00   0.0000000e+00   0.0000000e+00   0.0000000e+00   0.0000000e+00   0.0000000e+00   0.0000000e+00             NaN             NaN             NaN             NaN             NaN             NaN             NaN             NaN             NaN             NaN             NaN
   1.8081000e+04   2.0000000e+00   1.0000000e+00   1.8500000e+01   1.0000000e+00   0.0000000e+00   0.0000000e+00   1.0000000e+00   0.0000000e+00   0.0000000e+00   0.0000000e+00   0.0000000e+00   1.0000000e+00   0.0000000e+00   0.0000000e+00   0.0000000e+00   0.0000000e+00   0.0000000e+00   0.0000000e+00   0.0000000e+00   0.0000000e+00   0.0000000e+00   0.0000000e+00   0.0000000e+00   0.0000000e+00   0.0000000e+00   0.0000000e+00   0.0000000e+00   2.0000000e+00   0.0000000e+00   0.0000000e+00   0.0000000e+00   0.0000000e+00   3.0000000e+00   0.0000000e+00   0.0000000e+00   0.0000000e+00   0.0000000e+00   0.0000000e+00   0.0000000e+00   0.0000000e+00   0.0000000e+00   0.0000000e+00             NaN             NaN             NaN             NaN             NaN             NaN             NaN             NaN             NaN             NaN             NaN
   1.8081000e+04   2.0000000e+00   1.0000000e+00   1.9500000e+01   0.0000000e+00   0.0000000e+00   0.0000000e+00   0.0000000e+00   1.0000000e+00   0.0000000e+00   0.0000000e+00   0.0000000e+00   2.0000000e+00   1.0000000e+00   0.0000000e+00   0.0000000e+00   0.0000000e+00   0.0000000e+00   0.0000000e+00   0.0000000e+00   0.0000000e+00   0.0000000e+00   0.0000000e+00   0.0000000e+00   0.0000000e+00   0.0000000e+00   0.0000000e+00   0.0000000e+00   2.0000000e+00   0.0000000e+00   0.0000000e+00   0.0000000e+00   0.0000000e+00   2.0000000e+00   0.0000000e+00   0.0000000e+00   0.0000000e+00   0.0000000e+00   0.0000000e+00   0.0000000e+00   0.0000000e+00   0.0000000e+00   0.0000000e+00             NaN             NaN             NaN             NaN             NaN             NaN             NaN             NaN             NaN             NaN             NaN
   1.8081000e+04   2.0000000e+00   1.0000000e+00   2.0500000e+01   0.0000000e+00   0.0000000e+00   0.0000000e+00   1.0000000e+00   2.0000000e+00   0.0000000e+00   0.0000000e+00   0.0000000e+00   2.0000000e+00   2.0000000e+00   0.0000000e+00   0.0000000e+00   0.0000000e+00   0.0000000e+00   0.0000000e+00   0.0000000e+00   0.0000000e+00   0.0000000e+00   0.0000000e+00   0.0000000e+00   0.0000000e+00   0.0000000e+00   0.0000000e+00   0.0000000e+00   3.0000000e+00   0.0000000e+00   0.0000000e+00   0.0000000e+00   0.0000000e+00   1.0000000e+00   0.0000000e+00   0.0000000e+00   0.0000000e+00   0.0000000e+00   0.0000000e+00   0.0000000e+00   0.0000000e+00   0.0000000e+00   0.0000000e+00             NaN             NaN             NaN             NaN             NaN             NaN             NaN             NaN             NaN             NaN             NaN
   1.8081000e+04   2.0000000e+00   1.0000000e+00   2.1500000e+01   0.0000000e+00   0.0000000e+00   0.0000000e+00   0.0000000e+00   1.0000000e+00   0.0000000e+00   0.0000000e+00   0.0000000e+00   2.0000000e+00   1.0000000e+00   0.0000000e+00   0.0000000e+00   0.0000000e+00   0.0000000e+00   0.0000000e+00   0.0000000e+00   0.0000000e+00   0.0000000e+00   0.0000000e+00   0.0000000e+00   0.0000000e+00   0.0000000e+00   0.0000000e+00   0.0000000e+00   1.0000000e+00   0.0000000e+00   0.0000000e+00   0.0000000e+00   0.0000000e+00   2.0000000e+00   0.0000000e+00   0.0000000e+00   0.0000000e+00   0.0000000e+00   0.0000000e+00   0.0000000e+00   0.0000000e+00   0.0000000e+00   0.0000000e+00             NaN             NaN             NaN             NaN             NaN             NaN             NaN             NaN             NaN             NaN             NaN
   1.8081000e+04   2.0000000e+00   1.0000000e+00   2.2500000e+01   0.0000000e+00   0.0000000e+00   0.0000000e+00   0.0000000e+00   1.0000000e+00   0.0000000e+00   0.0000000e+00   0.0000000e+00   1.0000000e+00   0.0000000e+00   0.0000000e+00   0.0000000e+00   0.0000000e+00   0.0000000e+00   0.0000000e+00   0.0000000e+00   0.0000000e+00   0.0000000e+00   0.0000000e+00   0.0000000e+00   0.0000000e+00   0.0000000e+00   0.0000000e+00   0.0000000e+00   1.0000000e+00   0.0000000e+00   0.0000000e+00   0.0000000e+00   0.0000000e+00   1.0000000e+00   0.0000000e+00   0.0000000e+00   0.0000000e+00   0.0000000e+00   0.0000000e+00   0.0000000e+00   0.0000000e+00   0.0000000e+00   0.0000000e+00             NaN             NaN             NaN             NaN             NaN             NaN             NaN             NaN             NaN             NaN             NaN
   1.8081000e+04   2.0000000e+00   1.0000000e+00   2.3500000e+01   0.0000000e+00   0.0000000e+00   0.0000000e+00   0.0000000e+00   0.0000000e+00   0.0000000e+00   0.0000000e+00   0.0000000e+00   0.0000000e+00   0.0000000e+00   0.0000000e+00   0.0000000e+00   0.0000000e+00   0.0000000e+00   0.0000000e+00   0.0000000e+00   0.0000000e+00   0.0000000e+00   0.0000000e+00   0.0000000e+00   0.0000000e+00   0.0000000e+00   0.0000000e+00   0.0000000e+00   0.0000000e+00   0.0000000e+00   0.0000000e+00   0.0000000e+00   0.0000000e+00   0.0000000e+00   0.0000000e+00   0.0000000e+00   0.0000000e+00   0.0000000e+00   0.0000000e+00   0.0000000e+00   0.0000000e+00   0.0000000e+00   0.0000000e+00             NaN             NaN             NaN             NaN             NaN             NaN             NaN             NaN             NaN             NaN             NaN
   1.8081000e+04   2.0000000e+00   1.0000000e+00   2.4500000e+01   0.0000000e+00   0.0000000e+00   0.0000000e+00   0.0000000e+00   0.0000000e+00   0.0000000e+00   0.0000000e+00   0.0000000e+00   0.0000000e+00   1.0000000e+00   0.0000000e+00   0.0000000e+00   0.0000000e+00   0.0000000e+00   0.0000000e+00   0.0000000e+00   0.0000000e+00   0.0000000e+00   0.0000000e+00   0.0000000e+00   0.0000000e+00   0.0000000e+00   0.0000000e+00   0.0000000e+00   0.0000000e+00   0.0000000e+00   0.0000000e+00   0.0000000e+00   0.0000000e+00   2.0000000e+00   0.0000000e+00   0.0000000e+00   0.0000000e+00   0.0000000e+00   0.0000000e+00   0.0000000e+00   0.0000000e+00   0.0000000e+00   0.0000000e+00             NaN             NaN             NaN             NaN             NaN             NaN             NaN             NaN             NaN             NaN             NaN
   1.8081000e+04   2.0000000e+00   1.0000000e+00   2.5500000e+01   0.0000000e+00   0.0000000e+00   0.0000000e+00   0.0000000e+00   0.0000000e+00   0.0000000e+00   0.0000000e+00   0.0000000e+00   1.0000000e+00   0.0000000e+00   0.0000000e+00   0.0000000e+00   0.0000000e+00   0.0000000e+00   0.0000000e+00   0.0000000e+00   0.0000000e+00   0.0000000e+00   0.0000000e+00   0.0000000e+00   0.0000000e+00   0.0000000e+00   0.0000000e+00   0.0000000e+00   0.0000000e+00   0.0000000e+00   0.0000000e+00   0.0000000e+00   0.0000000e+00   0.0000000e+00   0.0000000e+00   0.0000000e+00   0.0000000e+00   0.0000000e+00   0.0000000e+00   0.0000000e+00   0.0000000e+00   0.0000000e+00   0.0000000e+00             NaN             NaN             NaN             NaN             NaN             NaN             NaN             NaN             NaN             NaN             NaN
   1.8081000e+04   2.0000000e+00   1.0000000e+00   2.6500000e+01   0.0000000e+00   0.0000000e+00   0.0000000e+00   0.0000000e+00   0.0000000e+00   0.0000000e+00   0.0000000e+00   0.0000000e+00   0.0000000e+00   0.0000000e+00   0.0000000e+00   0.0000000e+00   0.0000000e+00   0.0000000e+00   0.0000000e+00   0.0000000e+00   0.0000000e+00   0.0000000e+00   0.0000000e+00   0.0000000e+00   0.0000000e+00   0.0000000e+00   0.0000000e+00   0.0000000e+00   0.0000000e+00   0.0000000e+00   0.0000000e+00   0.0000000e+00   0.0000000e+00   1.0000000e+00   0.0000000e+00   0.0000000e+00   0.0000000e+00   0.0000000e+00   0.0000000e+00   0.0000000e+00   0.0000000e+00   0.0000000e+00   0.0000000e+00             NaN             NaN             NaN             NaN             NaN             NaN             NaN             NaN             NaN             NaN             NaN
   1.8081000e+04   2.0000000e+00   1.0000000e+00   2.7500000e+01   0.0000000e+00   0.0000000e+00   0.0000000e+00   0.0000000e+00   0.0000000e+00   0.0000000e+00   0.0000000e+00   0.0000000e+00   0.0000000e+00   0.0000000e+00   0.0000000e+00   0.0000000e+00   0.0000000e+00   0.0000000e+00   0.0000000e+00   0.0000000e+00   0.0000000e+00   0.0000000e+00   0.0000000e+00   0.0000000e+00   0.0000000e+00   0.0000000e+00   0.0000000e+00   0.0000000e+00   0.0000000e+00   0.0000000e+00   0.0000000e+00   0.0000000e+00   0.0000000e+00   0.0000000e+00   0.0000000e+00   0.0000000e+00   0.0000000e+00   0.0000000e+00   0.0000000e+00   0.0000000e+00   0.0000000e+00   0.0000000e+00   0.0000000e+00             NaN             NaN             NaN             NaN             NaN             NaN             NaN             NaN             NaN             NaN             NaN
   1.8081000e+04   2.0000000e+00   1.0000000e+00   2.8500000e+01   0.0000000e+00   0.0000000e+00   0.0000000e+00   0.0000000e+00   0.0000000e+00   0.0000000e+00   0.0000000e+00   0.0000000e+00   0.0000000e+00   0.0000000e+00   0.0000000e+00   0.0000000e+00   0.0000000e+00   0.0000000e+00   0.0000000e+00   0.0000000e+00   0.0000000e+00   0.0000000e+00   0.0000000e+00   0.0000000e+00   0.0000000e+00   0.0000000e+00   0.0000000e+00   0.0000000e+00   0.0000000e+00   0.0000000e+00   0.0000000e+00   0.0000000e+00   0.0000000e+00   0.0000000e+00   0.0000000e+00   0.0000000e+00   0.0000000e+00   0.0000000e+00   0.0000000e+00   0.0000000e+00   0.0000000e+00   0.0000000e+00   0.0000000e+00             NaN             NaN             NaN             NaN             NaN             NaN             NaN             NaN             NaN             NaN             NaN
   1.8081000e+04   2.0000000e+00   1.0000000e+00   2.9500000e+01   0.0000000e+00   0.0000000e+00   0.0000000e+00   0.0000000e+00   0.0000000e+00   0.0000000e+00   0.0000000e+00   1.0000000e+00   0.0000000e+00   0.0000000e+00   0.0000000e+00   0.0000000e+00   0.0000000e+00   0.0000000e+00   1.0000000e+00   0.0000000e+00   0.0000000e+00   0.0000000e+00   0.0000000e+00   0.0000000e+00   0.0000000e+00   0.0000000e+00   0.0000000e+00   0.0000000e+00   0.0000000e+00   0.0000000e+00   0.0000000e+00   0.0000000e+00   0.0000000e+00   0.0000000e+00   0.0000000e+00   0.0000000e+00   0.0000000e+00   0.0000000e+00   0.0000000e+00   0.0000000e+00   0.0000000e+00   0.0000000e+00   0.0000000e+00             NaN             NaN             NaN             NaN             NaN             NaN             NaN             NaN             NaN             NaN             NaN
   1.8081000e+04   2.0000000e+00   1.0000000e+00   3.0500000e+01   0.0000000e+00   0.0000000e+00   0.0000000e+00   0.0000000e+00   0.0000000e+00   0.0000000e+00   0.0000000e+00   2.0000000e+00   0.0000000e+00   0.0000000e+00   0.0000000e+00   0.0000000e+00   0.0000000e+00   0.0000000e+00   0.0000000e+00   0.0000000e+00   0.0000000e+00   0.0000000e+00   0.0000000e+00   0.0000000e+00   0.0000000e+00   0.0000000e+00   0.0000000e+00   0.0000000e+00   0.0000000e+00   0.0000000e+00   0.0000000e+00   0.0000000e+00   0.0000000e+00   0.0000000e+00   0.0000000e+00   0.0000000e+00   0.0000000e+00   0.0000000e+00   0.0000000e+00   0.0000000e+00   0.0000000e+00   0.0000000e+00   0.0000000e+00             NaN             NaN             NaN             NaN             NaN             NaN             NaN             NaN             NaN             NaN             NaN
   1.8081000e+04   2.0000000e+00   1.0000000e+00   3.1500000e+01   0.0000000e+00   0.0000000e+00   0.0000000e+00   0.0000000e+00   0.0000000e+00   0.0000000e+00   0.0000000e+00   3.0000000e+00   0.0000000e+00   0.0000000e+00   0.0000000e+00   0.0000000e+00   0.0000000e+00   0.0000000e+00   0.0000000e+00   0.0000000e+00   0.0000000e+00   0.0000000e+00   0.0000000e+00   0.0000000e+00   0.0000000e+00   0.0000000e+00   0.0000000e+00   0.0000000e+00   0.0000000e+00   0.0000000e+00   0.0000000e+00   0.0000000e+00   0.0000000e+00   0.0000000e+00   0.0000000e+00   0.0000000e+00   0.0000000e+00   0.0000000e+00   0.0000000e+00   0.0000000e+00   0.0000000e+00   0.0000000e+00   0.0000000e+00             NaN             NaN             NaN             NaN             NaN             NaN             NaN             NaN             NaN             NaN             NaN
   1.8081000e+04   2.0000000e+00   1.0000000e+00   3.2500000e+01   0.0000000e+00   0.0000000e+00   0.0000000e+00   0.0000000e+00   0.0000000e+00   0.0000000e+00   0.0000000e+00   2.0000000e+00   0.0000000e+00   0.0000000e+00   0.0000000e+00   0.0000000e+00   0.0000000e+00   0.0000000e+00   0.0000000e+00   0.0000000e+00   0.0000000e+00   0.0000000e+00   0.0000000e+00   0.0000000e+00   0.0000000e+00   0.0000000e+00   0.0000000e+00   0.0000000e+00   0.0000000e+00   0.0000000e+00   0.0000000e+00   0.0000000e+00   0.0000000e+00   0.0000000e+00   0.0000000e+00   0.0000000e+00   0.0000000e+00   0.0000000e+00   0.0000000e+00   0.0000000e+00   0.0000000e+00   0.0000000e+00   0.0000000e+00             NaN             NaN             NaN             NaN             NaN             NaN             NaN             NaN             NaN             NaN             NaN
   1.8081000e+04   2.0000000e+00   1.0000000e+00   3.3500000e+01   0.0000000e+00   0.0000000e+00   0.0000000e+00   0.0000000e+00   0.0000000e+00   0.0000000e+00   0.0000000e+00   2.0000000e+00   0.0000000e+00   0.0000000e+00   0.0000000e+00   0.0000000e+00   0.0000000e+00   0.0000000e+00   0.0000000e+00   0.0000000e+00   0.0000000e+00   0.0000000e+00   0.0000000e+00   0.0000000e+00   0.0000000e+00   0.0000000e+00   0.0000000e+00   0.0000000e+00   0.0000000e+00   0.0000000e+00   0.0000000e+00   0.0000000e+00   0.0000000e+00   0.0000000e+00   0.0000000e+00   0.0000000e+00   0.0000000e+00   0.0000000e+00   0.0000000e+00   0.0000000e+00   0.0000000e+00   0.0000000e+00   0.0000000e+00             NaN             NaN             NaN             NaN             NaN             NaN             NaN             NaN             NaN             NaN             NaN
   1.8081000e+04   2.0000000e+00   1.0000000e+00   3.4500000e+01   0.0000000e+00   0.0000000e+00   0.0000000e+00   0.0000000e+00   0.0000000e+00   0.0000000e+00   0.0000000e+00   2.0000000e+00   0.0000000e+00   0.0000000e+00   0.0000000e+00   0.0000000e+00   0.0000000e+00   0.0000000e+00   0.0000000e+00   0.0000000e+00   0.0000000e+00   0.0000000e+00   0.0000000e+00   0.0000000e+00   0.0000000e+00   0.0000000e+00   0.0000000e+00   0.0000000e+00   0.0000000e+00   0.0000000e+00   0.0000000e+00   0.0000000e+00   0.0000000e+00   0.0000000e+00   0.0000000e+00   1.0000000e+00   0.0000000e+00   0.0000000e+00   0.0000000e+00   0.0000000e+00   0.0000000e+00   0.0000000e+00   0.0000000e+00             NaN             NaN             NaN             NaN             NaN             NaN             NaN             NaN             NaN             NaN             NaN
   1.8081000e+04   2.0000000e+00   1.0000000e+00   3.5500000e+01   0.0000000e+00   0.0000000e+00   0.0000000e+00   0.0000000e+00   0.0000000e+00   0.0000000e+00   0.0000000e+00   1.0000000e+00   0.0000000e+00   0.0000000e+00   0.0000000e+00   0.0000000e+00   0.0000000e+00   0.0000000e+00   0.0000000e+00   0.0000000e+00   0.0000000e+00   0.0000000e+00   0.0000000e+00   0.0000000e+00   0.0000000e+00   0.0000000e+00   0.0000000e+00   0.0000000e+00   0.0000000e+00   0.0000000e+00   0.0000000e+00   0.0000000e+00   0.0000000e+00   0.0000000e+00   0.0000000e+00   1.0000000e+00   0.0000000e+00   0.0000000e+00   0.0000000e+00   0.0000000e+00   0.0000000e+00   0.0000000e+00   0.0000000e+00             NaN             NaN             NaN             NaN             NaN             NaN             NaN             NaN             NaN             NaN             NaN
   1.8081000e+04   2.0000000e+00   1.0000000e+00   3.6500000e+01   0.0000000e+00   0.0000000e+00   0.0000000e+00   0.0000000e+00   0.0000000e+00   0.0000000e+00   0.0000000e+00   1.0000000e+00   0.0000000e+00   0.0000000e+00   0.0000000e+00   0.0000000e+00   0.0000000e+00   0.0000000e+00   0.0000000e+00   0.0000000e+00   0.0000000e+00   0.0000000e+00   0.0000000e+00   0.0000000e+00   0.0000000e+00   0.0000000e+00   0.0000000e+00   0.0000000e+00   0.0000000e+00   0.0000000e+00   0.0000000e+00   0.0000000e+00   0.0000000e+00   0.0000000e+00   0.0000000e+00   3.0000000e+00   0.0000000e+00   0.0000000e+00   0.0000000e+00   0.0000000e+00   0.0000000e+00   0.0000000e+00   0.0000000e+00             NaN             NaN             NaN             NaN             NaN             NaN             NaN             NaN             NaN             NaN             NaN
   1.8081000e+04   2.0000000e+00   1.0000000e+00   3.7500000e+01   0.0000000e+00   0.0000000e+00   0.0000000e+00   0.0000000e+00   0.0000000e+00   0.0000000e+00   0.0000000e+00   4.0000000e+00   0.0000000e+00   0.0000000e+00   0.0000000e+00   0.0000000e+00   0.0000000e+00   0.0000000e+00   0.0000000e+00   0.0000000e+00   0.0000000e+00   0.0000000e+00   0.0000000e+00   0.0000000e+00   0.0000000e+00   0.0000000e+00   0.0000000e+00   0.0000000e+00   0.0000000e+00   0.0000000e+00   0.0000000e+00   0.0000000e+00   0.0000000e+00   0.0000000e+00   0.0000000e+00   2.0000000e+00   0.0000000e+00   0.0000000e+00   0.0000000e+00   0.0000000e+00   0.0000000e+00   0.0000000e+00   0.0000000e+00             NaN             NaN             NaN             NaN             NaN             NaN             NaN             NaN             NaN             NaN             NaN
   1.8081000e+04   2.0000000e+00   1.0000000e+00   3.8500000e+01   0.0000000e+00   0.0000000e+00   0.0000000e+00   0.0000000e+00   0.0000000e+00   0.0000000e+00   0.0000000e+00   2.0000000e+00   0.0000000e+00   0.0000000e+00   0.0000000e+00   0.0000000e+00   0.0000000e+00   0.0000000e+00   0.0000000e+00   0.0000000e+00   0.0000000e+00   0.0000000e+00   0.0000000e+00   0.0000000e+00   0.0000000e+00   0.0000000e+00   0.0000000e+00   0.0000000e+00   0.0000000e+00   0.0000000e+00   0.0000000e+00   0.0000000e+00   0.0000000e+00   0.0000000e+00   0.0000000e+00   1.0000000e+00   0.0000000e+00   0.0000000e+00   0.0000000e+00   0.0000000e+00   0.0000000e+00   0.0000000e+00   0.0000000e+00             NaN             NaN             NaN             NaN             NaN             NaN             NaN             NaN             NaN             NaN             NaN
   1.8081000e+04   2.0000000e+00   1.0000000e+00   3.9500000e+01   0.0000000e+00   0.0000000e+00   0.0000000e+00   0.0000000e+00   0.0000000e+00   0.0000000e+00   0.0000000e+00   1.0000000e+00   0.0000000e+00   0.0000000e+00   0.0000000e+00   0.0000000e+00   0.0000000e+00   0.0000000e+00   0.0000000e+00   0.0000000e+00   0.0000000e+00   0.0000000e+00   0.0000000e+00   0.0000000e+00   0.0000000e+00   0.0000000e+00   0.0000000e+00   0.0000000e+00   0.0000000e+00   0.0000000e+00   0.0000000e+00   0.0000000e+00   0.0000000e+00   0.0000000e+00   0.0000000e+00   0.0000000e+00   0.0000000e+00   0.0000000e+00   0.0000000e+00   0.0000000e+00   0.0000000e+00   0.0000000e+00   0.0000000e+00             NaN             NaN             NaN             NaN             NaN             NaN             NaN             NaN             NaN             NaN             NaN
   1.8081000e+04   2.0000000e+00   1.0000000e+00   4.0500000e+01   0.0000000e+00   0.0000000e+00   0.0000000e+00   0.0000000e+00   0.0000000e+00   0.0000000e+00   0.0000000e+00   2.0000000e+00   0.0000000e+00   0.0000000e+00   0.0000000e+00   0.0000000e+00   0.0000000e+00   0.0000000e+00   0.0000000e+00   0.0000000e+00   0.0000000e+00   0.0000000e+00   0.0000000e+00   0.0000000e+00   0.0000000e+00   0.0000000e+00   0.0000000e+00   0.0000000e+00   0.0000000e+00   0.0000000e+00   0.0000000e+00   0.0000000e+00   0.0000000e+00   0.0000000e+00   0.0000000e+00   0.0000000e+00   0.0000000e+00   0.0000000e+00   0.0000000e+00   0.0000000e+00   0.0000000e+00   0.0000000e+00   0.0000000e+00             NaN             NaN             NaN             NaN             NaN             NaN             NaN             NaN             NaN             NaN             NaN
   1.8081000e+04   2.0000000e+00   1.0000000e+00   4.1500000e+01   0.0000000e+00   0.0000000e+00   0.0000000e+00   0.0000000e+00   0.0000000e+00   0.0000000e+00   0.0000000e+00   0.0000000e+00   0.0000000e+00   0.0000000e+00   0.0000000e+00   0.0000000e+00   0.0000000e+00   0.0000000e+00   0.0000000e+00   0.0000000e+00   0.0000000e+00   0.0000000e+00   0.0000000e+00   0.0000000e+00   0.0000000e+00   0.0000000e+00   0.0000000e+00   0.0000000e+00   0.0000000e+00   0.0000000e+00   0.0000000e+00   0.0000000e+00   0.0000000e+00   0.0000000e+00   0.0000000e+00   0.0000000e+00   0.0000000e+00   0.0000000e+00   0.0000000e+00   0.0000000e+00   0.0000000e+00   0.0000000e+00   0.0000000e+00             NaN             NaN             NaN             NaN             NaN             NaN             NaN             NaN             NaN             NaN             NaN
   1.8081000e+04   2.0000000e+00   1.0000000e+00   4.2500000e+01   0.0000000e+00   0.0000000e+00   0.0000000e+00   0.0000000e+00   0.0000000e+00   0.0000000e+00   0.0000000e+00   0.0000000e+00   0.0000000e+00   0.0000000e+00   0.0000000e+00   0.0000000e+00   0.0000000e+00   0.0000000e+00   0.0000000e+00   0.0000000e+00   0.0000000e+00   0.0000000e+00   0.0000000e+00   0.0000000e+00   0.0000000e+00   0.0000000e+00   0.0000000e+00   0.0000000e+00   0.0000000e+00   0.0000000e+00   0.0000000e+00   0.0000000e+00   0.0000000e+00   0.0000000e+00   0.0000000e+00   0.0000000e+00   0.0000000e+00   0.0000000e+00   0.0000000e+00   0.0000000e+00   0.0000000e+00   0.0000000e+00   2.0000000e+00             NaN             NaN             NaN             NaN             NaN             NaN             NaN             NaN             NaN             NaN             NaN
   1.8081000e+04   2.0000000e+00   1.0000000e+00   4.3500000e+01   0.0000000e+00   0.0000000e+00   0.0000000e+00   0.0000000e+00   0.0000000e+00   0.0000000e+00   0.0000000e+00   0.0000000e+00   0.0000000e+00   0.0000000e+00   0.0000000e+00   0.0000000e+00   0.0000000e+00   0.0000000e+00   0.0000000e+00   0.0000000e+00   0.0000000e+00   0.0000000e+00   0.0000000e+00   0.0000000e+00   0.0000000e+00   0.0000000e+00   0.0000000e+00   0.0000000e+00   0.0000000e+00   0.0000000e+00   0.0000000e+00   0.0000000e+00   0.0000000e+00   0.0000000e+00   0.0000000e+00   0.0000000e+00   0.0000000e+00   0.0000000e+00   0.0000000e+00   0.0000000e+00   0.0000000e+00   0.0000000e+00   1.0000000e+00             NaN             NaN             NaN             NaN             NaN             NaN             NaN             NaN             NaN             NaN             NaN
   1.8081000e+04   2.0000000e+00   1.0000000e+00   4.4500000e+01   0.0000000e+00   0.0000000e+00   0.0000000e+00   0.0000000e+00   0.0000000e+00   0.0000000e+00   0.0000000e+00   0.0000000e+00   0.0000000e+00   0.0000000e+00   0.0000000e+00   0.0000000e+00   0.0000000e+00   0.0000000e+00   0.0000000e+00   0.0000000e+00   0.0000000e+00   0.0000000e+00   0.0000000e+00   0.0000000e+00   0.0000000e+00   0.0000000e+00   0.0000000e+00   0.0000000e+00   0.0000000e+00   0.0000000e+00   0.0000000e+00   0.0000000e+00   0.0000000e+00   0.0000000e+00   0.0000000e+00   0.0000000e+00   0.0000000e+00   0.0000000e+00   0.0000000e+00   0.0000000e+00   0.0000000e+00   0.0000000e+00   0.0000000e+00             NaN             NaN             NaN             NaN             NaN             NaN             NaN             NaN             NaN             NaN             NaN
   1.8081000e+04   2.0000000e+00   1.0000000e+00   4.5500000e+01   0.0000000e+00   0.0000000e+00   0.0000000e+00   0.0000000e+00   0.0000000e+00   0.0000000e+00   0.0000000e+00   0.0000000e+00   0.0000000e+00   0.0000000e+00   0.0000000e+00   0.0000000e+00   0.0000000e+00   0.0000000e+00   0.0000000e+00   0.0000000e+00   0.0000000e+00   0.0000000e+00   0.0000000e+00   0.0000000e+00   0.0000000e+00   0.0000000e+00   0.0000000e+00   0.0000000e+00   0.0000000e+00   0.0000000e+00   0.0000000e+00   0.0000000e+00   0.0000000e+00   0.0000000e+00   0.0000000e+00   0.0000000e+00   0.0000000e+00   0.0000000e+00   0.0000000e+00   0.0000000e+00   0.0000000e+00   0.0000000e+00   0.0000000e+00             NaN             NaN             NaN             NaN             NaN             NaN             NaN             NaN             NaN             NaN             NaN
   1.8081000e+04   2.0000000e+00   1.0000000e+00   4.6500000e+01   0.0000000e+00   0.0000000e+00   0.0000000e+00   0.0000000e+00   0.0000000e+00   0.0000000e+00   0.0000000e+00   0.0000000e+00   0.0000000e+00   0.0000000e+00   0.0000000e+00   0.0000000e+00   0.0000000e+00   0.0000000e+00   0.0000000e+00   0.0000000e+00   0.0000000e+00   0.0000000e+00   0.0000000e+00   0.0000000e+00   0.0000000e+00   0.0000000e+00   0.0000000e+00   0.0000000e+00   0.0000000e+00   0.0000000e+00   0.0000000e+00   0.0000000e+00   0.0000000e+00   0.0000000e+00   0.0000000e+00   0.0000000e+00   0.0000000e+00   0.0000000e+00   0.0000000e+00   0.0000000e+00   0.0000000e+00   0.0000000e+00   0.0000000e+00             NaN             NaN             NaN             NaN             NaN             NaN             NaN             NaN             NaN             NaN             NaN
   1.8081000e+04   2.0000000e+00   1.0000000e+00   4.7500000e+01   0.0000000e+00   0.0000000e+00   0.0000000e+00   0.0000000e+00   0.0000000e+00   0.0000000e+00   0.0000000e+00   0.0000000e+00   0.0000000e+00   0.0000000e+00   2.0000000e+00   0.0000000e+00   0.0000000e+00   0.0000000e+00   0.0000000e+00   0.0000000e+00   0.0000000e+00   0.0000000e+00   0.0000000e+00   0.0000000e+00   0.0000000e+00   0.0000000e+00   0.0000000e+00   0.0000000e+00   0.0000000e+00   0.0000000e+00   0.0000000e+00   0.0000000e+00   0.0000000e+00   0.0000000e+00   0.0000000e+00   0.0000000e+00   0.0000000e+00   0.0000000e+00   0.0000000e+00   0.0000000e+00   0.0000000e+00   0.0000000e+00   0.0000000e+00             NaN             NaN             NaN             NaN             NaN             NaN             NaN             NaN             NaN             NaN             NaN
   1.8081000e+04   2.0000000e+00   2.0000000e+00  -7.5000000e+00   0.0000000e+00   0.0000000e+00   0.0000000e+00   0.0000000e+00   0.0000000e+00   0.0000000e+00   0.0000000e+00   0.0000000e+00   0.0000000e+00   0.0000000e+00   0.0000000e+00   0.0000000e+00   0.0000000e+00   0.0000000e+00   0.0000000e+00   0.0000000e+00   0.0000000e+00   0.0000000e+00   0.0000000e+00   0.0000000e+00   0.0000000e+00   0.0000000e+00   0.0000000e+00   0.0000000e+00   0.0000000e+00   0.0000000e+00   0.0000000e+00   0.0000000e+00   1.0000000e+00   0.0000000e+00   0.0000000e+00   0.0000000e+00   0.0000000e+00   0.0000000e+00   0.0000000e+00             NaN             NaN             NaN             NaN             NaN             NaN             NaN             NaN             NaN             NaN             NaN             NaN             NaN             NaN             NaN
   1.8081000e+04   2.0000000e+00   2.0000000e+00  -6.5000000e+00   0.0000000e+00   0.0000000e+00   0.0000000e+00   0.0000000e+00   0.0000000e+00   0.0000000e+00   0.0000000e+00   0.0000000e+00   0.0000000e+00   0.0000000e+00   0.0000000e+00   0.0000000e+00   0.0000000e+00   0.0000000e+00   0.0000000e+00   0.0000000e+00   0.0000000e+00   0.0000000e+00   0.0000000e+00   0.0000000e+00   0.0000000e+00   0.0000000e+00   0.0000000e+00   0.0000000e+00   0.0000000e+00   0.0000000e+00   0.0000000e+00   0.0000000e+00   1.0000000e+00   0.0000000e+00   0.0000000e+00   0.0000000e+00   0.0000000e+00   0.0000000e+00   0.0000000e+00             NaN             NaN             NaN             NaN             NaN             NaN             NaN             NaN             NaN             NaN             NaN             NaN             NaN             NaN             NaN
   1.8081000e+04   2.0000000e+00   2.0000000e+00  -5.5000000e+00   0.0000000e+00   0.0000000e+00   0.0000000e+00   0.0000000e+00   0.0000000e+00   0.0000000e+00   0.0000000e+00   0.0000000e+00   0.0000000e+00   0.0000000e+00   0.0000000e+00   0.0000000e+00   0.0000000e+00   0.0000000e+00   0.0000000e+00   0.0000000e+00   0.0000000e+00   0.0000000e+00   0.0000000e+00   0.0000000e+00   0.0000000e+00   1.0000000e+00   0.0000000e+00   0.0000000e+00   1.0000000e+00   0.0000000e+00   0.0000000e+00   0.0000000e+00   0.0000000e+00   0.0000000e+00   0.0000000e+00   0.0000000e+00   0.0000000e+00   0.0000000e+00   0.0000000e+00             NaN             NaN             NaN             NaN             NaN             NaN             NaN             NaN             NaN             NaN             NaN             NaN             NaN             NaN             NaN
   1.8081000e+04   2.0000000e+00   2.0000000e+00  -4.5000000e+00   0.0000000e+00   0.0000000e+00   0.0000000e+00   0.0000000e+00   0.0000000e+00   0.0000000e+00   0.0000000e+00   0.0000000e+00   0.0000000e+00   0.0000000e+00   0.0000000e+00   0.0000000e+00   0.0000000e+00   0.0000000e+00   0.0000000e+00   0.0000000e+00   0.0000000e+00   0.0000000e+00   0.0000000e+00   0.0000000e+00   0.0000000e+00   0.0000000e+00   0.0000000e+00   0.0000000e+00   1.0000000e+00   0.0000000e+00   0.0000000e+00   0.0000000e+00   1.0000000e+00   0.0000000e+00   0.0000000e+00   0.0000000e+00   0.0000000e+00   0.0000000e+00   0.0000000e+00             NaN             NaN             NaN             NaN             NaN             NaN             NaN             NaN             NaN             NaN             NaN             NaN             NaN             NaN             NaN
   1.8081000e+04   2.0000000e+00   2.0000000e+00  -3.5000000e+00   0.0000000e+00   0.0000000e+00   0.0000000e+00   0.0000000e+00   0.0000000e+00   0.0000000e+00   0.0000000e+00   0.0000000e+00   0.0000000e+00   0.0000000e+00   0.0000000e+00   0.0000000e+00   1.0000000e+00   0.0000000e+00   0.0000000e+00   0.0000000e+00   0.0000000e+00   0.0000000e+00   0.0000000e+00   0.0000000e+00   0.0000000e+00   0.0000000e+00   0.0000000e+00   0.0000000e+00   0.0000000e+00   0.0000000e+00   0.0000000e+00   0.0000000e+00   0.0000000e+00   0.0000000e+00   0.0000000e+00   0.0000000e+00   0.0000000e+00   0.0000000e+00   0.0000000e+00             NaN             NaN             NaN             NaN             NaN             NaN             NaN             NaN             NaN             NaN             NaN             NaN             NaN             NaN             NaN
   1.8081000e+04   2.0000000e+00   2.0000000e+00  -2.5000000e+00   0.0000000e+00   0.0000000e+00   0.0000000e+00   0.0000000e+00   0.0000000e+00   0.0000000e+00   0.0000000e+00   0.0000000e+00   0.0000000e+00   0.0000000e+00   0.0000000e+00   0.0000000e+00   1.0000000e+00   0.0000000e+00   0.0000000e+00   0.0000000e+00   0.0000000e+00   0.0000000e+00   0.0000000e+00   0.0000000e+00   0.0000000e+00   0.0000000e+00   0.0000000e+00   0.0000000e+00   0.0000000e+00   0.0000000e+00   0.0000000e+00   0.0000000e+00   0.0000000e+00   0.0000000e+00   0.0000000e+00   0.0000000e+00   0.0000000e+00   0.0000000e+00   0.0000000e+00             NaN             NaN             NaN             NaN             NaN             NaN             NaN             NaN             NaN             NaN             NaN             NaN             NaN             NaN             NaN
   1.8081000e+04   2.0000000e+00   2.0000000e+00  -1.5000000e+00   0.0000000e+00   0.0000000e+00   0.0000000e+00   0.0000000e+00   0.0000000e+00   0.0000000e+00   0.0000000e+00   0.0000000e+00   0.0000000e+00   0.0000000e+00   0.0000000e+00   0.0000000e+00   0.0000000e+00   0.0000000e+00   0.0000000e+00   0.0000000e+00   0.0000000e+00   0.0000000e+00   0.0000000e+00   0.0000000e+00   0.0000000e+00   0.0000000e+00   0.0000000e+00   0.0000000e+00   0.0000000e+00   0.0000000e+00   0.0000000e+00   0.0000000e+00   0.0000000e+00   0.0000000e+00   0.0000000e+00   0.0000000e+00   0.0000000e+00   0.0000000e+00   0.0000000e+00             NaN             NaN             NaN             NaN             NaN             NaN             NaN             NaN             NaN             NaN             NaN             NaN             NaN             NaN             NaN
   1.8081000e+04   2.0000000e+00   2.0000000e+00  -5.0000000e-01   0.0000000e+00   0.0000000e+00   0.0000000e+00   0.0000000e+00   0.0000000e+00   0.0000000e+00   0.0000000e+00   0.0000000e+00   0.0000000e+00   0.0000000e+00   0.0000000e+00   0.0000000e+00   2.0000000e+00   0.0000000e+00   0.0000000e+00   0.0000000e+00   0.0000000e+00   0.0000000e+00   0.0000000e+00   0.0000000e+00   0.0000000e+00   0.0000000e+00   0.0000000e+00   0.0000000e+00   0.0000000e+00   0.0000000e+00   0.0000000e+00   0.0000000e+00   1.0000000e+00   0.0000000e+00   0.0000000e+00   0.0000000e+00   0.0000000e+00   0.0000000e+00   0.0000000e+00             NaN             NaN             NaN             NaN             NaN             NaN             NaN             NaN             NaN             NaN             NaN             NaN             NaN             NaN             NaN
   1.8081000e+04   2.0000000e+00   2.0000000e+00   5.0000000e-01   0.0000000e+00   0.0000000e+00   0.0000000e+00   0.0000000e+00   0.0000000e+00   0.0000000e+00   0.0000000e+00   0.0000000e+00   0.0000000e+00   0.0000000e+00   0.0000000e+00   0.0000000e+00   1.0000000e+00   0.0000000e+00   0.0000000e+00   0.0000000e+00   0.0000000e+00   0.0000000e+00   0.0000000e+00   0.0000000e+00   0.0000000e+00   0.0000000e+00   0.0000000e+00   0.0000000e+00   0.0000000e+00   0.0000000e+00   0.0000000e+00   0.0000000e+00   0.0000000e+00   0.0000000e+00   0.0000000e+00   0.0000000e+00   0.0000000e+00   0.0000000e+00   0.0000000e+00             NaN             NaN             NaN             NaN             NaN             NaN             NaN             NaN             NaN             NaN             NaN             NaN             NaN             NaN             NaN
   1.8081000e+04   2.0000000e+00   2.0000000e+00   1.5000000e+00   0.0000000e+00   0.0000000e+00   0.0000000e+00   0.0000000e+00   0.0000000e+00   0.0000000e+00   0.0000000e+00   0.0000000e+00   0.0000000e+00   0.0000000e+00   0.0000000e+00   0.0000000e+00   3.0000000e+00   0.0000000e+00   0.0000000e+00   0.0000000e+00   0.0000000e+00   0.0000000e+00   0.0000000e+00   0.0000000e+00   0.0000000e+00   0.0000000e+00   0.0000000e+00   0.0000000e+00   2.0000000e+00   0.0000000e+00   0.0000000e+00   0.0000000e+00   0.0000000e+00   0.0000000e+00   0.0000000e+00   0.0000000e+00   0.0000000e+00   0.0000000e+00   0.0000000e+00             NaN             NaN             NaN             NaN             NaN             NaN             NaN             NaN             NaN             NaN             NaN             NaN             NaN             NaN             NaN
   1.8081000e+04   2.0000000e+00   2.0000000e+00   2.5000000e+00   0.0000000e+00   0.0000000e+00   0.0000000e+00   0.0000000e+00   0.0000000e+00   0.0000000e+00   0.0000000e+00   0.0000000e+00   0.0000000e+00   0.0000000e+00   0.0000000e+00   0.0000000e+00   2.0000000e+00   0.0000000e+00   0.0000000e+00   1.0000000e+00   0.0000000e+00   0.0000000e+00   0.0000000e+00   0.0000000e+00   0.0000000e+00   0.0000000e+00   0.0000000e+00   0.0000000e+00   2.0000000e+00   0.0000000e+00   0.0000000e+00   0.0000000e+00   0.0000000e+00   0.0000000e+00   0.0000000e+00   0.0000000e+00   0.0000000e+00   0.0000000e+00   0.0000000e+00             NaN             NaN             NaN             NaN             NaN             NaN             NaN             NaN             NaN             NaN             NaN             NaN             NaN             NaN             NaN
   1.8081000e+04   2.0000000e+00   2.0000000e+00   3.5000000e+00   0.0000000e+00   0.0000000e+00   0.0000000e+00   0.0000000e+00   0.0000000e+00   0.0000000e+00   0.0000000e+00   0.0000000e+00   0.0000000e+00   0.0000000e+00   0.0000000e+00   0.0000000e+00   1.0000000e+00   0.0000000e+00   0.0000000e+00   1.0000000e+00   0.0000000e+00   3.0000000e+00   0.0000000e+00   0.0000000e+00   0.0000000e+00   3.0000000e+00   0.0000000e+00   0.0000000e+00   1.0000000e+00   0.0000000e+00   0.0000000e+00   2.0000000e+00   0.0000000e+00   0.0000000e+00   0.0000000e+00   0.0000000e+00   0.0000000e+00   0.0000000e+00   0.0000000e+00             NaN             NaN             NaN             NaN             NaN             NaN             NaN             NaN             NaN             NaN             NaN             NaN             NaN             NaN             NaN
   1.8081000e+04   2.0000000e+00   2.0000000e+00   4.5000000e+00   0.0000000e+00   0.0000000e+00   0.0000000e+00   0.0000000e+00   0.0000000e+00   0.0000000e+00   0.0000000e+00   0.0000000e+00   0.0000000e+00   0.0000000e+00   0.0000000e+00   0.0000000e+00   1.0000000e+00   0.0000000e+00   0.0000000e+00   1.0000000e+00   0.0000000e+00   3.0000000e+00   0.0000000e+00   0.0000000e+00   0.0000000e+00   3.0000000e+00   0.0000000e+00   0.0000000e+00   2.0000000e+00   0.0000000e+00   0.0000000e+00   1.0000000e+00   2.0000000e+00   0.0000000e+00   0.0000000e+00   0.0000000e+00   0.0000000e+00   0.0000000e+00   0.0000000e+00             NaN             NaN             NaN             NaN             NaN             NaN             NaN             NaN             NaN             NaN             NaN             NaN             NaN             NaN             NaN
   1.8081000e+04   2.0000000e+00   2.0000000e+00   5.5000000e+00   2.0000000e+00   0.0000000e+00   0.0000000e+00   0.0000000e+00   0.0000000e+00   0.0000000e+00   0.0000000e+00   0.0000000e+00   3.0000000e+00   0.0000000e+00   0.0000000e+00   0.0000000e+00   2.0000000e+00   0.0000000e+00   0.0000000e+00   2.0000000e+00   0.0000000e+00   1.0000000e+00   0.0000000e+00   0.0000000e+00   0.0000000e+00   2.0000000e+00   0.0000000e+00   0.0000000e+00   2.0000000e+00   0.0000000e+00   0.0000000e+00   1.0000000e+00   0.0000000e+00   0.0000000e+00   0.0000000e+00   0.0000000e+00   0.0000000e+00   0.0000000e+00   0.0000000e+00             NaN             NaN             NaN             NaN             NaN             NaN             NaN             NaN             NaN             NaN             NaN             NaN             NaN             NaN             NaN
   1.8081000e+04   2.0000000e+00   2.0000000e+00   6.5000000e+00   3.0000000e+00   0.0000000e+00   0.0000000e+00   0.0000000e+00   0.0000000e+00   0.0000000e+00   0.0000000e+00   0.0000000e+00   3.0000000e+00   0.0000000e+00   1.0000000e+00   0.0000000e+00   0.0000000e+00   0.0000000e+00   1.0000000e+00   1.0000000e+00   0.0000000e+00   2.0000000e+00   0.0000000e+00   0.0000000e+00   0.0000000e+00   1.0000000e+00   0.0000000e+00   0.0000000e+00   1.0000000e+00   0.0000000e+00   0.0000000e+00   1.0000000e+00   0.0000000e+00   0.0000000e+00   0.0000000e+00   2.0000000e+00   0.0000000e+00   0.0000000e+00   0.0000000e+00             NaN             NaN             NaN             NaN             NaN             NaN             NaN             NaN             NaN             NaN             NaN             NaN             NaN             NaN             NaN
   1.8081000e+04   2.0000000e+00   2.0000000e+00   7.5000000e+00   2.0000000e+00   0.0000000e+00   0.0000000e+00   0.0000000e+00   0.0000000e+00   0.0000000e+00   0.0000000e+00   0.0000000e+00   0.0000000e+00   0.0000000e+00   1.0000000e+00   0.0000000e+00   0.0000000e+00   0.0000000e+00   1.0000000e+00   1.0000000e+00   0.0000000e+00   3.0000000e+00   0.0000000e+00   0.0000000e+00   0.0000000e+00   2.0000000e+00   0.0000000e+00   0.0000000e+00   2.0000000e+00   0.0000000e+00   0.0000000e+00   1.0000000e+00   0.0000000e+00   0.0000000e+00   0.0000000e+00   1.0000000e+00   0.0000000e+00   0.0000000e+00   2.0000000e+00             NaN             NaN             NaN             NaN             NaN             NaN             NaN             NaN             NaN             NaN             NaN             NaN             NaN             NaN             NaN
   1.8081000e+04   2.0000000e+00   2.0000000e+00   8.5000000e+00   1.0000000e+00   0.0000000e+00   0.0000000e+00   0.0000000e+00   0.0000000e+00   0.0000000e+00   0.0000000e+00   0.0000000e+00   2.0000000e+00   0.0000000e+00   1.0000000e+00   0.0000000e+00   2.0000000e+00   0.0000000e+00   0.0000000e+00   0.0000000e+00   0.0000000e+00   1.0000000e+00   0.0000000e+00   0.0000000e+00   0.0000000e+00   0.0000000e+00   0.0000000e+00   0.0000000e+00   0.0000000e+00   0.0000000e+00   2.0000000e+00   0.0000000e+00   0.0000000e+00   0.0000000e+00   0.0000000e+00   0.0000000e+00   0.0000000e+00   0.0000000e+00   1.0000000e+00             NaN             NaN             NaN             NaN             NaN             NaN             NaN             NaN             NaN             NaN             NaN             NaN             NaN             NaN             NaN
   1.8081000e+04   2.0000000e+00   2.0000000e+00   9.5000000e+00   3.0000000e+00   0.0000000e+00   0.0000000e+00   0.0000000e+00   0.0000000e+00   0.0000000e+00   0.0000000e+00   0.0000000e+00   2.0000000e+00   0.0000000e+00   0.0000000e+00   0.0000000e+00   1.0000000e+00   0.0000000e+00   0.0000000e+00   5.0000000e+00   0.0000000e+00   2.0000000e+00   0.0000000e+00   0.0000000e+00   0.0000000e+00   0.0000000e+00   0.0000000e+00   0.0000000e+00   0.0000000e+00   0.0000000e+00   1.0000000e+00   0.0000000e+00   0.0000000e+00   0.0000000e+00   0.0000000e+00   0.0000000e+00   0.0000000e+00   0.0000000e+00   1.0000000e+00             NaN             NaN             NaN             NaN             NaN             NaN             NaN             NaN             NaN             NaN             NaN             NaN             NaN             NaN             NaN
   1.8081000e+04   2.0000000e+00   2.0000000e+00   1.0500000e+01   2.0000000e+00   0.0000000e+00   0.0000000e+00   0.0000000e+00   0.0000000e+00   1.0000000e+00   0.0000000e+00   0.0000000e+00   3.0000000e+00   0.0000000e+00   0.0000000e+00   0.0000000e+00   2.0000000e+00   0.0000000e+00   0.0000000e+00   0.0000000e+00   0.0000000e+00   0.0000000e+00   0.0000000e+00   0.0000000e+00   0.0000000e+00   0.0000000e+00   0.0000000e+00   0.0000000e+00   0.0000000e+00   0.0000000e+00   0.0000000e+00   0.0000000e+00   0.0000000e+00   0.0000000e+00   0.0000000e+00   0.0000000e+00   0.0000000e+00   0.0000000e+00   1.0000000e+00             NaN             NaN             NaN             NaN             NaN             NaN             NaN             NaN             NaN             NaN             NaN             NaN             NaN             NaN             NaN
   1.8081000e+04   2.0000000e+00   2.0000000e+00   1.1500000e+01   1.0000000e+00   1.0000000e+00   0.0000000e+00   0.0000000e+00   0.0000000e+00   1.0000000e+00   0.0000000e+00   0.0000000e+00   0.0000000e+00   0.0000000e+00   0.0000000e+00   0.0000000e+00   2.0000000e+00   0.0000000e+00   0.0000000e+00   1.0000000e+00   0.0000000e+00   0.0000000e+00   0.0000000e+00   0.0000000e+00   0.0000000e+00   1.0000000e+00   0.0000000e+00   0.0000000e+00   0.0000000e+00   0.0000000e+00   0.0000000e+00   0.0000000e+00   0.0000000e+00   0.0000000e+00   0.0000000e+00   0.0000000e+00   0.0000000e+00   0.0000000e+00   0.0000000e+00             NaN             NaN             NaN             NaN             NaN             NaN             NaN             NaN             NaN             NaN             NaN             NaN             NaN             NaN             NaN
   1.8081000e+04   2.0000000e+00   2.0000000e+00   1.2500000e+01   0.0000000e+00   3.0000000e+00   0.0000000e+00   0.0000000e+00   0.0000000e+00   0.0000000e+00   0.0000000e+00   0.0000000e+00   1.0000000e+00   0.0000000e+00   0.0000000e+00   0.0000000e+00   0.0000000e+00   0.0000000e+00   0.0000000e+00   0.0000000e+00   0.0000000e+00   0.0000000e+00   0.0000000e+00   0.0000000e+00   0.0000000e+00   0.0000000e+00   0.0000000e+00   0.0000000e+00   0.0000000e+00   0.0000000e+00   0.0000000e+00   0.0000000e+00   0.0000000e+00   0.0000000e+00   0.0000000e+00   0.0000000e+00   0.0000000e+00   0.0000000e+00   1.0000000e+00             NaN             NaN             NaN             NaN             NaN             NaN             NaN             NaN             NaN             NaN             NaN             NaN             NaN             NaN             NaN
   1.8081000e+04   2.0000000e+00   2.0000000e+00   1.3500000e+01   0.0000000e+00   1.0000000e+00   0.0000000e+00   0.0000000e+00   0.0000000e+00   0.0000000e+00   0.0000000e+00   0.0000000e+00   2.0000000e+00   0.0000000e+00   0.0000000e+00   0.0000000e+00   0.0000000e+00   0.0000000e+00   0.0000000e+00   0.0000000e+00   0.0000000e+00   0.0000000e+00   0.0000000e+00   0.0000000e+00   0.0000000e+00   0.0000000e+00   0.0000000e+00   0.0000000e+00   0.0000000e+00   1.0000000e+00   0.0000000e+00   0.0000000e+00   1.0000000e+00   0.0000000e+00   0.0000000e+00   3.0000000e+00   0.0000000e+00   0.0000000e+00   1.0000000e+00             NaN             NaN             NaN             NaN             NaN             NaN             NaN             NaN             NaN             NaN             NaN             NaN             NaN             NaN             NaN
   1.8081000e+04   2.0000000e+00   2.0000000e+00   1.4500000e+01   0.0000000e+00   1.0000000e+00   0.0000000e+00   0.0000000e+00   0.0000000e+00   1.0000000e+00   0.0000000e+00   0.0000000e+00   0.0000000e+00   0.0000000e+00   0.0000000e+00   0.0000000e+00   2.0000000e+00   0.0000000e+00   0.0000000e+00   0.0000000e+00   0.0000000e+00   1.0000000e+00   0.0000000e+00   0.0000000e+00   0.0000000e+00   0.0000000e+00   0.0000000e+00   0.0000000e+00   0.0000000e+00   1.0000000e+00   0.0000000e+00   0.0000000e+00   1.0000000e+00   0.0000000e+00   0.0000000e+00   0.0000000e+00   0.0000000e+00   0.0000000e+00   0.0000000e+00             NaN             NaN             NaN             NaN             NaN             NaN             NaN             NaN             NaN             NaN             NaN             NaN             NaN             NaN             NaN
   1.8081000e+04   2.0000000e+00   2.0000000e+00   1.5500000e+01   0.0000000e+00   1.0000000e+00   0.0000000e+00   0.0000000e+00   0.0000000e+00   0.0000000e+00   0.0000000e+00   0.0000000e+00   0.0000000e+00   0.0000000e+00   0.0000000e+00   0.0000000e+00   2.0000000e+00   0.0000000e+00   0.0000000e+00   0.0000000e+00   0.0000000e+00   1.0000000e+00   0.0000000e+00   0.0000000e+00   0.0000000e+00   0.0000000e+00   0.0000000e+00   0.0000000e+00   0.0000000e+00   0.0000000e+00   0.0000000e+00   1.0000000e+00   3.0000000e+00   0.0000000e+00   0.0000000e+00   0.0000000e+00   0.0000000e+00   0.0000000e+00   1.0000000e+00             NaN             NaN             NaN             NaN             NaN             NaN             NaN             NaN             NaN             NaN             NaN             NaN             NaN             NaN             NaN
   1.8081000e+04   2.0000000e+00   2.0000000e+00   1.6500000e+01   0.0000000e+00   0.0000000e+00   0.0000000e+00   1.0000000e+00   0.0000000e+00   0.0000000e+00   0.0000000e+00   0.0000000e+00   0.0000000e+00   0.0000000e+00   0.0000000e+00   0.0000000e+00   2.0000000e+00   0.0000000e+00   0.0000000e+00   0.0000000e+00   0.0000000e+00   0.0000000e+00   0.0000000e+00   0.0000000e+00   0.0000000e+00   0.0000000e+00   0.0000000e+00   0.0000000e+00   0.0000000e+00   0.0000000e+00   0.0000000e+00   0.0000000e+00   1.0000000e+00   0.0000000e+00   0.0000000e+00   0.0000000e+00   0.0000000e+00   0.0000000e+00   0.0000000e+00             NaN             NaN             NaN             NaN             NaN             NaN             NaN             NaN             NaN             NaN             NaN             NaN             NaN             NaN             NaN
   1.8081000e+04   2.0000000e+00   2.0000000e+00   1.7500000e+01   0.0000000e+00   0.0000000e+00   0.0000000e+00   1.0000000e+00   0.0000000e+00   0.0000000e+00   0.0000000e+00   0.0000000e+00   0.0000000e+00   0.0000000e+00   0.0000000e+00   0.0000000e+00   0.0000000e+00   0.0000000e+00   0.0000000e+00   0.0000000e+00   0.0000000e+00   0.0000000e+00   0.0000000e+00   0.0000000e+00   0.0000000e+00   0.0000000e+00   0.0000000e+00   0.0000000e+00   0.0000000e+00   0.0000000e+00   0.0000000e+00   0.0000000e+00   1.0000000e+00   0.0000000e+00   0.0000000e+00   0.0000000e+00   0.0000000e+00   0.0000000e+00   0.0000000e+00             NaN             NaN             NaN             NaN             NaN             NaN             NaN             NaN             NaN             NaN             NaN             NaN             NaN             NaN             NaN
   1.8081000e+04   2.0000000e+00   2.0000000e+00   1.8500000e+01   0.0000000e+00   0.0000000e+00   0.0000000e+00   0.0000000e+00   0.0000000e+00   0.0000000e+00   0.0000000e+00   0.0000000e+00   0.0000000e+00   0.0000000e+00   0.0000000e+00   0.0000000e+00   0.0000000e+00   0.0000000e+00   0.0000000e+00   0.0000000e+00   0.0000000e+00   0.0000000e+00   0.0000000e+00   0.0000000e+00   0.0000000e+00   0.0000000e+00   0.0000000e+00   0.0000000e+00   0.0000000e+00   0.0000000e+00   0.0000000e+00   0.0000000e+00   0.0000000e+00   0.0000000e+00   0.0000000e+00   0.0000000e+00   0.0000000e+00   0.0000000e+00   0.0000000e+00             NaN             NaN             NaN             NaN             NaN             NaN             NaN             NaN             NaN             NaN             NaN             NaN             NaN             NaN             NaN
   1.8081000e+04   2.0000000e+00   2.0000000e+00   1.9500000e+01   0.0000000e+00   0.0000000e+00   0.0000000e+00   0.0000000e+00   0.0000000e+00   0.0000000e+00   0.0000000e+00   0.0000000e+00   1.0000000e+00   0.0000000e+00   3.0000000e+00   0.0000000e+00   0.0000000e+00   0.0000000e+00   0.0000000e+00   0.0000000e+00   0.0000000e+00   0.0000000e+00   0.0000000e+00   0.0000000e+00   0.0000000e+00   0.0000000e+00   0.0000000e+00   0.0000000e+00   0.0000000e+00   0.0000000e+00   0.0000000e+00   0.0000000e+00   0.0000000e+00   0.0000000e+00   0.0000000e+00   0.0000000e+00   0.0000000e+00   0.0000000e+00   0.0000000e+00             NaN             NaN             NaN             NaN             NaN             NaN             NaN             NaN             NaN             NaN             NaN             NaN             NaN             NaN             NaN
   1.8081000e+04   2.0000000e+00   2.0000000e+00   2.0500000e+01   0.0000000e+00   0.0000000e+00   0.0000000e+00   2.0000000e+00   0.0000000e+00   0.0000000e+00   0.0000000e+00   0.0000000e+00   1.0000000e+00   0.0000000e+00   0.0000000e+00   0.0000000e+00   1.0000000e+00   0.0000000e+00   0.0000000e+00   1.0000000e+00   0.0000000e+00   0.0000000e+00   0.0000000e+00   0.0000000e+00   0.0000000e+00   0.0000000e+00   0.0000000e+00   0.0000000e+00   0.0000000e+00   0.0000000e+00   0.0000000e+00   0.0000000e+00   0.0000000e+00   0.0000000e+00   0.0000000e+00   0.0000000e+00   0.0000000e+00   0.0000000e+00   0.0000000e+00             NaN             NaN             NaN             NaN             NaN             NaN             NaN             NaN             NaN             NaN             NaN             NaN             NaN             NaN             NaN
   1.8081000e+04   2.0000000e+00   2.0000000e+00   2.1500000e+01   0.0000000e+00   0.0000000e+00   0.0000000e+00   2.0000000e+00   0.0000000e+00   0.0000000e+00   0.0000000e+00   0.0000000e+00   0.0000000e+00   0.0000000e+00   0.0000000e+00   0.0000000e+00   0.0000000e+00   0.0000000e+00   0.0000000e+00   2.0000000e+00   0.0000000e+00   0.0000000e+00   0.0000000e+00   0.0000000e+00   0.0000000e+00   1.0000000e+00   0.0000000e+00   0.0000000e+00   0.0000000e+00   0.0000000e+00   0.0000000e+00   0.0000000e+00   0.0000000e+00   0.0000000e+00   0.0000000e+00   0.0000000e+00   0.0000000e+00   0.0000000e+00   0.0000000e+00             NaN             NaN             NaN             NaN             NaN             NaN             NaN             NaN             NaN             NaN             NaN             NaN             NaN             NaN             NaN
   1.8081000e+04   2.0000000e+00   2.0000000e+00   2.2500000e+01   0.0000000e+00   0.0000000e+00   0.0000000e+00   2.0000000e+00   0.0000000e+00   0.0000000e+00   0.0000000e+00   0.0000000e+00   0.0000000e+00   0.0000000e+00   0.0000000e+00   1.0000000e+00   0.0000000e+00   0.0000000e+00   0.0000000e+00   1.0000000e+00   0.0000000e+00   0.0000000e+00   0.0000000e+00   0.0000000e+00   0.0000000e+00   0.0000000e+00   0.0000000e+00   0.0000000e+00   0.0000000e+00   0.0000000e+00   0.0000000e+00   0.0000000e+00   0.0000000e+00   0.0000000e+00   0.0000000e+00   0.0000000e+00   0.0000000e+00   0.0000000e+00   0.0000000e+00             NaN             NaN             NaN             NaN             NaN             NaN             NaN             NaN             NaN             NaN             NaN             NaN             NaN             NaN             NaN
   1.8081000e+04   2.0000000e+00   2.0000000e+00   2.3500000e+01   0.0000000e+00   0.0000000e+00   0.0000000e+00   0.0000000e+00   0.0000000e+00   0.0000000e+00   0.0000000e+00   0.0000000e+00   0.0000000e+00   1.0000000e+00   0.0000000e+00   0.0000000e+00   0.0000000e+00   0.0000000e+00   0.0000000e+00   0.0000000e+00   0.0000000e+00   0.0000000e+00   0.0000000e+00   0.0000000e+00   0.0000000e+00   0.0000000e+00   0.0000000e+00   0.0000000e+00   0.0000000e+00   0.0000000e+00   0.0000000e+00   0.0000000e+00   0.0000000e+00   0.0000000e+00   0.0000000e+00   0.0000000e+00   0.0000000e+00   0.0000000e+00   0.0000000e+00             NaN             NaN             NaN             NaN             NaN             NaN             NaN             NaN             NaN             NaN             NaN             NaN             NaN             NaN             NaN
   1.8081000e+04   2.0000000e+00   2.0000000e+00   2.4500000e+01   0.0000000e+00   0.0000000e+00   0.0000000e+00   2.0000000e+00   0.0000000e+00   0.0000000e+00   0.0000000e+00   0.0000000e+00   0.0000000e+00   0.0000000e+00   0.0000000e+00   0.0000000e+00   0.0000000e+00   0.0000000e+00   0.0000000e+00   0.0000000e+00   0.0000000e+00   0.0000000e+00   0.0000000e+00   0.0000000e+00   0.0000000e+00   0.0000000e+00   0.0000000e+00   0.0000000e+00   0.0000000e+00   0.0000000e+00   0.0000000e+00   0.0000000e+00   0.0000000e+00   0.0000000e+00   0.0000000e+00   0.0000000e+00   0.0000000e+00   0.0000000e+00   0.0000000e+00             NaN             NaN             NaN             NaN             NaN             NaN             NaN             NaN             NaN             NaN             NaN             NaN             NaN             NaN             NaN
   1.8081000e+04   2.0000000e+00   2.0000000e+00   2.5500000e+01   0.0000000e+00   0.0000000e+00   0.0000000e+00   0.0000000e+00   0.0000000e+00   0.0000000e+00   0.0000000e+00   0.0000000e+00   0.0000000e+00   0.0000000e+00   0.0000000e+00   0.0000000e+00   0.0000000e+00   0.0000000e+00   0.0000000e+00   0.0000000e+00   0.0000000e+00   0.0000000e+00   0.0000000e+00   0.0000000e+00   1.0000000e+00   0.0000000e+00   0.0000000e+00   0.0000000e+00   0.0000000e+00   0.0000000e+00   0.0000000e+00   0.0000000e+00   0.0000000e+00   0.0000000e+00   0.0000000e+00   0.0000000e+00   0.0000000e+00   0.0000000e+00   0.0000000e+00             NaN             NaN             NaN             NaN             NaN             NaN             NaN             NaN             NaN             NaN             NaN             NaN             NaN             NaN             NaN
   1.8081000e+04   2.0000000e+00   2.0000000e+00   2.6500000e+01   0.0000000e+00   0.0000000e+00   0.0000000e+00   0.0000000e+00   0.0000000e+00   0.0000000e+00   0.0000000e+00   0.0000000e+00   0.0000000e+00   0.0000000e+00   0.0000000e+00   0.0000000e+00   0.0000000e+00   0.0000000e+00   0.0000000e+00   0.0000000e+00   0.0000000e+00   0.0000000e+00   0.0000000e+00   0.0000000e+00   2.0000000e+00   0.0000000e+00   0.0000000e+00   0.0000000e+00   0.0000000e+00   0.0000000e+00   0.0000000e+00   0.0000000e+00   0.0000000e+00   0.0000000e+00   0.0000000e+00   0.0000000e+00   0.0000000e+00   0.0000000e+00   0.0000000e+00             NaN             NaN             NaN             NaN             NaN             NaN             NaN             NaN             NaN             NaN             NaN             NaN             NaN             NaN             NaN
   1.8081000e+04   2.0000000e+00   2.0000000e+00   2.7500000e+01   0.0000000e+00   0.0000000e+00   0.0000000e+00   0.0000000e+00   0.0000000e+00   0.0000000e+00   0.0000000e+00   0.0000000e+00   0.0000000e+00   0.0000000e+00   0.0000000e+00   0.0000000e+00   0.0000000e+00   0.0000000e+00   0.0000000e+00   0.0000000e+00   0.0000000e+00   0.0000000e+00   0.0000000e+00   0.0000000e+00   1.0000000e+00   0.0000000e+00   2.0000000e+00   0.0000000e+00   0.0000000e+00   0.0000000e+00   0.0000000e+00   0.0000000e+00   0.0000000e+00   0.0000000e+00   0.0000000e+00   0.0000000e+00   0.0000000e+00   0.0000000e+00   0.0000000e+00             NaN             NaN             NaN             NaN             NaN             NaN             NaN             NaN             NaN             NaN             NaN             NaN             NaN             NaN             NaN
   1.8081000e+04   2.0000000e+00   2.0000000e+00   2.8500000e+01   0.0000000e+00   0.0000000e+00   0.0000000e+00   0.0000000e+00   0.0000000e+00   0.0000000e+00   0.0000000e+00   0.0000000e+00   0.0000000e+00   0.0000000e+00   0.0000000e+00   0.0000000e+00   0.0000000e+00   0.0000000e+00   0.0000000e+00   0.0000000e+00   0.0000000e+00   0.0000000e+00   0.0000000e+00   0.0000000e+00   0.0000000e+00   0.0000000e+00   1.0000000e+00   0.0000000e+00   0.0000000e+00   0.0000000e+00   0.0000000e+00   0.0000000e+00   0.0000000e+00   0.0000000e+00   0.0000000e+00   0.0000000e+00   0.0000000e+00   0.0000000e+00   0.0000000e+00             NaN             NaN             NaN             NaN             NaN             NaN             NaN             NaN             NaN             NaN             NaN             NaN             NaN             NaN             NaN
   1.8081000e+04   2.0000000e+00   2.0000000e+00   2.9500000e+01   0.0000000e+00   0.0000000e+00   0.0000000e+00   0.0000000e+00   0.0000000e+00   0.0000000e+00   0.0000000e+00   0.0000000e+00   0.0000000e+00   0.0000000e+00   0.0000000e+00   0.0000000e+00   0.0000000e+00   0.0000000e+00   0.0000000e+00   0.0000000e+00   0.0000000e+00   0.0000000e+00   0.0000000e+00   0.0000000e+00   2.0000000e+00   1.0000000e+00   0.0000000e+00   0.0000000e+00   0.0000000e+00   0.0000000e+00   0.0000000e+00   0.0000000e+00   0.0000000e+00   0.0000000e+00   0.0000000e+00   0.0000000e+00   0.0000000e+00   0.0000000e+00   0.0000000e+00             NaN             NaN             NaN             NaN             NaN             NaN             NaN             NaN             NaN             NaN             NaN             NaN             NaN             NaN             NaN
   1.8081000e+04   2.0000000e+00   2.0000000e+00   3.0500000e+01   0.0000000e+00   0.0000000e+00   0.0000000e+00   0.0000000e+00   0.0000000e+00   0.0000000e+00   0.0000000e+00   0.0000000e+00   0.0000000e+00   0.0000000e+00   0.0000000e+00   0.0000000e+00   1.0000000e+00   0.0000000e+00   0.0000000e+00   0.0000000e+00   0.0000000e+00   0.0000000e+00   0.0000000e+00   0.0000000e+00   0.0000000e+00   1.0000000e+00   0.0000000e+00   0.0000000e+00   0.0000000e+00   0.0000000e+00   0.0000000e+00   0.0000000e+00   0.0000000e+00   0.0000000e+00   0.0000000e+00   0.0000000e+00   0.0000000e+00   0.0000000e+00   0.0000000e+00             NaN             NaN             NaN             NaN             NaN             NaN             NaN             NaN             NaN             NaN             NaN             NaN             NaN             NaN             NaN
   1.8081000e+04   2.0000000e+00   2.0000000e+00   3.1500000e+01   0.0000000e+00   0.0000000e+00   0.0000000e+00   0.0000000e+00   0.0000000e+00   0.0000000e+00   0.0000000e+00   0.0000000e+00   0.0000000e+00   0.0000000e+00   0.0000000e+00   0.0000000e+00   0.0000000e+00   0.0000000e+00   0.0000000e+00   0.0000000e+00   0.0000000e+00   0.0000000e+00   0.0000000e+00   0.0000000e+00   0.0000000e+00   0.0000000e+00   0.0000000e+00   0.0000000e+00   0.0000000e+00   2.0000000e+00   0.0000000e+00   0.0000000e+00   0.0000000e+00   0.0000000e+00   0.0000000e+00   0.0000000e+00   0.0000000e+00   0.0000000e+00   0.0000000e+00             NaN             NaN             NaN             NaN             NaN             NaN             NaN             NaN             NaN             NaN             NaN             NaN             NaN             NaN             NaN
   1.8081000e+04   2.0000000e+00   2.0000000e+00   3.2500000e+01   0.0000000e+00   0.0000000e+00   0.0000000e+00   0.0000000e+00   0.0000000e+00   0.0000000e+00   0.0000000e+00   0.0000000e+00   0.0000000e+00   0.0000000e+00   0.0000000e+00   0.0000000e+00   0.0000000e+00   0.0000000e+00   0.0000000e+00   0.0000000e+00   0.0000000e+00   0.0000000e+00   0.0000000e+00   0.0000000e+00   0.0000000e+00   0.0000000e+00   0.0000000e+00   0.0000000e+00   0.0000000e+00   0.0000000e+00   0.0000000e+00   0.0000000e+00   0.0000000e+00   0.0000000e+00   0.0000000e+00   0.0000000e+00   0.0000000e+00   0.0000000e+00   2.0000000e+00             NaN             NaN             NaN             NaN             NaN             NaN             NaN             NaN             NaN             NaN             NaN             NaN             NaN             NaN             NaN
   1.8081000e+04   2.0000000e+00   2.0000000e+00   3.3500000e+01   0.0000000e+00   0.0000000e+00   0.0000000e+00   0.0000000e+00   3.0000000e+00   0.0000000e+00   0.0000000e+00   0.0000000e+00   0.0000000e+00   0.0000000e+00   0.0000000e+00   0.0000000e+00   0.0000000e+00   0.0000000e+00   0.0000000e+00   0.0000000e+00   0.0000000e+00   0.0000000e+00   0.0000000e+00   0.0000000e+00   0.0000000e+00   0.0000000e+00   0.0000000e+00   0.0000000e+00   0.0000000e+00   0.0000000e+00   0.0000000e+00   0.0000000e+00   0.0000000e+00   0.0000000e+00   0.0000000e+00   0.0000000e+00   0.0000000e+00   0.0000000e+00   0.0000000e+00             NaN             NaN             NaN             NaN             NaN             NaN             NaN             NaN             NaN             NaN             NaN             NaN             NaN             NaN             NaN
   1.8081000e+04   2.0000000e+00   2.0000000e+00   3.4500000e+01   0.0000000e+00   0.0000000e+00   0.0000000e+00   0.0000000e+00   2.0000000e+00   0.0000000e+00   0.0000000e+00   0.0000000e+00   0.0000000e+00   0.0000000e+00   0.0000000e+00   0.0000000e+00   0.0000000e+00   0.0000000e+00   0.0000000e+00   0.0000000e+00   0.0000000e+00   0.0000000e+00   0.0000000e+00   0.0000000e+00   0.0000000e+00   0.0000000e+00   0.0000000e+00   0.0000000e+00   0.0000000e+00   0.0000000e+00   0.0000000e+00   0.0000000e+00   0.0000000e+00   0.0000000e+00   0.0000000e+00   0.0000000e+00   0.0000000e+00   0.0000000e+00   0.0000000e+00             NaN             NaN             NaN             NaN             NaN             NaN             NaN             NaN             NaN             NaN             NaN             NaN             NaN             NaN             NaN
   1.8081000e+04   2.0000000e+00   2.0000000e+00   3.5500000e+01   0.0000000e+00   0.0000000e+00   0.0000000e+00   0.0000000e+00   1.0000000e+00   0.0000000e+00   0.0000000e+00   0.0000000e+00   0.0000000e+00   0.0000000e+00   0.0000000e+00   0.0000000e+00   0.0000000e+00   0.0000000e+00   0.0000000e+00   0.0000000e+00   0.0000000e+00   0.0000000e+00   0.0000000e+00   0.0000000e+00   0.0000000e+00   0.0000000e+00   0.0000000e+00   0.0000000e+00   0.0000000e+00   0.0000000e+00   0.0000000e+00   0.0000000e+00   0.0000000e+00   0.0000000e+00   0.0000000e+00   0.0000000e+00   0.0000000e+00   0.0000000e+00   0.0000000e+00             NaN             NaN             NaN             NaN             NaN             NaN             NaN             NaN             NaN             NaN             NaN             NaN             NaN             NaN             NaN
   1.8081000e+04   2.0000000e+00   2.0000000e+00   3.6500000e+01   0.0000000e+00   0.0000000e+00   0.0000000e+00   0.0000000e+00   0.0000000e+00   0.0000000e+00   0.0000000e+00   0.0000000e+00   0.0000000e+00   0.0000000e+00   0.0000000e+00   0.0000000e+00   0.0000000e+00   0.0000000e+00   0.0000000e+00   0.0000000e+00   0.0000000e+00   0.0000000e+00   0.0000000e+00   0.0000000e+00   0.0000000e+00   0.0000000e+00   0.0000000e+00   0.0000000e+00   0.0000000e+00   0.0000000e+00   0.0000000e+00   0.0000000e+00   0.0000000e+00   0.0000000e+00   0.0000000e+00   0.0000000e+00   0.0000000e+00   0.0000000e+00   0.0000000e+00             NaN             NaN             NaN             NaN             NaN             NaN             NaN             NaN             NaN             NaN             NaN             NaN             NaN             NaN             NaN
   1.8081000e+04   2.0000000e+00   2.0000000e+00   3.7500000e+01   0.0000000e+00   0.0000000e+00   0.0000000e+00   0.0000000e+00   0.0000000e+00   0.0000000e+00   0.0000000e+00   0.0000000e+00   0.0000000e+00   0.0000000e+00   0.0000000e+00   0.0000000e+00   0.0000000e+00   0.0000000e+00   0.0000000e+00   0.0000000e+00   0.0000000e+00   0.0000000e+00   0.0000000e+00   0.0000000e+00   0.0000000e+00   0.0000000e+00   0.0000000e+00   0.0000000e+00   0.0000000e+00   0.0000000e+00   0.0000000e+00   0.0000000e+00   0.0000000e+00   0.0000000e+00   0.0000000e+00   0.0000000e+00   0.0000000e+00   0.0000000e+00   0.0000000e+00             NaN             NaN             NaN             NaN             NaN             NaN             NaN             NaN             NaN             NaN             NaN             NaN             NaN             NaN             NaN
   1.8081000e+04   2.0000000e+00   2.0000000e+00   3.8500000e+01   0.0000000e+00   0.0000000e+00   0.0000000e+00   0.0000000e+00   0.0000000e+00   0.0000000e+00   0.0000000e+00   0.0000000e+00   0.0000000e+00   0.0000000e+00   0.0000000e+00   0.0000000e+00   0.0000000e+00   0.0000000e+00   0.0000000e+00   0.0000000e+00   0.0000000e+00   0.0000000e+00   0.0000000e+00   0.0000000e+00   0.0000000e+00   0.0000000e+00   0.0000000e+00   0.0000000e+00   0.0000000e+00   0.0000000e+00   0.0000000e+00   0.0000000e+00   0.0000000e+00   0.0000000e+00   0.0000000e+00   0.0000000e+00   0.0000000e+00   0.0000000e+00   1.0000000e+00             NaN             NaN             NaN             NaN             NaN             NaN             NaN             NaN             NaN             NaN             NaN             NaN             NaN             NaN             NaN
   1.8081000e+04   2.0000000e+00   2.0000000e+00   3.9500000e+01   0.0000000e+00   0.0000000e+00   0.0000000e+00   0.0000000e+00   1.0000000e+00   0.0000000e+00   0.0000000e+00   0.0000000e+00   0.0000000e+00   0.0000000e+00   0.0000000e+00   0.0000000e+00   0.0000000e+00   0.0000000e+00   0.0000000e+00   0.0000000e+00   0.0000000e+00   0.0000000e+00   0.0000000e+00   0.0000000e+00   0.0000000e+00   0.0000000e+00   0.0000000e+00   0.0000000e+00   0.0000000e+00   0.0000000e+00   0.0000000e+00   0.0000000e+00   0.0000000e+00   0.0000000e+00   0.0000000e+00   0.0000000e+00   0.0000000e+00   0.0000000e+00   1.0000000e+00             NaN             NaN             NaN             NaN             NaN             NaN             NaN             NaN             NaN             NaN             NaN             NaN             NaN             NaN             NaN
   1.8081000e+04   2.0000000e+00   2.0000000e+00   4.0500000e+01   0.0000000e+00   0.0000000e+00   0.0000000e+00   0.0000000e+00   1.0000000e+00   0.0000000e+00   0.0000000e+00   0.0000000e+00   0.0000000e+00   0.0000000e+00   0.0000000e+00   0.0000000e+00   0.0000000e+00   0.0000000e+00   0.0000000e+00   0.0000000e+00   0.0000000e+00   0.0000000e+00   0.0000000e+00   0.0000000e+00   0.0000000e+00   0.0000000e+00   0.0000000e+00   0.0000000e+00   0.0000000e+00   0.0000000e+00   0.0000000e+00   0.0000000e+00   0.0000000e+00   0.0000000e+00   0.0000000e+00   0.0000000e+00   0.0000000e+00   0.0000000e+00   0.0000000e+00             NaN             NaN             NaN             NaN             NaN             NaN             NaN             NaN             NaN             NaN             NaN             NaN             NaN             NaN             NaN
   1.8081000e+04   2.0000000e+00   2.0000000e+00   4.1500000e+01   0.0000000e+00   0.0000000e+00   0.0000000e+00   0.0000000e+00   0.0000000e+00   0.0000000e+00   0.0000000e+00   0.0000000e+00   0.0000000e+00   0.0000000e+00   0.0000000e+00   0.0000000e+00   0.0000000e+00   0.0000000e+00   0.0000000e+00   0.0000000e+00   0.0000000e+00   0.0000000e+00   0.0000000e+00   0.0000000e+00   0.0000000e+00   0.0000000e+00   0.0000000e+00   0.0000000e+00   0.0000000e+00   0.0000000e+00   0.0000000e+00   0.0000000e+00   0.0000000e+00   0.0000000e+00   0.0000000e+00   0.0000000e+00   0.0000000e+00   0.0000000e+00   0.0000000e+00             NaN             NaN             NaN             NaN             NaN             NaN             NaN             NaN             NaN             NaN             NaN             NaN             NaN             NaN             NaN
   1.8081000e+04   2.0000000e+00   2.0000000e+00   4.2500000e+01   0.0000000e+00   0.0000000e+00   0.0000000e+00   0.0000000e+00   0.0000000e+00   0.0000000e+00   0.0000000e+00   0.0000000e+00   0.0000000e+00   0.0000000e+00   0.0000000e+00   0.0000000e+00   0.0000000e+00   0.0000000e+00   0.0000000e+00   0.0000000e+00   0.0000000e+00   0.0000000e+00   0.0000000e+00   0.0000000e+00   0.0000000e+00   0.0000000e+00   0.0000000e+00   0.0000000e+00   0.0000000e+00   0.0000000e+00   0.0000000e+00   0.0000000e+00   0.0000000e+00   0.0000000e+00   0.0000000e+00   0.0000000e+00   0.0000000e+00   0.0000000e+00   0.0000000e+00             NaN             NaN             NaN             NaN             NaN             NaN             NaN             NaN             NaN             NaN             NaN             NaN             NaN             NaN             NaN
   1.8081000e+04   2.0000000e+00   2.0000000e+00   4.3500000e+01   0.0000000e+00   0.0000000e+00   0.0000000e+00   0.0000000e+00   0.0000000e+00   0.0000000e+00   0.0000000e+00   0.0000000e+00   0.0000000e+00   0.0000000e+00   0.0000000e+00   0.0000000e+00   0.0000000e+00   0.0000000e+00   0.0000000e+00   0.0000000e+00   0.0000000e+00   0.0000000e+00   0.0000000e+00   0.0000000e+00   0.0000000e+00   0.0000000e+00   0.0000000e+00   0.0000000e+00   0.0000000e+00   0.0000000e+00   0.0000000e+00   0.0000000e+00   0.0000000e+00   0.0000000e+00   0.0000000e+00   0.0000000e+00   0.0000000e+00   0.0000000e+00   1.0000000e+00             NaN             NaN             NaN             NaN             NaN             NaN             NaN             NaN             NaN             NaN             NaN             NaN             NaN             NaN             NaN
   1.8081000e+04   2.0000000e+00   2.0000000e+00   4.4500000e+01   0.0000000e+00   0.0000000e+00   0.0000000e+00   0.0000000e+00   0.0000000e+00   0.0000000e+00   0.0000000e+00   0.0000000e+00   0.0000000e+00   0.0000000e+00   0.0000000e+00   0.0000000e+00   0.0000000e+00   0.0000000e+00   0.0000000e+00   0.0000000e+00   0.0000000e+00   0.0000000e+00   0.0000000e+00   0.0000000e+00   0.0000000e+00   0.0000000e+00   0.0000000e+00   0.0000000e+00   0.0000000e+00   0.0000000e+00   0.0000000e+00   0.0000000e+00   0.0000000e+00   0.0000000e+00   0.0000000e+00   0.0000000e+00   0.0000000e+00   0.0000000e+00   0.0000000e+00             NaN             NaN             NaN             NaN             NaN             NaN             NaN             NaN             NaN             NaN             NaN             NaN             NaN             NaN             NaN
   1.8081000e+04   2.0000000e+00   2.0000000e+00   4.5500000e+01   0.0000000e+00   0.0000000e+00   0.0000000e+00   0.0000000e+00   0.0000000e+00   0.0000000e+00   0.0000000e+00   0.0000000e+00   0.0000000e+00   0.0000000e+00   0.0000000e+00   0.0000000e+00   0.0000000e+00   0.0000000e+00   0.0000000e+00   0.0000000e+00   0.0000000e+00   0.0000000e+00   0.0000000e+00   0.0000000e+00   0.0000000e+00   0.0000000e+00   0.0000000e+00   0.0000000e+00   0.0000000e+00   0.0000000e+00   0.0000000e+00   0.0000000e+00   0.0000000e+00   0.0000000e+00   0.0000000e+00   0.0000000e+00   0.0000000e+00   0.0000000e+00   0.0000000e+00             NaN             NaN             NaN             NaN             NaN             NaN             NaN             NaN             NaN             NaN             NaN             NaN             NaN             NaN             NaN
   1.8081000e+04   2.0000000e+00   2.0000000e+00   4.6500000e+01   0.0000000e+00   0.0000000e+00   0.0000000e+00   0.0000000e+00   0.0000000e+00   0.0000000e+00   0.0000000e+00   0.0000000e+00   0.0000000e+00   0.0000000e+00   0.0000000e+00   0.0000000e+00   0.0000000e+00   0.0000000e+00   0.0000000e+00   0.0000000e+00   0.0000000e+00   0.0000000e+00   0.0000000e+00   0.0000000e+00   0.0000000e+00   0.0000000e+00   0.0000000e+00   0.0000000e+00   0.0000000e+00   0.0000000e+00   0.0000000e+00   0.0000000e+00   0.0000000e+00   0.0000000e+00   0.0000000e+00   0.0000000e+00   0.0000000e+00   0.0000000e+00   0.0000000e+00             NaN             NaN             NaN             NaN             NaN             NaN             NaN             NaN             NaN             NaN             NaN             NaN             NaN             NaN             NaN
   1.8081000e+04   2.0000000e+00   2.0000000e+00   4.7500000e+01   0.0000000e+00   0.0000000e+00   0.0000000e+00   0.0000000e+00   0.0000000e+00   0.0000000e+00   0.0000000e+00   0.0000000e+00   0.0000000e+00   0.0000000e+00   0.0000000e+00   0.0000000e+00   0.0000000e+00   0.0000000e+00   0.0000000e+00   0.0000000e+00   0.0000000e+00   0.0000000e+00   0.0000000e+00   0.0000000e+00   0.0000000e+00   0.0000000e+00   0.0000000e+00   0.0000000e+00   0.0000000e+00   0.0000000e+00   0.0000000e+00   0.0000000e+00   0.0000000e+00   0.0000000e+00   0.0000000e+00   0.0000000e+00   0.0000000e+00   0.0000000e+00   0.0000000e+00             NaN             NaN             NaN             NaN             NaN             NaN             NaN             NaN             NaN             NaN             NaN             NaN             NaN             NaN             NaN
   1.8081000e+04   2.0000000e+00   3.0000000e+00  -7.5000000e+00   0.0000000e+00   0.0000000e+00   0.0000000e+00   0.0000000e+00   1.0000000e+00   0.0000000e+00   0.0000000e+00   0.0000000e+00   0.0000000e+00   0.0000000e+00   0.0000000e+00   0.0000000e+00   0.0000000e+00   0.0000000e+00   0.0000000e+00   0.0000000e+00   0.0000000e+00   0.0000000e+00   0.0000000e+00   0.0000000e+00   0.0000000e+00   0.0000000e+00   0.0000000e+00   0.0000000e+00   0.0000000e+00   0.0000000e+00             NaN             NaN             NaN             NaN             NaN             NaN             NaN             NaN             NaN             NaN             NaN             NaN             NaN             NaN             NaN             NaN             NaN             NaN             NaN             NaN             NaN             NaN             NaN             NaN
   1.8081000e+04   2.0000000e+00   3.0000000e+00  -6.5000000e+00   0.0000000e+00   0.0000000e+00   0.0000000e+00   0.0000000e+00   1.0000000e+00   0.0000000e+00   0.0000000e+00   0.0000000e+00   0.0000000e+00   0.0000000e+00   0.0000000e+00   0.0000000e+00   0.0000000e+00   0.0000000e+00   0.0000000e+00   0.0000000e+00   0.0000000e+00   0.0000000e+00   0.0000000e+00   0.0000000e+00   0.0000000e+00   0.0000000e+00   0.0000000e+00   0.0000000e+00   0.0000000e+00   0.0000000e+00             NaN             NaN             NaN             NaN             NaN             NaN             NaN             NaN             NaN             NaN             NaN             NaN             NaN             NaN             NaN             NaN             NaN             NaN             NaN             NaN             NaN             NaN             NaN             NaN
   1.8081000e+04   2.0000000e+00   3.0000000e+00  -5.5000000e+00   0.0000000e+00   0.0000000e+00   0.0000000e+00   0.0000000e+00   0.0000000e+00   0.0000000e+00   0.0000000e+00   0.0000000e+00   0.0000000e+00   0.0000000e+00   0.0000000e+00   0.0000000e+00   0.0000000e+00   0.0000000e+00   0.0000000e+00   0.0000000e+00   0.0000000e+00   0.0000000e+00   0.0000000e+00   0.0000000e+00   0.0000000e+00   0.0000000e+00   0.0000000e+00   0.0000000e+00   0.0000000e+00   0.0000000e+00             NaN             NaN             NaN             NaN             NaN             NaN             NaN             NaN             NaN             NaN             NaN             NaN             NaN             NaN             NaN             NaN             NaN             NaN             NaN             NaN             NaN             NaN             NaN             NaN
   1.8081000e+04   2.0000000e+00   3.0000000e+00  -4.5000000e+00   0.0000000e+00   0.0000000e+00   0.0000000e+00   0.0000000e+00   0.0000000e+00   0.0000000e+00   0.0000000e+00   0.0000000e+00   0.0000000e+00   0.0000000e+00   0.0000000e+00   0.0000000e+00   0.0000000e+00   0.0000000e+00   0.0000000e+00   0.0000000e+00   0.0000000e+00   0.0000000e+00   0.0000000e+00   0.0000000e+00   0.0000000e+00   0.0000000e+00   0.0000000e+00   0.0000000e+00   0.0000000e+00   0.0000000e+00             NaN             NaN             NaN             NaN             NaN             NaN             NaN             NaN             NaN             NaN             NaN             NaN             NaN             NaN             NaN             NaN             NaN             NaN             NaN             NaN             NaN             NaN             NaN             NaN
   1.8081000e+04   2.0000000e+00   3.0000000e+00  -3.5000000e+00   0.0000000e+00   0.0000000e+00   0.0000000e+00   0.0000000e+00   1.0000000e+00   0.0000000e+00   0.0000000e+00   0.0000000e+00   0.0000000e+00   0.0000000e+00   0.0000000e+00   0.0000000e+00   0.0000000e+00   0.0000000e+00   0.0000000e+00   0.0000000e+00   0.0000000e+00   0.0000000e+00   0.0000000e+00   0.0000000e+00   0.0000000e+00   0.0000000e+00   0.0000000e+00   0.0000000e+00   0.0000000e+00   0.0000000e+00             NaN             NaN             NaN             NaN             NaN             NaN             NaN             NaN             NaN             NaN             NaN             NaN             NaN             NaN             NaN             NaN             NaN             NaN             NaN             NaN             NaN             NaN             NaN             NaN
   1.8081000e+04   2.0000000e+00   3.0000000e+00  -2.5000000e+00   0.0000000e+00   0.0000000e+00   0.0000000e+00   0.0000000e+00   0.0000000e+00   0.0000000e+00   0.0000000e+00   0.0000000e+00   0.0000000e+00   0.0000000e+00   0.0000000e+00   0.0000000e+00   0.0000000e+00   0.0000000e+00   0.0000000e+00   0.0000000e+00   0.0000000e+00   0.0000000e+00   0.0000000e+00   0.0000000e+00   0.0000000e+00   0.0000000e+00   0.0000000e+00   0.0000000e+00   0.0000000e+00   0.0000000e+00             NaN             NaN             NaN             NaN             NaN             NaN             NaN             NaN             NaN             NaN             NaN             NaN             NaN             NaN             NaN             NaN             NaN             NaN             NaN             NaN             NaN             NaN             NaN             NaN
   1.8081000e+04   2.0000000e+00   3.0000000e+00  -1.5000000e+00   0.0000000e+00   0.0000000e+00   0.0000000e+00   0.0000000e+00   1.0000000e+00   0.0000000e+00   0.0000000e+00   0.0000000e+00   0.0000000e+00   0.0000000e+00   0.0000000e+00   0.0000000e+00   0.0000000e+00   0.0000000e+00   0.0000000e+00   0.0000000e+00   0.0000000e+00   0.0000000e+00   0.0000000e+00   0.0000000e+00   0.0000000e+00   0.0000000e+00   0.0000000e+00   0.0000000e+00   0.0000000e+00   0.0000000e+00             NaN             NaN             NaN             NaN             NaN             NaN             NaN             NaN             NaN             NaN             NaN             NaN             NaN             NaN             NaN             NaN             NaN             NaN             NaN             NaN             NaN             NaN             NaN             NaN
   1.8081000e+04   2.0000000e+00   3.0000000e+00  -5.0000000e-01   0.0000000e+00   0.0000000e+00   0.0000000e+00   0.0000000e+00   0.0000000e+00   0.0000000e+00   0.0000000e+00   0.0000000e+00   0.0000000e+00   0.0000000e+00   0.0000000e+00   0.0000000e+00   0.0000000e+00   0.0000000e+00   0.0000000e+00   0.0000000e+00   0.0000000e+00   0.0000000e+00   0.0000000e+00   1.0000000e+00   0.0000000e+00   0.0000000e+00   0.0000000e+00   0.0000000e+00   0.0000000e+00   0.0000000e+00             NaN             NaN             NaN             NaN             NaN             NaN             NaN             NaN             NaN             NaN             NaN             NaN             NaN             NaN             NaN             NaN             NaN             NaN             NaN             NaN             NaN             NaN             NaN             NaN
   1.8081000e+04   2.0000000e+00   3.0000000e+00   5.0000000e-01   0.0000000e+00   0.0000000e+00   0.0000000e+00   0.0000000e+00   0.0000000e+00   0.0000000e+00   0.0000000e+00   0.0000000e+00   0.0000000e+00   0.0000000e+00   0.0000000e+00   0.0000000e+00   0.0000000e+00   0.0000000e+00   0.0000000e+00   0.0000000e+00   0.0000000e+00   0.0000000e+00   0.0000000e+00   0.0000000e+00   0.0000000e+00   0.0000000e+00   0.0000000e+00   0.0000000e+00   0.0000000e+00   0.0000000e+00             NaN             NaN             NaN             NaN             NaN             NaN             NaN             NaN             NaN             NaN             NaN             NaN             NaN             NaN             NaN             NaN             NaN             NaN             NaN             NaN             NaN             NaN             NaN             NaN
   1.8081000e+04   2.0000000e+00   3.0000000e+00   1.5000000e+00   0.0000000e+00   0.0000000e+00   0.0000000e+00   0.0000000e+00   0.0000000e+00   0.0000000e+00   0.0000000e+00   0.0000000e+00   0.0000000e+00   0.0000000e+00   0.0000000e+00   0.0000000e+00   0.0000000e+00   0.0000000e+00   0.0000000e+00   0.0000000e+00   0.0000000e+00   0.0000000e+00   0.0000000e+00   0.0000000e+00   0.0000000e+00   0.0000000e+00   0.0000000e+00   0.0000000e+00   0.0000000e+00   0.0000000e+00             NaN             NaN             NaN             NaN             NaN             NaN             NaN             NaN             NaN             NaN             NaN             NaN             NaN             NaN             NaN             NaN             NaN             NaN             NaN             NaN             NaN             NaN             NaN             NaN
   1.8081000e+04   2.0000000e+00   3.0000000e+00   2.5000000e+00   0.0000000e+00   1.0000000e+00   1.0000000e+00   0.0000000e+00   0.0000000e+00   0.0000000e+00   0.0000000e+00   1.0000000e+00   0.0000000e+00   0.0000000e+00   0.0000000e+00   0.0000000e+00   0.0000000e+00   0.0000000e+00   0.0000000e+00   0.0000000e+00   0.0000000e+00   0.0000000e+00   0.0000000e+00   1.0000000e+00   0.0000000e+00   0.0000000e+00   0.0000000e+00   0.0000000e+00   0.0000000e+00   0.0000000e+00             NaN             NaN             NaN             NaN             NaN             NaN             NaN             NaN             NaN             NaN             NaN             NaN             NaN             NaN             NaN             NaN             NaN             NaN             NaN             NaN             NaN             NaN             NaN             NaN
   1.8081000e+04   2.0000000e+00   3.0000000e+00   3.5000000e+00   0.0000000e+00   2.0000000e+00   2.0000000e+00   0.0000000e+00   0.0000000e+00   0.0000000e+00   0.0000000e+00   0.0000000e+00   0.0000000e+00   0.0000000e+00   0.0000000e+00   0.0000000e+00   0.0000000e+00   0.0000000e+00   0.0000000e+00   0.0000000e+00   0.0000000e+00   0.0000000e+00   0.0000000e+00   2.0000000e+00   0.0000000e+00   0.0000000e+00   0.0000000e+00   0.0000000e+00   0.0000000e+00   0.0000000e+00             NaN             NaN             NaN             NaN             NaN             NaN             NaN             NaN             NaN             NaN             NaN             NaN             NaN             NaN             NaN             NaN             NaN             NaN             NaN             NaN             NaN             NaN             NaN             NaN
   1.8081000e+04   2.0000000e+00   3.0000000e+00   4.5000000e+00   0.0000000e+00   2.0000000e+00   3.0000000e+00   0.0000000e+00   0.0000000e+00   0.0000000e+00   0.0000000e+00   1.0000000e+00   0.0000000e+00   0.0000000e+00   0.0000000e+00   1.0000000e+00   0.0000000e+00   0.0000000e+00   2.0000000e+00   0.0000000e+00   0.0000000e+00   0.0000000e+00   0.0000000e+00   2.0000000e+00   0.0000000e+00   0.0000000e+00   0.0000000e+00   0.0000000e+00   0.0000000e+00   0.0000000e+00             NaN             NaN             NaN             NaN             NaN             NaN             NaN             NaN             NaN             NaN             NaN             NaN             NaN             NaN             NaN             NaN             NaN             NaN             NaN             NaN             NaN             NaN             NaN             NaN
   1.8081000e+04   2.0000000e+00   3.0000000e+00   5.5000000e+00   1.0000000e+00   2.0000000e+00   2.0000000e+00   0.0000000e+00   0.0000000e+00   3.0000000e+00   0.0000000e+00   0.0000000e+00   0.0000000e+00   0.0000000e+00   0.0000000e+00   0.0000000e+00   0.0000000e+00   0.0000000e+00   2.0000000e+00   0.0000000e+00   0.0000000e+00   0.0000000e+00   0.0000000e+00   1.0000000e+00   0.0000000e+00   0.0000000e+00   0.0000000e+00   0.0000000e+00   0.0000000e+00   0.0000000e+00             NaN             NaN             NaN             NaN             NaN             NaN             NaN             NaN             NaN             NaN             NaN             NaN             NaN             NaN             NaN             NaN             NaN             NaN             NaN             NaN             NaN             NaN             NaN             NaN
   1.8081000e+04   2.0000000e+00   3.0000000e+00   6.5000000e+00   1.0000000e+00   2.0000000e+00   2.0000000e+00   0.0000000e+00   0.0000000e+00   2.0000000e+00   0.0000000e+00   0.0000000e+00   0.0000000e+00   0.0000000e+00   0.0000000e+00   1.0000000e+00   0.0000000e+00   0.0000000e+00   1.0000000e+00   0.0000000e+00   0.0000000e+00   0.0000000e+00   0.0000000e+00   2.0000000e+00   1.0000000e+00   0.0000000e+00   0.0000000e+00   0.0000000e+00   0.0000000e+00   0.0000000e+00             NaN             NaN             NaN             NaN             NaN             NaN             NaN             NaN             NaN             NaN             NaN             NaN             NaN             NaN             NaN             NaN             NaN             NaN             NaN             NaN             NaN             NaN             NaN             NaN
   1.8081000e+04   2.0000000e+00   3.0000000e+00   7.5000000e+00   1.0000000e+00   2.0000000e+00   2.0000000e+00   0.0000000e+00   0.0000000e+00   1.0000000e+00   0.0000000e+00   0.0000000e+00   0.0000000e+00   0.0000000e+00   0.0000000e+00   0.0000000e+00   0.0000000e+00   0.0000000e+00   2.0000000e+00   0.0000000e+00   0.0000000e+00   0.0000000e+00   0.0000000e+00   1.0000000e+00   0.0000000e+00   0.0000000e+00   0.0000000e+00   0.0000000e+00   0.0000000e+00   0.0000000e+00             NaN             NaN             NaN             NaN             NaN             NaN             NaN             NaN             NaN             NaN             NaN             NaN             NaN             NaN             NaN             NaN             NaN             NaN             NaN             NaN             NaN             NaN             NaN             NaN
   1.8081000e+04   2.0000000e+00   3.0000000e+00   8.5000000e+00   2.0000000e+00   3.0000000e+00   3.0000000e+00   0.0000000e+00   0.0000000e+00   2.0000000e+00   0.0000000e+00   0.0000000e+00   0.0000000e+00   0.0000000e+00   0.0000000e+00   0.0000000e+00   0.0000000e+00   0.0000000e+00   2.0000000e+00   0.0000000e+00   0.0000000e+00   0.0000000e+00   0.0000000e+00   1.0000000e+00   1.0000000e+00   0.0000000e+00   0.0000000e+00   0.0000000e+00   0.0000000e+00   0.0000000e+00             NaN             NaN             NaN             NaN             NaN             NaN             NaN             NaN             NaN             NaN             NaN             NaN             NaN             NaN             NaN             NaN             NaN             NaN             NaN             NaN             NaN             NaN             NaN             NaN
   1.8081000e+04   2.0000000e+00   3.0000000e+00   9.5000000e+00   1.0000000e+00   2.0000000e+00   1.0000000e+00   0.0000000e+00   0.0000000e+00   2.0000000e+00   0.0000000e+00   0.0000000e+00   0.0000000e+00   0.0000000e+00   0.0000000e+00   0.0000000e+00   0.0000000e+00   0.0000000e+00   1.0000000e+00   0.0000000e+00   0.0000000e+00   0.0000000e+00   0.0000000e+00   1.0000000e+00   1.0000000e+00   0.0000000e+00   0.0000000e+00   1.0000000e+00   0.0000000e+00   0.0000000e+00             NaN             NaN             NaN             NaN             NaN             NaN             NaN             NaN             NaN             NaN             NaN             NaN             NaN             NaN             NaN             NaN             NaN             NaN             NaN             NaN             NaN             NaN             NaN             NaN
   1.8081000e+04   2.0000000e+00   3.0000000e+00   1.0500000e+01   2.0000000e+00   2.0000000e+00   2.0000000e+00   0.0000000e+00   2.0000000e+00   2.0000000e+00   0.0000000e+00   0.0000000e+00   0.0000000e+00   0.0000000e+00   0.0000000e+00   0.0000000e+00   0.0000000e+00   0.0000000e+00   1.0000000e+00   0.0000000e+00   0.0000000e+00   0.0000000e+00   0.0000000e+00   1.0000000e+00   2.0000000e+00   0.0000000e+00   0.0000000e+00   1.0000000e+00   0.0000000e+00   0.0000000e+00             NaN             NaN             NaN             NaN             NaN             NaN             NaN             NaN             NaN             NaN             NaN             NaN             NaN             NaN             NaN             NaN             NaN             NaN             NaN             NaN             NaN             NaN             NaN             NaN
   1.8081000e+04   2.0000000e+00   3.0000000e+00   1.1500000e+01   3.0000000e+00   0.0000000e+00   2.0000000e+00   0.0000000e+00   2.0000000e+00   2.0000000e+00   0.0000000e+00   0.0000000e+00   0.0000000e+00   0.0000000e+00   0.0000000e+00   0.0000000e+00   0.0000000e+00   0.0000000e+00   3.0000000e+00   0.0000000e+00   0.0000000e+00   0.0000000e+00   0.0000000e+00   0.0000000e+00   2.0000000e+00   0.0000000e+00   1.0000000e+00   0.0000000e+00   0.0000000e+00   0.0000000e+00             NaN             NaN             NaN             NaN             NaN             NaN             NaN             NaN             NaN             NaN             NaN             NaN             NaN             NaN             NaN             NaN             NaN             NaN             NaN             NaN             NaN             NaN             NaN             NaN
   1.8081000e+04   2.0000000e+00   3.0000000e+00   1.2500000e+01   2.0000000e+00   2.0000000e+00   3.0000000e+00   0.0000000e+00   2.0000000e+00   2.0000000e+00   0.0000000e+00   0.0000000e+00   0.0000000e+00   0.0000000e+00   0.0000000e+00   0.0000000e+00   0.0000000e+00   3.0000000e+00   1.0000000e+00   0.0000000e+00   0.0000000e+00   0.0000000e+00   0.0000000e+00   1.0000000e+00   0.0000000e+00   0.0000000e+00   3.0000000e+00   0.0000000e+00   0.0000000e+00   0.0000000e+00             NaN             NaN             NaN             NaN             NaN             NaN             NaN             NaN             NaN             NaN             NaN             NaN             NaN             NaN             NaN             NaN             NaN             NaN             NaN             NaN             NaN             NaN             NaN             NaN
   1.8081000e+04   2.0000000e+00   3.0000000e+00   1.3500000e+01   1.0000000e+00   2.0000000e+00   0.0000000e+00   0.0000000e+00   2.0000000e+00   2.0000000e+00   0.0000000e+00   0.0000000e+00   0.0000000e+00   0.0000000e+00   0.0000000e+00   0.0000000e+00   0.0000000e+00   2.0000000e+00   1.0000000e+00   0.0000000e+00   0.0000000e+00   0.0000000e+00   0.0000000e+00   1.0000000e+00   0.0000000e+00   0.0000000e+00   3.0000000e+00   1.0000000e+00   0.0000000e+00   0.0000000e+00             NaN             NaN             NaN             NaN             NaN             NaN             NaN             NaN             NaN             NaN             NaN             NaN             NaN             NaN             NaN             NaN             NaN             NaN             NaN             NaN             NaN             NaN             NaN             NaN
   1.8081000e+04   2.0000000e+00   3.0000000e+00   1.4500000e+01   1.0000000e+00   0.0000000e+00   1.0000000e+00   0.0000000e+00   2.0000000e+00   1.0000000e+00   0.0000000e+00   0.0000000e+00   0.0000000e+00   0.0000000e+00   0.0000000e+00   0.0000000e+00   0.0000000e+00   2.0000000e+00   1.0000000e+00   0.0000000e+00   0.0000000e+00   0.0000000e+00   0.0000000e+00   1.0000000e+00   0.0000000e+00   0.0000000e+00   1.0000000e+00   0.0000000e+00   0.0000000e+00   0.0000000e+00             NaN             NaN             NaN             NaN             NaN             NaN             NaN             NaN             NaN             NaN             NaN             NaN             NaN             NaN             NaN             NaN             NaN             NaN             NaN             NaN             NaN             NaN             NaN             NaN
   1.8081000e+04   2.0000000e+00   3.0000000e+00   1.5500000e+01   1.0000000e+00   2.0000000e+00   1.0000000e+00   0.0000000e+00   0.0000000e+00   2.0000000e+00   0.0000000e+00   1.0000000e+00   0.0000000e+00   0.0000000e+00   0.0000000e+00   0.0000000e+00   0.0000000e+00   3.0000000e+00   1.0000000e+00   0.0000000e+00   0.0000000e+00   0.0000000e+00   0.0000000e+00   0.0000000e+00   1.0000000e+00   1.0000000e+00   2.0000000e+00   0.0000000e+00   0.0000000e+00   0.0000000e+00             NaN             NaN             NaN             NaN             NaN             NaN             NaN             NaN             NaN             NaN             NaN             NaN             NaN             NaN             NaN             NaN             NaN             NaN             NaN             NaN             NaN             NaN             NaN             NaN
   1.8081000e+04   2.0000000e+00   3.0000000e+00   1.6500000e+01   1.0000000e+00   1.0000000e+00   2.0000000e+00   0.0000000e+00   1.0000000e+00   1.0000000e+00   0.0000000e+00   2.0000000e+00   0.0000000e+00   0.0000000e+00   0.0000000e+00   0.0000000e+00   0.0000000e+00   1.0000000e+00   1.0000000e+00   0.0000000e+00   0.0000000e+00   0.0000000e+00   0.0000000e+00   0.0000000e+00   1.0000000e+00   2.0000000e+00   1.0000000e+00   0.0000000e+00   0.0000000e+00   0.0000000e+00             NaN             NaN             NaN             NaN             NaN             NaN             NaN             NaN             NaN             NaN             NaN             NaN             NaN             NaN             NaN             NaN             NaN             NaN             NaN             NaN             NaN             NaN             NaN             NaN
   1.8081000e+04   2.0000000e+00   3.0000000e+00   1.7500000e+01   0.0000000e+00   2.0000000e+00   1.0000000e+00   2.0000000e+00   1.0000000e+00   1.0000000e+00   0.0000000e+00   1.0000000e+00   0.0000000e+00   0.0000000e+00   0.0000000e+00   1.0000000e+00   0.0000000e+00   3.0000000e+00   2.0000000e+00   0.0000000e+00   0.0000000e+00   0.0000000e+00   0.0000000e+00   0.0000000e+00   0.0000000e+00   2.0000000e+00   1.0000000e+00   0.0000000e+00   0.0000000e+00   0.0000000e+00             NaN             NaN             NaN             NaN             NaN             NaN             NaN             NaN             NaN             NaN             NaN             NaN             NaN             NaN             NaN             NaN             NaN             NaN             NaN             NaN             NaN             NaN             NaN             NaN
   1.8081000e+04   2.0000000e+00   3.0000000e+00   1.8500000e+01   2.0000000e+00   0.0000000e+00   1.0000000e+00   3.0000000e+00   1.0000000e+00   0.0000000e+00   0.0000000e+00   1.0000000e+00   0.0000000e+00   0.0000000e+00   0.0000000e+00   2.0000000e+00   0.0000000e+00   1.0000000e+00   2.0000000e+00   0.0000000e+00   0.0000000e+00   0.0000000e+00   0.0000000e+00   2.0000000e+00   0.0000000e+00   1.0000000e+00   0.0000000e+00   0.0000000e+00   0.0000000e+00   0.0000000e+00             NaN             NaN             NaN             NaN             NaN             NaN             NaN             NaN             NaN             NaN             NaN             NaN             NaN             NaN             NaN             NaN             NaN             NaN             NaN             NaN             NaN             NaN             NaN             NaN
   1.8081000e+04   2.0000000e+00   3.0000000e+00   1.9500000e+01   0.0000000e+00   2.0000000e+00   0.0000000e+00   1.0000000e+00   1.0000000e+00   2.0000000e+00   0.0000000e+00   1.0000000e+00   0.0000000e+00   0.0000000e+00   0.0000000e+00   2.0000000e+00   0.0000000e+00   0.0000000e+00   1.0000000e+00   0.0000000e+00   0.0000000e+00   0.0000000e+00   0.0000000e+00   0.0000000e+00   0.0000000e+00   0.0000000e+00   1.0000000e+00   0.0000000e+00   0.0000000e+00   0.0000000e+00             NaN             NaN             NaN             NaN             NaN             NaN             NaN             NaN             NaN             NaN             NaN             NaN             NaN             NaN             NaN             NaN             NaN             NaN             NaN             NaN             NaN             NaN             NaN             NaN
   1.8081000e+04   2.0000000e+00   3.0000000e+00   2.0500000e+01   2.0000000e+00   1.0000000e+00   1.0000000e+00   4.0000000e+00   0.0000000e+00   0.0000000e+00   0.0000000e+00   1.0000000e+00   0.0000000e+00   0.0000000e+00   0.0000000e+00   1.0000000e+00   0.0000000e+00   1.0000000e+00   1.0000000e+00   0.0000000e+00   0.0000000e+00   0.0000000e+00   0.0000000e+00   0.0000000e+00   0.0000000e+00   0.0000000e+00   0.0000000e+00   0.0000000e+00   0.0000000e+00   0.0000000e+00             NaN             NaN             NaN             NaN             NaN             NaN             NaN             NaN             NaN             NaN             NaN             NaN             NaN             NaN             NaN             NaN             NaN             NaN             NaN             NaN             NaN             NaN             NaN             NaN
   1.8081000e+04   2.0000000e+00   3.0000000e+00   2.1500000e+01   1.0000000e+00   1.0000000e+00   1.0000000e+00   1.0000000e+00   0.0000000e+00   0.0000000e+00   0.0000000e+00   1.0000000e+00   0.0000000e+00   0.0000000e+00   0.0000000e+00   2.0000000e+00   0.0000000e+00   1.0000000e+00   1.0000000e+00   0.0000000e+00   0.0000000e+00   0.0000000e+00   0.0000000e+00   1.0000000e+00   0.0000000e+00   0.0000000e+00   0.0000000e+00   0.0000000e+00   0.0000000e+00   0.0000000e+00             NaN             NaN             NaN             NaN             NaN             NaN             NaN             NaN             NaN             NaN             NaN             NaN             NaN             NaN             NaN             NaN             NaN             NaN             NaN             NaN             NaN             NaN             NaN             NaN
   1.8081000e+04   2.0000000e+00   3.0000000e+00   2.2500000e+01   2.0000000e+00   0.0000000e+00   1.0000000e+00   2.0000000e+00   0.0000000e+00   0.0000000e+00   0.0000000e+00   0.0000000e+00   0.0000000e+00   0.0000000e+00   0.0000000e+00   0.0000000e+00   0.0000000e+00   0.0000000e+00   1.0000000e+00   0.0000000e+00   0.0000000e+00   0.0000000e+00   0.0000000e+00   1.0000000e+00   1.0000000e+00   1.0000000e+00   0.0000000e+00   0.0000000e+00   0.0000000e+00   0.0000000e+00             NaN             NaN             NaN             NaN             NaN             NaN             NaN             NaN             NaN             NaN             NaN             NaN             NaN             NaN             NaN             NaN             NaN             NaN             NaN             NaN             NaN             NaN             NaN             NaN
   1.8081000e+04   2.0000000e+00   3.0000000e+00   2.3500000e+01   0.0000000e+00   1.0000000e+00   1.0000000e+00   2.0000000e+00   0.0000000e+00   0.0000000e+00   0.0000000e+00   2.0000000e+00   0.0000000e+00   0.0000000e+00   0.0000000e+00   3.0000000e+00   0.0000000e+00   0.0000000e+00   0.0000000e+00   0.0000000e+00   0.0000000e+00   0.0000000e+00   0.0000000e+00   1.0000000e+00   0.0000000e+00   0.0000000e+00   0.0000000e+00   0.0000000e+00   0.0000000e+00   0.0000000e+00             NaN             NaN             NaN             NaN             NaN             NaN             NaN             NaN             NaN             NaN             NaN             NaN             NaN             NaN             NaN             NaN             NaN             NaN             NaN             NaN             NaN             NaN             NaN             NaN
   1.8081000e+04   2.0000000e+00   3.0000000e+00   2.4500000e+01   2.0000000e+00   2.0000000e+00   1.0000000e+00   1.0000000e+00   0.0000000e+00   0.0000000e+00   0.0000000e+00   1.0000000e+00   0.0000000e+00   0.0000000e+00   0.0000000e+00   1.0000000e+00   0.0000000e+00   0.0000000e+00   0.0000000e+00   0.0000000e+00   0.0000000e+00   0.0000000e+00   0.0000000e+00   0.0000000e+00   0.0000000e+00   0.0000000e+00   0.0000000e+00   0.0000000e+00   0.0000000e+00   0.0000000e+00             NaN             NaN             NaN             NaN             NaN             NaN             NaN             NaN             NaN             NaN             NaN             NaN             NaN             NaN             NaN             NaN             NaN             NaN             NaN             NaN             NaN             NaN             NaN             NaN
   1.8081000e+04   2.0000000e+00   3.0000000e+00   2.5500000e+01   0.0000000e+00   0.0000000e+00   1.0000000e+00   2.0000000e+00   0.0000000e+00   0.0000000e+00   0.0000000e+00   1.0000000e+00   0.0000000e+00   0.0000000e+00   0.0000000e+00   1.0000000e+00   0.0000000e+00   0.0000000e+00   0.0000000e+00   0.0000000e+00   0.0000000e+00   0.0000000e+00   0.0000000e+00   0.0000000e+00   0.0000000e+00   0.0000000e+00   0.0000000e+00   0.0000000e+00   0.0000000e+00   0.0000000e+00             NaN             NaN             NaN             NaN             NaN             NaN             NaN             NaN             NaN             NaN             NaN             NaN             NaN             NaN             NaN             NaN             NaN             NaN             NaN             NaN             NaN             NaN             NaN             NaN
   1.8081000e+04   2.0000000e+00   3.0000000e+00   2.6500000e+01   0.0000000e+00   1.0000000e+00   0.0000000e+00   1.0000000e+00   0.0000000e+00   0.0000000e+00   0.0000000e+00   1.0000000e+00   0.0000000e+00   0.0000000e+00   0.0000000e+00   1.0000000e+00   0.0000000e+00   0.0000000e+00   0.0000000e+00   0.0000000e+00   0.0000000e+00   0.0000000e+00   0.0000000e+00   0.0000000e+00   0.0000000e+00   0.0000000e+00   0.0000000e+00   0.0000000e+00   0.0000000e+00   0.0000000e+00             NaN             NaN             NaN             NaN             NaN             NaN             NaN             NaN             NaN             NaN             NaN             NaN             NaN             NaN             NaN             NaN             NaN             NaN             NaN             NaN             NaN             NaN             NaN             NaN
   1.8081000e+04   2.0000000e+00   3.0000000e+00   2.7500000e+01   1.0000000e+00   0.0000000e+00   0.0000000e+00   0.0000000e+00   0.0000000e+00   1.0000000e+00   0.0000000e+00   0.0000000e+00   0.0000000e+00   0.0000000e+00   0.0000000e+00   1.0000000e+00   0.0000000e+00   0.0000000e+00   2.0000000e+00   0.0000000e+00   0.0000000e+00   0.0000000e+00   0.0000000e+00   0.0000000e+00   0.0000000e+00   0.0000000e+00   0.0000000e+00   0.0000000e+00   0.0000000e+00   0.0000000e+00             NaN             NaN             NaN             NaN             NaN             NaN             NaN             NaN             NaN             NaN             NaN             NaN             NaN             NaN             NaN             NaN             NaN             NaN             NaN             NaN             NaN             NaN             NaN             NaN
   1.8081000e+04   2.0000000e+00   3.0000000e+00   2.8500000e+01   1.0000000e+00   0.0000000e+00   0.0000000e+00   0.0000000e+00   0.0000000e+00   0.0000000e+00   0.0000000e+00   0.0000000e+00   0.0000000e+00   0.0000000e+00   0.0000000e+00   1.0000000e+00   0.0000000e+00   0.0000000e+00   1.0000000e+00   0.0000000e+00   0.0000000e+00   0.0000000e+00   0.0000000e+00   0.0000000e+00   0.0000000e+00   0.0000000e+00   0.0000000e+00   0.0000000e+00   0.0000000e+00   0.0000000e+00             NaN             NaN             NaN             NaN             NaN             NaN             NaN             NaN             NaN             NaN             NaN             NaN             NaN             NaN             NaN             NaN             NaN             NaN             NaN             NaN             NaN             NaN             NaN             NaN
   1.8081000e+04   2.0000000e+00   3.0000000e+00   2.9500000e+01   0.0000000e+00   0.0000000e+00   1.0000000e+00   0.0000000e+00   0.0000000e+00   1.0000000e+00   0.0000000e+00   0.0000000e+00   0.0000000e+00   0.0000000e+00   0.0000000e+00   0.0000000e+00   0.0000000e+00   0.0000000e+00   0.0000000e+00   0.0000000e+00   0.0000000e+00   0.0000000e+00   0.0000000e+00   0.0000000e+00   0.0000000e+00   0.0000000e+00   0.0000000e+00   0.0000000e+00   0.0000000e+00   0.0000000e+00             NaN             NaN             NaN             NaN             NaN             NaN             NaN             NaN             NaN             NaN             NaN             NaN             NaN             NaN             NaN             NaN             NaN             NaN             NaN             NaN             NaN             NaN             NaN             NaN
   1.8081000e+04   2.0000000e+00   3.0000000e+00   3.0500000e+01   0.0000000e+00   2.0000000e+00   0.0000000e+00   0.0000000e+00   0.0000000e+00   1.0000000e+00   0.0000000e+00   0.0000000e+00   0.0000000e+00   0.0000000e+00   0.0000000e+00   3.0000000e+00   0.0000000e+00   0.0000000e+00   0.0000000e+00   0.0000000e+00   0.0000000e+00   0.0000000e+00   0.0000000e+00   0.0000000e+00   0.0000000e+00   0.0000000e+00   0.0000000e+00   0.0000000e+00   0.0000000e+00   0.0000000e+00             NaN             NaN             NaN             NaN             NaN             NaN             NaN             NaN             NaN             NaN             NaN             NaN             NaN             NaN             NaN             NaN             NaN             NaN             NaN             NaN             NaN             NaN             NaN             NaN
   1.8081000e+04   2.0000000e+00   3.0000000e+00   3.1500000e+01   0.0000000e+00   0.0000000e+00   0.0000000e+00   0.0000000e+00   0.0000000e+00   2.0000000e+00   0.0000000e+00   0.0000000e+00   0.0000000e+00   0.0000000e+00   0.0000000e+00   1.0000000e+00   0.0000000e+00   0.0000000e+00   0.0000000e+00   0.0000000e+00   0.0000000e+00   0.0000000e+00   0.0000000e+00   0.0000000e+00   0.0000000e+00   0.0000000e+00   0.0000000e+00   0.0000000e+00   0.0000000e+00   0.0000000e+00             NaN             NaN             NaN             NaN             NaN             NaN             NaN             NaN             NaN             NaN             NaN             NaN             NaN             NaN             NaN             NaN             NaN             NaN             NaN             NaN             NaN             NaN             NaN             NaN
   1.8081000e+04   2.0000000e+00   3.0000000e+00   3.2500000e+01   0.0000000e+00   0.0000000e+00   1.0000000e+00   0.0000000e+00   0.0000000e+00   0.0000000e+00   0.0000000e+00   0.0000000e+00   0.0000000e+00   0.0000000e+00   0.0000000e+00   0.0000000e+00   0.0000000e+00   0.0000000e+00   0.0000000e+00   0.0000000e+00   0.0000000e+00   0.0000000e+00   0.0000000e+00   0.0000000e+00   0.0000000e+00   0.0000000e+00   0.0000000e+00   0.0000000e+00   0.0000000e+00   0.0000000e+00             NaN             NaN             NaN             NaN             NaN             NaN             NaN             NaN             NaN             NaN             NaN             NaN             NaN             NaN             NaN             NaN             NaN             NaN             NaN             NaN             NaN             NaN             NaN             NaN
   1.8081000e+04   2.0000000e+00   3.0000000e+00   3.3500000e+01   0.0000000e+00   0.0000000e+00   0.0000000e+00   0.0000000e+00   0.0000000e+00   0.0000000e+00   0.0000000e+00   0.0000000e+00   0.0000000e+00   0.0000000e+00   0.0000000e+00   1.0000000e+00   0.0000000e+00   0.0000000e+00   0.0000000e+00   0.0000000e+00   0.0000000e+00   0.0000000e+00   0.0000000e+00   0.0000000e+00   0.0000000e+00   0.0000000e+00   0.0000000e+00   0.0000000e+00   0.0000000e+00   0.0000000e+00             NaN             NaN             NaN             NaN             NaN             NaN             NaN             NaN             NaN             NaN             NaN             NaN             NaN             NaN             NaN             NaN             NaN             NaN             NaN             NaN             NaN             NaN             NaN             NaN
   1.8081000e+04   2.0000000e+00   3.0000000e+00   3.4500000e+01   0.0000000e+00   0.0000000e+00   0.0000000e+00   0.0000000e+00   0.0000000e+00   0.0000000e+00   0.0000000e+00   0.0000000e+00   0.0000000e+00   0.0000000e+00   0.0000000e+00   0.0000000e+00   0.0000000e+00   0.0000000e+00   0.0000000e+00   0.0000000e+00   0.0000000e+00   0.0000000e+00   0.0000000e+00   0.0000000e+00   0.0000000e+00   0.0000000e+00   0.0000000e+00   0.0000000e+00   0.0000000e+00   0.0000000e+00             NaN             NaN             NaN             NaN             NaN             NaN             NaN             NaN             NaN             NaN             NaN             NaN             NaN             NaN             NaN             NaN             NaN             NaN             NaN             NaN             NaN             NaN             NaN             NaN
   1.8081000e+04   2.0000000e+00   3.0000000e+00   3.5500000e+01   1.0000000e+00   0.0000000e+00   0.0000000e+00   0.0000000e+00   0.0000000e+00   0.0000000e+00   0.0000000e+00   0.0000000e+00   0.0000000e+00   0.0000000e+00   0.0000000e+00   1.0000000e+00   0.0000000e+00   0.0000000e+00   0.0000000e+00   0.0000000e+00   0.0000000e+00   0.0000000e+00   0.0000000e+00   0.0000000e+00   0.0000000e+00   0.0000000e+00   0.0000000e+00   0.0000000e+00   0.0000000e+00   0.0000000e+00             NaN             NaN             NaN             NaN             NaN             NaN             NaN             NaN             NaN             NaN             NaN             NaN             NaN             NaN             NaN             NaN             NaN             NaN             NaN             NaN             NaN             NaN             NaN             NaN
   1.8081000e+04   2.0000000e+00   3.0000000e+00   3.6500000e+01   0.0000000e+00   0.0000000e+00   0.0000000e+00   0.0000000e+00   0.0000000e+00   0.0000000e+00   0.0000000e+00   0.0000000e+00   0.0000000e+00   0.0000000e+00   0.0000000e+00   0.0000000e+00   0.0000000e+00   0.0000000e+00   0.0000000e+00   0.0000000e+00   0.0000000e+00   0.0000000e+00   0.0000000e+00   0.0000000e+00   0.0000000e+00   0.0000000e+00   0.0000000e+00   0.0000000e+00   0.0000000e+00   0.0000000e+00             NaN             NaN             NaN             NaN             NaN             NaN             NaN             NaN             NaN             NaN             NaN             NaN             NaN             NaN             NaN             NaN             NaN             NaN             NaN             NaN             NaN             NaN             NaN             NaN
   1.8081000e+04   2.0000000e+00   3.0000000e+00   3.7500000e+01   0.0000000e+00   0.0000000e+00   0.0000000e+00   0.0000000e+00   0.0000000e+00   0.0000000e+00   0.0000000e+00   0.0000000e+00   0.0000000e+00   0.0000000e+00   0.0000000e+00   0.0000000e+00   0.0000000e+00   2.0000000e+00   0.0000000e+00   0.0000000e+00   0.0000000e+00   0.0000000e+00   0.0000000e+00   0.0000000e+00   0.0000000e+00   0.0000000e+00   0.0000000e+00   0.0000000e+00   0.0000000e+00   0.0000000e+00             NaN             NaN             NaN             NaN             NaN             NaN             NaN             NaN             NaN             NaN             NaN             NaN             NaN             NaN             NaN             NaN             NaN             NaN             NaN             NaN             NaN             NaN             NaN             NaN
   1.8081000e+04   2.0000000e+00   3.0000000e+00   3.8500000e+01   0.0000000e+00   0.0000000e+00   0.0000000e+00   0.0000000e+00   0.0000000e+00   0.0000000e+00   0.0000000e+00   0.0000000e+00   0.0000000e+00   0.0000000e+00   0.0000000e+00   0.0000000e+00   0.0000000e+00   3.0000000e+00   0.0000000e+00   0.0000000e+00   0.0000000e+00   0.0000000e+00   0.0000000e+00   0.0000000e+00   0.0000000e+00   0.0000000e+00   0.0000000e+00   0.0000000e+00   0.0000000e+00   0.0000000e+00             NaN             NaN             NaN             NaN             NaN             NaN             NaN             NaN             NaN             NaN             NaN             NaN             NaN             NaN             NaN             NaN             NaN             NaN             NaN             NaN             NaN             NaN             NaN             NaN
   1.8081000e+04   2.0000000e+00   3.0000000e+00   3.9500000e+01   0.0000000e+00   0.0000000e+00   0.0000000e+00   0.0000000e+00   0.0000000e+00   0.0000000e+00   0.0000000e+00   0.0000000e+00   0.0000000e+00   0.0000000e+00   0.0000000e+00   0.0000000e+00   0.0000000e+00   1.0000000e+00   0.0000000e+00   0.0000000e+00   0.0000000e+00   0.0000000e+00   0.0000000e+00   0.0000000e+00   0.0000000e+00   0.0000000e+00   0.0000000e+00   0.0000000e+00   0.0000000e+00   0.0000000e+00             NaN             NaN             NaN             NaN             NaN             NaN             NaN             NaN             NaN             NaN             NaN             NaN             NaN             NaN             NaN             NaN             NaN             NaN             NaN             NaN             NaN             NaN             NaN             NaN
   1.8081000e+04   2.0000000e+00   3.0000000e+00   4.0500000e+01   0.0000000e+00   0.0000000e+00   0.0000000e+00   0.0000000e+00   0.0000000e+00   0.0000000e+00   0.0000000e+00   0.0000000e+00   0.0000000e+00   0.0000000e+00   0.0000000e+00   0.0000000e+00   0.0000000e+00   3.0000000e+00   0.0000000e+00   0.0000000e+00   0.0000000e+00   0.0000000e+00   0.0000000e+00   0.0000000e+00   0.0000000e+00   0.0000000e+00   0.0000000e+00   0.0000000e+00   0.0000000e+00   0.0000000e+00             NaN             NaN             NaN             NaN             NaN             NaN             NaN             NaN             NaN             NaN             NaN             NaN             NaN             NaN             NaN             NaN             NaN             NaN             NaN             NaN             NaN             NaN             NaN             NaN
   1.8081000e+04   2.0000000e+00   3.0000000e+00   4.1500000e+01   0.0000000e+00   0.0000000e+00   0.0000000e+00   0.0000000e+00   0.0000000e+00   0.0000000e+00   0.0000000e+00   0.0000000e+00   0.0000000e+00   0.0000000e+00   0.0000000e+00   0.0000000e+00   0.0000000e+00   0.0000000e+00   0.0000000e+00   0.0000000e+00   0.0000000e+00   0.0000000e+00   0.0000000e+00   0.0000000e+00   0.0000000e+00   0.0000000e+00   0.0000000e+00   0.0000000e+00   0.0000000e+00   0.0000000e+00             NaN             NaN             NaN             NaN             NaN             NaN             NaN             NaN             NaN             NaN             NaN             NaN             NaN             NaN             NaN             NaN             NaN             NaN             NaN             NaN             NaN             NaN             NaN             NaN
   1.8081000e+04   2.0000000e+00   3.0000000e+00   4.2500000e+01   0.0000000e+00   0.0000000e+00   0.0000000e+00   0.0000000e+00   0.0000000e+00   0.0000000e+00   0.0000000e+00   0.0000000e+00   0.0000000e+00   0.0000000e+00   0.0000000e+00   0.0000000e+00   0.0000000e+00   0.0000000e+00   0.0000000e+00   0.0000000e+00   0.0000000e+00   0.0000000e+00   0.0000000e+00   0.0000000e+00   0.0000000e+00   0.0000000e+00   0.0000000e+00   0.0000000e+00   0.0000000e+00   0.0000000e+00             NaN             NaN             NaN             NaN             NaN             NaN             NaN             NaN             NaN             NaN             NaN             NaN             NaN             NaN             NaN             NaN             NaN             NaN             NaN             NaN             NaN             NaN             NaN             NaN
   1.8081000e+04   2.0000000e+00   3.0000000e+00   4.3500000e+01   0.0000000e+00   0.0000000e+00   0.0000000e+00   0.0000000e+00   0.0000000e+00   0.0000000e+00   0.0000000e+00   0.0000000e+00   0.0000000e+00   0.0000000e+00   0.0000000e+00   0.0000000e+00   0.0000000e+00   1.0000000e+00   0.0000000e+00   0.0000000e+00   0.0000000e+00   0.0000000e+00   0.0000000e+00   0.0000000e+00   0.0000000e+00   0.0000000e+00   0.0000000e+00   0.0000000e+00   0.0000000e+00   0.0000000e+00             NaN             NaN             NaN             NaN             NaN             NaN             NaN             NaN             NaN             NaN             NaN             NaN             NaN             NaN             NaN             NaN             NaN             NaN             NaN             NaN             NaN             NaN             NaN             NaN
   1.8081000e+04   2.0000000e+00   3.0000000e+00   4.4500000e+01   0.0000000e+00   0.0000000e+00   0.0000000e+00   0.0000000e+00   0.0000000e+00   0.0000000e+00   0.0000000e+00   0.0000000e+00   0.0000000e+00   0.0000000e+00   0.0000000e+00   0.0000000e+00   0.0000000e+00   0.0000000e+00   0.0000000e+00   0.0000000e+00   0.0000000e+00   0.0000000e+00   0.0000000e+00   0.0000000e+00   0.0000000e+00   0.0000000e+00   0.0000000e+00   0.0000000e+00   0.0000000e+00   0.0000000e+00             NaN             NaN             NaN             NaN             NaN             NaN             NaN             NaN             NaN             NaN             NaN             NaN             NaN             NaN             NaN             NaN             NaN             NaN             NaN             NaN             NaN             NaN             NaN             NaN
   1.8081000e+04   2.0000000e+00   3.0000000e+00   4.5500000e+01   0.0000000e+00   0.0000000e+00   0.0000000e+00   0.0000000e+00   0.0000000e+00   0.0000000e+00   0.0000000e+00   0.0000000e+00   0.0000000e+00   0.0000000e+00   0.0000000e+00   0.0000000e+00   0.0000000e+00   0.0000000e+00   0.0000000e+00   0.0000000e+00   0.0000000e+00   0.0000000e+00   0.0000000e+00   0.0000000e+00   0.0000000e+00   0.0000000e+00   0.0000000e+00   0.0000000e+00   0.0000000e+00   0.0000000e+00             NaN             NaN             NaN             NaN             NaN             NaN             NaN             NaN             NaN             NaN             NaN             NaN             NaN             NaN             NaN             NaN             NaN             NaN             NaN             NaN             NaN             NaN             NaN             NaN
   1.8081000e+04   2.0000000e+00   3.0000000e+00   4.6500000e+01   0.0000000e+00   0.0000000e+00   0.0000000e+00   0.0000000e+00   0.0000000e+00   0.0000000e+00   0.0000000e+00   0.0000000e+00   0.0000000e+00   0.0000000e+00   0.0000000e+00   0.0000000e+00   0.0000000e+00   0.0000000e+00   0.0000000e+00   0.0000000e+00   0.0000000e+00   0.0000000e+00   0.0000000e+00   0.0000000e+00   0.0000000e+00   0.0000000e+00   0.0000000e+00   0.0000000e+00   0.0000000e+00   0.0000000e+00             NaN             NaN             NaN             NaN             NaN             NaN             NaN             NaN             NaN             NaN             NaN             NaN             NaN             NaN             NaN             NaN             NaN             NaN             NaN             NaN             NaN             NaN             NaN             NaN
   1.8081000e+04   2.0000000e+00   3.0000000e+00   4.7500000e+01   0.0000000e+00   0.0000000e+00   0.0000000e+00   0.0000000e+00   0.0000000e+00   0.0000000e+00   0.0000000e+00   0.0000000e+00   0.0000000e+00   0.0000000e+00   0.0000000e+00   0.0000000e+00   0.0000000e+00   0.0000000e+00   0.0000000e+00   0.0000000e+00   0.0000000e+00   0.0000000e+00   0.0000000e+00   0.0000000e+00   0.0000000e+00   0.0000000e+00   0.0000000e+00   0.0000000e+00   0.0000000e+00   0.0000000e+00             NaN             NaN             NaN             NaN             NaN             NaN             NaN             NaN             NaN             NaN             NaN             NaN             NaN             NaN             NaN             NaN             NaN             NaN             NaN             NaN             NaN             NaN             NaN             NaN
   1.8082000e+04   1.0000000e+00   1.0000000e+00  -7.5000000e+00   0.0000000e+00   0.0000000e+00   0.0000000e+00   0.0000000e+00   0.0000000e+00   0.0000000e+00   0.0000000e+00   0.0000000e+00   0.0000000e+00   0.0000000e+00   0.0000000e+00   0.0000000e+00   0.0000000e+00   0.0000000e+00   0.0000000e+00   0.0000000e+00   0.0000000e+00   0.0000000e+00   0.0000000e+00   0.0000000e+00   0.0000000e+00   0.0000000e+00   0.0000000e+00   0.0000000e+00   0.0000000e+00   0.0000000e+00   0.0000000e+00   0.0000000e+00   0.0000000e+00   0.0000000e+00   0.0000000e+00   0.0000000e+00   0.0000000e+00   0.0000000e+00   0.0000000e+00   0.0000000e+00   0.0000000e+00   0.0000000e+00             NaN             NaN             NaN             NaN             NaN             NaN             NaN             NaN             NaN             NaN             NaN             NaN
   1.8082000e+04   1.0000000e+00   1.0000000e+00  -6.5000000e+00   0.0000000e+00   0.0000000e+00   0.0000000e+00   0.0000000e+00   0.0000000e+00   0.0000000e+00   0.0000000e+00   0.0000000e+00   0.0000000e+00   0.0000000e+00   0.0000000e+00   0.0000000e+00   0.0000000e+00   0.0000000e+00   0.0000000e+00   0.0000000e+00   0.0000000e+00   0.0000000e+00   0.0000000e+00   0.0000000e+00   0.0000000e+00   0.0000000e+00   0.0000000e+00   0.0000000e+00   0.0000000e+00   0.0000000e+00   0.0000000e+00   0.0000000e+00   0.0000000e+00   0.0000000e+00   0.0000000e+00   0.0000000e+00   0.0000000e+00   0.0000000e+00   0.0000000e+00   0.0000000e+00   0.0000000e+00   0.0000000e+00             NaN             NaN             NaN             NaN             NaN             NaN             NaN             NaN             NaN             NaN             NaN             NaN
   1.8082000e+04   1.0000000e+00   1.0000000e+00  -5.5000000e+00   0.0000000e+00   0.0000000e+00   0.0000000e+00   0.0000000e+00   0.0000000e+00   0.0000000e+00   0.0000000e+00   0.0000000e+00   0.0000000e+00   0.0000000e+00   0.0000000e+00   0.0000000e+00   0.0000000e+00   0.0000000e+00   0.0000000e+00   0.0000000e+00   0.0000000e+00   0.0000000e+00   0.0000000e+00   0.0000000e+00   0.0000000e+00   0.0000000e+00   0.0000000e+00   0.0000000e+00   0.0000000e+00   0.0000000e+00   0.0000000e+00   0.0000000e+00   0.0000000e+00   0.0000000e+00   0.0000000e+00   0.0000000e+00   0.0000000e+00   0.0000000e+00   0.0000000e+00   0.0000000e+00   0.0000000e+00   0.0000000e+00             NaN             NaN             NaN             NaN             NaN             NaN             NaN             NaN             NaN             NaN             NaN             NaN
   1.8082000e+04   1.0000000e+00   1.0000000e+00  -4.5000000e+00   0.0000000e+00   0.0000000e+00   0.0000000e+00   0.0000000e+00   0.0000000e+00   0.0000000e+00   0.0000000e+00   0.0000000e+00   0.0000000e+00   0.0000000e+00   0.0000000e+00   0.0000000e+00   0.0000000e+00   0.0000000e+00   0.0000000e+00   0.0000000e+00   0.0000000e+00   0.0000000e+00   0.0000000e+00   0.0000000e+00   0.0000000e+00   0.0000000e+00   0.0000000e+00   0.0000000e+00   0.0000000e+00   0.0000000e+00   0.0000000e+00   0.0000000e+00   0.0000000e+00   0.0000000e+00   0.0000000e+00   0.0000000e+00   0.0000000e+00   0.0000000e+00   0.0000000e+00   0.0000000e+00   0.0000000e+00   0.0000000e+00             NaN             NaN             NaN             NaN             NaN             NaN             NaN             NaN             NaN             NaN             NaN             NaN
   1.8082000e+04   1.0000000e+00   1.0000000e+00  -3.5000000e+00   0.0000000e+00   0.0000000e+00   0.0000000e+00   0.0000000e+00   0.0000000e+00   0.0000000e+00   0.0000000e+00   0.0000000e+00   0.0000000e+00   0.0000000e+00   0.0000000e+00   0.0000000e+00   0.0000000e+00   0.0000000e+00   1.0000000e+00   0.0000000e+00   0.0000000e+00   0.0000000e+00   0.0000000e+00   0.0000000e+00   0.0000000e+00   0.0000000e+00   0.0000000e+00   0.0000000e+00   0.0000000e+00   0.0000000e+00   0.0000000e+00   0.0000000e+00   0.0000000e+00   0.0000000e+00   0.0000000e+00   0.0000000e+00   0.0000000e+00   0.0000000e+00   0.0000000e+00   0.0000000e+00   0.0000000e+00   0.0000000e+00             NaN             NaN             NaN             NaN             NaN             NaN             NaN             NaN             NaN             NaN             NaN             NaN
   1.8082000e+04   1.0000000e+00   1.0000000e+00  -2.5000000e+00   0.0000000e+00   0.0000000e+00   0.0000000e+00   0.0000000e+00   0.0000000e+00   0.0000000e+00   0.0000000e+00   0.0000000e+00   0.0000000e+00   0.0000000e+00   0.0000000e+00   0.0000000e+00   0.0000000e+00   0.0000000e+00   2.0000000e+00   0.0000000e+00   0.0000000e+00   0.0000000e+00   0.0000000e+00   0.0000000e+00   0.0000000e+00   0.0000000e+00   0.0000000e+00   0.0000000e+00   0.0000000e+00   0.0000000e+00   0.0000000e+00   0.0000000e+00   0.0000000e+00   0.0000000e+00   0.0000000e+00   0.0000000e+00   0.0000000e+00   0.0000000e+00   0.0000000e+00   0.0000000e+00   0.0000000e+00   0.0000000e+00             NaN             NaN             NaN             NaN             NaN             NaN             NaN             NaN             NaN             NaN             NaN             NaN
   1.8082000e+04   1.0000000e+00   1.0000000e+00  -1.5000000e+00   0.0000000e+00   0.0000000e+00   0.0000000e+00   0.0000000e+00   0.0000000e+00   0.0000000e+00   0.0000000e+00   0.0000000e+00   0.0000000e+00   0.0000000e+00   0.0000000e+00   1.0000000e+00   0.0000000e+00   0.0000000e+00   2.0000000e+00   0.0000000e+00   0.0000000e+00   0.0000000e+00   0.0000000e+00   0.0000000e+00   0.0000000e+00   0.0000000e+00   0.0000000e+00   0.0000000e+00   0.0000000e+00   0.0000000e+00   0.0000000e+00   0.0000000e+00   0.0000000e+00   0.0000000e+00   0.0000000e+00   0.0000000e+00   0.0000000e+00   0.0000000e+00   0.0000000e+00   0.0000000e+00   0.0000000e+00   0.0000000e+00             NaN             NaN             NaN             NaN             NaN             NaN             NaN             NaN             NaN             NaN             NaN             NaN
   1.8082000e+04   1.0000000e+00   1.0000000e+00  -5.0000000e-01   0.0000000e+00   0.0000000e+00   0.0000000e+00   0.0000000e+00   0.0000000e+00   0.0000000e+00   0.0000000e+00   0.0000000e+00   0.0000000e+00   0.0000000e+00   0.0000000e+00   0.0000000e+00   0.0000000e+00   0.0000000e+00   2.0000000e+00   0.0000000e+00   0.0000000e+00   0.0000000e+00   0.0000000e+00   0.0000000e+00   0.0000000e+00   0.0000000e+00   0.0000000e+00   0.0000000e+00   0.0000000e+00   0.0000000e+00   0.0000000e+00   0.0000000e+00   0.0000000e+00   0.0000000e+00   0.0000000e+00   0.0000000e+00   0.0000000e+00   0.0000000e+00   0.0000000e+00   0.0000000e+00   0.0000000e+00   0.0000000e+00             NaN             NaN             NaN             NaN             NaN             NaN             NaN             NaN             NaN             NaN             NaN             NaN
   1.8082000e+04   1.0000000e+00   1.0000000e+00   5.0000000e-01   0.0000000e+00   0.0000000e+00   0.0000000e+00   0.0000000e+00   0.0000000e+00   0.0000000e+00   0.0000000e+00   0.0000000e+00   0.0000000e+00   0.0000000e+00   0.0000000e+00   0.0000000e+00   0.0000000e+00   0.0000000e+00   0.0000000e+00   0.0000000e+00   0.0000000e+00   0.0000000e+00   0.0000000e+00   0.0000000e+00   0.0000000e+00   0.0000000e+00   0.0000000e+00   0.0000000e+00   0.0000000e+00   0.0000000e+00   0.0000000e+00   0.0000000e+00   0.0000000e+00   0.0000000e+00   0.0000000e+00   0.0000000e+00   0.0000000e+00   0.0000000e+00   0.0000000e+00   0.0000000e+00   0.0000000e+00   0.0000000e+00             NaN             NaN             NaN             NaN             NaN             NaN             NaN             NaN             NaN             NaN             NaN             NaN
   1.8082000e+04   1.0000000e+00   1.0000000e+00   1.5000000e+00   0.0000000e+00   0.0000000e+00   0.0000000e+00   0.0000000e+00   0.0000000e+00   0.0000000e+00   0.0000000e+00   0.0000000e+00   0.0000000e+00   0.0000000e+00   0.0000000e+00   0.0000000e+00   0.0000000e+00   0.0000000e+00   0.0000000e+00   0.0000000e+00   0.0000000e+00   0.0000000e+00   0.0000000e+00   0.0000000e+00   0.0000000e+00   0.0000000e+00   0.0000000e+00   0.0000000e+00   0.0000000e+00   0.0000000e+00   0.0000000e+00   0.0000000e+00   0.0000000e+00   0.0000000e+00   0.0000000e+00   0.0000000e+00   0.0000000e+00   0.0000000e+00   0.0000000e+00   0.0000000e+00   0.0000000e+00   0.0000000e+00             NaN             NaN             NaN             NaN             NaN             NaN             NaN             NaN             NaN             NaN             NaN             NaN
   1.8082000e+04   1.0000000e+00   1.0000000e+00   2.5000000e+00   0.0000000e+00   2.0000000e+00   0.0000000e+00   1.0000000e+00   0.0000000e+00   0.0000000e+00   2.0000000e+00   0.0000000e+00   0.0000000e+00   1.0000000e+00   0.0000000e+00   0.0000000e+00   0.0000000e+00   0.0000000e+00   2.0000000e+00   1.0000000e+00   0.0000000e+00   0.0000000e+00   0.0000000e+00   0.0000000e+00   0.0000000e+00   1.0000000e+00   0.0000000e+00   0.0000000e+00   0.0000000e+00   0.0000000e+00   0.0000000e+00   0.0000000e+00   1.0000000e+00   0.0000000e+00   0.0000000e+00   0.0000000e+00   0.0000000e+00   0.0000000e+00   0.0000000e+00   0.0000000e+00   0.0000000e+00   0.0000000e+00             NaN             NaN             NaN             NaN             NaN             NaN             NaN             NaN             NaN             NaN             NaN             NaN
   1.8082000e+04   1.0000000e+00   1.0000000e+00   3.5000000e+00   0.0000000e+00   2.0000000e+00   1.0000000e+00   2.0000000e+00   0.0000000e+00   2.0000000e+00   0.0000000e+00   0.0000000e+00   0.0000000e+00   4.0000000e+00   1.0000000e+00   2.0000000e+00   0.0000000e+00   0.0000000e+00   3.0000000e+00   2.0000000e+00   0.0000000e+00   1.0000000e+00   1.0000000e+00   0.0000000e+00   0.0000000e+00   2.0000000e+00   1.0000000e+00   0.0000000e+00   0.0000000e+00   1.0000000e+00   0.0000000e+00   2.0000000e+00   1.0000000e+00   0.0000000e+00   0.0000000e+00   0.0000000e+00   0.0000000e+00   0.0000000e+00   0.0000000e+00   1.0000000e+00   1.0000000e+00   0.0000000e+00             NaN             NaN             NaN             NaN             NaN             NaN             NaN             NaN             NaN             NaN             NaN             NaN
   1.8082000e+04   1.0000000e+00   1.0000000e+00   4.5000000e+00   0.0000000e+00   1.0000000e+00   2.0000000e+00   1.0000000e+00   0.0000000e+00   0.0000000e+00   2.0000000e+00   0.0000000e+00   0.0000000e+00   2.0000000e+00   1.0000000e+00   3.0000000e+00   0.0000000e+00   0.0000000e+00   3.0000000e+00   2.0000000e+00   3.0000000e+00   1.0000000e+00   1.0000000e+00   0.0000000e+00   0.0000000e+00   2.0000000e+00   0.0000000e+00   0.0000000e+00   1.0000000e+00   3.0000000e+00   0.0000000e+00   3.0000000e+00   1.0000000e+00   0.0000000e+00   0.0000000e+00   0.0000000e+00   0.0000000e+00   0.0000000e+00   1.0000000e+00   2.0000000e+00   1.0000000e+00   0.0000000e+00             NaN             NaN             NaN             NaN             NaN             NaN             NaN             NaN             NaN             NaN             NaN             NaN
   1.8082000e+04   1.0000000e+00   1.0000000e+00   5.5000000e+00   0.0000000e+00   3.0000000e+00   2.0000000e+00   2.0000000e+00   0.0000000e+00   2.0000000e+00   2.0000000e+00   3.0000000e+00   0.0000000e+00   3.0000000e+00   2.0000000e+00   2.0000000e+00   0.0000000e+00   0.0000000e+00   0.0000000e+00   2.0000000e+00   1.0000000e+00   3.0000000e+00   2.0000000e+00   0.0000000e+00   0.0000000e+00   2.0000000e+00   1.0000000e+00   0.0000000e+00   1.0000000e+00   2.0000000e+00   0.0000000e+00   2.0000000e+00   2.0000000e+00   0.0000000e+00   0.0000000e+00   0.0000000e+00   0.0000000e+00   0.0000000e+00   2.0000000e+00   0.0000000e+00   2.0000000e+00   1.0000000e+00             NaN             NaN             NaN             NaN             NaN             NaN             NaN             NaN             NaN             NaN             NaN             NaN
   1.8082000e+04   1.0000000e+00   1.0000000e+00   6.5000000e+00   0.0000000e+00   2.0000000e+00   3.0000000e+00   1.0000000e+00   0.0000000e+00   2.0000000e+00   1.0000000e+00   1.0000000e+00   0.0000000e+00   2.0000000e+00   2.0000000e+00   3.0000000e+00   1.0000000e+00   1.0000000e+00   4.0000000e+00   3.0000000e+00   1.0000000e+00   2.0000000e+00   3.0000000e+00   0.0000000e+00   0.0000000e+00   1.0000000e+00   3.0000000e+00   0.0000000e+00   1.0000000e+00   2.0000000e+00   0.0000000e+00   3.0000000e+00   2.0000000e+00   0.0000000e+00   0.0000000e+00   0.0000000e+00   0.0000000e+00   0.0000000e+00   2.0000000e+00   3.0000000e+00   1.0000000e+00   2.0000000e+00             NaN             NaN             NaN             NaN             NaN             NaN             NaN             NaN             NaN             NaN             NaN             NaN
   1.8082000e+04   1.0000000e+00   1.0000000e+00   7.5000000e+00   0.0000000e+00   3.0000000e+00   4.0000000e+00   2.0000000e+00   0.0000000e+00   3.0000000e+00   2.0000000e+00   2.0000000e+00   0.0000000e+00   2.0000000e+00   5.0000000e+00   2.0000000e+00   2.0000000e+00   2.0000000e+00   3.0000000e+00   2.0000000e+00   4.0000000e+00   3.0000000e+00   3.0000000e+00   0.0000000e+00   1.0000000e+00   3.0000000e+00   1.0000000e+00   0.0000000e+00   3.0000000e+00   2.0000000e+00   0.0000000e+00   2.0000000e+00   2.0000000e+00   0.0000000e+00   0.0000000e+00   0.0000000e+00   0.0000000e+00   0.0000000e+00   2.0000000e+00   1.0000000e+00   3.0000000e+00   1.0000000e+00             NaN             NaN             NaN             NaN             NaN             NaN             NaN             NaN             NaN             NaN             NaN             NaN
   1.8082000e+04   1.0000000e+00   1.0000000e+00   8.5000000e+00   0.0000000e+00   3.0000000e+00   3.0000000e+00   2.0000000e+00   0.0000000e+00   1.0000000e+00   4.0000000e+00   1.0000000e+00   0.0000000e+00   3.0000000e+00   2.0000000e+00   1.0000000e+00   3.0000000e+00   2.0000000e+00   2.0000000e+00   4.0000000e+00   3.0000000e+00   2.0000000e+00   2.0000000e+00   0.0000000e+00   3.0000000e+00   2.0000000e+00   2.0000000e+00   0.0000000e+00   2.0000000e+00   1.0000000e+00   0.0000000e+00   2.0000000e+00   3.0000000e+00   0.0000000e+00   0.0000000e+00   0.0000000e+00   0.0000000e+00   0.0000000e+00   3.0000000e+00   2.0000000e+00   1.0000000e+00   2.0000000e+00             NaN             NaN             NaN             NaN             NaN             NaN             NaN             NaN             NaN             NaN             NaN             NaN
   1.8082000e+04   1.0000000e+00   1.0000000e+00   9.5000000e+00   0.0000000e+00   4.0000000e+00   2.0000000e+00   2.0000000e+00   0.0000000e+00   2.0000000e+00   0.0000000e+00   2.0000000e+00   0.0000000e+00   1.0000000e+00   1.0000000e+00   3.0000000e+00   2.0000000e+00   2.0000000e+00   1.0000000e+00   1.0000000e+00   2.0000000e+00   1.0000000e+00   1.0000000e+00   1.0000000e+00   3.0000000e+00   2.0000000e+00   2.0000000e+00   0.0000000e+00   1.0000000e+00   2.0000000e+00   0.0000000e+00   3.0000000e+00   3.0000000e+00   0.0000000e+00   0.0000000e+00   0.0000000e+00   0.0000000e+00   0.0000000e+00   3.0000000e+00   1.0000000e+00   2.0000000e+00   3.0000000e+00             NaN             NaN             NaN             NaN             NaN             NaN             NaN             NaN             NaN             NaN             NaN             NaN
   1.8082000e+04   1.0000000e+00   1.0000000e+00   1.0500000e+01   0.0000000e+00   2.0000000e+00   2.0000000e+00   1.0000000e+00   0.0000000e+00   2.0000000e+00   2.0000000e+00   2.0000000e+00   0.0000000e+00   3.0000000e+00   3.0000000e+00   2.0000000e+00   1.0000000e+00   1.0000000e+00   2.0000000e+00   3.0000000e+00   2.0000000e+00   2.0000000e+00   1.0000000e+00   1.0000000e+00   2.0000000e+00   3.0000000e+00   2.0000000e+00   0.0000000e+00   3.0000000e+00   2.0000000e+00   0.0000000e+00   3.0000000e+00   1.0000000e+00   0.0000000e+00   0.0000000e+00   0.0000000e+00   0.0000000e+00   0.0000000e+00   2.0000000e+00   1.0000000e+00   3.0000000e+00   3.0000000e+00             NaN             NaN             NaN             NaN             NaN             NaN             NaN             NaN             NaN             NaN             NaN             NaN
   1.8082000e+04   1.0000000e+00   1.0000000e+00   1.1500000e+01   0.0000000e+00   1.0000000e+00   2.0000000e+00   2.0000000e+00   1.0000000e+00   2.0000000e+00   2.0000000e+00   3.0000000e+00   0.0000000e+00   1.0000000e+00   2.0000000e+00   1.0000000e+00   1.0000000e+00   2.0000000e+00   2.0000000e+00   2.0000000e+00   2.0000000e+00   0.0000000e+00   1.0000000e+00   3.0000000e+00   2.0000000e+00   1.0000000e+00   3.0000000e+00   0.0000000e+00   1.0000000e+00   2.0000000e+00   0.0000000e+00   2.0000000e+00   3.0000000e+00   0.0000000e+00   0.0000000e+00   0.0000000e+00   0.0000000e+00   0.0000000e+00   2.0000000e+00   2.0000000e+00   1.0000000e+00   3.0000000e+00             NaN             NaN             NaN             NaN             NaN             NaN             NaN             NaN             NaN             NaN             NaN             NaN
   1.8082000e+04   1.0000000e+00   1.0000000e+00   1.2500000e+01   1.0000000e+00   1.0000000e+00   1.0000000e+00   3.0000000e+00   0.0000000e+00   0.0000000e+00   1.0000000e+00   1.0000000e+00   0.0000000e+00   0.0000000e+00   2.0000000e+00   0.0000000e+00   0.0000000e+00   1.0000000e+00   1.0000000e+00   2.0000000e+00   1.0000000e+00   1.0000000e+00   0.0000000e+00   2.0000000e+00   3.0000000e+00   1.0000000e+00   2.0000000e+00   0.0000000e+00   2.0000000e+00   3.0000000e+00   0.0000000e+00   2.0000000e+00   2.0000000e+00   0.0000000e+00   0.0000000e+00   0.0000000e+00   0.0000000e+00   1.0000000e+00   2.0000000e+00   3.0000000e+00   1.0000000e+00   2.0000000e+00             NaN             NaN             NaN             NaN             NaN             NaN             NaN             NaN             NaN             NaN             NaN             NaN
   1.8082000e+04   1.0000000e+00   1.0000000e+00   1.3500000e+01   2.0000000e+00   0.0000000e+00   3.0000000e+00   1.0000000e+00   0.0000000e+00   0.0000000e+00   3.0000000e+00   0.0000000e+00   0.0000000e+00   3.0000000e+00   2.0000000e+00   3.0000000e+00   0.0000000e+00   0.0000000e+00   2.0000000e+00   1.0000000e+00   2.0000000e+00   3.0000000e+00   0.0000000e+00   2.0000000e+00   1.0000000e+00   2.0000000e+00   1.0000000e+00   0.0000000e+00   1.0000000e+00   2.0000000e+00   0.0000000e+00   3.0000000e+00   2.0000000e+00   0.0000000e+00   0.0000000e+00   0.0000000e+00   0.0000000e+00   1.0000000e+00   2.0000000e+00   2.0000000e+00   2.0000000e+00   2.0000000e+00             NaN             NaN             NaN             NaN             NaN             NaN             NaN             NaN             NaN             NaN             NaN             NaN
   1.8082000e+04   1.0000000e+00   1.0000000e+00   1.4500000e+01   1.0000000e+00   0.0000000e+00   1.0000000e+00   3.0000000e+00   0.0000000e+00   0.0000000e+00   0.0000000e+00   0.0000000e+00   0.0000000e+00   0.0000000e+00   0.0000000e+00   0.0000000e+00   0.0000000e+00   1.0000000e+00   1.0000000e+00   2.0000000e+00   0.0000000e+00   1.0000000e+00   0.0000000e+00   2.0000000e+00   0.0000000e+00   3.0000000e+00   0.0000000e+00   0.0000000e+00   0.0000000e+00   1.0000000e+00   0.0000000e+00   0.0000000e+00   1.0000000e+00   1.0000000e+00   0.0000000e+00   0.0000000e+00   0.0000000e+00   2.0000000e+00   0.0000000e+00   2.0000000e+00   3.0000000e+00   2.0000000e+00             NaN             NaN             NaN             NaN             NaN             NaN             NaN             NaN             NaN             NaN             NaN             NaN
   1.8082000e+04   1.0000000e+00   1.0000000e+00   1.5500000e+01   2.0000000e+00   0.0000000e+00   2.0000000e+00   0.0000000e+00   0.0000000e+00   0.0000000e+00   2.0000000e+00   0.0000000e+00   0.0000000e+00   0.0000000e+00   1.0000000e+00   0.0000000e+00   0.0000000e+00   0.0000000e+00   0.0000000e+00   0.0000000e+00   0.0000000e+00   1.0000000e+00   0.0000000e+00   2.0000000e+00   0.0000000e+00   2.0000000e+00   3.0000000e+00   0.0000000e+00   0.0000000e+00   0.0000000e+00   0.0000000e+00   3.0000000e+00   2.0000000e+00   2.0000000e+00   0.0000000e+00   0.0000000e+00   0.0000000e+00   2.0000000e+00   0.0000000e+00   0.0000000e+00   2.0000000e+00   1.0000000e+00             NaN             NaN             NaN             NaN             NaN             NaN             NaN             NaN             NaN             NaN             NaN             NaN
   1.8082000e+04   1.0000000e+00   1.0000000e+00   1.6500000e+01   3.0000000e+00   0.0000000e+00   0.0000000e+00   0.0000000e+00   0.0000000e+00   0.0000000e+00   1.0000000e+00   0.0000000e+00   1.0000000e+00   0.0000000e+00   0.0000000e+00   0.0000000e+00   0.0000000e+00   0.0000000e+00   0.0000000e+00   0.0000000e+00   0.0000000e+00   0.0000000e+00   0.0000000e+00   0.0000000e+00   0.0000000e+00   0.0000000e+00   0.0000000e+00   0.0000000e+00   0.0000000e+00   0.0000000e+00   0.0000000e+00   0.0000000e+00   2.0000000e+00   2.0000000e+00   0.0000000e+00   0.0000000e+00   0.0000000e+00   3.0000000e+00   0.0000000e+00   2.0000000e+00   1.0000000e+00   1.0000000e+00             NaN             NaN             NaN             NaN             NaN             NaN             NaN             NaN             NaN             NaN             NaN             NaN
   1.8082000e+04   1.0000000e+00   1.0000000e+00   1.7500000e+01   2.0000000e+00   0.0000000e+00   0.0000000e+00   0.0000000e+00   0.0000000e+00   0.0000000e+00   0.0000000e+00   0.0000000e+00   2.0000000e+00   0.0000000e+00   0.0000000e+00   0.0000000e+00   0.0000000e+00   1.0000000e+00   0.0000000e+00   0.0000000e+00   0.0000000e+00   0.0000000e+00   0.0000000e+00   2.0000000e+00   0.0000000e+00   1.0000000e+00   0.0000000e+00   0.0000000e+00   1.0000000e+00   0.0000000e+00   0.0000000e+00   0.0000000e+00   0.0000000e+00   2.0000000e+00   0.0000000e+00   0.0000000e+00   0.0000000e+00   0.0000000e+00   0.0000000e+00   0.0000000e+00   1.0000000e+00   0.0000000e+00             NaN             NaN             NaN             NaN             NaN             NaN             NaN             NaN             NaN             NaN             NaN             NaN
   1.8082000e+04   1.0000000e+00   1.0000000e+00   1.8500000e+01   2.0000000e+00   0.0000000e+00   0.0000000e+00   0.0000000e+00   0.0000000e+00   0.0000000e+00   0.0000000e+00   0.0000000e+00   3.0000000e+00   0.0000000e+00   0.0000000e+00   0.0000000e+00   0.0000000e+00   0.0000000e+00   0.0000000e+00   0.0000000e+00   0.0000000e+00   0.0000000e+00   0.0000000e+00   1.0000000e+00   0.0000000e+00   0.0000000e+00   0.0000000e+00   0.0000000e+00   1.0000000e+00   0.0000000e+00   0.0000000e+00   0.0000000e+00   0.0000000e+00   2.0000000e+00   0.0000000e+00   0.0000000e+00   0.0000000e+00   1.0000000e+00   0.0000000e+00   0.0000000e+00   1.0000000e+00   2.0000000e+00             NaN             NaN             NaN             NaN             NaN             NaN             NaN             NaN             NaN             NaN             NaN             NaN
   1.8082000e+04   1.0000000e+00   1.0000000e+00   1.9500000e+01   1.0000000e+00   0.0000000e+00   0.0000000e+00   0.0000000e+00   0.0000000e+00   0.0000000e+00   0.0000000e+00   0.0000000e+00   3.0000000e+00   0.0000000e+00   0.0000000e+00   0.0000000e+00   0.0000000e+00   0.0000000e+00   0.0000000e+00   0.0000000e+00   0.0000000e+00   0.0000000e+00   0.0000000e+00   0.0000000e+00   0.0000000e+00   0.0000000e+00   0.0000000e+00   0.0000000e+00   0.0000000e+00   0.0000000e+00   0.0000000e+00   0.0000000e+00   0.0000000e+00   0.0000000e+00   0.0000000e+00   0.0000000e+00   0.0000000e+00   0.0000000e+00   0.0000000e+00   0.0000000e+00   0.0000000e+00   0.0000000e+00             NaN             NaN             NaN             NaN             NaN             NaN             NaN             NaN             NaN             NaN             NaN             NaN
   1.8082000e+04   1.0000000e+00   1.0000000e+00   2.0500000e+01   1.0000000e+00   0.0000000e+00   0.0000000e+00   0.0000000e+00   0.0000000e+00   0.0000000e+00   0.0000000e+00   0.0000000e+00   1.0000000e+00   0.0000000e+00   0.0000000e+00   0.0000000e+00   0.0000000e+00   0.0000000e+00   0.0000000e+00   0.0000000e+00   0.0000000e+00   0.0000000e+00   0.0000000e+00   2.0000000e+00   0.0000000e+00   0.0000000e+00   0.0000000e+00   0.0000000e+00   0.0000000e+00   0.0000000e+00   0.0000000e+00   0.0000000e+00   0.0000000e+00   0.0000000e+00   0.0000000e+00   0.0000000e+00   0.0000000e+00   0.0000000e+00   0.0000000e+00   0.0000000e+00   0.0000000e+00   0.0000000e+00             NaN             NaN             NaN             NaN             NaN             NaN             NaN             NaN             NaN             NaN             NaN             NaN
   1.8082000e+04   1.0000000e+00   1.0000000e+00   2.1500000e+01   0.0000000e+00   0.0000000e+00   0.0000000e+00   0.0000000e+00   0.0000000e+00   0.0000000e+00   0.0000000e+00   0.0000000e+00   0.0000000e+00   0.0000000e+00   0.0000000e+00   0.0000000e+00   0.0000000e+00   0.0000000e+00   0.0000000e+00   0.0000000e+00   0.0000000e+00   0.0000000e+00   0.0000000e+00   2.0000000e+00   0.0000000e+00   0.0000000e+00   0.0000000e+00   0.0000000e+00   0.0000000e+00   0.0000000e+00   0.0000000e+00   0.0000000e+00   0.0000000e+00   0.0000000e+00   0.0000000e+00   0.0000000e+00   0.0000000e+00   0.0000000e+00   0.0000000e+00   0.0000000e+00   0.0000000e+00   0.0000000e+00             NaN             NaN             NaN             NaN             NaN             NaN             NaN             NaN             NaN             NaN             NaN             NaN
   1.8082000e+04   1.0000000e+00   1.0000000e+00   2.2500000e+01   0.0000000e+00   0.0000000e+00   0.0000000e+00   0.0000000e+00   0.0000000e+00   0.0000000e+00   0.0000000e+00   0.0000000e+00   0.0000000e+00   0.0000000e+00   0.0000000e+00   0.0000000e+00   0.0000000e+00   0.0000000e+00   0.0000000e+00   0.0000000e+00   0.0000000e+00   0.0000000e+00   0.0000000e+00   2.0000000e+00   0.0000000e+00   0.0000000e+00   0.0000000e+00   0.0000000e+00   0.0000000e+00   0.0000000e+00   0.0000000e+00   0.0000000e+00   0.0000000e+00   0.0000000e+00   0.0000000e+00   0.0000000e+00   0.0000000e+00   0.0000000e+00   0.0000000e+00   0.0000000e+00   0.0000000e+00   0.0000000e+00             NaN             NaN             NaN             NaN             NaN             NaN             NaN             NaN             NaN             NaN             NaN             NaN
   1.8082000e+04   1.0000000e+00   1.0000000e+00   2.3500000e+01   1.0000000e+00   0.0000000e+00   0.0000000e+00   0.0000000e+00   0.0000000e+00   0.0000000e+00   0.0000000e+00   0.0000000e+00   0.0000000e+00   0.0000000e+00   0.0000000e+00   0.0000000e+00   0.0000000e+00   0.0000000e+00   0.0000000e+00   0.0000000e+00   0.0000000e+00   0.0000000e+00   0.0000000e+00   0.0000000e+00   0.0000000e+00   0.0000000e+00   0.0000000e+00   0.0000000e+00   0.0000000e+00   0.0000000e+00   0.0000000e+00   0.0000000e+00   0.0000000e+00   0.0000000e+00   0.0000000e+00   0.0000000e+00   0.0000000e+00   0.0000000e+00   0.0000000e+00   0.0000000e+00   0.0000000e+00   0.0000000e+00             NaN             NaN             NaN             NaN             NaN             NaN             NaN             NaN             NaN             NaN             NaN             NaN
   1.8082000e+04   1.0000000e+00   1.0000000e+00   2.4500000e+01   1.0000000e+00   0.0000000e+00   0.0000000e+00   0.0000000e+00   0.0000000e+00   0.0000000e+00   0.0000000e+00   0.0000000e+00   0.0000000e+00   0.0000000e+00   0.0000000e+00   0.0000000e+00   0.0000000e+00   0.0000000e+00   0.0000000e+00   0.0000000e+00   0.0000000e+00   0.0000000e+00   0.0000000e+00   0.0000000e+00   0.0000000e+00   0.0000000e+00   0.0000000e+00   0.0000000e+00   0.0000000e+00   0.0000000e+00   0.0000000e+00   0.0000000e+00   0.0000000e+00   0.0000000e+00   0.0000000e+00   0.0000000e+00   0.0000000e+00   0.0000000e+00   0.0000000e+00   0.0000000e+00   0.0000000e+00   0.0000000e+00             NaN             NaN             NaN             NaN             NaN             NaN             NaN             NaN             NaN             NaN             NaN             NaN
   1.8082000e+04   1.0000000e+00   1.0000000e+00   2.5500000e+01   0.0000000e+00   0.0000000e+00   0.0000000e+00   0.0000000e+00   0.0000000e+00   0.0000000e+00   0.0000000e+00   0.0000000e+00   0.0000000e+00   0.0000000e+00   0.0000000e+00   0.0000000e+00   0.0000000e+00   0.0000000e+00   0.0000000e+00   0.0000000e+00   0.0000000e+00   0.0000000e+00   0.0000000e+00   0.0000000e+00   0.0000000e+00   0.0000000e+00   0.0000000e+00   0.0000000e+00   0.0000000e+00   0.0000000e+00   0.0000000e+00   0.0000000e+00   0.0000000e+00   0.0000000e+00   0.0000000e+00   0.0000000e+00   0.0000000e+00   0.0000000e+00   0.0000000e+00   0.0000000e+00   0.0000000e+00   0.0000000e+00             NaN             NaN             NaN             NaN             NaN             NaN             NaN             NaN             NaN             NaN             NaN             NaN
   1.8082000e+04   1.0000000e+00   1.0000000e+00   2.6500000e+01   0.0000000e+00   0.0000000e+00   0.0000000e+00   0.0000000e+00   0.0000000e+00   0.0000000e+00   0.0000000e+00   0.0000000e+00   0.0000000e+00   0.0000000e+00   0.0000000e+00   0.0000000e+00   0.0000000e+00   0.0000000e+00   0.0000000e+00   0.0000000e+00   0.0000000e+00   0.0000000e+00   0.0000000e+00   0.0000000e+00   0.0000000e+00   0.0000000e+00   0.0000000e+00   0.0000000e+00   0.0000000e+00   0.0000000e+00   0.0000000e+00   0.0000000e+00   0.0000000e+00   0.0000000e+00   0.0000000e+00   0.0000000e+00   0.0000000e+00   0.0000000e+00   0.0000000e+00   0.0000000e+00   0.0000000e+00   0.0000000e+00             NaN             NaN             NaN             NaN             NaN             NaN             NaN             NaN             NaN             NaN             NaN             NaN
   1.8082000e+04   1.0000000e+00   1.0000000e+00   2.7500000e+01   0.0000000e+00   0.0000000e+00   0.0000000e+00   0.0000000e+00   0.0000000e+00   0.0000000e+00   0.0000000e+00   0.0000000e+00   0.0000000e+00   0.0000000e+00   0.0000000e+00   0.0000000e+00   0.0000000e+00   0.0000000e+00   0.0000000e+00   0.0000000e+00   0.0000000e+00   0.0000000e+00   0.0000000e+00   0.0000000e+00   0.0000000e+00   0.0000000e+00   0.0000000e+00   0.0000000e+00   0.0000000e+00   0.0000000e+00   0.0000000e+00   0.0000000e+00   0.0000000e+00   0.0000000e+00   0.0000000e+00   0.0000000e+00   0.0000000e+00   0.0000000e+00   0.0000000e+00   0.0000000e+00   0.0000000e+00   0.0000000e+00             NaN             NaN             NaN             NaN             NaN             NaN             NaN             NaN             NaN             NaN             NaN             NaN
   1.8082000e+04   1.0000000e+00   1.0000000e+00   2.8500000e+01   0.0000000e+00   0.0000000e+00   0.0000000e+00   0.0000000e+00   0.0000000e+00   0.0000000e+00   0.0000000e+00   0.0000000e+00   0.0000000e+00   0.0000000e+00   0.0000000e+00   0.0000000e+00   0.0000000e+00   0.0000000e+00   0.0000000e+00   0.0000000e+00   0.0000000e+00   0.0000000e+00   0.0000000e+00   0.0000000e+00   0.0000000e+00   0.0000000e+00   0.0000000e+00   2.0000000e+00   0.0000000e+00   0.0000000e+00   0.0000000e+00   0.0000000e+00   0.0000000e+00   0.0000000e+00   0.0000000e+00   0.0000000e+00   0.0000000e+00   0.0000000e+00   0.0000000e+00   0.0000000e+00   0.0000000e+00   0.0000000e+00             NaN             NaN             NaN             NaN             NaN             NaN             NaN             NaN             NaN             NaN             NaN             NaN
   1.8082000e+04   1.0000000e+00   1.0000000e+00   2.9500000e+01   0.0000000e+00   0.0000000e+00   0.0000000e+00   0.0000000e+00   0.0000000e+00   0.0000000e+00   0.0000000e+00   0.0000000e+00   0.0000000e+00   0.0000000e+00   0.0000000e+00   0.0000000e+00   0.0000000e+00   0.0000000e+00   0.0000000e+00   0.0000000e+00   0.0000000e+00   0.0000000e+00   0.0000000e+00   0.0000000e+00   0.0000000e+00   0.0000000e+00   0.0000000e+00   0.0000000e+00   0.0000000e+00   0.0000000e+00   0.0000000e+00   0.0000000e+00   0.0000000e+00   0.0000000e+00   0.0000000e+00   0.0000000e+00   0.0000000e+00   0.0000000e+00   0.0000000e+00   0.0000000e+00   0.0000000e+00   0.0000000e+00             NaN             NaN             NaN             NaN             NaN             NaN             NaN             NaN             NaN             NaN             NaN             NaN
   1.8082000e+04   1.0000000e+00   1.0000000e+00   3.0500000e+01   0.0000000e+00   0.0000000e+00   0.0000000e+00   0.0000000e+00   0.0000000e+00   0.0000000e+00   0.0000000e+00   0.0000000e+00   0.0000000e+00   0.0000000e+00   0.0000000e+00   0.0000000e+00   0.0000000e+00   0.0000000e+00   0.0000000e+00   0.0000000e+00   0.0000000e+00   0.0000000e+00   0.0000000e+00   0.0000000e+00   0.0000000e+00   0.0000000e+00   0.0000000e+00   0.0000000e+00   0.0000000e+00   0.0000000e+00   0.0000000e+00   0.0000000e+00   0.0000000e+00   0.0000000e+00   0.0000000e+00   0.0000000e+00   0.0000000e+00   0.0000000e+00   0.0000000e+00   0.0000000e+00   0.0000000e+00   0.0000000e+00             NaN             NaN             NaN             NaN             NaN             NaN             NaN             NaN             NaN             NaN             NaN             NaN
   1.8082000e+04   1.0000000e+00   1.0000000e+00   3.1500000e+01   0.0000000e+00   0.0000000e+00   0.0000000e+00   0.0000000e+00   0.0000000e+00   0.0000000e+00   0.0000000e+00   0.0000000e+00   0.0000000e+00   0.0000000e+00   0.0000000e+00   0.0000000e+00   0.0000000e+00   0.0000000e+00   0.0000000e+00   0.0000000e+00   0.0000000e+00   0.0000000e+00   0.0000000e+00   0.0000000e+00   0.0000000e+00   0.0000000e+00   0.0000000e+00   0.0000000e+00   0.0000000e+00   0.0000000e+00   0.0000000e+00   0.0000000e+00   0.0000000e+00   0.0000000e+00   0.0000000e+00   0.0000000e+00   0.0000000e+00   0.0000000e+00   0.0000000e+00   0.0000000e+00   0.0000000e+00   0.0000000e+00             NaN             NaN             NaN             NaN             NaN             NaN             NaN             NaN             NaN             NaN             NaN             NaN
   1.8082000e+04   1.0000000e+00   1.0000000e+00   3.2500000e+01   0.0000000e+00   0.0000000e+00   0.0000000e+00   0.0000000e+00   0.0000000e+00   0.0000000e+00   0.0000000e+00   0.0000000e+00   0.0000000e+00   0.0000000e+00   0.0000000e+00   0.0000000e+00   0.0000000e+00   0.0000000e+00   0.0000000e+00   0.0000000e+00   0.0000000e+00   0.0000000e+00   0.0000000e+00   0.0000000e+00   0.0000000e+00   0.0000000e+00   0.0000000e+00   0.0000000e+00   0.0000000e+00   0.0000000e+00   0.0000000e+00   0.0000000e+00   0.0000000e+00   0.0000000e+00   0.0000000e+00   0.0000000e+00   0.0000000e+00   0.0000000e+00   0.0000000e+00   0.0000000e+00   0.0000000e+00   0.0000000e+00             NaN             NaN             NaN             NaN             NaN             NaN             NaN             NaN             NaN             NaN             NaN             NaN
   1.8082000e+04   1.0000000e+00   1.0000000e+00   3.3500000e+01   0.0000000e+00   0.0000000e+00   0.0000000e+00   0.0000000e+00   0.0000000e+00   0.0000000e+00   0.0000000e+00   0.0000000e+00   0.0000000e+00   0.0000000e+00   0.0000000e+00   0.0000000e+00   0.0000000e+00   0.0000000e+00   0.0000000e+00   0.0000000e+00   0.0000000e+00   0.0000000e+00   0.0000000e+00   0.0000000e+00   0.0000000e+00   0.0000000e+00   0.0000000e+00   0.0000000e+00   0.0000000e+00   0.0000000e+00   1.0000000e+00   0.0000000e+00   0.0000000e+00   0.0000000e+00   0.0000000e+00   0.0000000e+00   0.0000000e+00   0.0000000e+00   0.0000000e+00   0.0000000e+00   0.0000000e+00   0.0000000e+00             NaN             NaN             NaN             NaN             NaN             NaN             NaN             NaN             NaN             NaN             NaN             NaN
   1.8082000e+04   1.0000000e+00   1.0000000e+00   3.4500000e+01   0.0000000e+00   0.0000000e+00   0.0000000e+00   0.0000000e+00   0.0000000e+00   0.0000000e+00   0.0000000e+00   0.0000000e+00   0.0000000e+00   0.0000000e+00   0.0000000e+00   0.0000000e+00   0.0000000e+00   0.0000000e+00   0.0000000e+00   0.0000000e+00   0.0000000e+00   0.0000000e+00   0.0000000e+00   0.0000000e+00   0.0000000e+00   0.0000000e+00   0.0000000e+00   0.0000000e+00   0.0000000e+00   0.0000000e+00   1.0000000e+00   0.0000000e+00   0.0000000e+00   0.0000000e+00   0.0000000e+00   0.0000000e+00   0.0000000e+00   0.0000000e+00   0.0000000e+00   0.0000000e+00   0.0000000e+00   0.0000000e+00             NaN             NaN             NaN             NaN             NaN             NaN             NaN             NaN             NaN             NaN             NaN             NaN
   1.8082000e+04   1.0000000e+00   1.0000000e+00   3.5500000e+01   0.0000000e+00   0.0000000e+00   0.0000000e+00   0.0000000e+00   0.0000000e+00   0.0000000e+00   0.0000000e+00   0.0000000e+00   0.0000000e+00   0.0000000e+00   0.0000000e+00   0.0000000e+00   0.0000000e+00   0.0000000e+00   0.0000000e+00   0.0000000e+00   0.0000000e+00   0.0000000e+00   0.0000000e+00   0.0000000e+00   0.0000000e+00   0.0000000e+00   0.0000000e+00   0.0000000e+00   0.0000000e+00   0.0000000e+00   2.0000000e+00   0.0000000e+00   0.0000000e+00   0.0000000e+00   0.0000000e+00   0.0000000e+00   0.0000000e+00   0.0000000e+00   0.0000000e+00   0.0000000e+00   0.0000000e+00   0.0000000e+00             NaN             NaN             NaN             NaN             NaN             NaN             NaN             NaN             NaN             NaN             NaN             NaN
   1.8082000e+04   1.0000000e+00   1.0000000e+00   3.6500000e+01   0.0000000e+00   0.0000000e+00   0.0000000e+00   0.0000000e+00   0.0000000e+00   0.0000000e+00   0.0000000e+00   0.0000000e+00   0.0000000e+00   0.0000000e+00   0.0000000e+00   0.0000000e+00   0.0000000e+00   0.0000000e+00   0.0000000e+00   0.0000000e+00   0.0000000e+00   0.0000000e+00   0.0000000e+00   0.0000000e+00   0.0000000e+00   0.0000000e+00   0.0000000e+00   0.0000000e+00   0.0000000e+00   0.0000000e+00   1.0000000e+00   0.0000000e+00   0.0000000e+00   0.0000000e+00   0.0000000e+00   0.0000000e+00   0.0000000e+00   0.0000000e+00   0.0000000e+00   0.0000000e+00   0.0000000e+00   0.0000000e+00             NaN             NaN             NaN             NaN             NaN             NaN             NaN             NaN             NaN             NaN             NaN             NaN
   1.8082000e+04   1.0000000e+00   1.0000000e+00   3.7500000e+01   0.0000000e+00   0.0000000e+00   0.0000000e+00   0.0000000e+00   0.0000000e+00   0.0000000e+00   0.0000000e+00   0.0000000e+00   0.0000000e+00   0.0000000e+00   0.0000000e+00   0.0000000e+00   0.0000000e+00   0.0000000e+00   0.0000000e+00   0.0000000e+00   0.0000000e+00   0.0000000e+00   0.0000000e+00   0.0000000e+00   0.0000000e+00   0.0000000e+00   0.0000000e+00   0.0000000e+00   0.0000000e+00   0.0000000e+00   2.0000000e+00   0.0000000e+00   0.0000000e+00   0.0000000e+00   0.0000000e+00   0.0000000e+00   0.0000000e+00   0.0000000e+00   0.0000000e+00   0.0000000e+00   0.0000000e+00   0.0000000e+00             NaN             NaN             NaN             NaN             NaN             NaN             NaN             NaN             NaN             NaN             NaN             NaN
   1.8082000e+04   1.0000000e+00   1.0000000e+00   3.8500000e+01   0.0000000e+00   0.0000000e+00   0.0000000e+00   0.0000000e+00   0.0000000e+00   0.0000000e+00   0.0000000e+00   0.0000000e+00   0.0000000e+00   0.0000000e+00   0.0000000e+00   0.0000000e+00   0.0000000e+00   0.0000000e+00   0.0000000e+00   0.0000000e+00   0.0000000e+00   0.0000000e+00   0.0000000e+00   0.0000000e+00   0.0000000e+00   0.0000000e+00   0.0000000e+00   0.0000000e+00   0.0000000e+00   0.0000000e+00   2.0000000e+00   0.0000000e+00   0.0000000e+00   0.0000000e+00   0.0000000e+00   0.0000000e+00   0.0000000e+00   0.0000000e+00   0.0000000e+00   0.0000000e+00   0.0000000e+00   0.0000000e+00             NaN             NaN             NaN             NaN             NaN             NaN             NaN             NaN             NaN             NaN             NaN             NaN
   1.8082000e+04   1.0000000e+00   1.0000000e+00   3.9500000e+01   0.0000000e+00   0.0000000e+00   0.0000000e+00   0.0000000e+00   0.0000000e+00   0.0000000e+00   0.0000000e+00   0.0000000e+00   0.0000000e+00   0.0000000e+00   0.0000000e+00   0.0000000e+00   0.0000000e+00   0.0000000e+00   0.0000000e+00   0.0000000e+00   0.0000000e+00   0.0000000e+00   0.0000000e+00   0.0000000e+00   0.0000000e+00   0.0000000e+00   0.0000000e+00   0.0000000e+00   0.0000000e+00   0.0000000e+00   1.0000000e+00   0.0000000e+00   0.0000000e+00   0.0000000e+00   0.0000000e+00   0.0000000e+00   0.0000000e+00   0.0000000e+00   0.0000000e+00   0.0000000e+00   0.0000000e+00   0.0000000e+00             NaN             NaN             NaN             NaN             NaN             NaN             NaN             NaN             NaN             NaN             NaN             NaN
   1.8082000e+04   1.0000000e+00   1.0000000e+00   4.0500000e+01   0.0000000e+00   0.0000000e+00   0.0000000e+00   0.0000000e+00   0.0000000e+00   0.0000000e+00   0.0000000e+00   0.0000000e+00   0.0000000e+00   0.0000000e+00   0.0000000e+00   0.0000000e+00   0.0000000e+00   0.0000000e+00   0.0000000e+00   0.0000000e+00   0.0000000e+00   0.0000000e+00   0.0000000e+00   0.0000000e+00   0.0000000e+00   0.0000000e+00   0.0000000e+00   0.0000000e+00   0.0000000e+00   0.0000000e+00   0.0000000e+00   0.0000000e+00   0.0000000e+00   0.0000000e+00   0.0000000e+00   0.0000000e+00   0.0000000e+00   0.0000000e+00   0.0000000e+00   0.0000000e+00   0.0000000e+00   0.0000000e+00             NaN             NaN             NaN             NaN             NaN             NaN             NaN             NaN             NaN             NaN             NaN             NaN
   1.8082000e+04   1.0000000e+00   1.0000000e+00   4.1500000e+01   0.0000000e+00   0.0000000e+00   0.0000000e+00   0.0000000e+00   0.0000000e+00   0.0000000e+00   0.0000000e+00   0.0000000e+00   0.0000000e+00   0.0000000e+00   0.0000000e+00   0.0000000e+00   0.0000000e+00   0.0000000e+00   0.0000000e+00   0.0000000e+00   0.0000000e+00   0.0000000e+00   0.0000000e+00   0.0000000e+00   0.0000000e+00   0.0000000e+00   0.0000000e+00   0.0000000e+00   0.0000000e+00   0.0000000e+00   0.0000000e+00   0.0000000e+00   0.0000000e+00   0.0000000e+00   0.0000000e+00   0.0000000e+00   0.0000000e+00   0.0000000e+00   0.0000000e+00   0.0000000e+00   0.0000000e+00   0.0000000e+00             NaN             NaN             NaN             NaN             NaN             NaN             NaN             NaN             NaN             NaN             NaN             NaN
   1.8082000e+04   1.0000000e+00   1.0000000e+00   4.2500000e+01   0.0000000e+00   0.0000000e+00   0.0000000e+00   0.0000000e+00   0.0000000e+00   0.0000000e+00   0.0000000e+00   0.0000000e+00   0.0000000e+00   0.0000000e+00   0.0000000e+00   0.0000000e+00   0.0000000e+00   0.0000000e+00   0.0000000e+00   0.0000000e+00   0.0000000e+00   0.0000000e+00   0.0000000e+00   0.0000000e+00   0.0000000e+00   0.0000000e+00   0.0000000e+00   0.0000000e+00   0.0000000e+00   0.0000000e+00   0.0000000e+00   0.0000000e+00   0.0000000e+00   0.0000000e+00   0.0000000e+00   0.0000000e+00   0.0000000e+00   0.0000000e+00   0.0000000e+00   0.0000000e+00   0.0000000e+00   0.0000000e+00             NaN             NaN             NaN             NaN             NaN             NaN             NaN             NaN             NaN             NaN             NaN             NaN
   1.8082000e+04   1.0000000e+00   1.0000000e+00   4.3500000e+01   0.0000000e+00   0.0000000e+00   0.0000000e+00   0.0000000e+00   0.0000000e+00   0.0000000e+00   0.0000000e+00   0.0000000e+00   0.0000000e+00   0.0000000e+00   0.0000000e+00   0.0000000e+00   0.0000000e+00   0.0000000e+00   0.0000000e+00   0.0000000e+00   0.0000000e+00   0.0000000e+00   0.0000000e+00   0.0000000e+00   0.0000000e+00   0.0000000e+00   0.0000000e+00   0.0000000e+00   0.0000000e+00   0.0000000e+00   0.0000000e+00   0.0000000e+00   0.0000000e+00   0.0000000e+00   0.0000000e+00   0.0000000e+00   0.0000000e+00   0.0000000e+00   0.0000000e+00   0.0000000e+00   0.0000000e+00   0.0000000e+00             NaN             NaN             NaN             NaN             NaN             NaN             NaN             NaN             NaN             NaN             NaN             NaN
   1.8082000e+04   1.0000000e+00   1.0000000e+00   4.4500000e+01   0.0000000e+00   0.0000000e+00   0.0000000e+00   0.0000000e+00   0.0000000e+00   0.0000000e+00   0.0000000e+00   0.0000000e+00   0.0000000e+00   0.0000000e+00   0.0000000e+00   0.0000000e+00   0.0000000e+00   0.0000000e+00   0.0000000e+00   0.0000000e+00   0.0000000e+00   0.0000000e+00   0.0000000e+00   0.0000000e+00   0.0000000e+00   0.0000000e+00   0.0000000e+00   0.0000000e+00   0.0000000e+00   0.0000000e+00   0.0000000e+00   0.0000000e+00   0.0000000e+00   0.0000000e+00   0.0000000e+00   0.0000000e+00   0.0000000e+00   0.0000000e+00   0.0000000e+00   0.0000000e+00   0.0000000e+00   0.0000000e+00             NaN             NaN             NaN             NaN             NaN             NaN             NaN             NaN             NaN             NaN             NaN             NaN
   1.8082000e+04   1.0000000e+00   1.0000000e+00   4.5500000e+01   0.0000000e+00   0.0000000e+00   0.0000000e+00   0.0000000e+00   0.0000000e+00   0.0000000e+00   0.0000000e+00   0.0000000e+00   0.0000000e+00   0.0000000e+00   0.0000000e+00   0.0000000e+00   0.0000000e+00   0.0000000e+00   0.0000000e+00   0.0000000e+00   0.0000000e+00   0.0000000e+00   0.0000000e+00   0.0000000e+00   0.0000000e+00   0.0000000e+00   0.0000000e+00   0.0000000e+00   0.0000000e+00   0.0000000e+00   0.0000000e+00   0.0000000e+00   0.0000000e+00   0.0000000e+00   0.0000000e+00   0.0000000e+00   0.0000000e+00   0.0000000e+00   0.0000000e+00   0.0000000e+00   0.0000000e+00   0.0000000e+00             NaN             NaN             NaN             NaN             NaN             NaN             NaN             NaN             NaN             NaN             NaN             NaN
   1.8082000e+04   1.0000000e+00   1.0000000e+00   4.6500000e+01   0.0000000e+00   0.0000000e+00   0.0000000e+00   0.0000000e+00   0.0000000e+00   0.0000000e+00   0.0000000e+00   0.0000000e+00   0.0000000e+00   0.0000000e+00   0.0000000e+00   0.0000000e+00   0.0000000e+00   0.0000000e+00   0.0000000e+00   0.0000000e+00   0.0000000e+00   0.0000000e+00   0.0000000e+00   0.0000000e+00   0.0000000e+00   0.0000000e+00   0.0000000e+00   0.0000000e+00   0.0000000e+00   0.0000000e+00   0.0000000e+00   0.0000000e+00   0.0000000e+00   0.0000000e+00   0.0000000e+00   0.0000000e+00   0.0000000e+00   0.0000000e+00   0.0000000e+00   0.0000000e+00   0.0000000e+00   0.0000000e+00             NaN             NaN             NaN             NaN             NaN             NaN             NaN             NaN             NaN             NaN             NaN             NaN
   1.8082000e+04   1.0000000e+00   1.0000000e+00   4.7500000e+01   0.0000000e+00   0.0000000e+00   0.0000000e+00   0.0000000e+00   0.0000000e+00   0.0000000e+00   0.0000000e+00   0.0000000e+00   0.0000000e+00   0.0000000e+00   0.0000000e+00   0.0000000e+00   0.0000000e+00   0.0000000e+00   0.0000000e+00   0.0000000e+00   0.0000000e+00   0.0000000e+00   0.0000000e+00   0.0000000e+00   0.0000000e+00   0.0000000e+00   0.0000000e+00   0.0000000e+00   0.0000000e+00   0.0000000e+00   0.0000000e+00   0.0000000e+00   0.0000000e+00   0.0000000e+00   0.0000000e+00   0.0000000e+00   0.0000000e+00   0.0000000e+00   0.0000000e+00   0.0000000e+00   0.0000000e+00   0.0000000e+00             NaN             NaN             NaN             NaN             NaN             NaN             NaN             NaN             NaN             NaN             NaN             NaN
   1.8082000e+04   1.0000000e+00   3.0000000e+00  -7.5000000e+00   0.0000000e+00   0.0000000e+00   0.0000000e+00   0.0000000e+00   0.0000000e+00   0.0000000e+00   0.0000000e+00   0.0000000e+00   0.0000000e+00   0.0000000e+00   0.0000000e+00   0.0000000e+00   0.0000000e+00   0.0000000e+00   0.0000000e+00   0.0000000e+00   0.0000000e+00   0.0000000e+00   0.0000000e+00   0.0000000e+00   0.0000000e+00   0.0000000e+00   0.0000000e+00   0.0000000e+00   0.0000000e+00   0.0000000e+00   0.0000000e+00   0.0000000e+00   0.0000000e+00   0.0000000e+00   0.0000000e+00   0.0000000e+00   0.0000000e+00   0.0000000e+00   0.0000000e+00   0.0000000e+00   0.0000000e+00   0.0000000e+00   0.0000000e+00   0.0000000e+00   0.0000000e+00   0.0000000e+00   0.0000000e+00   0.0000000e+00   0.0000000e+00   0.0000000e+00             NaN             NaN             NaN             NaN
   1.8082000e+04   1.0000000e+00   3.0000000e+00  -6.5000000e+00   0.0000000e+00   0.0000000e+00   0.0000000e+00   0.0000000e+00   0.0000000e+00   0.0000000e+00   2.0000000e+00   0.0000000e+00   0.0000000e+00   0.0000000e+00   0.0000000e+00   0.0000000e+00   0.0000000e+00   0.0000000e+00   0.0000000e+00   0.0000000e+00   0.0000000e+00   0.0000000e+00   0.0000000e+00   0.0000000e+00   0.0000000e+00   0.0000000e+00   0.0000000e+00   0.0000000e+00   0.0000000e+00   0.0000000e+00   0.0000000e+00   0.0000000e+00   0.0000000e+00   0.0000000e+00   0.0000000e+00   0.0000000e+00   0.0000000e+00   0.0000000e+00   0.0000000e+00   0.0000000e+00   0.0000000e+00   0.0000000e+00   0.0000000e+00   0.0000000e+00   2.0000000e+00   0.0000000e+00   0.0000000e+00   0.0000000e+00   0.0000000e+00   0.0000000e+00             NaN             NaN             NaN             NaN
   1.8082000e+04   1.0000000e+00   3.0000000e+00  -5.5000000e+00   0.0000000e+00   0.0000000e+00   0.0000000e+00   0.0000000e+00   0.0000000e+00   0.0000000e+00   0.0000000e+00   0.0000000e+00   0.0000000e+00   0.0000000e+00   0.0000000e+00   0.0000000e+00   0.0000000e+00   0.0000000e+00   0.0000000e+00   0.0000000e+00   0.0000000e+00   0.0000000e+00   0.0000000e+00   0.0000000e+00   0.0000000e+00   0.0000000e+00   0.0000000e+00   0.0000000e+00   0.0000000e+00   0.0000000e+00   0.0000000e+00   0.0000000e+00   0.0000000e+00   0.0000000e+00   0.0000000e+00   0.0000000e+00   0.0000000e+00   0.0000000e+00   0.0000000e+00   0.0000000e+00   0.0000000e+00   0.0000000e+00   0.0000000e+00   0.0000000e+00   0.0000000e+00   0.0000000e+00   0.0000000e+00   0.0000000e+00   0.0000000e+00   0.0000000e+00             NaN             NaN             NaN             NaN
   1.8082000e+04   1.0000000e+00   3.0000000e+00  -4.5000000e+00   0.0000000e+00   0.0000000e+00   0.0000000e+00   0.0000000e+00   0.0000000e+00   0.0000000e+00   0.0000000e+00   0.0000000e+00   0.0000000e+00   0.0000000e+00   0.0000000e+00   0.0000000e+00   0.0000000e+00   0.0000000e+00   0.0000000e+00   0.0000000e+00   0.0000000e+00   0.0000000e+00   0.0000000e+00   0.0000000e+00   0.0000000e+00   0.0000000e+00   0.0000000e+00   0.0000000e+00   0.0000000e+00   0.0000000e+00   0.0000000e+00   0.0000000e+00   0.0000000e+00   0.0000000e+00   0.0000000e+00   0.0000000e+00   0.0000000e+00   0.0000000e+00   0.0000000e+00   0.0000000e+00   0.0000000e+00   0.0000000e+00   0.0000000e+00   0.0000000e+00   0.0000000e+00   0.0000000e+00   0.0000000e+00   0.0000000e+00   0.0000000e+00   0.0000000e+00             NaN             NaN             NaN             NaN
   1.8082000e+04   1.0000000e+00   3.0000000e+00  -3.5000000e+00   0.0000000e+00   0.0000000e+00   0.0000000e+00   0.0000000e+00   0.0000000e+00   0.0000000e+00   0.0000000e+00   0.0000000e+00   0.0000000e+00   0.0000000e+00   0.0000000e+00   0.0000000e+00   0.0000000e+00   0.0000000e+00   0.0000000e+00   0.0000000e+00   0.0000000e+00   0.0000000e+00   0.0000000e+00   0.0000000e+00   0.0000000e+00   0.0000000e+00   0.0000000e+00   0.0000000e+00   0.0000000e+00   0.0000000e+00   0.0000000e+00   0.0000000e+00   0.0000000e+00   0.0000000e+00   0.0000000e+00   0.0000000e+00   0.0000000e+00   0.0000000e+00   0.0000000e+00   0.0000000e+00   0.0000000e+00   0.0000000e+00   0.0000000e+00   0.0000000e+00   0.0000000e+00   0.0000000e+00   0.0000000e+00   0.0000000e+00   0.0000000e+00   0.0000000e+00             NaN             NaN             NaN             NaN
   1.8082000e+04   1.0000000e+00   3.0000000e+00  -2.5000000e+00   0.0000000e+00   0.0000000e+00   0.0000000e+00   0.0000000e+00   0.0000000e+00   0.0000000e+00   0.0000000e+00   0.0000000e+00   0.0000000e+00   0.0000000e+00   0.0000000e+00   0.0000000e+00   0.0000000e+00   0.0000000e+00   0.0000000e+00   0.0000000e+00   0.0000000e+00   0.0000000e+00   0.0000000e+00   0.0000000e+00   0.0000000e+00   0.0000000e+00   0.0000000e+00   0.0000000e+00   0.0000000e+00   0.0000000e+00   0.0000000e+00   0.0000000e+00   0.0000000e+00   0.0000000e+00   0.0000000e+00   0.0000000e+00   0.0000000e+00   0.0000000e+00   0.0000000e+00   0.0000000e+00   0.0000000e+00   0.0000000e+00   0.0000000e+00   0.0000000e+00   0.0000000e+00   0.0000000e+00   0.0000000e+00   0.0000000e+00   0.0000000e+00   0.0000000e+00             NaN             NaN             NaN             NaN
   1.8082000e+04   1.0000000e+00   3.0000000e+00  -1.5000000e+00   0.0000000e+00   0.0000000e+00   0.0000000e+00   0.0000000e+00   0.0000000e+00   0.0000000e+00   0.0000000e+00   0.0000000e+00   0.0000000e+00   0.0000000e+00   0.0000000e+00   0.0000000e+00   0.0000000e+00   0.0000000e+00   0.0000000e+00   0.0000000e+00   0.0000000e+00   0.0000000e+00   0.0000000e+00   0.0000000e+00   0.0000000e+00   0.0000000e+00   0.0000000e+00   0.0000000e+00   0.0000000e+00   0.0000000e+00   0.0000000e+00   0.0000000e+00   0.0000000e+00   0.0000000e+00   0.0000000e+00   0.0000000e+00   0.0000000e+00   0.0000000e+00   0.0000000e+00   0.0000000e+00   0.0000000e+00   0.0000000e+00   0.0000000e+00   0.0000000e+00   0.0000000e+00   0.0000000e+00   0.0000000e+00   0.0000000e+00   0.0000000e+00   0.0000000e+00             NaN             NaN             NaN             NaN
   1.8082000e+04   1.0000000e+00   3.0000000e+00  -5.0000000e-01   0.0000000e+00   0.0000000e+00   0.0000000e+00   0.0000000e+00   0.0000000e+00   0.0000000e+00   2.0000000e+00   0.0000000e+00   0.0000000e+00   0.0000000e+00   0.0000000e+00   0.0000000e+00   0.0000000e+00   0.0000000e+00   0.0000000e+00   0.0000000e+00   0.0000000e+00   0.0000000e+00   0.0000000e+00   0.0000000e+00   0.0000000e+00   0.0000000e+00   0.0000000e+00   0.0000000e+00   0.0000000e+00   0.0000000e+00   0.0000000e+00   0.0000000e+00   0.0000000e+00   0.0000000e+00   0.0000000e+00   0.0000000e+00   0.0000000e+00   0.0000000e+00   0.0000000e+00   0.0000000e+00   0.0000000e+00   0.0000000e+00   0.0000000e+00   0.0000000e+00   1.0000000e+00   0.0000000e+00   0.0000000e+00   0.0000000e+00   0.0000000e+00   0.0000000e+00             NaN             NaN             NaN             NaN
   1.8082000e+04   1.0000000e+00   3.0000000e+00   5.0000000e-01   0.0000000e+00   0.0000000e+00   0.0000000e+00   0.0000000e+00   0.0000000e+00   0.0000000e+00   2.0000000e+00   0.0000000e+00   0.0000000e+00   0.0000000e+00   0.0000000e+00   0.0000000e+00   0.0000000e+00   0.0000000e+00   0.0000000e+00   0.0000000e+00   0.0000000e+00   0.0000000e+00   0.0000000e+00   0.0000000e+00   0.0000000e+00   0.0000000e+00   0.0000000e+00   0.0000000e+00   0.0000000e+00   0.0000000e+00   0.0000000e+00   0.0000000e+00   0.0000000e+00   0.0000000e+00   0.0000000e+00   0.0000000e+00   0.0000000e+00   0.0000000e+00   0.0000000e+00   0.0000000e+00   0.0000000e+00   0.0000000e+00   0.0000000e+00   0.0000000e+00   0.0000000e+00   0.0000000e+00   0.0000000e+00   0.0000000e+00   0.0000000e+00   0.0000000e+00             NaN             NaN             NaN             NaN
   1.8082000e+04   1.0000000e+00   3.0000000e+00   1.5000000e+00   0.0000000e+00   0.0000000e+00   0.0000000e+00   0.0000000e+00   0.0000000e+00   1.0000000e+00   2.0000000e+00   0.0000000e+00   0.0000000e+00   0.0000000e+00   0.0000000e+00   0.0000000e+00   1.0000000e+00   0.0000000e+00   0.0000000e+00   0.0000000e+00   0.0000000e+00   0.0000000e+00   0.0000000e+00   0.0000000e+00   0.0000000e+00   0.0000000e+00   0.0000000e+00   0.0000000e+00   0.0000000e+00   0.0000000e+00   0.0000000e+00   0.0000000e+00   0.0000000e+00   0.0000000e+00   0.0000000e+00   0.0000000e+00   0.0000000e+00   0.0000000e+00   0.0000000e+00   0.0000000e+00   0.0000000e+00   0.0000000e+00   0.0000000e+00   0.0000000e+00   0.0000000e+00   0.0000000e+00   0.0000000e+00   0.0000000e+00   0.0000000e+00   0.0000000e+00             NaN             NaN             NaN             NaN
   1.8082000e+04   1.0000000e+00   3.0000000e+00   2.5000000e+00   0.0000000e+00   0.0000000e+00   0.0000000e+00   0.0000000e+00   0.0000000e+00   2.0000000e+00   2.0000000e+00   0.0000000e+00   0.0000000e+00   0.0000000e+00   2.0000000e+00   0.0000000e+00   1.0000000e+00   0.0000000e+00   0.0000000e+00   0.0000000e+00   0.0000000e+00   0.0000000e+00   0.0000000e+00   0.0000000e+00   0.0000000e+00   0.0000000e+00   0.0000000e+00   2.0000000e+00   0.0000000e+00   0.0000000e+00   0.0000000e+00   0.0000000e+00   0.0000000e+00   0.0000000e+00   0.0000000e+00   0.0000000e+00   0.0000000e+00   0.0000000e+00   0.0000000e+00   0.0000000e+00   0.0000000e+00   0.0000000e+00   0.0000000e+00   0.0000000e+00   0.0000000e+00   0.0000000e+00   0.0000000e+00   0.0000000e+00   0.0000000e+00   0.0000000e+00             NaN             NaN             NaN             NaN
   1.8082000e+04   1.0000000e+00   3.0000000e+00   3.5000000e+00   0.0000000e+00   0.0000000e+00   0.0000000e+00   0.0000000e+00   0.0000000e+00   1.0000000e+00   0.0000000e+00   0.0000000e+00   2.0000000e+00   0.0000000e+00   0.0000000e+00   0.0000000e+00   0.0000000e+00   0.0000000e+00   0.0000000e+00   0.0000000e+00   0.0000000e+00   1.0000000e+00   0.0000000e+00   0.0000000e+00   0.0000000e+00   0.0000000e+00   0.0000000e+00   1.0000000e+00   1.0000000e+00   0.0000000e+00   0.0000000e+00   0.0000000e+00   0.0000000e+00   0.0000000e+00   1.0000000e+00   0.0000000e+00   0.0000000e+00   0.0000000e+00   0.0000000e+00   0.0000000e+00   0.0000000e+00   0.0000000e+00   0.0000000e+00   0.0000000e+00   0.0000000e+00   0.0000000e+00   0.0000000e+00   0.0000000e+00   0.0000000e+00   0.0000000e+00             NaN             NaN             NaN             NaN
   1.8082000e+04   1.0000000e+00   3.0000000e+00   4.5000000e+00   0.0000000e+00   2.0000000e+00   0.0000000e+00   0.0000000e+00   0.0000000e+00   3.0000000e+00   2.0000000e+00   0.0000000e+00   2.0000000e+00   1.0000000e+00   1.0000000e+00   0.0000000e+00   1.0000000e+00   0.0000000e+00   2.0000000e+00   0.0000000e+00   0.0000000e+00   0.0000000e+00   0.0000000e+00   0.0000000e+00   0.0000000e+00   1.0000000e+00   0.0000000e+00   1.0000000e+00   0.0000000e+00   0.0000000e+00   1.0000000e+00   2.0000000e+00   0.0000000e+00   0.0000000e+00   0.0000000e+00   0.0000000e+00   0.0000000e+00   0.0000000e+00   0.0000000e+00   0.0000000e+00   0.0000000e+00   0.0000000e+00   0.0000000e+00   0.0000000e+00   1.0000000e+00   2.0000000e+00   0.0000000e+00   0.0000000e+00   0.0000000e+00   0.0000000e+00             NaN             NaN             NaN             NaN
   1.8082000e+04   1.0000000e+00   3.0000000e+00   5.5000000e+00   0.0000000e+00   1.0000000e+00   0.0000000e+00   0.0000000e+00   0.0000000e+00   2.0000000e+00   3.0000000e+00   0.0000000e+00   1.0000000e+00   2.0000000e+00   0.0000000e+00   0.0000000e+00   0.0000000e+00   0.0000000e+00   1.0000000e+00   0.0000000e+00   0.0000000e+00   3.0000000e+00   0.0000000e+00   0.0000000e+00   0.0000000e+00   0.0000000e+00   0.0000000e+00   0.0000000e+00   0.0000000e+00   1.0000000e+00   0.0000000e+00   2.0000000e+00   0.0000000e+00   1.0000000e+00   0.0000000e+00   0.0000000e+00   0.0000000e+00   0.0000000e+00   0.0000000e+00   0.0000000e+00   0.0000000e+00   0.0000000e+00   1.0000000e+00   0.0000000e+00   1.0000000e+00   0.0000000e+00   0.0000000e+00   0.0000000e+00   0.0000000e+00   0.0000000e+00             NaN             NaN             NaN             NaN
   1.8082000e+04   1.0000000e+00   3.0000000e+00   6.5000000e+00   0.0000000e+00   1.0000000e+00   0.0000000e+00   0.0000000e+00   0.0000000e+00   3.0000000e+00   1.0000000e+00   0.0000000e+00   2.0000000e+00   0.0000000e+00   2.0000000e+00   0.0000000e+00   1.0000000e+00   1.0000000e+00   2.0000000e+00   0.0000000e+00   0.0000000e+00   1.0000000e+00   0.0000000e+00   1.0000000e+00   0.0000000e+00   0.0000000e+00   0.0000000e+00   2.0000000e+00   1.0000000e+00   2.0000000e+00   0.0000000e+00   0.0000000e+00   0.0000000e+00   2.0000000e+00   0.0000000e+00   0.0000000e+00   0.0000000e+00   0.0000000e+00   0.0000000e+00   0.0000000e+00   0.0000000e+00   0.0000000e+00   1.0000000e+00   0.0000000e+00   1.0000000e+00   0.0000000e+00   3.0000000e+00   0.0000000e+00   0.0000000e+00   0.0000000e+00             NaN             NaN             NaN             NaN
   1.8082000e+04   1.0000000e+00   3.0000000e+00   7.5000000e+00   0.0000000e+00   1.0000000e+00   0.0000000e+00   0.0000000e+00   0.0000000e+00   3.0000000e+00   3.0000000e+00   0.0000000e+00   3.0000000e+00   2.0000000e+00   2.0000000e+00   0.0000000e+00   1.0000000e+00   2.0000000e+00   2.0000000e+00   0.0000000e+00   0.0000000e+00   2.0000000e+00   0.0000000e+00   2.0000000e+00   0.0000000e+00   1.0000000e+00   0.0000000e+00   0.0000000e+00   0.0000000e+00   0.0000000e+00   3.0000000e+00   2.0000000e+00   0.0000000e+00   3.0000000e+00   0.0000000e+00   0.0000000e+00   0.0000000e+00   0.0000000e+00   0.0000000e+00   0.0000000e+00   0.0000000e+00   0.0000000e+00   2.0000000e+00   0.0000000e+00   2.0000000e+00   2.0000000e+00   0.0000000e+00   0.0000000e+00   0.0000000e+00   0.0000000e+00             NaN             NaN             NaN             NaN
   1.8082000e+04   1.0000000e+00   3.0000000e+00   8.5000000e+00   0.0000000e+00   1.0000000e+00   1.0000000e+00   0.0000000e+00   0.0000000e+00   3.0000000e+00   2.0000000e+00   0.0000000e+00   1.0000000e+00   2.0000000e+00   0.0000000e+00   0.0000000e+00   1.0000000e+00   2.0000000e+00   3.0000000e+00   0.0000000e+00   0.0000000e+00   1.0000000e+00   3.0000000e+00   2.0000000e+00   0.0000000e+00   1.0000000e+00   0.0000000e+00   1.0000000e+00   0.0000000e+00   1.0000000e+00   2.0000000e+00   0.0000000e+00   0.0000000e+00   3.0000000e+00   0.0000000e+00   0.0000000e+00   0.0000000e+00   0.0000000e+00   0.0000000e+00   0.0000000e+00   0.0000000e+00   0.0000000e+00   1.0000000e+00   0.0000000e+00   0.0000000e+00   2.0000000e+00   2.0000000e+00   0.0000000e+00   0.0000000e+00   0.0000000e+00             NaN             NaN             NaN             NaN
   1.8082000e+04   1.0000000e+00   3.0000000e+00   9.5000000e+00   0.0000000e+00   0.0000000e+00   0.0000000e+00   0.0000000e+00   0.0000000e+00   2.0000000e+00   3.0000000e+00   1.0000000e+00   2.0000000e+00   1.0000000e+00   2.0000000e+00   0.0000000e+00   1.0000000e+00   2.0000000e+00   2.0000000e+00   0.0000000e+00   0.0000000e+00   2.0000000e+00   1.0000000e+00   2.0000000e+00   0.0000000e+00   0.0000000e+00   0.0000000e+00   1.0000000e+00   0.0000000e+00   1.0000000e+00   3.0000000e+00   1.0000000e+00   0.0000000e+00   2.0000000e+00   1.0000000e+00   0.0000000e+00   0.0000000e+00   0.0000000e+00   0.0000000e+00   0.0000000e+00   0.0000000e+00   0.0000000e+00   2.0000000e+00   0.0000000e+00   2.0000000e+00   1.0000000e+00   1.0000000e+00   0.0000000e+00   0.0000000e+00   0.0000000e+00             NaN             NaN             NaN             NaN
   1.8082000e+04   1.0000000e+00   3.0000000e+00   1.0500000e+01   0.0000000e+00   1.0000000e+00   0.0000000e+00   0.0000000e+00   0.0000000e+00   3.0000000e+00   1.0000000e+00   2.0000000e+00   2.0000000e+00   1.0000000e+00   3.0000000e+00   0.0000000e+00   2.0000000e+00   1.0000000e+00   0.0000000e+00   0.0000000e+00   0.0000000e+00   2.0000000e+00   1.0000000e+00   1.0000000e+00   0.0000000e+00   1.0000000e+00   0.0000000e+00   1.0000000e+00   1.0000000e+00   1.0000000e+00   1.0000000e+00   1.0000000e+00   0.0000000e+00   2.0000000e+00   0.0000000e+00   0.0000000e+00   0.0000000e+00   0.0000000e+00   0.0000000e+00   0.0000000e+00   0.0000000e+00   0.0000000e+00   1.0000000e+00   0.0000000e+00   2.0000000e+00   1.0000000e+00   1.0000000e+00   0.0000000e+00   0.0000000e+00   0.0000000e+00             NaN             NaN             NaN             NaN
   1.8082000e+04   1.0000000e+00   3.0000000e+00   1.1500000e+01   0.0000000e+00   1.0000000e+00   0.0000000e+00   0.0000000e+00   0.0000000e+00   1.0000000e+00   2.0000000e+00   1.0000000e+00   3.0000000e+00   2.0000000e+00   1.0000000e+00   0.0000000e+00   1.0000000e+00   1.0000000e+00   2.0000000e+00   0.0000000e+00   0.0000000e+00   3.0000000e+00   2.0000000e+00   2.0000000e+00   0.0000000e+00   1.0000000e+00   0.0000000e+00   2.0000000e+00   1.0000000e+00   1.0000000e+00   2.0000000e+00   3.0000000e+00   0.0000000e+00   0.0000000e+00   0.0000000e+00   0.0000000e+00   0.0000000e+00   0.0000000e+00   0.0000000e+00   0.0000000e+00   0.0000000e+00   0.0000000e+00   1.0000000e+00   2.0000000e+00   3.0000000e+00   1.0000000e+00   3.0000000e+00   0.0000000e+00   0.0000000e+00   0.0000000e+00             NaN             NaN             NaN             NaN
   1.8082000e+04   1.0000000e+00   3.0000000e+00   1.2500000e+01   0.0000000e+00   1.0000000e+00   0.0000000e+00   0.0000000e+00   0.0000000e+00   3.0000000e+00   3.0000000e+00   3.0000000e+00   1.0000000e+00   1.0000000e+00   0.0000000e+00   0.0000000e+00   3.0000000e+00   2.0000000e+00   1.0000000e+00   0.0000000e+00   0.0000000e+00   2.0000000e+00   0.0000000e+00   1.0000000e+00   0.0000000e+00   1.0000000e+00   0.0000000e+00   1.0000000e+00   0.0000000e+00   0.0000000e+00   3.0000000e+00   1.0000000e+00   0.0000000e+00   1.0000000e+00   1.0000000e+00   0.0000000e+00   0.0000000e+00   0.0000000e+00   0.0000000e+00   0.0000000e+00   0.0000000e+00   0.0000000e+00   2.0000000e+00   2.0000000e+00   1.0000000e+00   3.0000000e+00   2.0000000e+00   1.0000000e+00   5.0000000e+00   0.0000000e+00             NaN             NaN             NaN             NaN
   1.8082000e+04   1.0000000e+00   3.0000000e+00   1.3500000e+01   0.0000000e+00   1.0000000e+00   0.0000000e+00   0.0000000e+00   0.0000000e+00   2.0000000e+00   1.0000000e+00   1.0000000e+00   3.0000000e+00   1.0000000e+00   1.0000000e+00   0.0000000e+00   1.0000000e+00   1.0000000e+00   2.0000000e+00   0.0000000e+00   0.0000000e+00   3.0000000e+00   0.0000000e+00   0.0000000e+00   0.0000000e+00   1.0000000e+00   1.0000000e+00   2.0000000e+00   1.0000000e+00   1.0000000e+00   3.0000000e+00   1.0000000e+00   0.0000000e+00   3.0000000e+00   0.0000000e+00   0.0000000e+00   0.0000000e+00   0.0000000e+00   0.0000000e+00   0.0000000e+00   0.0000000e+00   0.0000000e+00   0.0000000e+00   0.0000000e+00   2.0000000e+00   2.0000000e+00   1.0000000e+00   2.0000000e+00   1.0000000e+00   0.0000000e+00             NaN             NaN             NaN             NaN
   1.8082000e+04   1.0000000e+00   3.0000000e+00   1.4500000e+01   0.0000000e+00   1.0000000e+00   0.0000000e+00   0.0000000e+00   0.0000000e+00   1.0000000e+00   2.0000000e+00   2.0000000e+00   2.0000000e+00   3.0000000e+00   3.0000000e+00   0.0000000e+00   2.0000000e+00   2.0000000e+00   1.0000000e+00   0.0000000e+00   0.0000000e+00   2.0000000e+00   2.0000000e+00   2.0000000e+00   0.0000000e+00   1.0000000e+00   3.0000000e+00   1.0000000e+00   0.0000000e+00   4.0000000e+00   1.0000000e+00   1.0000000e+00   0.0000000e+00   3.0000000e+00   0.0000000e+00   0.0000000e+00   0.0000000e+00   0.0000000e+00   0.0000000e+00   0.0000000e+00   0.0000000e+00   0.0000000e+00   2.0000000e+00   2.0000000e+00   2.0000000e+00   2.0000000e+00   1.0000000e+00   1.0000000e+00   0.0000000e+00   0.0000000e+00             NaN             NaN             NaN             NaN
   1.8082000e+04   1.0000000e+00   3.0000000e+00   1.5500000e+01   0.0000000e+00   1.0000000e+00   0.0000000e+00   0.0000000e+00   0.0000000e+00   1.0000000e+00   1.0000000e+00   2.0000000e+00   2.0000000e+00   1.0000000e+00   2.0000000e+00   0.0000000e+00   3.0000000e+00   2.0000000e+00   1.0000000e+00   0.0000000e+00   0.0000000e+00   2.0000000e+00   0.0000000e+00   3.0000000e+00   0.0000000e+00   1.0000000e+00   1.0000000e+00   1.0000000e+00   1.0000000e+00   2.0000000e+00   3.0000000e+00   2.0000000e+00   0.0000000e+00   2.0000000e+00   1.0000000e+00   0.0000000e+00   0.0000000e+00   1.0000000e+00   0.0000000e+00   0.0000000e+00   0.0000000e+00   0.0000000e+00   1.0000000e+00   2.0000000e+00   2.0000000e+00   2.0000000e+00   1.0000000e+00   1.0000000e+00   1.0000000e+00   0.0000000e+00             NaN             NaN             NaN             NaN
   1.8082000e+04   1.0000000e+00   3.0000000e+00   1.6500000e+01   0.0000000e+00   1.0000000e+00   2.0000000e+00   0.0000000e+00   0.0000000e+00   2.0000000e+00   2.0000000e+00   1.0000000e+00   3.0000000e+00   3.0000000e+00   3.0000000e+00   0.0000000e+00   1.0000000e+00   1.0000000e+00   2.0000000e+00   0.0000000e+00   0.0000000e+00   2.0000000e+00   3.0000000e+00   4.0000000e+00   0.0000000e+00   2.0000000e+00   1.0000000e+00   2.0000000e+00   2.0000000e+00   2.0000000e+00   1.0000000e+00   0.0000000e+00   0.0000000e+00   2.0000000e+00   0.0000000e+00   0.0000000e+00   0.0000000e+00   2.0000000e+00   0.0000000e+00   0.0000000e+00   0.0000000e+00   1.0000000e+00   2.0000000e+00   1.0000000e+00   1.0000000e+00   3.0000000e+00   2.0000000e+00   2.0000000e+00   3.0000000e+00   0.0000000e+00             NaN             NaN             NaN             NaN
   1.8082000e+04   1.0000000e+00   3.0000000e+00   1.7500000e+01   0.0000000e+00   2.0000000e+00   1.0000000e+00   2.0000000e+00   0.0000000e+00   2.0000000e+00   2.0000000e+00   3.0000000e+00   1.0000000e+00   2.0000000e+00   1.0000000e+00   0.0000000e+00   2.0000000e+00   2.0000000e+00   1.0000000e+00   0.0000000e+00   0.0000000e+00   0.0000000e+00   0.0000000e+00   0.0000000e+00   0.0000000e+00   1.0000000e+00   2.0000000e+00   1.0000000e+00   1.0000000e+00   1.0000000e+00   1.0000000e+00   2.0000000e+00   0.0000000e+00   1.0000000e+00   2.0000000e+00   0.0000000e+00   0.0000000e+00   1.0000000e+00   0.0000000e+00   0.0000000e+00   0.0000000e+00   3.0000000e+00   1.0000000e+00   1.0000000e+00   1.0000000e+00   2.0000000e+00   1.0000000e+00   2.0000000e+00   2.0000000e+00   0.0000000e+00             NaN             NaN             NaN             NaN
   1.8082000e+04   1.0000000e+00   3.0000000e+00   1.8500000e+01   0.0000000e+00   3.0000000e+00   0.0000000e+00   0.0000000e+00   0.0000000e+00   0.0000000e+00   1.0000000e+00   2.0000000e+00   2.0000000e+00   2.0000000e+00   0.0000000e+00   0.0000000e+00   2.0000000e+00   1.0000000e+00   1.0000000e+00   0.0000000e+00   0.0000000e+00   3.0000000e+00   1.0000000e+00   1.0000000e+00   0.0000000e+00   3.0000000e+00   1.0000000e+00   2.0000000e+00   2.0000000e+00   2.0000000e+00   0.0000000e+00   1.0000000e+00   0.0000000e+00   1.0000000e+00   1.0000000e+00   0.0000000e+00   0.0000000e+00   1.0000000e+00   0.0000000e+00   0.0000000e+00   0.0000000e+00   1.0000000e+00   1.0000000e+00   3.0000000e+00   2.0000000e+00   1.0000000e+00   2.0000000e+00   1.0000000e+00   2.0000000e+00   0.0000000e+00             NaN             NaN             NaN             NaN
   1.8082000e+04   1.0000000e+00   3.0000000e+00   1.9500000e+01   0.0000000e+00   2.0000000e+00   0.0000000e+00   1.0000000e+00   0.0000000e+00   0.0000000e+00   1.0000000e+00   1.0000000e+00   1.0000000e+00   2.0000000e+00   1.0000000e+00   0.0000000e+00   0.0000000e+00   3.0000000e+00   1.0000000e+00   0.0000000e+00   0.0000000e+00   2.0000000e+00   0.0000000e+00   1.0000000e+00   0.0000000e+00   2.0000000e+00   1.0000000e+00   3.0000000e+00   0.0000000e+00   3.0000000e+00   0.0000000e+00   2.0000000e+00   0.0000000e+00   2.0000000e+00   1.0000000e+00   0.0000000e+00   0.0000000e+00   3.0000000e+00   0.0000000e+00   0.0000000e+00   0.0000000e+00   1.0000000e+00   1.0000000e+00   3.0000000e+00   0.0000000e+00   3.0000000e+00   0.0000000e+00   2.0000000e+00   1.0000000e+00   0.0000000e+00             NaN             NaN             NaN             NaN
   1.8082000e+04   1.0000000e+00   3.0000000e+00   2.0500000e+01   0.0000000e+00   0.0000000e+00   2.0000000e+00   0.0000000e+00   0.0000000e+00   0.0000000e+00   3.0000000e+00   1.0000000e+00   2.0000000e+00   2.0000000e+00   3.0000000e+00   0.0000000e+00   1.0000000e+00   2.0000000e+00   1.0000000e+00   0.0000000e+00   0.0000000e+00   2.0000000e+00   0.0000000e+00   3.0000000e+00   0.0000000e+00   0.0000000e+00   0.0000000e+00   2.0000000e+00   2.0000000e+00   1.0000000e+00   2.0000000e+00   0.0000000e+00   0.0000000e+00   2.0000000e+00   1.0000000e+00   0.0000000e+00   0.0000000e+00   2.0000000e+00   0.0000000e+00   0.0000000e+00   0.0000000e+00   1.0000000e+00   0.0000000e+00   1.0000000e+00   4.0000000e+00   2.0000000e+00   2.0000000e+00   2.0000000e+00   1.0000000e+00   0.0000000e+00             NaN             NaN             NaN             NaN
   1.8082000e+04   1.0000000e+00   3.0000000e+00   2.1500000e+01   0.0000000e+00   0.0000000e+00   0.0000000e+00   1.0000000e+00   0.0000000e+00   0.0000000e+00   2.0000000e+00   1.0000000e+00   1.0000000e+00   1.0000000e+00   0.0000000e+00   0.0000000e+00   1.0000000e+00   2.0000000e+00   0.0000000e+00   0.0000000e+00   0.0000000e+00   3.0000000e+00   2.0000000e+00   1.0000000e+00   0.0000000e+00   1.0000000e+00   2.0000000e+00   1.0000000e+00   3.0000000e+00   3.0000000e+00   2.0000000e+00   0.0000000e+00   0.0000000e+00   1.0000000e+00   2.0000000e+00   0.0000000e+00   0.0000000e+00   1.0000000e+00   0.0000000e+00   0.0000000e+00   0.0000000e+00   2.0000000e+00   0.0000000e+00   2.0000000e+00   1.0000000e+00   2.0000000e+00   2.0000000e+00   0.0000000e+00   3.0000000e+00   0.0000000e+00             NaN             NaN             NaN             NaN
   1.8082000e+04   1.0000000e+00   3.0000000e+00   2.2500000e+01   0.0000000e+00   1.0000000e+00   0.0000000e+00   1.0000000e+00   0.0000000e+00   1.0000000e+00   2.0000000e+00   1.0000000e+00   0.0000000e+00   0.0000000e+00   1.0000000e+00   0.0000000e+00   1.0000000e+00   1.0000000e+00   3.0000000e+00   0.0000000e+00   0.0000000e+00   1.0000000e+00   1.0000000e+00   0.0000000e+00   0.0000000e+00   1.0000000e+00   2.0000000e+00   3.0000000e+00   2.0000000e+00   1.0000000e+00   2.0000000e+00   1.0000000e+00   0.0000000e+00   0.0000000e+00   1.0000000e+00   0.0000000e+00   0.0000000e+00   1.0000000e+00   0.0000000e+00   0.0000000e+00   0.0000000e+00   2.0000000e+00   2.0000000e+00   2.0000000e+00   2.0000000e+00   2.0000000e+00   4.0000000e+00   2.0000000e+00   1.0000000e+00   0.0000000e+00             NaN             NaN             NaN             NaN
   1.8082000e+04   1.0000000e+00   3.0000000e+00   2.3500000e+01   0.0000000e+00   0.0000000e+00   0.0000000e+00   1.0000000e+00   0.0000000e+00   0.0000000e+00   2.0000000e+00   1.0000000e+00   0.0000000e+00   1.0000000e+00   0.0000000e+00   0.0000000e+00   1.0000000e+00   1.0000000e+00   1.0000000e+00   0.0000000e+00   0.0000000e+00   1.0000000e+00   1.0000000e+00   1.0000000e+00   0.0000000e+00   3.0000000e+00   2.0000000e+00   2.0000000e+00   1.0000000e+00   3.0000000e+00   2.0000000e+00   1.0000000e+00   0.0000000e+00   2.0000000e+00   3.0000000e+00   0.0000000e+00   0.0000000e+00   1.0000000e+00   0.0000000e+00   0.0000000e+00   0.0000000e+00   2.0000000e+00   0.0000000e+00   1.0000000e+00   1.0000000e+00   0.0000000e+00   1.0000000e+00   2.0000000e+00   1.0000000e+00   0.0000000e+00             NaN             NaN             NaN             NaN
   1.8082000e+04   1.0000000e+00   3.0000000e+00   2.4500000e+01   0.0000000e+00   0.0000000e+00   0.0000000e+00   0.0000000e+00   0.0000000e+00   0.0000000e+00   2.0000000e+00   2.0000000e+00   2.0000000e+00   1.0000000e+00   1.0000000e+00   0.0000000e+00   0.0000000e+00   0.0000000e+00   0.0000000e+00   0.0000000e+00   0.0000000e+00   0.0000000e+00   0.0000000e+00   2.0000000e+00   0.0000000e+00   3.0000000e+00   1.0000000e+00   1.0000000e+00   1.0000000e+00   2.0000000e+00   2.0000000e+00   2.0000000e+00   0.0000000e+00   0.0000000e+00   2.0000000e+00   0.0000000e+00   0.0000000e+00   1.0000000e+00   0.0000000e+00   0.0000000e+00   0.0000000e+00   2.0000000e+00   0.0000000e+00   0.0000000e+00   0.0000000e+00   3.0000000e+00   1.0000000e+00   2.0000000e+00   0.0000000e+00   0.0000000e+00             NaN             NaN             NaN             NaN
   1.8082000e+04   1.0000000e+00   3.0000000e+00   2.5500000e+01   0.0000000e+00   0.0000000e+00   0.0000000e+00   0.0000000e+00   0.0000000e+00   0.0000000e+00   1.0000000e+00   0.0000000e+00   0.0000000e+00   0.0000000e+00   1.0000000e+00   0.0000000e+00   0.0000000e+00   1.0000000e+00   0.0000000e+00   0.0000000e+00   0.0000000e+00   0.0000000e+00   3.0000000e+00   1.0000000e+00   0.0000000e+00   1.0000000e+00   0.0000000e+00   0.0000000e+00   2.0000000e+00   0.0000000e+00   0.0000000e+00   2.0000000e+00   0.0000000e+00   0.0000000e+00   1.0000000e+00   0.0000000e+00   0.0000000e+00   1.0000000e+00   0.0000000e+00   0.0000000e+00   0.0000000e+00   2.0000000e+00   0.0000000e+00   3.0000000e+00   0.0000000e+00   2.0000000e+00   2.0000000e+00   1.0000000e+00   1.0000000e+00   0.0000000e+00             NaN             NaN             NaN             NaN
   1.8082000e+04   1.0000000e+00   3.0000000e+00   2.6500000e+01   0.0000000e+00   0.0000000e+00   0.0000000e+00   0.0000000e+00   0.0000000e+00   0.0000000e+00   0.0000000e+00   0.0000000e+00   0.0000000e+00   1.0000000e+00   0.0000000e+00   0.0000000e+00   0.0000000e+00   2.0000000e+00   1.0000000e+00   0.0000000e+00   0.0000000e+00   0.0000000e+00   1.0000000e+00   2.0000000e+00   0.0000000e+00   0.0000000e+00   1.0000000e+00   2.0000000e+00   2.0000000e+00   3.0000000e+00   1.0000000e+00   1.0000000e+00   0.0000000e+00   0.0000000e+00   0.0000000e+00   0.0000000e+00   0.0000000e+00   0.0000000e+00   0.0000000e+00   0.0000000e+00   0.0000000e+00   2.0000000e+00   0.0000000e+00   1.0000000e+00   0.0000000e+00   1.0000000e+00   0.0000000e+00   0.0000000e+00   2.0000000e+00   0.0000000e+00             NaN             NaN             NaN             NaN
   1.8082000e+04   1.0000000e+00   3.0000000e+00   2.7500000e+01   0.0000000e+00   0.0000000e+00   1.0000000e+00   1.0000000e+00   0.0000000e+00   0.0000000e+00   0.0000000e+00   0.0000000e+00   0.0000000e+00   0.0000000e+00   0.0000000e+00   0.0000000e+00   0.0000000e+00   1.0000000e+00   0.0000000e+00   0.0000000e+00   0.0000000e+00   0.0000000e+00   0.0000000e+00   0.0000000e+00   0.0000000e+00   1.0000000e+00   2.0000000e+00   2.0000000e+00   2.0000000e+00   0.0000000e+00   0.0000000e+00   0.0000000e+00   0.0000000e+00   0.0000000e+00   4.0000000e+00   0.0000000e+00   0.0000000e+00   1.0000000e+00   0.0000000e+00   0.0000000e+00   0.0000000e+00   2.0000000e+00   0.0000000e+00   0.0000000e+00   0.0000000e+00   1.0000000e+00   0.0000000e+00   1.0000000e+00   0.0000000e+00   0.0000000e+00             NaN             NaN             NaN             NaN
   1.8082000e+04   1.0000000e+00   3.0000000e+00   2.8500000e+01   0.0000000e+00   0.0000000e+00   0.0000000e+00   1.0000000e+00   0.0000000e+00   0.0000000e+00   0.0000000e+00   0.0000000e+00   0.0000000e+00   0.0000000e+00   0.0000000e+00   0.0000000e+00   0.0000000e+00   0.0000000e+00   2.0000000e+00   0.0000000e+00   0.0000000e+00   0.0000000e+00   0.0000000e+00   0.0000000e+00   0.0000000e+00   2.0000000e+00   3.0000000e+00   0.0000000e+00   0.0000000e+00   0.0000000e+00   0.0000000e+00   0.0000000e+00   0.0000000e+00   0.0000000e+00   1.0000000e+00   0.0000000e+00   0.0000000e+00   3.0000000e+00   0.0000000e+00   0.0000000e+00   0.0000000e+00   1.0000000e+00   0.0000000e+00   0.0000000e+00   0.0000000e+00   1.0000000e+00   0.0000000e+00   0.0000000e+00   1.0000000e+00   0.0000000e+00             NaN             NaN             NaN             NaN
   1.8082000e+04   1.0000000e+00   3.0000000e+00   2.9500000e+01   0.0000000e+00   0.0000000e+00   0.0000000e+00   1.0000000e+00   0.0000000e+00   0.0000000e+00   1.0000000e+00   0.0000000e+00   0.0000000e+00   1.0000000e+00   0.0000000e+00   0.0000000e+00   0.0000000e+00   0.0000000e+00   0.0000000e+00   0.0000000e+00   0.0000000e+00   0.0000000e+00   0.0000000e+00   0.0000000e+00   0.0000000e+00   1.0000000e+00   0.0000000e+00   1.0000000e+00   0.0000000e+00   0.0000000e+00   0.0000000e+00   0.0000000e+00   0.0000000e+00   0.0000000e+00   3.0000000e+00   0.0000000e+00   0.0000000e+00   1.0000000e+00   0.0000000e+00   0.0000000e+00   0.0000000e+00   0.0000000e+00   0.0000000e+00   0.0000000e+00   0.0000000e+00   1.0000000e+00   0.0000000e+00   0.0000000e+00   1.0000000e+00   0.0000000e+00             NaN             NaN             NaN             NaN
   1.8082000e+04   1.0000000e+00   3.0000000e+00   3.0500000e+01   0.0000000e+00   0.0000000e+00   2.0000000e+00   2.0000000e+00   0.0000000e+00   0.0000000e+00   1.0000000e+00   0.0000000e+00   0.0000000e+00   0.0000000e+00   0.0000000e+00   0.0000000e+00   0.0000000e+00   0.0000000e+00   1.0000000e+00   0.0000000e+00   0.0000000e+00   0.0000000e+00   0.0000000e+00   0.0000000e+00   0.0000000e+00   0.0000000e+00   0.0000000e+00   0.0000000e+00   0.0000000e+00   0.0000000e+00   0.0000000e+00   0.0000000e+00   0.0000000e+00   0.0000000e+00   2.0000000e+00   0.0000000e+00   0.0000000e+00   2.0000000e+00   0.0000000e+00   0.0000000e+00   0.0000000e+00   0.0000000e+00   0.0000000e+00   0.0000000e+00   0.0000000e+00   0.0000000e+00   0.0000000e+00   2.0000000e+00   3.0000000e+00   0.0000000e+00             NaN             NaN             NaN             NaN
   1.8082000e+04   1.0000000e+00   3.0000000e+00   3.1500000e+01   0.0000000e+00   0.0000000e+00   0.0000000e+00   1.0000000e+00   0.0000000e+00   0.0000000e+00   1.0000000e+00   0.0000000e+00   0.0000000e+00   0.0000000e+00   0.0000000e+00   0.0000000e+00   0.0000000e+00   0.0000000e+00   0.0000000e+00   0.0000000e+00   0.0000000e+00   0.0000000e+00   0.0000000e+00   0.0000000e+00   0.0000000e+00   0.0000000e+00   0.0000000e+00   0.0000000e+00   0.0000000e+00   0.0000000e+00   0.0000000e+00   0.0000000e+00   0.0000000e+00   0.0000000e+00   2.0000000e+00   0.0000000e+00   0.0000000e+00   0.0000000e+00   0.0000000e+00   0.0000000e+00   0.0000000e+00   1.0000000e+00   0.0000000e+00   0.0000000e+00   0.0000000e+00   0.0000000e+00   0.0000000e+00   1.0000000e+00   1.0000000e+00   0.0000000e+00             NaN             NaN             NaN             NaN
   1.8082000e+04   1.0000000e+00   3.0000000e+00   3.2500000e+01   0.0000000e+00   0.0000000e+00   0.0000000e+00   0.0000000e+00   0.0000000e+00   0.0000000e+00   1.0000000e+00   0.0000000e+00   0.0000000e+00   0.0000000e+00   0.0000000e+00   0.0000000e+00   0.0000000e+00   0.0000000e+00   0.0000000e+00   0.0000000e+00   0.0000000e+00   0.0000000e+00   0.0000000e+00   0.0000000e+00   0.0000000e+00   0.0000000e+00   0.0000000e+00   0.0000000e+00   2.0000000e+00   0.0000000e+00   0.0000000e+00   0.0000000e+00   0.0000000e+00   0.0000000e+00   0.0000000e+00   0.0000000e+00   0.0000000e+00   1.0000000e+00   0.0000000e+00   0.0000000e+00   0.0000000e+00   0.0000000e+00   0.0000000e+00   0.0000000e+00   0.0000000e+00   0.0000000e+00   0.0000000e+00   1.0000000e+00   2.0000000e+00   0.0000000e+00             NaN             NaN             NaN             NaN
   1.8082000e+04   1.0000000e+00   3.0000000e+00   3.3500000e+01   0.0000000e+00   0.0000000e+00   0.0000000e+00   1.0000000e+00   0.0000000e+00   0.0000000e+00   1.0000000e+00   0.0000000e+00   0.0000000e+00   0.0000000e+00   0.0000000e+00   0.0000000e+00   0.0000000e+00   0.0000000e+00   0.0000000e+00   0.0000000e+00   0.0000000e+00   0.0000000e+00   0.0000000e+00   0.0000000e+00   0.0000000e+00   0.0000000e+00   0.0000000e+00   0.0000000e+00   1.0000000e+00   0.0000000e+00   0.0000000e+00   0.0000000e+00   0.0000000e+00   0.0000000e+00   1.0000000e+00   0.0000000e+00   0.0000000e+00   0.0000000e+00   0.0000000e+00   0.0000000e+00   0.0000000e+00   0.0000000e+00   0.0000000e+00   0.0000000e+00   0.0000000e+00   0.0000000e+00   0.0000000e+00   0.0000000e+00   0.0000000e+00   0.0000000e+00             NaN             NaN             NaN             NaN
   1.8082000e+04   1.0000000e+00   3.0000000e+00   3.4500000e+01   0.0000000e+00   0.0000000e+00   0.0000000e+00   0.0000000e+00   0.0000000e+00   0.0000000e+00   0.0000000e+00   0.0000000e+00   0.0000000e+00   0.0000000e+00   0.0000000e+00   0.0000000e+00   0.0000000e+00   0.0000000e+00   0.0000000e+00   0.0000000e+00   0.0000000e+00   0.0000000e+00   0.0000000e+00   0.0000000e+00   0.0000000e+00   0.0000000e+00   0.0000000e+00   0.0000000e+00   0.0000000e+00   0.0000000e+00   0.0000000e+00   0.0000000e+00   0.0000000e+00   0.0000000e+00   0.0000000e+00   0.0000000e+00   0.0000000e+00   0.0000000e+00   0.0000000e+00   0.0000000e+00   0.0000000e+00   0.0000000e+00   0.0000000e+00   0.0000000e+00   0.0000000e+00   0.0000000e+00   0.0000000e+00   0.0000000e+00   0.0000000e+00   0.0000000e+00             NaN             NaN             NaN             NaN
   1.8082000e+04   1.0000000e+00   3.0000000e+00   3.5500000e+01   0.0000000e+00   0.0000000e+00   0.0000000e+00   1.0000000e+00   0.0000000e+00   0.0000000e+00   0.0000000e+00   0.0000000e+00   0.0000000e+00   0.0000000e+00   0.0000000e+00   0.0000000e+00   0.0000000e+00   0.0000000e+00   0.0000000e+00   0.0000000e+00   0.0000000e+00   0.0000000e+00   0.0000000e+00   0.0000000e+00   0.0000000e+00   0.0000000e+00   0.0000000e+00   0.0000000e+00   0.0000000e+00   0.0000000e+00   0.0000000e+00   0.0000000e+00   0.0000000e+00   0.0000000e+00   0.0000000e+00   0.0000000e+00   0.0000000e+00   0.0000000e+00   0.0000000e+00   0.0000000e+00   0.0000000e+00   0.0000000e+00   0.0000000e+00   0.0000000e+00   0.0000000e+00   0.0000000e+00   0.0000000e+00   0.0000000e+00   0.0000000e+00   0.0000000e+00             NaN             NaN             NaN             NaN
   1.8082000e+04   1.0000000e+00   3.0000000e+00   3.6500000e+01   0.0000000e+00   0.0000000e+00   0.0000000e+00   0.0000000e+00   0.0000000e+00   0.0000000e+00   0.0000000e+00   0.0000000e+00   0.0000000e+00   0.0000000e+00   0.0000000e+00   0.0000000e+00   0.0000000e+00   0.0000000e+00   0.0000000e+00   0.0000000e+00   0.0000000e+00   0.0000000e+00   0.0000000e+00   0.0000000e+00   0.0000000e+00   0.0000000e+00   0.0000000e+00   0.0000000e+00   0.0000000e+00   0.0000000e+00   0.0000000e+00   0.0000000e+00   0.0000000e+00   0.0000000e+00   0.0000000e+00   0.0000000e+00   0.0000000e+00   0.0000000e+00   0.0000000e+00   0.0000000e+00   0.0000000e+00   0.0000000e+00   0.0000000e+00   0.0000000e+00   0.0000000e+00   0.0000000e+00   0.0000000e+00   0.0000000e+00   0.0000000e+00   0.0000000e+00             NaN             NaN             NaN             NaN
   1.8082000e+04   1.0000000e+00   3.0000000e+00   3.7500000e+01   0.0000000e+00   0.0000000e+00   0.0000000e+00   0.0000000e+00   0.0000000e+00   0.0000000e+00   0.0000000e+00   0.0000000e+00   0.0000000e+00   0.0000000e+00   0.0000000e+00   0.0000000e+00   0.0000000e+00   0.0000000e+00   0.0000000e+00   0.0000000e+00   0.0000000e+00   0.0000000e+00   0.0000000e+00   0.0000000e+00   0.0000000e+00   0.0000000e+00   0.0000000e+00   0.0000000e+00   0.0000000e+00   0.0000000e+00   0.0000000e+00   0.0000000e+00   0.0000000e+00   0.0000000e+00   0.0000000e+00   0.0000000e+00   0.0000000e+00   0.0000000e+00   0.0000000e+00   0.0000000e+00   0.0000000e+00   0.0000000e+00   0.0000000e+00   0.0000000e+00   0.0000000e+00   0.0000000e+00   0.0000000e+00   0.0000000e+00   0.0000000e+00   0.0000000e+00             NaN             NaN             NaN             NaN
   1.8082000e+04   1.0000000e+00   3.0000000e+00   3.8500000e+01   0.0000000e+00   0.0000000e+00   0.0000000e+00   0.0000000e+00   0.0000000e+00   0.0000000e+00   0.0000000e+00   0.0000000e+00   0.0000000e+00   0.0000000e+00   0.0000000e+00   0.0000000e+00   0.0000000e+00   0.0000000e+00   0.0000000e+00   0.0000000e+00   0.0000000e+00   0.0000000e+00   0.0000000e+00   0.0000000e+00   0.0000000e+00   0.0000000e+00   0.0000000e+00   0.0000000e+00   0.0000000e+00   0.0000000e+00   0.0000000e+00   0.0000000e+00   0.0000000e+00   0.0000000e+00   0.0000000e+00   0.0000000e+00   0.0000000e+00   0.0000000e+00   0.0000000e+00   0.0000000e+00   0.0000000e+00   0.0000000e+00   0.0000000e+00   0.0000000e+00   0.0000000e+00   0.0000000e+00   0.0000000e+00   0.0000000e+00   0.0000000e+00   0.0000000e+00             NaN             NaN             NaN             NaN
   1.8082000e+04   1.0000000e+00   3.0000000e+00   3.9500000e+01   0.0000000e+00   0.0000000e+00   0.0000000e+00   0.0000000e+00   0.0000000e+00   0.0000000e+00   0.0000000e+00   0.0000000e+00   0.0000000e+00   0.0000000e+00   0.0000000e+00   0.0000000e+00   0.0000000e+00   0.0000000e+00   0.0000000e+00   0.0000000e+00   0.0000000e+00   0.0000000e+00   0.0000000e+00   0.0000000e+00   0.0000000e+00   0.0000000e+00   0.0000000e+00   0.0000000e+00   0.0000000e+00   0.0000000e+00   0.0000000e+00   0.0000000e+00   0.0000000e+00   0.0000000e+00   0.0000000e+00   0.0000000e+00   0.0000000e+00   0.0000000e+00   0.0000000e+00   0.0000000e+00   0.0000000e+00   0.0000000e+00   0.0000000e+00   0.0000000e+00   0.0000000e+00   0.0000000e+00   0.0000000e+00   0.0000000e+00   0.0000000e+00   0.0000000e+00             NaN             NaN             NaN             NaN
   1.8082000e+04   1.0000000e+00   3.0000000e+00   4.0500000e+01   0.0000000e+00   0.0000000e+00   0.0000000e+00   0.0000000e+00   0.0000000e+00   0.0000000e+00   0.0000000e+00   0.0000000e+00   0.0000000e+00   0.0000000e+00   0.0000000e+00   0.0000000e+00   0.0000000e+00   0.0000000e+00   0.0000000e+00   0.0000000e+00   0.0000000e+00   0.0000000e+00   0.0000000e+00   0.0000000e+00   0.0000000e+00   0.0000000e+00   0.0000000e+00   0.0000000e+00   0.0000000e+00   0.0000000e+00   0.0000000e+00   0.0000000e+00   0.0000000e+00   0.0000000e+00   0.0000000e+00   0.0000000e+00   0.0000000e+00   0.0000000e+00   0.0000000e+00   0.0000000e+00   0.0000000e+00   0.0000000e+00   0.0000000e+00   0.0000000e+00   0.0000000e+00   0.0000000e+00   0.0000000e+00   0.0000000e+00   0.0000000e+00   0.0000000e+00             NaN             NaN             NaN             NaN
   1.8082000e+04   1.0000000e+00   3.0000000e+00   4.1500000e+01   0.0000000e+00   0.0000000e+00   0.0000000e+00   0.0000000e+00   0.0000000e+00   0.0000000e+00   0.0000000e+00   0.0000000e+00   0.0000000e+00   0.0000000e+00   0.0000000e+00   0.0000000e+00   0.0000000e+00   0.0000000e+00   0.0000000e+00   0.0000000e+00   0.0000000e+00   0.0000000e+00   0.0000000e+00   0.0000000e+00   0.0000000e+00   0.0000000e+00   0.0000000e+00   0.0000000e+00   0.0000000e+00   0.0000000e+00   0.0000000e+00   0.0000000e+00   0.0000000e+00   0.0000000e+00   0.0000000e+00   0.0000000e+00   0.0000000e+00   0.0000000e+00   1.0000000e+00   0.0000000e+00   0.0000000e+00   0.0000000e+00   0.0000000e+00   0.0000000e+00   0.0000000e+00   0.0000000e+00   0.0000000e+00   0.0000000e+00   0.0000000e+00   0.0000000e+00             NaN             NaN             NaN             NaN
   1.8082000e+04   1.0000000e+00   3.0000000e+00   4.2500000e+01   0.0000000e+00   0.0000000e+00   0.0000000e+00   0.0000000e+00   0.0000000e+00   0.0000000e+00   0.0000000e+00   0.0000000e+00   0.0000000e+00   0.0000000e+00   0.0000000e+00   0.0000000e+00   0.0000000e+00   0.0000000e+00   0.0000000e+00   0.0000000e+00   0.0000000e+00   0.0000000e+00   0.0000000e+00   0.0000000e+00   0.0000000e+00   0.0000000e+00   0.0000000e+00   0.0000000e+00   0.0000000e+00   0.0000000e+00   0.0000000e+00   0.0000000e+00   0.0000000e+00   0.0000000e+00   0.0000000e+00   0.0000000e+00   0.0000000e+00   0.0000000e+00   0.0000000e+00   0.0000000e+00   0.0000000e+00   0.0000000e+00   0.0000000e+00   0.0000000e+00   0.0000000e+00   0.0000000e+00   0.0000000e+00   0.0000000e+00   0.0000000e+00   0.0000000e+00             NaN             NaN             NaN             NaN
   1.8082000e+04   1.0000000e+00   3.0000000e+00   4.3500000e+01   0.0000000e+00   0.0000000e+00   0.0000000e+00   0.0000000e+00   0.0000000e+00   0.0000000e+00   0.0000000e+00   0.0000000e+00   0.0000000e+00   0.0000000e+00   0.0000000e+00   0.0000000e+00   0.0000000e+00   0.0000000e+00   0.0000000e+00   0.0000000e+00   0.0000000e+00   0.0000000e+00   0.0000000e+00   0.0000000e+00   2.0000000e+00   0.0000000e+00   0.0000000e+00   0.0000000e+00   0.0000000e+00   0.0000000e+00   0.0000000e+00   0.0000000e+00   0.0000000e+00   0.0000000e+00   0.0000000e+00   0.0000000e+00   0.0000000e+00   0.0000000e+00   1.0000000e+00   0.0000000e+00   0.0000000e+00   0.0000000e+00   0.0000000e+00   0.0000000e+00   0.0000000e+00   0.0000000e+00   0.0000000e+00   0.0000000e+00   0.0000000e+00   0.0000000e+00             NaN             NaN             NaN             NaN
   1.8082000e+04   1.0000000e+00   3.0000000e+00   4.4500000e+01   0.0000000e+00   0.0000000e+00   0.0000000e+00   0.0000000e+00   0.0000000e+00   0.0000000e+00   0.0000000e+00   0.0000000e+00   0.0000000e+00   0.0000000e+00   0.0000000e+00   0.0000000e+00   0.0000000e+00   0.0000000e+00   0.0000000e+00   0.0000000e+00   0.0000000e+00   0.0000000e+00   0.0000000e+00   0.0000000e+00   2.0000000e+00   0.0000000e+00   0.0000000e+00   0.0000000e+00   0.0000000e+00   0.0000000e+00   0.0000000e+00   0.0000000e+00   0.0000000e+00   0.0000000e+00   0.0000000e+00   0.0000000e+00   0.0000000e+00   0.0000000e+00   1.0000000e+00   0.0000000e+00   0.0000000e+00   0.0000000e+00   0.0000000e+00   0.0000000e+00   0.0000000e+00   0.0000000e+00   0.0000000e+00   0.0000000e+00   0.0000000e+00   0.0000000e+00             NaN             NaN             NaN             NaN
   1.8082000e+04   1.0000000e+00   3.0000000e+00   4.5500000e+01   0.0000000e+00   0.0000000e+00   0.0000000e+00   0.0000000e+00   0.0000000e+00   0.0000000e+00   0.0000000e+00   1.0000000e+00   0.0000000e+00   0.0000000e+00   0.0000000e+00   0.0000000e+00   0.0000000e+00   0.0000000e+00   0.0000000e+00   0.0000000e+00   0.0000000e+00   0.0000000e+00   0.0000000e+00   0.0000000e+00   3.0000000e+00   0.0000000e+00   0.0000000e+00   0.0000000e+00   0.0000000e+00   0.0000000e+00   0.0000000e+00   0.0000000e+00   0.0000000e+00   0.0000000e+00   0.0000000e+00   0.0000000e+00   0.0000000e+00   0.0000000e+00   3.0000000e+00   0.0000000e+00   0.0000000e+00   0.0000000e+00   0.0000000e+00   0.0000000e+00   0.0000000e+00   0.0000000e+00   0.0000000e+00   0.0000000e+00   0.0000000e+00   0.0000000e+00             NaN             NaN             NaN             NaN
   1.8082000e+04   1.0000000e+00   3.0000000e+00   4.6500000e+01   0.0000000e+00   0.0000000e+00   0.0000000e+00   0.0000000e+00   0.0000000e+00   0.0000000e+00   0.0000000e+00   0.0000000e+00   0.0000000e+00   0.0000000e+00   0.0000000e+00   0.0000000e+00   0.0000000e+00   0.0000000e+00   0.0000000e+00   0.0000000e+00   0.0000000e+00   0.0000000e+00   0.0000000e+00   0.0000000e+00   2.0000000e+00   0.0000000e+00   0.0000000e+00   0.0000000e+00   0.0000000e+00   0.0000000e+00   0.0000000e+00   0.0000000e+00   0.0000000e+00   0.0000000e+00   0.0000000e+00   0.0000000e+00   0.0000000e+00   0.0000000e+00   1.0000000e+00   0.0000000e+00   0.0000000e+00   0.0000000e+00   0.0000000e+00   0.0000000e+00   0.0000000e+00   0.0000000e+00   0.0000000e+00   0.0000000e+00   0.0000000e+00   0.0000000e+00             NaN             NaN             NaN             NaN
   1.8082000e+04   1.0000000e+00   3.0000000e+00   4.7500000e+01   0.0000000e+00   0.0000000e+00   0.0000000e+00   0.0000000e+00   0.0000000e+00   0.0000000e+00   0.0000000e+00   0.0000000e+00   0.0000000e+00   0.0000000e+00   0.0000000e+00   0.0000000e+00   0.0000000e+00   0.0000000e+00   0.0000000e+00   0.0000000e+00   0.0000000e+00   0.0000000e+00   0.0000000e+00   0.0000000e+00   0.0000000e+00   0.0000000e+00   0.0000000e+00   0.0000000e+00   0.0000000e+00   0.0000000e+00   0.0000000e+00   0.0000000e+00   0.0000000e+00   0.0000000e+00   0.0000000e+00   0.0000000e+00   0.0000000e+00   0.0000000e+00   1.0000000e+00   0.0000000e+00   0.0000000e+00   0.0000000e+00   0.0000000e+00   0.0000000e+00   0.0000000e+00   0.0000000e+00   0.0000000e+00   0.0000000e+00   0.0000000e+00   0.0000000e+00             NaN             NaN             NaN             NaN
   1.8082000e+04   2.0000000e+00   1.0000000e+00  -7.5000000e+00   0.0000000e+00   0.0000000e+00   0.0000000e+00   0.0000000e+00   0.0000000e+00   0.0000000e+00   0.0000000e+00   0.0000000e+00   0.0000000e+00   0.0000000e+00   0.0000000e+00   0.0000000e+00   0.0000000e+00   0.0000000e+00   0.0000000e+00   0.0000000e+00   0.0000000e+00   0.0000000e+00   0.0000000e+00   0.0000000e+00   0.0000000e+00   0.0000000e+00   0.0000000e+00   0.0000000e+00   0.0000000e+00   0.0000000e+00   0.0000000e+00   0.0000000e+00   0.0000000e+00   0.0000000e+00   0.0000000e+00   0.0000000e+00   0.0000000e+00   0.0000000e+00   0.0000000e+00   0.0000000e+00   0.0000000e+00   0.0000000e+00   0.0000000e+00   0.0000000e+00             NaN             NaN             NaN             NaN             NaN             NaN             NaN             NaN             NaN             NaN
   1.8082000e+04   2.0000000e+00   1.0000000e+00  -6.5000000e+00   0.0000000e+00   0.0000000e+00   0.0000000e+00   0.0000000e+00   0.0000000e+00   0.0000000e+00   0.0000000e+00   0.0000000e+00   0.0000000e+00   0.0000000e+00   0.0000000e+00   0.0000000e+00   0.0000000e+00   0.0000000e+00   0.0000000e+00   0.0000000e+00   0.0000000e+00   0.0000000e+00   0.0000000e+00   0.0000000e+00   0.0000000e+00   0.0000000e+00   0.0000000e+00   0.0000000e+00   0.0000000e+00   0.0000000e+00   0.0000000e+00   0.0000000e+00   0.0000000e+00   0.0000000e+00   0.0000000e+00   0.0000000e+00   0.0000000e+00   0.0000000e+00   0.0000000e+00   0.0000000e+00   0.0000000e+00   0.0000000e+00   0.0000000e+00   0.0000000e+00             NaN             NaN             NaN             NaN             NaN             NaN             NaN             NaN             NaN             NaN
   1.8082000e+04   2.0000000e+00   1.0000000e+00  -5.5000000e+00   0.0000000e+00   0.0000000e+00   0.0000000e+00   0.0000000e+00   0.0000000e+00   0.0000000e+00   0.0000000e+00   0.0000000e+00   0.0000000e+00   0.0000000e+00   0.0000000e+00   0.0000000e+00   0.0000000e+00   0.0000000e+00   0.0000000e+00   0.0000000e+00   0.0000000e+00   0.0000000e+00   0.0000000e+00   0.0000000e+00   0.0000000e+00   0.0000000e+00   0.0000000e+00   0.0000000e+00   0.0000000e+00   0.0000000e+00   0.0000000e+00   0.0000000e+00   0.0000000e+00   0.0000000e+00   0.0000000e+00   0.0000000e+00   0.0000000e+00   0.0000000e+00   0.0000000e+00   0.0000000e+00   0.0000000e+00   0.0000000e+00   0.0000000e+00   0.0000000e+00             NaN             NaN             NaN             NaN             NaN             NaN             NaN             NaN             NaN             NaN
   1.8082000e+04   2.0000000e+00   1.0000000e+00  -4.5000000e+00   0.0000000e+00   0.0000000e+00   0.0000000e+00   0.0000000e+00   0.0000000e+00   0.0000000e+00   0.0000000e+00   0.0000000e+00   0.0000000e+00   0.0000000e+00   0.0000000e+00   0.0000000e+00   1.0000000e+00   0.0000000e+00   0.0000000e+00   0.0000000e+00   0.0000000e+00   0.0000000e+00   0.0000000e+00   0.0000000e+00   0.0000000e+00   0.0000000e+00   0.0000000e+00   0.0000000e+00   0.0000000e+00   0.0000000e+00   0.0000000e+00   0.0000000e+00   0.0000000e+00   0.0000000e+00   0.0000000e+00   0.0000000e+00   0.0000000e+00   0.0000000e+00   0.0000000e+00   0.0000000e+00   0.0000000e+00   0.0000000e+00   0.0000000e+00   0.0000000e+00             NaN             NaN             NaN             NaN             NaN             NaN             NaN             NaN             NaN             NaN
   1.8082000e+04   2.0000000e+00   1.0000000e+00  -3.5000000e+00   0.0000000e+00   0.0000000e+00   0.0000000e+00   0.0000000e+00   0.0000000e+00   0.0000000e+00   0.0000000e+00   0.0000000e+00   0.0000000e+00   0.0000000e+00   0.0000000e+00   0.0000000e+00   2.0000000e+00   0.0000000e+00   0.0000000e+00   0.0000000e+00   0.0000000e+00   0.0000000e+00   0.0000000e+00   0.0000000e+00   0.0000000e+00   0.0000000e+00   0.0000000e+00   0.0000000e+00   0.0000000e+00   0.0000000e+00   0.0000000e+00   0.0000000e+00   0.0000000e+00   0.0000000e+00   0.0000000e+00   0.0000000e+00   0.0000000e+00   0.0000000e+00   0.0000000e+00   0.0000000e+00   0.0000000e+00   0.0000000e+00   0.0000000e+00   0.0000000e+00             NaN             NaN             NaN             NaN             NaN             NaN             NaN             NaN             NaN             NaN
   1.8082000e+04   2.0000000e+00   1.0000000e+00  -2.5000000e+00   0.0000000e+00   0.0000000e+00   0.0000000e+00   0.0000000e+00   0.0000000e+00   0.0000000e+00   0.0000000e+00   0.0000000e+00   0.0000000e+00   0.0000000e+00   0.0000000e+00   0.0000000e+00   0.0000000e+00   0.0000000e+00   0.0000000e+00   0.0000000e+00   0.0000000e+00   0.0000000e+00   0.0000000e+00   0.0000000e+00   0.0000000e+00   0.0000000e+00   0.0000000e+00   0.0000000e+00   0.0000000e+00   0.0000000e+00   0.0000000e+00   0.0000000e+00   0.0000000e+00   0.0000000e+00   0.0000000e+00   0.0000000e+00   0.0000000e+00   0.0000000e+00   0.0000000e+00   0.0000000e+00   0.0000000e+00   0.0000000e+00   0.0000000e+00   0.0000000e+00             NaN             NaN             NaN             NaN             NaN             NaN             NaN             NaN             NaN             NaN
   1.8082000e+04   2.0000000e+00   1.0000000e+00  -1.5000000e+00   0.0000000e+00   0.0000000e+00   0.0000000e+00   0.0000000e+00   0.0000000e+00   0.0000000e+00   0.0000000e+00   0.0000000e+00   0.0000000e+00   0.0000000e+00   0.0000000e+00   0.0000000e+00   0.0000000e+00   0.0000000e+00   0.0000000e+00   0.0000000e+00   0.0000000e+00   0.0000000e+00   0.0000000e+00   0.0000000e+00   0.0000000e+00   0.0000000e+00   0.0000000e+00   0.0000000e+00   0.0000000e+00   0.0000000e+00   0.0000000e+00   0.0000000e+00   0.0000000e+00   0.0000000e+00   0.0000000e+00   0.0000000e+00   0.0000000e+00   0.0000000e+00   0.0000000e+00   0.0000000e+00   0.0000000e+00   0.0000000e+00   0.0000000e+00   0.0000000e+00             NaN             NaN             NaN             NaN             NaN             NaN             NaN             NaN             NaN             NaN
   1.8082000e+04   2.0000000e+00   1.0000000e+00  -5.0000000e-01   0.0000000e+00   0.0000000e+00   0.0000000e+00   0.0000000e+00   0.0000000e+00   0.0000000e+00   0.0000000e+00   0.0000000e+00   0.0000000e+00   0.0000000e+00   0.0000000e+00   0.0000000e+00   0.0000000e+00   0.0000000e+00   0.0000000e+00   0.0000000e+00   0.0000000e+00   0.0000000e+00   0.0000000e+00   0.0000000e+00   0.0000000e+00   0.0000000e+00   0.0000000e+00   0.0000000e+00   0.0000000e+00   0.0000000e+00   0.0000000e+00   0.0000000e+00   0.0000000e+00   0.0000000e+00   0.0000000e+00   0.0000000e+00   0.0000000e+00   0.0000000e+00   0.0000000e+00   0.0000000e+00   1.0000000e+00   0.0000000e+00   0.0000000e+00   0.0000000e+00             NaN             NaN             NaN             NaN             NaN             NaN             NaN             NaN             NaN             NaN
   1.8082000e+04   2.0000000e+00   1.0000000e+00   5.0000000e-01   0.0000000e+00   0.0000000e+00   0.0000000e+00   0.0000000e+00   0.0000000e+00   0.0000000e+00   0.0000000e+00   0.0000000e+00   2.0000000e+00   0.0000000e+00   0.0000000e+00   0.0000000e+00   0.0000000e+00   0.0000000e+00   0.0000000e+00   0.0000000e+00   0.0000000e+00   0.0000000e+00   0.0000000e+00   0.0000000e+00   0.0000000e+00   0.0000000e+00   0.0000000e+00   0.0000000e+00   0.0000000e+00   0.0000000e+00   0.0000000e+00   0.0000000e+00   0.0000000e+00   0.0000000e+00   0.0000000e+00   0.0000000e+00   0.0000000e+00   0.0000000e+00   0.0000000e+00   0.0000000e+00   0.0000000e+00   0.0000000e+00   0.0000000e+00   0.0000000e+00             NaN             NaN             NaN             NaN             NaN             NaN             NaN             NaN             NaN             NaN
   1.8082000e+04   2.0000000e+00   1.0000000e+00   1.5000000e+00   1.0000000e+00   0.0000000e+00   1.0000000e+00   0.0000000e+00   0.0000000e+00   2.0000000e+00   0.0000000e+00   0.0000000e+00   0.0000000e+00   0.0000000e+00   0.0000000e+00   0.0000000e+00   1.0000000e+00   0.0000000e+00   1.0000000e+00   0.0000000e+00   0.0000000e+00   1.0000000e+00   0.0000000e+00   0.0000000e+00   0.0000000e+00   0.0000000e+00   0.0000000e+00   0.0000000e+00   0.0000000e+00   0.0000000e+00   0.0000000e+00   0.0000000e+00   0.0000000e+00   0.0000000e+00   0.0000000e+00   0.0000000e+00   0.0000000e+00   0.0000000e+00   0.0000000e+00   0.0000000e+00   0.0000000e+00   0.0000000e+00   0.0000000e+00   1.0000000e+00             NaN             NaN             NaN             NaN             NaN             NaN             NaN             NaN             NaN             NaN
   1.8082000e+04   2.0000000e+00   1.0000000e+00   2.5000000e+00   1.0000000e+00   1.0000000e+00   1.0000000e+00   0.0000000e+00   2.0000000e+00   2.0000000e+00   0.0000000e+00   0.0000000e+00   2.0000000e+00   0.0000000e+00   0.0000000e+00   1.0000000e+00   1.0000000e+00   0.0000000e+00   0.0000000e+00   0.0000000e+00   0.0000000e+00   1.0000000e+00   0.0000000e+00   0.0000000e+00   0.0000000e+00   0.0000000e+00   0.0000000e+00   1.0000000e+00   0.0000000e+00   0.0000000e+00   0.0000000e+00   0.0000000e+00   0.0000000e+00   1.0000000e+00   1.0000000e+00   2.0000000e+00   0.0000000e+00   2.0000000e+00   0.0000000e+00   0.0000000e+00   2.0000000e+00   0.0000000e+00   0.0000000e+00   1.0000000e+00             NaN             NaN             NaN             NaN             NaN             NaN             NaN             NaN             NaN             NaN
   1.8082000e+04   2.0000000e+00   1.0000000e+00   3.5000000e+00   2.0000000e+00   4.0000000e+00   1.0000000e+00   0.0000000e+00   3.0000000e+00   3.0000000e+00   1.0000000e+00   0.0000000e+00   2.0000000e+00   1.0000000e+00   1.0000000e+00   0.0000000e+00   2.0000000e+00   0.0000000e+00   1.0000000e+00   0.0000000e+00   0.0000000e+00   1.0000000e+00   0.0000000e+00   0.0000000e+00   0.0000000e+00   0.0000000e+00   0.0000000e+00   2.0000000e+00   1.0000000e+00   0.0000000e+00   0.0000000e+00   1.0000000e+00   0.0000000e+00   2.0000000e+00   0.0000000e+00   2.0000000e+00   0.0000000e+00   1.0000000e+00   0.0000000e+00   0.0000000e+00   1.0000000e+00   0.0000000e+00   1.0000000e+00   3.0000000e+00             NaN             NaN             NaN             NaN             NaN             NaN             NaN             NaN             NaN             NaN
   1.8082000e+04   2.0000000e+00   1.0000000e+00   4.5000000e+00   1.0000000e+00   4.0000000e+00   3.0000000e+00   2.0000000e+00   3.0000000e+00   4.0000000e+00   2.0000000e+00   0.0000000e+00   2.0000000e+00   3.0000000e+00   0.0000000e+00   3.0000000e+00   2.0000000e+00   1.0000000e+00   1.0000000e+00   0.0000000e+00   0.0000000e+00   3.0000000e+00   0.0000000e+00   0.0000000e+00   0.0000000e+00   0.0000000e+00   2.0000000e+00   3.0000000e+00   3.0000000e+00   0.0000000e+00   0.0000000e+00   1.0000000e+00   0.0000000e+00   1.0000000e+00   2.0000000e+00   2.0000000e+00   0.0000000e+00   1.0000000e+00   2.0000000e+00   0.0000000e+00   2.0000000e+00   0.0000000e+00   0.0000000e+00   2.0000000e+00             NaN             NaN             NaN             NaN             NaN             NaN             NaN             NaN             NaN             NaN
   1.8082000e+04   2.0000000e+00   1.0000000e+00   5.5000000e+00   3.0000000e+00   3.0000000e+00   3.0000000e+00   2.0000000e+00   3.0000000e+00   2.0000000e+00   3.0000000e+00   0.0000000e+00   2.0000000e+00   3.0000000e+00   2.0000000e+00   1.0000000e+00   3.0000000e+00   4.0000000e+00   2.0000000e+00   2.0000000e+00   0.0000000e+00   2.0000000e+00   0.0000000e+00   2.0000000e+00   0.0000000e+00   0.0000000e+00   2.0000000e+00   2.0000000e+00   2.0000000e+00   1.0000000e+00   1.0000000e+00   3.0000000e+00   0.0000000e+00   3.0000000e+00   1.0000000e+00   2.0000000e+00   0.0000000e+00   2.0000000e+00   3.0000000e+00   0.0000000e+00   2.0000000e+00   0.0000000e+00   1.0000000e+00   3.0000000e+00             NaN             NaN             NaN             NaN             NaN             NaN             NaN             NaN             NaN             NaN
   1.8082000e+04   2.0000000e+00   1.0000000e+00   6.5000000e+00   2.0000000e+00   3.0000000e+00   3.0000000e+00   2.0000000e+00   4.0000000e+00   4.0000000e+00   3.0000000e+00   0.0000000e+00   3.0000000e+00   3.0000000e+00   1.0000000e+00   4.0000000e+00   4.0000000e+00   4.0000000e+00   3.0000000e+00   2.0000000e+00   1.0000000e+00   2.0000000e+00   1.0000000e+00   3.0000000e+00   0.0000000e+00   0.0000000e+00   2.0000000e+00   3.0000000e+00   3.0000000e+00   2.0000000e+00   0.0000000e+00   2.0000000e+00   0.0000000e+00   2.0000000e+00   2.0000000e+00   3.0000000e+00   1.0000000e+00   2.0000000e+00   2.0000000e+00   0.0000000e+00   3.0000000e+00   1.0000000e+00   3.0000000e+00   2.0000000e+00             NaN             NaN             NaN             NaN             NaN             NaN             NaN             NaN             NaN             NaN
   1.8082000e+04   2.0000000e+00   1.0000000e+00   7.5000000e+00   1.0000000e+00   2.0000000e+00   1.0000000e+00   3.0000000e+00   3.0000000e+00   2.0000000e+00   4.0000000e+00   0.0000000e+00   3.0000000e+00   3.0000000e+00   5.0000000e+00   3.0000000e+00   3.0000000e+00   3.0000000e+00   3.0000000e+00   2.0000000e+00   0.0000000e+00   1.0000000e+00   2.0000000e+00   3.0000000e+00   0.0000000e+00   0.0000000e+00   2.0000000e+00   2.0000000e+00   3.0000000e+00   2.0000000e+00   3.0000000e+00   3.0000000e+00   0.0000000e+00   3.0000000e+00   2.0000000e+00   2.0000000e+00   1.0000000e+00   2.0000000e+00   3.0000000e+00   0.0000000e+00   1.0000000e+00   1.0000000e+00   3.0000000e+00   2.0000000e+00             NaN             NaN             NaN             NaN             NaN             NaN             NaN             NaN             NaN             NaN
   1.8082000e+04   2.0000000e+00   1.0000000e+00   8.5000000e+00   1.0000000e+00   4.0000000e+00   4.0000000e+00   3.0000000e+00   2.0000000e+00   2.0000000e+00   2.0000000e+00   1.0000000e+00   2.0000000e+00   4.0000000e+00   2.0000000e+00   3.0000000e+00   1.0000000e+00   3.0000000e+00   3.0000000e+00   1.0000000e+00   1.0000000e+00   3.0000000e+00   3.0000000e+00   2.0000000e+00   0.0000000e+00   0.0000000e+00   2.0000000e+00   2.0000000e+00   3.0000000e+00   3.0000000e+00   4.0000000e+00   3.0000000e+00   0.0000000e+00   2.0000000e+00   2.0000000e+00   2.0000000e+00   2.0000000e+00   4.0000000e+00   3.0000000e+00   0.0000000e+00   2.0000000e+00   1.0000000e+00   3.0000000e+00   3.0000000e+00             NaN             NaN             NaN             NaN             NaN             NaN             NaN             NaN             NaN             NaN
   1.8082000e+04   2.0000000e+00   1.0000000e+00   9.5000000e+00   0.0000000e+00   1.0000000e+00   2.0000000e+00   2.0000000e+00   0.0000000e+00   3.0000000e+00   2.0000000e+00   3.0000000e+00   3.0000000e+00   2.0000000e+00   4.0000000e+00   3.0000000e+00   1.0000000e+00   2.0000000e+00   2.0000000e+00   2.0000000e+00   3.0000000e+00   3.0000000e+00   3.0000000e+00   3.0000000e+00   0.0000000e+00   0.0000000e+00   4.0000000e+00   3.0000000e+00   2.0000000e+00   3.0000000e+00   4.0000000e+00   1.0000000e+00   0.0000000e+00   2.0000000e+00   3.0000000e+00   3.0000000e+00   4.0000000e+00   2.0000000e+00   3.0000000e+00   0.0000000e+00   2.0000000e+00   2.0000000e+00   3.0000000e+00   2.0000000e+00             NaN             NaN             NaN             NaN             NaN             NaN             NaN             NaN             NaN             NaN
   1.8082000e+04   2.0000000e+00   1.0000000e+00   1.0500000e+01   0.0000000e+00   0.0000000e+00   2.0000000e+00   2.0000000e+00   0.0000000e+00   1.0000000e+00   1.0000000e+00   3.0000000e+00   2.0000000e+00   1.0000000e+00   1.0000000e+00   0.0000000e+00   3.0000000e+00   1.0000000e+00   3.0000000e+00   2.0000000e+00   1.0000000e+00   1.0000000e+00   3.0000000e+00   2.0000000e+00   0.0000000e+00   0.0000000e+00   4.0000000e+00   3.0000000e+00   3.0000000e+00   4.0000000e+00   3.0000000e+00   3.0000000e+00   0.0000000e+00   2.0000000e+00   3.0000000e+00   1.0000000e+00   3.0000000e+00   3.0000000e+00   2.0000000e+00   0.0000000e+00   3.0000000e+00   3.0000000e+00   2.0000000e+00   2.0000000e+00             NaN             NaN             NaN             NaN             NaN             NaN             NaN             NaN             NaN             NaN
   1.8082000e+04   2.0000000e+00   1.0000000e+00   1.1500000e+01   0.0000000e+00   0.0000000e+00   2.0000000e+00   2.0000000e+00   0.0000000e+00   0.0000000e+00   1.0000000e+00   3.0000000e+00   0.0000000e+00   0.0000000e+00   2.0000000e+00   3.0000000e+00   0.0000000e+00   0.0000000e+00   1.0000000e+00   3.0000000e+00   0.0000000e+00   0.0000000e+00   2.0000000e+00   0.0000000e+00   0.0000000e+00   0.0000000e+00   2.0000000e+00   1.0000000e+00   0.0000000e+00   1.0000000e+00   2.0000000e+00   0.0000000e+00   0.0000000e+00   2.0000000e+00   2.0000000e+00   2.0000000e+00   2.0000000e+00   3.0000000e+00   3.0000000e+00   0.0000000e+00   2.0000000e+00   4.0000000e+00   2.0000000e+00   0.0000000e+00             NaN             NaN             NaN             NaN             NaN             NaN             NaN             NaN             NaN             NaN
   1.8082000e+04   2.0000000e+00   1.0000000e+00   1.2500000e+01   1.0000000e+00   0.0000000e+00   1.0000000e+00   0.0000000e+00   0.0000000e+00   0.0000000e+00   0.0000000e+00   0.0000000e+00   0.0000000e+00   0.0000000e+00   1.0000000e+00   1.0000000e+00   0.0000000e+00   0.0000000e+00   1.0000000e+00   0.0000000e+00   0.0000000e+00   0.0000000e+00   0.0000000e+00   0.0000000e+00   0.0000000e+00   0.0000000e+00   2.0000000e+00   1.0000000e+00   0.0000000e+00   1.0000000e+00   0.0000000e+00   0.0000000e+00   0.0000000e+00   1.0000000e+00   2.0000000e+00   0.0000000e+00   0.0000000e+00   2.0000000e+00   0.0000000e+00   0.0000000e+00   1.0000000e+00   3.0000000e+00   0.0000000e+00   0.0000000e+00             NaN             NaN             NaN             NaN             NaN             NaN             NaN             NaN             NaN             NaN
   1.8082000e+04   2.0000000e+00   1.0000000e+00   1.3500000e+01   2.0000000e+00   0.0000000e+00   0.0000000e+00   0.0000000e+00   0.0000000e+00   0.0000000e+00   0.0000000e+00   0.0000000e+00   0.0000000e+00   0.0000000e+00   0.0000000e+00   1.0000000e+00   0.0000000e+00   0.0000000e+00   1.0000000e+00   0.0000000e+00   0.0000000e+00   0.0000000e+00   0.0000000e+00   0.0000000e+00   0.0000000e+00   0.0000000e+00   1.0000000e+00   0.0000000e+00   0.0000000e+00   0.0000000e+00   0.0000000e+00   0.0000000e+00   0.0000000e+00   1.0000000e+00   2.0000000e+00   0.0000000e+00   0.0000000e+00   1.0000000e+00   0.0000000e+00   0.0000000e+00   0.0000000e+00   2.0000000e+00   0.0000000e+00   0.0000000e+00             NaN             NaN             NaN             NaN             NaN             NaN             NaN             NaN             NaN             NaN
   1.8082000e+04   2.0000000e+00   1.0000000e+00   1.4500000e+01   2.0000000e+00   0.0000000e+00   0.0000000e+00   0.0000000e+00   0.0000000e+00   0.0000000e+00   0.0000000e+00   0.0000000e+00   0.0000000e+00   0.0000000e+00   0.0000000e+00   0.0000000e+00   0.0000000e+00   0.0000000e+00   1.0000000e+00   0.0000000e+00   0.0000000e+00   0.0000000e+00   0.0000000e+00   0.0000000e+00   0.0000000e+00   0.0000000e+00   1.0000000e+00   0.0000000e+00   0.0000000e+00   0.0000000e+00   0.0000000e+00   0.0000000e+00   2.0000000e+00   0.0000000e+00   0.0000000e+00   0.0000000e+00   0.0000000e+00   2.0000000e+00   0.0000000e+00   0.0000000e+00   0.0000000e+00   2.0000000e+00   0.0000000e+00   0.0000000e+00             NaN             NaN             NaN             NaN             NaN             NaN             NaN             NaN             NaN             NaN
   1.8082000e+04   2.0000000e+00   1.0000000e+00   1.5500000e+01   2.0000000e+00   0.0000000e+00   0.0000000e+00   0.0000000e+00   0.0000000e+00   0.0000000e+00   0.0000000e+00   0.0000000e+00   0.0000000e+00   0.0000000e+00   0.0000000e+00   0.0000000e+00   0.0000000e+00   0.0000000e+00   2.0000000e+00   0.0000000e+00   0.0000000e+00   0.0000000e+00   0.0000000e+00   0.0000000e+00   0.0000000e+00   0.0000000e+00   0.0000000e+00   0.0000000e+00   0.0000000e+00   0.0000000e+00   0.0000000e+00   0.0000000e+00   2.0000000e+00   0.0000000e+00   0.0000000e+00   0.0000000e+00   0.0000000e+00   0.0000000e+00   0.0000000e+00   0.0000000e+00   0.0000000e+00   0.0000000e+00   0.0000000e+00   0.0000000e+00             NaN             NaN             NaN             NaN             NaN             NaN             NaN             NaN             NaN             NaN
   1.8082000e+04   2.0000000e+00   1.0000000e+00   1.6500000e+01   2.0000000e+00   0.0000000e+00   0.0000000e+00   0.0000000e+00   0.0000000e+00   0.0000000e+00   0.0000000e+00   0.0000000e+00   0.0000000e+00   0.0000000e+00   0.0000000e+00   0.0000000e+00   0.0000000e+00   0.0000000e+00   1.0000000e+00   0.0000000e+00   0.0000000e+00   0.0000000e+00   0.0000000e+00   0.0000000e+00   0.0000000e+00   0.0000000e+00   0.0000000e+00   0.0000000e+00   0.0000000e+00   0.0000000e+00   0.0000000e+00   0.0000000e+00   3.0000000e+00   0.0000000e+00   0.0000000e+00   0.0000000e+00   0.0000000e+00   0.0000000e+00   0.0000000e+00   0.0000000e+00   0.0000000e+00   0.0000000e+00   0.0000000e+00   0.0000000e+00             NaN             NaN             NaN             NaN             NaN             NaN             NaN             NaN             NaN             NaN
   1.8082000e+04   2.0000000e+00   1.0000000e+00   1.7500000e+01   2.0000000e+00   0.0000000e+00   0.0000000e+00   0.0000000e+00   0.0000000e+00   0.0000000e+00   0.0000000e+00   0.0000000e+00   0.0000000e+00   0.0000000e+00   0.0000000e+00   0.0000000e+00   0.0000000e+00   0.0000000e+00   0.0000000e+00   0.0000000e+00   0.0000000e+00   0.0000000e+00   0.0000000e+00   0.0000000e+00   0.0000000e+00   0.0000000e+00   0.0000000e+00   0.0000000e+00   0.0000000e+00   0.0000000e+00   0.0000000e+00   0.0000000e+00   1.0000000e+00   0.0000000e+00   0.0000000e+00   0.0000000e+00   0.0000000e+00   0.0000000e+00   0.0000000e+00   0.0000000e+00   0.0000000e+00   0.0000000e+00   0.0000000e+00   0.0000000e+00             NaN             NaN             NaN             NaN             NaN             NaN             NaN             NaN             NaN             NaN
   1.8082000e+04   2.0000000e+00   1.0000000e+00   1.8500000e+01   1.0000000e+00   0.0000000e+00   0.0000000e+00   0.0000000e+00   0.0000000e+00   0.0000000e+00   0.0000000e+00   0.0000000e+00   0.0000000e+00   0.0000000e+00   0.0000000e+00   0.0000000e+00   0.0000000e+00   0.0000000e+00   0.0000000e+00   0.0000000e+00   0.0000000e+00   0.0000000e+00   0.0000000e+00   0.0000000e+00   0.0000000e+00   0.0000000e+00   0.0000000e+00   0.0000000e+00   0.0000000e+00   0.0000000e+00   0.0000000e+00   0.0000000e+00   1.0000000e+00   0.0000000e+00   0.0000000e+00   0.0000000e+00   0.0000000e+00   0.0000000e+00   0.0000000e+00   0.0000000e+00   0.0000000e+00   0.0000000e+00   0.0000000e+00   0.0000000e+00             NaN             NaN             NaN             NaN             NaN             NaN             NaN             NaN             NaN             NaN
   1.8082000e+04   2.0000000e+00   1.0000000e+00   1.9500000e+01   0.0000000e+00   0.0000000e+00   0.0000000e+00   0.0000000e+00   0.0000000e+00   0.0000000e+00   0.0000000e+00   0.0000000e+00   0.0000000e+00   0.0000000e+00   0.0000000e+00   0.0000000e+00   0.0000000e+00   0.0000000e+00   2.0000000e+00   0.0000000e+00   0.0000000e+00   0.0000000e+00   0.0000000e+00   0.0000000e+00   0.0000000e+00   0.0000000e+00   0.0000000e+00   0.0000000e+00   0.0000000e+00   0.0000000e+00   0.0000000e+00   0.0000000e+00   1.0000000e+00   0.0000000e+00   0.0000000e+00   0.0000000e+00   0.0000000e+00   0.0000000e+00   0.0000000e+00   0.0000000e+00   0.0000000e+00   0.0000000e+00   0.0000000e+00   0.0000000e+00             NaN             NaN             NaN             NaN             NaN             NaN             NaN             NaN             NaN             NaN
   1.8082000e+04   2.0000000e+00   1.0000000e+00   2.0500000e+01   0.0000000e+00   0.0000000e+00   0.0000000e+00   0.0000000e+00   0.0000000e+00   0.0000000e+00   0.0000000e+00   0.0000000e+00   0.0000000e+00   0.0000000e+00   0.0000000e+00   0.0000000e+00   0.0000000e+00   0.0000000e+00   1.0000000e+00   0.0000000e+00   0.0000000e+00   0.0000000e+00   0.0000000e+00   0.0000000e+00   0.0000000e+00   0.0000000e+00   0.0000000e+00   0.0000000e+00   0.0000000e+00   0.0000000e+00   0.0000000e+00   0.0000000e+00   1.0000000e+00   0.0000000e+00   0.0000000e+00   0.0000000e+00   0.0000000e+00   0.0000000e+00   0.0000000e+00   0.0000000e+00   0.0000000e+00   0.0000000e+00   0.0000000e+00   0.0000000e+00             NaN             NaN             NaN             NaN             NaN             NaN             NaN             NaN             NaN             NaN
   1.8082000e+04   2.0000000e+00   1.0000000e+00   2.1500000e+01   0.0000000e+00   0.0000000e+00   0.0000000e+00   0.0000000e+00   0.0000000e+00   0.0000000e+00   0.0000000e+00   0.0000000e+00   0.0000000e+00   0.0000000e+00   0.0000000e+00   0.0000000e+00   0.0000000e+00   0.0000000e+00   3.0000000e+00   0.0000000e+00   0.0000000e+00   0.0000000e+00   0.0000000e+00   0.0000000e+00   0.0000000e+00   0.0000000e+00   0.0000000e+00   0.0000000e+00   0.0000000e+00   0.0000000e+00   0.0000000e+00   0.0000000e+00   0.0000000e+00   0.0000000e+00   0.0000000e+00   0.0000000e+00   0.0000000e+00   0.0000000e+00   0.0000000e+00   2.0000000e+00   0.0000000e+00   0.0000000e+00   0.0000000e+00   0.0000000e+00             NaN             NaN             NaN             NaN             NaN             NaN             NaN             NaN             NaN             NaN
   1.8082000e+04   2.0000000e+00   1.0000000e+00   2.2500000e+01   0.0000000e+00   0.0000000e+00   0.0000000e+00   0.0000000e+00   0.0000000e+00   0.0000000e+00   0.0000000e+00   0.0000000e+00   0.0000000e+00   0.0000000e+00   0.0000000e+00   0.0000000e+00   0.0000000e+00   0.0000000e+00   0.0000000e+00   0.0000000e+00   0.0000000e+00   0.0000000e+00   0.0000000e+00   0.0000000e+00   0.0000000e+00   0.0000000e+00   0.0000000e+00   0.0000000e+00   0.0000000e+00   0.0000000e+00   0.0000000e+00   0.0000000e+00   0.0000000e+00   0.0000000e+00   0.0000000e+00   0.0000000e+00   0.0000000e+00   0.0000000e+00   0.0000000e+00   2.0000000e+00   0.0000000e+00   0.0000000e+00   0.0000000e+00   0.0000000e+00             NaN             NaN             NaN             NaN             NaN             NaN             NaN             NaN             NaN             NaN
   1.8082000e+04   2.0000000e+00   1.0000000e+00   2.3500000e+01   0.0000000e+00   0.0000000e+00   0.0000000e+00   0.0000000e+00   0.0000000e+00   0.0000000e+00   0.0000000e+00   0.0000000e+00   0.0000000e+00   0.0000000e+00   0.0000000e+00   0.0000000e+00   0.0000000e+00   0.0000000e+00   0.0000000e+00   0.0000000e+00   0.0000000e+00   0.0000000e+00   0.0000000e+00   0.0000000e+00   0.0000000e+00   0.0000000e+00   0.0000000e+00   0.0000000e+00   0.0000000e+00   0.0000000e+00   0.0000000e+00   0.0000000e+00   0.0000000e+00   0.0000000e+00   0.0000000e+00   0.0000000e+00   0.0000000e+00   0.0000000e+00   0.0000000e+00   3.0000000e+00   0.0000000e+00   0.0000000e+00   0.0000000e+00   0.0000000e+00             NaN             NaN             NaN             NaN             NaN             NaN             NaN             NaN             NaN             NaN
   1.8082000e+04   2.0000000e+00   1.0000000e+00   2.4500000e+01   0.0000000e+00   0.0000000e+00   0.0000000e+00   0.0000000e+00   0.0000000e+00   0.0000000e+00   0.0000000e+00   0.0000000e+00   0.0000000e+00   0.0000000e+00   0.0000000e+00   0.0000000e+00   0.0000000e+00   0.0000000e+00   0.0000000e+00   0.0000000e+00   0.0000000e+00   0.0000000e+00   0.0000000e+00   0.0000000e+00   0.0000000e+00   0.0000000e+00   0.0000000e+00   0.0000000e+00   0.0000000e+00   0.0000000e+00   0.0000000e+00   0.0000000e+00   0.0000000e+00   0.0000000e+00   0.0000000e+00   0.0000000e+00   0.0000000e+00   0.0000000e+00   0.0000000e+00   2.0000000e+00   0.0000000e+00   0.0000000e+00   0.0000000e+00   0.0000000e+00             NaN             NaN             NaN             NaN             NaN             NaN             NaN             NaN             NaN             NaN
   1.8082000e+04   2.0000000e+00   1.0000000e+00   2.5500000e+01   0.0000000e+00   0.0000000e+00   0.0000000e+00   0.0000000e+00   0.0000000e+00   0.0000000e+00   0.0000000e+00   0.0000000e+00   0.0000000e+00   0.0000000e+00   0.0000000e+00   0.0000000e+00   0.0000000e+00   0.0000000e+00   0.0000000e+00   0.0000000e+00   0.0000000e+00   0.0000000e+00   0.0000000e+00   0.0000000e+00   0.0000000e+00   0.0000000e+00   0.0000000e+00   0.0000000e+00   0.0000000e+00   0.0000000e+00   0.0000000e+00   0.0000000e+00   0.0000000e+00   0.0000000e+00   0.0000000e+00   0.0000000e+00   0.0000000e+00   0.0000000e+00   0.0000000e+00   2.0000000e+00   0.0000000e+00   0.0000000e+00   0.0000000e+00   0.0000000e+00             NaN             NaN             NaN             NaN             NaN             NaN             NaN             NaN             NaN             NaN
   1.8082000e+04   2.0000000e+00   1.0000000e+00   2.6500000e+01   0.0000000e+00   0.0000000e+00   0.0000000e+00   0.0000000e+00   0.0000000e+00   0.0000000e+00   0.0000000e+00   0.0000000e+00   0.0000000e+00   0.0000000e+00   0.0000000e+00   0.0000000e+00   0.0000000e+00   0.0000000e+00   0.0000000e+00   0.0000000e+00   0.0000000e+00   0.0000000e+00   0.0000000e+00   0.0000000e+00   0.0000000e+00   0.0000000e+00   0.0000000e+00   0.0000000e+00   0.0000000e+00   0.0000000e+00   0.0000000e+00   0.0000000e+00   0.0000000e+00   0.0000000e+00   0.0000000e+00   0.0000000e+00   0.0000000e+00   0.0000000e+00   0.0000000e+00   1.0000000e+00   0.0000000e+00   0.0000000e+00   0.0000000e+00   0.0000000e+00             NaN             NaN             NaN             NaN             NaN             NaN             NaN             NaN             NaN             NaN
   1.8082000e+04   2.0000000e+00   1.0000000e+00   2.7500000e+01   0.0000000e+00   0.0000000e+00   0.0000000e+00   0.0000000e+00   0.0000000e+00   0.0000000e+00   0.0000000e+00   0.0000000e+00   0.0000000e+00   0.0000000e+00   0.0000000e+00   0.0000000e+00   0.0000000e+00   0.0000000e+00   0.0000000e+00   0.0000000e+00   0.0000000e+00   0.0000000e+00   0.0000000e+00   0.0000000e+00   0.0000000e+00   0.0000000e+00   0.0000000e+00   0.0000000e+00   0.0000000e+00   0.0000000e+00   0.0000000e+00   0.0000000e+00   0.0000000e+00   0.0000000e+00   0.0000000e+00   0.0000000e+00   0.0000000e+00   0.0000000e+00   0.0000000e+00   0.0000000e+00   0.0000000e+00   0.0000000e+00   0.0000000e+00   0.0000000e+00             NaN             NaN             NaN             NaN             NaN             NaN             NaN             NaN             NaN             NaN
   1.8082000e+04   2.0000000e+00   1.0000000e+00   2.8500000e+01   0.0000000e+00   0.0000000e+00   0.0000000e+00   0.0000000e+00   0.0000000e+00   0.0000000e+00   0.0000000e+00   0.0000000e+00   0.0000000e+00   0.0000000e+00   0.0000000e+00   0.0000000e+00   0.0000000e+00   0.0000000e+00   0.0000000e+00   0.0000000e+00   0.0000000e+00   0.0000000e+00   0.0000000e+00   0.0000000e+00   0.0000000e+00   0.0000000e+00   0.0000000e+00   0.0000000e+00   0.0000000e+00   0.0000000e+00   0.0000000e+00   0.0000000e+00   0.0000000e+00   0.0000000e+00   0.0000000e+00   0.0000000e+00   0.0000000e+00   0.0000000e+00   0.0000000e+00   0.0000000e+00   0.0000000e+00   0.0000000e+00   0.0000000e+00   0.0000000e+00             NaN             NaN             NaN             NaN             NaN             NaN             NaN             NaN             NaN             NaN
   1.8082000e+04   2.0000000e+00   1.0000000e+00   2.9500000e+01   0.0000000e+00   0.0000000e+00   0.0000000e+00   0.0000000e+00   0.0000000e+00   0.0000000e+00   0.0000000e+00   0.0000000e+00   0.0000000e+00   0.0000000e+00   0.0000000e+00   0.0000000e+00   0.0000000e+00   0.0000000e+00   0.0000000e+00   0.0000000e+00   0.0000000e+00   0.0000000e+00   0.0000000e+00   0.0000000e+00   0.0000000e+00   0.0000000e+00   0.0000000e+00   0.0000000e+00   0.0000000e+00   0.0000000e+00   0.0000000e+00   0.0000000e+00   0.0000000e+00   0.0000000e+00   0.0000000e+00   0.0000000e+00   0.0000000e+00   0.0000000e+00   0.0000000e+00   0.0000000e+00   0.0000000e+00   0.0000000e+00   0.0000000e+00   0.0000000e+00             NaN             NaN             NaN             NaN             NaN             NaN             NaN             NaN             NaN             NaN
   1.8082000e+04   2.0000000e+00   1.0000000e+00   3.0500000e+01   0.0000000e+00   0.0000000e+00   0.0000000e+00   0.0000000e+00   0.0000000e+00   0.0000000e+00   0.0000000e+00   0.0000000e+00   0.0000000e+00   0.0000000e+00   0.0000000e+00   0.0000000e+00   0.0000000e+00   0.0000000e+00   0.0000000e+00   0.0000000e+00   0.0000000e+00   0.0000000e+00   0.0000000e+00   0.0000000e+00   0.0000000e+00   0.0000000e+00   0.0000000e+00   0.0000000e+00   0.0000000e+00   0.0000000e+00   0.0000000e+00   0.0000000e+00   0.0000000e+00   0.0000000e+00   0.0000000e+00   0.0000000e+00   0.0000000e+00   0.0000000e+00   0.0000000e+00   0.0000000e+00   0.0000000e+00   0.0000000e+00   0.0000000e+00   0.0000000e+00             NaN             NaN             NaN             NaN             NaN             NaN             NaN             NaN             NaN             NaN
   1.8082000e+04   2.0000000e+00   1.0000000e+00   3.1500000e+01   0.0000000e+00   0.0000000e+00   0.0000000e+00   0.0000000e+00   0.0000000e+00   0.0000000e+00   0.0000000e+00   0.0000000e+00   0.0000000e+00   0.0000000e+00   0.0000000e+00   0.0000000e+00   0.0000000e+00   0.0000000e+00   0.0000000e+00   0.0000000e+00   0.0000000e+00   0.0000000e+00   0.0000000e+00   0.0000000e+00   0.0000000e+00   0.0000000e+00   0.0000000e+00   0.0000000e+00   0.0000000e+00   0.0000000e+00   0.0000000e+00   0.0000000e+00   0.0000000e+00   0.0000000e+00   0.0000000e+00   0.0000000e+00   0.0000000e+00   0.0000000e+00   0.0000000e+00   0.0000000e+00   0.0000000e+00   0.0000000e+00   0.0000000e+00   0.0000000e+00             NaN             NaN             NaN             NaN             NaN             NaN             NaN             NaN             NaN             NaN
   1.8082000e+04   2.0000000e+00   1.0000000e+00   3.2500000e+01   3.0000000e+00   0.0000000e+00   0.0000000e+00   0.0000000e+00   0.0000000e+00   0.0000000e+00   0.0000000e+00   0.0000000e+00   0.0000000e+00   0.0000000e+00   0.0000000e+00   0.0000000e+00   0.0000000e+00   0.0000000e+00   0.0000000e+00   0.0000000e+00   0.0000000e+00   0.0000000e+00   0.0000000e+00   0.0000000e+00   0.0000000e+00   0.0000000e+00   0.0000000e+00   0.0000000e+00   0.0000000e+00   0.0000000e+00   0.0000000e+00   0.0000000e+00   0.0000000e+00   0.0000000e+00   0.0000000e+00   0.0000000e+00   0.0000000e+00   0.0000000e+00   0.0000000e+00   0.0000000e+00   0.0000000e+00   0.0000000e+00   0.0000000e+00   0.0000000e+00             NaN             NaN             NaN             NaN             NaN             NaN             NaN             NaN             NaN             NaN
   1.8082000e+04   2.0000000e+00   1.0000000e+00   3.3500000e+01   0.0000000e+00   0.0000000e+00   0.0000000e+00   0.0000000e+00   0.0000000e+00   0.0000000e+00   0.0000000e+00   0.0000000e+00   0.0000000e+00   0.0000000e+00   0.0000000e+00   0.0000000e+00   0.0000000e+00   0.0000000e+00   0.0000000e+00   0.0000000e+00   0.0000000e+00   0.0000000e+00   0.0000000e+00   0.0000000e+00   0.0000000e+00   0.0000000e+00   0.0000000e+00   0.0000000e+00   0.0000000e+00   0.0000000e+00   0.0000000e+00   0.0000000e+00   0.0000000e+00   0.0000000e+00   0.0000000e+00   0.0000000e+00   0.0000000e+00   0.0000000e+00   0.0000000e+00   0.0000000e+00   0.0000000e+00   0.0000000e+00   0.0000000e+00   0.0000000e+00             NaN             NaN             NaN             NaN             NaN             NaN             NaN             NaN             NaN             NaN
   1.8082000e+04   2.0000000e+00   1.0000000e+00   3.4500000e+01   3.0000000e+00   0.0000000e+00   0.0000000e+00   0.0000000e+00   0.0000000e+00   0.0000000e+00   0.0000000e+00   0.0000000e+00   0.0000000e+00   0.0000000e+00   0.0000000e+00   0.0000000e+00   0.0000000e+00   0.0000000e+00   0.0000000e+00   0.0000000e+00   0.0000000e+00   0.0000000e+00   0.0000000e+00   0.0000000e+00   0.0000000e+00   0.0000000e+00   0.0000000e+00   0.0000000e+00   0.0000000e+00   0.0000000e+00   0.0000000e+00   0.0000000e+00   0.0000000e+00   0.0000000e+00   0.0000000e+00   0.0000000e+00   0.0000000e+00   0.0000000e+00   0.0000000e+00   0.0000000e+00   0.0000000e+00   0.0000000e+00   0.0000000e+00   0.0000000e+00             NaN             NaN             NaN             NaN             NaN             NaN             NaN             NaN             NaN             NaN
   1.8082000e+04   2.0000000e+00   1.0000000e+00   3.5500000e+01   0.0000000e+00   0.0000000e+00   0.0000000e+00   0.0000000e+00   0.0000000e+00   0.0000000e+00   0.0000000e+00   0.0000000e+00   0.0000000e+00   0.0000000e+00   0.0000000e+00   0.0000000e+00   0.0000000e+00   0.0000000e+00   0.0000000e+00   0.0000000e+00   0.0000000e+00   0.0000000e+00   0.0000000e+00   0.0000000e+00   0.0000000e+00   0.0000000e+00   0.0000000e+00   0.0000000e+00   0.0000000e+00   0.0000000e+00   0.0000000e+00   0.0000000e+00   0.0000000e+00   0.0000000e+00   0.0000000e+00   0.0000000e+00   0.0000000e+00   0.0000000e+00   0.0000000e+00   0.0000000e+00   0.0000000e+00   0.0000000e+00   0.0000000e+00   0.0000000e+00             NaN             NaN             NaN             NaN             NaN             NaN             NaN             NaN             NaN             NaN
   1.8082000e+04   2.0000000e+00   1.0000000e+00   3.6500000e+01   0.0000000e+00   0.0000000e+00   0.0000000e+00   0.0000000e+00   0.0000000e+00   0.0000000e+00   0.0000000e+00   0.0000000e+00   0.0000000e+00   0.0000000e+00   0.0000000e+00   0.0000000e+00   0.0000000e+00   0.0000000e+00   0.0000000e+00   0.0000000e+00   0.0000000e+00   0.0000000e+00   0.0000000e+00   0.0000000e+00   0.0000000e+00   0.0000000e+00   0.0000000e+00   0.0000000e+00   0.0000000e+00   0.0000000e+00   0.0000000e+00   0.0000000e+00   0.0000000e+00   0.0000000e+00   0.0000000e+00   0.0000000e+00   0.0000000e+00   0.0000000e+00   0.0000000e+00   0.0000000e+00   0.0000000e+00   0.0000000e+00   0.0000000e+00   0.0000000e+00             NaN             NaN             NaN             NaN             NaN             NaN             NaN             NaN             NaN             NaN
   1.8082000e+04   2.0000000e+00   1.0000000e+00   3.7500000e+01   0.0000000e+00   0.0000000e+00   0.0000000e+00   0.0000000e+00   0.0000000e+00   0.0000000e+00   0.0000000e+00   0.0000000e+00   0.0000000e+00   0.0000000e+00   0.0000000e+00   0.0000000e+00   0.0000000e+00   0.0000000e+00   0.0000000e+00   0.0000000e+00   0.0000000e+00   0.0000000e+00   0.0000000e+00   0.0000000e+00   0.0000000e+00   0.0000000e+00   0.0000000e+00   0.0000000e+00   0.0000000e+00   0.0000000e+00   0.0000000e+00   0.0000000e+00   0.0000000e+00   0.0000000e+00   0.0000000e+00   0.0000000e+00   0.0000000e+00   0.0000000e+00   0.0000000e+00   0.0000000e+00   0.0000000e+00   0.0000000e+00   0.0000000e+00   0.0000000e+00             NaN             NaN             NaN             NaN             NaN             NaN             NaN             NaN             NaN             NaN
   1.8082000e+04   2.0000000e+00   1.0000000e+00   3.8500000e+01   0.0000000e+00   0.0000000e+00   0.0000000e+00   0.0000000e+00   0.0000000e+00   0.0000000e+00   0.0000000e+00   0.0000000e+00   0.0000000e+00   0.0000000e+00   0.0000000e+00   0.0000000e+00   0.0000000e+00   0.0000000e+00   0.0000000e+00   0.0000000e+00   0.0000000e+00   0.0000000e+00   0.0000000e+00   0.0000000e+00   0.0000000e+00   0.0000000e+00   0.0000000e+00   0.0000000e+00   0.0000000e+00   0.0000000e+00   0.0000000e+00   0.0000000e+00   0.0000000e+00   0.0000000e+00   0.0000000e+00   0.0000000e+00   0.0000000e+00   0.0000000e+00   0.0000000e+00   0.0000000e+00   0.0000000e+00   0.0000000e+00   0.0000000e+00   0.0000000e+00             NaN             NaN             NaN             NaN             NaN             NaN             NaN             NaN             NaN             NaN
   1.8082000e+04   2.0000000e+00   1.0000000e+00   3.9500000e+01   0.0000000e+00   0.0000000e+00   0.0000000e+00   0.0000000e+00   0.0000000e+00   0.0000000e+00   0.0000000e+00   0.0000000e+00   0.0000000e+00   0.0000000e+00   0.0000000e+00   0.0000000e+00   0.0000000e+00   0.0000000e+00   0.0000000e+00   0.0000000e+00   0.0000000e+00   0.0000000e+00   0.0000000e+00   0.0000000e+00   0.0000000e+00   0.0000000e+00   0.0000000e+00   0.0000000e+00   0.0000000e+00   0.0000000e+00   0.0000000e+00   0.0000000e+00   0.0000000e+00   0.0000000e+00   0.0000000e+00   0.0000000e+00   0.0000000e+00   0.0000000e+00   0.0000000e+00   0.0000000e+00   0.0000000e+00   0.0000000e+00   0.0000000e+00   0.0000000e+00             NaN             NaN             NaN             NaN             NaN             NaN             NaN             NaN             NaN             NaN
   1.8082000e+04   2.0000000e+00   1.0000000e+00   4.0500000e+01   0.0000000e+00   0.0000000e+00   0.0000000e+00   0.0000000e+00   0.0000000e+00   0.0000000e+00   0.0000000e+00   0.0000000e+00   0.0000000e+00   0.0000000e+00   0.0000000e+00   0.0000000e+00   0.0000000e+00   0.0000000e+00   0.0000000e+00   0.0000000e+00   0.0000000e+00   0.0000000e+00   0.0000000e+00   0.0000000e+00   0.0000000e+00   0.0000000e+00   0.0000000e+00   0.0000000e+00   0.0000000e+00   0.0000000e+00   0.0000000e+00   0.0000000e+00   0.0000000e+00   0.0000000e+00   0.0000000e+00   0.0000000e+00   0.0000000e+00   0.0000000e+00   0.0000000e+00   0.0000000e+00   0.0000000e+00   0.0000000e+00   0.0000000e+00   0.0000000e+00             NaN             NaN             NaN             NaN             NaN             NaN             NaN             NaN             NaN             NaN
   1.8082000e+04   2.0000000e+00   1.0000000e+00   4.1500000e+01   0.0000000e+00   0.0000000e+00   0.0000000e+00   0.0000000e+00   0.0000000e+00   0.0000000e+00   0.0000000e+00   0.0000000e+00   0.0000000e+00   0.0000000e+00   0.0000000e+00   0.0000000e+00   0.0000000e+00   0.0000000e+00   0.0000000e+00   0.0000000e+00   0.0000000e+00   0.0000000e+00   0.0000000e+00   0.0000000e+00   0.0000000e+00   0.0000000e+00   0.0000000e+00   0.0000000e+00   0.0000000e+00   0.0000000e+00   0.0000000e+00   0.0000000e+00   0.0000000e+00   0.0000000e+00   0.0000000e+00   0.0000000e+00   0.0000000e+00   0.0000000e+00   0.0000000e+00   0.0000000e+00   0.0000000e+00   0.0000000e+00   0.0000000e+00   0.0000000e+00             NaN             NaN             NaN             NaN             NaN             NaN             NaN             NaN             NaN             NaN
   1.8082000e+04   2.0000000e+00   1.0000000e+00   4.2500000e+01   0.0000000e+00   0.0000000e+00   0.0000000e+00   0.0000000e+00   0.0000000e+00   0.0000000e+00   0.0000000e+00   0.0000000e+00   0.0000000e+00   0.0000000e+00   0.0000000e+00   0.0000000e+00   0.0000000e+00   0.0000000e+00   0.0000000e+00   0.0000000e+00   0.0000000e+00   0.0000000e+00   0.0000000e+00   0.0000000e+00   0.0000000e+00   0.0000000e+00   0.0000000e+00   0.0000000e+00   0.0000000e+00   0.0000000e+00   0.0000000e+00   0.0000000e+00   0.0000000e+00   0.0000000e+00   0.0000000e+00   0.0000000e+00   0.0000000e+00   0.0000000e+00   0.0000000e+00   0.0000000e+00   0.0000000e+00   0.0000000e+00   0.0000000e+00   0.0000000e+00             NaN             NaN             NaN             NaN             NaN             NaN             NaN             NaN             NaN             NaN
   1.8082000e+04   2.0000000e+00   1.0000000e+00   4.3500000e+01   0.0000000e+00   0.0000000e+00   0.0000000e+00   0.0000000e+00   0.0000000e+00   0.0000000e+00   0.0000000e+00   0.0000000e+00   0.0000000e+00   0.0000000e+00   0.0000000e+00   0.0000000e+00   0.0000000e+00   0.0000000e+00   0.0000000e+00   0.0000000e+00   0.0000000e+00   0.0000000e+00   0.0000000e+00   0.0000000e+00   0.0000000e+00   0.0000000e+00   0.0000000e+00   0.0000000e+00   0.0000000e+00   0.0000000e+00   0.0000000e+00   0.0000000e+00   0.0000000e+00   0.0000000e+00   0.0000000e+00   0.0000000e+00   0.0000000e+00   0.0000000e+00   0.0000000e+00   0.0000000e+00   0.0000000e+00   0.0000000e+00   0.0000000e+00   0.0000000e+00             NaN             NaN             NaN             NaN             NaN             NaN             NaN             NaN             NaN             NaN
   1.8082000e+04   2.0000000e+00   1.0000000e+00   4.4500000e+01   0.0000000e+00   0.0000000e+00   0.0000000e+00   0.0000000e+00   0.0000000e+00   0.0000000e+00   0.0000000e+00   0.0000000e+00   0.0000000e+00   0.0000000e+00   0.0000000e+00   0.0000000e+00   0.0000000e+00   0.0000000e+00   0.0000000e+00   0.0000000e+00   0.0000000e+00   0.0000000e+00   0.0000000e+00   0.0000000e+00   0.0000000e+00   0.0000000e+00   0.0000000e+00   0.0000000e+00   0.0000000e+00   0.0000000e+00   0.0000000e+00   0.0000000e+00   0.0000000e+00   0.0000000e+00   0.0000000e+00   0.0000000e+00   0.0000000e+00   0.0000000e+00   0.0000000e+00   0.0000000e+00   0.0000000e+00   0.0000000e+00   0.0000000e+00   0.0000000e+00             NaN             NaN             NaN             NaN             NaN             NaN             NaN             NaN             NaN             NaN
   1.8082000e+04   2.0000000e+00   1.0000000e+00   4.5500000e+01   0.0000000e+00   0.0000000e+00   0.0000000e+00   0.0000000e+00   0.0000000e+00   0.0000000e+00   0.0000000e+00   0.0000000e+00   0.0000000e+00   0.0000000e+00   0.0000000e+00   0.0000000e+00   0.0000000e+00   0.0000000e+00   0.0000000e+00   0.0000000e+00   0.0000000e+00   0.0000000e+00   0.0000000e+00   0.0000000e+00   0.0000000e+00   0.0000000e+00   0.0000000e+00   0.0000000e+00   0.0000000e+00   0.0000000e+00   0.0000000e+00   0.0000000e+00   0.0000000e+00   0.0000000e+00   0.0000000e+00   0.0000000e+00   0.0000000e+00   0.0000000e+00   0.0000000e+00   0.0000000e+00   0.0000000e+00   0.0000000e+00   0.0000000e+00   0.0000000e+00             NaN             NaN             NaN             NaN             NaN             NaN             NaN             NaN             NaN             NaN
   1.8082000e+04   2.0000000e+00   1.0000000e+00   4.6500000e+01   0.0000000e+00   0.0000000e+00   0.0000000e+00   0.0000000e+00   0.0000000e+00   0.0000000e+00   0.0000000e+00   0.0000000e+00   0.0000000e+00   0.0000000e+00   0.0000000e+00   0.0000000e+00   0.0000000e+00   0.0000000e+00   0.0000000e+00   0.0000000e+00   0.0000000e+00   0.0000000e+00   0.0000000e+00   0.0000000e+00   0.0000000e+00   0.0000000e+00   0.0000000e+00   0.0000000e+00   0.0000000e+00   0.0000000e+00   0.0000000e+00   0.0000000e+00   0.0000000e+00   0.0000000e+00   0.0000000e+00   0.0000000e+00   0.0000000e+00   0.0000000e+00   0.0000000e+00   0.0000000e+00   0.0000000e+00   0.0000000e+00   0.0000000e+00   0.0000000e+00             NaN             NaN             NaN             NaN             NaN             NaN             NaN             NaN             NaN             NaN
   1.8082000e+04   2.0000000e+00   1.0000000e+00   4.7500000e+01   0.0000000e+00   0.0000000e+00   0.0000000e+00   0.0000000e+00   0.0000000e+00   0.0000000e+00   0.0000000e+00   0.0000000e+00   0.0000000e+00   0.0000000e+00   0.0000000e+00   0.0000000e+00   0.0000000e+00   0.0000000e+00   0.0000000e+00   0.0000000e+00   0.0000000e+00   0.0000000e+00   0.0000000e+00   0.0000000e+00   0.0000000e+00   0.0000000e+00   0.0000000e+00   0.0000000e+00   0.0000000e+00   0.0000000e+00   0.0000000e+00   0.0000000e+00   0.0000000e+00   0.0000000e+00   0.0000000e+00   0.0000000e+00   0.0000000e+00   0.0000000e+00   0.0000000e+00   0.0000000e+00   0.0000000e+00   0.0000000e+00   0.0000000e+00   0.0000000e+00             NaN             NaN             NaN             NaN             NaN             NaN             NaN             NaN             NaN             NaN
   1.8082000e+04   2.0000000e+00   2.0000000e+00  -7.5000000e+00   0.0000000e+00   0.0000000e+00   0.0000000e+00   0.0000000e+00   0.0000000e+00   0.0000000e+00   0.0000000e+00   0.0000000e+00   0.0000000e+00   0.0000000e+00   0.0000000e+00   0.0000000e+00   0.0000000e+00   0.0000000e+00   0.0000000e+00   0.0000000e+00   0.0000000e+00   0.0000000e+00   0.0000000e+00   0.0000000e+00   0.0000000e+00   0.0000000e+00   0.0000000e+00   0.0000000e+00   0.0000000e+00   0.0000000e+00   0.0000000e+00   0.0000000e+00   0.0000000e+00             NaN             NaN             NaN             NaN             NaN             NaN             NaN             NaN             NaN             NaN             NaN             NaN             NaN             NaN             NaN             NaN             NaN             NaN             NaN             NaN             NaN
   1.8082000e+04   2.0000000e+00   2.0000000e+00  -6.5000000e+00   0.0000000e+00   0.0000000e+00   0.0000000e+00   0.0000000e+00   0.0000000e+00   0.0000000e+00   0.0000000e+00   0.0000000e+00   0.0000000e+00   0.0000000e+00   0.0000000e+00   0.0000000e+00   0.0000000e+00   0.0000000e+00   0.0000000e+00   0.0000000e+00   0.0000000e+00   0.0000000e+00   0.0000000e+00   0.0000000e+00   0.0000000e+00   0.0000000e+00   0.0000000e+00   0.0000000e+00   0.0000000e+00   0.0000000e+00   0.0000000e+00   0.0000000e+00   0.0000000e+00             NaN             NaN             NaN             NaN             NaN             NaN             NaN             NaN             NaN             NaN             NaN             NaN             NaN             NaN             NaN             NaN             NaN             NaN             NaN             NaN             NaN
   1.8082000e+04   2.0000000e+00   2.0000000e+00  -5.5000000e+00   0.0000000e+00   0.0000000e+00   0.0000000e+00   0.0000000e+00   0.0000000e+00   0.0000000e+00   0.0000000e+00   0.0000000e+00   0.0000000e+00   0.0000000e+00   0.0000000e+00   0.0000000e+00   0.0000000e+00   0.0000000e+00   0.0000000e+00   0.0000000e+00   0.0000000e+00   0.0000000e+00   0.0000000e+00   0.0000000e+00   0.0000000e+00   0.0000000e+00   0.0000000e+00   0.0000000e+00   0.0000000e+00   0.0000000e+00   0.0000000e+00   0.0000000e+00   0.0000000e+00             NaN             NaN             NaN             NaN             NaN             NaN             NaN             NaN             NaN             NaN             NaN             NaN             NaN             NaN             NaN             NaN             NaN             NaN             NaN             NaN             NaN
   1.8082000e+04   2.0000000e+00   2.0000000e+00  -4.5000000e+00   0.0000000e+00   0.0000000e+00   0.0000000e+00   0.0000000e+00   0.0000000e+00   0.0000000e+00   0.0000000e+00   0.0000000e+00   0.0000000e+00   0.0000000e+00   0.0000000e+00   0.0000000e+00   0.0000000e+00   0.0000000e+00   0.0000000e+00   0.0000000e+00   0.0000000e+00   0.0000000e+00   0.0000000e+00   0.0000000e+00   0.0000000e+00   0.0000000e+00   0.0000000e+00   0.0000000e+00   0.0000000e+00   0.0000000e+00   0.0000000e+00   0.0000000e+00   0.0000000e+00             NaN             NaN             NaN             NaN             NaN             NaN             NaN             NaN             NaN             NaN             NaN             NaN             NaN             NaN             NaN             NaN             NaN             NaN             NaN             NaN             NaN
   1.8082000e+04   2.0000000e+00   2.0000000e+00  -3.5000000e+00   0.0000000e+00   0.0000000e+00   0.0000000e+00   0.0000000e+00   0.0000000e+00   0.0000000e+00   0.0000000e+00   0.0000000e+00   0.0000000e+00   0.0000000e+00   0.0000000e+00   0.0000000e+00   0.0000000e+00   0.0000000e+00   0.0000000e+00   1.0000000e+00   0.0000000e+00   0.0000000e+00   0.0000000e+00   0.0000000e+00   0.0000000e+00   0.0000000e+00   0.0000000e+00   0.0000000e+00   0.0000000e+00   0.0000000e+00   0.0000000e+00   0.0000000e+00   0.0000000e+00             NaN             NaN             NaN             NaN             NaN             NaN             NaN             NaN             NaN             NaN             NaN             NaN             NaN             NaN             NaN             NaN             NaN             NaN             NaN             NaN             NaN
   1.8082000e+04   2.0000000e+00   2.0000000e+00  -2.5000000e+00   0.0000000e+00   0.0000000e+00   0.0000000e+00   0.0000000e+00   0.0000000e+00   0.0000000e+00   0.0000000e+00   0.0000000e+00   0.0000000e+00   0.0000000e+00   0.0000000e+00   0.0000000e+00   0.0000000e+00   0.0000000e+00   0.0000000e+00   1.0000000e+00   0.0000000e+00   0.0000000e+00   0.0000000e+00   0.0000000e+00   0.0000000e+00   0.0000000e+00   0.0000000e+00   0.0000000e+00   0.0000000e+00   0.0000000e+00   0.0000000e+00   0.0000000e+00   0.0000000e+00             NaN             NaN             NaN             NaN             NaN             NaN             NaN             NaN             NaN             NaN             NaN             NaN             NaN             NaN             NaN             NaN             NaN             NaN             NaN             NaN             NaN
   1.8082000e+04   2.0000000e+00   2.0000000e+00  -1.5000000e+00   0.0000000e+00   0.0000000e+00   0.0000000e+00   0.0000000e+00   0.0000000e+00   0.0000000e+00   0.0000000e+00   0.0000000e+00   0.0000000e+00   0.0000000e+00   0.0000000e+00   0.0000000e+00   0.0000000e+00   0.0000000e+00   0.0000000e+00   1.0000000e+00   0.0000000e+00   0.0000000e+00   0.0000000e+00   0.0000000e+00   0.0000000e+00   0.0000000e+00   0.0000000e+00   0.0000000e+00   0.0000000e+00   0.0000000e+00   0.0000000e+00   0.0000000e+00   0.0000000e+00             NaN             NaN             NaN             NaN             NaN             NaN             NaN             NaN             NaN             NaN             NaN             NaN             NaN             NaN             NaN             NaN             NaN             NaN             NaN             NaN             NaN
   1.8082000e+04   2.0000000e+00   2.0000000e+00  -5.0000000e-01   0.0000000e+00   0.0000000e+00   0.0000000e+00   0.0000000e+00   0.0000000e+00   0.0000000e+00   0.0000000e+00   0.0000000e+00   0.0000000e+00   0.0000000e+00   0.0000000e+00   0.0000000e+00   0.0000000e+00   0.0000000e+00   0.0000000e+00   0.0000000e+00   0.0000000e+00   0.0000000e+00   0.0000000e+00   1.0000000e+00   0.0000000e+00   0.0000000e+00   0.0000000e+00   0.0000000e+00   0.0000000e+00   0.0000000e+00   0.0000000e+00   0.0000000e+00   0.0000000e+00             NaN             NaN             NaN             NaN             NaN             NaN             NaN             NaN             NaN             NaN             NaN             NaN             NaN             NaN             NaN             NaN             NaN             NaN             NaN             NaN             NaN
   1.8082000e+04   2.0000000e+00   2.0000000e+00   5.0000000e-01   0.0000000e+00   0.0000000e+00   0.0000000e+00   0.0000000e+00   0.0000000e+00   0.0000000e+00   0.0000000e+00   0.0000000e+00   0.0000000e+00   0.0000000e+00   0.0000000e+00   0.0000000e+00   0.0000000e+00   0.0000000e+00   0.0000000e+00   0.0000000e+00   0.0000000e+00   0.0000000e+00   0.0000000e+00   0.0000000e+00   0.0000000e+00   0.0000000e+00   0.0000000e+00   0.0000000e+00   0.0000000e+00   0.0000000e+00   0.0000000e+00   0.0000000e+00   0.0000000e+00             NaN             NaN             NaN             NaN             NaN             NaN             NaN             NaN             NaN             NaN             NaN             NaN             NaN             NaN             NaN             NaN             NaN             NaN             NaN             NaN             NaN
   1.8082000e+04   2.0000000e+00   2.0000000e+00   1.5000000e+00   0.0000000e+00   2.0000000e+00   0.0000000e+00   1.0000000e+00   0.0000000e+00   0.0000000e+00   0.0000000e+00   0.0000000e+00   0.0000000e+00   0.0000000e+00   1.0000000e+00   1.0000000e+00   1.0000000e+00   1.0000000e+00   0.0000000e+00   0.0000000e+00   0.0000000e+00   0.0000000e+00   3.0000000e+00   2.0000000e+00   0.0000000e+00   0.0000000e+00   2.0000000e+00   0.0000000e+00   0.0000000e+00   1.0000000e+00   0.0000000e+00   0.0000000e+00   0.0000000e+00             NaN             NaN             NaN             NaN             NaN             NaN             NaN             NaN             NaN             NaN             NaN             NaN             NaN             NaN             NaN             NaN             NaN             NaN             NaN             NaN             NaN
   1.8082000e+04   2.0000000e+00   2.0000000e+00   2.5000000e+00   0.0000000e+00   4.0000000e+00   0.0000000e+00   4.0000000e+00   0.0000000e+00   0.0000000e+00   1.0000000e+00   0.0000000e+00   2.0000000e+00   0.0000000e+00   1.0000000e+00   3.0000000e+00   2.0000000e+00   3.0000000e+00   0.0000000e+00   3.0000000e+00   0.0000000e+00   0.0000000e+00   3.0000000e+00   2.0000000e+00   0.0000000e+00   0.0000000e+00   2.0000000e+00   0.0000000e+00   0.0000000e+00   1.0000000e+00   0.0000000e+00   0.0000000e+00   0.0000000e+00             NaN             NaN             NaN             NaN             NaN             NaN             NaN             NaN             NaN             NaN             NaN             NaN             NaN             NaN             NaN             NaN             NaN             NaN             NaN             NaN             NaN
   1.8082000e+04   2.0000000e+00   2.0000000e+00   3.5000000e+00   3.0000000e+00   4.0000000e+00   0.0000000e+00   4.0000000e+00   4.0000000e+00   1.0000000e+00   3.0000000e+00   1.0000000e+00   1.0000000e+00   0.0000000e+00   1.0000000e+00   3.0000000e+00   4.0000000e+00   2.0000000e+00   0.0000000e+00   2.0000000e+00   0.0000000e+00   0.0000000e+00   4.0000000e+00   3.0000000e+00   0.0000000e+00   0.0000000e+00   3.0000000e+00   0.0000000e+00   3.0000000e+00   3.0000000e+00   0.0000000e+00   4.0000000e+00   0.0000000e+00             NaN             NaN             NaN             NaN             NaN             NaN             NaN             NaN             NaN             NaN             NaN             NaN             NaN             NaN             NaN             NaN             NaN             NaN             NaN             NaN             NaN
   1.8082000e+04   2.0000000e+00   2.0000000e+00   4.5000000e+00   3.0000000e+00   3.0000000e+00   0.0000000e+00   4.0000000e+00   3.0000000e+00   3.0000000e+00   1.0000000e+00   5.0000000e+00   2.0000000e+00   0.0000000e+00   2.0000000e+00   3.0000000e+00   2.0000000e+00   3.0000000e+00   0.0000000e+00   3.0000000e+00   0.0000000e+00   0.0000000e+00   3.0000000e+00   3.0000000e+00   1.0000000e+00   0.0000000e+00   3.0000000e+00   3.0000000e+00   1.0000000e+00   4.0000000e+00   0.0000000e+00   3.0000000e+00   0.0000000e+00             NaN             NaN             NaN             NaN             NaN             NaN             NaN             NaN             NaN             NaN             NaN             NaN             NaN             NaN             NaN             NaN             NaN             NaN             NaN             NaN             NaN
   1.8082000e+04   2.0000000e+00   2.0000000e+00   5.5000000e+00   3.0000000e+00   4.0000000e+00   0.0000000e+00   3.0000000e+00   2.0000000e+00   2.0000000e+00   5.0000000e+00   2.0000000e+00   3.0000000e+00   3.0000000e+00   1.0000000e+00   3.0000000e+00   1.0000000e+00   2.0000000e+00   0.0000000e+00   1.0000000e+00   0.0000000e+00   0.0000000e+00   3.0000000e+00   2.0000000e+00   3.0000000e+00   0.0000000e+00   1.0000000e+00   5.0000000e+00   0.0000000e+00   3.0000000e+00   0.0000000e+00   2.0000000e+00   0.0000000e+00             NaN             NaN             NaN             NaN             NaN             NaN             NaN             NaN             NaN             NaN             NaN             NaN             NaN             NaN             NaN             NaN             NaN             NaN             NaN             NaN             NaN
[truncated: 2,022,371 more chars]
