# Supplementary material for: Recalibrating timing behavior via expected covariance between temporal cues
Source: eLife. 2018 Nov 2;7:e38790. doi: 10.7554/eLife.38790 (PMC6235573; doi:10.7554/eLife.38790)
Supplement: Figure 1—figure supplement 1—source data 1. [file elife-38790-fig1-figsupp1-data1.zip › Figure 1- figure supplement 1/Groups-ChangeAndNoChange_Exp3/Exp5_RewardStructureTimeEventData]

   1.8081000e+04   1.0000000e+00   1.0000000e+00   1.8567515e+04   1.0000000e+00
   1.8081000e+04   1.0000000e+00   1.0000000e+00   1.8594976e+04   4.0000000e+00
   1.8081000e+04   1.0000000e+00   1.0000000e+00   1.8595402e+04   4.0000000e+00
   1.8081000e+04   1.0000000e+00   1.0000000e+00   1.8596194e+04   4.0000000e+00
   1.8081000e+04   1.0000000e+00   1.0000000e+00   1.8596594e+04   4.0000000e+00
   1.8081000e+04   1.0000000e+00   1.0000000e+00   1.8596956e+04   4.0000000e+00
   1.8081000e+04   1.0000000e+00   1.0000000e+00   1.8597609e+04   4.0000000e+00
   1.8081000e+04   1.0000000e+00   1.0000000e+00   1.8598758e+04   4.0000000e+00
   1.8081000e+04   1.0000000e+00   1.0000000e+00   1.8599432e+04   4.0000000e+00
   1.8081000e+04   1.0000000e+00   1.0000000e+00   1.8599824e+04   4.0000000e+00
   1.8081000e+04   1.0000000e+00   1.0000000e+00   1.8600584e+04   4.0000000e+00
   1.8081000e+04   1.0000000e+00   1.0000000e+00   1.8600929e+04   4.0000000e+00
   1.8081000e+04   1.0000000e+00   1.0000000e+00   1.8601744e+04   4.0000000e+00
   1.8081000e+04   1.0000000e+00   1.0000000e+00   1.8602104e+04   4.0000000e+00
   1.8081000e+04   1.0000000e+00   1.0000000e+00   1.8602805e+04   4.0000000e+00
   1.8081000e+04   1.0000000e+00   1.0000000e+00   1.8603298e+04   4.0000000e+00
   1.8081000e+04   1.0000000e+00   1.0000000e+00   1.8603881e+04   4.0000000e+00
   1.8081000e+04   1.0000000e+00   1.0000000e+00   1.8604768e+04   4.0000000e+00
   1.8081000e+04   1.0000000e+00   1.0000000e+00   1.8605180e+04   4.0000000e+00
   1.8081000e+04   1.0000000e+00   1.0000000e+00   1.8606128e+04   4.0000000e+00
   1.8081000e+04   1.0000000e+00   1.0000000e+00   1.8606862e+04   4.0000000e+00
   1.8081000e+04   1.0000000e+00   1.0000000e+00   1.8609653e+04   4.0000000e+00
   1.8081000e+04   1.0000000e+00   1.0000000e+00   1.8612080e+04   4.0000000e+00
   1.8081000e+04   1.0000000e+00   1.0000000e+00   1.8612957e+04   4.0000000e+00
   1.8081000e+04   1.0000000e+00   1.0000000e+00   1.8626516e+04   5.0000000e+00
   1.8081000e+04   1.0000000e+00   1.0000000e+00   1.9896944e+04   1.0000000e+00
   1.8081000e+04   1.0000000e+00   1.0000000e+00   1.9891995e+04   4.0000000e+00
   1.8081000e+04   1.0000000e+00   1.0000000e+00   1.9892876e+04   4.0000000e+00
   1.8081000e+04   1.0000000e+00   1.0000000e+00   1.9893348e+04   4.0000000e+00
   1.8081000e+04   1.0000000e+00   1.0000000e+00   1.9894490e+04   4.0000000e+00
   1.8081000e+04   1.0000000e+00   1.0000000e+00   1.9894765e+04   4.0000000e+00
   1.8081000e+04   1.0000000e+00   1.0000000e+00   1.9895788e+04   4.0000000e+00
   1.8081000e+04   1.0000000e+00   1.0000000e+00   1.9896083e+04   4.0000000e+00
   1.8081000e+04   1.0000000e+00   1.0000000e+00   1.9896619e+04   4.0000000e+00
   1.8081000e+04   1.0000000e+00   1.0000000e+00   1.9897239e+04   4.0000000e+00
   1.8081000e+04   1.0000000e+00   1.0000000e+00   1.9898996e+04   4.0000000e+00
   1.8081000e+04   1.0000000e+00   1.0000000e+00   1.9900399e+04   4.0000000e+00
   1.8081000e+04   1.0000000e+00   1.0000000e+00   1.9900968e+04   4.0000000e+00
   1.8081000e+04   1.0000000e+00   1.0000000e+00   1.9901737e+04   4.0000000e+00
   1.8081000e+04   1.0000000e+00   1.0000000e+00   1.9902066e+04   4.0000000e+00
   1.8081000e+04   1.0000000e+00   1.0000000e+00   1.9902518e+04   4.0000000e+00
   1.8081000e+04   1.0000000e+00   1.0000000e+00   1.9903159e+04   4.0000000e+00
   1.8081000e+04   1.0000000e+00   1.0000000e+00   1.9903569e+04   4.0000000e+00
   1.8081000e+04   1.0000000e+00   1.0000000e+00   1.9904214e+04   4.0000000e+00
   1.8081000e+04   1.0000000e+00   1.0000000e+00   1.9904576e+04   4.0000000e+00
   1.8081000e+04   1.0000000e+00   1.0000000e+00   1.9905545e+04   4.0000000e+00
   1.8081000e+04   1.0000000e+00   1.0000000e+00   1.9905859e+04   4.0000000e+00
   1.8081000e+04   1.0000000e+00   1.0000000e+00   1.9906935e+04   4.0000000e+00
   1.8081000e+04   1.0000000e+00   1.0000000e+00   1.9907828e+04   4.0000000e+00
   1.8081000e+04   1.0000000e+00   1.0000000e+00   1.9908723e+04   4.0000000e+00
   1.8081000e+04   1.0000000e+00   1.0000000e+00   1.9909873e+04   4.0000000e+00
   1.8081000e+04   1.0000000e+00   1.0000000e+00   1.9910297e+04   4.0000000e+00
   1.8081000e+04   1.0000000e+00   1.0000000e+00   1.9911200e+04   4.0000000e+00
   1.8081000e+04   1.0000000e+00   1.0000000e+00   1.9911574e+04   4.0000000e+00
   1.8081000e+04   1.0000000e+00   1.0000000e+00   1.9912252e+04   4.0000000e+00
   1.8081000e+04   1.0000000e+00   1.0000000e+00   1.9913432e+04   4.0000000e+00
   1.8081000e+04   1.0000000e+00   1.0000000e+00   1.9914238e+04   4.0000000e+00
   1.8081000e+04   1.0000000e+00   1.0000000e+00   1.9915228e+04   4.0000000e+00
   1.8081000e+04   1.0000000e+00   1.0000000e+00   1.9917548e+04   4.0000000e+00
   1.8081000e+04   1.0000000e+00   1.0000000e+00   1.9920049e+04   4.0000000e+00
   1.8081000e+04   1.0000000e+00   1.0000000e+00   1.9955945e+04   5.0000000e+00
   1.8081000e+04   1.0000000e+00   1.0000000e+00   2.0757839e+04   1.0000000e+00
   1.8081000e+04   1.0000000e+00   1.0000000e+00   2.0749964e+04   4.0000000e+00
   1.8081000e+04   1.0000000e+00   1.0000000e+00   2.0751120e+04   4.0000000e+00
   1.8081000e+04   1.0000000e+00   1.0000000e+00   2.0751504e+04   4.0000000e+00
   1.8081000e+04   1.0000000e+00   1.0000000e+00   2.0752552e+04   4.0000000e+00
   1.8081000e+04   1.0000000e+00   1.0000000e+00   2.0752903e+04   4.0000000e+00
   1.8081000e+04   1.0000000e+00   1.0000000e+00   2.0753986e+04   4.0000000e+00
   1.8081000e+04   1.0000000e+00   1.0000000e+00   2.0754337e+04   4.0000000e+00
   1.8081000e+04   1.0000000e+00   1.0000000e+00   2.0754907e+04   4.0000000e+00
   1.8081000e+04   1.0000000e+00   1.0000000e+00   2.0755312e+04   4.0000000e+00
   1.8081000e+04   1.0000000e+00   1.0000000e+00   2.0755799e+04   4.0000000e+00
   1.8081000e+04   1.0000000e+00   1.0000000e+00   2.0756932e+04   4.0000000e+00
   1.8081000e+04   1.0000000e+00   1.0000000e+00   2.0757359e+04   4.0000000e+00
   1.8081000e+04   1.0000000e+00   1.0000000e+00   2.0758654e+04   4.0000000e+00
   1.8081000e+04   1.0000000e+00   1.0000000e+00   2.0759804e+04   4.0000000e+00
   1.8081000e+04   1.0000000e+00   1.0000000e+00   2.0760752e+04   4.0000000e+00
   1.8081000e+04   1.0000000e+00   1.0000000e+00   2.0761033e+04   4.0000000e+00
   1.8081000e+04   1.0000000e+00   1.0000000e+00   2.0761314e+04   4.0000000e+00
   1.8081000e+04   1.0000000e+00   1.0000000e+00   2.0761668e+04   4.0000000e+00
   1.8081000e+04   1.0000000e+00   1.0000000e+00   2.0762031e+04   4.0000000e+00
   1.8081000e+04   1.0000000e+00   1.0000000e+00   2.0762384e+04   4.0000000e+00
   1.8081000e+04   1.0000000e+00   1.0000000e+00   2.0763240e+04   4.0000000e+00
   1.8081000e+04   1.0000000e+00   1.0000000e+00   2.0764048e+04   4.0000000e+00
   1.8081000e+04   1.0000000e+00   1.0000000e+00   2.0764672e+04   4.0000000e+00
   1.8081000e+04   1.0000000e+00   1.0000000e+00   2.0765187e+04   4.0000000e+00
   1.8081000e+04   1.0000000e+00   1.0000000e+00   2.0767138e+04   4.0000000e+00
   1.8081000e+04   1.0000000e+00   1.0000000e+00   2.0767947e+04   4.0000000e+00
   1.8081000e+04   1.0000000e+00   1.0000000e+00   2.0769431e+04   4.0000000e+00
   1.8081000e+04   1.0000000e+00   1.0000000e+00   2.0769780e+04   4.0000000e+00
   1.8081000e+04   1.0000000e+00   1.0000000e+00   2.0770334e+04   4.0000000e+00
   1.8081000e+04   1.0000000e+00   1.0000000e+00   2.0770782e+04   4.0000000e+00
   1.8081000e+04   1.0000000e+00   1.0000000e+00   2.0771365e+04   4.0000000e+00
   1.8081000e+04   1.0000000e+00   1.0000000e+00   2.0772335e+04   4.0000000e+00
   1.8081000e+04   1.0000000e+00   1.0000000e+00   2.0772723e+04   4.0000000e+00
   1.8081000e+04   1.0000000e+00   1.0000000e+00   2.0773053e+04   4.0000000e+00
   1.8081000e+04   1.0000000e+00   1.0000000e+00   2.0777852e+04   4.0000000e+00
   1.8081000e+04   1.0000000e+00   1.0000000e+00   2.0778664e+04   4.0000000e+00
   1.8081000e+04   1.0000000e+00   1.0000000e+00   2.0779324e+04   4.0000000e+00
   1.8081000e+04   1.0000000e+00   1.0000000e+00   2.0779746e+04   4.0000000e+00
   1.8081000e+04   1.0000000e+00   1.0000000e+00   2.0780065e+04   4.0000000e+00
   1.8081000e+04   1.0000000e+00   1.0000000e+00   2.0780821e+04   4.0000000e+00
   1.8081000e+04   1.0000000e+00   1.0000000e+00   2.0783093e+04   4.0000000e+00
   1.8081000e+04   1.0000000e+00   1.0000000e+00   2.0783592e+04   4.0000000e+00
   1.8081000e+04   1.0000000e+00   1.0000000e+00   2.0819840e+04   5.0000000e+00
   1.8081000e+04   1.0000000e+00   1.0000000e+00   2.1039716e+04   1.0000000e+00
   1.8081000e+04   1.0000000e+00   1.0000000e+00   2.1047813e+04   4.0000000e+00
   1.8081000e+04   1.0000000e+00   1.0000000e+00   2.1048614e+04   4.0000000e+00
   1.8081000e+04   1.0000000e+00   1.0000000e+00   2.1048929e+04   4.0000000e+00
   1.8081000e+04   1.0000000e+00   1.0000000e+00   2.1049327e+04   4.0000000e+00
   1.8081000e+04   1.0000000e+00   1.0000000e+00   2.1049908e+04   4.0000000e+00
   1.8081000e+04   1.0000000e+00   1.0000000e+00   2.1050691e+04   4.0000000e+00
   1.8081000e+04   1.0000000e+00   1.0000000e+00   2.1051055e+04   4.0000000e+00
   1.8081000e+04   1.0000000e+00   1.0000000e+00   2.1051449e+04   4.0000000e+00
   1.8081000e+04   1.0000000e+00   1.0000000e+00   2.1052024e+04   4.0000000e+00
   1.8081000e+04   1.0000000e+00   1.0000000e+00   2.1052891e+04   4.0000000e+00
   1.8081000e+04   1.0000000e+00   1.0000000e+00   2.1053532e+04   4.0000000e+00
   1.8081000e+04   1.0000000e+00   1.0000000e+00   2.1053861e+04   4.0000000e+00
   1.8081000e+04   1.0000000e+00   1.0000000e+00   2.1054822e+04   4.0000000e+00
   1.8081000e+04   1.0000000e+00   1.0000000e+00   2.1055794e+04   4.0000000e+00
   1.8081000e+04   1.0000000e+00   1.0000000e+00   2.1056599e+04   4.0000000e+00
   1.8081000e+04   1.0000000e+00   1.0000000e+00   2.1057425e+04   4.0000000e+00
   1.8081000e+04   1.0000000e+00   1.0000000e+00   2.1058284e+04   4.0000000e+00
   1.8081000e+04   1.0000000e+00   1.0000000e+00   2.1058713e+04   4.0000000e+00
   1.8081000e+04   1.0000000e+00   1.0000000e+00   2.1059136e+04   4.0000000e+00
   1.8081000e+04   1.0000000e+00   1.0000000e+00   2.1059704e+04   4.0000000e+00
   1.8081000e+04   1.0000000e+00   1.0000000e+00   2.1060975e+04   4.0000000e+00
   1.8081000e+04   1.0000000e+00   1.0000000e+00   2.1062592e+04   4.0000000e+00
   1.8081000e+04   1.0000000e+00   1.0000000e+00   2.1063347e+04   4.0000000e+00
   1.8081000e+04   1.0000000e+00   1.0000000e+00   2.1090363e+04   4.0000000e+00
   1.8081000e+04   1.0000000e+00   1.0000000e+00   2.1091717e+04   5.0000000e+00
   1.8081000e+04   1.0000000e+00   1.0000000e+00   2.1646067e+04   1.0000000e+00
   1.8081000e+04   1.0000000e+00   1.0000000e+00   2.1700068e+04   5.0000000e+00
   1.8081000e+04   1.0000000e+00   1.0000000e+00   2.3259087e+04   1.0000000e+00
   1.8081000e+04   1.0000000e+00   1.0000000e+00   2.3252142e+04   4.0000000e+00
   1.8081000e+04   1.0000000e+00   1.0000000e+00   2.3253345e+04   4.0000000e+00
   1.8081000e+04   1.0000000e+00   1.0000000e+00   2.3254683e+04   4.0000000e+00
   1.8081000e+04   1.0000000e+00   1.0000000e+00   2.3255047e+04   4.0000000e+00
   1.8081000e+04   1.0000000e+00   1.0000000e+00   2.3255398e+04   4.0000000e+00
   1.8081000e+04   1.0000000e+00   1.0000000e+00   2.3255755e+04   4.0000000e+00
   1.8081000e+04   1.0000000e+00   1.0000000e+00   2.3256271e+04   4.0000000e+00
   1.8081000e+04   1.0000000e+00   1.0000000e+00   2.3256673e+04   4.0000000e+00
   1.8081000e+04   1.0000000e+00   1.0000000e+00   2.3257827e+04   4.0000000e+00
   1.8081000e+04   1.0000000e+00   1.0000000e+00   2.3258362e+04   4.0000000e+00
   1.8081000e+04   1.0000000e+00   1.0000000e+00   2.3259926e+04   4.0000000e+00
   1.8081000e+04   1.0000000e+00   1.0000000e+00   2.3260497e+04   4.0000000e+00
   1.8081000e+04   1.0000000e+00   1.0000000e+00   2.3260717e+04   4.0000000e+00
   1.8081000e+04   1.0000000e+00   1.0000000e+00   2.3261356e+04   4.0000000e+00
   1.8081000e+04   1.0000000e+00   1.0000000e+00   2.3261628e+04   4.0000000e+00
   1.8081000e+04   1.0000000e+00   1.0000000e+00   2.3262368e+04   4.0000000e+00
   1.8081000e+04   1.0000000e+00   1.0000000e+00   2.3263243e+04   4.0000000e+00
   1.8081000e+04   1.0000000e+00   1.0000000e+00   2.3263711e+04   4.0000000e+00
   1.8081000e+04   1.0000000e+00   1.0000000e+00   2.3264107e+04   4.0000000e+00
   1.8081000e+04   1.0000000e+00   1.0000000e+00   2.3264626e+04   4.0000000e+00
   1.8081000e+04   1.0000000e+00   1.0000000e+00   2.3265086e+04   4.0000000e+00
   1.8081000e+04   1.0000000e+00   1.0000000e+00   2.3265563e+04   4.0000000e+00
   1.8081000e+04   1.0000000e+00   1.0000000e+00   2.3265910e+04   4.0000000e+00
   1.8081000e+04   1.0000000e+00   1.0000000e+00   2.3266656e+04   4.0000000e+00
   1.8081000e+04   1.0000000e+00   1.0000000e+00   2.3267375e+04   4.0000000e+00
   1.8081000e+04   1.0000000e+00   1.0000000e+00   2.3268268e+04   4.0000000e+00
   1.8081000e+04   1.0000000e+00   1.0000000e+00   2.3268556e+04   4.0000000e+00
   1.8081000e+04   1.0000000e+00   1.0000000e+00   2.3268927e+04   4.0000000e+00
   1.8081000e+04   1.0000000e+00   1.0000000e+00   2.3269556e+04   4.0000000e+00
   1.8081000e+04   1.0000000e+00   1.0000000e+00   2.3270677e+04   4.0000000e+00
   1.8081000e+04   1.0000000e+00   1.0000000e+00   2.3271390e+04   4.0000000e+00
   1.8081000e+04   1.0000000e+00   1.0000000e+00   2.3272134e+04   4.0000000e+00
   1.8081000e+04   1.0000000e+00   1.0000000e+00   2.3273387e+04   4.0000000e+00
   1.8081000e+04   1.0000000e+00   1.0000000e+00   2.3281529e+04   4.0000000e+00
   1.8081000e+04   1.0000000e+00   1.0000000e+00   2.3282402e+04   4.0000000e+00
   1.8081000e+04   1.0000000e+00   1.0000000e+00   2.3283108e+04   4.0000000e+00
   1.8081000e+04   1.0000000e+00   1.0000000e+00   2.3283439e+04   4.0000000e+00
   1.8081000e+04   1.0000000e+00   1.0000000e+00   2.3283933e+04   4.0000000e+00
   1.8081000e+04   1.0000000e+00   1.0000000e+00   2.3284647e+04   4.0000000e+00
   1.8081000e+04   1.0000000e+00   1.0000000e+00   2.3285127e+04   4.0000000e+00
   1.8081000e+04   1.0000000e+00   1.0000000e+00   2.3285581e+04   4.0000000e+00
   1.8081000e+04   1.0000000e+00   1.0000000e+00   2.3286751e+04   4.0000000e+00
   1.8081000e+04   1.0000000e+00   1.0000000e+00   2.3287794e+04   4.0000000e+00
   1.8081000e+04   1.0000000e+00   1.0000000e+00   2.3288016e+04   4.0000000e+00
   1.8081000e+04   1.0000000e+00   1.0000000e+00   2.3311088e+04   5.0000000e+00
   1.8081000e+04   1.0000000e+00   1.0000000e+00   2.3946339e+04   1.0000000e+00
   1.8081000e+04   1.0000000e+00   1.0000000e+00   2.3952432e+04   4.0000000e+00
   1.8081000e+04   1.0000000e+00   1.0000000e+00   2.3952853e+04   4.0000000e+00
   1.8081000e+04   1.0000000e+00   1.0000000e+00   2.3953969e+04   4.0000000e+00
   1.8081000e+04   1.0000000e+00   1.0000000e+00   2.3962545e+04   4.0000000e+00
   1.8081000e+04   1.0000000e+00   1.0000000e+00   2.3964551e+04   4.0000000e+00
   1.8081000e+04   1.0000000e+00   1.0000000e+00   2.3965920e+04   4.0000000e+00
   1.8081000e+04   1.0000000e+00   1.0000000e+00   2.3967367e+04   4.0000000e+00
   1.8081000e+04   1.0000000e+00   1.0000000e+00   2.3968089e+04   4.0000000e+00
   1.8081000e+04   1.0000000e+00   1.0000000e+00   2.3968705e+04   4.0000000e+00
   1.8081000e+04   1.0000000e+00   1.0000000e+00   2.3969113e+04   4.0000000e+00
   1.8081000e+04   1.0000000e+00   1.0000000e+00   2.3969720e+04   4.0000000e+00
   1.8081000e+04   1.0000000e+00   1.0000000e+00   2.3970150e+04   4.0000000e+00
   1.8081000e+04   1.0000000e+00   1.0000000e+00   2.3970715e+04   4.0000000e+00
   1.8081000e+04   1.0000000e+00   1.0000000e+00   2.3971161e+04   4.0000000e+00
   1.8081000e+04   1.0000000e+00   1.0000000e+00   2.3971910e+04   4.0000000e+00
   1.8081000e+04   1.0000000e+00   1.0000000e+00   2.3972829e+04   4.0000000e+00
   1.8081000e+04   1.0000000e+00   1.0000000e+00   2.3975474e+04   4.0000000e+00
   1.8081000e+04   1.0000000e+00   1.0000000e+00   2.3976861e+04   4.0000000e+00
   1.8081000e+04   1.0000000e+00   1.0000000e+00   2.3977748e+04   4.0000000e+00
   1.8081000e+04   1.0000000e+00   1.0000000e+00   2.3980676e+04   4.0000000e+00
   1.8081000e+04   1.0000000e+00   1.0000000e+00   2.3999340e+04   5.0000000e+00
   1.8081000e+04   1.0000000e+00   1.0000000e+00   2.5314936e+04   1.0000000e+00
   1.8081000e+04   1.0000000e+00   1.0000000e+00   2.5255901e+04   4.0000000e+00
   1.8081000e+04   1.0000000e+00   1.0000000e+00   2.5256370e+04   4.0000000e+00
   1.8081000e+04   1.0000000e+00   1.0000000e+00   2.5257927e+04   4.0000000e+00
   1.8081000e+04   1.0000000e+00   1.0000000e+00   2.5259742e+04   4.0000000e+00
   1.8081000e+04   1.0000000e+00   1.0000000e+00   2.5323430e+04   4.0000000e+00
   1.8081000e+04   1.0000000e+00   1.0000000e+00   2.5323889e+04   4.0000000e+00
   1.8081000e+04   1.0000000e+00   1.0000000e+00   2.5324307e+04   4.0000000e+00
   1.8081000e+04   1.0000000e+00   1.0000000e+00   2.5324986e+04   4.0000000e+00
   1.8081000e+04   1.0000000e+00   1.0000000e+00   2.5327390e+04   4.0000000e+00
   1.8081000e+04   1.0000000e+00   1.0000000e+00   2.5328103e+04   4.0000000e+00
   1.8081000e+04   1.0000000e+00   1.0000000e+00   2.5328823e+04   4.0000000e+00
   1.8081000e+04   1.0000000e+00   1.0000000e+00   2.5330011e+04   4.0000000e+00
   1.8081000e+04   1.0000000e+00   1.0000000e+00   2.5330689e+04   4.0000000e+00
   1.8081000e+04   1.0000000e+00   1.0000000e+00   2.5331141e+04   4.0000000e+00
   1.8081000e+04   1.0000000e+00   1.0000000e+00   2.5332436e+04   4.0000000e+00
   1.8081000e+04   1.0000000e+00   1.0000000e+00   2.5333039e+04   4.0000000e+00
   1.8081000e+04   1.0000000e+00   1.0000000e+00   2.5337078e+04   4.0000000e+00
   1.8081000e+04   1.0000000e+00   1.0000000e+00   2.5338288e+04   4.0000000e+00
   1.8081000e+04   1.0000000e+00   1.0000000e+00   2.5339085e+04   4.0000000e+00
   1.8081000e+04   1.0000000e+00   1.0000000e+00   2.5339566e+04   4.0000000e+00
   1.8081000e+04   1.0000000e+00   1.0000000e+00   2.5341498e+04   4.0000000e+00
   1.8081000e+04   1.0000000e+00   1.0000000e+00   2.5363292e+04   4.0000000e+00
   1.8081000e+04   1.0000000e+00   1.0000000e+00   2.5364937e+04   5.0000000e+00
   1.8081000e+04   1.0000000e+00   1.0000000e+00   2.6337822e+04   1.0000000e+00
   1.8081000e+04   1.0000000e+00   1.0000000e+00   2.6343709e+04   4.0000000e+00
   1.8081000e+04   1.0000000e+00   1.0000000e+00   2.6344511e+04   4.0000000e+00
   1.8081000e+04   1.0000000e+00   1.0000000e+00   2.6345165e+04   4.0000000e+00
   1.8081000e+04   1.0000000e+00   1.0000000e+00   2.6345594e+04   4.0000000e+00
   1.8081000e+04   1.0000000e+00   1.0000000e+00   2.6345987e+04   4.0000000e+00
   1.8081000e+04   1.0000000e+00   1.0000000e+00   2.6346667e+04   4.0000000e+00
   1.8081000e+04   1.0000000e+00   1.0000000e+00   2.6347380e+04   4.0000000e+00
   1.8081000e+04   1.0000000e+00   1.0000000e+00   2.6347559e+04   4.0000000e+00
   1.8081000e+04   1.0000000e+00   1.0000000e+00   2.6348458e+04   4.0000000e+00
   1.8081000e+04   1.0000000e+00   1.0000000e+00   2.6349145e+04   4.0000000e+00
   1.8081000e+04   1.0000000e+00   1.0000000e+00   2.6349864e+04   4.0000000e+00
   1.8081000e+04   1.0000000e+00   1.0000000e+00   2.6350110e+04   4.0000000e+00
   1.8081000e+04   1.0000000e+00   1.0000000e+00   2.6350479e+04   4.0000000e+00
   1.8081000e+04   1.0000000e+00   1.0000000e+00   2.6350830e+04   4.0000000e+00
   1.8081000e+04   1.0000000e+00   1.0000000e+00   2.6351051e+04   4.0000000e+00
   1.8081000e+04   1.0000000e+00   1.0000000e+00   2.6351907e+04   4.0000000e+00
   1.8081000e+04   1.0000000e+00   1.0000000e+00   2.6352605e+04   4.0000000e+00
   1.8081000e+04   1.0000000e+00   1.0000000e+00   2.6353031e+04   4.0000000e+00
   1.8081000e+04   1.0000000e+00   1.0000000e+00   2.6353442e+04   4.0000000e+00
   1.8081000e+04   1.0000000e+00   1.0000000e+00   2.6354219e+04   4.0000000e+00
   1.8081000e+04   1.0000000e+00   1.0000000e+00   2.6355365e+04   4.0000000e+00
   1.8081000e+04   1.0000000e+00   1.0000000e+00   2.6356195e+04   4.0000000e+00
   1.8081000e+04   1.0000000e+00   1.0000000e+00   2.6357990e+04   4.0000000e+00
   1.8081000e+04   1.0000000e+00   1.0000000e+00   2.6359256e+04   4.0000000e+00
   1.8081000e+04   1.0000000e+00   1.0000000e+00   2.6360790e+04   4.0000000e+00
   1.8081000e+04   1.0000000e+00   1.0000000e+00   2.6362562e+04   4.0000000e+00
   1.8081000e+04   1.0000000e+00   1.0000000e+00   2.6364044e+04   4.0000000e+00
   1.8081000e+04   1.0000000e+00   1.0000000e+00   2.6364638e+04   4.0000000e+00
   1.8081000e+04   1.0000000e+00   1.0000000e+00   2.6367934e+04   4.0000000e+00
   1.8081000e+04   1.0000000e+00   1.0000000e+00   2.6394823e+04   5.0000000e+00
   1.8081000e+04   1.0000000e+00   1.0000000e+00   2.6762800e+04   1.0000000e+00
   1.8081000e+04   1.0000000e+00   1.0000000e+00   2.6742550e+04   4.0000000e+00
   1.8081000e+04   1.0000000e+00   1.0000000e+00   2.6743572e+04   4.0000000e+00
   1.8081000e+04   1.0000000e+00   1.0000000e+00   2.6744287e+04   4.0000000e+00
   1.8081000e+04   1.0000000e+00   1.0000000e+00   2.6744740e+04   4.0000000e+00
   1.8081000e+04   1.0000000e+00   1.0000000e+00   2.6745013e+04   4.0000000e+00
   1.8081000e+04   1.0000000e+00   1.0000000e+00   2.6745439e+04   4.0000000e+00
   1.8081000e+04   1.0000000e+00   1.0000000e+00   2.6746248e+04   4.0000000e+00
   1.8081000e+04   1.0000000e+00   1.0000000e+00   2.6746699e+04   4.0000000e+00
   1.8081000e+04   1.0000000e+00   1.0000000e+00   2.6746962e+04   4.0000000e+00
   1.8081000e+04   1.0000000e+00   1.0000000e+00   2.6747429e+04   4.0000000e+00
   1.8081000e+04   1.0000000e+00   1.0000000e+00   2.6747920e+04   4.0000000e+00
   1.8081000e+04   1.0000000e+00   1.0000000e+00   2.6748805e+04   4.0000000e+00
   1.8081000e+04   1.0000000e+00   1.0000000e+00   2.6749182e+04   4.0000000e+00
   1.8081000e+04   1.0000000e+00   1.0000000e+00   2.6749623e+04   4.0000000e+00
   1.8081000e+04   1.0000000e+00   1.0000000e+00   2.6750701e+04   4.0000000e+00
   1.8081000e+04   1.0000000e+00   1.0000000e+00   2.6752067e+04   4.0000000e+00
   1.8081000e+04   1.0000000e+00   1.0000000e+00   2.6754029e+04   4.0000000e+00
   1.8081000e+04   1.0000000e+00   1.0000000e+00   2.6755294e+04   4.0000000e+00
   1.8081000e+04   1.0000000e+00   1.0000000e+00   2.6772957e+04   4.0000000e+00
   1.8081000e+04   1.0000000e+00   1.0000000e+00   2.6773850e+04   4.0000000e+00
   1.8081000e+04   1.0000000e+00   1.0000000e+00   2.6774184e+04   4.0000000e+00
   1.8081000e+04   1.0000000e+00   1.0000000e+00   2.6774283e+04   4.0000000e+00
   1.8081000e+04   1.0000000e+00   1.0000000e+00   2.6774916e+04   4.0000000e+00
   1.8081000e+04   1.0000000e+00   1.0000000e+00   2.6775499e+04   4.0000000e+00
   1.8081000e+04   1.0000000e+00   1.0000000e+00   2.6776026e+04   4.0000000e+00
   1.8081000e+04   1.0000000e+00   1.0000000e+00   2.6776309e+04   4.0000000e+00
   1.8081000e+04   1.0000000e+00   1.0000000e+00   2.6776990e+04   4.0000000e+00
   1.8081000e+04   1.0000000e+00   1.0000000e+00   2.6777880e+04   4.0000000e+00
   1.8081000e+04   1.0000000e+00   1.0000000e+00   2.6778631e+04   4.0000000e+00
   1.8081000e+04   1.0000000e+00   1.0000000e+00   2.6779070e+04   4.0000000e+00
   1.8081000e+04   1.0000000e+00   1.0000000e+00   2.6779489e+04   4.0000000e+00
   1.8081000e+04   1.0000000e+00   1.0000000e+00   2.6780294e+04   4.0000000e+00
   1.8081000e+04   1.0000000e+00   1.0000000e+00   2.6780963e+04   4.0000000e+00
   1.8081000e+04   1.0000000e+00   1.0000000e+00   2.6781914e+04   4.0000000e+00
   1.8081000e+04   1.0000000e+00   1.0000000e+00   2.6782698e+04   4.0000000e+00
   1.8081000e+04   1.0000000e+00   1.0000000e+00   2.6783164e+04   4.0000000e+00
   1.8081000e+04   1.0000000e+00   1.0000000e+00   2.6783638e+04   4.0000000e+00
   1.8081000e+04   1.0000000e+00   1.0000000e+00   2.6784584e+04   4.0000000e+00
   1.8081000e+04   1.0000000e+00   1.0000000e+00   2.6785709e+04   4.0000000e+00
   1.8081000e+04   1.0000000e+00   1.0000000e+00   2.6786725e+04   4.0000000e+00
   1.8081000e+04   1.0000000e+00   1.0000000e+00   2.6787648e+04   4.0000000e+00
   1.8081000e+04   1.0000000e+00   1.0000000e+00   2.6789006e+04   4.0000000e+00
   1.8081000e+04   1.0000000e+00   1.0000000e+00   2.6789386e+04   4.0000000e+00
   1.8081000e+04   1.0000000e+00   1.0000000e+00   2.6791076e+04   4.0000000e+00
   1.8081000e+04   1.0000000e+00   1.0000000e+00   2.6791465e+04   4.0000000e+00
   1.8081000e+04   1.0000000e+00   1.0000000e+00   2.6811801e+04   5.0000000e+00
   1.8081000e+04   1.0000000e+00   1.0000000e+00   2.7340670e+04   1.0000000e+00
   1.8081000e+04   1.0000000e+00   1.0000000e+00   2.7324195e+04   4.0000000e+00
   1.8081000e+04   1.0000000e+00   1.0000000e+00   2.7325246e+04   4.0000000e+00
   1.8081000e+04   1.0000000e+00   1.0000000e+00   2.7326023e+04   4.0000000e+00
   1.8081000e+04   1.0000000e+00   1.0000000e+00   2.7327141e+04   4.0000000e+00
   1.8081000e+04   1.0000000e+00   1.0000000e+00   2.7327625e+04   4.0000000e+00
   1.8081000e+04   1.0000000e+00   1.0000000e+00   2.7328415e+04   4.0000000e+00
   1.8081000e+04   1.0000000e+00   1.0000000e+00   2.7328890e+04   4.0000000e+00
   1.8081000e+04   1.0000000e+00   1.0000000e+00   2.7329279e+04   4.0000000e+00
   1.8081000e+04   1.0000000e+00   1.0000000e+00   2.7329640e+04   4.0000000e+00
   1.8081000e+04   1.0000000e+00   1.0000000e+00   2.7330148e+04   4.0000000e+00
   1.8081000e+04   1.0000000e+00   1.0000000e+00   2.7330568e+04   4.0000000e+00
   1.8081000e+04   1.0000000e+00   1.0000000e+00   2.7331080e+04   4.0000000e+00
   1.8081000e+04   1.0000000e+00   1.0000000e+00   2.7332130e+04   4.0000000e+00
   1.8081000e+04   1.0000000e+00   1.0000000e+00   2.7337813e+04   4.0000000e+00
   1.8081000e+04   1.0000000e+00   1.0000000e+00   2.7350510e+04   4.0000000e+00
   1.8081000e+04   1.0000000e+00   1.0000000e+00   2.7350936e+04   4.0000000e+00
   1.8081000e+04   1.0000000e+00   1.0000000e+00   2.7351756e+04   4.0000000e+00
   1.8081000e+04   1.0000000e+00   1.0000000e+00   2.7352437e+04   4.0000000e+00
   1.8081000e+04   1.0000000e+00   1.0000000e+00   2.7352888e+04   4.0000000e+00
   1.8081000e+04   1.0000000e+00   1.0000000e+00   2.7353644e+04   4.0000000e+00
   1.8081000e+04   1.0000000e+00   1.0000000e+00   2.7354124e+04   4.0000000e+00
   1.8081000e+04   1.0000000e+00   1.0000000e+00   2.7354487e+04   4.0000000e+00
   1.8081000e+04   1.0000000e+00   1.0000000e+00   2.7354965e+04   4.0000000e+00
   1.8081000e+04   1.0000000e+00   1.0000000e+00   2.7355479e+04   4.0000000e+00
   1.8081000e+04   1.0000000e+00   1.0000000e+00   2.7355864e+04   4.0000000e+00
   1.8081000e+04   1.0000000e+00   1.0000000e+00   2.7356660e+04   4.0000000e+00
   1.8081000e+04   1.0000000e+00   1.0000000e+00   2.7357132e+04   4.0000000e+00
   1.8081000e+04   1.0000000e+00   1.0000000e+00   2.7358215e+04   4.0000000e+00
   1.8081000e+04   1.0000000e+00   1.0000000e+00   2.7362071e+04   4.0000000e+00
   1.8081000e+04   1.0000000e+00   1.0000000e+00   2.7396671e+04   5.0000000e+00
   1.8081000e+04   1.0000000e+00   1.0000000e+00   2.8042533e+04   1.0000000e+00
   1.8081000e+04   1.0000000e+00   1.0000000e+00   2.8079672e+04   4.0000000e+00
   1.8081000e+04   1.0000000e+00   1.0000000e+00   2.8080550e+04   4.0000000e+00
   1.8081000e+04   1.0000000e+00   1.0000000e+00   2.8081561e+04   4.0000000e+00
   1.8081000e+04   1.0000000e+00   1.0000000e+00   2.8081887e+04   4.0000000e+00
   1.8081000e+04   1.0000000e+00   1.0000000e+00   2.8082236e+04   4.0000000e+00
   1.8081000e+04   1.0000000e+00   1.0000000e+00   2.8082446e+04   4.0000000e+00
   1.8081000e+04   1.0000000e+00   1.0000000e+00   2.8082845e+04   4.0000000e+00
   1.8081000e+04   1.0000000e+00   1.0000000e+00   2.8083104e+04   4.0000000e+00
   1.8081000e+04   1.0000000e+00   1.0000000e+00   2.8083555e+04   4.0000000e+00
   1.8081000e+04   1.0000000e+00   1.0000000e+00   2.8084074e+04   4.0000000e+00
   1.8081000e+04   1.0000000e+00   1.0000000e+00   2.8085375e+04   4.0000000e+00
   1.8081000e+04   1.0000000e+00   1.0000000e+00   2.8086473e+04   4.0000000e+00
   1.8081000e+04   1.0000000e+00   1.0000000e+00   2.8088149e+04   4.0000000e+00
   1.8081000e+04   1.0000000e+00   1.0000000e+00   2.8096534e+04   5.0000000e+00
   1.8081000e+04   1.0000000e+00   1.0000000e+00   2.8893992e+04   1.0000000e+00
   1.8081000e+04   1.0000000e+00   1.0000000e+00   2.8900990e+04   4.0000000e+00
   1.8081000e+04   1.0000000e+00   1.0000000e+00   2.8901863e+04   4.0000000e+00
   1.8081000e+04   1.0000000e+00   1.0000000e+00   2.8902224e+04   4.0000000e+00
   1.8081000e+04   1.0000000e+00   1.0000000e+00   2.8902573e+04   4.0000000e+00
   1.8081000e+04   1.0000000e+00   1.0000000e+00   2.8902831e+04   4.0000000e+00
   1.8081000e+04   1.0000000e+00   1.0000000e+00   2.8904205e+04   4.0000000e+00
   1.8081000e+04   1.0000000e+00   1.0000000e+00   2.8904828e+04   4.0000000e+00
   1.8081000e+04   1.0000000e+00   1.0000000e+00   2.8905388e+04   4.0000000e+00
   1.8081000e+04   1.0000000e+00   1.0000000e+00   2.8905842e+04   4.0000000e+00
   1.8081000e+04   1.0000000e+00   1.0000000e+00   2.8906395e+04   4.0000000e+00
   1.8081000e+04   1.0000000e+00   1.0000000e+00   2.8906667e+04   4.0000000e+00
   1.8081000e+04   1.0000000e+00   1.0000000e+00   2.8907435e+04   4.0000000e+00
   1.8081000e+04   1.0000000e+00   1.0000000e+00   2.8908250e+04   4.0000000e+00
   1.8081000e+04   1.0000000e+00   1.0000000e+00   2.8909084e+04   4.0000000e+00
   1.8081000e+04   1.0000000e+00   1.0000000e+00   2.8909483e+04   4.0000000e+00
   1.8081000e+04   1.0000000e+00   1.0000000e+00   2.8910524e+04   4.0000000e+00
   1.8081000e+04   1.0000000e+00   1.0000000e+00   2.8910926e+04   4.0000000e+00
   1.8081000e+04   1.0000000e+00   1.0000000e+00   2.8911442e+04   4.0000000e+00
   1.8081000e+04   1.0000000e+00   1.0000000e+00   2.8911817e+04   4.0000000e+00
   1.8081000e+04   1.0000000e+00   1.0000000e+00   2.8912983e+04   4.0000000e+00
   1.8081000e+04   1.0000000e+00   1.0000000e+00   2.8913731e+04   4.0000000e+00
   1.8081000e+04   1.0000000e+00   1.0000000e+00   2.8914241e+04   4.0000000e+00
   1.8081000e+04   1.0000000e+00   1.0000000e+00   2.8914989e+04   4.0000000e+00
   1.8081000e+04   1.0000000e+00   1.0000000e+00   2.8915961e+04   4.0000000e+00
   1.8081000e+04   1.0000000e+00   1.0000000e+00   2.8917126e+04   4.0000000e+00
   1.8081000e+04   1.0000000e+00   1.0000000e+00   2.8918150e+04   4.0000000e+00
   1.8081000e+04   1.0000000e+00   1.0000000e+00   2.8947993e+04   5.0000000e+00
   1.8081000e+04   1.0000000e+00   1.0000000e+00   2.9166786e+04   1.0000000e+00
   1.8081000e+04   1.0000000e+00   1.0000000e+00   2.9205419e+04   4.0000000e+00
   1.8081000e+04   1.0000000e+00   1.0000000e+00   2.9206135e+04   4.0000000e+00
   1.8081000e+04   1.0000000e+00   1.0000000e+00   2.9207332e+04   4.0000000e+00
   1.8081000e+04   1.0000000e+00   1.0000000e+00   2.9208374e+04   4.0000000e+00
   1.8081000e+04   1.0000000e+00   1.0000000e+00   2.9208726e+04   4.0000000e+00
   1.8081000e+04   1.0000000e+00   1.0000000e+00   2.9209042e+04   4.0000000e+00
   1.8081000e+04   1.0000000e+00   1.0000000e+00   2.9209359e+04   4.0000000e+00
   1.8081000e+04   1.0000000e+00   1.0000000e+00   2.9211243e+04   4.0000000e+00
   1.8081000e+04   1.0000000e+00   1.0000000e+00   2.9221787e+04   5.0000000e+00
   1.8081000e+04   1.0000000e+00   1.0000000e+00   3.0920240e+04   1.0000000e+00
   1.8081000e+04   1.0000000e+00   1.0000000e+00   3.0973241e+04   5.0000000e+00
   1.8081000e+04   1.0000000e+00   1.0000000e+00   3.1941387e+04   1.0000000e+00
   1.8081000e+04   1.0000000e+00   1.0000000e+00   3.1950805e+04   4.0000000e+00
   1.8081000e+04   1.0000000e+00   1.0000000e+00   3.1951743e+04   4.0000000e+00
   1.8081000e+04   1.0000000e+00   1.0000000e+00   3.1952505e+04   4.0000000e+00
   1.8081000e+04   1.0000000e+00   1.0000000e+00   3.1953064e+04   4.0000000e+00
   1.8081000e+04   1.0000000e+00   1.0000000e+00   3.1953581e+04   4.0000000e+00
   1.8081000e+04   1.0000000e+00   1.0000000e+00   3.1954090e+04   4.0000000e+00
   1.8081000e+04   1.0000000e+00   1.0000000e+00   3.1954798e+04   4.0000000e+00
   1.8081000e+04   1.0000000e+00   1.0000000e+00   3.1955151e+04   4.0000000e+00
   1.8081000e+04   1.0000000e+00   1.0000000e+00   3.1955513e+04   4.0000000e+00
   1.8081000e+04   1.0000000e+00   1.0000000e+00   3.1956079e+04   4.0000000e+00
   1.8081000e+04   1.0000000e+00   1.0000000e+00   3.1956909e+04   4.0000000e+00
   1.8081000e+04   1.0000000e+00   1.0000000e+00   3.1957261e+04   4.0000000e+00
   1.8081000e+04   1.0000000e+00   1.0000000e+00   3.1958736e+04   4.0000000e+00
   1.8081000e+04   1.0000000e+00   1.0000000e+00   3.1959766e+04   4.0000000e+00
   1.8081000e+04   1.0000000e+00   1.0000000e+00   3.1960495e+04   4.0000000e+00
   1.8081000e+04   1.0000000e+00   1.0000000e+00   3.1960898e+04   4.0000000e+00
   1.8081000e+04   1.0000000e+00   1.0000000e+00   3.1961278e+04   4.0000000e+00
   1.8081000e+04   1.0000000e+00   1.0000000e+00   3.1962640e+04   4.0000000e+00
   1.8081000e+04   1.0000000e+00   1.0000000e+00   3.1963670e+04   4.0000000e+00
   1.8081000e+04   1.0000000e+00   1.0000000e+00   3.1968199e+04   4.0000000e+00
   1.8081000e+04   1.0000000e+00   1.0000000e+00   3.1993388e+04   5.0000000e+00
   1.8081000e+04   1.0000000e+00   1.0000000e+00   3.5121794e+04   1.0000000e+00
   1.8081000e+04   1.0000000e+00   1.0000000e+00   3.5132649e+04   4.0000000e+00
   1.8081000e+04   1.0000000e+00   1.0000000e+00   3.5133447e+04   4.0000000e+00
   1.8081000e+04   1.0000000e+00   1.0000000e+00   3.5133913e+04   4.0000000e+00
   1.8081000e+04   1.0000000e+00   1.0000000e+00   3.5134252e+04   4.0000000e+00
   1.8081000e+04   1.0000000e+00   1.0000000e+00   3.5134589e+04   4.0000000e+00
   1.8081000e+04   1.0000000e+00   1.0000000e+00   3.5134878e+04   4.0000000e+00
   1.8081000e+04   1.0000000e+00   1.0000000e+00   3.5135256e+04   4.0000000e+00
   1.8081000e+04   1.0000000e+00   1.0000000e+00   3.5135622e+04   4.0000000e+00
   1.8081000e+04   1.0000000e+00   1.0000000e+00   3.5136122e+04   4.0000000e+00
   1.8081000e+04   1.0000000e+00   1.0000000e+00   3.5136463e+04   4.0000000e+00
   1.8081000e+04   1.0000000e+00   1.0000000e+00   3.5136868e+04   4.0000000e+00
   1.8081000e+04   1.0000000e+00   1.0000000e+00   3.5137292e+04   4.0000000e+00
   1.8081000e+04   1.0000000e+00   1.0000000e+00   3.5137621e+04   4.0000000e+00
   1.8081000e+04   1.0000000e+00   1.0000000e+00   3.5137893e+04   4.0000000e+00
   1.8081000e+04   1.0000000e+00   1.0000000e+00   3.5138230e+04   4.0000000e+00
   1.8081000e+04   1.0000000e+00   1.0000000e+00   3.5138995e+04   4.0000000e+00
   1.8081000e+04   1.0000000e+00   1.0000000e+00   3.5139811e+04   4.0000000e+00
   1.8081000e+04   1.0000000e+00   1.0000000e+00   3.5140046e+04   4.0000000e+00
   1.8081000e+04   1.0000000e+00   1.0000000e+00   3.5140373e+04   4.0000000e+00
   1.8081000e+04   1.0000000e+00   1.0000000e+00   3.5140760e+04   4.0000000e+00
   1.8081000e+04   1.0000000e+00   1.0000000e+00   3.5141138e+04   4.0000000e+00
   1.8081000e+04   1.0000000e+00   1.0000000e+00   3.5141700e+04   4.0000000e+00
   1.8081000e+04   1.0000000e+00   1.0000000e+00   3.5142082e+04   4.0000000e+00
   1.8081000e+04   1.0000000e+00   1.0000000e+00   3.5143115e+04   4.0000000e+00
   1.8081000e+04   1.0000000e+00   1.0000000e+00   3.5143953e+04   4.0000000e+00
   1.8081000e+04   1.0000000e+00   1.0000000e+00   3.5180795e+04   5.0000000e+00
   1.8081000e+04   1.0000000e+00   1.0000000e+00   3.5922937e+04   1.0000000e+00
   1.8081000e+04   1.0000000e+00   1.0000000e+00   3.5943604e+04   4.0000000e+00
   1.8081000e+04   1.0000000e+00   1.0000000e+00   3.5944620e+04   4.0000000e+00
   1.8081000e+04   1.0000000e+00   1.0000000e+00   3.5944988e+04   4.0000000e+00
   1.8081000e+04   1.0000000e+00   1.0000000e+00   3.5945431e+04   4.0000000e+00
   1.8081000e+04   1.0000000e+00   1.0000000e+00   3.5945534e+04   4.0000000e+00
   1.8081000e+04   1.0000000e+00   1.0000000e+00   3.5946287e+04   4.0000000e+00
   1.8081000e+04   1.0000000e+00   1.0000000e+00   3.5946974e+04   4.0000000e+00
   1.8081000e+04   1.0000000e+00   1.0000000e+00   3.5981875e+04   4.0000000e+00
   1.8081000e+04   1.0000000e+00   1.0000000e+00   3.5981938e+04   5.0000000e+00
   1.8081000e+04   1.0000000e+00   1.0000000e+00   3.6437145e+04   1.0000000e+00
   1.8081000e+04   1.0000000e+00   1.0000000e+00   3.6487146e+04   5.0000000e+00
   1.8081000e+04   1.0000000e+00   1.0000000e+00   3.6885425e+04   1.0000000e+00
   1.8081000e+04   1.0000000e+00   1.0000000e+00   3.6889745e+04   4.0000000e+00
   1.8081000e+04   1.0000000e+00   1.0000000e+00   3.6890132e+04   4.0000000e+00
   1.8081000e+04   1.0000000e+00   1.0000000e+00   3.6890812e+04   4.0000000e+00
   1.8081000e+04   1.0000000e+00   1.0000000e+00   3.6891480e+04   4.0000000e+00
   1.8081000e+04   1.0000000e+00   1.0000000e+00   3.6891755e+04   4.0000000e+00
   1.8081000e+04   1.0000000e+00   1.0000000e+00   3.6892171e+04   4.0000000e+00
   1.8081000e+04   1.0000000e+00   1.0000000e+00   3.6892936e+04   4.0000000e+00
   1.8081000e+04   1.0000000e+00   1.0000000e+00   3.6893193e+04   4.0000000e+00
   1.8081000e+04   1.0000000e+00   1.0000000e+00   3.6893951e+04   4.0000000e+00
   1.8081000e+04   1.0000000e+00   1.0000000e+00   3.6894848e+04   4.0000000e+00
   1.8081000e+04   1.0000000e+00   1.0000000e+00   3.6895118e+04   4.0000000e+00
   1.8081000e+04   1.0000000e+00   1.0000000e+00   3.6896207e+04   4.0000000e+00
   1.8081000e+04   1.0000000e+00   1.0000000e+00   3.6896514e+04   4.0000000e+00
   1.8081000e+04   1.0000000e+00   1.0000000e+00   3.6896784e+04   4.0000000e+00
   1.8081000e+04   1.0000000e+00   1.0000000e+00   3.6897753e+04   4.0000000e+00
   1.8081000e+04   1.0000000e+00   1.0000000e+00   3.6898485e+04   4.0000000e+00
   1.8081000e+04   1.0000000e+00   1.0000000e+00   3.6898911e+04   4.0000000e+00
   1.8081000e+04   1.0000000e+00   1.0000000e+00   3.6899637e+04   4.0000000e+00
   1.8081000e+04   1.0000000e+00   1.0000000e+00   3.6899883e+04   4.0000000e+00
   1.8081000e+04   1.0000000e+00   1.0000000e+00   3.6900751e+04   4.0000000e+00
   1.8081000e+04   1.0000000e+00   1.0000000e+00   3.6901179e+04   4.0000000e+00
   1.8081000e+04   1.0000000e+00   1.0000000e+00   3.6901645e+04   4.0000000e+00
   1.8081000e+04   1.0000000e+00   1.0000000e+00   3.6902111e+04   4.0000000e+00
   1.8081000e+04   1.0000000e+00   1.0000000e+00   3.6903293e+04   4.0000000e+00
   1.8081000e+04   1.0000000e+00   1.0000000e+00   3.6904275e+04   4.0000000e+00
   1.8081000e+04   1.0000000e+00   1.0000000e+00   3.6904805e+04   4.0000000e+00
   1.8081000e+04   1.0000000e+00   1.0000000e+00   3.6936426e+04   5.0000000e+00
   1.8081000e+04   1.0000000e+00   1.0000000e+00   3.7325808e+04   1.0000000e+00
   1.8081000e+04   1.0000000e+00   1.0000000e+00   3.7373809e+04   5.0000000e+00
   1.8081000e+04   1.0000000e+00   1.0000000e+00   3.9153317e+04   1.0000000e+00
   1.8081000e+04   1.0000000e+00   1.0000000e+00   3.9215318e+04   5.0000000e+00
   1.8081000e+04   1.0000000e+00   1.0000000e+00   3.9315319e+04   1.0000000e+00
   1.8081000e+04   1.0000000e+00   1.0000000e+00   3.9366320e+04   5.0000000e+00
   1.8081000e+04   1.0000000e+00   1.0000000e+00   3.9759149e+04   1.0000000e+00
   1.8081000e+04   1.0000000e+00   1.0000000e+00   3.9822150e+04   5.0000000e+00
   1.8081000e+04   1.0000000e+00   1.0000000e+00   3.9931152e+04   1.0000000e+00
   1.8081000e+04   1.0000000e+00   1.0000000e+00   3.9984153e+04   5.0000000e+00
   1.8081000e+04   1.0000000e+00   1.0000000e+00   4.3387864e+04   1.0000000e+00
   1.8081000e+04   1.0000000e+00   1.0000000e+00   4.3449865e+04   5.0000000e+00
   1.8081000e+04   1.0000000e+00   1.0000000e+00   4.3548867e+04   1.0000000e+00
   1.8081000e+04   1.0000000e+00   1.0000000e+00   4.3553702e+04   4.0000000e+00
   1.8081000e+04   1.0000000e+00   1.0000000e+00   4.3554820e+04   4.0000000e+00
   1.8081000e+04   1.0000000e+00   1.0000000e+00   4.3555236e+04   4.0000000e+00
   1.8081000e+04   1.0000000e+00   1.0000000e+00   4.3555601e+04   4.0000000e+00
   1.8081000e+04   1.0000000e+00   1.0000000e+00   4.3555946e+04   4.0000000e+00
   1.8081000e+04   1.0000000e+00   1.0000000e+00   4.3556502e+04   4.0000000e+00
   1.8081000e+04   1.0000000e+00   1.0000000e+00   4.3556832e+04   4.0000000e+00
   1.8081000e+04   1.0000000e+00   1.0000000e+00   4.3557178e+04   4.0000000e+00
   1.8081000e+04   1.0000000e+00   1.0000000e+00   4.3558391e+04   4.0000000e+00
   1.8081000e+04   1.0000000e+00   1.0000000e+00   4.3558629e+04   4.0000000e+00
   1.8081000e+04   1.0000000e+00   1.0000000e+00   4.3558662e+04   4.0000000e+00
   1.8081000e+04   1.0000000e+00   1.0000000e+00   4.3559082e+04   4.0000000e+00
   1.8081000e+04   1.0000000e+00   1.0000000e+00   4.3559792e+04   4.0000000e+00
   1.8081000e+04   1.0000000e+00   1.0000000e+00   4.3560129e+04   4.0000000e+00
   1.8081000e+04   1.0000000e+00   1.0000000e+00   4.3560859e+04   4.0000000e+00
   1.8081000e+04   1.0000000e+00   1.0000000e+00   4.3561350e+04   4.0000000e+00
   1.8081000e+04   1.0000000e+00   1.0000000e+00   4.3562221e+04   4.0000000e+00
   1.8081000e+04   1.0000000e+00   1.0000000e+00   4.3601868e+04   5.0000000e+00
   1.8081000e+04   1.0000000e+00   1.0000000e+00   4.5567089e+04   1.0000000e+00
   1.8081000e+04   1.0000000e+00   1.0000000e+00   4.5578183e+04   4.0000000e+00
   1.8081000e+04   1.0000000e+00   1.0000000e+00   4.5579304e+04   4.0000000e+00
   1.8081000e+04   1.0000000e+00   1.0000000e+00   4.5580027e+04   4.0000000e+00
   1.8081000e+04   1.0000000e+00   1.0000000e+00   4.5580318e+04   4.0000000e+00
   1.8081000e+04   1.0000000e+00   1.0000000e+00   4.5581054e+04   4.0000000e+00
   1.8081000e+04   1.0000000e+00   1.0000000e+00   4.5581205e+04   4.0000000e+00
   1.8081000e+04   1.0000000e+00   1.0000000e+00   4.5581719e+04   4.0000000e+00
   1.8081000e+04   1.0000000e+00   1.0000000e+00   4.5582328e+04   4.0000000e+00
   1.8081000e+04   1.0000000e+00   1.0000000e+00   4.5582656e+04   4.0000000e+00
   1.8081000e+04   1.0000000e+00   1.0000000e+00   4.5624090e+04   5.0000000e+00
   1.8081000e+04   1.0000000e+00   1.0000000e+00   4.5836068e+04   1.0000000e+00
   1.8081000e+04   1.0000000e+00   1.0000000e+00   4.5858560e+04   4.0000000e+00
   1.8081000e+04   1.0000000e+00   1.0000000e+00   4.5859435e+04   4.0000000e+00
   1.8081000e+04   1.0000000e+00   1.0000000e+00   4.5859843e+04   4.0000000e+00
   1.8081000e+04   1.0000000e+00   1.0000000e+00   4.5860198e+04   4.0000000e+00
   1.8081000e+04   1.0000000e+00   1.0000000e+00   4.5860739e+04   4.0000000e+00
   1.8081000e+04   1.0000000e+00   1.0000000e+00   4.5861655e+04   4.0000000e+00
   1.8081000e+04   1.0000000e+00   1.0000000e+00   4.5862514e+04   4.0000000e+00
   1.8081000e+04   1.0000000e+00   1.0000000e+00   4.5862575e+04   4.0000000e+00
   1.8081000e+04   1.0000000e+00   1.0000000e+00   4.5863161e+04   4.0000000e+00
   1.8081000e+04   1.0000000e+00   1.0000000e+00   4.5864124e+04   4.0000000e+00
   1.8081000e+04   1.0000000e+00   1.0000000e+00   4.5895069e+04   5.0000000e+00
   1.8081000e+04   1.0000000e+00   1.0000000e+00   4.5987070e+04   1.0000000e+00
   1.8081000e+04   1.0000000e+00   1.0000000e+00   4.6004678e+04   4.0000000e+00
   1.8081000e+04   1.0000000e+00   1.0000000e+00   4.6006403e+04   4.0000000e+00
   1.8081000e+04   1.0000000e+00   1.0000000e+00   4.6007246e+04   4.0000000e+00
   1.8081000e+04   1.0000000e+00   1.0000000e+00   4.6007627e+04   4.0000000e+00
   1.8081000e+04   1.0000000e+00   1.0000000e+00   4.6045071e+04   5.0000000e+00
   1.8081000e+04   1.0000000e+00   1.0000000e+00   4.6149072e+04   1.0000000e+00
   1.8081000e+04   1.0000000e+00   1.0000000e+00   4.6154105e+04   4.0000000e+00
   1.8081000e+04   1.0000000e+00   1.0000000e+00   4.6154932e+04   4.0000000e+00
   1.8081000e+04   1.0000000e+00   1.0000000e+00   4.6155561e+04   4.0000000e+00
   1.8081000e+04   1.0000000e+00   1.0000000e+00   4.6155910e+04   4.0000000e+00
   1.8081000e+04   1.0000000e+00   1.0000000e+00   4.6156522e+04   4.0000000e+00
   1.8081000e+04   1.0000000e+00   1.0000000e+00   4.6157133e+04   4.0000000e+00
   1.8081000e+04   1.0000000e+00   1.0000000e+00   4.6157673e+04   4.0000000e+00
   1.8081000e+04   1.0000000e+00   1.0000000e+00   4.6158296e+04   4.0000000e+00
   1.8081000e+04   1.0000000e+00   1.0000000e+00   4.6159498e+04   4.0000000e+00
   1.8081000e+04   1.0000000e+00   1.0000000e+00   4.6159869e+04   4.0000000e+00
   1.8081000e+04   1.0000000e+00   1.0000000e+00   4.6160574e+04   4.0000000e+00
   1.8081000e+04   1.0000000e+00   1.0000000e+00   4.6161076e+04   4.0000000e+00
   1.8081000e+04   1.0000000e+00   1.0000000e+00   4.6161655e+04   4.0000000e+00
   1.8081000e+04   1.0000000e+00   1.0000000e+00   4.6162307e+04   4.0000000e+00
   1.8081000e+04   1.0000000e+00   1.0000000e+00   4.6162826e+04   4.0000000e+00
   1.8081000e+04   1.0000000e+00   1.0000000e+00   4.6163640e+04   4.0000000e+00
   1.8081000e+04   1.0000000e+00   1.0000000e+00   4.6163884e+04   4.0000000e+00
   1.8081000e+04   1.0000000e+00   1.0000000e+00   4.6164264e+04   4.0000000e+00
   1.8081000e+04   1.0000000e+00   1.0000000e+00   4.6165014e+04   4.0000000e+00
   1.8081000e+04   1.0000000e+00   1.0000000e+00   4.6165664e+04   4.0000000e+00
   1.8081000e+04   1.0000000e+00   1.0000000e+00   4.6166211e+04   4.0000000e+00
   1.8081000e+04   1.0000000e+00   1.0000000e+00   4.6166951e+04   4.0000000e+00
   1.8081000e+04   1.0000000e+00   1.0000000e+00   4.6167280e+04   4.0000000e+00
   1.8081000e+04   1.0000000e+00   1.0000000e+00   4.6168053e+04   4.0000000e+00
   1.8081000e+04   1.0000000e+00   1.0000000e+00   4.6168370e+04   4.0000000e+00
   1.8081000e+04   1.0000000e+00   1.0000000e+00   4.6169645e+04   4.0000000e+00
   1.8081000e+04   1.0000000e+00   1.0000000e+00   4.6170401e+04   4.0000000e+00
   1.8081000e+04   1.0000000e+00   1.0000000e+00   4.6170969e+04   4.0000000e+00
   1.8081000e+04   1.0000000e+00   1.0000000e+00   4.6171628e+04   4.0000000e+00
   1.8081000e+04   1.0000000e+00   1.0000000e+00   4.6172162e+04   4.0000000e+00
   1.8081000e+04   1.0000000e+00   1.0000000e+00   4.6172197e+04   4.0000000e+00
   1.8081000e+04   1.0000000e+00   1.0000000e+00   4.6172642e+04   4.0000000e+00
   1.8081000e+04   1.0000000e+00   1.0000000e+00   4.6172689e+04   4.0000000e+00
   1.8081000e+04   1.0000000e+00   1.0000000e+00   4.6173624e+04   4.0000000e+00
   1.8081000e+04   1.0000000e+00   1.0000000e+00   4.6174369e+04   4.0000000e+00
   1.8081000e+04   1.0000000e+00   1.0000000e+00   4.6176130e+04   4.0000000e+00
   1.8081000e+04   1.0000000e+00   1.0000000e+00   4.6197073e+04   5.0000000e+00
   1.8081000e+04   1.0000000e+00   1.0000000e+00   4.7140265e+04   1.0000000e+00
   1.8081000e+04   1.0000000e+00   1.0000000e+00   4.7167121e+04   4.0000000e+00
   1.8081000e+04   1.0000000e+00   1.0000000e+00   4.7167856e+04   4.0000000e+00
   1.8081000e+04   1.0000000e+00   1.0000000e+00   4.7168666e+04   4.0000000e+00
   1.8081000e+04   1.0000000e+00   1.0000000e+00   4.7169362e+04   4.0000000e+00
   1.8081000e+04   1.0000000e+00   1.0000000e+00   4.7170701e+04   4.0000000e+00
   1.8081000e+04   1.0000000e+00   1.0000000e+00   4.7171499e+04   4.0000000e+00
   1.8081000e+04   1.0000000e+00   1.0000000e+00   4.7172112e+04   4.0000000e+00
   1.8081000e+04   1.0000000e+00   1.0000000e+00   4.7172216e+04   4.0000000e+00
   1.8081000e+04   1.0000000e+00   1.0000000e+00   4.7194266e+04   5.0000000e+00
   1.8081000e+04   1.0000000e+00   1.0000000e+00   5.0544845e+04   1.0000000e+00
   1.8081000e+04   1.0000000e+00   1.0000000e+00   5.0596846e+04   5.0000000e+00
   1.8081000e+04   1.0000000e+00   1.0000000e+00   5.8285845e+04   1.0000000e+00
   1.8081000e+04   1.0000000e+00   1.0000000e+00   5.8290493e+04   4.0000000e+00
   1.8081000e+04   1.0000000e+00   1.0000000e+00   5.8291191e+04   4.0000000e+00
   1.8081000e+04   1.0000000e+00   1.0000000e+00   5.8292030e+04   4.0000000e+00
   1.8081000e+04   1.0000000e+00   1.0000000e+00   5.8292528e+04   4.0000000e+00
   1.8081000e+04   1.0000000e+00   1.0000000e+00   5.8292785e+04   4.0000000e+00
   1.8081000e+04   1.0000000e+00   1.0000000e+00   5.8293155e+04   4.0000000e+00
   1.8081000e+04   1.0000000e+00   1.0000000e+00   5.8293427e+04   4.0000000e+00
   1.8081000e+04   1.0000000e+00   1.0000000e+00   5.8293688e+04   4.0000000e+00
   1.8081000e+04   1.0000000e+00   1.0000000e+00   5.8294124e+04   4.0000000e+00
   1.8081000e+04   1.0000000e+00   1.0000000e+00   5.8294519e+04   4.0000000e+00
   1.8081000e+04   1.0000000e+00   1.0000000e+00   5.8294828e+04   4.0000000e+00
   1.8081000e+04   1.0000000e+00   1.0000000e+00   5.8296044e+04   4.0000000e+00
   1.8081000e+04   1.0000000e+00   1.0000000e+00   5.8296480e+04   4.0000000e+00
   1.8081000e+04   1.0000000e+00   1.0000000e+00   5.8296881e+04   4.0000000e+00
   1.8081000e+04   1.0000000e+00   1.0000000e+00   5.8298956e+04   4.0000000e+00
   1.8081000e+04   1.0000000e+00   1.0000000e+00   5.8299682e+04   4.0000000e+00
   1.8081000e+04   1.0000000e+00   1.0000000e+00   5.8300166e+04   4.0000000e+00
   1.8081000e+04   1.0000000e+00   1.0000000e+00   5.8300524e+04   4.0000000e+00
   1.8081000e+04   1.0000000e+00   1.0000000e+00   5.8300993e+04   4.0000000e+00
   1.8081000e+04   1.0000000e+00   1.0000000e+00   5.8302210e+04   4.0000000e+00
   1.8081000e+04   1.0000000e+00   1.0000000e+00   5.8304150e+04   4.0000000e+00
   1.8081000e+04   1.0000000e+00   1.0000000e+00   5.8304589e+04   4.0000000e+00
   1.8081000e+04   1.0000000e+00   1.0000000e+00   5.8304835e+04   4.0000000e+00
   1.8081000e+04   1.0000000e+00   1.0000000e+00   5.8308722e+04   4.0000000e+00
   1.8081000e+04   1.0000000e+00   1.0000000e+00   5.8340846e+04   5.0000000e+00
   1.8081000e+04   1.0000000e+00   1.0000000e+00   5.9171715e+04   1.0000000e+00
   1.8081000e+04   1.0000000e+00   1.0000000e+00   5.9222716e+04   5.0000000e+00
   1.8081000e+04   1.0000000e+00   1.0000000e+00             Inf   6.0000000e+00
   1.8081000e+04   1.0000000e+00   3.0000000e+00   1.9214700e+04   3.0000000e+00
   1.8081000e+04   1.0000000e+00   3.0000000e+00   1.9260327e+04   4.0000000e+00
   1.8081000e+04   1.0000000e+00   3.0000000e+00   1.9261130e+04   4.0000000e+00
   1.8081000e+04   1.0000000e+00   3.0000000e+00   1.9261900e+04   4.0000000e+00
   1.8081000e+04   1.0000000e+00   3.0000000e+00   1.9262259e+04   4.0000000e+00
   1.8081000e+04   1.0000000e+00   3.0000000e+00   1.9262923e+04   4.0000000e+00
   1.8081000e+04   1.0000000e+00   3.0000000e+00   1.9263363e+04   4.0000000e+00
   1.8081000e+04   1.0000000e+00   3.0000000e+00   1.9263947e+04   4.0000000e+00
   1.8081000e+04   1.0000000e+00   3.0000000e+00   1.9264360e+04   4.0000000e+00
   1.8081000e+04   1.0000000e+00   3.0000000e+00   1.9264726e+04   4.0000000e+00
   1.8081000e+04   1.0000000e+00   3.0000000e+00   1.9264864e+04   4.0000000e+00
   1.8081000e+04   1.0000000e+00   3.0000000e+00   1.9265084e+04   4.0000000e+00
   1.8081000e+04   1.0000000e+00   3.0000000e+00   1.9265695e+04   4.0000000e+00
   1.8081000e+04   1.0000000e+00   3.0000000e+00   1.9266177e+04   4.0000000e+00
   1.8081000e+04   1.0000000e+00   3.0000000e+00   1.9266618e+04   4.0000000e+00
   1.8081000e+04   1.0000000e+00   3.0000000e+00   1.9267286e+04   4.0000000e+00
   1.8081000e+04   1.0000000e+00   3.0000000e+00   1.9268422e+04   4.0000000e+00
   1.8081000e+04   1.0000000e+00   3.0000000e+00   1.9268715e+04   4.0000000e+00
   1.8081000e+04   1.0000000e+00   3.0000000e+00   1.9269010e+04   4.0000000e+00
   1.8081000e+04   1.0000000e+00   3.0000000e+00   1.9269821e+04   4.0000000e+00
   1.8081000e+04   1.0000000e+00   3.0000000e+00   1.9270496e+04   4.0000000e+00
   1.8081000e+04   1.0000000e+00   3.0000000e+00   1.9270701e+04   5.0000000e+00
   1.8081000e+04   1.0000000e+00   3.0000000e+00   1.9389702e+04   3.0000000e+00
   1.8081000e+04   1.0000000e+00   3.0000000e+00   1.9406041e+04   4.0000000e+00
   1.8081000e+04   1.0000000e+00   3.0000000e+00   1.9406067e+04   4.0000000e+00
   1.8081000e+04   1.0000000e+00   3.0000000e+00   1.9428398e+04   4.0000000e+00
   1.8081000e+04   1.0000000e+00   3.0000000e+00   1.9449703e+04   5.0000000e+00
   1.8081000e+04   1.0000000e+00   3.0000000e+00   2.0455361e+04   3.0000000e+00
   1.8081000e+04   1.0000000e+00   3.0000000e+00   2.0464858e+04   4.0000000e+00
   1.8081000e+04   1.0000000e+00   3.0000000e+00   2.0465689e+04   4.0000000e+00
   1.8081000e+04   1.0000000e+00   3.0000000e+00   2.0466468e+04   4.0000000e+00
   1.8081000e+04   1.0000000e+00   3.0000000e+00   2.0467195e+04   4.0000000e+00
   1.8081000e+04   1.0000000e+00   3.0000000e+00   2.0467945e+04   4.0000000e+00
   1.8081000e+04   1.0000000e+00   3.0000000e+00   2.0468403e+04   4.0000000e+00
   1.8081000e+04   1.0000000e+00   3.0000000e+00   2.0468968e+04   4.0000000e+00
   1.8081000e+04   1.0000000e+00   3.0000000e+00   2.0469439e+04   4.0000000e+00
   1.8081000e+04   1.0000000e+00   3.0000000e+00   2.0470103e+04   4.0000000e+00
   1.8081000e+04   1.0000000e+00   3.0000000e+00   2.0470541e+04   4.0000000e+00
   1.8081000e+04   1.0000000e+00   3.0000000e+00   2.0471312e+04   4.0000000e+00
   1.8081000e+04   1.0000000e+00   3.0000000e+00   2.0471684e+04   4.0000000e+00
   1.8081000e+04   1.0000000e+00   3.0000000e+00   2.0472081e+04   4.0000000e+00
   1.8081000e+04   1.0000000e+00   3.0000000e+00   2.0473025e+04   4.0000000e+00
   1.8081000e+04   1.0000000e+00   3.0000000e+00   2.0473338e+04   4.0000000e+00
   1.8081000e+04   1.0000000e+00   3.0000000e+00   2.0473688e+04   4.0000000e+00
   1.8081000e+04   1.0000000e+00   3.0000000e+00   2.0474558e+04   4.0000000e+00
   1.8081000e+04   1.0000000e+00   3.0000000e+00   2.0474942e+04   4.0000000e+00
   1.8081000e+04   1.0000000e+00   3.0000000e+00   2.0475446e+04   4.0000000e+00
   1.8081000e+04   1.0000000e+00   3.0000000e+00   2.0476070e+04   4.0000000e+00
   1.8081000e+04   1.0000000e+00   3.0000000e+00   2.0476435e+04   4.0000000e+00
   1.8081000e+04   1.0000000e+00   3.0000000e+00   2.0477197e+04   4.0000000e+00
   1.8081000e+04   1.0000000e+00   3.0000000e+00   2.0478006e+04   4.0000000e+00
   1.8081000e+04   1.0000000e+00   3.0000000e+00   2.0478662e+04   4.0000000e+00
   1.8081000e+04   1.0000000e+00   3.0000000e+00   2.0479064e+04   4.0000000e+00
   1.8081000e+04   1.0000000e+00   3.0000000e+00   2.0479672e+04   4.0000000e+00
   1.8081000e+04   1.0000000e+00   3.0000000e+00   2.0480023e+04   4.0000000e+00
   1.8081000e+04   1.0000000e+00   3.0000000e+00   2.0481037e+04   4.0000000e+00
   1.8081000e+04   1.0000000e+00   3.0000000e+00   2.0481358e+04   4.0000000e+00
   1.8081000e+04   1.0000000e+00   3.0000000e+00   2.0481996e+04   4.0000000e+00
   1.8081000e+04   1.0000000e+00   3.0000000e+00   2.0482598e+04   4.0000000e+00
   1.8081000e+04   1.0000000e+00   3.0000000e+00   2.0483490e+04   4.0000000e+00
   1.8081000e+04   1.0000000e+00   3.0000000e+00   2.0483808e+04   4.0000000e+00
   1.8081000e+04   1.0000000e+00   3.0000000e+00   2.0484208e+04   4.0000000e+00
   1.8081000e+04   1.0000000e+00   3.0000000e+00   2.0485355e+04   4.0000000e+00
   1.8081000e+04   1.0000000e+00   3.0000000e+00   2.0486415e+04   4.0000000e+00
   1.8081000e+04   1.0000000e+00   3.0000000e+00   2.0487414e+04   4.0000000e+00
   1.8081000e+04   1.0000000e+00   3.0000000e+00   2.0487960e+04   4.0000000e+00
   1.8081000e+04   1.0000000e+00   3.0000000e+00   2.0489467e+04   4.0000000e+00
   1.8081000e+04   1.0000000e+00   3.0000000e+00   2.0491615e+04   4.0000000e+00
   1.8081000e+04   1.0000000e+00   3.0000000e+00   2.0496454e+04   4.0000000e+00
   1.8081000e+04   1.0000000e+00   3.0000000e+00   2.0513059e+04   4.0000000e+00
   1.8081000e+04   1.0000000e+00   3.0000000e+00   2.0514248e+04   4.0000000e+00
   1.8081000e+04   1.0000000e+00   3.0000000e+00   2.0519362e+04   5.0000000e+00
   1.8081000e+04   1.0000000e+00   3.0000000e+00   2.2684161e+04   3.0000000e+00
   1.8081000e+04   1.0000000e+00   3.0000000e+00   2.2670481e+04   4.0000000e+00
   1.8081000e+04   1.0000000e+00   3.0000000e+00   2.2671326e+04   4.0000000e+00
   1.8081000e+04   1.0000000e+00   3.0000000e+00   2.2672315e+04   4.0000000e+00
   1.8081000e+04   1.0000000e+00   3.0000000e+00   2.2672626e+04   4.0000000e+00
   1.8081000e+04   1.0000000e+00   3.0000000e+00   2.2673053e+04   4.0000000e+00
   1.8081000e+04   1.0000000e+00   3.0000000e+00   2.2674124e+04   4.0000000e+00
   1.8081000e+04   1.0000000e+00   3.0000000e+00   2.2675059e+04   4.0000000e+00
   1.8081000e+04   1.0000000e+00   3.0000000e+00   2.2675417e+04   4.0000000e+00
   1.8081000e+04   1.0000000e+00   3.0000000e+00   2.2676769e+04   4.0000000e+00
   1.8081000e+04   1.0000000e+00   3.0000000e+00   2.2677089e+04   4.0000000e+00
   1.8081000e+04   1.0000000e+00   3.0000000e+00   2.2677998e+04   4.0000000e+00
   1.8081000e+04   1.0000000e+00   3.0000000e+00   2.2678460e+04   4.0000000e+00
   1.8081000e+04   1.0000000e+00   3.0000000e+00   2.2679186e+04   4.0000000e+00
   1.8081000e+04   1.0000000e+00   3.0000000e+00   2.2683534e+04   4.0000000e+00
   1.8081000e+04   1.0000000e+00   3.0000000e+00   2.2714746e+04   4.0000000e+00
   1.8081000e+04   1.0000000e+00   3.0000000e+00   2.2715520e+04   4.0000000e+00
   1.8081000e+04   1.0000000e+00   3.0000000e+00   2.2716239e+04   4.0000000e+00
   1.8081000e+04   1.0000000e+00   3.0000000e+00   2.2716397e+04   4.0000000e+00
   1.8081000e+04   1.0000000e+00   3.0000000e+00   2.2717135e+04   4.0000000e+00
   1.8081000e+04   1.0000000e+00   3.0000000e+00   2.2718012e+04   4.0000000e+00
   1.8081000e+04   1.0000000e+00   3.0000000e+00   2.2718447e+04   4.0000000e+00
   1.8081000e+04   1.0000000e+00   3.0000000e+00   2.2718797e+04   4.0000000e+00
   1.8081000e+04   1.0000000e+00   3.0000000e+00   2.2719082e+04   4.0000000e+00
   1.8081000e+04   1.0000000e+00   3.0000000e+00   2.2719763e+04   4.0000000e+00
   1.8081000e+04   1.0000000e+00   3.0000000e+00   2.2720330e+04   4.0000000e+00
   1.8081000e+04   1.0000000e+00   3.0000000e+00   2.2721024e+04   4.0000000e+00
   1.8081000e+04   1.0000000e+00   3.0000000e+00   2.2721487e+04   4.0000000e+00
   1.8081000e+04   1.0000000e+00   3.0000000e+00   2.2721931e+04   4.0000000e+00
   1.8081000e+04   1.0000000e+00   3.0000000e+00   2.2722371e+04   4.0000000e+00
   1.8081000e+04   1.0000000e+00   3.0000000e+00   2.2724072e+04   4.0000000e+00
   1.8081000e+04   1.0000000e+00   3.0000000e+00   2.2725073e+04   4.0000000e+00
   1.8081000e+04   1.0000000e+00   3.0000000e+00   2.2725323e+04   4.0000000e+00
   1.8081000e+04   1.0000000e+00   3.0000000e+00   2.2725937e+04   4.0000000e+00
   1.8081000e+04   1.0000000e+00   3.0000000e+00   2.2729004e+04   4.0000000e+00
   1.8081000e+04   1.0000000e+00   3.0000000e+00   2.2730117e+04   4.0000000e+00
   1.8081000e+04   1.0000000e+00   3.0000000e+00   2.2731151e+04   4.0000000e+00
   1.8081000e+04   1.0000000e+00   3.0000000e+00   2.2731606e+04   4.0000000e+00
   1.8081000e+04   1.0000000e+00   3.0000000e+00   2.2739162e+04   5.0000000e+00
   1.8081000e+04   1.0000000e+00   3.0000000e+00   2.3510815e+04   3.0000000e+00
   1.8081000e+04   1.0000000e+00   3.0000000e+00   2.3517701e+04   4.0000000e+00
   1.8081000e+04   1.0000000e+00   3.0000000e+00   2.3518538e+04   4.0000000e+00
   1.8081000e+04   1.0000000e+00   3.0000000e+00   2.3519287e+04   4.0000000e+00
   1.8081000e+04   1.0000000e+00   3.0000000e+00   2.3520719e+04   4.0000000e+00
   1.8081000e+04   1.0000000e+00   3.0000000e+00   2.3520960e+04   4.0000000e+00
   1.8081000e+04   1.0000000e+00   3.0000000e+00   2.3521355e+04   4.0000000e+00
   1.8081000e+04   1.0000000e+00   3.0000000e+00   2.3521912e+04   4.0000000e+00
   1.8081000e+04   1.0000000e+00   3.0000000e+00   2.3522703e+04   4.0000000e+00
   1.8081000e+04   1.0000000e+00   3.0000000e+00   2.3523684e+04   4.0000000e+00
   1.8081000e+04   1.0000000e+00   3.0000000e+00   2.3524082e+04   4.0000000e+00
   1.8081000e+04   1.0000000e+00   3.0000000e+00   2.3524474e+04   4.0000000e+00
   1.8081000e+04   1.0000000e+00   3.0000000e+00   2.3525347e+04   4.0000000e+00
   1.8081000e+04   1.0000000e+00   3.0000000e+00   2.3526080e+04   4.0000000e+00
   1.8081000e+04   1.0000000e+00   3.0000000e+00   2.3526566e+04   4.0000000e+00
   1.8081000e+04   1.0000000e+00   3.0000000e+00   2.3527251e+04   4.0000000e+00
   1.8081000e+04   1.0000000e+00   3.0000000e+00   2.3527859e+04   4.0000000e+00
   1.8081000e+04   1.0000000e+00   3.0000000e+00   2.3528784e+04   4.0000000e+00
   1.8081000e+04   1.0000000e+00   3.0000000e+00   2.3529545e+04   4.0000000e+00
   1.8081000e+04   1.0000000e+00   3.0000000e+00   2.3529976e+04   4.0000000e+00
   1.8081000e+04   1.0000000e+00   3.0000000e+00   2.3530851e+04   4.0000000e+00
   1.8081000e+04   1.0000000e+00   3.0000000e+00   2.3531829e+04   4.0000000e+00
   1.8081000e+04   1.0000000e+00   3.0000000e+00   2.3532605e+04   4.0000000e+00
   1.8081000e+04   1.0000000e+00   3.0000000e+00   2.3533653e+04   4.0000000e+00
   1.8081000e+04   1.0000000e+00   3.0000000e+00   2.3534020e+04   4.0000000e+00
   1.8081000e+04   1.0000000e+00   3.0000000e+00   2.3534934e+04   4.0000000e+00
   1.8081000e+04   1.0000000e+00   3.0000000e+00   2.3535429e+04   4.0000000e+00
   1.8081000e+04   1.0000000e+00   3.0000000e+00   2.3536461e+04   4.0000000e+00
   1.8081000e+04   1.0000000e+00   3.0000000e+00   2.3537851e+04   4.0000000e+00
   1.8081000e+04   1.0000000e+00   3.0000000e+00   2.3538685e+04   4.0000000e+00
   1.8081000e+04   1.0000000e+00   3.0000000e+00   2.3540614e+04   4.0000000e+00
   1.8081000e+04   1.0000000e+00   3.0000000e+00   2.3540772e+04   4.0000000e+00
   1.8081000e+04   1.0000000e+00   3.0000000e+00   2.3542108e+04   4.0000000e+00
   1.8081000e+04   1.0000000e+00   3.0000000e+00   2.3571228e+04   4.0000000e+00
   1.8081000e+04   1.0000000e+00   3.0000000e+00   2.3572501e+04   4.0000000e+00
   1.8081000e+04   1.0000000e+00   3.0000000e+00   2.3572910e+04   4.0000000e+00
   1.8081000e+04   1.0000000e+00   3.0000000e+00   2.3573357e+04   4.0000000e+00
   1.8081000e+04   1.0000000e+00   3.0000000e+00   2.3574024e+04   4.0000000e+00
   1.8081000e+04   1.0000000e+00   3.0000000e+00   2.3574523e+04   4.0000000e+00
   1.8081000e+04   1.0000000e+00   3.0000000e+00   2.3574816e+04   5.0000000e+00
   1.8081000e+04   1.0000000e+00   3.0000000e+00   2.4963930e+04   3.0000000e+00
   1.8081000e+04   1.0000000e+00   3.0000000e+00   2.5020931e+04   5.0000000e+00
   1.8081000e+04   1.0000000e+00   3.0000000e+00   2.5136933e+04   3.0000000e+00
   1.8081000e+04   1.0000000e+00   3.0000000e+00   2.5190967e+04   4.0000000e+00
   1.8081000e+04   1.0000000e+00   3.0000000e+00   2.5192131e+04   4.0000000e+00
   1.8081000e+04   1.0000000e+00   3.0000000e+00   2.5192869e+04   4.0000000e+00
   1.8081000e+04   1.0000000e+00   3.0000000e+00   2.5193226e+04   4.0000000e+00
   1.8081000e+04   1.0000000e+00   3.0000000e+00   2.5193731e+04   4.0000000e+00
   1.8081000e+04   1.0000000e+00   3.0000000e+00   2.5194532e+04   4.0000000e+00
   1.8081000e+04   1.0000000e+00   3.0000000e+00   2.5194911e+04   4.0000000e+00
   1.8081000e+04   1.0000000e+00   3.0000000e+00   2.5195266e+04   4.0000000e+00
   1.8081000e+04   1.0000000e+00   3.0000000e+00   2.5195864e+04   4.0000000e+00
   1.8081000e+04   1.0000000e+00   3.0000000e+00   2.5195934e+04   5.0000000e+00
   1.8081000e+04   1.0000000e+00   3.0000000e+00   2.5952613e+04   3.0000000e+00
   1.8081000e+04   1.0000000e+00   3.0000000e+00   2.5978500e+04   4.0000000e+00
   1.8081000e+04   1.0000000e+00   3.0000000e+00   2.5979486e+04   4.0000000e+00
   1.8081000e+04   1.0000000e+00   3.0000000e+00   2.5980087e+04   4.0000000e+00
   1.8081000e+04   1.0000000e+00   3.0000000e+00   2.5980488e+04   4.0000000e+00
   1.8081000e+04   1.0000000e+00   3.0000000e+00   2.5980882e+04   4.0000000e+00
   1.8081000e+04   1.0000000e+00   3.0000000e+00   2.5981334e+04   4.0000000e+00
   1.8081000e+04   1.0000000e+00   3.0000000e+00   2.5981836e+04   4.0000000e+00
   1.8081000e+04   1.0000000e+00   3.0000000e+00   2.5982489e+04   4.0000000e+00
   1.8081000e+04   1.0000000e+00   3.0000000e+00   2.5982909e+04   4.0000000e+00
   1.8081000e+04   1.0000000e+00   3.0000000e+00   2.5983274e+04   4.0000000e+00
   1.8081000e+04   1.0000000e+00   3.0000000e+00   2.5983715e+04   4.0000000e+00
   1.8081000e+04   1.0000000e+00   3.0000000e+00   2.5983956e+04   4.0000000e+00
   1.8081000e+04   1.0000000e+00   3.0000000e+00   2.5984209e+04   4.0000000e+00
   1.8081000e+04   1.0000000e+00   3.0000000e+00   2.5985081e+04   4.0000000e+00
   1.8081000e+04   1.0000000e+00   3.0000000e+00   2.5986310e+04   4.0000000e+00
   1.8081000e+04   1.0000000e+00   3.0000000e+00   2.5987065e+04   4.0000000e+00
   1.8081000e+04   1.0000000e+00   3.0000000e+00   2.5987998e+04   4.0000000e+00
   1.8081000e+04   1.0000000e+00   3.0000000e+00   2.5988485e+04   4.0000000e+00
   1.8081000e+04   1.0000000e+00   3.0000000e+00   2.5989687e+04   4.0000000e+00
   1.8081000e+04   1.0000000e+00   3.0000000e+00   2.5990621e+04   4.0000000e+00
   1.8081000e+04   1.0000000e+00   3.0000000e+00   2.5992265e+04   4.0000000e+00
   1.8081000e+04   1.0000000e+00   3.0000000e+00   2.5992869e+04   4.0000000e+00
   1.8081000e+04   1.0000000e+00   3.0000000e+00   2.5993812e+04   4.0000000e+00
   1.8081000e+04   1.0000000e+00   3.0000000e+00   2.5997681e+04   4.0000000e+00
   1.8081000e+04   1.0000000e+00   3.0000000e+00   2.6004614e+04   5.0000000e+00
   1.8081000e+04   1.0000000e+00   3.0000000e+00   2.7174667e+04   3.0000000e+00
   1.8081000e+04   1.0000000e+00   3.0000000e+00   2.7187986e+04   4.0000000e+00
   1.8081000e+04   1.0000000e+00   3.0000000e+00   2.7189022e+04   4.0000000e+00
   1.8081000e+04   1.0000000e+00   3.0000000e+00   2.7189362e+04   4.0000000e+00
   1.8081000e+04   1.0000000e+00   3.0000000e+00   2.7189776e+04   4.0000000e+00
   1.8081000e+04   1.0000000e+00   3.0000000e+00   2.7190359e+04   4.0000000e+00
   1.8081000e+04   1.0000000e+00   3.0000000e+00   2.7190662e+04   4.0000000e+00
   1.8081000e+04   1.0000000e+00   3.0000000e+00   2.7191000e+04   4.0000000e+00
   1.8081000e+04   1.0000000e+00   3.0000000e+00   2.7191656e+04   4.0000000e+00
   1.8081000e+04   1.0000000e+00   3.0000000e+00   2.7192283e+04   4.0000000e+00
   1.8081000e+04   1.0000000e+00   3.0000000e+00   2.7192631e+04   4.0000000e+00
   1.8081000e+04   1.0000000e+00   3.0000000e+00   2.7193144e+04   4.0000000e+00
   1.8081000e+04   1.0000000e+00   3.0000000e+00   2.7193520e+04   4.0000000e+00
   1.8081000e+04   1.0000000e+00   3.0000000e+00   2.7194230e+04   4.0000000e+00
   1.8081000e+04   1.0000000e+00   3.0000000e+00   2.7194595e+04   4.0000000e+00
   1.8081000e+04   1.0000000e+00   3.0000000e+00   2.7195364e+04   4.0000000e+00
   1.8081000e+04   1.0000000e+00   3.0000000e+00   2.7195912e+04   4.0000000e+00
   1.8081000e+04   1.0000000e+00   3.0000000e+00   2.7196376e+04   4.0000000e+00
   1.8081000e+04   1.0000000e+00   3.0000000e+00   2.7197059e+04   4.0000000e+00
   1.8081000e+04   1.0000000e+00   3.0000000e+00   2.7197441e+04   4.0000000e+00
   1.8081000e+04   1.0000000e+00   3.0000000e+00   2.7198044e+04   4.0000000e+00
   1.8081000e+04   1.0000000e+00   3.0000000e+00   2.7198725e+04   4.0000000e+00
   1.8081000e+04   1.0000000e+00   3.0000000e+00   2.7199434e+04   4.0000000e+00
   1.8081000e+04   1.0000000e+00   3.0000000e+00   2.7199869e+04   4.0000000e+00
   1.8081000e+04   1.0000000e+00   3.0000000e+00   2.7200846e+04   4.0000000e+00
   1.8081000e+04   1.0000000e+00   3.0000000e+00   2.7201567e+04   4.0000000e+00
   1.8081000e+04   1.0000000e+00   3.0000000e+00   2.7201972e+04   4.0000000e+00
   1.8081000e+04   1.0000000e+00   3.0000000e+00   2.7202535e+04   4.0000000e+00
   1.8081000e+04   1.0000000e+00   3.0000000e+00   2.7202965e+04   4.0000000e+00
   1.8081000e+04   1.0000000e+00   3.0000000e+00   2.7203425e+04   4.0000000e+00
   1.8081000e+04   1.0000000e+00   3.0000000e+00   2.7203979e+04   4.0000000e+00
   1.8081000e+04   1.0000000e+00   3.0000000e+00   2.7204666e+04   4.0000000e+00
   1.8081000e+04   1.0000000e+00   3.0000000e+00   2.7205940e+04   4.0000000e+00
   1.8081000e+04   1.0000000e+00   3.0000000e+00   2.7207175e+04   4.0000000e+00
   1.8081000e+04   1.0000000e+00   3.0000000e+00   2.7208926e+04   4.0000000e+00
   1.8081000e+04   1.0000000e+00   3.0000000e+00   2.7211839e+04   4.0000000e+00
   1.8081000e+04   1.0000000e+00   3.0000000e+00   2.7212092e+04   4.0000000e+00
   1.8081000e+04   1.0000000e+00   3.0000000e+00   2.7230668e+04   5.0000000e+00
   1.8081000e+04   1.0000000e+00   3.0000000e+00   2.8736990e+04   3.0000000e+00
   1.8081000e+04   1.0000000e+00   3.0000000e+00   2.8784433e+04   4.0000000e+00
   1.8081000e+04   1.0000000e+00   3.0000000e+00   2.8785151e+04   4.0000000e+00
   1.8081000e+04   1.0000000e+00   3.0000000e+00   2.8785810e+04   4.0000000e+00
   1.8081000e+04   1.0000000e+00   3.0000000e+00   2.8786339e+04   4.0000000e+00
   1.8081000e+04   1.0000000e+00   3.0000000e+00   2.8786620e+04   4.0000000e+00
   1.8081000e+04   1.0000000e+00   3.0000000e+00   2.8787272e+04   4.0000000e+00
   1.8081000e+04   1.0000000e+00   3.0000000e+00   2.8787695e+04   4.0000000e+00
   1.8081000e+04   1.0000000e+00   3.0000000e+00   2.8788168e+04   4.0000000e+00
   1.8081000e+04   1.0000000e+00   3.0000000e+00   2.8788522e+04   4.0000000e+00
   1.8081000e+04   1.0000000e+00   3.0000000e+00   2.8789107e+04   4.0000000e+00
   1.8081000e+04   1.0000000e+00   3.0000000e+00   2.8789450e+04   4.0000000e+00
   1.8081000e+04   1.0000000e+00   3.0000000e+00   2.8789792e+04   4.0000000e+00
   1.8081000e+04   1.0000000e+00   3.0000000e+00   2.8790774e+04   4.0000000e+00
   1.8081000e+04   1.0000000e+00   3.0000000e+00   2.8791544e+04   4.0000000e+00
   1.8081000e+04   1.0000000e+00   3.0000000e+00   2.8791769e+04   4.0000000e+00
   1.8081000e+04   1.0000000e+00   3.0000000e+00   2.8791840e+04   4.0000000e+00
   1.8081000e+04   1.0000000e+00   3.0000000e+00   2.8792885e+04   4.0000000e+00
   1.8081000e+04   1.0000000e+00   3.0000000e+00   2.8793229e+04   4.0000000e+00
   1.8081000e+04   1.0000000e+00   3.0000000e+00   2.8793609e+04   4.0000000e+00
   1.8081000e+04   1.0000000e+00   3.0000000e+00   2.8793961e+04   4.0000000e+00
   1.8081000e+04   1.0000000e+00   3.0000000e+00   2.8795294e+04   4.0000000e+00
   1.8081000e+04   1.0000000e+00   3.0000000e+00   2.8795837e+04   4.0000000e+00
   1.8081000e+04   1.0000000e+00   3.0000000e+00   2.8796690e+04   4.0000000e+00
   1.8081000e+04   1.0000000e+00   3.0000000e+00   2.8797130e+04   4.0000000e+00
   1.8081000e+04   1.0000000e+00   3.0000000e+00   2.8797991e+04   5.0000000e+00
   1.8081000e+04   1.0000000e+00   3.0000000e+00   3.0511509e+04   3.0000000e+00
   1.8081000e+04   1.0000000e+00   3.0000000e+00   3.0564510e+04   5.0000000e+00
   1.8081000e+04   1.0000000e+00   3.0000000e+00   3.1691417e+04   3.0000000e+00
   1.8081000e+04   1.0000000e+00   3.0000000e+00   3.1698852e+04   4.0000000e+00
   1.8081000e+04   1.0000000e+00   3.0000000e+00   3.1700101e+04   4.0000000e+00
   1.8081000e+04   1.0000000e+00   3.0000000e+00   3.1700434e+04   4.0000000e+00
   1.8081000e+04   1.0000000e+00   3.0000000e+00   3.1700749e+04   4.0000000e+00
   1.8081000e+04   1.0000000e+00   3.0000000e+00   3.1701377e+04   4.0000000e+00
   1.8081000e+04   1.0000000e+00   3.0000000e+00   3.1702255e+04   4.0000000e+00
   1.8081000e+04   1.0000000e+00   3.0000000e+00   3.1702831e+04   4.0000000e+00
   1.8081000e+04   1.0000000e+00   3.0000000e+00   3.1703423e+04   4.0000000e+00
   1.8081000e+04   1.0000000e+00   3.0000000e+00   3.1703742e+04   4.0000000e+00
   1.8081000e+04   1.0000000e+00   3.0000000e+00   3.1704218e+04   4.0000000e+00
   1.8081000e+04   1.0000000e+00   3.0000000e+00   3.1705046e+04   4.0000000e+00
   1.8081000e+04   1.0000000e+00   3.0000000e+00   3.1705356e+04   4.0000000e+00
   1.8081000e+04   1.0000000e+00   3.0000000e+00   3.1706464e+04   4.0000000e+00
   1.8081000e+04   1.0000000e+00   3.0000000e+00   3.1707216e+04   4.0000000e+00
   1.8081000e+04   1.0000000e+00   3.0000000e+00   3.1707618e+04   4.0000000e+00
   1.8081000e+04   1.0000000e+00   3.0000000e+00   3.1708371e+04   4.0000000e+00
   1.8081000e+04   1.0000000e+00   3.0000000e+00   3.1708512e+04   4.0000000e+00
   1.8081000e+04   1.0000000e+00   3.0000000e+00   3.1708871e+04   4.0000000e+00
   1.8081000e+04   1.0000000e+00   3.0000000e+00   3.1709287e+04   4.0000000e+00
   1.8081000e+04   1.0000000e+00   3.0000000e+00   3.1709568e+04   4.0000000e+00
   1.8081000e+04   1.0000000e+00   3.0000000e+00   3.1710189e+04   4.0000000e+00
   1.8081000e+04   1.0000000e+00   3.0000000e+00   3.1710649e+04   4.0000000e+00
   1.8081000e+04   1.0000000e+00   3.0000000e+00   3.1711581e+04   4.0000000e+00
   1.8081000e+04   1.0000000e+00   3.0000000e+00   3.1711968e+04   4.0000000e+00
   1.8081000e+04   1.0000000e+00   3.0000000e+00   3.1713073e+04   4.0000000e+00
   1.8081000e+04   1.0000000e+00   3.0000000e+00   3.1713586e+04   4.0000000e+00
   1.8081000e+04   1.0000000e+00   3.0000000e+00   3.1715481e+04   4.0000000e+00
   1.8081000e+04   1.0000000e+00   3.0000000e+00   3.1717074e+04   4.0000000e+00
   1.8081000e+04   1.0000000e+00   3.0000000e+00   3.1743418e+04   5.0000000e+00
   1.8081000e+04   1.0000000e+00   3.0000000e+00   3.2335723e+04   3.0000000e+00
   1.8081000e+04   1.0000000e+00   3.0000000e+00   3.2392724e+04   5.0000000e+00
   1.8081000e+04   1.0000000e+00   3.0000000e+00   3.2612463e+04   3.0000000e+00
   1.8081000e+04   1.0000000e+00   3.0000000e+00   3.2668464e+04   5.0000000e+00
   1.8081000e+04   1.0000000e+00   3.0000000e+00   3.3281494e+04   3.0000000e+00
   1.8081000e+04   1.0000000e+00   3.0000000e+00   3.3266904e+04   4.0000000e+00
   1.8081000e+04   1.0000000e+00   3.0000000e+00   3.3271201e+04   4.0000000e+00
   1.8081000e+04   1.0000000e+00   3.0000000e+00   3.3272458e+04   4.0000000e+00
   1.8081000e+04   1.0000000e+00   3.0000000e+00   3.3275074e+04   4.0000000e+00
   1.8081000e+04   1.0000000e+00   3.0000000e+00   3.3275510e+04   4.0000000e+00
   1.8081000e+04   1.0000000e+00   3.0000000e+00   3.3286370e+04   4.0000000e+00
   1.8081000e+04   1.0000000e+00   3.0000000e+00   3.3287127e+04   4.0000000e+00
   1.8081000e+04   1.0000000e+00   3.0000000e+00   3.3287496e+04   4.0000000e+00
   1.8081000e+04   1.0000000e+00   3.0000000e+00   3.3287718e+04   4.0000000e+00
   1.8081000e+04   1.0000000e+00   3.0000000e+00   3.3288155e+04   4.0000000e+00
   1.8081000e+04   1.0000000e+00   3.0000000e+00   3.3288277e+04   4.0000000e+00
   1.8081000e+04   1.0000000e+00   3.0000000e+00   3.3288851e+04   4.0000000e+00
   1.8081000e+04   1.0000000e+00   3.0000000e+00   3.3289435e+04   4.0000000e+00
   1.8081000e+04   1.0000000e+00   3.0000000e+00   3.3289606e+04   4.0000000e+00
   1.8081000e+04   1.0000000e+00   3.0000000e+00   3.3290114e+04   4.0000000e+00
   1.8081000e+04   1.0000000e+00   3.0000000e+00   3.3290839e+04   4.0000000e+00
   1.8081000e+04   1.0000000e+00   3.0000000e+00   3.3291193e+04   4.0000000e+00
   1.8081000e+04   1.0000000e+00   3.0000000e+00   3.3291977e+04   4.0000000e+00
   1.8081000e+04   1.0000000e+00   3.0000000e+00   3.3292294e+04   4.0000000e+00
   1.8081000e+04   1.0000000e+00   3.0000000e+00   3.3293372e+04   4.0000000e+00
   1.8081000e+04   1.0000000e+00   3.0000000e+00   3.3293752e+04   4.0000000e+00
   1.8081000e+04   1.0000000e+00   3.0000000e+00   3.3294317e+04   4.0000000e+00
   1.8081000e+04   1.0000000e+00   3.0000000e+00   3.3295252e+04   4.0000000e+00
   1.8081000e+04   1.0000000e+00   3.0000000e+00   3.3295602e+04   4.0000000e+00
   1.8081000e+04   1.0000000e+00   3.0000000e+00   3.3296771e+04   4.0000000e+00
   1.8081000e+04   1.0000000e+00   3.0000000e+00   3.3297357e+04   4.0000000e+00
   1.8081000e+04   1.0000000e+00   3.0000000e+00   3.3297774e+04   4.0000000e+00
   1.8081000e+04   1.0000000e+00   3.0000000e+00   3.3299075e+04   4.0000000e+00
   1.8081000e+04   1.0000000e+00   3.0000000e+00   3.3340495e+04   5.0000000e+00
   1.8081000e+04   1.0000000e+00   3.0000000e+00   3.3568972e+04   3.0000000e+00
   1.8081000e+04   1.0000000e+00   3.0000000e+00   3.3617973e+04   5.0000000e+00
   1.8081000e+04   1.0000000e+00   3.0000000e+00   3.3912861e+04   3.0000000e+00
   1.8081000e+04   1.0000000e+00   3.0000000e+00   3.3965862e+04   5.0000000e+00
   1.8081000e+04   1.0000000e+00   3.0000000e+00   3.4859881e+04   3.0000000e+00
   1.8081000e+04   1.0000000e+00   3.0000000e+00   3.4882267e+04   4.0000000e+00
   1.8081000e+04   1.0000000e+00   3.0000000e+00   3.4883393e+04   4.0000000e+00
   1.8081000e+04   1.0000000e+00   3.0000000e+00   3.4883743e+04   4.0000000e+00
   1.8081000e+04   1.0000000e+00   3.0000000e+00   3.4883972e+04   4.0000000e+00
   1.8081000e+04   1.0000000e+00   3.0000000e+00   3.4884062e+04   4.0000000e+00
   1.8081000e+04   1.0000000e+00   3.0000000e+00   3.4884352e+04   4.0000000e+00
   1.8081000e+04   1.0000000e+00   3.0000000e+00   3.4884821e+04   4.0000000e+00
   1.8081000e+04   1.0000000e+00   3.0000000e+00   3.4885163e+04   4.0000000e+00
   1.8081000e+04   1.0000000e+00   3.0000000e+00   3.4885389e+04   4.0000000e+00
   1.8081000e+04   1.0000000e+00   3.0000000e+00   3.4885742e+04   4.0000000e+00
   1.8081000e+04   1.0000000e+00   3.0000000e+00   3.4886180e+04   4.0000000e+00
   1.8081000e+04   1.0000000e+00   3.0000000e+00   3.4886810e+04   4.0000000e+00
   1.8081000e+04   1.0000000e+00   3.0000000e+00   3.4887230e+04   4.0000000e+00
   1.8081000e+04   1.0000000e+00   3.0000000e+00   3.4887604e+04   4.0000000e+00
   1.8081000e+04   1.0000000e+00   3.0000000e+00   3.4888026e+04   4.0000000e+00
   1.8081000e+04   1.0000000e+00   3.0000000e+00   3.4888634e+04   4.0000000e+00
   1.8081000e+04   1.0000000e+00   3.0000000e+00   3.4889557e+04   4.0000000e+00
   1.8081000e+04   1.0000000e+00   3.0000000e+00   3.4890782e+04   4.0000000e+00
   1.8081000e+04   1.0000000e+00   3.0000000e+00   3.4891250e+04   4.0000000e+00
   1.8081000e+04   1.0000000e+00   3.0000000e+00   3.4891467e+04   4.0000000e+00
   1.8081000e+04   1.0000000e+00   3.0000000e+00   3.4892621e+04   4.0000000e+00
   1.8081000e+04   1.0000000e+00   3.0000000e+00   3.4893024e+04   4.0000000e+00
   1.8081000e+04   1.0000000e+00   3.0000000e+00   3.4894014e+04   4.0000000e+00
   1.8081000e+04   1.0000000e+00   3.0000000e+00   3.4895778e+04   4.0000000e+00
   1.8081000e+04   1.0000000e+00   3.0000000e+00   3.4897631e+04   4.0000000e+00
   1.8081000e+04   1.0000000e+00   3.0000000e+00   3.4902088e+04   4.0000000e+00
   1.8081000e+04   1.0000000e+00   3.0000000e+00   3.4908882e+04   5.0000000e+00
   1.8081000e+04   1.0000000e+00   3.0000000e+00   3.6717422e+04   3.0000000e+00
   1.8081000e+04   1.0000000e+00   3.0000000e+00   3.6716497e+04   4.0000000e+00
   1.8081000e+04   1.0000000e+00   3.0000000e+00   3.6720539e+04   4.0000000e+00
   1.8081000e+04   1.0000000e+00   3.0000000e+00   3.6721330e+04   4.0000000e+00
   1.8081000e+04   1.0000000e+00   3.0000000e+00   3.6722152e+04   4.0000000e+00
   1.8081000e+04   1.0000000e+00   3.0000000e+00   3.6722944e+04   4.0000000e+00
   1.8081000e+04   1.0000000e+00   3.0000000e+00   3.6723328e+04   4.0000000e+00
   1.8081000e+04   1.0000000e+00   3.0000000e+00   3.6723884e+04   4.0000000e+00
   1.8081000e+04   1.0000000e+00   3.0000000e+00   3.6724309e+04   4.0000000e+00
   1.8081000e+04   1.0000000e+00   3.0000000e+00   3.6724798e+04   4.0000000e+00
   1.8081000e+04   1.0000000e+00   3.0000000e+00   3.6725706e+04   4.0000000e+00
   1.8081000e+04   1.0000000e+00   3.0000000e+00   3.6726375e+04   4.0000000e+00
   1.8081000e+04   1.0000000e+00   3.0000000e+00   3.6726855e+04   4.0000000e+00
   1.8081000e+04   1.0000000e+00   3.0000000e+00   3.6727368e+04   4.0000000e+00
   1.8081000e+04   1.0000000e+00   3.0000000e+00   3.6728303e+04   4.0000000e+00
   1.8081000e+04   1.0000000e+00   3.0000000e+00   3.6729210e+04   4.0000000e+00
   1.8081000e+04   1.0000000e+00   3.0000000e+00   3.6729660e+04   4.0000000e+00
   1.8081000e+04   1.0000000e+00   3.0000000e+00   3.6730534e+04   4.0000000e+00
   1.8081000e+04   1.0000000e+00   3.0000000e+00   3.6731461e+04   4.0000000e+00
   1.8081000e+04   1.0000000e+00   3.0000000e+00   3.6751950e+04   4.0000000e+00
   1.8081000e+04   1.0000000e+00   3.0000000e+00   3.6752847e+04   4.0000000e+00
   1.8081000e+04   1.0000000e+00   3.0000000e+00   3.6753217e+04   4.0000000e+00
   1.8081000e+04   1.0000000e+00   3.0000000e+00   3.6753579e+04   4.0000000e+00
   1.8081000e+04   1.0000000e+00   3.0000000e+00   3.6753987e+04   4.0000000e+00
   1.8081000e+04   1.0000000e+00   3.0000000e+00   3.6754382e+04   4.0000000e+00
   1.8081000e+04   1.0000000e+00   3.0000000e+00   3.6755302e+04   4.0000000e+00
   1.8081000e+04   1.0000000e+00   3.0000000e+00   3.6756002e+04   4.0000000e+00
   1.8081000e+04   1.0000000e+00   3.0000000e+00   3.6756462e+04   4.0000000e+00
   1.8081000e+04   1.0000000e+00   3.0000000e+00   3.6756837e+04   4.0000000e+00
   1.8081000e+04   1.0000000e+00   3.0000000e+00   3.6757159e+04   4.0000000e+00
   1.8081000e+04   1.0000000e+00   3.0000000e+00   3.6757603e+04   4.0000000e+00
   1.8081000e+04   1.0000000e+00   3.0000000e+00   3.6757905e+04   4.0000000e+00
   1.8081000e+04   1.0000000e+00   3.0000000e+00   3.6759666e+04   4.0000000e+00
   1.8081000e+04   1.0000000e+00   3.0000000e+00   3.6760543e+04   4.0000000e+00
   1.8081000e+04   1.0000000e+00   3.0000000e+00   3.6760908e+04   4.0000000e+00
   1.8081000e+04   1.0000000e+00   3.0000000e+00   3.6761337e+04   4.0000000e+00
   1.8081000e+04   1.0000000e+00   3.0000000e+00   3.6765408e+04   4.0000000e+00
   1.8081000e+04   1.0000000e+00   3.0000000e+00   3.6765987e+04   4.0000000e+00
   1.8081000e+04   1.0000000e+00   3.0000000e+00   3.6767558e+04   4.0000000e+00
   1.8081000e+04   1.0000000e+00   3.0000000e+00   3.6767836e+04   4.0000000e+00
   1.8081000e+04   1.0000000e+00   3.0000000e+00   3.6776423e+04   5.0000000e+00
   1.8081000e+04   1.0000000e+00   3.0000000e+00   3.8852556e+04   3.0000000e+00
   1.8081000e+04   1.0000000e+00   3.0000000e+00   3.8859130e+04   4.0000000e+00
   1.8081000e+04   1.0000000e+00   3.0000000e+00   3.8860348e+04   4.0000000e+00
   1.8081000e+04   1.0000000e+00   3.0000000e+00   3.8860716e+04   4.0000000e+00
   1.8081000e+04   1.0000000e+00   3.0000000e+00   3.8860992e+04   4.0000000e+00
   1.8081000e+04   1.0000000e+00   3.0000000e+00   3.8861395e+04   4.0000000e+00
   1.8081000e+04   1.0000000e+00   3.0000000e+00   3.8861739e+04   4.0000000e+00
   1.8081000e+04   1.0000000e+00   3.0000000e+00   3.8862119e+04   4.0000000e+00
   1.8081000e+04   1.0000000e+00   3.0000000e+00   3.8862530e+04   4.0000000e+00
   1.8081000e+04   1.0000000e+00   3.0000000e+00   3.8862913e+04   4.0000000e+00
   1.8081000e+04   1.0000000e+00   3.0000000e+00   3.8863438e+04   4.0000000e+00
   1.8081000e+04   1.0000000e+00   3.0000000e+00   3.8864020e+04   4.0000000e+00
   1.8081000e+04   1.0000000e+00   3.0000000e+00   3.8864063e+04   4.0000000e+00
   1.8081000e+04   1.0000000e+00   3.0000000e+00   3.8864405e+04   4.0000000e+00
   1.8081000e+04   1.0000000e+00   3.0000000e+00   3.8865911e+04   4.0000000e+00
   1.8081000e+04   1.0000000e+00   3.0000000e+00   3.8904557e+04   5.0000000e+00
   1.8081000e+04   1.0000000e+00   3.0000000e+00   4.2939988e+04   3.0000000e+00
   1.8081000e+04   1.0000000e+00   3.0000000e+00   4.2994301e+04   4.0000000e+00
   1.8081000e+04   1.0000000e+00   3.0000000e+00   4.2995382e+04   4.0000000e+00
   1.8081000e+04   1.0000000e+00   3.0000000e+00   4.2996490e+04   4.0000000e+00
   1.8081000e+04   1.0000000e+00   3.0000000e+00   4.2996808e+04   4.0000000e+00
   1.8081000e+04   1.0000000e+00   3.0000000e+00   4.2997084e+04   4.0000000e+00
   1.8081000e+04   1.0000000e+00   3.0000000e+00   4.2997465e+04   4.0000000e+00
   1.8081000e+04   1.0000000e+00   3.0000000e+00   4.2997697e+04   4.0000000e+00
   1.8081000e+04   1.0000000e+00   3.0000000e+00   4.2998165e+04   4.0000000e+00
   1.8081000e+04   1.0000000e+00   3.0000000e+00   4.2998530e+04   4.0000000e+00
   1.8081000e+04   1.0000000e+00   3.0000000e+00   4.2999439e+04   4.0000000e+00
   1.8081000e+04   1.0000000e+00   3.0000000e+00   4.2999812e+04   4.0000000e+00
   1.8081000e+04   1.0000000e+00   3.0000000e+00   4.3001956e+04   4.0000000e+00
   1.8081000e+04   1.0000000e+00   3.0000000e+00   4.3001989e+04   5.0000000e+00
   1.8081000e+04   1.0000000e+00   3.0000000e+00   4.3707869e+04   3.0000000e+00
   1.8081000e+04   1.0000000e+00   3.0000000e+00   4.3722524e+04   4.0000000e+00
   1.8081000e+04   1.0000000e+00   3.0000000e+00   4.3724192e+04   4.0000000e+00
   1.8081000e+04   1.0000000e+00   3.0000000e+00   4.3725028e+04   4.0000000e+00
   1.8081000e+04   1.0000000e+00   3.0000000e+00   4.3725656e+04   4.0000000e+00
   1.8081000e+04   1.0000000e+00   3.0000000e+00   4.3725943e+04   4.0000000e+00
   1.8081000e+04   1.0000000e+00   3.0000000e+00   4.3726233e+04   4.0000000e+00
   1.8081000e+04   1.0000000e+00   3.0000000e+00   4.3727409e+04   4.0000000e+00
   1.8081000e+04   1.0000000e+00   3.0000000e+00   4.3727789e+04   4.0000000e+00
   1.8081000e+04   1.0000000e+00   3.0000000e+00   4.3728346e+04   4.0000000e+00
   1.8081000e+04   1.0000000e+00   3.0000000e+00   4.3728949e+04   4.0000000e+00
   1.8081000e+04   1.0000000e+00   3.0000000e+00   4.3729486e+04   4.0000000e+00
   1.8081000e+04   1.0000000e+00   3.0000000e+00   4.3730088e+04   4.0000000e+00
   1.8081000e+04   1.0000000e+00   3.0000000e+00   4.3730989e+04   4.0000000e+00
   1.8081000e+04   1.0000000e+00   3.0000000e+00   4.3731766e+04   4.0000000e+00
   1.8081000e+04   1.0000000e+00   3.0000000e+00   4.3732895e+04   4.0000000e+00
   1.8081000e+04   1.0000000e+00   3.0000000e+00   4.3733203e+04   4.0000000e+00
   1.8081000e+04   1.0000000e+00   3.0000000e+00   4.3733962e+04   4.0000000e+00
   1.8081000e+04   1.0000000e+00   3.0000000e+00   4.3734425e+04   4.0000000e+00
   1.8081000e+04   1.0000000e+00   3.0000000e+00   4.3734962e+04   4.0000000e+00
   1.8081000e+04   1.0000000e+00   3.0000000e+00   4.3738175e+04   4.0000000e+00
   1.8081000e+04   1.0000000e+00   3.0000000e+00   4.3770870e+04   5.0000000e+00
   1.8081000e+04   1.0000000e+00   3.0000000e+00   4.4003735e+04   3.0000000e+00
   1.8081000e+04   1.0000000e+00   3.0000000e+00   4.4044748e+04   4.0000000e+00
   1.8081000e+04   1.0000000e+00   3.0000000e+00   4.4045454e+04   4.0000000e+00
   1.8081000e+04   1.0000000e+00   3.0000000e+00   4.4045957e+04   4.0000000e+00
   1.8081000e+04   1.0000000e+00   3.0000000e+00   4.4046262e+04   4.0000000e+00
   1.8081000e+04   1.0000000e+00   3.0000000e+00   4.4047020e+04   4.0000000e+00
   1.8081000e+04   1.0000000e+00   3.0000000e+00   4.4047425e+04   4.0000000e+00
   1.8081000e+04   1.0000000e+00   3.0000000e+00   4.4047685e+04   4.0000000e+00
   1.8081000e+04   1.0000000e+00   3.0000000e+00   4.4048314e+04   4.0000000e+00
   1.8081000e+04   1.0000000e+00   3.0000000e+00   4.4049257e+04   4.0000000e+00
   1.8081000e+04   1.0000000e+00   3.0000000e+00   4.4049794e+04   4.0000000e+00
   1.8081000e+04   1.0000000e+00   3.0000000e+00   4.4051111e+04   4.0000000e+00
   1.8081000e+04   1.0000000e+00   3.0000000e+00   4.4052678e+04   4.0000000e+00
   1.8081000e+04   1.0000000e+00   3.0000000e+00   4.4054736e+04   5.0000000e+00
   1.8081000e+04   1.0000000e+00   3.0000000e+00   4.4755364e+04   3.0000000e+00
   1.8081000e+04   1.0000000e+00   3.0000000e+00   4.4815365e+04   5.0000000e+00
   1.8081000e+04   1.0000000e+00   3.0000000e+00   4.6734490e+04   3.0000000e+00
   1.8081000e+04   1.0000000e+00   3.0000000e+00   4.6795491e+04   5.0000000e+00
   1.8081000e+04   1.0000000e+00   3.0000000e+00   4.7592280e+04   3.0000000e+00
   1.8081000e+04   1.0000000e+00   3.0000000e+00   4.7629880e+04   4.0000000e+00
   1.8081000e+04   1.0000000e+00   3.0000000e+00   4.7630747e+04   4.0000000e+00
   1.8081000e+04   1.0000000e+00   3.0000000e+00   4.7631502e+04   4.0000000e+00
   1.8081000e+04   1.0000000e+00   3.0000000e+00   4.7631782e+04   4.0000000e+00
   1.8081000e+04   1.0000000e+00   3.0000000e+00   4.7632195e+04   4.0000000e+00
   1.8081000e+04   1.0000000e+00   3.0000000e+00   4.7632476e+04   4.0000000e+00
   1.8081000e+04   1.0000000e+00   3.0000000e+00   4.7632770e+04   4.0000000e+00
   1.8081000e+04   1.0000000e+00   3.0000000e+00   4.7632814e+04   4.0000000e+00
   1.8081000e+04   1.0000000e+00   3.0000000e+00   4.7633333e+04   4.0000000e+00
   1.8081000e+04   1.0000000e+00   3.0000000e+00   4.7633770e+04   4.0000000e+00
   1.8081000e+04   1.0000000e+00   3.0000000e+00   4.7634143e+04   4.0000000e+00
   1.8081000e+04   1.0000000e+00   3.0000000e+00   4.7634576e+04   4.0000000e+00
   1.8081000e+04   1.0000000e+00   3.0000000e+00   4.7634981e+04   4.0000000e+00
   1.8081000e+04   1.0000000e+00   3.0000000e+00   4.7635414e+04   4.0000000e+00
   1.8081000e+04   1.0000000e+00   3.0000000e+00   4.7636040e+04   4.0000000e+00
   1.8081000e+04   1.0000000e+00   3.0000000e+00   4.7636454e+04   4.0000000e+00
   1.8081000e+04   1.0000000e+00   3.0000000e+00   4.7636712e+04   4.0000000e+00
   1.8081000e+04   1.0000000e+00   3.0000000e+00   4.7637068e+04   4.0000000e+00
   1.8081000e+04   1.0000000e+00   3.0000000e+00   4.7637899e+04   4.0000000e+00
   1.8081000e+04   1.0000000e+00   3.0000000e+00   4.7638184e+04   4.0000000e+00
   1.8081000e+04   1.0000000e+00   3.0000000e+00   4.7638494e+04   4.0000000e+00
   1.8081000e+04   1.0000000e+00   3.0000000e+00   4.7639772e+04   4.0000000e+00
   1.8081000e+04   1.0000000e+00   3.0000000e+00   4.7640104e+04   4.0000000e+00
   1.8081000e+04   1.0000000e+00   3.0000000e+00   4.7641495e+04   4.0000000e+00
   1.8081000e+04   1.0000000e+00   3.0000000e+00   4.7642006e+04   4.0000000e+00
   1.8081000e+04   1.0000000e+00   3.0000000e+00   4.7643281e+04   5.0000000e+00
   1.8081000e+04   1.0000000e+00   3.0000000e+00   4.9007222e+04   3.0000000e+00
   1.8081000e+04   1.0000000e+00   3.0000000e+00   4.9062223e+04   5.0000000e+00
   1.8081000e+04   1.0000000e+00   3.0000000e+00   5.0701847e+04   3.0000000e+00
   1.8081000e+04   1.0000000e+00   3.0000000e+00   5.0709153e+04   4.0000000e+00
   1.8081000e+04   1.0000000e+00   3.0000000e+00   5.0709494e+04   4.0000000e+00
   1.8081000e+04   1.0000000e+00   3.0000000e+00   5.0710331e+04   4.0000000e+00
   1.8081000e+04   1.0000000e+00   3.0000000e+00   5.0711518e+04   4.0000000e+00
   1.8081000e+04   1.0000000e+00   3.0000000e+00   5.0712165e+04   4.0000000e+00
   1.8081000e+04   1.0000000e+00   3.0000000e+00   5.0712537e+04   4.0000000e+00
   1.8081000e+04   1.0000000e+00   3.0000000e+00   5.0713203e+04   4.0000000e+00
   1.8081000e+04   1.0000000e+00   3.0000000e+00   5.0714168e+04   4.0000000e+00
   1.8081000e+04   1.0000000e+00   3.0000000e+00   5.0714973e+04   4.0000000e+00
   1.8081000e+04   1.0000000e+00   3.0000000e+00   5.0715291e+04   4.0000000e+00
   1.8081000e+04   1.0000000e+00   3.0000000e+00   5.0716081e+04   4.0000000e+00
   1.8081000e+04   1.0000000e+00   3.0000000e+00   5.0717037e+04   4.0000000e+00
   1.8081000e+04   1.0000000e+00   3.0000000e+00   5.0717987e+04   4.0000000e+00
   1.8081000e+04   1.0000000e+00   3.0000000e+00   5.0718811e+04   4.0000000e+00
   1.8081000e+04   1.0000000e+00   3.0000000e+00   5.0719140e+04   4.0000000e+00
   1.8081000e+04   1.0000000e+00   3.0000000e+00   5.0720003e+04   4.0000000e+00
   1.8081000e+04   1.0000000e+00   3.0000000e+00   5.0720379e+04   4.0000000e+00
   1.8081000e+04   1.0000000e+00   3.0000000e+00   5.0721258e+04   4.0000000e+00
   1.8081000e+04   1.0000000e+00   3.0000000e+00   5.0722262e+04   4.0000000e+00
   1.8081000e+04   1.0000000e+00   3.0000000e+00   5.0722746e+04   4.0000000e+00
   1.8081000e+04   1.0000000e+00   3.0000000e+00   5.0723468e+04   4.0000000e+00
   1.8081000e+04   1.0000000e+00   3.0000000e+00   5.0724544e+04   4.0000000e+00
   1.8081000e+04   1.0000000e+00   3.0000000e+00   5.0724994e+04   4.0000000e+00
   1.8081000e+04   1.0000000e+00   3.0000000e+00   5.0753620e+04   4.0000000e+00
   1.8081000e+04   1.0000000e+00   3.0000000e+00   5.0754848e+04   5.0000000e+00
   1.8081000e+04   1.0000000e+00   3.0000000e+00   5.1102149e+04   3.0000000e+00
   1.8081000e+04   1.0000000e+00   3.0000000e+00   5.1043978e+04   4.0000000e+00
   1.8081000e+04   1.0000000e+00   3.0000000e+00   5.1044207e+04   4.0000000e+00
   1.8081000e+04   1.0000000e+00   3.0000000e+00   5.1045197e+04   4.0000000e+00
   1.8081000e+04   1.0000000e+00   3.0000000e+00   5.1047307e+04   4.0000000e+00
   1.8081000e+04   1.0000000e+00   3.0000000e+00   5.1111755e+04   4.0000000e+00
   1.8081000e+04   1.0000000e+00   3.0000000e+00   5.1112524e+04   4.0000000e+00
   1.8081000e+04   1.0000000e+00   3.0000000e+00   5.1112875e+04   4.0000000e+00
   1.8081000e+04   1.0000000e+00   3.0000000e+00   5.1113219e+04   4.0000000e+00
   1.8081000e+04   1.0000000e+00   3.0000000e+00   5.1113836e+04   4.0000000e+00
   1.8081000e+04   1.0000000e+00   3.0000000e+00   5.1114406e+04   4.0000000e+00
   1.8081000e+04   1.0000000e+00   3.0000000e+00   5.1114767e+04   4.0000000e+00
   1.8081000e+04   1.0000000e+00   3.0000000e+00   5.1114942e+04   4.0000000e+00
   1.8081000e+04   1.0000000e+00   3.0000000e+00   5.1115443e+04   4.0000000e+00
   1.8081000e+04   1.0000000e+00   3.0000000e+00   5.1116013e+04   4.0000000e+00
   1.8081000e+04   1.0000000e+00   3.0000000e+00   5.1116635e+04   4.0000000e+00
   1.8081000e+04   1.0000000e+00   3.0000000e+00   5.1117442e+04   4.0000000e+00
   1.8081000e+04   1.0000000e+00   3.0000000e+00   5.1117877e+04   4.0000000e+00
   1.8081000e+04   1.0000000e+00   3.0000000e+00   5.1118645e+04   4.0000000e+00
   1.8081000e+04   1.0000000e+00   3.0000000e+00   5.1118996e+04   4.0000000e+00
   1.8081000e+04   1.0000000e+00   3.0000000e+00   5.1120711e+04   4.0000000e+00
   1.8081000e+04   1.0000000e+00   3.0000000e+00   5.1121070e+04   4.0000000e+00
   1.8081000e+04   1.0000000e+00   3.0000000e+00   5.1121963e+04   4.0000000e+00
   1.8081000e+04   1.0000000e+00   3.0000000e+00   5.1122390e+04   4.0000000e+00
   1.8081000e+04   1.0000000e+00   3.0000000e+00   5.1123028e+04   4.0000000e+00
   1.8081000e+04   1.0000000e+00   3.0000000e+00   5.1123495e+04   4.0000000e+00
   1.8081000e+04   1.0000000e+00   3.0000000e+00   5.1124052e+04   4.0000000e+00
   1.8081000e+04   1.0000000e+00   3.0000000e+00   5.1125181e+04   4.0000000e+00
   1.8081000e+04   1.0000000e+00   3.0000000e+00   5.1125606e+04   4.0000000e+00
   1.8081000e+04   1.0000000e+00   3.0000000e+00   5.1126031e+04   4.0000000e+00
   1.8081000e+04   1.0000000e+00   3.0000000e+00   5.1126770e+04   4.0000000e+00
   1.8081000e+04   1.0000000e+00   3.0000000e+00   5.1127715e+04   4.0000000e+00
   1.8081000e+04   1.0000000e+00   3.0000000e+00   5.1128592e+04   4.0000000e+00
   1.8081000e+04   1.0000000e+00   3.0000000e+00   5.1129109e+04   4.0000000e+00
   1.8081000e+04   1.0000000e+00   3.0000000e+00   5.1130251e+04   4.0000000e+00
   1.8081000e+04   1.0000000e+00   3.0000000e+00   5.1130682e+04   4.0000000e+00
   1.8081000e+04   1.0000000e+00   3.0000000e+00   5.1132548e+04   4.0000000e+00
   1.8081000e+04   1.0000000e+00   3.0000000e+00   5.1134750e+04   4.0000000e+00
   1.8081000e+04   1.0000000e+00   3.0000000e+00   5.1135273e+04   4.0000000e+00
   1.8081000e+04   1.0000000e+00   3.0000000e+00   5.1136407e+04   4.0000000e+00
   1.8081000e+04   1.0000000e+00   3.0000000e+00   5.1141928e+04   4.0000000e+00
   1.8081000e+04   1.0000000e+00   3.0000000e+00   5.1148081e+04   4.0000000e+00
   1.8081000e+04   1.0000000e+00   3.0000000e+00   5.1163417e+04   4.0000000e+00
   1.8081000e+04   1.0000000e+00   3.0000000e+00   5.1165150e+04   5.0000000e+00
   1.8081000e+04   1.0000000e+00   3.0000000e+00   5.1801479e+04   3.0000000e+00
   1.8081000e+04   1.0000000e+00   3.0000000e+00   5.1850480e+04   5.0000000e+00
   1.8081000e+04   1.0000000e+00   3.0000000e+00   5.8436848e+04   3.0000000e+00
   1.8081000e+04   1.0000000e+00   3.0000000e+00   5.8398923e+04   4.0000000e+00
   1.8081000e+04   1.0000000e+00   3.0000000e+00   5.8402404e+04   4.0000000e+00
   1.8081000e+04   1.0000000e+00   3.0000000e+00   5.8442956e+04   4.0000000e+00
   1.8081000e+04   1.0000000e+00   3.0000000e+00   5.8443667e+04   4.0000000e+00
   1.8081000e+04   1.0000000e+00   3.0000000e+00   5.8444753e+04   4.0000000e+00
   1.8081000e+04   1.0000000e+00   3.0000000e+00   5.8445239e+04   4.0000000e+00
   1.8081000e+04   1.0000000e+00   3.0000000e+00   5.8445516e+04   4.0000000e+00
   1.8081000e+04   1.0000000e+00   3.0000000e+00   5.8445997e+04   4.0000000e+00
   1.8081000e+04   1.0000000e+00   3.0000000e+00   5.8446617e+04   4.0000000e+00
   1.8081000e+04   1.0000000e+00   3.0000000e+00   5.8447382e+04   4.0000000e+00
   1.8081000e+04   1.0000000e+00   3.0000000e+00   5.8447889e+04   4.0000000e+00
   1.8081000e+04   1.0000000e+00   3.0000000e+00   5.8448599e+04   4.0000000e+00
   1.8081000e+04   1.0000000e+00   3.0000000e+00   5.8449277e+04   4.0000000e+00
   1.8081000e+04   1.0000000e+00   3.0000000e+00   5.8449691e+04   4.0000000e+00
   1.8081000e+04   1.0000000e+00   3.0000000e+00   5.8450183e+04   4.0000000e+00
   1.8081000e+04   1.0000000e+00   3.0000000e+00   5.8450833e+04   4.0000000e+00
   1.8081000e+04   1.0000000e+00   3.0000000e+00   5.8451289e+04   4.0000000e+00
   1.8081000e+04   1.0000000e+00   3.0000000e+00   5.8452142e+04   4.0000000e+00
   1.8081000e+04   1.0000000e+00   3.0000000e+00   5.8452996e+04   4.0000000e+00
   1.8081000e+04   1.0000000e+00   3.0000000e+00   5.8453526e+04   4.0000000e+00
   1.8081000e+04   1.0000000e+00   3.0000000e+00   5.8454414e+04   4.0000000e+00
   1.8081000e+04   1.0000000e+00   3.0000000e+00   5.8455159e+04   4.0000000e+00
   1.8081000e+04   1.0000000e+00   3.0000000e+00   5.8455608e+04   4.0000000e+00
   1.8081000e+04   1.0000000e+00   3.0000000e+00   5.8456218e+04   4.0000000e+00
   1.8081000e+04   1.0000000e+00   3.0000000e+00   5.8456907e+04   4.0000000e+00
   1.8081000e+04   1.0000000e+00   3.0000000e+00   5.8458055e+04   4.0000000e+00
   1.8081000e+04   1.0000000e+00   3.0000000e+00   5.8463707e+04   4.0000000e+00
   1.8081000e+04   1.0000000e+00   3.0000000e+00   5.8486849e+04   5.0000000e+00
   1.8081000e+04   1.0000000e+00   3.0000000e+00             Inf   6.0000000e+00
   1.8081000e+04   2.0000000e+00   1.0000000e+00   1.8249094e+04   1.0000000e+00
   1.8081000e+04   2.0000000e+00   1.0000000e+00   1.8199219e+04   4.0000000e+00
   1.8081000e+04   2.0000000e+00   1.0000000e+00   1.8204435e+04   4.0000000e+00
   1.8081000e+04   2.0000000e+00   1.0000000e+00   1.8252172e+04   4.0000000e+00
   1.8081000e+04   2.0000000e+00   1.0000000e+00   1.8252857e+04   4.0000000e+00
   1.8081000e+04   2.0000000e+00   1.0000000e+00   1.8253004e+04   4.0000000e+00
   1.8081000e+04   2.0000000e+00   1.0000000e+00   1.8253263e+04   4.0000000e+00
   1.8081000e+04   2.0000000e+00   1.0000000e+00   1.8253598e+04   4.0000000e+00
   1.8081000e+04   2.0000000e+00   1.0000000e+00   1.8253774e+04   4.0000000e+00
   1.8081000e+04   2.0000000e+00   1.0000000e+00   1.8254358e+04   4.0000000e+00
   1.8081000e+04   2.0000000e+00   1.0000000e+00   1.8254896e+04   4.0000000e+00
   1.8081000e+04   2.0000000e+00   1.0000000e+00   1.8255369e+04   4.0000000e+00
   1.8081000e+04   2.0000000e+00   1.0000000e+00   1.8255817e+04   4.0000000e+00
   1.8081000e+04   2.0000000e+00   1.0000000e+00   1.8256394e+04   4.0000000e+00
   1.8081000e+04   2.0000000e+00   1.0000000e+00   1.8257074e+04   4.0000000e+00
   1.8081000e+04   2.0000000e+00   1.0000000e+00   1.8257378e+04   4.0000000e+00
   1.8081000e+04   2.0000000e+00   1.0000000e+00   1.8257888e+04   4.0000000e+00
   1.8081000e+04   2.0000000e+00   1.0000000e+00   1.8258472e+04   4.0000000e+00
   1.8081000e+04   2.0000000e+00   1.0000000e+00   1.8259385e+04   4.0000000e+00
   1.8081000e+04   2.0000000e+00   1.0000000e+00   1.8259674e+04   4.0000000e+00
   1.8081000e+04   2.0000000e+00   1.0000000e+00   1.8260838e+04   4.0000000e+00
   1.8081000e+04   2.0000000e+00   1.0000000e+00   1.8261727e+04   4.0000000e+00
   1.8081000e+04   2.0000000e+00   1.0000000e+00   1.8261911e+04   4.0000000e+00
   1.8081000e+04   2.0000000e+00   1.0000000e+00   1.8262238e+04   4.0000000e+00
   1.8081000e+04   2.0000000e+00   1.0000000e+00   1.8262692e+04   4.0000000e+00
   1.8081000e+04   2.0000000e+00   1.0000000e+00   1.8265943e+04   4.0000000e+00
   1.8081000e+04   2.0000000e+00   1.0000000e+00   1.8266287e+04   4.0000000e+00
   1.8081000e+04   2.0000000e+00   1.0000000e+00   1.8267004e+04   4.0000000e+00
   1.8081000e+04   2.0000000e+00   1.0000000e+00   1.8267352e+04   4.0000000e+00
   1.8081000e+04   2.0000000e+00   1.0000000e+00   1.8306095e+04   5.0000000e+00
   1.8081000e+04   2.0000000e+00   1.0000000e+00   1.9070392e+04   1.0000000e+00
   1.8081000e+04   2.0000000e+00   1.0000000e+00   1.9079877e+04   4.0000000e+00
   1.8081000e+04   2.0000000e+00   1.0000000e+00   1.9080306e+04   4.0000000e+00
   1.8081000e+04   2.0000000e+00   1.0000000e+00   1.9080620e+04   4.0000000e+00
   1.8081000e+04   2.0000000e+00   1.0000000e+00   1.9080934e+04   4.0000000e+00
   1.8081000e+04   2.0000000e+00   1.0000000e+00   1.9081177e+04   4.0000000e+00
   1.8081000e+04   2.0000000e+00   1.0000000e+00   1.9081679e+04   4.0000000e+00
   1.8081000e+04   2.0000000e+00   1.0000000e+00   1.9081988e+04   4.0000000e+00
   1.8081000e+04   2.0000000e+00   1.0000000e+00   1.9082796e+04   4.0000000e+00
   1.8081000e+04   2.0000000e+00   1.0000000e+00   1.9083193e+04   4.0000000e+00
   1.8081000e+04   2.0000000e+00   1.0000000e+00   1.9083893e+04   4.0000000e+00
   1.8081000e+04   2.0000000e+00   1.0000000e+00   1.9084975e+04   4.0000000e+00
   1.8081000e+04   2.0000000e+00   1.0000000e+00   1.9085870e+04   4.0000000e+00
   1.8081000e+04   2.0000000e+00   1.0000000e+00   1.9087183e+04   4.0000000e+00
   1.8081000e+04   2.0000000e+00   1.0000000e+00   1.9134393e+04   5.0000000e+00
   1.8081000e+04   2.0000000e+00   1.0000000e+00   1.9347616e+04   1.0000000e+00
   1.8081000e+04   2.0000000e+00   1.0000000e+00   1.9352199e+04   4.0000000e+00
   1.8081000e+04   2.0000000e+00   1.0000000e+00   1.9352557e+04   4.0000000e+00
   1.8081000e+04   2.0000000e+00   1.0000000e+00   1.9352898e+04   4.0000000e+00
   1.8081000e+04   2.0000000e+00   1.0000000e+00   1.9353251e+04   4.0000000e+00
   1.8081000e+04   2.0000000e+00   1.0000000e+00   1.9353632e+04   4.0000000e+00
   1.8081000e+04   2.0000000e+00   1.0000000e+00   1.9353981e+04   4.0000000e+00
   1.8081000e+04   2.0000000e+00   1.0000000e+00   1.9354425e+04   4.0000000e+00
   1.8081000e+04   2.0000000e+00   1.0000000e+00   1.9354838e+04   4.0000000e+00
   1.8081000e+04   2.0000000e+00   1.0000000e+00   1.9355620e+04   4.0000000e+00
   1.8081000e+04   2.0000000e+00   1.0000000e+00   1.9356289e+04   4.0000000e+00
   1.8081000e+04   2.0000000e+00   1.0000000e+00   1.9356686e+04   4.0000000e+00
   1.8081000e+04   2.0000000e+00   1.0000000e+00   1.9357469e+04   4.0000000e+00
   1.8081000e+04   2.0000000e+00   1.0000000e+00   1.9357986e+04   4.0000000e+00
   1.8081000e+04   2.0000000e+00   1.0000000e+00   1.9358396e+04   4.0000000e+00
   1.8081000e+04   2.0000000e+00   1.0000000e+00   1.9359040e+04   4.0000000e+00
   1.8081000e+04   2.0000000e+00   1.0000000e+00   1.9359562e+04   4.0000000e+00
   1.8081000e+04   2.0000000e+00   1.0000000e+00   1.9360026e+04   4.0000000e+00
   1.8081000e+04   2.0000000e+00   1.0000000e+00   1.9361373e+04   4.0000000e+00
   1.8081000e+04   2.0000000e+00   1.0000000e+00   1.9362082e+04   4.0000000e+00
   1.8081000e+04   2.0000000e+00   1.0000000e+00   1.9362267e+04   4.0000000e+00
   1.8081000e+04   2.0000000e+00   1.0000000e+00   1.9362636e+04   4.0000000e+00
   1.8081000e+04   2.0000000e+00   1.0000000e+00   1.9364635e+04   4.0000000e+00
   1.8081000e+04   2.0000000e+00   1.0000000e+00   1.9402617e+04   5.0000000e+00
   1.8081000e+04   2.0000000e+00   1.0000000e+00   1.9519619e+04   1.0000000e+00
   1.8081000e+04   2.0000000e+00   1.0000000e+00   1.9534482e+04   4.0000000e+00
   1.8081000e+04   2.0000000e+00   1.0000000e+00   1.9535152e+04   4.0000000e+00
   1.8081000e+04   2.0000000e+00   1.0000000e+00   1.9535631e+04   4.0000000e+00
   1.8081000e+04   2.0000000e+00   1.0000000e+00   1.9536202e+04   4.0000000e+00
   1.8081000e+04   2.0000000e+00   1.0000000e+00   1.9536586e+04   4.0000000e+00
   1.8081000e+04   2.0000000e+00   1.0000000e+00   1.9536655e+04   4.0000000e+00
   1.8081000e+04   2.0000000e+00   1.0000000e+00   1.9537008e+04   4.0000000e+00
   1.8081000e+04   2.0000000e+00   1.0000000e+00   1.9537357e+04   4.0000000e+00
   1.8081000e+04   2.0000000e+00   1.0000000e+00   1.9537945e+04   4.0000000e+00
   1.8081000e+04   2.0000000e+00   1.0000000e+00   1.9539825e+04   4.0000000e+00
   1.8081000e+04   2.0000000e+00   1.0000000e+00   1.9567620e+04   5.0000000e+00
   1.8081000e+04   2.0000000e+00   1.0000000e+00   2.0047710e+04   1.0000000e+00
   1.8081000e+04   2.0000000e+00   1.0000000e+00   2.0059571e+04   4.0000000e+00
   1.8081000e+04   2.0000000e+00   1.0000000e+00   2.0060153e+04   4.0000000e+00
   1.8081000e+04   2.0000000e+00   1.0000000e+00   2.0060557e+04   4.0000000e+00
   1.8081000e+04   2.0000000e+00   1.0000000e+00   2.0060868e+04   4.0000000e+00
   1.8081000e+04   2.0000000e+00   1.0000000e+00   2.0061257e+04   4.0000000e+00
   1.8081000e+04   2.0000000e+00   1.0000000e+00   2.0061724e+04   4.0000000e+00
   1.8081000e+04   2.0000000e+00   1.0000000e+00   2.0062049e+04   4.0000000e+00
   1.8081000e+04   2.0000000e+00   1.0000000e+00   2.0062511e+04   4.0000000e+00
   1.8081000e+04   2.0000000e+00   1.0000000e+00   2.0063018e+04   4.0000000e+00
   1.8081000e+04   2.0000000e+00   1.0000000e+00   2.0063430e+04   4.0000000e+00
   1.8081000e+04   2.0000000e+00   1.0000000e+00   2.0063873e+04   4.0000000e+00
   1.8081000e+04   2.0000000e+00   1.0000000e+00   2.0064887e+04   4.0000000e+00
   1.8081000e+04   2.0000000e+00   1.0000000e+00   2.0065030e+04   4.0000000e+00
   1.8081000e+04   2.0000000e+00   1.0000000e+00   2.0067579e+04   4.0000000e+00
   1.8081000e+04   2.0000000e+00   1.0000000e+00   2.0068198e+04   4.0000000e+00
   1.8081000e+04   2.0000000e+00   1.0000000e+00   2.0068687e+04   4.0000000e+00
   1.8081000e+04   2.0000000e+00   1.0000000e+00   2.0068956e+04   4.0000000e+00
   1.8081000e+04   2.0000000e+00   1.0000000e+00   2.0069742e+04   4.0000000e+00
   1.8081000e+04   2.0000000e+00   1.0000000e+00   2.0108711e+04   5.0000000e+00
   1.8081000e+04   2.0000000e+00   1.0000000e+00   2.0353151e+04   1.0000000e+00
   1.8081000e+04   2.0000000e+00   1.0000000e+00   2.0415450e+04   4.0000000e+00
   1.8081000e+04   2.0000000e+00   1.0000000e+00   2.0415962e+04   4.0000000e+00
   1.8081000e+04   2.0000000e+00   1.0000000e+00   2.0416152e+04   5.0000000e+00
   1.8081000e+04   2.0000000e+00   1.0000000e+00   2.0713566e+04   1.0000000e+00
   1.8081000e+04   2.0000000e+00   1.0000000e+00   2.0761567e+04   5.0000000e+00
   1.8081000e+04   2.0000000e+00   1.0000000e+00   2.1777356e+04   1.0000000e+00
   1.8081000e+04   2.0000000e+00   1.0000000e+00   2.1807241e+04   4.0000000e+00
   1.8081000e+04   2.0000000e+00   1.0000000e+00   2.1807669e+04   4.0000000e+00
   1.8081000e+04   2.0000000e+00   1.0000000e+00   2.1808150e+04   4.0000000e+00
   1.8081000e+04   2.0000000e+00   1.0000000e+00   2.1808605e+04   4.0000000e+00
   1.8081000e+04   2.0000000e+00   1.0000000e+00   2.1808706e+04   4.0000000e+00
   1.8081000e+04   2.0000000e+00   1.0000000e+00   2.1809209e+04   4.0000000e+00
   1.8081000e+04   2.0000000e+00   1.0000000e+00   2.1809640e+04   4.0000000e+00
   1.8081000e+04   2.0000000e+00   1.0000000e+00   2.1810026e+04   4.0000000e+00
   1.8081000e+04   2.0000000e+00   1.0000000e+00   2.1810578e+04   4.0000000e+00
   1.8081000e+04   2.0000000e+00   1.0000000e+00   2.1810865e+04   4.0000000e+00
   1.8081000e+04   2.0000000e+00   1.0000000e+00   2.1811461e+04   4.0000000e+00
   1.8081000e+04   2.0000000e+00   1.0000000e+00   2.1811868e+04   4.0000000e+00
   1.8081000e+04   2.0000000e+00   1.0000000e+00   2.1812551e+04   4.0000000e+00
   1.8081000e+04   2.0000000e+00   1.0000000e+00   2.1813438e+04   4.0000000e+00
   1.8081000e+04   2.0000000e+00   1.0000000e+00   2.1814530e+04   4.0000000e+00
   1.8081000e+04   2.0000000e+00   1.0000000e+00   2.1814769e+04   4.0000000e+00
   1.8081000e+04   2.0000000e+00   1.0000000e+00   2.1815199e+04   4.0000000e+00
   1.8081000e+04   2.0000000e+00   1.0000000e+00   2.1815343e+04   4.0000000e+00
   1.8081000e+04   2.0000000e+00   1.0000000e+00   2.1815603e+04   4.0000000e+00
   1.8081000e+04   2.0000000e+00   1.0000000e+00   2.1816015e+04   4.0000000e+00
   1.8081000e+04   2.0000000e+00   1.0000000e+00   2.1816398e+04   4.0000000e+00
   1.8081000e+04   2.0000000e+00   1.0000000e+00   2.1817366e+04   4.0000000e+00
   1.8081000e+04   2.0000000e+00   1.0000000e+00   2.1817686e+04   4.0000000e+00
   1.8081000e+04   2.0000000e+00   1.0000000e+00   2.1834357e+04   5.0000000e+00
   1.8081000e+04   2.0000000e+00   1.0000000e+00   2.3809632e+04   1.0000000e+00
   1.8081000e+04   2.0000000e+00   1.0000000e+00   2.3827896e+04   4.0000000e+00
   1.8081000e+04   2.0000000e+00   1.0000000e+00   2.3828953e+04   4.0000000e+00
   1.8081000e+04   2.0000000e+00   1.0000000e+00   2.3829391e+04   4.0000000e+00
   1.8081000e+04   2.0000000e+00   1.0000000e+00   2.3829731e+04   4.0000000e+00
   1.8081000e+04   2.0000000e+00   1.0000000e+00   2.3830043e+04   4.0000000e+00
   1.8081000e+04   2.0000000e+00   1.0000000e+00   2.3830893e+04   4.0000000e+00
   1.8081000e+04   2.0000000e+00   1.0000000e+00   2.3831348e+04   4.0000000e+00
   1.8081000e+04   2.0000000e+00   1.0000000e+00   2.3832100e+04   4.0000000e+00
   1.8081000e+04   2.0000000e+00   1.0000000e+00   2.3835063e+04   4.0000000e+00
   1.8081000e+04   2.0000000e+00   1.0000000e+00   2.3870633e+04   5.0000000e+00
   1.8081000e+04   2.0000000e+00   1.0000000e+00   2.5170327e+04   1.0000000e+00
   1.8081000e+04   2.0000000e+00   1.0000000e+00   2.5174597e+04   4.0000000e+00
   1.8081000e+04   2.0000000e+00   1.0000000e+00   2.5175013e+04   4.0000000e+00
   1.8081000e+04   2.0000000e+00   1.0000000e+00   2.5175372e+04   4.0000000e+00
   1.8081000e+04   2.0000000e+00   1.0000000e+00   2.5175788e+04   4.0000000e+00
   1.8081000e+04   2.0000000e+00   1.0000000e+00   2.5176333e+04   4.0000000e+00
   1.8081000e+04   2.0000000e+00   1.0000000e+00   2.5176989e+04   4.0000000e+00
   1.8081000e+04   2.0000000e+00   1.0000000e+00   2.5177403e+04   4.0000000e+00
   1.8081000e+04   2.0000000e+00   1.0000000e+00   2.5178003e+04   4.0000000e+00
   1.8081000e+04   2.0000000e+00   1.0000000e+00   2.5178232e+04   4.0000000e+00
   1.8081000e+04   2.0000000e+00   1.0000000e+00   2.5178515e+04   4.0000000e+00
   1.8081000e+04   2.0000000e+00   1.0000000e+00   2.5179152e+04   4.0000000e+00
   1.8081000e+04   2.0000000e+00   1.0000000e+00   2.5179197e+04   4.0000000e+00
   1.8081000e+04   2.0000000e+00   1.0000000e+00   2.5179754e+04   4.0000000e+00
   1.8081000e+04   2.0000000e+00   1.0000000e+00   2.5180266e+04   4.0000000e+00
   1.8081000e+04   2.0000000e+00   1.0000000e+00   2.5180577e+04   4.0000000e+00
   1.8081000e+04   2.0000000e+00   1.0000000e+00   2.5181564e+04   4.0000000e+00
   1.8081000e+04   2.0000000e+00   1.0000000e+00   2.5181903e+04   4.0000000e+00
   1.8081000e+04   2.0000000e+00   1.0000000e+00   2.5182862e+04   4.0000000e+00
   1.8081000e+04   2.0000000e+00   1.0000000e+00   2.5183200e+04   4.0000000e+00
   1.8081000e+04   2.0000000e+00   1.0000000e+00   2.5183381e+04   4.0000000e+00
   1.8081000e+04   2.0000000e+00   1.0000000e+00   2.5184460e+04   4.0000000e+00
   1.8081000e+04   2.0000000e+00   1.0000000e+00   2.5186049e+04   4.0000000e+00
   1.8081000e+04   2.0000000e+00   1.0000000e+00   2.5189975e+04   4.0000000e+00
   1.8081000e+04   2.0000000e+00   1.0000000e+00   2.5190336e+04   4.0000000e+00
   1.8081000e+04   2.0000000e+00   1.0000000e+00   2.5190749e+04   4.0000000e+00
   1.8081000e+04   2.0000000e+00   1.0000000e+00   2.5191520e+04   4.0000000e+00
   1.8081000e+04   2.0000000e+00   1.0000000e+00   2.5194465e+04   4.0000000e+00
   1.8081000e+04   2.0000000e+00   1.0000000e+00   2.5219328e+04   5.0000000e+00
   1.8081000e+04   2.0000000e+00   1.0000000e+00   2.5422973e+04   1.0000000e+00
   1.8081000e+04   2.0000000e+00   1.0000000e+00   2.5470107e+04   4.0000000e+00
   1.8081000e+04   2.0000000e+00   1.0000000e+00   2.5470700e+04   4.0000000e+00
   1.8081000e+04   2.0000000e+00   1.0000000e+00   2.5481974e+04   5.0000000e+00
   1.8081000e+04   2.0000000e+00   1.0000000e+00   2.6176416e+04   1.0000000e+00
   1.8081000e+04   2.0000000e+00   1.0000000e+00   2.6239417e+04   5.0000000e+00
   1.8081000e+04   2.0000000e+00   1.0000000e+00   2.6352419e+04   1.0000000e+00
   1.8081000e+04   2.0000000e+00   1.0000000e+00   2.6292723e+04   4.0000000e+00
   1.8081000e+04   2.0000000e+00   1.0000000e+00   2.6293188e+04   4.0000000e+00
   1.8081000e+04   2.0000000e+00   1.0000000e+00   2.6294174e+04   4.0000000e+00
   1.8081000e+04   2.0000000e+00   1.0000000e+00   2.6295904e+04   4.0000000e+00
   1.8081000e+04   2.0000000e+00   1.0000000e+00   2.6296437e+04   4.0000000e+00
   1.8081000e+04   2.0000000e+00   1.0000000e+00   2.6296862e+04   4.0000000e+00
   1.8081000e+04   2.0000000e+00   1.0000000e+00   2.6365624e+04   4.0000000e+00
   1.8081000e+04   2.0000000e+00   1.0000000e+00   2.6366429e+04   4.0000000e+00
   1.8081000e+04   2.0000000e+00   1.0000000e+00   2.6366772e+04   4.0000000e+00
   1.8081000e+04   2.0000000e+00   1.0000000e+00   2.6367078e+04   4.0000000e+00
   1.8081000e+04   2.0000000e+00   1.0000000e+00   2.6368103e+04   4.0000000e+00
   1.8081000e+04   2.0000000e+00   1.0000000e+00   2.6368497e+04   4.0000000e+00
   1.8081000e+04   2.0000000e+00   1.0000000e+00   2.6368877e+04   4.0000000e+00
   1.8081000e+04   2.0000000e+00   1.0000000e+00   2.6369837e+04   4.0000000e+00
   1.8081000e+04   2.0000000e+00   1.0000000e+00   2.6370328e+04   4.0000000e+00
   1.8081000e+04   2.0000000e+00   1.0000000e+00   2.6407420e+04   5.0000000e+00
   1.8081000e+04   2.0000000e+00   1.0000000e+00   2.6959063e+04   1.0000000e+00
   1.8081000e+04   2.0000000e+00   1.0000000e+00   2.7007064e+04   5.0000000e+00
   1.8081000e+04   2.0000000e+00   1.0000000e+00   2.7604837e+04   1.0000000e+00
   1.8081000e+04   2.0000000e+00   1.0000000e+00   2.7606850e+04   4.0000000e+00
   1.8081000e+04   2.0000000e+00   1.0000000e+00   2.7608403e+04   4.0000000e+00
   1.8081000e+04   2.0000000e+00   1.0000000e+00   2.7609401e+04   4.0000000e+00
   1.8081000e+04   2.0000000e+00   1.0000000e+00   2.7610701e+04   4.0000000e+00
   1.8081000e+04   2.0000000e+00   1.0000000e+00   2.7610786e+04   4.0000000e+00
   1.8081000e+04   2.0000000e+00   1.0000000e+00   2.7611832e+04   4.0000000e+00
   1.8081000e+04   2.0000000e+00   1.0000000e+00   2.7613227e+04   4.0000000e+00
   1.8081000e+04   2.0000000e+00   1.0000000e+00   2.7613724e+04   4.0000000e+00
   1.8081000e+04   2.0000000e+00   1.0000000e+00   2.7616015e+04   4.0000000e+00
   1.8081000e+04   2.0000000e+00   1.0000000e+00   2.7619365e+04   4.0000000e+00
   1.8081000e+04   2.0000000e+00   1.0000000e+00   2.7634207e+04   4.0000000e+00
   1.8081000e+04   2.0000000e+00   1.0000000e+00   2.7655838e+04   5.0000000e+00
   1.8081000e+04   2.0000000e+00   1.0000000e+00   2.9072661e+04   1.0000000e+00
   1.8081000e+04   2.0000000e+00   1.0000000e+00   2.9083084e+04   4.0000000e+00
   1.8081000e+04   2.0000000e+00   1.0000000e+00   2.9083902e+04   4.0000000e+00
   1.8081000e+04   2.0000000e+00   1.0000000e+00   2.9084292e+04   4.0000000e+00
   1.8081000e+04   2.0000000e+00   1.0000000e+00   2.9084508e+04   4.0000000e+00
   1.8081000e+04   2.0000000e+00   1.0000000e+00   2.9085085e+04   4.0000000e+00
   1.8081000e+04   2.0000000e+00   1.0000000e+00   2.9085398e+04   4.0000000e+00
   1.8081000e+04   2.0000000e+00   1.0000000e+00   2.9085890e+04   4.0000000e+00
   1.8081000e+04   2.0000000e+00   1.0000000e+00   2.9086306e+04   4.0000000e+00
   1.8081000e+04   2.0000000e+00   1.0000000e+00   2.9087499e+04   4.0000000e+00
   1.8081000e+04   2.0000000e+00   1.0000000e+00   2.9087637e+04   4.0000000e+00
   1.8081000e+04   2.0000000e+00   1.0000000e+00   2.9088251e+04   4.0000000e+00
   1.8081000e+04   2.0000000e+00   1.0000000e+00   2.9088765e+04   4.0000000e+00
   1.8081000e+04   2.0000000e+00   1.0000000e+00   2.9089639e+04   4.0000000e+00
   1.8081000e+04   2.0000000e+00   1.0000000e+00   2.9090038e+04   4.0000000e+00
   1.8081000e+04   2.0000000e+00   1.0000000e+00   2.9125662e+04   5.0000000e+00
   1.8081000e+04   2.0000000e+00   1.0000000e+00   2.9386667e+04   1.0000000e+00
   1.8081000e+04   2.0000000e+00   1.0000000e+00   2.9450668e+04   5.0000000e+00
   1.8081000e+04   2.0000000e+00   1.0000000e+00   2.9553670e+04   1.0000000e+00
   1.8081000e+04   2.0000000e+00   1.0000000e+00   2.9606671e+04   5.0000000e+00
   1.8081000e+04   2.0000000e+00   1.0000000e+00   2.9700673e+04   1.0000000e+00
   1.8081000e+04   2.0000000e+00   1.0000000e+00   2.9756674e+04   5.0000000e+00
   1.8081000e+04   2.0000000e+00   1.0000000e+00   3.0134682e+04   1.0000000e+00
   1.8081000e+04   2.0000000e+00   1.0000000e+00   3.0194683e+04   5.0000000e+00
   1.8081000e+04   2.0000000e+00   1.0000000e+00   3.1032112e+04   1.0000000e+00
   1.8081000e+04   2.0000000e+00   1.0000000e+00   3.1082113e+04   5.0000000e+00
   1.8081000e+04   2.0000000e+00   1.0000000e+00   3.1201115e+04   1.0000000e+00
   1.8081000e+04   2.0000000e+00   1.0000000e+00   3.1261116e+04   5.0000000e+00
   1.8081000e+04   2.0000000e+00   1.0000000e+00   3.1687400e+04   1.0000000e+00
   1.8081000e+04   2.0000000e+00   1.0000000e+00   3.1745401e+04   5.0000000e+00
   1.8081000e+04   2.0000000e+00   1.0000000e+00   3.3795411e+04   1.0000000e+00
   1.8081000e+04   2.0000000e+00   1.0000000e+00   3.3802940e+04   4.0000000e+00
   1.8081000e+04   2.0000000e+00   1.0000000e+00   3.3803680e+04   4.0000000e+00
   1.8081000e+04   2.0000000e+00   1.0000000e+00   3.3804001e+04   4.0000000e+00
   1.8081000e+04   2.0000000e+00   1.0000000e+00   3.3804338e+04   4.0000000e+00
   1.8081000e+04   2.0000000e+00   1.0000000e+00   3.3804634e+04   4.0000000e+00
   1.8081000e+04   2.0000000e+00   1.0000000e+00   3.3805065e+04   4.0000000e+00
   1.8081000e+04   2.0000000e+00   1.0000000e+00   3.3805591e+04   4.0000000e+00
   1.8081000e+04   2.0000000e+00   1.0000000e+00   3.3805872e+04   4.0000000e+00
   1.8081000e+04   2.0000000e+00   1.0000000e+00   3.3806993e+04   4.0000000e+00
   1.8081000e+04   2.0000000e+00   1.0000000e+00   3.3808387e+04   4.0000000e+00
   1.8081000e+04   2.0000000e+00   1.0000000e+00   3.3846412e+04   5.0000000e+00
   1.8081000e+04   2.0000000e+00   1.0000000e+00   3.3952414e+04   1.0000000e+00
   1.8081000e+04   2.0000000e+00   1.0000000e+00   3.3921798e+04   4.0000000e+00
   1.8081000e+04   2.0000000e+00   1.0000000e+00   3.3968119e+04   4.0000000e+00
   1.8081000e+04   2.0000000e+00   1.0000000e+00   3.3968519e+04   4.0000000e+00
   1.8081000e+04   2.0000000e+00   1.0000000e+00   3.3969734e+04   4.0000000e+00
   1.8081000e+04   2.0000000e+00   1.0000000e+00   3.3970180e+04   4.0000000e+00
   1.8081000e+04   2.0000000e+00   1.0000000e+00   3.3970666e+04   4.0000000e+00
   1.8081000e+04   2.0000000e+00   1.0000000e+00   3.3970996e+04   4.0000000e+00
   1.8081000e+04   2.0000000e+00   1.0000000e+00   3.3971424e+04   4.0000000e+00
   1.8081000e+04   2.0000000e+00   1.0000000e+00   3.3972188e+04   4.0000000e+00
   1.8081000e+04   2.0000000e+00   1.0000000e+00   3.3972532e+04   4.0000000e+00
   1.8081000e+04   2.0000000e+00   1.0000000e+00   3.3973057e+04   4.0000000e+00
   1.8081000e+04   2.0000000e+00   1.0000000e+00   3.3973396e+04   4.0000000e+00
   1.8081000e+04   2.0000000e+00   1.0000000e+00   3.3973725e+04   4.0000000e+00
   1.8081000e+04   2.0000000e+00   1.0000000e+00   3.3975196e+04   4.0000000e+00
   1.8081000e+04   2.0000000e+00   1.0000000e+00   3.4011415e+04   5.0000000e+00
   1.8081000e+04   2.0000000e+00   1.0000000e+00   3.4116416e+04   1.0000000e+00
   1.8081000e+04   2.0000000e+00   1.0000000e+00   3.4166417e+04   5.0000000e+00
   1.8081000e+04   2.0000000e+00   1.0000000e+00   3.4393992e+04   1.0000000e+00
   1.8081000e+04   2.0000000e+00   1.0000000e+00   3.4362660e+04   4.0000000e+00
   1.8081000e+04   2.0000000e+00   1.0000000e+00   3.4363465e+04   4.0000000e+00
   1.8081000e+04   2.0000000e+00   1.0000000e+00   3.4364726e+04   4.0000000e+00
   1.8081000e+04   2.0000000e+00   1.0000000e+00   3.4365464e+04   4.0000000e+00
   1.8081000e+04   2.0000000e+00   1.0000000e+00   3.4367105e+04   4.0000000e+00
   1.8081000e+04   2.0000000e+00   1.0000000e+00   3.4442993e+04   5.0000000e+00
   1.8081000e+04   2.0000000e+00   1.0000000e+00   3.4547994e+04   1.0000000e+00
   1.8081000e+04   2.0000000e+00   1.0000000e+00   3.4602995e+04   5.0000000e+00
   1.8081000e+04   2.0000000e+00   1.0000000e+00   3.7979416e+04   1.0000000e+00
   1.8081000e+04   2.0000000e+00   1.0000000e+00   3.8040417e+04   5.0000000e+00
   1.8081000e+04   2.0000000e+00   1.0000000e+00   3.8594365e+04   1.0000000e+00
   1.8081000e+04   2.0000000e+00   1.0000000e+00   3.8609121e+04   4.0000000e+00
   1.8081000e+04   2.0000000e+00   1.0000000e+00   3.8612547e+04   4.0000000e+00
   1.8081000e+04   2.0000000e+00   1.0000000e+00   3.8612870e+04   4.0000000e+00
   1.8081000e+04   2.0000000e+00   1.0000000e+00   3.8613297e+04   4.0000000e+00
   1.8081000e+04   2.0000000e+00   1.0000000e+00   3.8613690e+04   4.0000000e+00
   1.8081000e+04   2.0000000e+00   1.0000000e+00   3.8614275e+04   4.0000000e+00
   1.8081000e+04   2.0000000e+00   1.0000000e+00   3.8615180e+04   4.0000000e+00
   1.8081000e+04   2.0000000e+00   1.0000000e+00   3.8615682e+04   4.0000000e+00
   1.8081000e+04   2.0000000e+00   1.0000000e+00   3.8616205e+04   4.0000000e+00
   1.8081000e+04   2.0000000e+00   1.0000000e+00   3.8616733e+04   4.0000000e+00
   1.8081000e+04   2.0000000e+00   1.0000000e+00   3.8618391e+04   4.0000000e+00
   1.8081000e+04   2.0000000e+00   1.0000000e+00   3.8618535e+04   4.0000000e+00
   1.8081000e+04   2.0000000e+00   1.0000000e+00   3.8620802e+04   4.0000000e+00
   1.8081000e+04   2.0000000e+00   1.0000000e+00   3.8647366e+04   5.0000000e+00
   1.8081000e+04   2.0000000e+00   1.0000000e+00   3.8839878e+04   1.0000000e+00
   1.8081000e+04   2.0000000e+00   1.0000000e+00   3.8822719e+04   4.0000000e+00
   1.8081000e+04   2.0000000e+00   1.0000000e+00   3.8824197e+04   4.0000000e+00
   1.8081000e+04   2.0000000e+00   1.0000000e+00   3.8825079e+04   4.0000000e+00
   1.8081000e+04   2.0000000e+00   1.0000000e+00   3.8830200e+04   4.0000000e+00
   1.8081000e+04   2.0000000e+00   1.0000000e+00   3.8830430e+04   4.0000000e+00
   1.8081000e+04   2.0000000e+00   1.0000000e+00   3.8830872e+04   4.0000000e+00
   1.8081000e+04   2.0000000e+00   1.0000000e+00   3.8846103e+04   4.0000000e+00
   1.8081000e+04   2.0000000e+00   1.0000000e+00   3.8846506e+04   4.0000000e+00
   1.8081000e+04   2.0000000e+00   1.0000000e+00   3.8847192e+04   4.0000000e+00
   1.8081000e+04   2.0000000e+00   1.0000000e+00   3.8847639e+04   4.0000000e+00
   1.8081000e+04   2.0000000e+00   1.0000000e+00   3.8848259e+04   4.0000000e+00
   1.8081000e+04   2.0000000e+00   1.0000000e+00   3.8849254e+04   4.0000000e+00
   1.8081000e+04   2.0000000e+00   1.0000000e+00   3.8849909e+04   4.0000000e+00
   1.8081000e+04   2.0000000e+00   1.0000000e+00   3.8850200e+04   4.0000000e+00
   1.8081000e+04   2.0000000e+00   1.0000000e+00   3.8850339e+04   4.0000000e+00
   1.8081000e+04   2.0000000e+00   1.0000000e+00   3.8891879e+04   5.0000000e+00
   1.8081000e+04   2.0000000e+00   1.0000000e+00   3.9299565e+04   1.0000000e+00
   1.8081000e+04   2.0000000e+00   1.0000000e+00   3.9334186e+04   4.0000000e+00
   1.8081000e+04   2.0000000e+00   1.0000000e+00   3.9334825e+04   4.0000000e+00
   1.8081000e+04   2.0000000e+00   1.0000000e+00   3.9335926e+04   4.0000000e+00
   1.8081000e+04   2.0000000e+00   1.0000000e+00   3.9336253e+04   4.0000000e+00
   1.8081000e+04   2.0000000e+00   1.0000000e+00   3.9336426e+04   4.0000000e+00
   1.8081000e+04   2.0000000e+00   1.0000000e+00   3.9337045e+04   4.0000000e+00
   1.8081000e+04   2.0000000e+00   1.0000000e+00   3.9337240e+04   4.0000000e+00
   1.8081000e+04   2.0000000e+00   1.0000000e+00   3.9337593e+04   4.0000000e+00
   1.8081000e+04   2.0000000e+00   1.0000000e+00   3.9354566e+04   5.0000000e+00
   1.8081000e+04   2.0000000e+00   1.0000000e+00   4.0454823e+04   1.0000000e+00
   1.8081000e+04   2.0000000e+00   1.0000000e+00   4.0511824e+04   5.0000000e+00
   1.8081000e+04   2.0000000e+00   1.0000000e+00   4.1260837e+04   1.0000000e+00
   1.8081000e+04   2.0000000e+00   1.0000000e+00   4.1323838e+04   5.0000000e+00
   1.8081000e+04   2.0000000e+00   1.0000000e+00   4.2777999e+04   1.0000000e+00
   1.8081000e+04   2.0000000e+00   1.0000000e+00   4.2750037e+04   4.0000000e+00
   1.8081000e+04   2.0000000e+00   1.0000000e+00   4.2785015e+04   4.0000000e+00
   1.8081000e+04   2.0000000e+00   1.0000000e+00   4.2785511e+04   4.0000000e+00
   1.8081000e+04   2.0000000e+00   1.0000000e+00   4.2786222e+04   4.0000000e+00
   1.8081000e+04   2.0000000e+00   1.0000000e+00   4.2786601e+04   4.0000000e+00
   1.8081000e+04   2.0000000e+00   1.0000000e+00   4.2788037e+04   4.0000000e+00
   1.8081000e+04   2.0000000e+00   1.0000000e+00   4.2788257e+04   4.0000000e+00
   1.8081000e+04   2.0000000e+00   1.0000000e+00   4.2789748e+04   4.0000000e+00
   1.8081000e+04   2.0000000e+00   1.0000000e+00   4.2790436e+04   4.0000000e+00
   1.8081000e+04   2.0000000e+00   1.0000000e+00   4.2790697e+04   4.0000000e+00
   1.8081000e+04   2.0000000e+00   1.0000000e+00   4.2792117e+04   4.0000000e+00
   1.8081000e+04   2.0000000e+00   1.0000000e+00   4.2792502e+04   4.0000000e+00
   1.8081000e+04   2.0000000e+00   1.0000000e+00   4.2793029e+04   4.0000000e+00
   1.8081000e+04   2.0000000e+00   1.0000000e+00   4.2842000e+04   5.0000000e+00
   1.8081000e+04   2.0000000e+00   1.0000000e+00   4.5068279e+04   1.0000000e+00
   1.8081000e+04   2.0000000e+00   1.0000000e+00   4.5032674e+04   4.0000000e+00
   1.8081000e+04   2.0000000e+00   1.0000000e+00   4.5032859e+04   4.0000000e+00
   1.8081000e+04   2.0000000e+00   1.0000000e+00   4.5034811e+04   4.0000000e+00
   1.8081000e+04   2.0000000e+00   1.0000000e+00   4.5039112e+04   4.0000000e+00
   1.8081000e+04   2.0000000e+00   1.0000000e+00   4.5074390e+04   4.0000000e+00
   1.8081000e+04   2.0000000e+00   1.0000000e+00   4.5074791e+04   4.0000000e+00
   1.8081000e+04   2.0000000e+00   1.0000000e+00   4.5075136e+04   4.0000000e+00
   1.8081000e+04   2.0000000e+00   1.0000000e+00   4.5075565e+04   4.0000000e+00
   1.8081000e+04   2.0000000e+00   1.0000000e+00   4.5075875e+04   4.0000000e+00
   1.8081000e+04   2.0000000e+00   1.0000000e+00   4.5076477e+04   4.0000000e+00
   1.8081000e+04   2.0000000e+00   1.0000000e+00   4.5077018e+04   4.0000000e+00
   1.8081000e+04   2.0000000e+00   1.0000000e+00   4.5078119e+04   4.0000000e+00
   1.8081000e+04   2.0000000e+00   1.0000000e+00   4.5078469e+04   4.0000000e+00
   1.8081000e+04   2.0000000e+00   1.0000000e+00   4.5078810e+04   4.0000000e+00
   1.8081000e+04   2.0000000e+00   1.0000000e+00   4.5079532e+04   4.0000000e+00
   1.8081000e+04   2.0000000e+00   1.0000000e+00   4.5079915e+04   4.0000000e+00
   1.8081000e+04   2.0000000e+00   1.0000000e+00   4.5080319e+04   4.0000000e+00
   1.8081000e+04   2.0000000e+00   1.0000000e+00   4.5081070e+04   4.0000000e+00
   1.8081000e+04   2.0000000e+00   1.0000000e+00   4.5082233e+04   4.0000000e+00
   1.8081000e+04   2.0000000e+00   1.0000000e+00   4.5082621e+04   4.0000000e+00
   1.8081000e+04   2.0000000e+00   1.0000000e+00   4.5083113e+04   4.0000000e+00
   1.8081000e+04   2.0000000e+00   1.0000000e+00   4.5122280e+04   5.0000000e+00
   1.8081000e+04   2.0000000e+00   1.0000000e+00   4.7109923e+04   1.0000000e+00
   1.8081000e+04   2.0000000e+00   1.0000000e+00   4.7173924e+04   5.0000000e+00
   1.8081000e+04   2.0000000e+00   1.0000000e+00   5.0730019e+04   1.0000000e+00
   1.8081000e+04   2.0000000e+00   1.0000000e+00   5.0735982e+04   4.0000000e+00
   1.8081000e+04   2.0000000e+00   1.0000000e+00   5.0736541e+04   4.0000000e+00
   1.8081000e+04   2.0000000e+00   1.0000000e+00   5.0737004e+04   4.0000000e+00
   1.8081000e+04   2.0000000e+00   1.0000000e+00   5.0737423e+04   4.0000000e+00
   1.8081000e+04   2.0000000e+00   1.0000000e+00   5.0737851e+04   4.0000000e+00
   1.8081000e+04   2.0000000e+00   1.0000000e+00   5.0738444e+04   4.0000000e+00
   1.8081000e+04   2.0000000e+00   1.0000000e+00   5.0739639e+04   4.0000000e+00
   1.8081000e+04   2.0000000e+00   1.0000000e+00   5.0739871e+04   4.0000000e+00
   1.8081000e+04   2.0000000e+00   1.0000000e+00   5.0740337e+04   4.0000000e+00
   1.8081000e+04   2.0000000e+00   1.0000000e+00   5.0740467e+04   4.0000000e+00
   1.8081000e+04   2.0000000e+00   1.0000000e+00   5.0792020e+04   5.0000000e+00
   1.8081000e+04   2.0000000e+00   1.0000000e+00   5.1784544e+04   1.0000000e+00
   1.8081000e+04   2.0000000e+00   1.0000000e+00   5.1826599e+04   4.0000000e+00
   1.8081000e+04   2.0000000e+00   1.0000000e+00   5.1827313e+04   4.0000000e+00
   1.8081000e+04   2.0000000e+00   1.0000000e+00   5.1827839e+04   4.0000000e+00
   1.8081000e+04   2.0000000e+00   1.0000000e+00   5.1848545e+04   5.0000000e+00
   1.8081000e+04   2.0000000e+00   1.0000000e+00             Inf   6.0000000e+00
   1.8081000e+04   2.0000000e+00   2.0000000e+00   1.8417096e+04   2.0000000e+00
   1.8081000e+04   2.0000000e+00   2.0000000e+00   1.8390460e+04   4.0000000e+00
   1.8081000e+04   2.0000000e+00   2.0000000e+00   1.8395466e+04   4.0000000e+00
   1.8081000e+04   2.0000000e+00   2.0000000e+00   1.8422103e+04   4.0000000e+00
   1.8081000e+04   2.0000000e+00   2.0000000e+00   1.8422745e+04   4.0000000e+00
   1.8081000e+04   2.0000000e+00   2.0000000e+00   1.8423165e+04   4.0000000e+00
   1.8081000e+04   2.0000000e+00   2.0000000e+00   1.8423483e+04   4.0000000e+00
   1.8081000e+04   2.0000000e+00   2.0000000e+00   1.8423954e+04   4.0000000e+00
   1.8081000e+04   2.0000000e+00   2.0000000e+00   1.8424178e+04   4.0000000e+00
   1.8081000e+04   2.0000000e+00   2.0000000e+00   1.8424774e+04   4.0000000e+00
   1.8081000e+04   2.0000000e+00   2.0000000e+00   1.8425714e+04   4.0000000e+00
   1.8081000e+04   2.0000000e+00   2.0000000e+00   1.8426135e+04   4.0000000e+00
   1.8081000e+04   2.0000000e+00   2.0000000e+00   1.8426520e+04   4.0000000e+00
   1.8081000e+04   2.0000000e+00   2.0000000e+00   1.8426835e+04   4.0000000e+00
   1.8081000e+04   2.0000000e+00   2.0000000e+00   1.8427281e+04   4.0000000e+00
   1.8081000e+04   2.0000000e+00   2.0000000e+00   1.8427612e+04   4.0000000e+00
   1.8081000e+04   2.0000000e+00   2.0000000e+00   1.8428718e+04   4.0000000e+00
   1.8081000e+04   2.0000000e+00   2.0000000e+00   1.8477097e+04   5.0000000e+00
   1.8081000e+04   2.0000000e+00   2.0000000e+00   1.9664622e+04   2.0000000e+00
   1.8081000e+04   2.0000000e+00   2.0000000e+00   1.9623592e+04   4.0000000e+00
   1.8081000e+04   2.0000000e+00   2.0000000e+00   1.9675816e+04   4.0000000e+00
   1.8081000e+04   2.0000000e+00   2.0000000e+00   1.9676642e+04   4.0000000e+00
   1.8081000e+04   2.0000000e+00   2.0000000e+00   1.9677063e+04   4.0000000e+00
   1.8081000e+04   2.0000000e+00   2.0000000e+00   1.9677373e+04   4.0000000e+00
   1.8081000e+04   2.0000000e+00   2.0000000e+00   1.9677790e+04   4.0000000e+00
   1.8081000e+04   2.0000000e+00   2.0000000e+00   1.9679225e+04   4.0000000e+00
   1.8081000e+04   2.0000000e+00   2.0000000e+00   1.9679659e+04   4.0000000e+00
   1.8081000e+04   2.0000000e+00   2.0000000e+00   1.9717623e+04   5.0000000e+00
   1.8081000e+04   2.0000000e+00   2.0000000e+00   2.0876568e+04   2.0000000e+00
   1.8081000e+04   2.0000000e+00   2.0000000e+00   2.0924569e+04   5.0000000e+00
   1.8081000e+04   2.0000000e+00   2.0000000e+00   2.2083722e+04   2.0000000e+00
   1.8081000e+04   2.0000000e+00   2.0000000e+00   2.2100183e+04   4.0000000e+00
   1.8081000e+04   2.0000000e+00   2.0000000e+00   2.2100826e+04   4.0000000e+00
   1.8081000e+04   2.0000000e+00   2.0000000e+00   2.2104072e+04   4.0000000e+00
   1.8081000e+04   2.0000000e+00   2.0000000e+00   2.2104588e+04   4.0000000e+00
   1.8081000e+04   2.0000000e+00   2.0000000e+00   2.2105054e+04   4.0000000e+00
   1.8081000e+04   2.0000000e+00   2.0000000e+00   2.2105450e+04   4.0000000e+00
   1.8081000e+04   2.0000000e+00   2.0000000e+00   2.2105745e+04   4.0000000e+00
   1.8081000e+04   2.0000000e+00   2.0000000e+00   2.2106147e+04   4.0000000e+00
   1.8081000e+04   2.0000000e+00   2.0000000e+00   2.2107742e+04   4.0000000e+00
   1.8081000e+04   2.0000000e+00   2.0000000e+00   2.2108322e+04   4.0000000e+00
   1.8081000e+04   2.0000000e+00   2.0000000e+00   2.2137723e+04   5.0000000e+00
   1.8081000e+04   2.0000000e+00   2.0000000e+00   2.2596441e+04   2.0000000e+00
   1.8081000e+04   2.0000000e+00   2.0000000e+00   2.2629474e+04   4.0000000e+00
   1.8081000e+04   2.0000000e+00   2.0000000e+00   2.2630127e+04   4.0000000e+00
   1.8081000e+04   2.0000000e+00   2.0000000e+00   2.2630437e+04   4.0000000e+00
   1.8081000e+04   2.0000000e+00   2.0000000e+00   2.2630872e+04   4.0000000e+00
   1.8081000e+04   2.0000000e+00   2.0000000e+00   2.2631232e+04   4.0000000e+00
   1.8081000e+04   2.0000000e+00   2.0000000e+00   2.2632239e+04   4.0000000e+00
   1.8081000e+04   2.0000000e+00   2.0000000e+00   2.2636236e+04   4.0000000e+00
   1.8081000e+04   2.0000000e+00   2.0000000e+00   2.2637034e+04   4.0000000e+00
   1.8081000e+04   2.0000000e+00   2.0000000e+00   2.2647442e+04   5.0000000e+00
   1.8081000e+04   2.0000000e+00   2.0000000e+00   2.4321545e+04   2.0000000e+00
   1.8081000e+04   2.0000000e+00   2.0000000e+00   2.4332138e+04   4.0000000e+00
   1.8081000e+04   2.0000000e+00   2.0000000e+00   2.4333517e+04   4.0000000e+00
   1.8081000e+04   2.0000000e+00   2.0000000e+00   2.4335779e+04   4.0000000e+00
   1.8081000e+04   2.0000000e+00   2.0000000e+00   2.4378546e+04   5.0000000e+00
   1.8081000e+04   2.0000000e+00   2.0000000e+00   2.4725207e+04   2.0000000e+00
   1.8081000e+04   2.0000000e+00   2.0000000e+00   2.4697839e+04   4.0000000e+00
   1.8081000e+04   2.0000000e+00   2.0000000e+00   2.4778292e+04   4.0000000e+00
   1.8081000e+04   2.0000000e+00   2.0000000e+00   2.4785208e+04   5.0000000e+00
   1.8081000e+04   2.0000000e+00   2.0000000e+00   2.4898209e+04   2.0000000e+00
   1.8081000e+04   2.0000000e+00   2.0000000e+00   2.4948315e+04   4.0000000e+00
   1.8081000e+04   2.0000000e+00   2.0000000e+00   2.4952210e+04   5.0000000e+00
   1.8081000e+04   2.0000000e+00   2.0000000e+00   2.5721099e+04   2.0000000e+00
   1.8081000e+04   2.0000000e+00   2.0000000e+00   2.5726311e+04   4.0000000e+00
   1.8081000e+04   2.0000000e+00   2.0000000e+00   2.5726706e+04   4.0000000e+00
   1.8081000e+04   2.0000000e+00   2.0000000e+00   2.5727050e+04   4.0000000e+00
   1.8081000e+04   2.0000000e+00   2.0000000e+00   2.5727337e+04   4.0000000e+00
   1.8081000e+04   2.0000000e+00   2.0000000e+00   2.5727701e+04   4.0000000e+00
   1.8081000e+04   2.0000000e+00   2.0000000e+00   2.5727929e+04   4.0000000e+00
   1.8081000e+04   2.0000000e+00   2.0000000e+00   2.5729306e+04   4.0000000e+00
   1.8081000e+04   2.0000000e+00   2.0000000e+00   2.5730011e+04   4.0000000e+00
   1.8081000e+04   2.0000000e+00   2.0000000e+00   2.5730297e+04   4.0000000e+00
   1.8081000e+04   2.0000000e+00   2.0000000e+00   2.5730712e+04   4.0000000e+00
   1.8081000e+04   2.0000000e+00   2.0000000e+00   2.5731643e+04   4.0000000e+00
   1.8081000e+04   2.0000000e+00   2.0000000e+00   2.5731801e+04   4.0000000e+00
   1.8081000e+04   2.0000000e+00   2.0000000e+00   2.5732036e+04   4.0000000e+00
   1.8081000e+04   2.0000000e+00   2.0000000e+00   2.5733692e+04   4.0000000e+00
   1.8081000e+04   2.0000000e+00   2.0000000e+00   2.5734166e+04   4.0000000e+00
   1.8081000e+04   2.0000000e+00   2.0000000e+00   2.5734424e+04   4.0000000e+00
   1.8081000e+04   2.0000000e+00   2.0000000e+00   2.5740121e+04   4.0000000e+00
   1.8081000e+04   2.0000000e+00   2.0000000e+00   2.5741986e+04   4.0000000e+00
   1.8081000e+04   2.0000000e+00   2.0000000e+00   2.5781100e+04   5.0000000e+00
   1.8081000e+04   2.0000000e+00   2.0000000e+00   2.6795060e+04   2.0000000e+00
   1.8081000e+04   2.0000000e+00   2.0000000e+00   2.6818516e+04   4.0000000e+00
   1.8081000e+04   2.0000000e+00   2.0000000e+00   2.6848061e+04   5.0000000e+00
   1.8081000e+04   2.0000000e+00   2.0000000e+00   2.7750839e+04   2.0000000e+00
   1.8081000e+04   2.0000000e+00   2.0000000e+00   2.7709043e+04   4.0000000e+00
   1.8081000e+04   2.0000000e+00   2.0000000e+00   2.7709831e+04   4.0000000e+00
   1.8081000e+04   2.0000000e+00   2.0000000e+00   2.7757149e+04   4.0000000e+00
   1.8081000e+04   2.0000000e+00   2.0000000e+00   2.7758028e+04   4.0000000e+00
   1.8081000e+04   2.0000000e+00   2.0000000e+00   2.7759377e+04   4.0000000e+00
   1.8081000e+04   2.0000000e+00   2.0000000e+00   2.7769846e+04   4.0000000e+00
   1.8081000e+04   2.0000000e+00   2.0000000e+00   2.7770093e+04   4.0000000e+00
   1.8081000e+04   2.0000000e+00   2.0000000e+00   2.7770375e+04   4.0000000e+00
   1.8081000e+04   2.0000000e+00   2.0000000e+00   2.7809840e+04   5.0000000e+00
   1.8081000e+04   2.0000000e+00   2.0000000e+00   2.8564651e+04   2.0000000e+00
   1.8081000e+04   2.0000000e+00   2.0000000e+00   2.8586848e+04   4.0000000e+00
   1.8081000e+04   2.0000000e+00   2.0000000e+00   2.8628652e+04   5.0000000e+00
   1.8081000e+04   2.0000000e+00   2.0000000e+00   2.8744654e+04   2.0000000e+00
   1.8081000e+04   2.0000000e+00   2.0000000e+00   2.8741627e+04   4.0000000e+00
   1.8081000e+04   2.0000000e+00   2.0000000e+00   2.8742098e+04   4.0000000e+00
   1.8081000e+04   2.0000000e+00   2.0000000e+00   2.8744121e+04   4.0000000e+00
   1.8081000e+04   2.0000000e+00   2.0000000e+00   2.8744331e+04   4.0000000e+00
   1.8081000e+04   2.0000000e+00   2.0000000e+00   2.8745325e+04   4.0000000e+00
   1.8081000e+04   2.0000000e+00   2.0000000e+00   2.8745911e+04   4.0000000e+00
   1.8081000e+04   2.0000000e+00   2.0000000e+00   2.8746272e+04   4.0000000e+00
   1.8081000e+04   2.0000000e+00   2.0000000e+00   2.8746557e+04   4.0000000e+00
   1.8081000e+04   2.0000000e+00   2.0000000e+00   2.8747084e+04   4.0000000e+00
   1.8081000e+04   2.0000000e+00   2.0000000e+00   2.8747442e+04   4.0000000e+00
   1.8081000e+04   2.0000000e+00   2.0000000e+00   2.8748526e+04   4.0000000e+00
   1.8081000e+04   2.0000000e+00   2.0000000e+00   2.8749326e+04   4.0000000e+00
   1.8081000e+04   2.0000000e+00   2.0000000e+00   2.8750305e+04   4.0000000e+00
   1.8081000e+04   2.0000000e+00   2.0000000e+00   2.8750460e+04   4.0000000e+00
   1.8081000e+04   2.0000000e+00   2.0000000e+00   2.8752898e+04   4.0000000e+00
   1.8081000e+04   2.0000000e+00   2.0000000e+00   2.8753279e+04   4.0000000e+00
   1.8081000e+04   2.0000000e+00   2.0000000e+00   2.8754193e+04   4.0000000e+00
   1.8081000e+04   2.0000000e+00   2.0000000e+00   2.8754799e+04   4.0000000e+00
   1.8081000e+04   2.0000000e+00   2.0000000e+00   2.8755201e+04   4.0000000e+00
   1.8081000e+04   2.0000000e+00   2.0000000e+00   2.8755655e+04   4.0000000e+00
   1.8081000e+04   2.0000000e+00   2.0000000e+00   2.8756020e+04   4.0000000e+00
   1.8081000e+04   2.0000000e+00   2.0000000e+00   2.8759244e+04   4.0000000e+00
   1.8081000e+04   2.0000000e+00   2.0000000e+00   2.8759619e+04   4.0000000e+00
   1.8081000e+04   2.0000000e+00   2.0000000e+00   2.8760046e+04   4.0000000e+00
   1.8081000e+04   2.0000000e+00   2.0000000e+00   2.8760430e+04   4.0000000e+00
   1.8081000e+04   2.0000000e+00   2.0000000e+00   2.8761152e+04   4.0000000e+00
   1.8081000e+04   2.0000000e+00   2.0000000e+00   2.8761529e+04   4.0000000e+00
   1.8081000e+04   2.0000000e+00   2.0000000e+00   2.8764953e+04   4.0000000e+00
   1.8081000e+04   2.0000000e+00   2.0000000e+00   2.8775380e+04   4.0000000e+00
   1.8081000e+04   2.0000000e+00   2.0000000e+00   2.8801655e+04   5.0000000e+00
   1.8081000e+04   2.0000000e+00   2.0000000e+00   2.9219664e+04   2.0000000e+00
   1.8081000e+04   2.0000000e+00   2.0000000e+00   2.9274665e+04   5.0000000e+00
   1.8081000e+04   2.0000000e+00   2.0000000e+00   2.9846675e+04   2.0000000e+00
   1.8081000e+04   2.0000000e+00   2.0000000e+00   2.9816425e+04   4.0000000e+00
   1.8081000e+04   2.0000000e+00   2.0000000e+00   2.9821936e+04   4.0000000e+00
   1.8081000e+04   2.0000000e+00   2.0000000e+00   2.9822377e+04   4.0000000e+00
   1.8081000e+04   2.0000000e+00   2.0000000e+00   2.9822762e+04   4.0000000e+00
   1.8081000e+04   2.0000000e+00   2.0000000e+00   2.9823022e+04   4.0000000e+00
   1.8081000e+04   2.0000000e+00   2.0000000e+00   2.9823959e+04   4.0000000e+00
   1.8081000e+04   2.0000000e+00   2.0000000e+00   2.9824370e+04   4.0000000e+00
   1.8081000e+04   2.0000000e+00   2.0000000e+00   2.9825467e+04   4.0000000e+00
   1.8081000e+04   2.0000000e+00   2.0000000e+00   2.9853625e+04   4.0000000e+00
   1.8081000e+04   2.0000000e+00   2.0000000e+00   2.9854391e+04   4.0000000e+00
   1.8081000e+04   2.0000000e+00   2.0000000e+00   2.9894676e+04   5.0000000e+00
   1.8081000e+04   2.0000000e+00   2.0000000e+00   3.3247404e+04   2.0000000e+00
   1.8081000e+04   2.0000000e+00   2.0000000e+00   3.3230311e+04   4.0000000e+00
   1.8081000e+04   2.0000000e+00   2.0000000e+00   3.3233577e+04   4.0000000e+00
   1.8081000e+04   2.0000000e+00   2.0000000e+00   3.3239258e+04   4.0000000e+00
   1.8081000e+04   2.0000000e+00   2.0000000e+00   3.3250390e+04   4.0000000e+00
   1.8081000e+04   2.0000000e+00   2.0000000e+00   3.3250787e+04   4.0000000e+00
   1.8081000e+04   2.0000000e+00   2.0000000e+00   3.3252237e+04   4.0000000e+00
   1.8081000e+04   2.0000000e+00   2.0000000e+00   3.3252870e+04   4.0000000e+00
   1.8081000e+04   2.0000000e+00   2.0000000e+00   3.3253153e+04   4.0000000e+00
   1.8081000e+04   2.0000000e+00   2.0000000e+00   3.3253922e+04   4.0000000e+00
   1.8081000e+04   2.0000000e+00   2.0000000e+00   3.3254886e+04   4.0000000e+00
   1.8081000e+04   2.0000000e+00   2.0000000e+00   3.3256439e+04   4.0000000e+00
   1.8081000e+04   2.0000000e+00   2.0000000e+00   3.3256774e+04   4.0000000e+00
   1.8081000e+04   2.0000000e+00   2.0000000e+00   3.3257009e+04   4.0000000e+00
   1.8081000e+04   2.0000000e+00   2.0000000e+00   3.3257155e+04   4.0000000e+00
   1.8081000e+04   2.0000000e+00   2.0000000e+00   3.3257284e+04   4.0000000e+00
   1.8081000e+04   2.0000000e+00   2.0000000e+00   3.3259317e+04   4.0000000e+00
   1.8081000e+04   2.0000000e+00   2.0000000e+00   3.3268294e+04   4.0000000e+00
   1.8081000e+04   2.0000000e+00   2.0000000e+00   3.3268654e+04   4.0000000e+00
   1.8081000e+04   2.0000000e+00   2.0000000e+00   3.3268972e+04   4.0000000e+00
   1.8081000e+04   2.0000000e+00   2.0000000e+00   3.3269985e+04   4.0000000e+00
   1.8081000e+04   2.0000000e+00   2.0000000e+00   3.3305749e+04   4.0000000e+00
   1.8081000e+04   2.0000000e+00   2.0000000e+00   3.3306027e+04   4.0000000e+00
   1.8081000e+04   2.0000000e+00   2.0000000e+00   3.3306405e+04   5.0000000e+00
   1.8081000e+04   2.0000000e+00   2.0000000e+00   3.6899528e+04   2.0000000e+00
   1.8081000e+04   2.0000000e+00   2.0000000e+00   3.6947529e+04   5.0000000e+00
   1.8081000e+04   2.0000000e+00   2.0000000e+00   3.9010881e+04   2.0000000e+00
   1.8081000e+04   2.0000000e+00   2.0000000e+00   3.8976414e+04   4.0000000e+00
   1.8081000e+04   2.0000000e+00   2.0000000e+00   3.8976839e+04   4.0000000e+00
   1.8081000e+04   2.0000000e+00   2.0000000e+00   3.9014083e+04   4.0000000e+00
   1.8081000e+04   2.0000000e+00   2.0000000e+00   3.9014389e+04   4.0000000e+00
   1.8081000e+04   2.0000000e+00   2.0000000e+00   3.9014714e+04   4.0000000e+00
   1.8081000e+04   2.0000000e+00   2.0000000e+00   3.9015068e+04   4.0000000e+00
   1.8081000e+04   2.0000000e+00   2.0000000e+00   3.9015508e+04   4.0000000e+00
   1.8081000e+04   2.0000000e+00   2.0000000e+00   3.9015811e+04   4.0000000e+00
   1.8081000e+04   2.0000000e+00   2.0000000e+00   3.9016220e+04   4.0000000e+00
   1.8081000e+04   2.0000000e+00   2.0000000e+00   3.9016887e+04   4.0000000e+00
   1.8081000e+04   2.0000000e+00   2.0000000e+00   3.9017875e+04   4.0000000e+00
   1.8081000e+04   2.0000000e+00   2.0000000e+00   3.9018222e+04   4.0000000e+00
   1.8081000e+04   2.0000000e+00   2.0000000e+00   3.9018558e+04   4.0000000e+00
   1.8081000e+04   2.0000000e+00   2.0000000e+00   3.9018861e+04   4.0000000e+00
   1.8081000e+04   2.0000000e+00   2.0000000e+00   3.9019825e+04   4.0000000e+00
   1.8081000e+04   2.0000000e+00   2.0000000e+00   3.9019997e+04   4.0000000e+00
   1.8081000e+04   2.0000000e+00   2.0000000e+00   3.9020417e+04   4.0000000e+00
   1.8081000e+04   2.0000000e+00   2.0000000e+00   3.9025825e+04   4.0000000e+00
   1.8081000e+04   2.0000000e+00   2.0000000e+00   3.9026343e+04   4.0000000e+00
   1.8081000e+04   2.0000000e+00   2.0000000e+00   3.9059444e+04   4.0000000e+00
   1.8081000e+04   2.0000000e+00   2.0000000e+00   3.9069882e+04   5.0000000e+00
   1.8081000e+04   2.0000000e+00   2.0000000e+00   4.0107350e+04   2.0000000e+00
   1.8081000e+04   2.0000000e+00   2.0000000e+00   4.0160351e+04   5.0000000e+00
   1.8081000e+04   2.0000000e+00   2.0000000e+00   4.0613826e+04   2.0000000e+00
   1.8081000e+04   2.0000000e+00   2.0000000e+00   4.0661827e+04   5.0000000e+00
   1.8081000e+04   2.0000000e+00   2.0000000e+00   4.0925831e+04   2.0000000e+00
   1.8081000e+04   2.0000000e+00   2.0000000e+00   4.0950979e+04   4.0000000e+00
   1.8081000e+04   2.0000000e+00   2.0000000e+00   4.0952036e+04   4.0000000e+00
   1.8081000e+04   2.0000000e+00   2.0000000e+00   4.0952437e+04   4.0000000e+00
   1.8081000e+04   2.0000000e+00   2.0000000e+00   4.0952961e+04   4.0000000e+00
   1.8081000e+04   2.0000000e+00   2.0000000e+00   4.0955228e+04   4.0000000e+00
   1.8081000e+04   2.0000000e+00   2.0000000e+00   4.0955744e+04   4.0000000e+00
   1.8081000e+04   2.0000000e+00   2.0000000e+00   4.0978832e+04   5.0000000e+00
   1.8081000e+04   2.0000000e+00   2.0000000e+00   4.2629996e+04   2.0000000e+00
   1.8081000e+04   2.0000000e+00   2.0000000e+00   4.2587193e+04   4.0000000e+00
   1.8081000e+04   2.0000000e+00   2.0000000e+00   4.2588724e+04   4.0000000e+00
   1.8081000e+04   2.0000000e+00   2.0000000e+00   4.2589237e+04   4.0000000e+00
   1.8081000e+04   2.0000000e+00   2.0000000e+00   4.2591281e+04   4.0000000e+00
   1.8081000e+04   2.0000000e+00   2.0000000e+00   4.2591618e+04   4.0000000e+00
   1.8081000e+04   2.0000000e+00   2.0000000e+00   4.2592022e+04   4.0000000e+00
   1.8081000e+04   2.0000000e+00   2.0000000e+00   4.2592736e+04   4.0000000e+00
   1.8081000e+04   2.0000000e+00   2.0000000e+00   4.2593148e+04   4.0000000e+00
   1.8081000e+04   2.0000000e+00   2.0000000e+00   4.2595736e+04   4.0000000e+00
   1.8081000e+04   2.0000000e+00   2.0000000e+00   4.2619454e+04   4.0000000e+00
   1.8081000e+04   2.0000000e+00   2.0000000e+00   4.2621092e+04   4.0000000e+00
   1.8081000e+04   2.0000000e+00   2.0000000e+00   4.2621609e+04   4.0000000e+00
   1.8081000e+04   2.0000000e+00   2.0000000e+00   4.2624046e+04   4.0000000e+00
   1.8081000e+04   2.0000000e+00   2.0000000e+00   4.2633089e+04   4.0000000e+00
   1.8081000e+04   2.0000000e+00   2.0000000e+00   4.2633528e+04   4.0000000e+00
   1.8081000e+04   2.0000000e+00   2.0000000e+00   4.2633794e+04   4.0000000e+00
   1.8081000e+04   2.0000000e+00   2.0000000e+00   4.2634311e+04   4.0000000e+00
   1.8081000e+04   2.0000000e+00   2.0000000e+00   4.2634633e+04   4.0000000e+00
   1.8081000e+04   2.0000000e+00   2.0000000e+00   4.2634968e+04   4.0000000e+00
   1.8081000e+04   2.0000000e+00   2.0000000e+00   4.2635208e+04   4.0000000e+00
   1.8081000e+04   2.0000000e+00   2.0000000e+00   4.2635589e+04   4.0000000e+00
   1.8081000e+04   2.0000000e+00   2.0000000e+00   4.2636726e+04   4.0000000e+00
   1.8081000e+04   2.0000000e+00   2.0000000e+00   4.2637088e+04   4.0000000e+00
   1.8081000e+04   2.0000000e+00   2.0000000e+00   4.2637894e+04   4.0000000e+00
   1.8081000e+04   2.0000000e+00   2.0000000e+00   4.2641325e+04   4.0000000e+00
   1.8081000e+04   2.0000000e+00   2.0000000e+00   4.2651479e+04   4.0000000e+00
   1.8081000e+04   2.0000000e+00   2.0000000e+00   4.2659438e+04   4.0000000e+00
   1.8081000e+04   2.0000000e+00   2.0000000e+00   4.2660877e+04   4.0000000e+00
   1.8081000e+04   2.0000000e+00   2.0000000e+00   4.2684997e+04   5.0000000e+00
   1.8081000e+04   2.0000000e+00   2.0000000e+00   4.3362706e+04   2.0000000e+00
   1.8081000e+04   2.0000000e+00   2.0000000e+00   4.3389757e+04   4.0000000e+00
   1.8081000e+04   2.0000000e+00   2.0000000e+00   4.3390616e+04   4.0000000e+00
   1.8081000e+04   2.0000000e+00   2.0000000e+00   4.3391245e+04   4.0000000e+00
   1.8081000e+04   2.0000000e+00   2.0000000e+00   4.3418707e+04   5.0000000e+00
   1.8081000e+04   2.0000000e+00   2.0000000e+00   4.4734273e+04   2.0000000e+00
   1.8081000e+04   2.0000000e+00   2.0000000e+00   4.4790274e+04   5.0000000e+00
   1.8081000e+04   2.0000000e+00   2.0000000e+00   4.4903276e+04   2.0000000e+00
   1.8081000e+04   2.0000000e+00   2.0000000e+00   4.4897954e+04   4.0000000e+00
   1.8081000e+04   2.0000000e+00   2.0000000e+00   4.4898987e+04   4.0000000e+00
   1.8081000e+04   2.0000000e+00   2.0000000e+00   4.4904700e+04   4.0000000e+00
   1.8081000e+04   2.0000000e+00   2.0000000e+00   4.4905098e+04   4.0000000e+00
   1.8081000e+04   2.0000000e+00   2.0000000e+00   4.4905473e+04   4.0000000e+00
   1.8081000e+04   2.0000000e+00   2.0000000e+00   4.4905899e+04   4.0000000e+00
   1.8081000e+04   2.0000000e+00   2.0000000e+00   4.4906709e+04   4.0000000e+00
   1.8081000e+04   2.0000000e+00   2.0000000e+00   4.4907363e+04   4.0000000e+00
   1.8081000e+04   2.0000000e+00   2.0000000e+00   4.4907430e+04   4.0000000e+00
   1.8081000e+04   2.0000000e+00   2.0000000e+00   4.4908331e+04   4.0000000e+00
   1.8081000e+04   2.0000000e+00   2.0000000e+00   4.4908940e+04   4.0000000e+00
   1.8081000e+04   2.0000000e+00   2.0000000e+00   4.4909503e+04   4.0000000e+00
   1.8081000e+04   2.0000000e+00   2.0000000e+00   4.4910584e+04   4.0000000e+00
   1.8081000e+04   2.0000000e+00   2.0000000e+00   4.4910937e+04   4.0000000e+00
   1.8081000e+04   2.0000000e+00   2.0000000e+00   4.4962277e+04   5.0000000e+00
   1.8081000e+04   2.0000000e+00   2.0000000e+00   4.6067277e+04   2.0000000e+00
   1.8081000e+04   2.0000000e+00   2.0000000e+00   4.6081195e+04   4.0000000e+00
   1.8081000e+04   2.0000000e+00   2.0000000e+00   4.6082155e+04   4.0000000e+00
   1.8081000e+04   2.0000000e+00   2.0000000e+00   4.6098465e+04   4.0000000e+00
   1.8081000e+04   2.0000000e+00   2.0000000e+00   4.6098825e+04   4.0000000e+00
   1.8081000e+04   2.0000000e+00   2.0000000e+00   4.6118278e+04   5.0000000e+00
   1.8081000e+04   2.0000000e+00   2.0000000e+00   4.6444162e+04   2.0000000e+00
   1.8081000e+04   2.0000000e+00   2.0000000e+00   4.6452915e+04   4.0000000e+00
   1.8081000e+04   2.0000000e+00   2.0000000e+00   4.6452978e+04   4.0000000e+00
   1.8081000e+04   2.0000000e+00   2.0000000e+00   4.6453555e+04   4.0000000e+00
   1.8081000e+04   2.0000000e+00   2.0000000e+00   4.6507163e+04   5.0000000e+00
   1.8081000e+04   2.0000000e+00   2.0000000e+00   4.9978935e+04   2.0000000e+00
   1.8081000e+04   2.0000000e+00   2.0000000e+00   4.9982253e+04   4.0000000e+00
   1.8081000e+04   2.0000000e+00   2.0000000e+00   4.9982933e+04   4.0000000e+00
   1.8081000e+04   2.0000000e+00   2.0000000e+00   4.9983574e+04   4.0000000e+00
   1.8081000e+04   2.0000000e+00   2.0000000e+00   4.9984744e+04   4.0000000e+00
   1.8081000e+04   2.0000000e+00   2.0000000e+00   4.9985772e+04   4.0000000e+00
   1.8081000e+04   2.0000000e+00   2.0000000e+00   4.9986130e+04   4.0000000e+00
   1.8081000e+04   2.0000000e+00   2.0000000e+00   4.9994714e+04   4.0000000e+00
   1.8081000e+04   2.0000000e+00   2.0000000e+00   5.0040936e+04   5.0000000e+00
   1.8081000e+04   2.0000000e+00   2.0000000e+00   5.0261149e+04   2.0000000e+00
   1.8081000e+04   2.0000000e+00   2.0000000e+00   5.0245396e+04   4.0000000e+00
   1.8081000e+04   2.0000000e+00   2.0000000e+00   5.0245831e+04   4.0000000e+00
   1.8081000e+04   2.0000000e+00   2.0000000e+00   5.0247256e+04   4.0000000e+00
   1.8081000e+04   2.0000000e+00   2.0000000e+00   5.0248248e+04   4.0000000e+00
   1.8081000e+04   2.0000000e+00   2.0000000e+00   5.0249419e+04   4.0000000e+00
   1.8081000e+04   2.0000000e+00   2.0000000e+00   5.0249817e+04   4.0000000e+00
   1.8081000e+04   2.0000000e+00   2.0000000e+00   5.0250178e+04   4.0000000e+00
   1.8081000e+04   2.0000000e+00   2.0000000e+00   5.0250877e+04   4.0000000e+00
   1.8081000e+04   2.0000000e+00   2.0000000e+00   5.0251954e+04   4.0000000e+00
   1.8081000e+04   2.0000000e+00   2.0000000e+00   5.0252367e+04   4.0000000e+00
   1.8081000e+04   2.0000000e+00   2.0000000e+00   5.0253529e+04   4.0000000e+00
   1.8081000e+04   2.0000000e+00   2.0000000e+00   5.0255038e+04   4.0000000e+00
   1.8081000e+04   2.0000000e+00   2.0000000e+00   5.0256858e+04   4.0000000e+00
   1.8081000e+04   2.0000000e+00   2.0000000e+00   5.0260154e+04   4.0000000e+00
   1.8081000e+04   2.0000000e+00   2.0000000e+00   5.0265500e+04   4.0000000e+00
   1.8081000e+04   2.0000000e+00   2.0000000e+00   5.0265545e+04   4.0000000e+00
   1.8081000e+04   2.0000000e+00   2.0000000e+00   5.0274837e+04   4.0000000e+00
   1.8081000e+04   2.0000000e+00   2.0000000e+00   5.0275599e+04   4.0000000e+00
   1.8081000e+04   2.0000000e+00   2.0000000e+00   5.0276286e+04   4.0000000e+00
   1.8081000e+04   2.0000000e+00   2.0000000e+00   5.0276999e+04   4.0000000e+00
   1.8081000e+04   2.0000000e+00   2.0000000e+00   5.0277104e+04   4.0000000e+00
   1.8081000e+04   2.0000000e+00   2.0000000e+00   5.0277737e+04   4.0000000e+00
   1.8081000e+04   2.0000000e+00   2.0000000e+00   5.0278245e+04   4.0000000e+00
   1.8081000e+04   2.0000000e+00   2.0000000e+00   5.0317150e+04   5.0000000e+00
   1.8081000e+04   2.0000000e+00   2.0000000e+00   5.1363511e+04   2.0000000e+00
   1.8081000e+04   2.0000000e+00   2.0000000e+00   5.1421512e+04   5.0000000e+00
   1.8081000e+04   2.0000000e+00   2.0000000e+00   5.4351199e+04   2.0000000e+00
   1.8081000e+04   2.0000000e+00   2.0000000e+00   5.4407200e+04   5.0000000e+00
   1.8081000e+04   2.0000000e+00   2.0000000e+00   5.5957745e+04   2.0000000e+00
   1.8081000e+04   2.0000000e+00   2.0000000e+00   5.5963928e+04   4.0000000e+00
   1.8081000e+04   2.0000000e+00   2.0000000e+00   5.5964545e+04   4.0000000e+00
   1.8081000e+04   2.0000000e+00   2.0000000e+00   5.5965485e+04   4.0000000e+00
   1.8081000e+04   2.0000000e+00   2.0000000e+00   5.5970921e+04   4.0000000e+00
   1.8081000e+04   2.0000000e+00   2.0000000e+00   5.5971462e+04   4.0000000e+00
   1.8081000e+04   2.0000000e+00   2.0000000e+00   5.5971558e+04   4.0000000e+00
   1.8081000e+04   2.0000000e+00   2.0000000e+00   5.6018746e+04   5.0000000e+00
   1.8081000e+04   2.0000000e+00   2.0000000e+00   5.8081106e+04   2.0000000e+00
   1.8081000e+04   2.0000000e+00   2.0000000e+00   5.8133107e+04   5.0000000e+00
   1.8081000e+04   2.0000000e+00   2.0000000e+00   5.8694004e+04   2.0000000e+00
   1.8081000e+04   2.0000000e+00   2.0000000e+00   5.8752005e+04   5.0000000e+00
   1.8081000e+04   2.0000000e+00   2.0000000e+00   6.0425945e+04   2.0000000e+00
   1.8081000e+04   2.0000000e+00   2.0000000e+00   6.0433620e+04   4.0000000e+00
   1.8081000e+04   2.0000000e+00   2.0000000e+00   6.0433726e+04   4.0000000e+00
   1.8081000e+04   2.0000000e+00   2.0000000e+00   6.0434081e+04   4.0000000e+00
   1.8081000e+04   2.0000000e+00   2.0000000e+00   6.0435610e+04   4.0000000e+00
   1.8081000e+04   2.0000000e+00   2.0000000e+00   6.0436925e+04   4.0000000e+00
   1.8081000e+04   2.0000000e+00   2.0000000e+00   6.0438802e+04   4.0000000e+00
   1.8081000e+04   2.0000000e+00   2.0000000e+00   6.0439407e+04   4.0000000e+00
   1.8081000e+04   2.0000000e+00   2.0000000e+00   6.0441684e+04   4.0000000e+00
   1.8081000e+04   2.0000000e+00   2.0000000e+00   6.0458059e+04   4.0000000e+00
   1.8081000e+04   2.0000000e+00   2.0000000e+00   6.0458702e+04   4.0000000e+00
   1.8081000e+04   2.0000000e+00   2.0000000e+00   6.0464941e+04   4.0000000e+00
   1.8081000e+04   2.0000000e+00   2.0000000e+00   6.0465114e+04   4.0000000e+00
   1.8081000e+04   2.0000000e+00   2.0000000e+00   6.0469504e+04   4.0000000e+00
   1.8081000e+04   2.0000000e+00   2.0000000e+00   6.0485946e+04   5.0000000e+00
   1.8081000e+04   2.0000000e+00   2.0000000e+00             Inf   6.0000000e+00
   1.8081000e+04   2.0000000e+00   3.0000000e+00   1.8807439e+04   3.0000000e+00
   1.8081000e+04   2.0000000e+00   3.0000000e+00   1.8813146e+04   4.0000000e+00
   1.8081000e+04   2.0000000e+00   3.0000000e+00   1.8813729e+04   4.0000000e+00
   1.8081000e+04   2.0000000e+00   3.0000000e+00   1.8815371e+04   4.0000000e+00
   1.8081000e+04   2.0000000e+00   3.0000000e+00   1.8815673e+04   4.0000000e+00
   1.8081000e+04   2.0000000e+00   3.0000000e+00   1.8816250e+04   4.0000000e+00
   1.8081000e+04   2.0000000e+00   3.0000000e+00   1.8816760e+04   4.0000000e+00
   1.8081000e+04   2.0000000e+00   3.0000000e+00   1.8817680e+04   4.0000000e+00
   1.8081000e+04   2.0000000e+00   3.0000000e+00   1.8818284e+04   4.0000000e+00
   1.8081000e+04   2.0000000e+00   3.0000000e+00   1.8818773e+04   4.0000000e+00
   1.8081000e+04   2.0000000e+00   3.0000000e+00   1.8819066e+04   4.0000000e+00
   1.8081000e+04   2.0000000e+00   3.0000000e+00   1.8819229e+04   4.0000000e+00
   1.8081000e+04   2.0000000e+00   3.0000000e+00   1.8819596e+04   4.0000000e+00
   1.8081000e+04   2.0000000e+00   3.0000000e+00   1.8820028e+04   4.0000000e+00
   1.8081000e+04   2.0000000e+00   3.0000000e+00   1.8820972e+04   4.0000000e+00
   1.8081000e+04   2.0000000e+00   3.0000000e+00   1.8822002e+04   4.0000000e+00
   1.8081000e+04   2.0000000e+00   3.0000000e+00   1.8822834e+04   4.0000000e+00
   1.8081000e+04   2.0000000e+00   3.0000000e+00   1.8824426e+04   4.0000000e+00
   1.8081000e+04   2.0000000e+00   3.0000000e+00   1.8825623e+04   4.0000000e+00
   1.8081000e+04   2.0000000e+00   3.0000000e+00   1.8825942e+04   4.0000000e+00
   1.8081000e+04   2.0000000e+00   3.0000000e+00   1.8827789e+04   4.0000000e+00
   1.8081000e+04   2.0000000e+00   3.0000000e+00   1.8828398e+04   4.0000000e+00
   1.8081000e+04   2.0000000e+00   3.0000000e+00   1.8829089e+04   4.0000000e+00
   1.8081000e+04   2.0000000e+00   3.0000000e+00   1.8829956e+04   4.0000000e+00
   1.8081000e+04   2.0000000e+00   3.0000000e+00   1.8830279e+04   4.0000000e+00
   1.8081000e+04   2.0000000e+00   3.0000000e+00   1.8831461e+04   4.0000000e+00
   1.8081000e+04   2.0000000e+00   3.0000000e+00   1.8831786e+04   4.0000000e+00
   1.8081000e+04   2.0000000e+00   3.0000000e+00   1.8834445e+04   4.0000000e+00
   1.8081000e+04   2.0000000e+00   3.0000000e+00   1.8835756e+04   4.0000000e+00
   1.8081000e+04   2.0000000e+00   3.0000000e+00   1.8843388e+04   4.0000000e+00
   1.8081000e+04   2.0000000e+00   3.0000000e+00   1.8861440e+04   5.0000000e+00
   1.8081000e+04   2.0000000e+00   3.0000000e+00   2.3274441e+04   3.0000000e+00
   1.8081000e+04   2.0000000e+00   3.0000000e+00   2.3276814e+04   4.0000000e+00
   1.8081000e+04   2.0000000e+00   3.0000000e+00   2.3278026e+04   4.0000000e+00
   1.8081000e+04   2.0000000e+00   3.0000000e+00   2.3278224e+04   4.0000000e+00
   1.8081000e+04   2.0000000e+00   3.0000000e+00   2.3278684e+04   4.0000000e+00
   1.8081000e+04   2.0000000e+00   3.0000000e+00   2.3279079e+04   4.0000000e+00
   1.8081000e+04   2.0000000e+00   3.0000000e+00   2.3279526e+04   4.0000000e+00
   1.8081000e+04   2.0000000e+00   3.0000000e+00   2.3280205e+04   4.0000000e+00
   1.8081000e+04   2.0000000e+00   3.0000000e+00   2.3280834e+04   4.0000000e+00
   1.8081000e+04   2.0000000e+00   3.0000000e+00   2.3281315e+04   4.0000000e+00
   1.8081000e+04   2.0000000e+00   3.0000000e+00   2.3281535e+04   4.0000000e+00
   1.8081000e+04   2.0000000e+00   3.0000000e+00   2.3282350e+04   4.0000000e+00
   1.8081000e+04   2.0000000e+00   3.0000000e+00   2.3282865e+04   4.0000000e+00
   1.8081000e+04   2.0000000e+00   3.0000000e+00   2.3282932e+04   4.0000000e+00
   1.8081000e+04   2.0000000e+00   3.0000000e+00   2.3283381e+04   4.0000000e+00
   1.8081000e+04   2.0000000e+00   3.0000000e+00   2.3283480e+04   4.0000000e+00
   1.8081000e+04   2.0000000e+00   3.0000000e+00   2.3284369e+04   4.0000000e+00
   1.8081000e+04   2.0000000e+00   3.0000000e+00   2.3284829e+04   4.0000000e+00
   1.8081000e+04   2.0000000e+00   3.0000000e+00   2.3285403e+04   4.0000000e+00
   1.8081000e+04   2.0000000e+00   3.0000000e+00   2.3286475e+04   4.0000000e+00
   1.8081000e+04   2.0000000e+00   3.0000000e+00   2.3287196e+04   4.0000000e+00
   1.8081000e+04   2.0000000e+00   3.0000000e+00   2.3287768e+04   4.0000000e+00
   1.8081000e+04   2.0000000e+00   3.0000000e+00   2.3288319e+04   4.0000000e+00
   1.8081000e+04   2.0000000e+00   3.0000000e+00   2.3290052e+04   4.0000000e+00
   1.8081000e+04   2.0000000e+00   3.0000000e+00   2.3290352e+04   4.0000000e+00
   1.8081000e+04   2.0000000e+00   3.0000000e+00   2.3291090e+04   4.0000000e+00
   1.8081000e+04   2.0000000e+00   3.0000000e+00   2.3291903e+04   4.0000000e+00
   1.8081000e+04   2.0000000e+00   3.0000000e+00   2.3292440e+04   4.0000000e+00
   1.8081000e+04   2.0000000e+00   3.0000000e+00   2.3293691e+04   4.0000000e+00
   1.8081000e+04   2.0000000e+00   3.0000000e+00   2.3294202e+04   4.0000000e+00
   1.8081000e+04   2.0000000e+00   3.0000000e+00   2.3295409e+04   4.0000000e+00
   1.8081000e+04   2.0000000e+00   3.0000000e+00   2.3295898e+04   4.0000000e+00
   1.8081000e+04   2.0000000e+00   3.0000000e+00   2.3298124e+04   4.0000000e+00
   1.8081000e+04   2.0000000e+00   3.0000000e+00   2.3298533e+04   4.0000000e+00
   1.8081000e+04   2.0000000e+00   3.0000000e+00   2.3298865e+04   4.0000000e+00
   1.8081000e+04   2.0000000e+00   3.0000000e+00   2.3300877e+04   4.0000000e+00
   1.8081000e+04   2.0000000e+00   3.0000000e+00   2.3304794e+04   4.0000000e+00
   1.8081000e+04   2.0000000e+00   3.0000000e+00   2.3305203e+04   4.0000000e+00
   1.8081000e+04   2.0000000e+00   3.0000000e+00   2.3332442e+04   5.0000000e+00
   1.8081000e+04   2.0000000e+00   3.0000000e+00   2.3546534e+04   3.0000000e+00
   1.8081000e+04   2.0000000e+00   3.0000000e+00   2.3549517e+04   4.0000000e+00
   1.8081000e+04   2.0000000e+00   3.0000000e+00   2.3549926e+04   4.0000000e+00
   1.8081000e+04   2.0000000e+00   3.0000000e+00   2.3550235e+04   4.0000000e+00
   1.8081000e+04   2.0000000e+00   3.0000000e+00   2.3550680e+04   4.0000000e+00
   1.8081000e+04   2.0000000e+00   3.0000000e+00   2.3551078e+04   4.0000000e+00
   1.8081000e+04   2.0000000e+00   3.0000000e+00   2.3551449e+04   4.0000000e+00
   1.8081000e+04   2.0000000e+00   3.0000000e+00   2.3551826e+04   4.0000000e+00
   1.8081000e+04   2.0000000e+00   3.0000000e+00   2.3552367e+04   4.0000000e+00
   1.8081000e+04   2.0000000e+00   3.0000000e+00   2.3552763e+04   4.0000000e+00
   1.8081000e+04   2.0000000e+00   3.0000000e+00   2.3553307e+04   4.0000000e+00
   1.8081000e+04   2.0000000e+00   3.0000000e+00   2.3553745e+04   4.0000000e+00
   1.8081000e+04   2.0000000e+00   3.0000000e+00   2.3554196e+04   4.0000000e+00
   1.8081000e+04   2.0000000e+00   3.0000000e+00   2.3554905e+04   4.0000000e+00
   1.8081000e+04   2.0000000e+00   3.0000000e+00   2.3554968e+04   4.0000000e+00
   1.8081000e+04   2.0000000e+00   3.0000000e+00   2.3555305e+04   4.0000000e+00
   1.8081000e+04   2.0000000e+00   3.0000000e+00   2.3555882e+04   4.0000000e+00
   1.8081000e+04   2.0000000e+00   3.0000000e+00   2.3556747e+04   4.0000000e+00
   1.8081000e+04   2.0000000e+00   3.0000000e+00   2.3557093e+04   4.0000000e+00
   1.8081000e+04   2.0000000e+00   3.0000000e+00   2.3557812e+04   4.0000000e+00
   1.8081000e+04   2.0000000e+00   3.0000000e+00   2.3558142e+04   4.0000000e+00
   1.8081000e+04   2.0000000e+00   3.0000000e+00   2.3558909e+04   4.0000000e+00
   1.8081000e+04   2.0000000e+00   3.0000000e+00   2.3559154e+04   4.0000000e+00
   1.8081000e+04   2.0000000e+00   3.0000000e+00   2.3559460e+04   4.0000000e+00
   1.8081000e+04   2.0000000e+00   3.0000000e+00   2.3560543e+04   4.0000000e+00
   1.8081000e+04   2.0000000e+00   3.0000000e+00   2.3561925e+04   4.0000000e+00
   1.8081000e+04   2.0000000e+00   3.0000000e+00   2.3562779e+04   4.0000000e+00
   1.8081000e+04   2.0000000e+00   3.0000000e+00   2.3563219e+04   4.0000000e+00
   1.8081000e+04   2.0000000e+00   3.0000000e+00   2.3563614e+04   4.0000000e+00
   1.8081000e+04   2.0000000e+00   3.0000000e+00   2.3565518e+04   4.0000000e+00
   1.8081000e+04   2.0000000e+00   3.0000000e+00   2.3567094e+04   4.0000000e+00
   1.8081000e+04   2.0000000e+00   3.0000000e+00   2.3568099e+04   4.0000000e+00
   1.8081000e+04   2.0000000e+00   3.0000000e+00   2.3568991e+04   4.0000000e+00
   1.8081000e+04   2.0000000e+00   3.0000000e+00   2.3569744e+04   4.0000000e+00
   1.8081000e+04   2.0000000e+00   3.0000000e+00   2.3570895e+04   4.0000000e+00
   1.8081000e+04   2.0000000e+00   3.0000000e+00   2.3572494e+04   4.0000000e+00
   1.8081000e+04   2.0000000e+00   3.0000000e+00   2.3576532e+04   4.0000000e+00
   1.8081000e+04   2.0000000e+00   3.0000000e+00   2.3578971e+04   4.0000000e+00
   1.8081000e+04   2.0000000e+00   3.0000000e+00   2.3599288e+04   4.0000000e+00
   1.8081000e+04   2.0000000e+00   3.0000000e+00   2.3605535e+04   5.0000000e+00
   1.8081000e+04   2.0000000e+00   3.0000000e+00   2.4570205e+04   3.0000000e+00
   1.8081000e+04   2.0000000e+00   3.0000000e+00   2.4587527e+04   4.0000000e+00
   1.8081000e+04   2.0000000e+00   3.0000000e+00   2.4587961e+04   4.0000000e+00
   1.8081000e+04   2.0000000e+00   3.0000000e+00   2.4588507e+04   4.0000000e+00
   1.8081000e+04   2.0000000e+00   3.0000000e+00   2.4588868e+04   4.0000000e+00
   1.8081000e+04   2.0000000e+00   3.0000000e+00   2.4589129e+04   4.0000000e+00
   1.8081000e+04   2.0000000e+00   3.0000000e+00   2.4589952e+04   4.0000000e+00
   1.8081000e+04   2.0000000e+00   3.0000000e+00   2.4590306e+04   4.0000000e+00
   1.8081000e+04   2.0000000e+00   3.0000000e+00   2.4590800e+04   4.0000000e+00
   1.8081000e+04   2.0000000e+00   3.0000000e+00   2.4590881e+04   4.0000000e+00
   1.8081000e+04   2.0000000e+00   3.0000000e+00   2.4591006e+04   4.0000000e+00
   1.8081000e+04   2.0000000e+00   3.0000000e+00   2.4591454e+04   4.0000000e+00
   1.8081000e+04   2.0000000e+00   3.0000000e+00   2.4592329e+04   4.0000000e+00
   1.8081000e+04   2.0000000e+00   3.0000000e+00   2.4593039e+04   4.0000000e+00
   1.8081000e+04   2.0000000e+00   3.0000000e+00   2.4593496e+04   4.0000000e+00
   1.8081000e+04   2.0000000e+00   3.0000000e+00   2.4593897e+04   4.0000000e+00
   1.8081000e+04   2.0000000e+00   3.0000000e+00   2.4594977e+04   4.0000000e+00
   1.8081000e+04   2.0000000e+00   3.0000000e+00   2.4595641e+04   4.0000000e+00
   1.8081000e+04   2.0000000e+00   3.0000000e+00   2.4596001e+04   4.0000000e+00
   1.8081000e+04   2.0000000e+00   3.0000000e+00   2.4596328e+04   4.0000000e+00
   1.8081000e+04   2.0000000e+00   3.0000000e+00   2.4619206e+04   5.0000000e+00
   1.8081000e+04   2.0000000e+00   3.0000000e+00   2.7437835e+04   3.0000000e+00
   1.8081000e+04   2.0000000e+00   3.0000000e+00   2.7427325e+04   4.0000000e+00
   1.8081000e+04   2.0000000e+00   3.0000000e+00   2.7428514e+04   4.0000000e+00
   1.8081000e+04   2.0000000e+00   3.0000000e+00   2.7429234e+04   4.0000000e+00
   1.8081000e+04   2.0000000e+00   3.0000000e+00   2.7429943e+04   4.0000000e+00
   1.8081000e+04   2.0000000e+00   3.0000000e+00   2.7431814e+04   4.0000000e+00
   1.8081000e+04   2.0000000e+00   3.0000000e+00   2.7434067e+04   4.0000000e+00
   1.8081000e+04   2.0000000e+00   3.0000000e+00   2.7436531e+04   4.0000000e+00
   1.8081000e+04   2.0000000e+00   3.0000000e+00   2.7447900e+04   4.0000000e+00
   1.8081000e+04   2.0000000e+00   3.0000000e+00   2.7448507e+04   4.0000000e+00
   1.8081000e+04   2.0000000e+00   3.0000000e+00   2.7448941e+04   4.0000000e+00
   1.8081000e+04   2.0000000e+00   3.0000000e+00   2.7449195e+04   4.0000000e+00
   1.8081000e+04   2.0000000e+00   3.0000000e+00   2.7449862e+04   4.0000000e+00
   1.8081000e+04   2.0000000e+00   3.0000000e+00   2.7450588e+04   4.0000000e+00
   1.8081000e+04   2.0000000e+00   3.0000000e+00   2.7450983e+04   4.0000000e+00
   1.8081000e+04   2.0000000e+00   3.0000000e+00   2.7451703e+04   4.0000000e+00
   1.8081000e+04   2.0000000e+00   3.0000000e+00   2.7452040e+04   4.0000000e+00
   1.8081000e+04   2.0000000e+00   3.0000000e+00   2.7452689e+04   4.0000000e+00
   1.8081000e+04   2.0000000e+00   3.0000000e+00   2.7454216e+04   4.0000000e+00
   1.8081000e+04   2.0000000e+00   3.0000000e+00   2.7455035e+04   4.0000000e+00
   1.8081000e+04   2.0000000e+00   3.0000000e+00   2.7456018e+04   4.0000000e+00
   1.8081000e+04   2.0000000e+00   3.0000000e+00   2.7457537e+04   4.0000000e+00
   1.8081000e+04   2.0000000e+00   3.0000000e+00   2.7497836e+04   5.0000000e+00
   1.8081000e+04   2.0000000e+00   3.0000000e+00   2.8895658e+04   3.0000000e+00
   1.8081000e+04   2.0000000e+00   3.0000000e+00   2.8835850e+04   4.0000000e+00
   1.8081000e+04   2.0000000e+00   3.0000000e+00   2.8837393e+04   4.0000000e+00
   1.8081000e+04   2.0000000e+00   3.0000000e+00   2.8838478e+04   4.0000000e+00
   1.8081000e+04   2.0000000e+00   3.0000000e+00   2.8838940e+04   4.0000000e+00
   1.8081000e+04   2.0000000e+00   3.0000000e+00   2.8839254e+04   4.0000000e+00
   1.8081000e+04   2.0000000e+00   3.0000000e+00   2.8839309e+04   4.0000000e+00
   1.8081000e+04   2.0000000e+00   3.0000000e+00   2.8840263e+04   4.0000000e+00
   1.8081000e+04   2.0000000e+00   3.0000000e+00   2.8840660e+04   4.0000000e+00
   1.8081000e+04   2.0000000e+00   3.0000000e+00   2.8900840e+04   4.0000000e+00
   1.8081000e+04   2.0000000e+00   3.0000000e+00   2.8901299e+04   4.0000000e+00
   1.8081000e+04   2.0000000e+00   3.0000000e+00   2.8901408e+04   4.0000000e+00
   1.8081000e+04   2.0000000e+00   3.0000000e+00   2.8901709e+04   4.0000000e+00
   1.8081000e+04   2.0000000e+00   3.0000000e+00   2.8902038e+04   4.0000000e+00
   1.8081000e+04   2.0000000e+00   3.0000000e+00   2.8902995e+04   4.0000000e+00
   1.8081000e+04   2.0000000e+00   3.0000000e+00   2.8903850e+04   4.0000000e+00
   1.8081000e+04   2.0000000e+00   3.0000000e+00   2.8904311e+04   4.0000000e+00
   1.8081000e+04   2.0000000e+00   3.0000000e+00   2.8904902e+04   4.0000000e+00
   1.8081000e+04   2.0000000e+00   3.0000000e+00   2.8905375e+04   4.0000000e+00
   1.8081000e+04   2.0000000e+00   3.0000000e+00   2.8905910e+04   4.0000000e+00
   1.8081000e+04   2.0000000e+00   3.0000000e+00   2.8906474e+04   4.0000000e+00
   1.8081000e+04   2.0000000e+00   3.0000000e+00   2.8906672e+04   4.0000000e+00
   1.8081000e+04   2.0000000e+00   3.0000000e+00   2.8907128e+04   4.0000000e+00
   1.8081000e+04   2.0000000e+00   3.0000000e+00   2.8907921e+04   4.0000000e+00
   1.8081000e+04   2.0000000e+00   3.0000000e+00   2.8908055e+04   4.0000000e+00
   1.8081000e+04   2.0000000e+00   3.0000000e+00   2.8908669e+04   4.0000000e+00
   1.8081000e+04   2.0000000e+00   3.0000000e+00   2.8908898e+04   4.0000000e+00
   1.8081000e+04   2.0000000e+00   3.0000000e+00   2.8909944e+04   4.0000000e+00
   1.8081000e+04   2.0000000e+00   3.0000000e+00   2.8911120e+04   4.0000000e+00
   1.8081000e+04   2.0000000e+00   3.0000000e+00   2.8911480e+04   4.0000000e+00
   1.8081000e+04   2.0000000e+00   3.0000000e+00   2.8912621e+04   4.0000000e+00
   1.8081000e+04   2.0000000e+00   3.0000000e+00   2.8913339e+04   4.0000000e+00
   1.8081000e+04   2.0000000e+00   3.0000000e+00   2.8915053e+04   4.0000000e+00
   1.8081000e+04   2.0000000e+00   3.0000000e+00   2.8915594e+04   4.0000000e+00
   1.8081000e+04   2.0000000e+00   3.0000000e+00   2.8923082e+04   4.0000000e+00
   1.8081000e+04   2.0000000e+00   3.0000000e+00   2.8925294e+04   4.0000000e+00
   1.8081000e+04   2.0000000e+00   3.0000000e+00   2.8925947e+04   4.0000000e+00
   1.8081000e+04   2.0000000e+00   3.0000000e+00   2.8926716e+04   4.0000000e+00
   1.8081000e+04   2.0000000e+00   3.0000000e+00   2.8927267e+04   4.0000000e+00
   1.8081000e+04   2.0000000e+00   3.0000000e+00   2.8959659e+04   5.0000000e+00
   1.8081000e+04   2.0000000e+00   3.0000000e+00   2.9984679e+04   3.0000000e+00
   1.8081000e+04   2.0000000e+00   3.0000000e+00   3.0034680e+04   5.0000000e+00
   1.8081000e+04   2.0000000e+00   3.0000000e+00   3.2977220e+04   3.0000000e+00
   1.8081000e+04   2.0000000e+00   3.0000000e+00   3.2979586e+04   4.0000000e+00
   1.8081000e+04   2.0000000e+00   3.0000000e+00   3.2981759e+04   4.0000000e+00
   1.8081000e+04   2.0000000e+00   3.0000000e+00   3.2992945e+04   4.0000000e+00
   1.8081000e+04   2.0000000e+00   3.0000000e+00   3.2993784e+04   4.0000000e+00
   1.8081000e+04   2.0000000e+00   3.0000000e+00   3.2993960e+04   4.0000000e+00
   1.8081000e+04   2.0000000e+00   3.0000000e+00   3.2994415e+04   4.0000000e+00
   1.8081000e+04   2.0000000e+00   3.0000000e+00   3.2995522e+04   4.0000000e+00
   1.8081000e+04   2.0000000e+00   3.0000000e+00   3.2996856e+04   4.0000000e+00
   1.8081000e+04   2.0000000e+00   3.0000000e+00   3.2997221e+04   4.0000000e+00
   1.8081000e+04   2.0000000e+00   3.0000000e+00   3.2999018e+04   4.0000000e+00
   1.8081000e+04   2.0000000e+00   3.0000000e+00   3.3000510e+04   4.0000000e+00
   1.8081000e+04   2.0000000e+00   3.0000000e+00   3.3000789e+04   4.0000000e+00
   1.8081000e+04   2.0000000e+00   3.0000000e+00   3.3001220e+04   4.0000000e+00
   1.8081000e+04   2.0000000e+00   3.0000000e+00   3.3002497e+04   4.0000000e+00
   1.8081000e+04   2.0000000e+00   3.0000000e+00   3.3003991e+04   4.0000000e+00
   1.8081000e+04   2.0000000e+00   3.0000000e+00   3.3034221e+04   5.0000000e+00
   1.8081000e+04   2.0000000e+00   3.0000000e+00   4.0766829e+04   3.0000000e+00
   1.8081000e+04   2.0000000e+00   3.0000000e+00   4.0818830e+04   5.0000000e+00
   1.8081000e+04   2.0000000e+00   3.0000000e+00   4.1089834e+04   3.0000000e+00
   1.8081000e+04   2.0000000e+00   3.0000000e+00   4.1145835e+04   5.0000000e+00
   1.8081000e+04   2.0000000e+00   3.0000000e+00   4.1533567e+04   3.0000000e+00
   1.8081000e+04   2.0000000e+00   3.0000000e+00   4.1590568e+04   5.0000000e+00
   1.8081000e+04   2.0000000e+00   3.0000000e+00   4.2954002e+04   3.0000000e+00
   1.8081000e+04   2.0000000e+00   3.0000000e+00   4.2958226e+04   4.0000000e+00
   1.8081000e+04   2.0000000e+00   3.0000000e+00   4.2960444e+04   4.0000000e+00
   1.8081000e+04   2.0000000e+00   3.0000000e+00   4.2971247e+04   4.0000000e+00
   1.8081000e+04   2.0000000e+00   3.0000000e+00   4.2972184e+04   4.0000000e+00
   1.8081000e+04   2.0000000e+00   3.0000000e+00   4.2972732e+04   4.0000000e+00
   1.8081000e+04   2.0000000e+00   3.0000000e+00   4.2973196e+04   4.0000000e+00
   1.8081000e+04   2.0000000e+00   3.0000000e+00   4.2973814e+04   4.0000000e+00
   1.8081000e+04   2.0000000e+00   3.0000000e+00   4.2974790e+04   4.0000000e+00
   1.8081000e+04   2.0000000e+00   3.0000000e+00   4.2975054e+04   4.0000000e+00
   1.8081000e+04   2.0000000e+00   3.0000000e+00   4.2975507e+04   4.0000000e+00
   1.8081000e+04   2.0000000e+00   3.0000000e+00   4.2977063e+04   4.0000000e+00
   1.8081000e+04   2.0000000e+00   3.0000000e+00   4.2977482e+04   4.0000000e+00
   1.8081000e+04   2.0000000e+00   3.0000000e+00   4.2977926e+04   4.0000000e+00
   1.8081000e+04   2.0000000e+00   3.0000000e+00   4.2978487e+04   4.0000000e+00
   1.8081000e+04   2.0000000e+00   3.0000000e+00   4.2979897e+04   4.0000000e+00
   1.8081000e+04   2.0000000e+00   3.0000000e+00   4.2980317e+04   4.0000000e+00
   1.8081000e+04   2.0000000e+00   3.0000000e+00   4.2981586e+04   4.0000000e+00
   1.8081000e+04   2.0000000e+00   3.0000000e+00   4.2982798e+04   4.0000000e+00
   1.8081000e+04   2.0000000e+00   3.0000000e+00   4.2984016e+04   4.0000000e+00
   1.8081000e+04   2.0000000e+00   3.0000000e+00   4.2984418e+04   4.0000000e+00
   1.8081000e+04   2.0000000e+00   3.0000000e+00   4.2984919e+04   4.0000000e+00
   1.8081000e+04   2.0000000e+00   3.0000000e+00   4.2985636e+04   4.0000000e+00
   1.8081000e+04   2.0000000e+00   3.0000000e+00   4.2987286e+04   4.0000000e+00
   1.8081000e+04   2.0000000e+00   3.0000000e+00   4.2989101e+04   4.0000000e+00
   1.8081000e+04   2.0000000e+00   3.0000000e+00   4.3009003e+04   5.0000000e+00
   1.8081000e+04   2.0000000e+00   3.0000000e+00   4.8735397e+04   3.0000000e+00
   1.8081000e+04   2.0000000e+00   3.0000000e+00   4.8792398e+04   5.0000000e+00
   1.8081000e+04   2.0000000e+00   3.0000000e+00   5.0569017e+04   3.0000000e+00
   1.8081000e+04   2.0000000e+00   3.0000000e+00   5.0581224e+04   4.0000000e+00
   1.8081000e+04   2.0000000e+00   3.0000000e+00   5.0581634e+04   4.0000000e+00
   1.8081000e+04   2.0000000e+00   3.0000000e+00   5.0581964e+04   4.0000000e+00
   1.8081000e+04   2.0000000e+00   3.0000000e+00   5.0582297e+04   4.0000000e+00
   1.8081000e+04   2.0000000e+00   3.0000000e+00   5.0582790e+04   4.0000000e+00
   1.8081000e+04   2.0000000e+00   3.0000000e+00   5.0583090e+04   4.0000000e+00
   1.8081000e+04   2.0000000e+00   3.0000000e+00   5.0583491e+04   4.0000000e+00
   1.8081000e+04   2.0000000e+00   3.0000000e+00   5.0584019e+04   4.0000000e+00
   1.8081000e+04   2.0000000e+00   3.0000000e+00   5.0584174e+04   4.0000000e+00
   1.8081000e+04   2.0000000e+00   3.0000000e+00   5.0584701e+04   4.0000000e+00
   1.8081000e+04   2.0000000e+00   3.0000000e+00   5.0585657e+04   4.0000000e+00
   1.8081000e+04   2.0000000e+00   3.0000000e+00   5.0586096e+04   4.0000000e+00
   1.8081000e+04   2.0000000e+00   3.0000000e+00   5.0586716e+04   4.0000000e+00
   1.8081000e+04   2.0000000e+00   3.0000000e+00   5.0587011e+04   4.0000000e+00
   1.8081000e+04   2.0000000e+00   3.0000000e+00   5.0587451e+04   4.0000000e+00
   1.8081000e+04   2.0000000e+00   3.0000000e+00   5.0589648e+04   4.0000000e+00
   1.8081000e+04   2.0000000e+00   3.0000000e+00   5.0590101e+04   4.0000000e+00
   1.8081000e+04   2.0000000e+00   3.0000000e+00   5.0606318e+04   4.0000000e+00
   1.8081000e+04   2.0000000e+00   3.0000000e+00   5.0606768e+04   4.0000000e+00
   1.8081000e+04   2.0000000e+00   3.0000000e+00   5.0607170e+04   4.0000000e+00
   1.8081000e+04   2.0000000e+00   3.0000000e+00   5.0607459e+04   4.0000000e+00
   1.8081000e+04   2.0000000e+00   3.0000000e+00   5.0607986e+04   4.0000000e+00
   1.8081000e+04   2.0000000e+00   3.0000000e+00   5.0608493e+04   4.0000000e+00
   1.8081000e+04   2.0000000e+00   3.0000000e+00   5.0609390e+04   4.0000000e+00
   1.8081000e+04   2.0000000e+00   3.0000000e+00   5.0609577e+04   4.0000000e+00
   1.8081000e+04   2.0000000e+00   3.0000000e+00   5.0610003e+04   4.0000000e+00
   1.8081000e+04   2.0000000e+00   3.0000000e+00   5.0612349e+04   4.0000000e+00
   1.8081000e+04   2.0000000e+00   3.0000000e+00   5.0618018e+04   5.0000000e+00
   1.8081000e+04   2.0000000e+00   3.0000000e+00   5.0892021e+04   3.0000000e+00
   1.8081000e+04   2.0000000e+00   3.0000000e+00   5.0896291e+04   4.0000000e+00
   1.8081000e+04   2.0000000e+00   3.0000000e+00   5.0896802e+04   4.0000000e+00
   1.8081000e+04   2.0000000e+00   3.0000000e+00   5.0897223e+04   4.0000000e+00
   1.8081000e+04   2.0000000e+00   3.0000000e+00   5.0897421e+04   4.0000000e+00
   1.8081000e+04   2.0000000e+00   3.0000000e+00   5.0898288e+04   4.0000000e+00
   1.8081000e+04   2.0000000e+00   3.0000000e+00   5.0899109e+04   4.0000000e+00
   1.8081000e+04   2.0000000e+00   3.0000000e+00   5.0899972e+04   4.0000000e+00
   1.8081000e+04   2.0000000e+00   3.0000000e+00   5.0900368e+04   4.0000000e+00
   1.8081000e+04   2.0000000e+00   3.0000000e+00   5.0900790e+04   4.0000000e+00
   1.8081000e+04   2.0000000e+00   3.0000000e+00   5.0901778e+04   4.0000000e+00
   1.8081000e+04   2.0000000e+00   3.0000000e+00   5.0902231e+04   4.0000000e+00
   1.8081000e+04   2.0000000e+00   3.0000000e+00   5.0903068e+04   4.0000000e+00
   1.8081000e+04   2.0000000e+00   3.0000000e+00   5.0903352e+04   4.0000000e+00
   1.8081000e+04   2.0000000e+00   3.0000000e+00   5.0904006e+04   4.0000000e+00
   1.8081000e+04   2.0000000e+00   3.0000000e+00   5.0905001e+04   4.0000000e+00
   1.8081000e+04   2.0000000e+00   3.0000000e+00   5.0905762e+04   4.0000000e+00
   1.8081000e+04   2.0000000e+00   3.0000000e+00   5.0906250e+04   4.0000000e+00
   1.8081000e+04   2.0000000e+00   3.0000000e+00   5.0907819e+04   4.0000000e+00
   1.8081000e+04   2.0000000e+00   3.0000000e+00   5.0908260e+04   4.0000000e+00
   1.8081000e+04   2.0000000e+00   3.0000000e+00   5.0909091e+04   4.0000000e+00
   1.8081000e+04   2.0000000e+00   3.0000000e+00   5.0909869e+04   4.0000000e+00
   1.8081000e+04   2.0000000e+00   3.0000000e+00   5.0910602e+04   4.0000000e+00
   1.8081000e+04   2.0000000e+00   3.0000000e+00   5.0910863e+04   4.0000000e+00
   1.8081000e+04   2.0000000e+00   3.0000000e+00   5.0911269e+04   4.0000000e+00
   1.8081000e+04   2.0000000e+00   3.0000000e+00   5.0912501e+04   4.0000000e+00
   1.8081000e+04   2.0000000e+00   3.0000000e+00   5.0913998e+04   4.0000000e+00
   1.8081000e+04   2.0000000e+00   3.0000000e+00   5.0914663e+04   4.0000000e+00
   1.8081000e+04   2.0000000e+00   3.0000000e+00   5.0919348e+04   4.0000000e+00
   1.8081000e+04   2.0000000e+00   3.0000000e+00   5.0919838e+04   4.0000000e+00
   1.8081000e+04   2.0000000e+00   3.0000000e+00   5.0920276e+04   4.0000000e+00
   1.8081000e+04   2.0000000e+00   3.0000000e+00   5.0940022e+04   5.0000000e+00
   1.8081000e+04   2.0000000e+00   3.0000000e+00   5.1634542e+04   3.0000000e+00
   1.8081000e+04   2.0000000e+00   3.0000000e+00   5.1689543e+04   5.0000000e+00
   1.8081000e+04   2.0000000e+00   3.0000000e+00   5.1950546e+04   3.0000000e+00
   1.8081000e+04   2.0000000e+00   3.0000000e+00   5.1999131e+04   4.0000000e+00
   1.8081000e+04   2.0000000e+00   3.0000000e+00   5.2003547e+04   5.0000000e+00
   1.8081000e+04   2.0000000e+00   3.0000000e+00   5.2421112e+04   3.0000000e+00
   1.8081000e+04   2.0000000e+00   3.0000000e+00   5.2475113e+04   5.0000000e+00
   1.8081000e+04   2.0000000e+00   3.0000000e+00   5.2579115e+04   3.0000000e+00
   1.8081000e+04   2.0000000e+00   3.0000000e+00   5.2631116e+04   5.0000000e+00
   1.8081000e+04   2.0000000e+00   3.0000000e+00   5.3935310e+04   3.0000000e+00
   1.8081000e+04   2.0000000e+00   3.0000000e+00   5.3934431e+04   4.0000000e+00
   1.8081000e+04   2.0000000e+00   3.0000000e+00   5.3938121e+04   4.0000000e+00
   1.8081000e+04   2.0000000e+00   3.0000000e+00   5.3938652e+04   4.0000000e+00
   1.8081000e+04   2.0000000e+00   3.0000000e+00   5.3939100e+04   4.0000000e+00
   1.8081000e+04   2.0000000e+00   3.0000000e+00   5.3939369e+04   4.0000000e+00
   1.8081000e+04   2.0000000e+00   3.0000000e+00   5.3939871e+04   4.0000000e+00
   1.8081000e+04   2.0000000e+00   3.0000000e+00   5.3940876e+04   4.0000000e+00
   1.8081000e+04   2.0000000e+00   3.0000000e+00   5.3941581e+04   4.0000000e+00
   1.8081000e+04   2.0000000e+00   3.0000000e+00   5.3942085e+04   4.0000000e+00
   1.8081000e+04   2.0000000e+00   3.0000000e+00   5.3943171e+04   4.0000000e+00
   1.8081000e+04   2.0000000e+00   3.0000000e+00   5.3943579e+04   4.0000000e+00
   1.8081000e+04   2.0000000e+00   3.0000000e+00   5.3944878e+04   4.0000000e+00
   1.8081000e+04   2.0000000e+00   3.0000000e+00   5.3945947e+04   4.0000000e+00
   1.8081000e+04   2.0000000e+00   3.0000000e+00   5.3948157e+04   4.0000000e+00
   1.8081000e+04   2.0000000e+00   3.0000000e+00   5.3948519e+04   4.0000000e+00
   1.8081000e+04   2.0000000e+00   3.0000000e+00   5.3950289e+04   4.0000000e+00
   1.8081000e+04   2.0000000e+00   3.0000000e+00   5.3953519e+04   4.0000000e+00
   1.8081000e+04   2.0000000e+00   3.0000000e+00   5.3954096e+04   4.0000000e+00
   1.8081000e+04   2.0000000e+00   3.0000000e+00   5.3957161e+04   4.0000000e+00
   1.8081000e+04   2.0000000e+00   3.0000000e+00   5.3958175e+04   4.0000000e+00
   1.8081000e+04   2.0000000e+00   3.0000000e+00   5.3958329e+04   4.0000000e+00
   1.8081000e+04   2.0000000e+00   3.0000000e+00   5.3990311e+04   5.0000000e+00
   1.8081000e+04   2.0000000e+00   3.0000000e+00   5.4835015e+04   3.0000000e+00
   1.8081000e+04   2.0000000e+00   3.0000000e+00   5.4841927e+04   4.0000000e+00
   1.8081000e+04   2.0000000e+00   3.0000000e+00   5.4843564e+04   4.0000000e+00
   1.8081000e+04   2.0000000e+00   3.0000000e+00   5.4844135e+04   4.0000000e+00
   1.8081000e+04   2.0000000e+00   3.0000000e+00   5.4845080e+04   4.0000000e+00
   1.8081000e+04   2.0000000e+00   3.0000000e+00   5.4845886e+04   4.0000000e+00
   1.8081000e+04   2.0000000e+00   3.0000000e+00   5.4846163e+04   4.0000000e+00
   1.8081000e+04   2.0000000e+00   3.0000000e+00   5.4846991e+04   4.0000000e+00
   1.8081000e+04   2.0000000e+00   3.0000000e+00   5.4850074e+04   4.0000000e+00
   1.8081000e+04   2.0000000e+00   3.0000000e+00   5.4851348e+04   4.0000000e+00
   1.8081000e+04   2.0000000e+00   3.0000000e+00   5.4857255e+04   4.0000000e+00
   1.8081000e+04   2.0000000e+00   3.0000000e+00   5.4884016e+04   5.0000000e+00
   1.8081000e+04   2.0000000e+00   3.0000000e+00   5.5086950e+04   3.0000000e+00
   1.8081000e+04   2.0000000e+00   3.0000000e+00   5.5102469e+04   4.0000000e+00
   1.8081000e+04   2.0000000e+00   3.0000000e+00   5.5103246e+04   4.0000000e+00
   1.8081000e+04   2.0000000e+00   3.0000000e+00   5.5103557e+04   4.0000000e+00
   1.8081000e+04   2.0000000e+00   3.0000000e+00   5.5104425e+04   4.0000000e+00
   1.8081000e+04   2.0000000e+00   3.0000000e+00   5.5104707e+04   4.0000000e+00
   1.8081000e+04   2.0000000e+00   3.0000000e+00   5.5105920e+04   4.0000000e+00
   1.8081000e+04   2.0000000e+00   3.0000000e+00   5.5109928e+04   4.0000000e+00
   1.8081000e+04   2.0000000e+00   3.0000000e+00   5.5135291e+04   4.0000000e+00
   1.8081000e+04   2.0000000e+00   3.0000000e+00   5.5135891e+04   4.0000000e+00
   1.8081000e+04   2.0000000e+00   3.0000000e+00   5.5136510e+04   4.0000000e+00
   1.8081000e+04   2.0000000e+00   3.0000000e+00   5.5137299e+04   4.0000000e+00
   1.8081000e+04   2.0000000e+00   3.0000000e+00   5.5138153e+04   4.0000000e+00
   1.8081000e+04   2.0000000e+00   3.0000000e+00   5.5138907e+04   4.0000000e+00
   1.8081000e+04   2.0000000e+00   3.0000000e+00   5.5140951e+04   5.0000000e+00
   1.8081000e+04   2.0000000e+00   3.0000000e+00   5.6112748e+04   3.0000000e+00
   1.8081000e+04   2.0000000e+00   3.0000000e+00   5.6099381e+04   4.0000000e+00
   1.8081000e+04   2.0000000e+00   3.0000000e+00   5.6102018e+04   4.0000000e+00
   1.8081000e+04   2.0000000e+00   3.0000000e+00   5.6124438e+04   4.0000000e+00
   1.8081000e+04   2.0000000e+00   3.0000000e+00   5.6124827e+04   4.0000000e+00
   1.8081000e+04   2.0000000e+00   3.0000000e+00   5.6125212e+04   4.0000000e+00
   1.8081000e+04   2.0000000e+00   3.0000000e+00   5.6125617e+04   4.0000000e+00
   1.8081000e+04   2.0000000e+00   3.0000000e+00   5.6125915e+04   4.0000000e+00
   1.8081000e+04   2.0000000e+00   3.0000000e+00   5.6126409e+04   4.0000000e+00
   1.8081000e+04   2.0000000e+00   3.0000000e+00   5.6126705e+04   4.0000000e+00
   1.8081000e+04   2.0000000e+00   3.0000000e+00   5.6127087e+04   4.0000000e+00
   1.8081000e+04   2.0000000e+00   3.0000000e+00   5.6127849e+04   4.0000000e+00
   1.8081000e+04   2.0000000e+00   3.0000000e+00   5.6128710e+04   4.0000000e+00
   1.8081000e+04   2.0000000e+00   3.0000000e+00   5.6129136e+04   4.0000000e+00
   1.8081000e+04   2.0000000e+00   3.0000000e+00   5.6130301e+04   4.0000000e+00
   1.8081000e+04   2.0000000e+00   3.0000000e+00   5.6131764e+04   4.0000000e+00
   1.8081000e+04   2.0000000e+00   3.0000000e+00   5.6167749e+04   5.0000000e+00
   1.8081000e+04   2.0000000e+00   3.0000000e+00   5.6399913e+04   3.0000000e+00
   1.8081000e+04   2.0000000e+00   3.0000000e+00   5.6409876e+04   4.0000000e+00
   1.8081000e+04   2.0000000e+00   3.0000000e+00   5.6410905e+04   4.0000000e+00
   1.8081000e+04   2.0000000e+00   3.0000000e+00   5.6413237e+04   4.0000000e+00
   1.8081000e+04   2.0000000e+00   3.0000000e+00   5.6456914e+04   5.0000000e+00
   1.8081000e+04   2.0000000e+00   3.0000000e+00   5.8227108e+04   3.0000000e+00
   1.8081000e+04   2.0000000e+00   3.0000000e+00   5.8282109e+04   5.0000000e+00
   1.8081000e+04   2.0000000e+00   3.0000000e+00   5.8534001e+04   3.0000000e+00
   1.8081000e+04   2.0000000e+00   3.0000000e+00   5.8595002e+04   5.0000000e+00
   1.8081000e+04   2.0000000e+00   3.0000000e+00             Inf   6.0000000e+00
   1.8082000e+04   1.0000000e+00   1.0000000e+00   1.8870907e+04   1.0000000e+00
   1.8082000e+04   1.0000000e+00   1.0000000e+00   1.8838154e+04   4.0000000e+00
   1.8082000e+04   1.0000000e+00   1.0000000e+00   1.8883612e+04   4.0000000e+00
   1.8082000e+04   1.0000000e+00   1.0000000e+00   1.8884106e+04   4.0000000e+00
   1.8082000e+04   1.0000000e+00   1.0000000e+00   1.8884163e+04   4.0000000e+00
   1.8082000e+04   1.0000000e+00   1.0000000e+00   1.8885379e+04   4.0000000e+00
   1.8082000e+04   1.0000000e+00   1.0000000e+00   1.8886165e+04   4.0000000e+00
   1.8082000e+04   1.0000000e+00   1.0000000e+00   1.8886558e+04   4.0000000e+00
   1.8082000e+04   1.0000000e+00   1.0000000e+00   1.8886915e+04   4.0000000e+00
   1.8082000e+04   1.0000000e+00   1.0000000e+00   1.8887166e+04   4.0000000e+00
   1.8082000e+04   1.0000000e+00   1.0000000e+00   1.8887520e+04   4.0000000e+00
   1.8082000e+04   1.0000000e+00   1.0000000e+00   1.8888012e+04   4.0000000e+00
   1.8082000e+04   1.0000000e+00   1.0000000e+00   1.8888547e+04   4.0000000e+00
   1.8082000e+04   1.0000000e+00   1.0000000e+00   1.8889605e+04   4.0000000e+00
   1.8082000e+04   1.0000000e+00   1.0000000e+00   1.8889862e+04   4.0000000e+00
   1.8082000e+04   1.0000000e+00   1.0000000e+00   1.8890004e+04   4.0000000e+00
   1.8082000e+04   1.0000000e+00   1.0000000e+00   1.8891107e+04   4.0000000e+00
   1.8082000e+04   1.0000000e+00   1.0000000e+00   1.8893974e+04   4.0000000e+00
   1.8082000e+04   1.0000000e+00   1.0000000e+00   1.8894913e+04   4.0000000e+00
   1.8082000e+04   1.0000000e+00   1.0000000e+00   1.8925908e+04   5.0000000e+00
   1.8082000e+04   1.0000000e+00   1.0000000e+00   2.1002114e+04   1.0000000e+00
   1.8082000e+04   1.0000000e+00   1.0000000e+00   2.1004533e+04   4.0000000e+00
   1.8082000e+04   1.0000000e+00   1.0000000e+00   2.1005106e+04   4.0000000e+00
   1.8082000e+04   1.0000000e+00   1.0000000e+00   2.1005600e+04   4.0000000e+00
   1.8082000e+04   1.0000000e+00   1.0000000e+00   2.1005960e+04   4.0000000e+00
   1.8082000e+04   1.0000000e+00   1.0000000e+00   2.1006782e+04   4.0000000e+00
   1.8082000e+04   1.0000000e+00   1.0000000e+00   2.1007168e+04   4.0000000e+00
   1.8082000e+04   1.0000000e+00   1.0000000e+00   2.1007557e+04   4.0000000e+00
   1.8082000e+04   1.0000000e+00   1.0000000e+00   2.1008004e+04   4.0000000e+00
   1.8082000e+04   1.0000000e+00   1.0000000e+00   2.1008340e+04   4.0000000e+00
   1.8082000e+04   1.0000000e+00   1.0000000e+00   2.1008559e+04   4.0000000e+00
   1.8082000e+04   1.0000000e+00   1.0000000e+00   2.1009243e+04   4.0000000e+00
   1.8082000e+04   1.0000000e+00   1.0000000e+00   2.1009558e+04   4.0000000e+00
   1.8082000e+04   1.0000000e+00   1.0000000e+00   2.1009902e+04   4.0000000e+00
   1.8082000e+04   1.0000000e+00   1.0000000e+00   2.1010158e+04   4.0000000e+00
   1.8082000e+04   1.0000000e+00   1.0000000e+00   2.1010599e+04   4.0000000e+00
   1.8082000e+04   1.0000000e+00   1.0000000e+00   2.1010970e+04   4.0000000e+00
   1.8082000e+04   1.0000000e+00   1.0000000e+00   2.1011122e+04   4.0000000e+00
   1.8082000e+04   1.0000000e+00   1.0000000e+00   2.1011261e+04   4.0000000e+00
   1.8082000e+04   1.0000000e+00   1.0000000e+00   2.1011666e+04   4.0000000e+00
   1.8082000e+04   1.0000000e+00   1.0000000e+00   2.1011994e+04   4.0000000e+00
   1.8082000e+04   1.0000000e+00   1.0000000e+00   2.1012429e+04   4.0000000e+00
   1.8082000e+04   1.0000000e+00   1.0000000e+00   2.1012882e+04   4.0000000e+00
   1.8082000e+04   1.0000000e+00   1.0000000e+00   2.1014036e+04   4.0000000e+00
   1.8082000e+04   1.0000000e+00   1.0000000e+00   2.1014309e+04   4.0000000e+00
   1.8082000e+04   1.0000000e+00   1.0000000e+00   2.1061115e+04   5.0000000e+00
   1.8082000e+04   1.0000000e+00   1.0000000e+00   2.1284337e+04   1.0000000e+00
   1.8082000e+04   1.0000000e+00   1.0000000e+00   2.1267821e+04   4.0000000e+00
   1.8082000e+04   1.0000000e+00   1.0000000e+00   2.1268114e+04   4.0000000e+00
   1.8082000e+04   1.0000000e+00   1.0000000e+00   2.1268575e+04   4.0000000e+00
   1.8082000e+04   1.0000000e+00   1.0000000e+00   2.1288078e+04   4.0000000e+00
   1.8082000e+04   1.0000000e+00   1.0000000e+00   2.1288473e+04   4.0000000e+00
   1.8082000e+04   1.0000000e+00   1.0000000e+00   2.1289291e+04   4.0000000e+00
   1.8082000e+04   1.0000000e+00   1.0000000e+00   2.1289628e+04   4.0000000e+00
   1.8082000e+04   1.0000000e+00   1.0000000e+00   2.1290156e+04   4.0000000e+00
   1.8082000e+04   1.0000000e+00   1.0000000e+00   2.1290406e+04   4.0000000e+00
   1.8082000e+04   1.0000000e+00   1.0000000e+00   2.1290914e+04   4.0000000e+00
   1.8082000e+04   1.0000000e+00   1.0000000e+00   2.1291279e+04   4.0000000e+00
   1.8082000e+04   1.0000000e+00   1.0000000e+00   2.1291490e+04   4.0000000e+00
   1.8082000e+04   1.0000000e+00   1.0000000e+00   2.1291681e+04   4.0000000e+00
   1.8082000e+04   1.0000000e+00   1.0000000e+00   2.1291920e+04   4.0000000e+00
   1.8082000e+04   1.0000000e+00   1.0000000e+00   2.1292172e+04   4.0000000e+00
   1.8082000e+04   1.0000000e+00   1.0000000e+00   2.1292485e+04   4.0000000e+00
   1.8082000e+04   1.0000000e+00   1.0000000e+00   2.1292945e+04   4.0000000e+00
   1.8082000e+04   1.0000000e+00   1.0000000e+00   2.1293178e+04   4.0000000e+00
   1.8082000e+04   1.0000000e+00   1.0000000e+00   2.1293467e+04   4.0000000e+00
   1.8082000e+04   1.0000000e+00   1.0000000e+00   2.1293813e+04   4.0000000e+00
   1.8082000e+04   1.0000000e+00   1.0000000e+00   2.1294510e+04   4.0000000e+00
   1.8082000e+04   1.0000000e+00   1.0000000e+00   2.1295020e+04   4.0000000e+00
   1.8082000e+04   1.0000000e+00   1.0000000e+00   2.1295347e+04   4.0000000e+00
   1.8082000e+04   1.0000000e+00   1.0000000e+00   2.1295728e+04   4.0000000e+00
   1.8082000e+04   1.0000000e+00   1.0000000e+00   2.1296951e+04   4.0000000e+00
   1.8082000e+04   1.0000000e+00   1.0000000e+00   2.1297517e+04   4.0000000e+00
   1.8082000e+04   1.0000000e+00   1.0000000e+00   2.1297826e+04   4.0000000e+00
   1.8082000e+04   1.0000000e+00   1.0000000e+00   2.1298129e+04   4.0000000e+00
   1.8082000e+04   1.0000000e+00   1.0000000e+00   2.1298678e+04   4.0000000e+00
   1.8082000e+04   1.0000000e+00   1.0000000e+00   2.1299343e+04   4.0000000e+00
   1.8082000e+04   1.0000000e+00   1.0000000e+00   2.1299997e+04   4.0000000e+00
   1.8082000e+04   1.0000000e+00   1.0000000e+00   2.1348338e+04   5.0000000e+00
   1.8082000e+04   1.0000000e+00   1.0000000e+00   2.2659675e+04   1.0000000e+00
   1.8082000e+04   1.0000000e+00   1.0000000e+00   2.2662415e+04   4.0000000e+00
   1.8082000e+04   1.0000000e+00   1.0000000e+00   2.2663198e+04   4.0000000e+00
   1.8082000e+04   1.0000000e+00   1.0000000e+00   2.2663649e+04   4.0000000e+00
   1.8082000e+04   1.0000000e+00   1.0000000e+00   2.2664127e+04   4.0000000e+00
   1.8082000e+04   1.0000000e+00   1.0000000e+00   2.2664724e+04   4.0000000e+00
   1.8082000e+04   1.0000000e+00   1.0000000e+00   2.2665329e+04   4.0000000e+00
   1.8082000e+04   1.0000000e+00   1.0000000e+00   2.2665862e+04   4.0000000e+00
   1.8082000e+04   1.0000000e+00   1.0000000e+00   2.2666705e+04   4.0000000e+00
   1.8082000e+04   1.0000000e+00   1.0000000e+00   2.2667025e+04   4.0000000e+00
   1.8082000e+04   1.0000000e+00   1.0000000e+00   2.2667763e+04   4.0000000e+00
   1.8082000e+04   1.0000000e+00   1.0000000e+00   2.2668519e+04   4.0000000e+00
   1.8082000e+04   1.0000000e+00   1.0000000e+00   2.2669203e+04   4.0000000e+00
   1.8082000e+04   1.0000000e+00   1.0000000e+00   2.2669660e+04   4.0000000e+00
   1.8082000e+04   1.0000000e+00   1.0000000e+00   2.2670121e+04   4.0000000e+00
   1.8082000e+04   1.0000000e+00   1.0000000e+00   2.2670909e+04   4.0000000e+00
   1.8082000e+04   1.0000000e+00   1.0000000e+00   2.2671149e+04   4.0000000e+00
   1.8082000e+04   1.0000000e+00   1.0000000e+00   2.2671707e+04   4.0000000e+00
   1.8082000e+04   1.0000000e+00   1.0000000e+00   2.2672187e+04   4.0000000e+00
   1.8082000e+04   1.0000000e+00   1.0000000e+00   2.2672581e+04   4.0000000e+00
   1.8082000e+04   1.0000000e+00   1.0000000e+00   2.2673150e+04   4.0000000e+00
   1.8082000e+04   1.0000000e+00   1.0000000e+00   2.2673694e+04   4.0000000e+00
   1.8082000e+04   1.0000000e+00   1.0000000e+00   2.2674138e+04   4.0000000e+00
   1.8082000e+04   1.0000000e+00   1.0000000e+00   2.2674475e+04   4.0000000e+00
   1.8082000e+04   1.0000000e+00   1.0000000e+00   2.2710676e+04   5.0000000e+00
   1.8082000e+04   1.0000000e+00   1.0000000e+00   2.3563960e+04   1.0000000e+00
   1.8082000e+04   1.0000000e+00   1.0000000e+00   2.3575005e+04   4.0000000e+00
   1.8082000e+04   1.0000000e+00   1.0000000e+00   2.3627961e+04   5.0000000e+00
   1.8082000e+04   1.0000000e+00   1.0000000e+00   2.4156596e+04   1.0000000e+00
   1.8082000e+04   1.0000000e+00   1.0000000e+00   2.4145338e+04   4.0000000e+00
   1.8082000e+04   1.0000000e+00   1.0000000e+00   2.4146007e+04   4.0000000e+00
   1.8082000e+04   1.0000000e+00   1.0000000e+00   2.4160019e+04   4.0000000e+00
   1.8082000e+04   1.0000000e+00   1.0000000e+00   2.4160411e+04   4.0000000e+00
   1.8082000e+04   1.0000000e+00   1.0000000e+00   2.4161921e+04   4.0000000e+00
   1.8082000e+04   1.0000000e+00   1.0000000e+00   2.4162177e+04   4.0000000e+00
   1.8082000e+04   1.0000000e+00   1.0000000e+00   2.4162788e+04   4.0000000e+00
   1.8082000e+04   1.0000000e+00   1.0000000e+00   2.4163322e+04   4.0000000e+00
   1.8082000e+04   1.0000000e+00   1.0000000e+00   2.4163845e+04   4.0000000e+00
   1.8082000e+04   1.0000000e+00   1.0000000e+00   2.4164198e+04   4.0000000e+00
   1.8082000e+04   1.0000000e+00   1.0000000e+00   2.4164562e+04   4.0000000e+00
   1.8082000e+04   1.0000000e+00   1.0000000e+00   2.4165421e+04   4.0000000e+00
   1.8082000e+04   1.0000000e+00   1.0000000e+00   2.4165983e+04   4.0000000e+00
   1.8082000e+04   1.0000000e+00   1.0000000e+00   2.4166336e+04   4.0000000e+00
   1.8082000e+04   1.0000000e+00   1.0000000e+00   2.4166688e+04   4.0000000e+00
   1.8082000e+04   1.0000000e+00   1.0000000e+00   2.4167101e+04   4.0000000e+00
   1.8082000e+04   1.0000000e+00   1.0000000e+00   2.4167702e+04   4.0000000e+00
   1.8082000e+04   1.0000000e+00   1.0000000e+00   2.4168157e+04   4.0000000e+00
   1.8082000e+04   1.0000000e+00   1.0000000e+00   2.4204597e+04   5.0000000e+00
   1.8082000e+04   1.0000000e+00   1.0000000e+00   2.4447819e+04   1.0000000e+00
   1.8082000e+04   1.0000000e+00   1.0000000e+00   2.4432081e+04   4.0000000e+00
   1.8082000e+04   1.0000000e+00   1.0000000e+00   2.4432301e+04   4.0000000e+00
   1.8082000e+04   1.0000000e+00   1.0000000e+00   2.4449933e+04   4.0000000e+00
   1.8082000e+04   1.0000000e+00   1.0000000e+00   2.4450428e+04   4.0000000e+00
   1.8082000e+04   1.0000000e+00   1.0000000e+00   2.4452074e+04   4.0000000e+00
   1.8082000e+04   1.0000000e+00   1.0000000e+00   2.4452473e+04   4.0000000e+00
   1.8082000e+04   1.0000000e+00   1.0000000e+00   2.4453007e+04   4.0000000e+00
   1.8082000e+04   1.0000000e+00   1.0000000e+00   2.4453319e+04   4.0000000e+00
   1.8082000e+04   1.0000000e+00   1.0000000e+00   2.4454580e+04   4.0000000e+00
   1.8082000e+04   1.0000000e+00   1.0000000e+00   2.4455084e+04   4.0000000e+00
   1.8082000e+04   1.0000000e+00   1.0000000e+00   2.4455516e+04   4.0000000e+00
   1.8082000e+04   1.0000000e+00   1.0000000e+00   2.4455867e+04   4.0000000e+00
   1.8082000e+04   1.0000000e+00   1.0000000e+00   2.4456250e+04   4.0000000e+00
   1.8082000e+04   1.0000000e+00   1.0000000e+00   2.4456379e+04   4.0000000e+00
   1.8082000e+04   1.0000000e+00   1.0000000e+00   2.4456647e+04   4.0000000e+00
   1.8082000e+04   1.0000000e+00   1.0000000e+00   2.4458393e+04   4.0000000e+00
   1.8082000e+04   1.0000000e+00   1.0000000e+00   2.4458651e+04   4.0000000e+00
   1.8082000e+04   1.0000000e+00   1.0000000e+00   2.4459153e+04   4.0000000e+00
   1.8082000e+04   1.0000000e+00   1.0000000e+00   2.4459701e+04   4.0000000e+00
   1.8082000e+04   1.0000000e+00   1.0000000e+00   2.4460053e+04   4.0000000e+00
   1.8082000e+04   1.0000000e+00   1.0000000e+00   2.4460902e+04   4.0000000e+00
   1.8082000e+04   1.0000000e+00   1.0000000e+00   2.4461460e+04   4.0000000e+00
   1.8082000e+04   1.0000000e+00   1.0000000e+00   2.4461786e+04   4.0000000e+00
   1.8082000e+04   1.0000000e+00   1.0000000e+00   2.4463348e+04   4.0000000e+00
   1.8082000e+04   1.0000000e+00   1.0000000e+00   2.4463739e+04   4.0000000e+00
   1.8082000e+04   1.0000000e+00   1.0000000e+00   2.4464143e+04   4.0000000e+00
   1.8082000e+04   1.0000000e+00   1.0000000e+00   2.4499820e+04   5.0000000e+00
   1.8082000e+04   1.0000000e+00   1.0000000e+00   2.5164809e+04   1.0000000e+00
   1.8082000e+04   1.0000000e+00   1.0000000e+00   2.5169844e+04   4.0000000e+00
   1.8082000e+04   1.0000000e+00   1.0000000e+00   2.5170175e+04   4.0000000e+00
   1.8082000e+04   1.0000000e+00   1.0000000e+00   2.5170734e+04   4.0000000e+00
   1.8082000e+04   1.0000000e+00   1.0000000e+00   2.5171236e+04   4.0000000e+00
   1.8082000e+04   1.0000000e+00   1.0000000e+00   2.5172108e+04   4.0000000e+00
   1.8082000e+04   1.0000000e+00   1.0000000e+00   2.5172493e+04   4.0000000e+00
   1.8082000e+04   1.0000000e+00   1.0000000e+00   2.5173290e+04   4.0000000e+00
   1.8082000e+04   1.0000000e+00   1.0000000e+00   2.5174220e+04   4.0000000e+00
   1.8082000e+04   1.0000000e+00   1.0000000e+00   2.5174725e+04   4.0000000e+00
   1.8082000e+04   1.0000000e+00   1.0000000e+00   2.5175079e+04   4.0000000e+00
   1.8082000e+04   1.0000000e+00   1.0000000e+00   2.5175304e+04   4.0000000e+00
   1.8082000e+04   1.0000000e+00   1.0000000e+00   2.5176234e+04   4.0000000e+00
   1.8082000e+04   1.0000000e+00   1.0000000e+00   2.5176342e+04   4.0000000e+00
   1.8082000e+04   1.0000000e+00   1.0000000e+00   2.5176760e+04   4.0000000e+00
   1.8082000e+04   1.0000000e+00   1.0000000e+00   2.5177532e+04   4.0000000e+00
   1.8082000e+04   1.0000000e+00   1.0000000e+00   2.5225810e+04   5.0000000e+00
   1.8082000e+04   1.0000000e+00   1.0000000e+00   2.7844512e+04   1.0000000e+00
   1.8082000e+04   1.0000000e+00   1.0000000e+00   2.7861105e+04   4.0000000e+00
   1.8082000e+04   1.0000000e+00   1.0000000e+00   2.7861561e+04   4.0000000e+00
   1.8082000e+04   1.0000000e+00   1.0000000e+00   2.7862181e+04   4.0000000e+00
   1.8082000e+04   1.0000000e+00   1.0000000e+00   2.7862664e+04   4.0000000e+00
   1.8082000e+04   1.0000000e+00   1.0000000e+00   2.7863134e+04   4.0000000e+00
   1.8082000e+04   1.0000000e+00   1.0000000e+00   2.7863222e+04   4.0000000e+00
   1.8082000e+04   1.0000000e+00   1.0000000e+00   2.7863654e+04   4.0000000e+00
   1.8082000e+04   1.0000000e+00   1.0000000e+00   2.7863791e+04   4.0000000e+00
   1.8082000e+04   1.0000000e+00   1.0000000e+00   2.7863943e+04   4.0000000e+00
   1.8082000e+04   1.0000000e+00   1.0000000e+00   2.7864609e+04   4.0000000e+00
   1.8082000e+04   1.0000000e+00   1.0000000e+00   2.7894513e+04   5.0000000e+00
   1.8082000e+04   1.0000000e+00   1.0000000e+00   2.8830044e+04   1.0000000e+00
   1.8082000e+04   1.0000000e+00   1.0000000e+00   2.8832875e+04   4.0000000e+00
   1.8082000e+04   1.0000000e+00   1.0000000e+00   2.8833291e+04   4.0000000e+00
   1.8082000e+04   1.0000000e+00   1.0000000e+00   2.8833700e+04   4.0000000e+00
   1.8082000e+04   1.0000000e+00   1.0000000e+00   2.8833788e+04   4.0000000e+00
   1.8082000e+04   1.0000000e+00   1.0000000e+00   2.8833908e+04   4.0000000e+00
   1.8082000e+04   1.0000000e+00   1.0000000e+00   2.8834427e+04   4.0000000e+00
   1.8082000e+04   1.0000000e+00   1.0000000e+00   2.8834765e+04   4.0000000e+00
   1.8082000e+04   1.0000000e+00   1.0000000e+00   2.8835078e+04   4.0000000e+00
   1.8082000e+04   1.0000000e+00   1.0000000e+00   2.8835437e+04   4.0000000e+00
   1.8082000e+04   1.0000000e+00   1.0000000e+00   2.8835958e+04   4.0000000e+00
   1.8082000e+04   1.0000000e+00   1.0000000e+00   2.8836376e+04   4.0000000e+00
   1.8082000e+04   1.0000000e+00   1.0000000e+00   2.8836625e+04   4.0000000e+00
   1.8082000e+04   1.0000000e+00   1.0000000e+00   2.8837094e+04   4.0000000e+00
   1.8082000e+04   1.0000000e+00   1.0000000e+00   2.8837654e+04   4.0000000e+00
   1.8082000e+04   1.0000000e+00   1.0000000e+00   2.8838050e+04   4.0000000e+00
   1.8082000e+04   1.0000000e+00   1.0000000e+00   2.8838455e+04   4.0000000e+00
   1.8082000e+04   1.0000000e+00   1.0000000e+00   2.8838716e+04   4.0000000e+00
   1.8082000e+04   1.0000000e+00   1.0000000e+00   2.8839643e+04   4.0000000e+00
   1.8082000e+04   1.0000000e+00   1.0000000e+00   2.8840137e+04   4.0000000e+00
   1.8082000e+04   1.0000000e+00   1.0000000e+00   2.8840431e+04   4.0000000e+00
   1.8082000e+04   1.0000000e+00   1.0000000e+00   2.8840918e+04   4.0000000e+00
   1.8082000e+04   1.0000000e+00   1.0000000e+00   2.8841345e+04   4.0000000e+00
   1.8082000e+04   1.0000000e+00   1.0000000e+00   2.8843246e+04   4.0000000e+00
   1.8082000e+04   1.0000000e+00   1.0000000e+00   2.8843519e+04   4.0000000e+00
   1.8082000e+04   1.0000000e+00   1.0000000e+00   2.8843907e+04   4.0000000e+00
   1.8082000e+04   1.0000000e+00   1.0000000e+00   2.8885045e+04   5.0000000e+00
   1.8082000e+04   1.0000000e+00   1.0000000e+00   2.9409509e+04   1.0000000e+00
   1.8082000e+04   1.0000000e+00   1.0000000e+00   2.9413435e+04   4.0000000e+00
   1.8082000e+04   1.0000000e+00   1.0000000e+00   2.9414223e+04   4.0000000e+00
   1.8082000e+04   1.0000000e+00   1.0000000e+00   2.9414955e+04   4.0000000e+00
   1.8082000e+04   1.0000000e+00   1.0000000e+00   2.9415338e+04   4.0000000e+00
   1.8082000e+04   1.0000000e+00   1.0000000e+00   2.9415959e+04   4.0000000e+00
   1.8082000e+04   1.0000000e+00   1.0000000e+00   2.9416210e+04   4.0000000e+00
   1.8082000e+04   1.0000000e+00   1.0000000e+00   2.9416532e+04   4.0000000e+00
   1.8082000e+04   1.0000000e+00   1.0000000e+00   2.9416807e+04   4.0000000e+00
   1.8082000e+04   1.0000000e+00   1.0000000e+00   2.9417177e+04   4.0000000e+00
   1.8082000e+04   1.0000000e+00   1.0000000e+00   2.9417209e+04   4.0000000e+00
   1.8082000e+04   1.0000000e+00   1.0000000e+00   2.9417499e+04   4.0000000e+00
   1.8082000e+04   1.0000000e+00   1.0000000e+00   2.9417884e+04   4.0000000e+00
   1.8082000e+04   1.0000000e+00   1.0000000e+00   2.9418246e+04   4.0000000e+00
   1.8082000e+04   1.0000000e+00   1.0000000e+00   2.9419049e+04   4.0000000e+00
   1.8082000e+04   1.0000000e+00   1.0000000e+00   2.9419534e+04   4.0000000e+00
   1.8082000e+04   1.0000000e+00   1.0000000e+00   2.9419872e+04   4.0000000e+00
   1.8082000e+04   1.0000000e+00   1.0000000e+00   2.9420402e+04   4.0000000e+00
   1.8082000e+04   1.0000000e+00   1.0000000e+00   2.9420905e+04   4.0000000e+00
   1.8082000e+04   1.0000000e+00   1.0000000e+00   2.9421165e+04   4.0000000e+00
   1.8082000e+04   1.0000000e+00   1.0000000e+00   2.9422024e+04   4.0000000e+00
   1.8082000e+04   1.0000000e+00   1.0000000e+00   2.9422302e+04   4.0000000e+00
   1.8082000e+04   1.0000000e+00   1.0000000e+00   2.9422587e+04   4.0000000e+00
   1.8082000e+04   1.0000000e+00   1.0000000e+00   2.9422957e+04   4.0000000e+00
   1.8082000e+04   1.0000000e+00   1.0000000e+00   2.9425108e+04   4.0000000e+00
   1.8082000e+04   1.0000000e+00   1.0000000e+00   2.9458510e+04   5.0000000e+00
   1.8082000e+04   1.0000000e+00   1.0000000e+00   3.0050519e+04   1.0000000e+00
   1.8082000e+04   1.0000000e+00   1.0000000e+00   3.0049260e+04   4.0000000e+00
   1.8082000e+04   1.0000000e+00   1.0000000e+00   3.0053869e+04   4.0000000e+00
   1.8082000e+04   1.0000000e+00   1.0000000e+00   3.0054115e+04   4.0000000e+00
   1.8082000e+04   1.0000000e+00   1.0000000e+00   3.0054629e+04   4.0000000e+00
   1.8082000e+04   1.0000000e+00   1.0000000e+00   3.0054789e+04   4.0000000e+00
   1.8082000e+04   1.0000000e+00   1.0000000e+00   3.0055307e+04   4.0000000e+00
   1.8082000e+04   1.0000000e+00   1.0000000e+00   3.0055775e+04   4.0000000e+00
   1.8082000e+04   1.0000000e+00   1.0000000e+00   3.0056206e+04   4.0000000e+00
   1.8082000e+04   1.0000000e+00   1.0000000e+00   3.0056847e+04   4.0000000e+00
   1.8082000e+04   1.0000000e+00   1.0000000e+00   3.0056953e+04   4.0000000e+00
   1.8082000e+04   1.0000000e+00   1.0000000e+00   3.0057198e+04   4.0000000e+00
   1.8082000e+04   1.0000000e+00   1.0000000e+00   3.0057950e+04   4.0000000e+00
   1.8082000e+04   1.0000000e+00   1.0000000e+00   3.0058212e+04   4.0000000e+00
   1.8082000e+04   1.0000000e+00   1.0000000e+00   3.0059170e+04   4.0000000e+00
   1.8082000e+04   1.0000000e+00   1.0000000e+00   3.0059638e+04   4.0000000e+00
   1.8082000e+04   1.0000000e+00   1.0000000e+00   3.0059929e+04   4.0000000e+00
   1.8082000e+04   1.0000000e+00   1.0000000e+00   3.0060445e+04   4.0000000e+00
   1.8082000e+04   1.0000000e+00   1.0000000e+00   3.0060847e+04   4.0000000e+00
   1.8082000e+04   1.0000000e+00   1.0000000e+00   3.0061273e+04   4.0000000e+00
   1.8082000e+04   1.0000000e+00   1.0000000e+00   3.0062035e+04   4.0000000e+00
   1.8082000e+04   1.0000000e+00   1.0000000e+00   3.0063573e+04   4.0000000e+00
   1.8082000e+04   1.0000000e+00   1.0000000e+00   3.0063811e+04   4.0000000e+00
   1.8082000e+04   1.0000000e+00   1.0000000e+00   3.0064061e+04   4.0000000e+00
   1.8082000e+04   1.0000000e+00   1.0000000e+00   3.0098520e+04   5.0000000e+00
   1.8082000e+04   1.0000000e+00   1.0000000e+00   3.1132127e+04   1.0000000e+00
   1.8082000e+04   1.0000000e+00   1.0000000e+00   3.1138838e+04   4.0000000e+00
   1.8082000e+04   1.0000000e+00   1.0000000e+00   3.1139192e+04   4.0000000e+00
   1.8082000e+04   1.0000000e+00   1.0000000e+00   3.1139614e+04   4.0000000e+00
   1.8082000e+04   1.0000000e+00   1.0000000e+00   3.1140133e+04   4.0000000e+00
   1.8082000e+04   1.0000000e+00   1.0000000e+00   3.1140436e+04   4.0000000e+00
   1.8082000e+04   1.0000000e+00   1.0000000e+00   3.1140856e+04   4.0000000e+00
   1.8082000e+04   1.0000000e+00   1.0000000e+00   3.1141475e+04   4.0000000e+00
   1.8082000e+04   1.0000000e+00   1.0000000e+00   3.1142051e+04   4.0000000e+00
   1.8082000e+04   1.0000000e+00   1.0000000e+00   3.1142848e+04   4.0000000e+00
   1.8082000e+04   1.0000000e+00   1.0000000e+00   3.1143622e+04   4.0000000e+00
   1.8082000e+04   1.0000000e+00   1.0000000e+00   3.1181128e+04   5.0000000e+00
   1.8082000e+04   1.0000000e+00   1.0000000e+00   3.1396542e+04   1.0000000e+00
   1.8082000e+04   1.0000000e+00   1.0000000e+00   3.1403422e+04   4.0000000e+00
   1.8082000e+04   1.0000000e+00   1.0000000e+00   3.1403840e+04   4.0000000e+00
   1.8082000e+04   1.0000000e+00   1.0000000e+00   3.1404272e+04   4.0000000e+00
   1.8082000e+04   1.0000000e+00   1.0000000e+00   3.1405036e+04   4.0000000e+00
   1.8082000e+04   1.0000000e+00   1.0000000e+00   3.1405327e+04   4.0000000e+00
   1.8082000e+04   1.0000000e+00   1.0000000e+00   3.1405631e+04   4.0000000e+00
   1.8082000e+04   1.0000000e+00   1.0000000e+00   3.1406199e+04   4.0000000e+00
   1.8082000e+04   1.0000000e+00   1.0000000e+00   3.1406961e+04   4.0000000e+00
   1.8082000e+04   1.0000000e+00   1.0000000e+00   3.1407904e+04   4.0000000e+00
   1.8082000e+04   1.0000000e+00   1.0000000e+00   3.1408177e+04   4.0000000e+00
   1.8082000e+04   1.0000000e+00   1.0000000e+00   3.1408620e+04   4.0000000e+00
   1.8082000e+04   1.0000000e+00   1.0000000e+00   3.1411522e+04   4.0000000e+00
   1.8082000e+04   1.0000000e+00   1.0000000e+00   3.1413549e+04   4.0000000e+00
   1.8082000e+04   1.0000000e+00   1.0000000e+00   3.1445543e+04   5.0000000e+00
   1.8082000e+04   1.0000000e+00   1.0000000e+00   3.1922000e+04   1.0000000e+00
   1.8082000e+04   1.0000000e+00   1.0000000e+00   3.1918957e+04   4.0000000e+00
   1.8082000e+04   1.0000000e+00   1.0000000e+00   3.1919372e+04   4.0000000e+00
   1.8082000e+04   1.0000000e+00   1.0000000e+00   3.1919825e+04   4.0000000e+00
   1.8082000e+04   1.0000000e+00   1.0000000e+00   3.1920224e+04   4.0000000e+00
   1.8082000e+04   1.0000000e+00   1.0000000e+00   3.1920868e+04   4.0000000e+00
   1.8082000e+04   1.0000000e+00   1.0000000e+00   3.1921505e+04   4.0000000e+00
   1.8082000e+04   1.0000000e+00   1.0000000e+00   3.1921826e+04   4.0000000e+00
   1.8082000e+04   1.0000000e+00   1.0000000e+00   3.1924033e+04   4.0000000e+00
   1.8082000e+04   1.0000000e+00   1.0000000e+00   3.1924200e+04   4.0000000e+00
   1.8082000e+04   1.0000000e+00   1.0000000e+00   3.1925276e+04   4.0000000e+00
   1.8082000e+04   1.0000000e+00   1.0000000e+00   3.1925356e+04   4.0000000e+00
   1.8082000e+04   1.0000000e+00   1.0000000e+00   3.1925684e+04   4.0000000e+00
   1.8082000e+04   1.0000000e+00   1.0000000e+00   3.1926505e+04   4.0000000e+00
   1.8082000e+04   1.0000000e+00   1.0000000e+00   3.1926789e+04   4.0000000e+00
   1.8082000e+04   1.0000000e+00   1.0000000e+00   3.1926989e+04   4.0000000e+00
   1.8082000e+04   1.0000000e+00   1.0000000e+00   3.1928053e+04   4.0000000e+00
   1.8082000e+04   1.0000000e+00   1.0000000e+00   3.1928237e+04   4.0000000e+00
   1.8082000e+04   1.0000000e+00   1.0000000e+00   3.1928456e+04   4.0000000e+00
   1.8082000e+04   1.0000000e+00   1.0000000e+00   3.1928807e+04   4.0000000e+00
   1.8082000e+04   1.0000000e+00   1.0000000e+00   3.1929023e+04   4.0000000e+00
   1.8082000e+04   1.0000000e+00   1.0000000e+00   3.1929503e+04   4.0000000e+00
   1.8082000e+04   1.0000000e+00   1.0000000e+00   3.1929920e+04   4.0000000e+00
   1.8082000e+04   1.0000000e+00   1.0000000e+00   3.1930411e+04   4.0000000e+00
   1.8082000e+04   1.0000000e+00   1.0000000e+00   3.1930653e+04   4.0000000e+00
   1.8082000e+04   1.0000000e+00   1.0000000e+00   3.1931370e+04   4.0000000e+00
   1.8082000e+04   1.0000000e+00   1.0000000e+00   3.1932117e+04   4.0000000e+00
   1.8082000e+04   1.0000000e+00   1.0000000e+00   3.1932726e+04   4.0000000e+00
   1.8082000e+04   1.0000000e+00   1.0000000e+00   3.1933012e+04   4.0000000e+00
   1.8082000e+04   1.0000000e+00   1.0000000e+00   3.1933927e+04   4.0000000e+00
   1.8082000e+04   1.0000000e+00   1.0000000e+00   3.1934665e+04   4.0000000e+00
   1.8082000e+04   1.0000000e+00   1.0000000e+00   3.1935434e+04   4.0000000e+00
   1.8082000e+04   1.0000000e+00   1.0000000e+00   3.1935837e+04   4.0000000e+00
   1.8082000e+04   1.0000000e+00   1.0000000e+00   3.1936410e+04   4.0000000e+00
   1.8082000e+04   1.0000000e+00   1.0000000e+00   3.1976001e+04   5.0000000e+00
   1.8082000e+04   1.0000000e+00   1.0000000e+00   3.2086003e+04   1.0000000e+00
   1.8082000e+04   1.0000000e+00   1.0000000e+00   3.2051779e+04   4.0000000e+00
   1.8082000e+04   1.0000000e+00   1.0000000e+00   3.2088698e+04   4.0000000e+00
   1.8082000e+04   1.0000000e+00   1.0000000e+00   3.2089155e+04   4.0000000e+00
   1.8082000e+04   1.0000000e+00   1.0000000e+00   3.2089655e+04   4.0000000e+00
   1.8082000e+04   1.0000000e+00   1.0000000e+00   3.2090137e+04   4.0000000e+00
   1.8082000e+04   1.0000000e+00   1.0000000e+00   3.2090950e+04   4.0000000e+00
   1.8082000e+04   1.0000000e+00   1.0000000e+00   3.2091598e+04   4.0000000e+00
   1.8082000e+04   1.0000000e+00   1.0000000e+00   3.2091907e+04   4.0000000e+00
   1.8082000e+04   1.0000000e+00   1.0000000e+00   3.2092442e+04   4.0000000e+00
   1.8082000e+04   1.0000000e+00   1.0000000e+00   3.2092630e+04   4.0000000e+00
   1.8082000e+04   1.0000000e+00   1.0000000e+00   3.2092936e+04   4.0000000e+00
   1.8082000e+04   1.0000000e+00   1.0000000e+00   3.2093194e+04   4.0000000e+00
   1.8082000e+04   1.0000000e+00   1.0000000e+00   3.2093447e+04   4.0000000e+00
   1.8082000e+04   1.0000000e+00   1.0000000e+00   3.2094260e+04   4.0000000e+00
   1.8082000e+04   1.0000000e+00   1.0000000e+00   3.2094393e+04   4.0000000e+00
   1.8082000e+04   1.0000000e+00   1.0000000e+00   3.2094549e+04   4.0000000e+00
   1.8082000e+04   1.0000000e+00   1.0000000e+00   3.2094845e+04   4.0000000e+00
   1.8082000e+04   1.0000000e+00   1.0000000e+00   3.2095355e+04   4.0000000e+00
   1.8082000e+04   1.0000000e+00   1.0000000e+00   3.2096103e+04   4.0000000e+00
   1.8082000e+04   1.0000000e+00   1.0000000e+00   3.2096304e+04   4.0000000e+00
   1.8082000e+04   1.0000000e+00   1.0000000e+00   3.2096648e+04   4.0000000e+00
   1.8082000e+04   1.0000000e+00   1.0000000e+00   3.2097038e+04   4.0000000e+00
   1.8082000e+04   1.0000000e+00   1.0000000e+00   3.2097302e+04   4.0000000e+00
   1.8082000e+04   1.0000000e+00   1.0000000e+00   3.2098322e+04   4.0000000e+00
   1.8082000e+04   1.0000000e+00   1.0000000e+00   3.2098813e+04   4.0000000e+00
   1.8082000e+04   1.0000000e+00   1.0000000e+00   3.2099118e+04   4.0000000e+00
   1.8082000e+04   1.0000000e+00   1.0000000e+00   3.2100486e+04   4.0000000e+00
   1.8082000e+04   1.0000000e+00   1.0000000e+00   3.2100770e+04   4.0000000e+00
   1.8082000e+04   1.0000000e+00   1.0000000e+00   3.2137004e+04   5.0000000e+00
   1.8082000e+04   1.0000000e+00   1.0000000e+00   3.2374146e+04   1.0000000e+00
   1.8082000e+04   1.0000000e+00   1.0000000e+00   3.2378263e+04   4.0000000e+00
   1.8082000e+04   1.0000000e+00   1.0000000e+00   3.2378485e+04   4.0000000e+00
   1.8082000e+04   1.0000000e+00   1.0000000e+00   3.2379138e+04   4.0000000e+00
   1.8082000e+04   1.0000000e+00   1.0000000e+00   3.2379807e+04   4.0000000e+00
   1.8082000e+04   1.0000000e+00   1.0000000e+00   3.2380341e+04   4.0000000e+00
   1.8082000e+04   1.0000000e+00   1.0000000e+00   3.2381216e+04   4.0000000e+00
   1.8082000e+04   1.0000000e+00   1.0000000e+00   3.2381423e+04   4.0000000e+00
   1.8082000e+04   1.0000000e+00   1.0000000e+00   3.2381867e+04   4.0000000e+00
   1.8082000e+04   1.0000000e+00   1.0000000e+00   3.2382136e+04   4.0000000e+00
   1.8082000e+04   1.0000000e+00   1.0000000e+00   3.2382446e+04   4.0000000e+00
   1.8082000e+04   1.0000000e+00   1.0000000e+00   3.2382631e+04   4.0000000e+00
   1.8082000e+04   1.0000000e+00   1.0000000e+00   3.2383061e+04   4.0000000e+00
   1.8082000e+04   1.0000000e+00   1.0000000e+00   3.2383576e+04   4.0000000e+00
   1.8082000e+04   1.0000000e+00   1.0000000e+00   3.2384045e+04   4.0000000e+00
   1.8082000e+04   1.0000000e+00   1.0000000e+00   3.2384384e+04   4.0000000e+00
   1.8082000e+04   1.0000000e+00   1.0000000e+00   3.2384636e+04   4.0000000e+00
   1.8082000e+04   1.0000000e+00   1.0000000e+00   3.2385243e+04   4.0000000e+00
   1.8082000e+04   1.0000000e+00   1.0000000e+00   3.2385661e+04   4.0000000e+00
   1.8082000e+04   1.0000000e+00   1.0000000e+00   3.2386267e+04   4.0000000e+00
   1.8082000e+04   1.0000000e+00   1.0000000e+00   3.2387304e+04   4.0000000e+00
   1.8082000e+04   1.0000000e+00   1.0000000e+00   3.2387692e+04   4.0000000e+00
   1.8082000e+04   1.0000000e+00   1.0000000e+00   3.2430147e+04   5.0000000e+00
   1.8082000e+04   1.0000000e+00   1.0000000e+00   3.3205367e+04   1.0000000e+00
   1.8082000e+04   1.0000000e+00   1.0000000e+00   3.3209095e+04   4.0000000e+00
   1.8082000e+04   1.0000000e+00   1.0000000e+00   3.3209732e+04   4.0000000e+00
   1.8082000e+04   1.0000000e+00   1.0000000e+00   3.3210406e+04   4.0000000e+00
   1.8082000e+04   1.0000000e+00   1.0000000e+00   3.3210830e+04   4.0000000e+00
   1.8082000e+04   1.0000000e+00   1.0000000e+00   3.3211207e+04   4.0000000e+00
   1.8082000e+04   1.0000000e+00   1.0000000e+00   3.3211645e+04   4.0000000e+00
   1.8082000e+04   1.0000000e+00   1.0000000e+00   3.3211941e+04   4.0000000e+00
   1.8082000e+04   1.0000000e+00   1.0000000e+00   3.3212616e+04   4.0000000e+00
   1.8082000e+04   1.0000000e+00   1.0000000e+00   3.3212887e+04   4.0000000e+00
   1.8082000e+04   1.0000000e+00   1.0000000e+00   3.3213252e+04   4.0000000e+00
   1.8082000e+04   1.0000000e+00   1.0000000e+00   3.3213642e+04   4.0000000e+00
   1.8082000e+04   1.0000000e+00   1.0000000e+00   3.3214115e+04   4.0000000e+00
   1.8082000e+04   1.0000000e+00   1.0000000e+00   3.3214768e+04   4.0000000e+00
   1.8082000e+04   1.0000000e+00   1.0000000e+00   3.3215412e+04   4.0000000e+00
   1.8082000e+04   1.0000000e+00   1.0000000e+00   3.3216223e+04   4.0000000e+00
   1.8082000e+04   1.0000000e+00   1.0000000e+00   3.3217957e+04   4.0000000e+00
   1.8082000e+04   1.0000000e+00   1.0000000e+00   3.3218371e+04   4.0000000e+00
   1.8082000e+04   1.0000000e+00   1.0000000e+00   3.3218681e+04   4.0000000e+00
   1.8082000e+04   1.0000000e+00   1.0000000e+00   3.3218884e+04   4.0000000e+00
   1.8082000e+04   1.0000000e+00   1.0000000e+00   3.3219482e+04   4.0000000e+00
   1.8082000e+04   1.0000000e+00   1.0000000e+00   3.3220446e+04   4.0000000e+00
   1.8082000e+04   1.0000000e+00   1.0000000e+00   3.3267368e+04   5.0000000e+00
   1.8082000e+04   1.0000000e+00   1.0000000e+00   3.3358370e+04   1.0000000e+00
   1.8082000e+04   1.0000000e+00   1.0000000e+00   3.3362146e+04   4.0000000e+00
   1.8082000e+04   1.0000000e+00   1.0000000e+00   3.3362939e+04   4.0000000e+00
   1.8082000e+04   1.0000000e+00   1.0000000e+00   3.3363563e+04   4.0000000e+00
   1.8082000e+04   1.0000000e+00   1.0000000e+00   3.3363998e+04   4.0000000e+00
   1.8082000e+04   1.0000000e+00   1.0000000e+00   3.3364401e+04   4.0000000e+00
   1.8082000e+04   1.0000000e+00   1.0000000e+00   3.3364738e+04   4.0000000e+00
   1.8082000e+04   1.0000000e+00   1.0000000e+00   3.3364999e+04   4.0000000e+00
   1.8082000e+04   1.0000000e+00   1.0000000e+00   3.3365439e+04   4.0000000e+00
   1.8082000e+04   1.0000000e+00   1.0000000e+00   3.3366021e+04   4.0000000e+00
   1.8082000e+04   1.0000000e+00   1.0000000e+00   3.3366270e+04   4.0000000e+00
   1.8082000e+04   1.0000000e+00   1.0000000e+00   3.3366654e+04   4.0000000e+00
   1.8082000e+04   1.0000000e+00   1.0000000e+00   3.3367208e+04   4.0000000e+00
   1.8082000e+04   1.0000000e+00   1.0000000e+00   3.3367833e+04   4.0000000e+00
   1.8082000e+04   1.0000000e+00   1.0000000e+00   3.3368898e+04   4.0000000e+00
   1.8082000e+04   1.0000000e+00   1.0000000e+00   3.3369459e+04   4.0000000e+00
   1.8082000e+04   1.0000000e+00   1.0000000e+00   3.3413371e+04   5.0000000e+00
   1.8082000e+04   1.0000000e+00   1.0000000e+00   3.8745238e+04   1.0000000e+00
   1.8082000e+04   1.0000000e+00   1.0000000e+00   3.8754902e+04   4.0000000e+00
   1.8082000e+04   1.0000000e+00   1.0000000e+00   3.8755379e+04   4.0000000e+00
   1.8082000e+04   1.0000000e+00   1.0000000e+00   3.8756391e+04   4.0000000e+00
   1.8082000e+04   1.0000000e+00   1.0000000e+00   3.8756792e+04   4.0000000e+00
   1.8082000e+04   1.0000000e+00   1.0000000e+00   3.8757021e+04   4.0000000e+00
   1.8082000e+04   1.0000000e+00   1.0000000e+00   3.8757543e+04   4.0000000e+00
   1.8082000e+04   1.0000000e+00   1.0000000e+00   3.8757885e+04   4.0000000e+00
   1.8082000e+04   1.0000000e+00   1.0000000e+00   3.8758558e+04   4.0000000e+00
   1.8082000e+04   1.0000000e+00   1.0000000e+00   3.8758997e+04   4.0000000e+00
   1.8082000e+04   1.0000000e+00   1.0000000e+00   3.8759318e+04   4.0000000e+00
   1.8082000e+04   1.0000000e+00   1.0000000e+00   3.8759778e+04   4.0000000e+00
   1.8082000e+04   1.0000000e+00   1.0000000e+00   3.8760312e+04   4.0000000e+00
   1.8082000e+04   1.0000000e+00   1.0000000e+00   3.8761032e+04   4.0000000e+00
   1.8082000e+04   1.0000000e+00   1.0000000e+00   3.8762319e+04   4.0000000e+00
   1.8082000e+04   1.0000000e+00   1.0000000e+00   3.8762609e+04   4.0000000e+00
   1.8082000e+04   1.0000000e+00   1.0000000e+00   3.8763616e+04   4.0000000e+00
   1.8082000e+04   1.0000000e+00   1.0000000e+00   3.8765790e+04   4.0000000e+00
   1.8082000e+04   1.0000000e+00   1.0000000e+00   3.8766019e+04   4.0000000e+00
   1.8082000e+04   1.0000000e+00   1.0000000e+00   3.8766940e+04   4.0000000e+00
   1.8082000e+04   1.0000000e+00   1.0000000e+00   3.8767180e+04   4.0000000e+00
   1.8082000e+04   1.0000000e+00   1.0000000e+00   3.8767570e+04   4.0000000e+00
   1.8082000e+04   1.0000000e+00   1.0000000e+00   3.8767670e+04   4.0000000e+00
   1.8082000e+04   1.0000000e+00   1.0000000e+00   3.8803239e+04   5.0000000e+00
   1.8082000e+04   1.0000000e+00   1.0000000e+00   3.8897240e+04   1.0000000e+00
   1.8082000e+04   1.0000000e+00   1.0000000e+00   3.8904403e+04   4.0000000e+00
   1.8082000e+04   1.0000000e+00   1.0000000e+00   3.8905493e+04   4.0000000e+00
   1.8082000e+04   1.0000000e+00   1.0000000e+00   3.8905816e+04   4.0000000e+00
   1.8082000e+04   1.0000000e+00   1.0000000e+00   3.8906207e+04   4.0000000e+00
   1.8082000e+04   1.0000000e+00   1.0000000e+00   3.8906493e+04   4.0000000e+00
   1.8082000e+04   1.0000000e+00   1.0000000e+00   3.8906934e+04   4.0000000e+00
   1.8082000e+04   1.0000000e+00   1.0000000e+00   3.8906997e+04   4.0000000e+00
   1.8082000e+04   1.0000000e+00   1.0000000e+00   3.8907274e+04   4.0000000e+00
   1.8082000e+04   1.0000000e+00   1.0000000e+00   3.8907576e+04   4.0000000e+00
   1.8082000e+04   1.0000000e+00   1.0000000e+00   3.8908590e+04   4.0000000e+00
   1.8082000e+04   1.0000000e+00   1.0000000e+00   3.8908765e+04   4.0000000e+00
   1.8082000e+04   1.0000000e+00   1.0000000e+00   3.8909258e+04   4.0000000e+00
   1.8082000e+04   1.0000000e+00   1.0000000e+00   3.8909756e+04   4.0000000e+00
   1.8082000e+04   1.0000000e+00   1.0000000e+00   3.8910084e+04   4.0000000e+00
   1.8082000e+04   1.0000000e+00   1.0000000e+00   3.8911157e+04   4.0000000e+00
   1.8082000e+04   1.0000000e+00   1.0000000e+00   3.8961241e+04   5.0000000e+00
   1.8082000e+04   1.0000000e+00   1.0000000e+00   3.9589628e+04   1.0000000e+00
   1.8082000e+04   1.0000000e+00   1.0000000e+00   3.9592313e+04   4.0000000e+00
   1.8082000e+04   1.0000000e+00   1.0000000e+00   3.9592847e+04   4.0000000e+00
   1.8082000e+04   1.0000000e+00   1.0000000e+00   3.9593256e+04   4.0000000e+00
   1.8082000e+04   1.0000000e+00   1.0000000e+00   3.9593928e+04   4.0000000e+00
   1.8082000e+04   1.0000000e+00   1.0000000e+00   3.9594591e+04   4.0000000e+00
   1.8082000e+04   1.0000000e+00   1.0000000e+00   3.9595176e+04   4.0000000e+00
   1.8082000e+04   1.0000000e+00   1.0000000e+00   3.9595570e+04   4.0000000e+00
   1.8082000e+04   1.0000000e+00   1.0000000e+00   3.9596298e+04   4.0000000e+00
   1.8082000e+04   1.0000000e+00   1.0000000e+00   3.9596649e+04   4.0000000e+00
   1.8082000e+04   1.0000000e+00   1.0000000e+00   3.9597068e+04   4.0000000e+00
   1.8082000e+04   1.0000000e+00   1.0000000e+00   3.9597565e+04   4.0000000e+00
   1.8082000e+04   1.0000000e+00   1.0000000e+00   3.9598092e+04   4.0000000e+00
   1.8082000e+04   1.0000000e+00   1.0000000e+00   3.9598504e+04   4.0000000e+00
   1.8082000e+04   1.0000000e+00   1.0000000e+00   3.9599034e+04   4.0000000e+00
   1.8082000e+04   1.0000000e+00   1.0000000e+00   3.9599394e+04   4.0000000e+00
   1.8082000e+04   1.0000000e+00   1.0000000e+00   3.9599803e+04   4.0000000e+00
   1.8082000e+04   1.0000000e+00   1.0000000e+00   3.9599978e+04   4.0000000e+00
   1.8082000e+04   1.0000000e+00   1.0000000e+00   3.9600538e+04   4.0000000e+00
   1.8082000e+04   1.0000000e+00   1.0000000e+00   3.9601051e+04   4.0000000e+00
   1.8082000e+04   1.0000000e+00   1.0000000e+00   3.9602379e+04   4.0000000e+00
   1.8082000e+04   1.0000000e+00   1.0000000e+00   3.9602930e+04   4.0000000e+00
   1.8082000e+04   1.0000000e+00   1.0000000e+00   3.9603496e+04   4.0000000e+00
   1.8082000e+04   1.0000000e+00   1.0000000e+00   3.9603819e+04   4.0000000e+00
   1.8082000e+04   1.0000000e+00   1.0000000e+00   3.9604225e+04   4.0000000e+00
   1.8082000e+04   1.0000000e+00   1.0000000e+00   3.9604565e+04   4.0000000e+00
   1.8082000e+04   1.0000000e+00   1.0000000e+00   3.9604920e+04   4.0000000e+00
   1.8082000e+04   1.0000000e+00   1.0000000e+00   3.9605624e+04   4.0000000e+00
   1.8082000e+04   1.0000000e+00   1.0000000e+00   3.9607613e+04   4.0000000e+00
   1.8082000e+04   1.0000000e+00   1.0000000e+00   3.9644629e+04   5.0000000e+00
   1.8082000e+04   1.0000000e+00   1.0000000e+00   3.9981841e+04   1.0000000e+00
   1.8082000e+04   1.0000000e+00   1.0000000e+00   3.9985567e+04   4.0000000e+00
   1.8082000e+04   1.0000000e+00   1.0000000e+00   3.9987205e+04   4.0000000e+00
   1.8082000e+04   1.0000000e+00   1.0000000e+00   3.9988067e+04   4.0000000e+00
   1.8082000e+04   1.0000000e+00   1.0000000e+00   3.9988535e+04   4.0000000e+00
   1.8082000e+04   1.0000000e+00   1.0000000e+00   3.9988829e+04   4.0000000e+00
   1.8082000e+04   1.0000000e+00   1.0000000e+00   3.9989543e+04   4.0000000e+00
   1.8082000e+04   1.0000000e+00   1.0000000e+00   3.9990349e+04   4.0000000e+00
   1.8082000e+04   1.0000000e+00   1.0000000e+00   3.9990714e+04   4.0000000e+00
   1.8082000e+04   1.0000000e+00   1.0000000e+00   3.9991225e+04   4.0000000e+00
   1.8082000e+04   1.0000000e+00   1.0000000e+00   3.9991661e+04   4.0000000e+00
   1.8082000e+04   1.0000000e+00   1.0000000e+00   3.9992007e+04   4.0000000e+00
   1.8082000e+04   1.0000000e+00   1.0000000e+00   3.9992648e+04   4.0000000e+00
   1.8082000e+04   1.0000000e+00   1.0000000e+00   3.9993058e+04   4.0000000e+00
   1.8082000e+04   1.0000000e+00   1.0000000e+00   3.9993466e+04   4.0000000e+00
   1.8082000e+04   1.0000000e+00   1.0000000e+00   3.9993810e+04   4.0000000e+00
   1.8082000e+04   1.0000000e+00   1.0000000e+00   3.9994181e+04   4.0000000e+00
   1.8082000e+04   1.0000000e+00   1.0000000e+00   3.9994592e+04   4.0000000e+00
   1.8082000e+04   1.0000000e+00   1.0000000e+00   3.9994925e+04   4.0000000e+00
   1.8082000e+04   1.0000000e+00   1.0000000e+00   3.9996942e+04   4.0000000e+00
   1.8082000e+04   1.0000000e+00   1.0000000e+00   3.9997328e+04   4.0000000e+00
   1.8082000e+04   1.0000000e+00   1.0000000e+00   3.9997568e+04   4.0000000e+00
   1.8082000e+04   1.0000000e+00   1.0000000e+00   4.0030842e+04   5.0000000e+00
   1.8082000e+04   1.0000000e+00   1.0000000e+00   4.0135843e+04   1.0000000e+00
   1.8082000e+04   1.0000000e+00   1.0000000e+00   4.0163916e+04   4.0000000e+00
   1.8082000e+04   1.0000000e+00   1.0000000e+00   4.0164803e+04   4.0000000e+00
   1.8082000e+04   1.0000000e+00   1.0000000e+00   4.0184844e+04   5.0000000e+00
   1.8082000e+04   1.0000000e+00   1.0000000e+00   4.3228931e+04   1.0000000e+00
   1.8082000e+04   1.0000000e+00   1.0000000e+00   4.3233607e+04   4.0000000e+00
   1.8082000e+04   1.0000000e+00   1.0000000e+00   4.3234238e+04   4.0000000e+00
   1.8082000e+04   1.0000000e+00   1.0000000e+00   4.3235161e+04   4.0000000e+00
   1.8082000e+04   1.0000000e+00   1.0000000e+00   4.3235991e+04   4.0000000e+00
   1.8082000e+04   1.0000000e+00   1.0000000e+00   4.3236494e+04   4.0000000e+00
   1.8082000e+04   1.0000000e+00   1.0000000e+00   4.3236862e+04   4.0000000e+00
   1.8082000e+04   1.0000000e+00   1.0000000e+00   4.3237347e+04   4.0000000e+00
   1.8082000e+04   1.0000000e+00   1.0000000e+00   4.3237911e+04   4.0000000e+00
   1.8082000e+04   1.0000000e+00   1.0000000e+00   4.3238183e+04   4.0000000e+00
   1.8082000e+04   1.0000000e+00   1.0000000e+00   4.3238936e+04   4.0000000e+00
   1.8082000e+04   1.0000000e+00   1.0000000e+00   4.3239291e+04   4.0000000e+00
   1.8082000e+04   1.0000000e+00   1.0000000e+00   4.3239839e+04   4.0000000e+00
   1.8082000e+04   1.0000000e+00   1.0000000e+00   4.3240626e+04   4.0000000e+00
   1.8082000e+04   1.0000000e+00   1.0000000e+00   4.3241178e+04   4.0000000e+00
   1.8082000e+04   1.0000000e+00   1.0000000e+00   4.3241746e+04   4.0000000e+00
   1.8082000e+04   1.0000000e+00   1.0000000e+00   4.3242411e+04   4.0000000e+00
   1.8082000e+04   1.0000000e+00   1.0000000e+00   4.3246688e+04   4.0000000e+00
   1.8082000e+04   1.0000000e+00   1.0000000e+00   4.3247244e+04   4.0000000e+00
   1.8082000e+04   1.0000000e+00   1.0000000e+00   4.3280932e+04   5.0000000e+00
   1.8082000e+04   1.0000000e+00   1.0000000e+00   4.3792139e+04   1.0000000e+00
   1.8082000e+04   1.0000000e+00   1.0000000e+00   4.3795307e+04   4.0000000e+00
   1.8082000e+04   1.0000000e+00   1.0000000e+00   4.3796206e+04   4.0000000e+00
   1.8082000e+04   1.0000000e+00   1.0000000e+00   4.3796732e+04   4.0000000e+00
   1.8082000e+04   1.0000000e+00   1.0000000e+00   4.3797082e+04   4.0000000e+00
   1.8082000e+04   1.0000000e+00   1.0000000e+00   4.3797378e+04   4.0000000e+00
   1.8082000e+04   1.0000000e+00   1.0000000e+00   4.3798050e+04   4.0000000e+00
   1.8082000e+04   1.0000000e+00   1.0000000e+00   4.3798483e+04   4.0000000e+00
   1.8082000e+04   1.0000000e+00   1.0000000e+00   4.3798999e+04   4.0000000e+00
   1.8082000e+04   1.0000000e+00   1.0000000e+00   4.3799423e+04   4.0000000e+00
   1.8082000e+04   1.0000000e+00   1.0000000e+00   4.3799826e+04   4.0000000e+00
   1.8082000e+04   1.0000000e+00   1.0000000e+00   4.3800969e+04   4.0000000e+00
   1.8082000e+04   1.0000000e+00   1.0000000e+00   4.3801600e+04   4.0000000e+00
   1.8082000e+04   1.0000000e+00   1.0000000e+00   4.3801889e+04   4.0000000e+00
   1.8082000e+04   1.0000000e+00   1.0000000e+00   4.3802417e+04   4.0000000e+00
   1.8082000e+04   1.0000000e+00   1.0000000e+00   4.3802957e+04   4.0000000e+00
   1.8082000e+04   1.0000000e+00   1.0000000e+00   4.3803207e+04   4.0000000e+00
   1.8082000e+04   1.0000000e+00   1.0000000e+00   4.3803520e+04   4.0000000e+00
   1.8082000e+04   1.0000000e+00   1.0000000e+00   4.3804212e+04   4.0000000e+00
   1.8082000e+04   1.0000000e+00   1.0000000e+00   4.3804381e+04   4.0000000e+00
   1.8082000e+04   1.0000000e+00   1.0000000e+00   4.3804813e+04   4.0000000e+00
   1.8082000e+04   1.0000000e+00   1.0000000e+00   4.3805301e+04   4.0000000e+00
   1.8082000e+04   1.0000000e+00   1.0000000e+00   4.3805486e+04   4.0000000e+00
   1.8082000e+04   1.0000000e+00   1.0000000e+00   4.3806381e+04   4.0000000e+00
   1.8082000e+04   1.0000000e+00   1.0000000e+00   4.3851140e+04   5.0000000e+00
   1.8082000e+04   1.0000000e+00   1.0000000e+00   4.3956141e+04   1.0000000e+00
   1.8082000e+04   1.0000000e+00   1.0000000e+00   4.3990112e+04   4.0000000e+00
   1.8082000e+04   1.0000000e+00   1.0000000e+00   4.3990910e+04   4.0000000e+00
   1.8082000e+04   1.0000000e+00   1.0000000e+00   4.3991412e+04   4.0000000e+00
   1.8082000e+04   1.0000000e+00   1.0000000e+00   4.3991717e+04   4.0000000e+00
   1.8082000e+04   1.0000000e+00   1.0000000e+00   4.3992691e+04   4.0000000e+00
   1.8082000e+04   1.0000000e+00   1.0000000e+00   4.3993556e+04   4.0000000e+00
   1.8082000e+04   1.0000000e+00   1.0000000e+00   4.3994009e+04   4.0000000e+00
   1.8082000e+04   1.0000000e+00   1.0000000e+00   4.3994598e+04   4.0000000e+00
   1.8082000e+04   1.0000000e+00   1.0000000e+00   4.3994802e+04   4.0000000e+00
   1.8082000e+04   1.0000000e+00   1.0000000e+00   4.3995387e+04   4.0000000e+00
   1.8082000e+04   1.0000000e+00   1.0000000e+00   4.4011142e+04   5.0000000e+00
   1.8082000e+04   1.0000000e+00   1.0000000e+00   4.5208364e+04   1.0000000e+00
   1.8082000e+04   1.0000000e+00   1.0000000e+00   4.5153824e+04   4.0000000e+00
   1.8082000e+04   1.0000000e+00   1.0000000e+00   4.5154601e+04   4.0000000e+00
   1.8082000e+04   1.0000000e+00   1.0000000e+00   4.5154767e+04   4.0000000e+00
   1.8082000e+04   1.0000000e+00   1.0000000e+00   4.5155663e+04   4.0000000e+00
   1.8082000e+04   1.0000000e+00   1.0000000e+00   4.5155950e+04   4.0000000e+00
   1.8082000e+04   1.0000000e+00   1.0000000e+00   4.5156369e+04   4.0000000e+00
   1.8082000e+04   1.0000000e+00   1.0000000e+00   4.5159590e+04   4.0000000e+00
   1.8082000e+04   1.0000000e+00   1.0000000e+00   4.5211726e+04   4.0000000e+00
   1.8082000e+04   1.0000000e+00   1.0000000e+00   4.5211965e+04   4.0000000e+00
   1.8082000e+04   1.0000000e+00   1.0000000e+00   4.5212394e+04   4.0000000e+00
   1.8082000e+04   1.0000000e+00   1.0000000e+00   4.5212840e+04   4.0000000e+00
   1.8082000e+04   1.0000000e+00   1.0000000e+00   4.5213289e+04   4.0000000e+00
   1.8082000e+04   1.0000000e+00   1.0000000e+00   4.5213632e+04   4.0000000e+00
   1.8082000e+04   1.0000000e+00   1.0000000e+00   4.5213965e+04   4.0000000e+00
   1.8082000e+04   1.0000000e+00   1.0000000e+00   4.5214450e+04   4.0000000e+00
   1.8082000e+04   1.0000000e+00   1.0000000e+00   4.5214891e+04   4.0000000e+00
   1.8082000e+04   1.0000000e+00   1.0000000e+00   4.5215264e+04   4.0000000e+00
   1.8082000e+04   1.0000000e+00   1.0000000e+00   4.5215511e+04   4.0000000e+00
   1.8082000e+04   1.0000000e+00   1.0000000e+00   4.5216040e+04   4.0000000e+00
   1.8082000e+04   1.0000000e+00   1.0000000e+00   4.5216428e+04   4.0000000e+00
   1.8082000e+04   1.0000000e+00   1.0000000e+00   4.5217182e+04   4.0000000e+00
   1.8082000e+04   1.0000000e+00   1.0000000e+00   4.5217560e+04   4.0000000e+00
   1.8082000e+04   1.0000000e+00   1.0000000e+00   4.5217932e+04   4.0000000e+00
   1.8082000e+04   1.0000000e+00   1.0000000e+00   4.5218105e+04   4.0000000e+00
   1.8082000e+04   1.0000000e+00   1.0000000e+00   4.5218497e+04   4.0000000e+00
   1.8082000e+04   1.0000000e+00   1.0000000e+00   4.5218880e+04   4.0000000e+00
   1.8082000e+04   1.0000000e+00   1.0000000e+00   4.5219240e+04   4.0000000e+00
   1.8082000e+04   1.0000000e+00   1.0000000e+00   4.5219746e+04   4.0000000e+00
   1.8082000e+04   1.0000000e+00   1.0000000e+00   4.5220042e+04   4.0000000e+00
   1.8082000e+04   1.0000000e+00   1.0000000e+00   4.5220637e+04   4.0000000e+00
   1.8082000e+04   1.0000000e+00   1.0000000e+00   4.5220984e+04   4.0000000e+00
   1.8082000e+04   1.0000000e+00   1.0000000e+00   4.5221440e+04   4.0000000e+00
   1.8082000e+04   1.0000000e+00   1.0000000e+00   4.5221795e+04   4.0000000e+00
   1.8082000e+04   1.0000000e+00   1.0000000e+00   4.5222246e+04   4.0000000e+00
   1.8082000e+04   1.0000000e+00   1.0000000e+00   4.5223860e+04   4.0000000e+00
   1.8082000e+04   1.0000000e+00   1.0000000e+00   4.5224007e+04   4.0000000e+00
   1.8082000e+04   1.0000000e+00   1.0000000e+00   4.5224201e+04   4.0000000e+00
   1.8082000e+04   1.0000000e+00   1.0000000e+00   4.5261365e+04   5.0000000e+00
   1.8082000e+04   1.0000000e+00   1.0000000e+00   4.6769350e+04   1.0000000e+00
   1.8082000e+04   1.0000000e+00   1.0000000e+00   4.6772045e+04   4.0000000e+00
   1.8082000e+04   1.0000000e+00   1.0000000e+00   4.6772541e+04   4.0000000e+00
   1.8082000e+04   1.0000000e+00   1.0000000e+00   4.6773949e+04   4.0000000e+00
   1.8082000e+04   1.0000000e+00   1.0000000e+00   4.6774665e+04   4.0000000e+00
   1.8082000e+04   1.0000000e+00   1.0000000e+00   4.6775217e+04   4.0000000e+00
   1.8082000e+04   1.0000000e+00   1.0000000e+00   4.6775704e+04   4.0000000e+00
   1.8082000e+04   1.0000000e+00   1.0000000e+00   4.6776344e+04   4.0000000e+00
   1.8082000e+04   1.0000000e+00   1.0000000e+00   4.6776791e+04   4.0000000e+00
   1.8082000e+04   1.0000000e+00   1.0000000e+00   4.6777172e+04   4.0000000e+00
   1.8082000e+04   1.0000000e+00   1.0000000e+00   4.6777500e+04   4.0000000e+00
   1.8082000e+04   1.0000000e+00   1.0000000e+00   4.6777831e+04   4.0000000e+00
   1.8082000e+04   1.0000000e+00   1.0000000e+00   4.6778317e+04   4.0000000e+00
   1.8082000e+04   1.0000000e+00   1.0000000e+00   4.6778659e+04   4.0000000e+00
   1.8082000e+04   1.0000000e+00   1.0000000e+00   4.6778923e+04   4.0000000e+00
   1.8082000e+04   1.0000000e+00   1.0000000e+00   4.6779327e+04   4.0000000e+00
   1.8082000e+04   1.0000000e+00   1.0000000e+00   4.6779650e+04   4.0000000e+00
   1.8082000e+04   1.0000000e+00   1.0000000e+00   4.6780435e+04   4.0000000e+00
   1.8082000e+04   1.0000000e+00   1.0000000e+00   4.6780741e+04   4.0000000e+00
   1.8082000e+04   1.0000000e+00   1.0000000e+00   4.6781326e+04   4.0000000e+00
   1.8082000e+04   1.0000000e+00   1.0000000e+00   4.6781678e+04   4.0000000e+00
   1.8082000e+04   1.0000000e+00   1.0000000e+00   4.6782348e+04   4.0000000e+00
   1.8082000e+04   1.0000000e+00   1.0000000e+00   4.6782764e+04   4.0000000e+00
   1.8082000e+04   1.0000000e+00   1.0000000e+00   4.6783348e+04   4.0000000e+00
   1.8082000e+04   1.0000000e+00   1.0000000e+00   4.6783705e+04   4.0000000e+00
   1.8082000e+04   1.0000000e+00   1.0000000e+00   4.6784875e+04   4.0000000e+00
   1.8082000e+04   1.0000000e+00   1.0000000e+00   4.6785129e+04   4.0000000e+00
   1.8082000e+04   1.0000000e+00   1.0000000e+00   4.6785614e+04   4.0000000e+00
   1.8082000e+04   1.0000000e+00   1.0000000e+00   4.6785865e+04   4.0000000e+00
   1.8082000e+04   1.0000000e+00   1.0000000e+00   4.6824351e+04   5.0000000e+00
   1.8082000e+04   1.0000000e+00   1.0000000e+00   4.7868622e+04   1.0000000e+00
   1.8082000e+04   1.0000000e+00   1.0000000e+00   4.7883298e+04   4.0000000e+00
   1.8082000e+04   1.0000000e+00   1.0000000e+00   4.7884099e+04   4.0000000e+00
   1.8082000e+04   1.0000000e+00   1.0000000e+00   4.7884533e+04   4.0000000e+00
   1.8082000e+04   1.0000000e+00   1.0000000e+00   4.7884903e+04   4.0000000e+00
   1.8082000e+04   1.0000000e+00   1.0000000e+00   4.7885296e+04   4.0000000e+00
   1.8082000e+04   1.0000000e+00   1.0000000e+00   4.7885684e+04   4.0000000e+00
   1.8082000e+04   1.0000000e+00   1.0000000e+00   4.7886388e+04   4.0000000e+00
   1.8082000e+04   1.0000000e+00   1.0000000e+00   4.7886875e+04   4.0000000e+00
   1.8082000e+04   1.0000000e+00   1.0000000e+00   4.7887603e+04   4.0000000e+00
   1.8082000e+04   1.0000000e+00   1.0000000e+00   4.7920623e+04   5.0000000e+00
   1.8082000e+04   1.0000000e+00   1.0000000e+00   4.8556968e+04   1.0000000e+00
   1.8082000e+04   1.0000000e+00   1.0000000e+00   4.8610969e+04   5.0000000e+00
   1.8082000e+04   1.0000000e+00   1.0000000e+00   5.0156197e+04   1.0000000e+00
   1.8082000e+04   1.0000000e+00   1.0000000e+00   5.0128301e+04   4.0000000e+00
   1.8082000e+04   1.0000000e+00   1.0000000e+00   5.0129368e+04   4.0000000e+00
   1.8082000e+04   1.0000000e+00   1.0000000e+00   5.0214198e+04   5.0000000e+00
   1.8082000e+04   1.0000000e+00   1.0000000e+00   5.0308200e+04   1.0000000e+00
   1.8082000e+04   1.0000000e+00   1.0000000e+00   5.0358201e+04   5.0000000e+00
   1.8082000e+04   1.0000000e+00   1.0000000e+00   5.1393363e+04   1.0000000e+00
   1.8082000e+04   1.0000000e+00   1.0000000e+00   5.1406007e+04   4.0000000e+00
   1.8082000e+04   1.0000000e+00   1.0000000e+00   5.1407036e+04   4.0000000e+00
   1.8082000e+04   1.0000000e+00   1.0000000e+00   5.1407624e+04   4.0000000e+00
   1.8082000e+04   1.0000000e+00   1.0000000e+00   5.1407895e+04   4.0000000e+00
   1.8082000e+04   1.0000000e+00   1.0000000e+00   5.1408418e+04   4.0000000e+00
   1.8082000e+04   1.0000000e+00   1.0000000e+00   5.1409015e+04   4.0000000e+00
   1.8082000e+04   1.0000000e+00   1.0000000e+00   5.1409376e+04   4.0000000e+00
   1.8082000e+04   1.0000000e+00   1.0000000e+00   5.1409835e+04   4.0000000e+00
   1.8082000e+04   1.0000000e+00   1.0000000e+00   5.1410158e+04   4.0000000e+00
   1.8082000e+04   1.0000000e+00   1.0000000e+00   5.1412028e+04   4.0000000e+00
   1.8082000e+04   1.0000000e+00   1.0000000e+00   5.1446364e+04   5.0000000e+00
   1.8082000e+04   1.0000000e+00   1.0000000e+00   5.2385442e+04   1.0000000e+00
   1.8082000e+04   1.0000000e+00   1.0000000e+00   5.2370752e+04   4.0000000e+00
   1.8082000e+04   1.0000000e+00   1.0000000e+00   5.2371082e+04   4.0000000e+00
   1.8082000e+04   1.0000000e+00   1.0000000e+00   5.2371517e+04   4.0000000e+00
   1.8082000e+04   1.0000000e+00   1.0000000e+00   5.2372348e+04   4.0000000e+00
   1.8082000e+04   1.0000000e+00   1.0000000e+00   5.2373102e+04   4.0000000e+00
   1.8082000e+04   1.0000000e+00   1.0000000e+00   5.2389586e+04   4.0000000e+00
   1.8082000e+04   1.0000000e+00   1.0000000e+00   5.2390555e+04   4.0000000e+00
   1.8082000e+04   1.0000000e+00   1.0000000e+00   5.2391318e+04   4.0000000e+00
   1.8082000e+04   1.0000000e+00   1.0000000e+00   5.2391794e+04   4.0000000e+00
   1.8082000e+04   1.0000000e+00   1.0000000e+00   5.2391949e+04   4.0000000e+00
   1.8082000e+04   1.0000000e+00   1.0000000e+00   5.2392476e+04   4.0000000e+00
   1.8082000e+04   1.0000000e+00   1.0000000e+00   5.2392953e+04   4.0000000e+00
   1.8082000e+04   1.0000000e+00   1.0000000e+00   5.2393503e+04   4.0000000e+00
   1.8082000e+04   1.0000000e+00   1.0000000e+00   5.2393804e+04   4.0000000e+00
   1.8082000e+04   1.0000000e+00   1.0000000e+00   5.2394208e+04   4.0000000e+00
   1.8082000e+04   1.0000000e+00   1.0000000e+00   5.2394538e+04   4.0000000e+00
   1.8082000e+04   1.0000000e+00   1.0000000e+00   5.2394982e+04   4.0000000e+00
   1.8082000e+04   1.0000000e+00   1.0000000e+00   5.2395248e+04   4.0000000e+00
   1.8082000e+04   1.0000000e+00   1.0000000e+00   5.2395610e+04   4.0000000e+00
   1.8082000e+04   1.0000000e+00   1.0000000e+00   5.2395859e+04   4.0000000e+00
   1.8082000e+04   1.0000000e+00   1.0000000e+00   5.2396632e+04   4.0000000e+00
   1.8082000e+04   1.0000000e+00   1.0000000e+00   5.2397150e+04   4.0000000e+00
   1.8082000e+04   1.0000000e+00   1.0000000e+00   5.2397559e+04   4.0000000e+00
   1.8082000e+04   1.0000000e+00   1.0000000e+00   5.2398283e+04   4.0000000e+00
   1.8082000e+04   1.0000000e+00   1.0000000e+00   5.2398755e+04   4.0000000e+00
   1.8082000e+04   1.0000000e+00   1.0000000e+00   5.2399075e+04   4.0000000e+00
   1.8082000e+04   1.0000000e+00   1.0000000e+00   5.2440443e+04   5.0000000e+00
   1.8082000e+04   1.0000000e+00   1.0000000e+00   5.3366211e+04   1.0000000e+00
   1.8082000e+04   1.0000000e+00   1.0000000e+00   5.3369486e+04   4.0000000e+00
   1.8082000e+04   1.0000000e+00   1.0000000e+00   5.3370910e+04   4.0000000e+00
   1.8082000e+04   1.0000000e+00   1.0000000e+00   5.3371168e+04   4.0000000e+00
   1.8082000e+04   1.0000000e+00   1.0000000e+00   5.3372311e+04   4.0000000e+00
   1.8082000e+04   1.0000000e+00   1.0000000e+00   5.3372564e+04   4.0000000e+00
   1.8082000e+04   1.0000000e+00   1.0000000e+00   5.3372918e+04   4.0000000e+00
   1.8082000e+04   1.0000000e+00   1.0000000e+00   5.3373797e+04   4.0000000e+00
   1.8082000e+04   1.0000000e+00   1.0000000e+00   5.3374541e+04   4.0000000e+00
   1.8082000e+04   1.0000000e+00   1.0000000e+00   5.3374962e+04   4.0000000e+00
   1.8082000e+04   1.0000000e+00   1.0000000e+00   5.3375767e+04   4.0000000e+00
   1.8082000e+04   1.0000000e+00   1.0000000e+00   5.3376243e+04   4.0000000e+00
   1.8082000e+04   1.0000000e+00   1.0000000e+00   5.3377612e+04   4.0000000e+00
   1.8082000e+04   1.0000000e+00   1.0000000e+00   5.3377973e+04   4.0000000e+00
   1.8082000e+04   1.0000000e+00   1.0000000e+00   5.3378261e+04   4.0000000e+00
   1.8082000e+04   1.0000000e+00   1.0000000e+00   5.3378583e+04   4.0000000e+00
   1.8082000e+04   1.0000000e+00   1.0000000e+00   5.3378885e+04   4.0000000e+00
   1.8082000e+04   1.0000000e+00   1.0000000e+00   5.3379653e+04   4.0000000e+00
   1.8082000e+04   1.0000000e+00   1.0000000e+00   5.3380121e+04   4.0000000e+00
   1.8082000e+04   1.0000000e+00   1.0000000e+00   5.3380379e+04   4.0000000e+00
   1.8082000e+04   1.0000000e+00   1.0000000e+00   5.3381159e+04   4.0000000e+00
   1.8082000e+04   1.0000000e+00   1.0000000e+00   5.3382658e+04   4.0000000e+00
   1.8082000e+04   1.0000000e+00   1.0000000e+00   5.3383167e+04   4.0000000e+00
   1.8082000e+04   1.0000000e+00   1.0000000e+00   5.3425212e+04   5.0000000e+00
   1.8082000e+04   1.0000000e+00   1.0000000e+00   5.4517061e+04   1.0000000e+00
   1.8082000e+04   1.0000000e+00   1.0000000e+00   5.4520793e+04   4.0000000e+00
   1.8082000e+04   1.0000000e+00   1.0000000e+00   5.4521871e+04   4.0000000e+00
   1.8082000e+04   1.0000000e+00   1.0000000e+00   5.4522432e+04   4.0000000e+00
   1.8082000e+04   1.0000000e+00   1.0000000e+00   5.4522785e+04   4.0000000e+00
   1.8082000e+04   1.0000000e+00   1.0000000e+00   5.4523757e+04   4.0000000e+00
   1.8082000e+04   1.0000000e+00   1.0000000e+00   5.4524230e+04   4.0000000e+00
   1.8082000e+04   1.0000000e+00   1.0000000e+00   5.4524497e+04   4.0000000e+00
   1.8082000e+04   1.0000000e+00   1.0000000e+00   5.4524923e+04   4.0000000e+00
   1.8082000e+04   1.0000000e+00   1.0000000e+00   5.4525253e+04   4.0000000e+00
   1.8082000e+04   1.0000000e+00   1.0000000e+00   5.4526271e+04   4.0000000e+00
   1.8082000e+04   1.0000000e+00   1.0000000e+00   5.4526666e+04   4.0000000e+00
   1.8082000e+04   1.0000000e+00   1.0000000e+00   5.4527149e+04   4.0000000e+00
   1.8082000e+04   1.0000000e+00   1.0000000e+00   5.4527674e+04   4.0000000e+00
   1.8082000e+04   1.0000000e+00   1.0000000e+00   5.4527972e+04   4.0000000e+00
   1.8082000e+04   1.0000000e+00   1.0000000e+00   5.4528350e+04   4.0000000e+00
   1.8082000e+04   1.0000000e+00   1.0000000e+00   5.4529314e+04   4.0000000e+00
   1.8082000e+04   1.0000000e+00   1.0000000e+00   5.4530424e+04   4.0000000e+00
   1.8082000e+04   1.0000000e+00   1.0000000e+00   5.4530959e+04   4.0000000e+00
   1.8082000e+04   1.0000000e+00   1.0000000e+00   5.4531779e+04   4.0000000e+00
   1.8082000e+04   1.0000000e+00   1.0000000e+00   5.4531944e+04   4.0000000e+00
   1.8082000e+04   1.0000000e+00   1.0000000e+00   5.4532017e+04   4.0000000e+00
   1.8082000e+04   1.0000000e+00   1.0000000e+00   5.4532310e+04   4.0000000e+00
   1.8082000e+04   1.0000000e+00   1.0000000e+00   5.4532507e+04   4.0000000e+00
   1.8082000e+04   1.0000000e+00   1.0000000e+00   5.4533951e+04   4.0000000e+00
   1.8082000e+04   1.0000000e+00   1.0000000e+00   5.4534300e+04   4.0000000e+00
   1.8082000e+04   1.0000000e+00   1.0000000e+00   5.4535905e+04   4.0000000e+00
   1.8082000e+04   1.0000000e+00   1.0000000e+00   5.4579062e+04   5.0000000e+00
   1.8082000e+04   1.0000000e+00   1.0000000e+00   5.9851928e+04   1.0000000e+00
   1.8082000e+04   1.0000000e+00   1.0000000e+00   5.9857836e+04   4.0000000e+00
   1.8082000e+04   1.0000000e+00   1.0000000e+00   5.9858217e+04   4.0000000e+00
   1.8082000e+04   1.0000000e+00   1.0000000e+00   5.9858840e+04   4.0000000e+00
   1.8082000e+04   1.0000000e+00   1.0000000e+00   5.9859466e+04   4.0000000e+00
   1.8082000e+04   1.0000000e+00   1.0000000e+00   5.9860327e+04   4.0000000e+00
   1.8082000e+04   1.0000000e+00   1.0000000e+00   5.9860605e+04   4.0000000e+00
   1.8082000e+04   1.0000000e+00   1.0000000e+00   5.9861221e+04   4.0000000e+00
   1.8082000e+04   1.0000000e+00   1.0000000e+00   5.9861565e+04   4.0000000e+00
   1.8082000e+04   1.0000000e+00   1.0000000e+00   5.9861892e+04   4.0000000e+00
   1.8082000e+04   1.0000000e+00   1.0000000e+00   5.9861961e+04   4.0000000e+00
   1.8082000e+04   1.0000000e+00   1.0000000e+00   5.9862256e+04   4.0000000e+00
   1.8082000e+04   1.0000000e+00   1.0000000e+00   5.9862610e+04   4.0000000e+00
   1.8082000e+04   1.0000000e+00   1.0000000e+00   5.9863034e+04   4.0000000e+00
   1.8082000e+04   1.0000000e+00   1.0000000e+00   5.9863349e+04   4.0000000e+00
   1.8082000e+04   1.0000000e+00   1.0000000e+00   5.9863748e+04   4.0000000e+00
   1.8082000e+04   1.0000000e+00   1.0000000e+00   5.9864223e+04   4.0000000e+00
   1.8082000e+04   1.0000000e+00   1.0000000e+00   5.9864829e+04   4.0000000e+00
   1.8082000e+04   1.0000000e+00   1.0000000e+00   5.9865130e+04   4.0000000e+00
   1.8082000e+04   1.0000000e+00   1.0000000e+00   5.9865728e+04   4.0000000e+00
   1.8082000e+04   1.0000000e+00   1.0000000e+00   5.9866057e+04   4.0000000e+00
   1.8082000e+04   1.0000000e+00   1.0000000e+00   5.9866757e+04   4.0000000e+00
   1.8082000e+04   1.0000000e+00   1.0000000e+00   5.9867613e+04   4.0000000e+00
   1.8082000e+04   1.0000000e+00   1.0000000e+00   5.9868058e+04   4.0000000e+00
   1.8082000e+04   1.0000000e+00   1.0000000e+00   5.9870128e+04   4.0000000e+00
   1.8082000e+04   1.0000000e+00   1.0000000e+00   5.9870308e+04   4.0000000e+00
   1.8082000e+04   1.0000000e+00   1.0000000e+00   5.9912929e+04   5.0000000e+00
   1.8082000e+04   1.0000000e+00   1.0000000e+00             Inf   6.0000000e+00
   1.8082000e+04   1.0000000e+00   3.0000000e+00   1.7738301e+04   3.0000000e+00
   1.8082000e+04   1.0000000e+00   3.0000000e+00   1.7794302e+04   5.0000000e+00
   1.8082000e+04   1.0000000e+00   3.0000000e+00   1.8149577e+04   3.0000000e+00
   1.8082000e+04   1.0000000e+00   3.0000000e+00   1.8154071e+04   4.0000000e+00
   1.8082000e+04   1.0000000e+00   3.0000000e+00   1.8154517e+04   4.0000000e+00
   1.8082000e+04   1.0000000e+00   3.0000000e+00   1.8154696e+04   4.0000000e+00
   1.8082000e+04   1.0000000e+00   3.0000000e+00   1.8156529e+04   4.0000000e+00
   1.8082000e+04   1.0000000e+00   3.0000000e+00   1.8157479e+04   4.0000000e+00
   1.8082000e+04   1.0000000e+00   3.0000000e+00   1.8158454e+04   4.0000000e+00
   1.8082000e+04   1.0000000e+00   3.0000000e+00   1.8159788e+04   4.0000000e+00
   1.8082000e+04   1.0000000e+00   3.0000000e+00   1.8161378e+04   4.0000000e+00
   1.8082000e+04   1.0000000e+00   3.0000000e+00   1.8162353e+04   4.0000000e+00
   1.8082000e+04   1.0000000e+00   3.0000000e+00   1.8162777e+04   4.0000000e+00
   1.8082000e+04   1.0000000e+00   3.0000000e+00   1.8163703e+04   4.0000000e+00
   1.8082000e+04   1.0000000e+00   3.0000000e+00   1.8165275e+04   4.0000000e+00
   1.8082000e+04   1.0000000e+00   3.0000000e+00   1.8166207e+04   4.0000000e+00
   1.8082000e+04   1.0000000e+00   3.0000000e+00   1.8167295e+04   4.0000000e+00
   1.8082000e+04   1.0000000e+00   3.0000000e+00   1.8167499e+04   4.0000000e+00
   1.8082000e+04   1.0000000e+00   3.0000000e+00   1.8167701e+04   4.0000000e+00
   1.8082000e+04   1.0000000e+00   3.0000000e+00   1.8168189e+04   4.0000000e+00
   1.8082000e+04   1.0000000e+00   3.0000000e+00   1.8168363e+04   4.0000000e+00
   1.8082000e+04   1.0000000e+00   3.0000000e+00   1.8168818e+04   4.0000000e+00
   1.8082000e+04   1.0000000e+00   3.0000000e+00   1.8169139e+04   4.0000000e+00
   1.8082000e+04   1.0000000e+00   3.0000000e+00   1.8172064e+04   4.0000000e+00
   1.8082000e+04   1.0000000e+00   3.0000000e+00   1.8207580e+04   5.0000000e+00
   1.8082000e+04   1.0000000e+00   3.0000000e+00   1.8421433e+04   3.0000000e+00
   1.8082000e+04   1.0000000e+00   3.0000000e+00   1.8429734e+04   4.0000000e+00
   1.8082000e+04   1.0000000e+00   3.0000000e+00   1.8437606e+04   4.0000000e+00
   1.8082000e+04   1.0000000e+00   3.0000000e+00   1.8438180e+04   4.0000000e+00
   1.8082000e+04   1.0000000e+00   3.0000000e+00   1.8438949e+04   4.0000000e+00
   1.8082000e+04   1.0000000e+00   3.0000000e+00   1.8441645e+04   4.0000000e+00
   1.8082000e+04   1.0000000e+00   3.0000000e+00   1.8442320e+04   4.0000000e+00
   1.8082000e+04   1.0000000e+00   3.0000000e+00   1.8448515e+04   4.0000000e+00
   1.8082000e+04   1.0000000e+00   3.0000000e+00   1.8451912e+04   4.0000000e+00
   1.8082000e+04   1.0000000e+00   3.0000000e+00   1.8452264e+04   4.0000000e+00
   1.8082000e+04   1.0000000e+00   3.0000000e+00   1.8477434e+04   5.0000000e+00
   1.8082000e+04   1.0000000e+00   3.0000000e+00   1.9264664e+04   3.0000000e+00
   1.8082000e+04   1.0000000e+00   3.0000000e+00   1.9281798e+04   4.0000000e+00
   1.8082000e+04   1.0000000e+00   3.0000000e+00   1.9282381e+04   4.0000000e+00
   1.8082000e+04   1.0000000e+00   3.0000000e+00   1.9284439e+04   4.0000000e+00
   1.8082000e+04   1.0000000e+00   3.0000000e+00   1.9285742e+04   4.0000000e+00
   1.8082000e+04   1.0000000e+00   3.0000000e+00   1.9286764e+04   4.0000000e+00
   1.8082000e+04   1.0000000e+00   3.0000000e+00   1.9287729e+04   4.0000000e+00
   1.8082000e+04   1.0000000e+00   3.0000000e+00   1.9291788e+04   4.0000000e+00
   1.8082000e+04   1.0000000e+00   3.0000000e+00   1.9293478e+04   4.0000000e+00
   1.8082000e+04   1.0000000e+00   3.0000000e+00   1.9294362e+04   4.0000000e+00
   1.8082000e+04   1.0000000e+00   3.0000000e+00   1.9294929e+04   4.0000000e+00
   1.8082000e+04   1.0000000e+00   3.0000000e+00   1.9295270e+04   4.0000000e+00
   1.8082000e+04   1.0000000e+00   3.0000000e+00   1.9295971e+04   4.0000000e+00
   1.8082000e+04   1.0000000e+00   3.0000000e+00   1.9298095e+04   4.0000000e+00
   1.8082000e+04   1.0000000e+00   3.0000000e+00   1.9300018e+04   4.0000000e+00
   1.8082000e+04   1.0000000e+00   3.0000000e+00   1.9312665e+04   5.0000000e+00
   1.8082000e+04   1.0000000e+00   3.0000000e+00   1.9428666e+04   3.0000000e+00
   1.8082000e+04   1.0000000e+00   3.0000000e+00   1.9478667e+04   5.0000000e+00
   1.8082000e+04   1.0000000e+00   3.0000000e+00   2.0105412e+04   3.0000000e+00
   1.8082000e+04   1.0000000e+00   3.0000000e+00   2.0107142e+04   4.0000000e+00
   1.8082000e+04   1.0000000e+00   3.0000000e+00   2.0107828e+04   4.0000000e+00
   1.8082000e+04   1.0000000e+00   3.0000000e+00   2.0108181e+04   4.0000000e+00
   1.8082000e+04   1.0000000e+00   3.0000000e+00   2.0109148e+04   4.0000000e+00
   1.8082000e+04   1.0000000e+00   3.0000000e+00   2.0109557e+04   4.0000000e+00
   1.8082000e+04   1.0000000e+00   3.0000000e+00   2.0109941e+04   4.0000000e+00
   1.8082000e+04   1.0000000e+00   3.0000000e+00   2.0110276e+04   4.0000000e+00
   1.8082000e+04   1.0000000e+00   3.0000000e+00   2.0110653e+04   4.0000000e+00
   1.8082000e+04   1.0000000e+00   3.0000000e+00   2.0111063e+04   4.0000000e+00
   1.8082000e+04   1.0000000e+00   3.0000000e+00   2.0111449e+04   4.0000000e+00
   1.8082000e+04   1.0000000e+00   3.0000000e+00   2.0111743e+04   4.0000000e+00
   1.8082000e+04   1.0000000e+00   3.0000000e+00   2.0112404e+04   4.0000000e+00
   1.8082000e+04   1.0000000e+00   3.0000000e+00   2.0112560e+04   4.0000000e+00
   1.8082000e+04   1.0000000e+00   3.0000000e+00   2.0112959e+04   4.0000000e+00
   1.8082000e+04   1.0000000e+00   3.0000000e+00   2.0113358e+04   4.0000000e+00
   1.8082000e+04   1.0000000e+00   3.0000000e+00   2.0113661e+04   4.0000000e+00
   1.8082000e+04   1.0000000e+00   3.0000000e+00   2.0113877e+04   4.0000000e+00
   1.8082000e+04   1.0000000e+00   3.0000000e+00   2.0114373e+04   4.0000000e+00
   1.8082000e+04   1.0000000e+00   3.0000000e+00   2.0114848e+04   4.0000000e+00
   1.8082000e+04   1.0000000e+00   3.0000000e+00   2.0115398e+04   4.0000000e+00
   1.8082000e+04   1.0000000e+00   3.0000000e+00   2.0115744e+04   4.0000000e+00
   1.8082000e+04   1.0000000e+00   3.0000000e+00   2.0116051e+04   4.0000000e+00
   1.8082000e+04   1.0000000e+00   3.0000000e+00   2.0116372e+04   4.0000000e+00
   1.8082000e+04   1.0000000e+00   3.0000000e+00   2.0117144e+04   4.0000000e+00
   1.8082000e+04   1.0000000e+00   3.0000000e+00   2.0117591e+04   4.0000000e+00
   1.8082000e+04   1.0000000e+00   3.0000000e+00   2.0117936e+04   4.0000000e+00
   1.8082000e+04   1.0000000e+00   3.0000000e+00   2.0118340e+04   4.0000000e+00
   1.8082000e+04   1.0000000e+00   3.0000000e+00   2.0118892e+04   4.0000000e+00
   1.8082000e+04   1.0000000e+00   3.0000000e+00   2.0119310e+04   4.0000000e+00
   1.8082000e+04   1.0000000e+00   3.0000000e+00   2.0120120e+04   4.0000000e+00
   1.8082000e+04   1.0000000e+00   3.0000000e+00   2.0121326e+04   4.0000000e+00
   1.8082000e+04   1.0000000e+00   3.0000000e+00   2.0121802e+04   4.0000000e+00
   1.8082000e+04   1.0000000e+00   3.0000000e+00   2.0121824e+04   4.0000000e+00
   1.8082000e+04   1.0000000e+00   3.0000000e+00   2.0122476e+04   4.0000000e+00
   1.8082000e+04   1.0000000e+00   3.0000000e+00   2.0123115e+04   4.0000000e+00
   1.8082000e+04   1.0000000e+00   3.0000000e+00   2.0127587e+04   4.0000000e+00
   1.8082000e+04   1.0000000e+00   3.0000000e+00   2.0161413e+04   5.0000000e+00
   1.8082000e+04   1.0000000e+00   3.0000000e+00   2.2273709e+04   3.0000000e+00
   1.8082000e+04   1.0000000e+00   3.0000000e+00   2.2267008e+04   4.0000000e+00
   1.8082000e+04   1.0000000e+00   3.0000000e+00   2.2267702e+04   4.0000000e+00
   1.8082000e+04   1.0000000e+00   3.0000000e+00   2.2272776e+04   4.0000000e+00
   1.8082000e+04   1.0000000e+00   3.0000000e+00   2.2273177e+04   4.0000000e+00
   1.8082000e+04   1.0000000e+00   3.0000000e+00   2.2273727e+04   4.0000000e+00
   1.8082000e+04   1.0000000e+00   3.0000000e+00   2.2274242e+04   4.0000000e+00
   1.8082000e+04   1.0000000e+00   3.0000000e+00   2.2275078e+04   4.0000000e+00
   1.8082000e+04   1.0000000e+00   3.0000000e+00   2.2275688e+04   4.0000000e+00
   1.8082000e+04   1.0000000e+00   3.0000000e+00   2.2275856e+04   4.0000000e+00
   1.8082000e+04   1.0000000e+00   3.0000000e+00   2.2276645e+04   4.0000000e+00
   1.8082000e+04   1.0000000e+00   3.0000000e+00   2.2277874e+04   4.0000000e+00
   1.8082000e+04   1.0000000e+00   3.0000000e+00   2.2278282e+04   4.0000000e+00
   1.8082000e+04   1.0000000e+00   3.0000000e+00   2.2279002e+04   4.0000000e+00
   1.8082000e+04   1.0000000e+00   3.0000000e+00   2.2279281e+04   4.0000000e+00
   1.8082000e+04   1.0000000e+00   3.0000000e+00   2.2279518e+04   4.0000000e+00
   1.8082000e+04   1.0000000e+00   3.0000000e+00   2.2280590e+04   4.0000000e+00
   1.8082000e+04   1.0000000e+00   3.0000000e+00   2.2280913e+04   4.0000000e+00
   1.8082000e+04   1.0000000e+00   3.0000000e+00   2.2281187e+04   4.0000000e+00
   1.8082000e+04   1.0000000e+00   3.0000000e+00   2.2281489e+04   4.0000000e+00
   1.8082000e+04   1.0000000e+00   3.0000000e+00   2.2282267e+04   4.0000000e+00
   1.8082000e+04   1.0000000e+00   3.0000000e+00   2.2282630e+04   4.0000000e+00
   1.8082000e+04   1.0000000e+00   3.0000000e+00   2.2282987e+04   4.0000000e+00
   1.8082000e+04   1.0000000e+00   3.0000000e+00   2.2283473e+04   4.0000000e+00
   1.8082000e+04   1.0000000e+00   3.0000000e+00   2.2283699e+04   4.0000000e+00
   1.8082000e+04   1.0000000e+00   3.0000000e+00   2.2284319e+04   4.0000000e+00
   1.8082000e+04   1.0000000e+00   3.0000000e+00   2.2284846e+04   4.0000000e+00
   1.8082000e+04   1.0000000e+00   3.0000000e+00   2.2285400e+04   4.0000000e+00
   1.8082000e+04   1.0000000e+00   3.0000000e+00   2.2285862e+04   4.0000000e+00
   1.8082000e+04   1.0000000e+00   3.0000000e+00   2.2286282e+04   4.0000000e+00
   1.8082000e+04   1.0000000e+00   3.0000000e+00   2.2286679e+04   4.0000000e+00
   1.8082000e+04   1.0000000e+00   3.0000000e+00   2.2287066e+04   4.0000000e+00
   1.8082000e+04   1.0000000e+00   3.0000000e+00   2.2287857e+04   4.0000000e+00
   1.8082000e+04   1.0000000e+00   3.0000000e+00   2.2288133e+04   4.0000000e+00
   1.8082000e+04   1.0000000e+00   3.0000000e+00   2.2289350e+04   4.0000000e+00
   1.8082000e+04   1.0000000e+00   3.0000000e+00   2.2289985e+04   4.0000000e+00
   1.8082000e+04   1.0000000e+00   3.0000000e+00   2.2290208e+04   4.0000000e+00
   1.8082000e+04   1.0000000e+00   3.0000000e+00   2.2290860e+04   4.0000000e+00
   1.8082000e+04   1.0000000e+00   3.0000000e+00   2.2291453e+04   4.0000000e+00
   1.8082000e+04   1.0000000e+00   3.0000000e+00   2.2292653e+04   4.0000000e+00
   1.8082000e+04   1.0000000e+00   3.0000000e+00   2.2293399e+04   4.0000000e+00
   1.8082000e+04   1.0000000e+00   3.0000000e+00   2.2293761e+04   4.0000000e+00
   1.8082000e+04   1.0000000e+00   3.0000000e+00   2.2293971e+04   4.0000000e+00
   1.8082000e+04   1.0000000e+00   3.0000000e+00   2.2294107e+04   4.0000000e+00
   1.8082000e+04   1.0000000e+00   3.0000000e+00   2.2294779e+04   4.0000000e+00
   1.8082000e+04   1.0000000e+00   3.0000000e+00   2.2294970e+04   4.0000000e+00
   1.8082000e+04   1.0000000e+00   3.0000000e+00   2.2296210e+04   4.0000000e+00
   1.8082000e+04   1.0000000e+00   3.0000000e+00   2.2296327e+04   4.0000000e+00
   1.8082000e+04   1.0000000e+00   3.0000000e+00   2.2297038e+04   4.0000000e+00
   1.8082000e+04   1.0000000e+00   3.0000000e+00   2.2297591e+04   4.0000000e+00
   1.8082000e+04   1.0000000e+00   3.0000000e+00   2.2298141e+04   4.0000000e+00
   1.8082000e+04   1.0000000e+00   3.0000000e+00   2.2298411e+04   4.0000000e+00
   1.8082000e+04   1.0000000e+00   3.0000000e+00   2.2299214e+04   4.0000000e+00
   1.8082000e+04   1.0000000e+00   3.0000000e+00   2.2302906e+04   4.0000000e+00
   1.8082000e+04   1.0000000e+00   3.0000000e+00   2.2303792e+04   4.0000000e+00
   1.8082000e+04   1.0000000e+00   3.0000000e+00   2.2305566e+04   4.0000000e+00
   1.8082000e+04   1.0000000e+00   3.0000000e+00   2.2305838e+04   4.0000000e+00
   1.8082000e+04   1.0000000e+00   3.0000000e+00   2.2306717e+04   4.0000000e+00
   1.8082000e+04   1.0000000e+00   3.0000000e+00   2.2328710e+04   5.0000000e+00
   1.8082000e+04   1.0000000e+00   3.0000000e+00   2.3284805e+04   3.0000000e+00
   1.8082000e+04   1.0000000e+00   3.0000000e+00   2.3294019e+04   4.0000000e+00
   1.8082000e+04   1.0000000e+00   3.0000000e+00   2.3294912e+04   4.0000000e+00
   1.8082000e+04   1.0000000e+00   3.0000000e+00   2.3295530e+04   4.0000000e+00
   1.8082000e+04   1.0000000e+00   3.0000000e+00   2.3296585e+04   4.0000000e+00
   1.8082000e+04   1.0000000e+00   3.0000000e+00   2.3296821e+04   4.0000000e+00
   1.8082000e+04   1.0000000e+00   3.0000000e+00   2.3297090e+04   4.0000000e+00
   1.8082000e+04   1.0000000e+00   3.0000000e+00   2.3297667e+04   4.0000000e+00
   1.8082000e+04   1.0000000e+00   3.0000000e+00   2.3298636e+04   4.0000000e+00
   1.8082000e+04   1.0000000e+00   3.0000000e+00   2.3298967e+04   4.0000000e+00
   1.8082000e+04   1.0000000e+00   3.0000000e+00   2.3299705e+04   4.0000000e+00
   1.8082000e+04   1.0000000e+00   3.0000000e+00   2.3300050e+04   4.0000000e+00
   1.8082000e+04   1.0000000e+00   3.0000000e+00   2.3300372e+04   4.0000000e+00
   1.8082000e+04   1.0000000e+00   3.0000000e+00   2.3300964e+04   4.0000000e+00
   1.8082000e+04   1.0000000e+00   3.0000000e+00   2.3301922e+04   4.0000000e+00
   1.8082000e+04   1.0000000e+00   3.0000000e+00   2.3302468e+04   4.0000000e+00
   1.8082000e+04   1.0000000e+00   3.0000000e+00   2.3302631e+04   4.0000000e+00
   1.8082000e+04   1.0000000e+00   3.0000000e+00   2.3302896e+04   4.0000000e+00
   1.8082000e+04   1.0000000e+00   3.0000000e+00   2.3303572e+04   4.0000000e+00
   1.8082000e+04   1.0000000e+00   3.0000000e+00   2.3304613e+04   4.0000000e+00
   1.8082000e+04   1.0000000e+00   3.0000000e+00   2.3305770e+04   4.0000000e+00
   1.8082000e+04   1.0000000e+00   3.0000000e+00   2.3305986e+04   4.0000000e+00
   1.8082000e+04   1.0000000e+00   3.0000000e+00   2.3307536e+04   4.0000000e+00
   1.8082000e+04   1.0000000e+00   3.0000000e+00   2.3308410e+04   4.0000000e+00
   1.8082000e+04   1.0000000e+00   3.0000000e+00   2.3308977e+04   4.0000000e+00
   1.8082000e+04   1.0000000e+00   3.0000000e+00   2.3309667e+04   4.0000000e+00
   1.8082000e+04   1.0000000e+00   3.0000000e+00   2.3330349e+04   4.0000000e+00
   1.8082000e+04   1.0000000e+00   3.0000000e+00   2.3333072e+04   4.0000000e+00
   1.8082000e+04   1.0000000e+00   3.0000000e+00   2.3334890e+04   4.0000000e+00
   1.8082000e+04   1.0000000e+00   3.0000000e+00   2.3337194e+04   4.0000000e+00
   1.8082000e+04   1.0000000e+00   3.0000000e+00   2.3337623e+04   4.0000000e+00
   1.8082000e+04   1.0000000e+00   3.0000000e+00   2.3340806e+04   5.0000000e+00
   1.8082000e+04   1.0000000e+00   3.0000000e+00   2.3844592e+04   3.0000000e+00
   1.8082000e+04   1.0000000e+00   3.0000000e+00   2.3847717e+04   4.0000000e+00
   1.8082000e+04   1.0000000e+00   3.0000000e+00   2.3848249e+04   4.0000000e+00
   1.8082000e+04   1.0000000e+00   3.0000000e+00   2.3848750e+04   4.0000000e+00
   1.8082000e+04   1.0000000e+00   3.0000000e+00   2.3849225e+04   4.0000000e+00
   1.8082000e+04   1.0000000e+00   3.0000000e+00   2.3850423e+04   4.0000000e+00
   1.8082000e+04   1.0000000e+00   3.0000000e+00   2.3851060e+04   4.0000000e+00
   1.8082000e+04   1.0000000e+00   3.0000000e+00   2.3851520e+04   4.0000000e+00
   1.8082000e+04   1.0000000e+00   3.0000000e+00   2.3852150e+04   4.0000000e+00
   1.8082000e+04   1.0000000e+00   3.0000000e+00   2.3852472e+04   4.0000000e+00
   1.8082000e+04   1.0000000e+00   3.0000000e+00   2.3852525e+04   4.0000000e+00
   1.8082000e+04   1.0000000e+00   3.0000000e+00   2.3853060e+04   4.0000000e+00
   1.8082000e+04   1.0000000e+00   3.0000000e+00   2.3853693e+04   4.0000000e+00
   1.8082000e+04   1.0000000e+00   3.0000000e+00   2.3854109e+04   4.0000000e+00
   1.8082000e+04   1.0000000e+00   3.0000000e+00   2.3854707e+04   4.0000000e+00
   1.8082000e+04   1.0000000e+00   3.0000000e+00   2.3855384e+04   4.0000000e+00
   1.8082000e+04   1.0000000e+00   3.0000000e+00   2.3855691e+04   4.0000000e+00
   1.8082000e+04   1.0000000e+00   3.0000000e+00   2.3856067e+04   4.0000000e+00
   1.8082000e+04   1.0000000e+00   3.0000000e+00   2.3856414e+04   4.0000000e+00
   1.8082000e+04   1.0000000e+00   3.0000000e+00   2.3856773e+04   4.0000000e+00
   1.8082000e+04   1.0000000e+00   3.0000000e+00   2.3857642e+04   4.0000000e+00
   1.8082000e+04   1.0000000e+00   3.0000000e+00   2.3858008e+04   4.0000000e+00
   1.8082000e+04   1.0000000e+00   3.0000000e+00   2.3858509e+04   4.0000000e+00
   1.8082000e+04   1.0000000e+00   3.0000000e+00   2.3858908e+04   4.0000000e+00
   1.8082000e+04   1.0000000e+00   3.0000000e+00   2.3859340e+04   4.0000000e+00
   1.8082000e+04   1.0000000e+00   3.0000000e+00   2.3859762e+04   4.0000000e+00
   1.8082000e+04   1.0000000e+00   3.0000000e+00   2.3860226e+04   4.0000000e+00
   1.8082000e+04   1.0000000e+00   3.0000000e+00   2.3860680e+04   4.0000000e+00
   1.8082000e+04   1.0000000e+00   3.0000000e+00   2.3861449e+04   4.0000000e+00
   1.8082000e+04   1.0000000e+00   3.0000000e+00   2.3861565e+04   4.0000000e+00
   1.8082000e+04   1.0000000e+00   3.0000000e+00   2.3862538e+04   4.0000000e+00
   1.8082000e+04   1.0000000e+00   3.0000000e+00   2.3862931e+04   4.0000000e+00
   1.8082000e+04   1.0000000e+00   3.0000000e+00   2.3863358e+04   4.0000000e+00
   1.8082000e+04   1.0000000e+00   3.0000000e+00   2.3864348e+04   4.0000000e+00
   1.8082000e+04   1.0000000e+00   3.0000000e+00   2.3864860e+04   4.0000000e+00
   1.8082000e+04   1.0000000e+00   3.0000000e+00   2.3865299e+04   4.0000000e+00
   1.8082000e+04   1.0000000e+00   3.0000000e+00   2.3865871e+04   4.0000000e+00
   1.8082000e+04   1.0000000e+00   3.0000000e+00   2.3869183e+04   4.0000000e+00
   1.8082000e+04   1.0000000e+00   3.0000000e+00   2.3869515e+04   4.0000000e+00
   1.8082000e+04   1.0000000e+00   3.0000000e+00   2.3892593e+04   5.0000000e+00
   1.8082000e+04   1.0000000e+00   3.0000000e+00   2.4000594e+04   3.0000000e+00
   1.8082000e+04   1.0000000e+00   3.0000000e+00   2.3940693e+04   4.0000000e+00
   1.8082000e+04   1.0000000e+00   3.0000000e+00   2.4005392e+04   4.0000000e+00
   1.8082000e+04   1.0000000e+00   3.0000000e+00   2.4005666e+04   4.0000000e+00
   1.8082000e+04   1.0000000e+00   3.0000000e+00   2.4006338e+04   4.0000000e+00
   1.8082000e+04   1.0000000e+00   3.0000000e+00   2.4007640e+04   4.0000000e+00
   1.8082000e+04   1.0000000e+00   3.0000000e+00   2.4008525e+04   4.0000000e+00
   1.8082000e+04   1.0000000e+00   3.0000000e+00   2.4008930e+04   4.0000000e+00
   1.8082000e+04   1.0000000e+00   3.0000000e+00   2.4009592e+04   4.0000000e+00
   1.8082000e+04   1.0000000e+00   3.0000000e+00   2.4010451e+04   4.0000000e+00
   1.8082000e+04   1.0000000e+00   3.0000000e+00   2.4011152e+04   4.0000000e+00
   1.8082000e+04   1.0000000e+00   3.0000000e+00   2.4012095e+04   4.0000000e+00
   1.8082000e+04   1.0000000e+00   3.0000000e+00   2.4012416e+04   4.0000000e+00
   1.8082000e+04   1.0000000e+00   3.0000000e+00   2.4013470e+04   4.0000000e+00
   1.8082000e+04   1.0000000e+00   3.0000000e+00   2.4014326e+04   4.0000000e+00
   1.8082000e+04   1.0000000e+00   3.0000000e+00   2.4014888e+04   4.0000000e+00
   1.8082000e+04   1.0000000e+00   3.0000000e+00   2.4015297e+04   4.0000000e+00
   1.8082000e+04   1.0000000e+00   3.0000000e+00   2.4015524e+04   4.0000000e+00
   1.8082000e+04   1.0000000e+00   3.0000000e+00   2.4015882e+04   4.0000000e+00
   1.8082000e+04   1.0000000e+00   3.0000000e+00   2.4016668e+04   4.0000000e+00
   1.8082000e+04   1.0000000e+00   3.0000000e+00   2.4016903e+04   4.0000000e+00
   1.8082000e+04   1.0000000e+00   3.0000000e+00   2.4017582e+04   4.0000000e+00
   1.8082000e+04   1.0000000e+00   3.0000000e+00   2.4017910e+04   4.0000000e+00
   1.8082000e+04   1.0000000e+00   3.0000000e+00   2.4018251e+04   4.0000000e+00
   1.8082000e+04   1.0000000e+00   3.0000000e+00   2.4018610e+04   4.0000000e+00
   1.8082000e+04   1.0000000e+00   3.0000000e+00   2.4019429e+04   4.0000000e+00
   1.8082000e+04   1.0000000e+00   3.0000000e+00   2.4019868e+04   4.0000000e+00
   1.8082000e+04   1.0000000e+00   3.0000000e+00   2.4020256e+04   4.0000000e+00
   1.8082000e+04   1.0000000e+00   3.0000000e+00   2.4020712e+04   4.0000000e+00
   1.8082000e+04   1.0000000e+00   3.0000000e+00   2.4021217e+04   4.0000000e+00
   1.8082000e+04   1.0000000e+00   3.0000000e+00   2.4021642e+04   4.0000000e+00
   1.8082000e+04   1.0000000e+00   3.0000000e+00   2.4024116e+04   4.0000000e+00
   1.8082000e+04   1.0000000e+00   3.0000000e+00   2.4025073e+04   4.0000000e+00
   1.8082000e+04   1.0000000e+00   3.0000000e+00   2.4027526e+04   4.0000000e+00
   1.8082000e+04   1.0000000e+00   3.0000000e+00   2.4030061e+04   4.0000000e+00
   1.8082000e+04   1.0000000e+00   3.0000000e+00   2.4049595e+04   5.0000000e+00
   1.8082000e+04   1.0000000e+00   3.0000000e+00   2.4705377e+04   3.0000000e+00
   1.8082000e+04   1.0000000e+00   3.0000000e+00   2.4707891e+04   4.0000000e+00
   1.8082000e+04   1.0000000e+00   3.0000000e+00   2.4708275e+04   4.0000000e+00
   1.8082000e+04   1.0000000e+00   3.0000000e+00   2.4710008e+04   4.0000000e+00
   1.8082000e+04   1.0000000e+00   3.0000000e+00   2.4711799e+04   4.0000000e+00
   1.8082000e+04   1.0000000e+00   3.0000000e+00   2.4712361e+04   4.0000000e+00
   1.8082000e+04   1.0000000e+00   3.0000000e+00   2.4712794e+04   4.0000000e+00
   1.8082000e+04   1.0000000e+00   3.0000000e+00   2.4713308e+04   4.0000000e+00
   1.8082000e+04   1.0000000e+00   3.0000000e+00   2.4714620e+04   4.0000000e+00
   1.8082000e+04   1.0000000e+00   3.0000000e+00   2.4714843e+04   4.0000000e+00
   1.8082000e+04   1.0000000e+00   3.0000000e+00   2.4715468e+04   4.0000000e+00
   1.8082000e+04   1.0000000e+00   3.0000000e+00   2.4715608e+04   4.0000000e+00
   1.8082000e+04   1.0000000e+00   3.0000000e+00   2.4715955e+04   4.0000000e+00
   1.8082000e+04   1.0000000e+00   3.0000000e+00   2.4716991e+04   4.0000000e+00
   1.8082000e+04   1.0000000e+00   3.0000000e+00   2.4718490e+04   4.0000000e+00
   1.8082000e+04   1.0000000e+00   3.0000000e+00   2.4719878e+04   4.0000000e+00
   1.8082000e+04   1.0000000e+00   3.0000000e+00   2.4720165e+04   4.0000000e+00
   1.8082000e+04   1.0000000e+00   3.0000000e+00   2.4720347e+04   4.0000000e+00
   1.8082000e+04   1.0000000e+00   3.0000000e+00   2.4720792e+04   4.0000000e+00
   1.8082000e+04   1.0000000e+00   3.0000000e+00   2.4721116e+04   4.0000000e+00
   1.8082000e+04   1.0000000e+00   3.0000000e+00   2.4721449e+04   4.0000000e+00
   1.8082000e+04   1.0000000e+00   3.0000000e+00   2.4721735e+04   4.0000000e+00
   1.8082000e+04   1.0000000e+00   3.0000000e+00   2.4722284e+04   4.0000000e+00
   1.8082000e+04   1.0000000e+00   3.0000000e+00   2.4722694e+04   4.0000000e+00
   1.8082000e+04   1.0000000e+00   3.0000000e+00   2.4725049e+04   4.0000000e+00
   1.8082000e+04   1.0000000e+00   3.0000000e+00   2.4725490e+04   4.0000000e+00
   1.8082000e+04   1.0000000e+00   3.0000000e+00   2.4725764e+04   4.0000000e+00
   1.8082000e+04   1.0000000e+00   3.0000000e+00   2.4726265e+04   4.0000000e+00
   1.8082000e+04   1.0000000e+00   3.0000000e+00   2.4727688e+04   4.0000000e+00
   1.8082000e+04   1.0000000e+00   3.0000000e+00   2.4730278e+04   4.0000000e+00
   1.8082000e+04   1.0000000e+00   3.0000000e+00   2.4730554e+04   4.0000000e+00
   1.8082000e+04   1.0000000e+00   3.0000000e+00   2.4754378e+04   5.0000000e+00
   1.8082000e+04   1.0000000e+00   3.0000000e+00   2.4996805e+04   3.0000000e+00
   1.8082000e+04   1.0000000e+00   3.0000000e+00   2.5059806e+04   5.0000000e+00
   1.8082000e+04   1.0000000e+00   3.0000000e+00   2.5452281e+04   3.0000000e+00
   1.8082000e+04   1.0000000e+00   3.0000000e+00   2.5453821e+04   4.0000000e+00
   1.8082000e+04   1.0000000e+00   3.0000000e+00   2.5454410e+04   4.0000000e+00
   1.8082000e+04   1.0000000e+00   3.0000000e+00   2.5456510e+04   4.0000000e+00
   1.8082000e+04   1.0000000e+00   3.0000000e+00   2.5458597e+04   4.0000000e+00
   1.8082000e+04   1.0000000e+00   3.0000000e+00   2.5460139e+04   4.0000000e+00
   1.8082000e+04   1.0000000e+00   3.0000000e+00   2.5460771e+04   4.0000000e+00
   1.8082000e+04   1.0000000e+00   3.0000000e+00   2.5462216e+04   4.0000000e+00
   1.8082000e+04   1.0000000e+00   3.0000000e+00   2.5462739e+04   4.0000000e+00
   1.8082000e+04   1.0000000e+00   3.0000000e+00   2.5463229e+04   4.0000000e+00
   1.8082000e+04   1.0000000e+00   3.0000000e+00   2.5463660e+04   4.0000000e+00
   1.8082000e+04   1.0000000e+00   3.0000000e+00   2.5464484e+04   4.0000000e+00
   1.8082000e+04   1.0000000e+00   3.0000000e+00   2.5464678e+04   4.0000000e+00
   1.8082000e+04   1.0000000e+00   3.0000000e+00   2.5464982e+04   4.0000000e+00
   1.8082000e+04   1.0000000e+00   3.0000000e+00   2.5466052e+04   4.0000000e+00
   1.8082000e+04   1.0000000e+00   3.0000000e+00   2.5466521e+04   4.0000000e+00
   1.8082000e+04   1.0000000e+00   3.0000000e+00   2.5467207e+04   4.0000000e+00
   1.8082000e+04   1.0000000e+00   3.0000000e+00   2.5467560e+04   4.0000000e+00
   1.8082000e+04   1.0000000e+00   3.0000000e+00   2.5468030e+04   4.0000000e+00
   1.8082000e+04   1.0000000e+00   3.0000000e+00   2.5468243e+04   4.0000000e+00
   1.8082000e+04   1.0000000e+00   3.0000000e+00   2.5468570e+04   4.0000000e+00
   1.8082000e+04   1.0000000e+00   3.0000000e+00   2.5469462e+04   4.0000000e+00
   1.8082000e+04   1.0000000e+00   3.0000000e+00   2.5470280e+04   4.0000000e+00
   1.8082000e+04   1.0000000e+00   3.0000000e+00   2.5470903e+04   4.0000000e+00
   1.8082000e+04   1.0000000e+00   3.0000000e+00   2.5471115e+04   4.0000000e+00
   1.8082000e+04   1.0000000e+00   3.0000000e+00   2.5472719e+04   4.0000000e+00
   1.8082000e+04   1.0000000e+00   3.0000000e+00   2.5474248e+04   4.0000000e+00
   1.8082000e+04   1.0000000e+00   3.0000000e+00   2.5474316e+04   4.0000000e+00
   1.8082000e+04   1.0000000e+00   3.0000000e+00   2.5475563e+04   4.0000000e+00
   1.8082000e+04   1.0000000e+00   3.0000000e+00   2.5506282e+04   5.0000000e+00
   1.8082000e+04   1.0000000e+00   3.0000000e+00   2.6932552e+04   3.0000000e+00
   1.8082000e+04   1.0000000e+00   3.0000000e+00   2.6939158e+04   4.0000000e+00
   1.8082000e+04   1.0000000e+00   3.0000000e+00   2.6939616e+04   4.0000000e+00
   1.8082000e+04   1.0000000e+00   3.0000000e+00   2.6940317e+04   4.0000000e+00
   1.8082000e+04   1.0000000e+00   3.0000000e+00   2.6940935e+04   4.0000000e+00
   1.8082000e+04   1.0000000e+00   3.0000000e+00   2.6941144e+04   4.0000000e+00
   1.8082000e+04   1.0000000e+00   3.0000000e+00   2.6941725e+04   4.0000000e+00
   1.8082000e+04   1.0000000e+00   3.0000000e+00   2.6942542e+04   4.0000000e+00
   1.8082000e+04   1.0000000e+00   3.0000000e+00   2.6942806e+04   4.0000000e+00
   1.8082000e+04   1.0000000e+00   3.0000000e+00   2.6943624e+04   4.0000000e+00
   1.8082000e+04   1.0000000e+00   3.0000000e+00   2.6944914e+04   4.0000000e+00
   1.8082000e+04   1.0000000e+00   3.0000000e+00   2.6945165e+04   4.0000000e+00
   1.8082000e+04   1.0000000e+00   3.0000000e+00   2.6946273e+04   4.0000000e+00
   1.8082000e+04   1.0000000e+00   3.0000000e+00   2.6946830e+04   4.0000000e+00
   1.8082000e+04   1.0000000e+00   3.0000000e+00   2.6947264e+04   4.0000000e+00
   1.8082000e+04   1.0000000e+00   3.0000000e+00   2.6947636e+04   4.0000000e+00
   1.8082000e+04   1.0000000e+00   3.0000000e+00   2.6948360e+04   4.0000000e+00
   1.8082000e+04   1.0000000e+00   3.0000000e+00   2.6949048e+04   4.0000000e+00
   1.8082000e+04   1.0000000e+00   3.0000000e+00   2.6949744e+04   4.0000000e+00
   1.8082000e+04   1.0000000e+00   3.0000000e+00   2.6950085e+04   4.0000000e+00
   1.8082000e+04   1.0000000e+00   3.0000000e+00   2.6951362e+04   4.0000000e+00
   1.8082000e+04   1.0000000e+00   3.0000000e+00   2.6952103e+04   4.0000000e+00
   1.8082000e+04   1.0000000e+00   3.0000000e+00   2.6952307e+04   4.0000000e+00
   1.8082000e+04   1.0000000e+00   3.0000000e+00   2.6952458e+04   4.0000000e+00
   1.8082000e+04   1.0000000e+00   3.0000000e+00   2.6953240e+04   4.0000000e+00
   1.8082000e+04   1.0000000e+00   3.0000000e+00   2.6953436e+04   4.0000000e+00
   1.8082000e+04   1.0000000e+00   3.0000000e+00   2.6954192e+04   4.0000000e+00
   1.8082000e+04   1.0000000e+00   3.0000000e+00   2.6954537e+04   4.0000000e+00
   1.8082000e+04   1.0000000e+00   3.0000000e+00   2.6954949e+04   4.0000000e+00
   1.8082000e+04   1.0000000e+00   3.0000000e+00   2.6955706e+04   4.0000000e+00
   1.8082000e+04   1.0000000e+00   3.0000000e+00   2.6958166e+04   4.0000000e+00
   1.8082000e+04   1.0000000e+00   3.0000000e+00   2.6958962e+04   4.0000000e+00
   1.8082000e+04   1.0000000e+00   3.0000000e+00   2.6959151e+04   4.0000000e+00
   1.8082000e+04   1.0000000e+00   3.0000000e+00   2.6960450e+04   4.0000000e+00
   1.8082000e+04   1.0000000e+00   3.0000000e+00   2.6982553e+04   5.0000000e+00
   1.8082000e+04   1.0000000e+00   3.0000000e+00   2.7229176e+04   3.0000000e+00
   1.8082000e+04   1.0000000e+00   3.0000000e+00   2.7233631e+04   4.0000000e+00
   1.8082000e+04   1.0000000e+00   3.0000000e+00   2.7233920e+04   4.0000000e+00
   1.8082000e+04   1.0000000e+00   3.0000000e+00   2.7234569e+04   4.0000000e+00
   1.8082000e+04   1.0000000e+00   3.0000000e+00   2.7235317e+04   4.0000000e+00
   1.8082000e+04   1.0000000e+00   3.0000000e+00   2.7235700e+04   4.0000000e+00
   1.8082000e+04   1.0000000e+00   3.0000000e+00   2.7236227e+04   4.0000000e+00
   1.8082000e+04   1.0000000e+00   3.0000000e+00   2.7236847e+04   4.0000000e+00
   1.8082000e+04   1.0000000e+00   3.0000000e+00   2.7237252e+04   4.0000000e+00
   1.8082000e+04   1.0000000e+00   3.0000000e+00   2.7237420e+04   4.0000000e+00
   1.8082000e+04   1.0000000e+00   3.0000000e+00   2.7237673e+04   4.0000000e+00
   1.8082000e+04   1.0000000e+00   3.0000000e+00   2.7238190e+04   4.0000000e+00
   1.8082000e+04   1.0000000e+00   3.0000000e+00   2.7238945e+04   4.0000000e+00
   1.8082000e+04   1.0000000e+00   3.0000000e+00   2.7240420e+04   4.0000000e+00
   1.8082000e+04   1.0000000e+00   3.0000000e+00   2.7241008e+04   4.0000000e+00
   1.8082000e+04   1.0000000e+00   3.0000000e+00   2.7241962e+04   4.0000000e+00
   1.8082000e+04   1.0000000e+00   3.0000000e+00   2.7242422e+04   4.0000000e+00
   1.8082000e+04   1.0000000e+00   3.0000000e+00   2.7243038e+04   4.0000000e+00
   1.8082000e+04   1.0000000e+00   3.0000000e+00   2.7243454e+04   4.0000000e+00
   1.8082000e+04   1.0000000e+00   3.0000000e+00   2.7244455e+04   4.0000000e+00
   1.8082000e+04   1.0000000e+00   3.0000000e+00   2.7245348e+04   4.0000000e+00
   1.8082000e+04   1.0000000e+00   3.0000000e+00   2.7245877e+04   4.0000000e+00
   1.8082000e+04   1.0000000e+00   3.0000000e+00   2.7246548e+04   4.0000000e+00
   1.8082000e+04   1.0000000e+00   3.0000000e+00   2.7247184e+04   4.0000000e+00
   1.8082000e+04   1.0000000e+00   3.0000000e+00   2.7248247e+04   4.0000000e+00
   1.8082000e+04   1.0000000e+00   3.0000000e+00   2.7249871e+04   4.0000000e+00
   1.8082000e+04   1.0000000e+00   3.0000000e+00   2.7251436e+04   4.0000000e+00
   1.8082000e+04   1.0000000e+00   3.0000000e+00   2.7251550e+04   4.0000000e+00
   1.8082000e+04   1.0000000e+00   3.0000000e+00   2.7251959e+04   4.0000000e+00
   1.8082000e+04   1.0000000e+00   3.0000000e+00   2.7252437e+04   4.0000000e+00
   1.8082000e+04   1.0000000e+00   3.0000000e+00   2.7256044e+04   4.0000000e+00
   1.8082000e+04   1.0000000e+00   3.0000000e+00   2.7257293e+04   4.0000000e+00
   1.8082000e+04   1.0000000e+00   3.0000000e+00   2.7257436e+04   4.0000000e+00
   1.8082000e+04   1.0000000e+00   3.0000000e+00   2.7259644e+04   4.0000000e+00
   1.8082000e+04   1.0000000e+00   3.0000000e+00   2.7290177e+04   5.0000000e+00
   1.8082000e+04   1.0000000e+00   3.0000000e+00   2.7564543e+04   3.0000000e+00
   1.8082000e+04   1.0000000e+00   3.0000000e+00   2.7620544e+04   5.0000000e+00
   1.8082000e+04   1.0000000e+00   3.0000000e+00   2.8455632e+04   3.0000000e+00
   1.8082000e+04   1.0000000e+00   3.0000000e+00   2.8503633e+04   5.0000000e+00
   1.8082000e+04   1.0000000e+00   3.0000000e+00   2.8998046e+04   3.0000000e+00
   1.8082000e+04   1.0000000e+00   3.0000000e+00   2.9001736e+04   4.0000000e+00
   1.8082000e+04   1.0000000e+00   3.0000000e+00   2.9003245e+04   4.0000000e+00
   1.8082000e+04   1.0000000e+00   3.0000000e+00   2.9003516e+04   4.0000000e+00
   1.8082000e+04   1.0000000e+00   3.0000000e+00   2.9003872e+04   4.0000000e+00
   1.8082000e+04   1.0000000e+00   3.0000000e+00   2.9004967e+04   4.0000000e+00
   1.8082000e+04   1.0000000e+00   3.0000000e+00   2.9005555e+04   4.0000000e+00
   1.8082000e+04   1.0000000e+00   3.0000000e+00   2.9006023e+04   4.0000000e+00
   1.8082000e+04   1.0000000e+00   3.0000000e+00   2.9007034e+04   4.0000000e+00
   1.8082000e+04   1.0000000e+00   3.0000000e+00   2.9007481e+04   4.0000000e+00
   1.8082000e+04   1.0000000e+00   3.0000000e+00   2.9007803e+04   4.0000000e+00
   1.8082000e+04   1.0000000e+00   3.0000000e+00   2.9008674e+04   4.0000000e+00
   1.8082000e+04   1.0000000e+00   3.0000000e+00   2.9008994e+04   4.0000000e+00
   1.8082000e+04   1.0000000e+00   3.0000000e+00   2.9009351e+04   4.0000000e+00
   1.8082000e+04   1.0000000e+00   3.0000000e+00   2.9009754e+04   4.0000000e+00
   1.8082000e+04   1.0000000e+00   3.0000000e+00   2.9009958e+04   4.0000000e+00
   1.8082000e+04   1.0000000e+00   3.0000000e+00   2.9010495e+04   4.0000000e+00
   1.8082000e+04   1.0000000e+00   3.0000000e+00   2.9010763e+04   4.0000000e+00
   1.8082000e+04   1.0000000e+00   3.0000000e+00   2.9011151e+04   4.0000000e+00
   1.8082000e+04   1.0000000e+00   3.0000000e+00   2.9011252e+04   4.0000000e+00
   1.8082000e+04   1.0000000e+00   3.0000000e+00   2.9011514e+04   4.0000000e+00
   1.8082000e+04   1.0000000e+00   3.0000000e+00   2.9012463e+04   4.0000000e+00
   1.8082000e+04   1.0000000e+00   3.0000000e+00   2.9012920e+04   4.0000000e+00
   1.8082000e+04   1.0000000e+00   3.0000000e+00   2.9013580e+04   4.0000000e+00
   1.8082000e+04   1.0000000e+00   3.0000000e+00   2.9013854e+04   4.0000000e+00
   1.8082000e+04   1.0000000e+00   3.0000000e+00   2.9014143e+04   4.0000000e+00
   1.8082000e+04   1.0000000e+00   3.0000000e+00   2.9014503e+04   4.0000000e+00
   1.8082000e+04   1.0000000e+00   3.0000000e+00   2.9016207e+04   4.0000000e+00
   1.8082000e+04   1.0000000e+00   3.0000000e+00   2.9016438e+04   4.0000000e+00
   1.8082000e+04   1.0000000e+00   3.0000000e+00   2.9016928e+04   4.0000000e+00
   1.8082000e+04   1.0000000e+00   3.0000000e+00   2.9017783e+04   4.0000000e+00
   1.8082000e+04   1.0000000e+00   3.0000000e+00   2.9018037e+04   4.0000000e+00
   1.8082000e+04   1.0000000e+00   3.0000000e+00   2.9018121e+04   4.0000000e+00
   1.8082000e+04   1.0000000e+00   3.0000000e+00   2.9018331e+04   4.0000000e+00
   1.8082000e+04   1.0000000e+00   3.0000000e+00   2.9019218e+04   4.0000000e+00
   1.8082000e+04   1.0000000e+00   3.0000000e+00   2.9019578e+04   4.0000000e+00
   1.8082000e+04   1.0000000e+00   3.0000000e+00   2.9019925e+04   4.0000000e+00
   1.8082000e+04   1.0000000e+00   3.0000000e+00   2.9021000e+04   4.0000000e+00
   1.8082000e+04   1.0000000e+00   3.0000000e+00   2.9021507e+04   4.0000000e+00
   1.8082000e+04   1.0000000e+00   3.0000000e+00   2.9058047e+04   5.0000000e+00
   1.8082000e+04   1.0000000e+00   3.0000000e+00   2.9573511e+04   3.0000000e+00
   1.8082000e+04   1.0000000e+00   3.0000000e+00   2.9581788e+04   4.0000000e+00
   1.8082000e+04   1.0000000e+00   3.0000000e+00   2.9582194e+04   4.0000000e+00
   1.8082000e+04   1.0000000e+00   3.0000000e+00   2.9582238e+04   4.0000000e+00
   1.8082000e+04   1.0000000e+00   3.0000000e+00   2.9583400e+04   4.0000000e+00
   1.8082000e+04   1.0000000e+00   3.0000000e+00   2.9583880e+04   4.0000000e+00
   1.8082000e+04   1.0000000e+00   3.0000000e+00   2.9584713e+04   4.0000000e+00
   1.8082000e+04   1.0000000e+00   3.0000000e+00   2.9585449e+04   4.0000000e+00
   1.8082000e+04   1.0000000e+00   3.0000000e+00   2.9587969e+04   4.0000000e+00
   1.8082000e+04   1.0000000e+00   3.0000000e+00   2.9588292e+04   4.0000000e+00
   1.8082000e+04   1.0000000e+00   3.0000000e+00   2.9589985e+04   4.0000000e+00
   1.8082000e+04   1.0000000e+00   3.0000000e+00   2.9590035e+04   4.0000000e+00
   1.8082000e+04   1.0000000e+00   3.0000000e+00   2.9590387e+04   4.0000000e+00
   1.8082000e+04   1.0000000e+00   3.0000000e+00   2.9592383e+04   4.0000000e+00
   1.8082000e+04   1.0000000e+00   3.0000000e+00   2.9594570e+04   4.0000000e+00
   1.8082000e+04   1.0000000e+00   3.0000000e+00   2.9594813e+04   4.0000000e+00
   1.8082000e+04   1.0000000e+00   3.0000000e+00   2.9596152e+04   4.0000000e+00
   1.8082000e+04   1.0000000e+00   3.0000000e+00   2.9596897e+04   4.0000000e+00
   1.8082000e+04   1.0000000e+00   3.0000000e+00   2.9598580e+04   4.0000000e+00
   1.8082000e+04   1.0000000e+00   3.0000000e+00   2.9598875e+04   4.0000000e+00
   1.8082000e+04   1.0000000e+00   3.0000000e+00   2.9599411e+04   4.0000000e+00
   1.8082000e+04   1.0000000e+00   3.0000000e+00   2.9599714e+04   4.0000000e+00
   1.8082000e+04   1.0000000e+00   3.0000000e+00   2.9628512e+04   5.0000000e+00
   1.8082000e+04   1.0000000e+00   3.0000000e+00   3.0196522e+04   3.0000000e+00
   1.8082000e+04   1.0000000e+00   3.0000000e+00   3.0202728e+04   4.0000000e+00
   1.8082000e+04   1.0000000e+00   3.0000000e+00   3.0203587e+04   4.0000000e+00
   1.8082000e+04   1.0000000e+00   3.0000000e+00   3.0204129e+04   4.0000000e+00
   1.8082000e+04   1.0000000e+00   3.0000000e+00   3.0204680e+04   4.0000000e+00
   1.8082000e+04   1.0000000e+00   3.0000000e+00   3.0205266e+04   4.0000000e+00
   1.8082000e+04   1.0000000e+00   3.0000000e+00   3.0205776e+04   4.0000000e+00
   1.8082000e+04   1.0000000e+00   3.0000000e+00   3.0206295e+04   4.0000000e+00
   1.8082000e+04   1.0000000e+00   3.0000000e+00   3.0206837e+04   4.0000000e+00
   1.8082000e+04   1.0000000e+00   3.0000000e+00   3.0207599e+04   4.0000000e+00
   1.8082000e+04   1.0000000e+00   3.0000000e+00   3.0207994e+04   4.0000000e+00
   1.8082000e+04   1.0000000e+00   3.0000000e+00   3.0208799e+04   4.0000000e+00
   1.8082000e+04   1.0000000e+00   3.0000000e+00   3.0210548e+04   4.0000000e+00
   1.8082000e+04   1.0000000e+00   3.0000000e+00   3.0211362e+04   4.0000000e+00
   1.8082000e+04   1.0000000e+00   3.0000000e+00   3.0211572e+04   4.0000000e+00
   1.8082000e+04   1.0000000e+00   3.0000000e+00   3.0211984e+04   4.0000000e+00
   1.8082000e+04   1.0000000e+00   3.0000000e+00   3.0212192e+04   4.0000000e+00
   1.8082000e+04   1.0000000e+00   3.0000000e+00   3.0212670e+04   4.0000000e+00
   1.8082000e+04   1.0000000e+00   3.0000000e+00   3.0212771e+04   4.0000000e+00
   1.8082000e+04   1.0000000e+00   3.0000000e+00   3.0213301e+04   4.0000000e+00
   1.8082000e+04   1.0000000e+00   3.0000000e+00   3.0213366e+04   4.0000000e+00
   1.8082000e+04   1.0000000e+00   3.0000000e+00   3.0215043e+04   4.0000000e+00
   1.8082000e+04   1.0000000e+00   3.0000000e+00   3.0215624e+04   4.0000000e+00
   1.8082000e+04   1.0000000e+00   3.0000000e+00   3.0216624e+04   4.0000000e+00
   1.8082000e+04   1.0000000e+00   3.0000000e+00   3.0217208e+04   4.0000000e+00
   1.8082000e+04   1.0000000e+00   3.0000000e+00   3.0217412e+04   4.0000000e+00
   1.8082000e+04   1.0000000e+00   3.0000000e+00   3.0217820e+04   4.0000000e+00
   1.8082000e+04   1.0000000e+00   3.0000000e+00   3.0220276e+04   4.0000000e+00
   1.8082000e+04   1.0000000e+00   3.0000000e+00   3.0221015e+04   4.0000000e+00
   1.8082000e+04   1.0000000e+00   3.0000000e+00   3.0221318e+04   4.0000000e+00
   1.8082000e+04   1.0000000e+00   3.0000000e+00   3.0221868e+04   4.0000000e+00
   1.8082000e+04   1.0000000e+00   3.0000000e+00   3.0222531e+04   4.0000000e+00
   1.8082000e+04   1.0000000e+00   3.0000000e+00   3.0223324e+04   4.0000000e+00
   1.8082000e+04   1.0000000e+00   3.0000000e+00   3.0259523e+04   5.0000000e+00
   1.8082000e+04   1.0000000e+00   3.0000000e+00   3.0965124e+04   3.0000000e+00
   1.8082000e+04   1.0000000e+00   3.0000000e+00   3.1008252e+04   4.0000000e+00
   1.8082000e+04   1.0000000e+00   3.0000000e+00   3.1008887e+04   4.0000000e+00
   1.8082000e+04   1.0000000e+00   3.0000000e+00   3.1009439e+04   4.0000000e+00
   1.8082000e+04   1.0000000e+00   3.0000000e+00   3.1009866e+04   4.0000000e+00
   1.8082000e+04   1.0000000e+00   3.0000000e+00   3.1010523e+04   4.0000000e+00
   1.8082000e+04   1.0000000e+00   3.0000000e+00   3.1010951e+04   4.0000000e+00
   1.8082000e+04   1.0000000e+00   3.0000000e+00   3.1011054e+04   4.0000000e+00
   1.8082000e+04   1.0000000e+00   3.0000000e+00   3.1011515e+04   4.0000000e+00
   1.8082000e+04   1.0000000e+00   3.0000000e+00   3.1011549e+04   4.0000000e+00
   1.8082000e+04   1.0000000e+00   3.0000000e+00   3.1013497e+04   4.0000000e+00
   1.8082000e+04   1.0000000e+00   3.0000000e+00   3.1014965e+04   4.0000000e+00
   1.8082000e+04   1.0000000e+00   3.0000000e+00   3.1015244e+04   4.0000000e+00
   1.8082000e+04   1.0000000e+00   3.0000000e+00   3.1016201e+04   4.0000000e+00
   1.8082000e+04   1.0000000e+00   3.0000000e+00   3.1016450e+04   4.0000000e+00
   1.8082000e+04   1.0000000e+00   3.0000000e+00   3.1016965e+04   4.0000000e+00
   1.8082000e+04   1.0000000e+00   3.0000000e+00   3.1017510e+04   4.0000000e+00
   1.8082000e+04   1.0000000e+00   3.0000000e+00   3.1017634e+04   4.0000000e+00
   1.8082000e+04   1.0000000e+00   3.0000000e+00   3.1018076e+04   4.0000000e+00
   1.8082000e+04   1.0000000e+00   3.0000000e+00   3.1019680e+04   4.0000000e+00
   1.8082000e+04   1.0000000e+00   3.0000000e+00   3.1020170e+04   4.0000000e+00
   1.8082000e+04   1.0000000e+00   3.0000000e+00   3.1021125e+04   5.0000000e+00
   1.8082000e+04   1.0000000e+00   3.0000000e+00   3.2923933e+04   3.0000000e+00
   1.8082000e+04   1.0000000e+00   3.0000000e+00   3.2928751e+04   4.0000000e+00
   1.8082000e+04   1.0000000e+00   3.0000000e+00   3.2931462e+04   4.0000000e+00
   1.8082000e+04   1.0000000e+00   3.0000000e+00   3.2932805e+04   4.0000000e+00
   1.8082000e+04   1.0000000e+00   3.0000000e+00   3.2934290e+04   4.0000000e+00
   1.8082000e+04   1.0000000e+00   3.0000000e+00   3.2935877e+04   4.0000000e+00
   1.8082000e+04   1.0000000e+00   3.0000000e+00   3.2936702e+04   4.0000000e+00
   1.8082000e+04   1.0000000e+00   3.0000000e+00   3.2937781e+04   4.0000000e+00
   1.8082000e+04   1.0000000e+00   3.0000000e+00   3.2938484e+04   4.0000000e+00
   1.8082000e+04   1.0000000e+00   3.0000000e+00   3.2938998e+04   4.0000000e+00
   1.8082000e+04   1.0000000e+00   3.0000000e+00   3.2940020e+04   4.0000000e+00
   1.8082000e+04   1.0000000e+00   3.0000000e+00   3.2940517e+04   4.0000000e+00
   1.8082000e+04   1.0000000e+00   3.0000000e+00   3.2941707e+04   4.0000000e+00
   1.8082000e+04   1.0000000e+00   3.0000000e+00   3.2942220e+04   4.0000000e+00
   1.8082000e+04   1.0000000e+00   3.0000000e+00   3.2942562e+04   4.0000000e+00
   1.8082000e+04   1.0000000e+00   3.0000000e+00   3.2942930e+04   4.0000000e+00
   1.8082000e+04   1.0000000e+00   3.0000000e+00   3.2943213e+04   4.0000000e+00
   1.8082000e+04   1.0000000e+00   3.0000000e+00   3.2943580e+04   4.0000000e+00
   1.8082000e+04   1.0000000e+00   3.0000000e+00   3.2945264e+04   4.0000000e+00
   1.8082000e+04   1.0000000e+00   3.0000000e+00   3.2946833e+04   4.0000000e+00
   1.8082000e+04   1.0000000e+00   3.0000000e+00   3.2947113e+04   4.0000000e+00
   1.8082000e+04   1.0000000e+00   3.0000000e+00   3.2947540e+04   4.0000000e+00
   1.8082000e+04   1.0000000e+00   3.0000000e+00   3.2947772e+04   4.0000000e+00
   1.8082000e+04   1.0000000e+00   3.0000000e+00   3.2948188e+04   4.0000000e+00
   1.8082000e+04   1.0000000e+00   3.0000000e+00   3.2948583e+04   4.0000000e+00
   1.8082000e+04   1.0000000e+00   3.0000000e+00   3.2948911e+04   4.0000000e+00
   1.8082000e+04   1.0000000e+00   3.0000000e+00   3.2949565e+04   4.0000000e+00
   1.8082000e+04   1.0000000e+00   3.0000000e+00   3.2951706e+04   4.0000000e+00
   1.8082000e+04   1.0000000e+00   3.0000000e+00   3.2952202e+04   4.0000000e+00
   1.8082000e+04   1.0000000e+00   3.0000000e+00   3.2952487e+04   4.0000000e+00
   1.8082000e+04   1.0000000e+00   3.0000000e+00   3.2953673e+04   4.0000000e+00
   1.8082000e+04   1.0000000e+00   3.0000000e+00   3.2976934e+04   5.0000000e+00
   1.8082000e+04   1.0000000e+00   3.0000000e+00   3.3514372e+04   3.0000000e+00
   1.8082000e+04   1.0000000e+00   3.0000000e+00   3.3477780e+04   4.0000000e+00
   1.8082000e+04   1.0000000e+00   3.0000000e+00   3.3482008e+04   4.0000000e+00
   1.8082000e+04   1.0000000e+00   3.0000000e+00   3.3482249e+04   4.0000000e+00
   1.8082000e+04   1.0000000e+00   3.0000000e+00   3.3482722e+04   4.0000000e+00
   1.8082000e+04   1.0000000e+00   3.0000000e+00   3.3483183e+04   4.0000000e+00
   1.8082000e+04   1.0000000e+00   3.0000000e+00   3.3527943e+04   4.0000000e+00
   1.8082000e+04   1.0000000e+00   3.0000000e+00   3.3528735e+04   4.0000000e+00
   1.8082000e+04   1.0000000e+00   3.0000000e+00   3.3529141e+04   4.0000000e+00
   1.8082000e+04   1.0000000e+00   3.0000000e+00   3.3529256e+04   4.0000000e+00
   1.8082000e+04   1.0000000e+00   3.0000000e+00   3.3529845e+04   4.0000000e+00
   1.8082000e+04   1.0000000e+00   3.0000000e+00   3.3531324e+04   4.0000000e+00
   1.8082000e+04   1.0000000e+00   3.0000000e+00   3.3531944e+04   4.0000000e+00
   1.8082000e+04   1.0000000e+00   3.0000000e+00   3.3532180e+04   4.0000000e+00
   1.8082000e+04   1.0000000e+00   3.0000000e+00   3.3532864e+04   4.0000000e+00
   1.8082000e+04   1.0000000e+00   3.0000000e+00   3.3534137e+04   4.0000000e+00
   1.8082000e+04   1.0000000e+00   3.0000000e+00   3.3535846e+04   4.0000000e+00
   1.8082000e+04   1.0000000e+00   3.0000000e+00   3.3536036e+04   4.0000000e+00
   1.8082000e+04   1.0000000e+00   3.0000000e+00   3.3536714e+04   4.0000000e+00
   1.8082000e+04   1.0000000e+00   3.0000000e+00   3.3536967e+04   4.0000000e+00
   1.8082000e+04   1.0000000e+00   3.0000000e+00   3.3537377e+04   4.0000000e+00
   1.8082000e+04   1.0000000e+00   3.0000000e+00   3.3538314e+04   4.0000000e+00
   1.8082000e+04   1.0000000e+00   3.0000000e+00   3.3539260e+04   4.0000000e+00
   1.8082000e+04   1.0000000e+00   3.0000000e+00   3.3541271e+04   4.0000000e+00
   1.8082000e+04   1.0000000e+00   3.0000000e+00   3.3541505e+04   4.0000000e+00
   1.8082000e+04   1.0000000e+00   3.0000000e+00   3.3541952e+04   4.0000000e+00
   1.8082000e+04   1.0000000e+00   3.0000000e+00   3.3542528e+04   4.0000000e+00
   1.8082000e+04   1.0000000e+00   3.0000000e+00   3.3543003e+04   4.0000000e+00
   1.8082000e+04   1.0000000e+00   3.0000000e+00   3.3543341e+04   4.0000000e+00
   1.8082000e+04   1.0000000e+00   3.0000000e+00   3.3574373e+04   5.0000000e+00
   1.8082000e+04   1.0000000e+00   3.0000000e+00   3.9179937e+04   3.0000000e+00
   1.8082000e+04   1.0000000e+00   3.0000000e+00   3.9182056e+04   4.0000000e+00
   1.8082000e+04   1.0000000e+00   3.0000000e+00   3.9182350e+04   4.0000000e+00
   1.8082000e+04   1.0000000e+00   3.0000000e+00   3.9183198e+04   4.0000000e+00
   1.8082000e+04   1.0000000e+00   3.0000000e+00   3.9184135e+04   4.0000000e+00
   1.8082000e+04   1.0000000e+00   3.0000000e+00   3.9186078e+04   4.0000000e+00
   1.8082000e+04   1.0000000e+00   3.0000000e+00   3.9186838e+04   4.0000000e+00
   1.8082000e+04   1.0000000e+00   3.0000000e+00   3.9188224e+04   4.0000000e+00
   1.8082000e+04   1.0000000e+00   3.0000000e+00   3.9189159e+04   4.0000000e+00
   1.8082000e+04   1.0000000e+00   3.0000000e+00   3.9190021e+04   4.0000000e+00
   1.8082000e+04   1.0000000e+00   3.0000000e+00   3.9191157e+04   4.0000000e+00
   1.8082000e+04   1.0000000e+00   3.0000000e+00   3.9191704e+04   4.0000000e+00
   1.8082000e+04   1.0000000e+00   3.0000000e+00   3.9192792e+04   4.0000000e+00
   1.8082000e+04   1.0000000e+00   3.0000000e+00   3.9193234e+04   4.0000000e+00
   1.8082000e+04   1.0000000e+00   3.0000000e+00   3.9193735e+04   4.0000000e+00
   1.8082000e+04   1.0000000e+00   3.0000000e+00   3.9194531e+04   4.0000000e+00
   1.8082000e+04   1.0000000e+00   3.0000000e+00   3.9195272e+04   4.0000000e+00
   1.8082000e+04   1.0000000e+00   3.0000000e+00   3.9196100e+04   4.0000000e+00
   1.8082000e+04   1.0000000e+00   3.0000000e+00   3.9196824e+04   4.0000000e+00
   1.8082000e+04   1.0000000e+00   3.0000000e+00   3.9197234e+04   4.0000000e+00
   1.8082000e+04   1.0000000e+00   3.0000000e+00   3.9198127e+04   4.0000000e+00
   1.8082000e+04   1.0000000e+00   3.0000000e+00   3.9198556e+04   4.0000000e+00
   1.8082000e+04   1.0000000e+00   3.0000000e+00   3.9199046e+04   4.0000000e+00
   1.8082000e+04   1.0000000e+00   3.0000000e+00   3.9199532e+04   4.0000000e+00
   1.8082000e+04   1.0000000e+00   3.0000000e+00   3.9199764e+04   4.0000000e+00
   1.8082000e+04   1.0000000e+00   3.0000000e+00   3.9200489e+04   4.0000000e+00
   1.8082000e+04   1.0000000e+00   3.0000000e+00   3.9200855e+04   4.0000000e+00
   1.8082000e+04   1.0000000e+00   3.0000000e+00   3.9201625e+04   4.0000000e+00
   1.8082000e+04   1.0000000e+00   3.0000000e+00   3.9201967e+04   4.0000000e+00
   1.8082000e+04   1.0000000e+00   3.0000000e+00   3.9202574e+04   4.0000000e+00
   1.8082000e+04   1.0000000e+00   3.0000000e+00   3.9202809e+04   4.0000000e+00
   1.8082000e+04   1.0000000e+00   3.0000000e+00   3.9203476e+04   4.0000000e+00
   1.8082000e+04   1.0000000e+00   3.0000000e+00   3.9203716e+04   4.0000000e+00
   1.8082000e+04   1.0000000e+00   3.0000000e+00   3.9204313e+04   4.0000000e+00
   1.8082000e+04   1.0000000e+00   3.0000000e+00   3.9206346e+04   4.0000000e+00
   1.8082000e+04   1.0000000e+00   3.0000000e+00   3.9206620e+04   4.0000000e+00
   1.8082000e+04   1.0000000e+00   3.0000000e+00   3.9207626e+04   4.0000000e+00
   1.8082000e+04   1.0000000e+00   3.0000000e+00   3.9207912e+04   4.0000000e+00
   1.8082000e+04   1.0000000e+00   3.0000000e+00   3.9208946e+04   4.0000000e+00
   1.8082000e+04   1.0000000e+00   3.0000000e+00   3.9230938e+04   5.0000000e+00
   1.8082000e+04   1.0000000e+00   3.0000000e+00   4.0617884e+04   3.0000000e+00
   1.8082000e+04   1.0000000e+00   3.0000000e+00   4.0620963e+04   4.0000000e+00
   1.8082000e+04   1.0000000e+00   3.0000000e+00   4.0624658e+04   4.0000000e+00
   1.8082000e+04   1.0000000e+00   3.0000000e+00   4.0628325e+04   4.0000000e+00
   1.8082000e+04   1.0000000e+00   3.0000000e+00   4.0629749e+04   4.0000000e+00
   1.8082000e+04   1.0000000e+00   3.0000000e+00   4.0631284e+04   4.0000000e+00
   1.8082000e+04   1.0000000e+00   3.0000000e+00   4.0633277e+04   4.0000000e+00
   1.8082000e+04   1.0000000e+00   3.0000000e+00   4.0634185e+04   4.0000000e+00
   1.8082000e+04   1.0000000e+00   3.0000000e+00   4.0634796e+04   4.0000000e+00
   1.8082000e+04   1.0000000e+00   3.0000000e+00   4.0635442e+04   4.0000000e+00
   1.8082000e+04   1.0000000e+00   3.0000000e+00   4.0636086e+04   4.0000000e+00
   1.8082000e+04   1.0000000e+00   3.0000000e+00   4.0636542e+04   4.0000000e+00
   1.8082000e+04   1.0000000e+00   3.0000000e+00   4.0637944e+04   4.0000000e+00
   1.8082000e+04   1.0000000e+00   3.0000000e+00   4.0638166e+04   4.0000000e+00
   1.8082000e+04   1.0000000e+00   3.0000000e+00   4.0639156e+04   4.0000000e+00
   1.8082000e+04   1.0000000e+00   3.0000000e+00   4.0639432e+04   4.0000000e+00
   1.8082000e+04   1.0000000e+00   3.0000000e+00   4.0639794e+04   4.0000000e+00
   1.8082000e+04   1.0000000e+00   3.0000000e+00   4.0640092e+04   4.0000000e+00
   1.8082000e+04   1.0000000e+00   3.0000000e+00   4.0640469e+04   4.0000000e+00
   1.8082000e+04   1.0000000e+00   3.0000000e+00   4.0641871e+04   4.0000000e+00
   1.8082000e+04   1.0000000e+00   3.0000000e+00   4.0642668e+04   4.0000000e+00
   1.8082000e+04   1.0000000e+00   3.0000000e+00   4.0643326e+04   4.0000000e+00
   1.8082000e+04   1.0000000e+00   3.0000000e+00   4.0643575e+04   4.0000000e+00
   1.8082000e+04   1.0000000e+00   3.0000000e+00   4.0643886e+04   4.0000000e+00
   1.8082000e+04   1.0000000e+00   3.0000000e+00   4.0644413e+04   4.0000000e+00
   1.8082000e+04   1.0000000e+00   3.0000000e+00   4.0644924e+04   4.0000000e+00
   1.8082000e+04   1.0000000e+00   3.0000000e+00   4.0645444e+04   4.0000000e+00
   1.8082000e+04   1.0000000e+00   3.0000000e+00   4.0650002e+04   4.0000000e+00
   1.8082000e+04   1.0000000e+00   3.0000000e+00   4.0650448e+04   4.0000000e+00
   1.8082000e+04   1.0000000e+00   3.0000000e+00   4.0651626e+04   4.0000000e+00
   1.8082000e+04   1.0000000e+00   3.0000000e+00   4.0665885e+04   5.0000000e+00
   1.8082000e+04   1.0000000e+00   3.0000000e+00   4.1585655e+04   3.0000000e+00
   1.8082000e+04   1.0000000e+00   3.0000000e+00   4.1591515e+04   4.0000000e+00
   1.8082000e+04   1.0000000e+00   3.0000000e+00   4.1591890e+04   4.0000000e+00
   1.8082000e+04   1.0000000e+00   3.0000000e+00   4.1592370e+04   4.0000000e+00
   1.8082000e+04   1.0000000e+00   3.0000000e+00   4.1594069e+04   4.0000000e+00
   1.8082000e+04   1.0000000e+00   3.0000000e+00   4.1595316e+04   4.0000000e+00
   1.8082000e+04   1.0000000e+00   3.0000000e+00   4.1595997e+04   4.0000000e+00
   1.8082000e+04   1.0000000e+00   3.0000000e+00   4.1596943e+04   4.0000000e+00
   1.8082000e+04   1.0000000e+00   3.0000000e+00   4.1598814e+04   4.0000000e+00
   1.8082000e+04   1.0000000e+00   3.0000000e+00   4.1599660e+04   4.0000000e+00
   1.8082000e+04   1.0000000e+00   3.0000000e+00   4.1599747e+04   4.0000000e+00
   1.8082000e+04   1.0000000e+00   3.0000000e+00   4.1600001e+04   4.0000000e+00
   1.8082000e+04   1.0000000e+00   3.0000000e+00   4.1600416e+04   4.0000000e+00
   1.8082000e+04   1.0000000e+00   3.0000000e+00   4.1601330e+04   4.0000000e+00
   1.8082000e+04   1.0000000e+00   3.0000000e+00   4.1601372e+04   4.0000000e+00
   1.8082000e+04   1.0000000e+00   3.0000000e+00   4.1601844e+04   4.0000000e+00
   1.8082000e+04   1.0000000e+00   3.0000000e+00   4.1602320e+04   4.0000000e+00
   1.8082000e+04   1.0000000e+00   3.0000000e+00   4.1603559e+04   4.0000000e+00
   1.8082000e+04   1.0000000e+00   3.0000000e+00   4.1603996e+04   4.0000000e+00
   1.8082000e+04   1.0000000e+00   3.0000000e+00   4.1604317e+04   4.0000000e+00
   1.8082000e+04   1.0000000e+00   3.0000000e+00   4.1604813e+04   4.0000000e+00
   1.8082000e+04   1.0000000e+00   3.0000000e+00   4.1605239e+04   4.0000000e+00
   1.8082000e+04   1.0000000e+00   3.0000000e+00   4.1605329e+04   4.0000000e+00
   1.8082000e+04   1.0000000e+00   3.0000000e+00   4.1606173e+04   4.0000000e+00
   1.8082000e+04   1.0000000e+00   3.0000000e+00   4.1606749e+04   4.0000000e+00
   1.8082000e+04   1.0000000e+00   3.0000000e+00   4.1607308e+04   4.0000000e+00
   1.8082000e+04   1.0000000e+00   3.0000000e+00   4.1607605e+04   4.0000000e+00
   1.8082000e+04   1.0000000e+00   3.0000000e+00   4.1608434e+04   4.0000000e+00
   1.8082000e+04   1.0000000e+00   3.0000000e+00   4.1608954e+04   4.0000000e+00
   1.8082000e+04   1.0000000e+00   3.0000000e+00   4.1609320e+04   4.0000000e+00
   1.8082000e+04   1.0000000e+00   3.0000000e+00   4.1609486e+04   4.0000000e+00
   1.8082000e+04   1.0000000e+00   3.0000000e+00   4.1610300e+04   4.0000000e+00
   1.8082000e+04   1.0000000e+00   3.0000000e+00   4.1610645e+04   4.0000000e+00
   1.8082000e+04   1.0000000e+00   3.0000000e+00   4.1612251e+04   4.0000000e+00
   1.8082000e+04   1.0000000e+00   3.0000000e+00   4.1612472e+04   4.0000000e+00
   1.8082000e+04   1.0000000e+00   3.0000000e+00   4.1612654e+04   4.0000000e+00
   1.8082000e+04   1.0000000e+00   3.0000000e+00   4.1638656e+04   5.0000000e+00
   1.8082000e+04   1.0000000e+00   3.0000000e+00   4.2823993e+04   3.0000000e+00
   1.8082000e+04   1.0000000e+00   3.0000000e+00   4.2828479e+04   4.0000000e+00
   1.8082000e+04   1.0000000e+00   3.0000000e+00   4.2831087e+04   4.0000000e+00
   1.8082000e+04   1.0000000e+00   3.0000000e+00   4.2831315e+04   4.0000000e+00
   1.8082000e+04   1.0000000e+00   3.0000000e+00   4.2831890e+04   4.0000000e+00
   1.8082000e+04   1.0000000e+00   3.0000000e+00   4.2832335e+04   4.0000000e+00
   1.8082000e+04   1.0000000e+00   3.0000000e+00   4.2832693e+04   4.0000000e+00
   1.8082000e+04   1.0000000e+00   3.0000000e+00   4.2833185e+04   4.0000000e+00
   1.8082000e+04   1.0000000e+00   3.0000000e+00   4.2833470e+04   4.0000000e+00
   1.8082000e+04   1.0000000e+00   3.0000000e+00   4.2833865e+04   4.0000000e+00
   1.8082000e+04   1.0000000e+00   3.0000000e+00   4.2834195e+04   4.0000000e+00
   1.8082000e+04   1.0000000e+00   3.0000000e+00   4.2835557e+04   4.0000000e+00
   1.8082000e+04   1.0000000e+00   3.0000000e+00   4.2835763e+04   4.0000000e+00
   1.8082000e+04   1.0000000e+00   3.0000000e+00   4.2836071e+04   4.0000000e+00
   1.8082000e+04   1.0000000e+00   3.0000000e+00   4.2836286e+04   4.0000000e+00
   1.8082000e+04   1.0000000e+00   3.0000000e+00   4.2836711e+04   4.0000000e+00
   1.8082000e+04   1.0000000e+00   3.0000000e+00   4.2837022e+04   4.0000000e+00
   1.8082000e+04   1.0000000e+00   3.0000000e+00   4.2837330e+04   4.0000000e+00
   1.8082000e+04   1.0000000e+00   3.0000000e+00   4.2837770e+04   4.0000000e+00
   1.8082000e+04   1.0000000e+00   3.0000000e+00   4.2838357e+04   4.0000000e+00
   1.8082000e+04   1.0000000e+00   3.0000000e+00   4.2839204e+04   4.0000000e+00
   1.8082000e+04   1.0000000e+00   3.0000000e+00   4.2839501e+04   4.0000000e+00
   1.8082000e+04   1.0000000e+00   3.0000000e+00   4.2839735e+04   4.0000000e+00
   1.8082000e+04   1.0000000e+00   3.0000000e+00   4.2840102e+04   4.0000000e+00
   1.8082000e+04   1.0000000e+00   3.0000000e+00   4.2841707e+04   4.0000000e+00
   1.8082000e+04   1.0000000e+00   3.0000000e+00   4.2844492e+04   4.0000000e+00
   1.8082000e+04   1.0000000e+00   3.0000000e+00   4.2844784e+04   4.0000000e+00
   1.8082000e+04   1.0000000e+00   3.0000000e+00   4.2845157e+04   4.0000000e+00
   1.8082000e+04   1.0000000e+00   3.0000000e+00   4.2845477e+04   4.0000000e+00
   1.8082000e+04   1.0000000e+00   3.0000000e+00   4.2846327e+04   4.0000000e+00
   1.8082000e+04   1.0000000e+00   3.0000000e+00   4.2846894e+04   4.0000000e+00
   1.8082000e+04   1.0000000e+00   3.0000000e+00   4.2847570e+04   4.0000000e+00
   1.8082000e+04   1.0000000e+00   3.0000000e+00   4.2847890e+04   4.0000000e+00
   1.8082000e+04   1.0000000e+00   3.0000000e+00   4.2848407e+04   4.0000000e+00
   1.8082000e+04   1.0000000e+00   3.0000000e+00   4.2848877e+04   4.0000000e+00
   1.8082000e+04   1.0000000e+00   3.0000000e+00   4.2850209e+04   4.0000000e+00
   1.8082000e+04   1.0000000e+00   3.0000000e+00   4.2885994e+04   5.0000000e+00
   1.8082000e+04   1.0000000e+00   3.0000000e+00   4.3638136e+04   3.0000000e+00
   1.8082000e+04   1.0000000e+00   3.0000000e+00   4.3642217e+04   4.0000000e+00
   1.8082000e+04   1.0000000e+00   3.0000000e+00   4.3642530e+04   4.0000000e+00
   1.8082000e+04   1.0000000e+00   3.0000000e+00   4.3643250e+04   4.0000000e+00
   1.8082000e+04   1.0000000e+00   3.0000000e+00   4.3644036e+04   4.0000000e+00
   1.8082000e+04   1.0000000e+00   3.0000000e+00   4.3645286e+04   4.0000000e+00
   1.8082000e+04   1.0000000e+00   3.0000000e+00   4.3645338e+04   4.0000000e+00
   1.8082000e+04   1.0000000e+00   3.0000000e+00   4.3647412e+04   4.0000000e+00
   1.8082000e+04   1.0000000e+00   3.0000000e+00   4.3648701e+04   4.0000000e+00
   1.8082000e+04   1.0000000e+00   3.0000000e+00   4.3649438e+04   4.0000000e+00
   1.8082000e+04   1.0000000e+00   3.0000000e+00   4.3649767e+04   4.0000000e+00
   1.8082000e+04   1.0000000e+00   3.0000000e+00   4.3650080e+04   4.0000000e+00
   1.8082000e+04   1.0000000e+00   3.0000000e+00   4.3650759e+04   4.0000000e+00
   1.8082000e+04   1.0000000e+00   3.0000000e+00   4.3651272e+04   4.0000000e+00
   1.8082000e+04   1.0000000e+00   3.0000000e+00   4.3652506e+04   4.0000000e+00
   1.8082000e+04   1.0000000e+00   3.0000000e+00   4.3653271e+04   4.0000000e+00
   1.8082000e+04   1.0000000e+00   3.0000000e+00   4.3653898e+04   4.0000000e+00
   1.8082000e+04   1.0000000e+00   3.0000000e+00   4.3655540e+04   4.0000000e+00
   1.8082000e+04   1.0000000e+00   3.0000000e+00   4.3655911e+04   4.0000000e+00
   1.8082000e+04   1.0000000e+00   3.0000000e+00   4.3656301e+04   4.0000000e+00
   1.8082000e+04   1.0000000e+00   3.0000000e+00   4.3657220e+04   4.0000000e+00
   1.8082000e+04   1.0000000e+00   3.0000000e+00   4.3657671e+04   4.0000000e+00
   1.8082000e+04   1.0000000e+00   3.0000000e+00   4.3660284e+04   4.0000000e+00
   1.8082000e+04   1.0000000e+00   3.0000000e+00   4.3661609e+04   4.0000000e+00
   1.8082000e+04   1.0000000e+00   3.0000000e+00   4.3662653e+04   4.0000000e+00
   1.8082000e+04   1.0000000e+00   3.0000000e+00   4.3662859e+04   4.0000000e+00
   1.8082000e+04   1.0000000e+00   3.0000000e+00   4.3663465e+04   4.0000000e+00
   1.8082000e+04   1.0000000e+00   3.0000000e+00   4.3664125e+04   4.0000000e+00
   1.8082000e+04   1.0000000e+00   3.0000000e+00   4.3664702e+04   4.0000000e+00
   1.8082000e+04   1.0000000e+00   3.0000000e+00   4.3694137e+04   5.0000000e+00
   1.8082000e+04   1.0000000e+00   3.0000000e+00   4.4823060e+04   3.0000000e+00
   1.8082000e+04   1.0000000e+00   3.0000000e+00   4.4881061e+04   5.0000000e+00
   1.8082000e+04   1.0000000e+00   3.0000000e+00   4.5608998e+04   3.0000000e+00
   1.8082000e+04   1.0000000e+00   3.0000000e+00   4.5614618e+04   4.0000000e+00
   1.8082000e+04   1.0000000e+00   3.0000000e+00   4.5615097e+04   4.0000000e+00
   1.8082000e+04   1.0000000e+00   3.0000000e+00   4.5615742e+04   4.0000000e+00
   1.8082000e+04   1.0000000e+00   3.0000000e+00   4.5616063e+04   4.0000000e+00
   1.8082000e+04   1.0000000e+00   3.0000000e+00   4.5616355e+04   4.0000000e+00
   1.8082000e+04   1.0000000e+00   3.0000000e+00   4.5616818e+04   4.0000000e+00
   1.8082000e+04   1.0000000e+00   3.0000000e+00   4.5617032e+04   4.0000000e+00
   1.8082000e+04   1.0000000e+00   3.0000000e+00   4.5617417e+04   4.0000000e+00
   1.8082000e+04   1.0000000e+00   3.0000000e+00   4.5617852e+04   4.0000000e+00
   1.8082000e+04   1.0000000e+00   3.0000000e+00   4.5618425e+04   4.0000000e+00
   1.8082000e+04   1.0000000e+00   3.0000000e+00   4.5618721e+04   4.0000000e+00
   1.8082000e+04   1.0000000e+00   3.0000000e+00   4.5619169e+04   4.0000000e+00
   1.8082000e+04   1.0000000e+00   3.0000000e+00   4.5619521e+04   4.0000000e+00
   1.8082000e+04   1.0000000e+00   3.0000000e+00   4.5621449e+04   4.0000000e+00
   1.8082000e+04   1.0000000e+00   3.0000000e+00   4.5622068e+04   4.0000000e+00
   1.8082000e+04   1.0000000e+00   3.0000000e+00   4.5622707e+04   4.0000000e+00
   1.8082000e+04   1.0000000e+00   3.0000000e+00   4.5622816e+04   4.0000000e+00
   1.8082000e+04   1.0000000e+00   3.0000000e+00   4.5623141e+04   4.0000000e+00
   1.8082000e+04   1.0000000e+00   3.0000000e+00   4.5623590e+04   4.0000000e+00
   1.8082000e+04   1.0000000e+00   3.0000000e+00   4.5623929e+04   4.0000000e+00
   1.8082000e+04   1.0000000e+00   3.0000000e+00   4.5624362e+04   4.0000000e+00
   1.8082000e+04   1.0000000e+00   3.0000000e+00   4.5624600e+04   4.0000000e+00
   1.8082000e+04   1.0000000e+00   3.0000000e+00   4.5625115e+04   4.0000000e+00
   1.8082000e+04   1.0000000e+00   3.0000000e+00   4.5625798e+04   4.0000000e+00
   1.8082000e+04   1.0000000e+00   3.0000000e+00   4.5626315e+04   4.0000000e+00
   1.8082000e+04   1.0000000e+00   3.0000000e+00   4.5627454e+04   4.0000000e+00
   1.8082000e+04   1.0000000e+00   3.0000000e+00   4.5628446e+04   4.0000000e+00
   1.8082000e+04   1.0000000e+00   3.0000000e+00   4.5628787e+04   4.0000000e+00
   1.8082000e+04   1.0000000e+00   3.0000000e+00   4.5629443e+04   4.0000000e+00
   1.8082000e+04   1.0000000e+00   3.0000000e+00   4.5629588e+04   4.0000000e+00
   1.8082000e+04   1.0000000e+00   3.0000000e+00   4.5630978e+04   4.0000000e+00
   1.8082000e+04   1.0000000e+00   3.0000000e+00   4.5632099e+04   4.0000000e+00
   1.8082000e+04   1.0000000e+00   3.0000000e+00   4.5632457e+04   4.0000000e+00
   1.8082000e+04   1.0000000e+00   3.0000000e+00   4.5664999e+04   5.0000000e+00
   1.8082000e+04   1.0000000e+00   3.0000000e+00   4.6240401e+04   3.0000000e+00
   1.8082000e+04   1.0000000e+00   3.0000000e+00   4.6244356e+04   4.0000000e+00
   1.8082000e+04   1.0000000e+00   3.0000000e+00   4.6249772e+04   4.0000000e+00
   1.8082000e+04   1.0000000e+00   3.0000000e+00   4.6252413e+04   4.0000000e+00
   1.8082000e+04   1.0000000e+00   3.0000000e+00   4.6255671e+04   4.0000000e+00
   1.8082000e+04   1.0000000e+00   3.0000000e+00   4.6257567e+04   4.0000000e+00
   1.8082000e+04   1.0000000e+00   3.0000000e+00   4.6258367e+04   4.0000000e+00
   1.8082000e+04   1.0000000e+00   3.0000000e+00   4.6259237e+04   4.0000000e+00
   1.8082000e+04   1.0000000e+00   3.0000000e+00   4.6259911e+04   4.0000000e+00
   1.8082000e+04   1.0000000e+00   3.0000000e+00   4.6260470e+04   4.0000000e+00
   1.8082000e+04   1.0000000e+00   3.0000000e+00   4.6261591e+04   4.0000000e+00
   1.8082000e+04   1.0000000e+00   3.0000000e+00   4.6262120e+04   4.0000000e+00
   1.8082000e+04   1.0000000e+00   3.0000000e+00   4.6262577e+04   4.0000000e+00
   1.8082000e+04   1.0000000e+00   3.0000000e+00   4.6263503e+04   4.0000000e+00
   1.8082000e+04   1.0000000e+00   3.0000000e+00   4.6263864e+04   4.0000000e+00
   1.8082000e+04   1.0000000e+00   3.0000000e+00   4.6264349e+04   4.0000000e+00
   1.8082000e+04   1.0000000e+00   3.0000000e+00   4.6264865e+04   4.0000000e+00
   1.8082000e+04   1.0000000e+00   3.0000000e+00   4.6265151e+04   4.0000000e+00
   1.8082000e+04   1.0000000e+00   3.0000000e+00   4.6265877e+04   4.0000000e+00
   1.8082000e+04   1.0000000e+00   3.0000000e+00   4.6267505e+04   4.0000000e+00
   1.8082000e+04   1.0000000e+00   3.0000000e+00   4.6267611e+04   4.0000000e+00
   1.8082000e+04   1.0000000e+00   3.0000000e+00   4.6267791e+04   4.0000000e+00
   1.8082000e+04   1.0000000e+00   3.0000000e+00   4.6268114e+04   4.0000000e+00
   1.8082000e+04   1.0000000e+00   3.0000000e+00   4.6269069e+04   4.0000000e+00
   1.8082000e+04   1.0000000e+00   3.0000000e+00   4.6269481e+04   4.0000000e+00
   1.8082000e+04   1.0000000e+00   3.0000000e+00   4.6269860e+04   4.0000000e+00
   1.8082000e+04   1.0000000e+00   3.0000000e+00   4.6270309e+04   4.0000000e+00
   1.8082000e+04   1.0000000e+00   3.0000000e+00   4.6271103e+04   4.0000000e+00
   1.8082000e+04   1.0000000e+00   3.0000000e+00   4.6271290e+04   4.0000000e+00
   1.8082000e+04   1.0000000e+00   3.0000000e+00   4.6271947e+04   4.0000000e+00
   1.8082000e+04   1.0000000e+00   3.0000000e+00   4.6272263e+04   4.0000000e+00
   1.8082000e+04   1.0000000e+00   3.0000000e+00   4.6274000e+04   4.0000000e+00
   1.8082000e+04   1.0000000e+00   3.0000000e+00   4.6299402e+04   5.0000000e+00
   1.8082000e+04   1.0000000e+00   3.0000000e+00   4.7181769e+04   3.0000000e+00
   1.8082000e+04   1.0000000e+00   3.0000000e+00   4.7239770e+04   5.0000000e+00
   1.8082000e+04   1.0000000e+00   3.0000000e+00   4.7345772e+04   3.0000000e+00
   1.8082000e+04   1.0000000e+00   3.0000000e+00   4.7399773e+04   5.0000000e+00
   1.8082000e+04   1.0000000e+00   3.0000000e+00   4.7494775e+04   3.0000000e+00
   1.8082000e+04   1.0000000e+00   3.0000000e+00   4.7509871e+04   4.0000000e+00
   1.8082000e+04   1.0000000e+00   3.0000000e+00   4.7511041e+04   4.0000000e+00
   1.8082000e+04   1.0000000e+00   3.0000000e+00   4.7511631e+04   4.0000000e+00
   1.8082000e+04   1.0000000e+00   3.0000000e+00   4.7512414e+04   4.0000000e+00
   1.8082000e+04   1.0000000e+00   3.0000000e+00   4.7513220e+04   4.0000000e+00
   1.8082000e+04   1.0000000e+00   3.0000000e+00   4.7513804e+04   4.0000000e+00
   1.8082000e+04   1.0000000e+00   3.0000000e+00   4.7514071e+04   4.0000000e+00
   1.8082000e+04   1.0000000e+00   3.0000000e+00   4.7514412e+04   4.0000000e+00
   1.8082000e+04   1.0000000e+00   3.0000000e+00   4.7514819e+04   4.0000000e+00
   1.8082000e+04   1.0000000e+00   3.0000000e+00   4.7515341e+04   4.0000000e+00
   1.8082000e+04   1.0000000e+00   3.0000000e+00   4.7515845e+04   4.0000000e+00
   1.8082000e+04   1.0000000e+00   3.0000000e+00   4.7516777e+04   4.0000000e+00
   1.8082000e+04   1.0000000e+00   3.0000000e+00   4.7517998e+04   4.0000000e+00
   1.8082000e+04   1.0000000e+00   3.0000000e+00   4.7519290e+04   4.0000000e+00
   1.8082000e+04   1.0000000e+00   3.0000000e+00   4.7519959e+04   4.0000000e+00
   1.8082000e+04   1.0000000e+00   3.0000000e+00   4.7522173e+04   4.0000000e+00
   1.8082000e+04   1.0000000e+00   3.0000000e+00   4.7522887e+04   4.0000000e+00
   1.8082000e+04   1.0000000e+00   3.0000000e+00   4.7523314e+04   4.0000000e+00
   1.8082000e+04   1.0000000e+00   3.0000000e+00   4.7523736e+04   4.0000000e+00
   1.8082000e+04   1.0000000e+00   3.0000000e+00   4.7524092e+04   4.0000000e+00
   1.8082000e+04   1.0000000e+00   3.0000000e+00   4.7524804e+04   4.0000000e+00
   1.8082000e+04   1.0000000e+00   3.0000000e+00   4.7525077e+04   4.0000000e+00
   1.8082000e+04   1.0000000e+00   3.0000000e+00   4.7527308e+04   4.0000000e+00
   1.8082000e+04   1.0000000e+00   3.0000000e+00   4.7548776e+04   5.0000000e+00
   1.8082000e+04   1.0000000e+00   3.0000000e+00   4.8723970e+04   3.0000000e+00
   1.8082000e+04   1.0000000e+00   3.0000000e+00   4.8765831e+04   4.0000000e+00
   1.8082000e+04   1.0000000e+00   3.0000000e+00   4.8767142e+04   4.0000000e+00
   1.8082000e+04   1.0000000e+00   3.0000000e+00   4.8768720e+04   4.0000000e+00
   1.8082000e+04   1.0000000e+00   3.0000000e+00   4.8769233e+04   4.0000000e+00
   1.8082000e+04   1.0000000e+00   3.0000000e+00   4.8769905e+04   4.0000000e+00
   1.8082000e+04   1.0000000e+00   3.0000000e+00   4.8769955e+04   4.0000000e+00
   1.8082000e+04   1.0000000e+00   3.0000000e+00   4.8770849e+04   4.0000000e+00
   1.8082000e+04   1.0000000e+00   3.0000000e+00   4.8771333e+04   4.0000000e+00
   1.8082000e+04   1.0000000e+00   3.0000000e+00   4.8772039e+04   4.0000000e+00
   1.8082000e+04   1.0000000e+00   3.0000000e+00   4.8773000e+04   4.0000000e+00
   1.8082000e+04   1.0000000e+00   3.0000000e+00   4.8773542e+04   4.0000000e+00
   1.8082000e+04   1.0000000e+00   3.0000000e+00   4.8773877e+04   4.0000000e+00
   1.8082000e+04   1.0000000e+00   3.0000000e+00   4.8774911e+04   4.0000000e+00
   1.8082000e+04   1.0000000e+00   3.0000000e+00   4.8775341e+04   4.0000000e+00
   1.8082000e+04   1.0000000e+00   3.0000000e+00   4.8776971e+04   5.0000000e+00
   1.8082000e+04   1.0000000e+00   3.0000000e+00   4.9843192e+04   3.0000000e+00
   1.8082000e+04   1.0000000e+00   3.0000000e+00   4.9892193e+04   5.0000000e+00
   1.8082000e+04   1.0000000e+00   3.0000000e+00   5.0005195e+04   3.0000000e+00
   1.8082000e+04   1.0000000e+00   3.0000000e+00   5.0053196e+04   5.0000000e+00
   1.8082000e+04   1.0000000e+00   3.0000000e+00   5.0709016e+04   3.0000000e+00
   1.8082000e+04   1.0000000e+00   3.0000000e+00   5.0725862e+04   4.0000000e+00
   1.8082000e+04   1.0000000e+00   3.0000000e+00   5.0726352e+04   4.0000000e+00
   1.8082000e+04   1.0000000e+00   3.0000000e+00   5.0726786e+04   4.0000000e+00
   1.8082000e+04   1.0000000e+00   3.0000000e+00   5.0727010e+04   4.0000000e+00
   1.8082000e+04   1.0000000e+00   3.0000000e+00   5.0727763e+04   4.0000000e+00
   1.8082000e+04   1.0000000e+00   3.0000000e+00   5.0728234e+04   4.0000000e+00
   1.8082000e+04   1.0000000e+00   3.0000000e+00   5.0729773e+04   4.0000000e+00
   1.8082000e+04   1.0000000e+00   3.0000000e+00   5.0730158e+04   4.0000000e+00
   1.8082000e+04   1.0000000e+00   3.0000000e+00   5.0730650e+04   4.0000000e+00
   1.8082000e+04   1.0000000e+00   3.0000000e+00   5.0731447e+04   4.0000000e+00
   1.8082000e+04   1.0000000e+00   3.0000000e+00   5.0731994e+04   4.0000000e+00
   1.8082000e+04   1.0000000e+00   3.0000000e+00   5.0732664e+04   4.0000000e+00
   1.8082000e+04   1.0000000e+00   3.0000000e+00   5.0732774e+04   4.0000000e+00
   1.8082000e+04   1.0000000e+00   3.0000000e+00   5.0733145e+04   4.0000000e+00
   1.8082000e+04   1.0000000e+00   3.0000000e+00   5.0733527e+04   4.0000000e+00
   1.8082000e+04   1.0000000e+00   3.0000000e+00   5.0734017e+04   4.0000000e+00
   1.8082000e+04   1.0000000e+00   3.0000000e+00   5.0734610e+04   4.0000000e+00
   1.8082000e+04   1.0000000e+00   3.0000000e+00   5.0735602e+04   4.0000000e+00
   1.8082000e+04   1.0000000e+00   3.0000000e+00   5.0735999e+04   4.0000000e+00
   1.8082000e+04   1.0000000e+00   3.0000000e+00   5.0736511e+04   4.0000000e+00
   1.8082000e+04   1.0000000e+00   3.0000000e+00   5.0736870e+04   4.0000000e+00
   1.8082000e+04   1.0000000e+00   3.0000000e+00   5.0737846e+04   4.0000000e+00
   1.8082000e+04   1.0000000e+00   3.0000000e+00   5.0740912e+04   4.0000000e+00
   1.8082000e+04   1.0000000e+00   3.0000000e+00   5.0760017e+04   5.0000000e+00
   1.8082000e+04   1.0000000e+00   3.0000000e+00   5.0861019e+04   3.0000000e+00
   1.8082000e+04   1.0000000e+00   3.0000000e+00   5.0822493e+04   4.0000000e+00
   1.8082000e+04   1.0000000e+00   3.0000000e+00   5.0823006e+04   4.0000000e+00
   1.8082000e+04   1.0000000e+00   3.0000000e+00   5.0823453e+04   4.0000000e+00
   1.8082000e+04   1.0000000e+00   3.0000000e+00   5.0824101e+04   4.0000000e+00
   1.8082000e+04   1.0000000e+00   3.0000000e+00   5.0824840e+04   4.0000000e+00
   1.8082000e+04   1.0000000e+00   3.0000000e+00   5.0840087e+04   4.0000000e+00
   1.8082000e+04   1.0000000e+00   3.0000000e+00   5.0866702e+04   4.0000000e+00
   1.8082000e+04   1.0000000e+00   3.0000000e+00   5.0867212e+04   4.0000000e+00
   1.8082000e+04   1.0000000e+00   3.0000000e+00   5.0868296e+04   4.0000000e+00
   1.8082000e+04   1.0000000e+00   3.0000000e+00   5.0868999e+04   4.0000000e+00
   1.8082000e+04   1.0000000e+00   3.0000000e+00   5.0869835e+04   4.0000000e+00
   1.8082000e+04   1.0000000e+00   3.0000000e+00   5.0870190e+04   4.0000000e+00
   1.8082000e+04   1.0000000e+00   3.0000000e+00   5.0870810e+04   4.0000000e+00
   1.8082000e+04   1.0000000e+00   3.0000000e+00   5.0871207e+04   4.0000000e+00
   1.8082000e+04   1.0000000e+00   3.0000000e+00   5.0872707e+04   4.0000000e+00
   1.8082000e+04   1.0000000e+00   3.0000000e+00   5.0873330e+04   4.0000000e+00
   1.8082000e+04   1.0000000e+00   3.0000000e+00   5.0873692e+04   4.0000000e+00
   1.8082000e+04   1.0000000e+00   3.0000000e+00   5.0875204e+04   4.0000000e+00
   1.8082000e+04   1.0000000e+00   3.0000000e+00   5.0875674e+04   4.0000000e+00
   1.8082000e+04   1.0000000e+00   3.0000000e+00   5.0876165e+04   4.0000000e+00
   1.8082000e+04   1.0000000e+00   3.0000000e+00   5.0877027e+04   4.0000000e+00
   1.8082000e+04   1.0000000e+00   3.0000000e+00   5.0877580e+04   4.0000000e+00
   1.8082000e+04   1.0000000e+00   3.0000000e+00   5.0878376e+04   4.0000000e+00
   1.8082000e+04   1.0000000e+00   3.0000000e+00   5.0879366e+04   4.0000000e+00
   1.8082000e+04   1.0000000e+00   3.0000000e+00   5.0880789e+04   4.0000000e+00
   1.8082000e+04   1.0000000e+00   3.0000000e+00   5.0883137e+04   4.0000000e+00
   1.8082000e+04   1.0000000e+00   3.0000000e+00   5.0883592e+04   4.0000000e+00
   1.8082000e+04   1.0000000e+00   3.0000000e+00   5.0921020e+04   5.0000000e+00
   1.8082000e+04   1.0000000e+00   3.0000000e+00   5.1017022e+04   3.0000000e+00
   1.8082000e+04   1.0000000e+00   3.0000000e+00   5.1028295e+04   4.0000000e+00
   1.8082000e+04   1.0000000e+00   3.0000000e+00   5.1028572e+04   4.0000000e+00
   1.8082000e+04   1.0000000e+00   3.0000000e+00   5.1029141e+04   4.0000000e+00
   1.8082000e+04   1.0000000e+00   3.0000000e+00   5.1029595e+04   4.0000000e+00
   1.8082000e+04   1.0000000e+00   3.0000000e+00   5.1031300e+04   4.0000000e+00
   1.8082000e+04   1.0000000e+00   3.0000000e+00   5.1031841e+04   4.0000000e+00
   1.8082000e+04   1.0000000e+00   3.0000000e+00   5.1032215e+04   4.0000000e+00
   1.8082000e+04   1.0000000e+00   3.0000000e+00   5.1032394e+04   4.0000000e+00
   1.8082000e+04   1.0000000e+00   3.0000000e+00   5.1033561e+04   4.0000000e+00
   1.8082000e+04   1.0000000e+00   3.0000000e+00   5.1034408e+04   4.0000000e+00
   1.8082000e+04   1.0000000e+00   3.0000000e+00   5.1035414e+04   4.0000000e+00
   1.8082000e+04   1.0000000e+00   3.0000000e+00   5.1035577e+04   4.0000000e+00
   1.8082000e+04   1.0000000e+00   3.0000000e+00   5.1035887e+04   4.0000000e+00
   1.8082000e+04   1.0000000e+00   3.0000000e+00   5.1036287e+04   4.0000000e+00
   1.8082000e+04   1.0000000e+00   3.0000000e+00   5.1036635e+04   4.0000000e+00
   1.8082000e+04   1.0000000e+00   3.0000000e+00   5.1036954e+04   4.0000000e+00
   1.8082000e+04   1.0000000e+00   3.0000000e+00   5.1037701e+04   4.0000000e+00
   1.8082000e+04   1.0000000e+00   3.0000000e+00   5.1038121e+04   4.0000000e+00
   1.8082000e+04   1.0000000e+00   3.0000000e+00   5.1038678e+04   4.0000000e+00
   1.8082000e+04   1.0000000e+00   3.0000000e+00   5.1039105e+04   4.0000000e+00
   1.8082000e+04   1.0000000e+00   3.0000000e+00   5.1039779e+04   4.0000000e+00
   1.8082000e+04   1.0000000e+00   3.0000000e+00   5.1040459e+04   4.0000000e+00
   1.8082000e+04   1.0000000e+00   3.0000000e+00   5.1042265e+04   4.0000000e+00
   1.8082000e+04   1.0000000e+00   3.0000000e+00   5.1042476e+04   4.0000000e+00
   1.8082000e+04   1.0000000e+00   3.0000000e+00   5.1042895e+04   4.0000000e+00
   1.8082000e+04   1.0000000e+00   3.0000000e+00   5.1043224e+04   4.0000000e+00
   1.8082000e+04   1.0000000e+00   3.0000000e+00   5.1071023e+04   5.0000000e+00
   1.8082000e+04   1.0000000e+00   3.0000000e+00   5.4928382e+04   3.0000000e+00
   1.8082000e+04   1.0000000e+00   3.0000000e+00   5.4922109e+04   4.0000000e+00
   1.8082000e+04   1.0000000e+00   3.0000000e+00   5.4922250e+04   4.0000000e+00
   1.8082000e+04   1.0000000e+00   3.0000000e+00   5.4927582e+04   4.0000000e+00
   1.8082000e+04   1.0000000e+00   3.0000000e+00   5.4933375e+04   4.0000000e+00
   1.8082000e+04   1.0000000e+00   3.0000000e+00   5.4933784e+04   4.0000000e+00
   1.8082000e+04   1.0000000e+00   3.0000000e+00   5.4934876e+04   4.0000000e+00
   1.8082000e+04   1.0000000e+00   3.0000000e+00   5.4935674e+04   4.0000000e+00
   1.8082000e+04   1.0000000e+00   3.0000000e+00   5.4936345e+04   4.0000000e+00
   1.8082000e+04   1.0000000e+00   3.0000000e+00   5.4937826e+04   4.0000000e+00
   1.8082000e+04   1.0000000e+00   3.0000000e+00   5.4938235e+04   4.0000000e+00
   1.8082000e+04   1.0000000e+00   3.0000000e+00   5.4938722e+04   4.0000000e+00
   1.8082000e+04   1.0000000e+00   3.0000000e+00   5.4939103e+04   4.0000000e+00
   1.8082000e+04   1.0000000e+00   3.0000000e+00   5.4939517e+04   4.0000000e+00
   1.8082000e+04   1.0000000e+00   3.0000000e+00   5.4940036e+04   4.0000000e+00
   1.8082000e+04   1.0000000e+00   3.0000000e+00   5.4940237e+04   4.0000000e+00
   1.8082000e+04   1.0000000e+00   3.0000000e+00   5.4940828e+04   4.0000000e+00
   1.8082000e+04   1.0000000e+00   3.0000000e+00   5.4941726e+04   4.0000000e+00
   1.8082000e+04   1.0000000e+00   3.0000000e+00   5.4941945e+04   4.0000000e+00
   1.8082000e+04   1.0000000e+00   3.0000000e+00   5.4942501e+04   4.0000000e+00
   1.8082000e+04   1.0000000e+00   3.0000000e+00   5.4943074e+04   4.0000000e+00
   1.8082000e+04   1.0000000e+00   3.0000000e+00   5.4943460e+04   4.0000000e+00
   1.8082000e+04   1.0000000e+00   3.0000000e+00   5.4943870e+04   4.0000000e+00
   1.8082000e+04   1.0000000e+00   3.0000000e+00   5.4945366e+04   4.0000000e+00
   1.8082000e+04   1.0000000e+00   3.0000000e+00   5.4945978e+04   4.0000000e+00
   1.8082000e+04   1.0000000e+00   3.0000000e+00   5.4946637e+04   4.0000000e+00
   1.8082000e+04   1.0000000e+00   3.0000000e+00   5.4947000e+04   4.0000000e+00
   1.8082000e+04   1.0000000e+00   3.0000000e+00   5.4948593e+04   4.0000000e+00
   1.8082000e+04   1.0000000e+00   3.0000000e+00   5.4948791e+04   4.0000000e+00
   1.8082000e+04   1.0000000e+00   3.0000000e+00   5.4948923e+04   4.0000000e+00
   1.8082000e+04   1.0000000e+00   3.0000000e+00   5.4949333e+04   4.0000000e+00
   1.8082000e+04   1.0000000e+00   3.0000000e+00   5.4949583e+04   4.0000000e+00
   1.8082000e+04   1.0000000e+00   3.0000000e+00   5.4950603e+04   4.0000000e+00
   1.8082000e+04   1.0000000e+00   3.0000000e+00   5.4951296e+04   4.0000000e+00
   1.8082000e+04   1.0000000e+00   3.0000000e+00   5.4952168e+04   4.0000000e+00
   1.8082000e+04   1.0000000e+00   3.0000000e+00   5.4979383e+04   5.0000000e+00
   1.8082000e+04   1.0000000e+00   3.0000000e+00   5.5610253e+04   3.0000000e+00
   1.8082000e+04   1.0000000e+00   3.0000000e+00   5.5572391e+04   4.0000000e+00
   1.8082000e+04   1.0000000e+00   3.0000000e+00   5.5580265e+04   4.0000000e+00
   1.8082000e+04   1.0000000e+00   3.0000000e+00   5.5584346e+04   4.0000000e+00
   1.8082000e+04   1.0000000e+00   3.0000000e+00   5.5589073e+04   4.0000000e+00
   1.8082000e+04   1.0000000e+00   3.0000000e+00   5.5591075e+04   4.0000000e+00
   1.8082000e+04   1.0000000e+00   3.0000000e+00   5.5614553e+04   4.0000000e+00
   1.8082000e+04   1.0000000e+00   3.0000000e+00   5.5614883e+04   4.0000000e+00
   1.8082000e+04   1.0000000e+00   3.0000000e+00   5.5617309e+04   4.0000000e+00
   1.8082000e+04   1.0000000e+00   3.0000000e+00   5.5617545e+04   4.0000000e+00
   1.8082000e+04   1.0000000e+00   3.0000000e+00   5.5618697e+04   4.0000000e+00
   1.8082000e+04   1.0000000e+00   3.0000000e+00   5.5619204e+04   4.0000000e+00
   1.8082000e+04   1.0000000e+00   3.0000000e+00   5.5619556e+04   4.0000000e+00
   1.8082000e+04   1.0000000e+00   3.0000000e+00   5.5621118e+04   4.0000000e+00
   1.8082000e+04   1.0000000e+00   3.0000000e+00   5.5621969e+04   4.0000000e+00
   1.8082000e+04   1.0000000e+00   3.0000000e+00   5.5622309e+04   4.0000000e+00
   1.8082000e+04   1.0000000e+00   3.0000000e+00   5.5622730e+04   4.0000000e+00
   1.8082000e+04   1.0000000e+00   3.0000000e+00   5.5623188e+04   4.0000000e+00
   1.8082000e+04   1.0000000e+00   3.0000000e+00   5.5623899e+04   4.0000000e+00
   1.8082000e+04   1.0000000e+00   3.0000000e+00   5.5624120e+04   4.0000000e+00
   1.8082000e+04   1.0000000e+00   3.0000000e+00   5.5624730e+04   4.0000000e+00
   1.8082000e+04   1.0000000e+00   3.0000000e+00   5.5625094e+04   4.0000000e+00
   1.8082000e+04   1.0000000e+00   3.0000000e+00   5.5625547e+04   4.0000000e+00
   1.8082000e+04   1.0000000e+00   3.0000000e+00   5.5626217e+04   4.0000000e+00
   1.8082000e+04   1.0000000e+00   3.0000000e+00   5.5626533e+04   4.0000000e+00
   1.8082000e+04   1.0000000e+00   3.0000000e+00   5.5626902e+04   4.0000000e+00
   1.8082000e+04   1.0000000e+00   3.0000000e+00   5.5627089e+04   4.0000000e+00
   1.8082000e+04   1.0000000e+00   3.0000000e+00   5.5627624e+04   4.0000000e+00
   1.8082000e+04   1.0000000e+00   3.0000000e+00   5.5627965e+04   4.0000000e+00
   1.8082000e+04   1.0000000e+00   3.0000000e+00   5.5628424e+04   4.0000000e+00
   1.8082000e+04   1.0000000e+00   3.0000000e+00   5.5629583e+04   4.0000000e+00
   1.8082000e+04   1.0000000e+00   3.0000000e+00   5.5629948e+04   4.0000000e+00
   1.8082000e+04   1.0000000e+00   3.0000000e+00   5.5630210e+04   4.0000000e+00
   1.8082000e+04   1.0000000e+00   3.0000000e+00   5.5630471e+04   4.0000000e+00
   1.8082000e+04   1.0000000e+00   3.0000000e+00   5.5630771e+04   4.0000000e+00
   1.8082000e+04   1.0000000e+00   3.0000000e+00   5.5631537e+04   4.0000000e+00
   1.8082000e+04   1.0000000e+00   3.0000000e+00   5.5631938e+04   4.0000000e+00
   1.8082000e+04   1.0000000e+00   3.0000000e+00   5.5632479e+04   4.0000000e+00
   1.8082000e+04   1.0000000e+00   3.0000000e+00   5.5633211e+04   4.0000000e+00
   1.8082000e+04   1.0000000e+00   3.0000000e+00   5.5634261e+04   4.0000000e+00
   1.8082000e+04   1.0000000e+00   3.0000000e+00   5.5634369e+04   4.0000000e+00
   1.8082000e+04   1.0000000e+00   3.0000000e+00   5.5634758e+04   4.0000000e+00
   1.8082000e+04   1.0000000e+00   3.0000000e+00   5.5635358e+04   4.0000000e+00
   1.8082000e+04   1.0000000e+00   3.0000000e+00   5.5635962e+04   4.0000000e+00
   1.8082000e+04   1.0000000e+00   3.0000000e+00   5.5636530e+04   4.0000000e+00
   1.8082000e+04   1.0000000e+00   3.0000000e+00   5.5637427e+04   4.0000000e+00
   1.8082000e+04   1.0000000e+00   3.0000000e+00   5.5639014e+04   4.0000000e+00
   1.8082000e+04   1.0000000e+00   3.0000000e+00   5.5639376e+04   4.0000000e+00
   1.8082000e+04   1.0000000e+00   3.0000000e+00   5.5664254e+04   5.0000000e+00
   1.8082000e+04   1.0000000e+00   3.0000000e+00   5.5776256e+04   3.0000000e+00
   1.8082000e+04   1.0000000e+00   3.0000000e+00   5.5782412e+04   4.0000000e+00
   1.8082000e+04   1.0000000e+00   3.0000000e+00   5.5782876e+04   4.0000000e+00
   1.8082000e+04   1.0000000e+00   3.0000000e+00   5.5783205e+04   4.0000000e+00
   1.8082000e+04   1.0000000e+00   3.0000000e+00   5.5784285e+04   4.0000000e+00
   1.8082000e+04   1.0000000e+00   3.0000000e+00   5.5785031e+04   4.0000000e+00
   1.8082000e+04   1.0000000e+00   3.0000000e+00   5.5785428e+04   4.0000000e+00
   1.8082000e+04   1.0000000e+00   3.0000000e+00   5.5786276e+04   4.0000000e+00
   1.8082000e+04   1.0000000e+00   3.0000000e+00   5.5787568e+04   4.0000000e+00
   1.8082000e+04   1.0000000e+00   3.0000000e+00   5.5787841e+04   4.0000000e+00
   1.8082000e+04   1.0000000e+00   3.0000000e+00   5.5788197e+04   4.0000000e+00
   1.8082000e+04   1.0000000e+00   3.0000000e+00   5.5788549e+04   4.0000000e+00
   1.8082000e+04   1.0000000e+00   3.0000000e+00   5.5789244e+04   4.0000000e+00
   1.8082000e+04   1.0000000e+00   3.0000000e+00   5.5789924e+04   4.0000000e+00
   1.8082000e+04   1.0000000e+00   3.0000000e+00   5.5790387e+04   4.0000000e+00
   1.8082000e+04   1.0000000e+00   3.0000000e+00   5.5791426e+04   4.0000000e+00
   1.8082000e+04   1.0000000e+00   3.0000000e+00   5.5792624e+04   4.0000000e+00
   1.8082000e+04   1.0000000e+00   3.0000000e+00   5.5793013e+04   4.0000000e+00
   1.8082000e+04   1.0000000e+00   3.0000000e+00   5.5794237e+04   4.0000000e+00
   1.8082000e+04   1.0000000e+00   3.0000000e+00   5.5794933e+04   4.0000000e+00
   1.8082000e+04   1.0000000e+00   3.0000000e+00   5.5795019e+04   4.0000000e+00
   1.8082000e+04   1.0000000e+00   3.0000000e+00   5.5796263e+04   4.0000000e+00
   1.8082000e+04   1.0000000e+00   3.0000000e+00   5.5796958e+04   4.0000000e+00
   1.8082000e+04   1.0000000e+00   3.0000000e+00   5.5797554e+04   4.0000000e+00
   1.8082000e+04   1.0000000e+00   3.0000000e+00   5.5797814e+04   4.0000000e+00
   1.8082000e+04   1.0000000e+00   3.0000000e+00   5.5798410e+04   4.0000000e+00
   1.8082000e+04   1.0000000e+00   3.0000000e+00   5.5798624e+04   4.0000000e+00
   1.8082000e+04   1.0000000e+00   3.0000000e+00   5.5798891e+04   4.0000000e+00
   1.8082000e+04   1.0000000e+00   3.0000000e+00   5.5799158e+04   4.0000000e+00
   1.8082000e+04   1.0000000e+00   3.0000000e+00   5.5799545e+04   4.0000000e+00
   1.8082000e+04   1.0000000e+00   3.0000000e+00   5.5801093e+04   4.0000000e+00
   1.8082000e+04   1.0000000e+00   3.0000000e+00   5.5801503e+04   4.0000000e+00
   1.8082000e+04   1.0000000e+00   3.0000000e+00   5.5802041e+04   4.0000000e+00
   1.8082000e+04   1.0000000e+00   3.0000000e+00   5.5836257e+04   5.0000000e+00
   1.8082000e+04   1.0000000e+00   3.0000000e+00   5.8965969e+04   3.0000000e+00
   1.8082000e+04   1.0000000e+00   3.0000000e+00   5.8978744e+04   4.0000000e+00
   1.8082000e+04   1.0000000e+00   3.0000000e+00   5.8979269e+04   4.0000000e+00
   1.8082000e+04   1.0000000e+00   3.0000000e+00   5.8979849e+04   4.0000000e+00
   1.8082000e+04   1.0000000e+00   3.0000000e+00   5.8980420e+04   4.0000000e+00
   1.8082000e+04   1.0000000e+00   3.0000000e+00   5.8981143e+04   4.0000000e+00
   1.8082000e+04   1.0000000e+00   3.0000000e+00   5.8982204e+04   4.0000000e+00
   1.8082000e+04   1.0000000e+00   3.0000000e+00   5.8982488e+04   4.0000000e+00
   1.8082000e+04   1.0000000e+00   3.0000000e+00   5.8983540e+04   4.0000000e+00
   1.8082000e+04   1.0000000e+00   3.0000000e+00   5.8983896e+04   4.0000000e+00
   1.8082000e+04   1.0000000e+00   3.0000000e+00   5.8984417e+04   4.0000000e+00
   1.8082000e+04   1.0000000e+00   3.0000000e+00   5.8985419e+04   4.0000000e+00
   1.8082000e+04   1.0000000e+00   3.0000000e+00   5.8985965e+04   4.0000000e+00
   1.8082000e+04   1.0000000e+00   3.0000000e+00   5.8986422e+04   4.0000000e+00
   1.8082000e+04   1.0000000e+00   3.0000000e+00   5.8986755e+04   4.0000000e+00
   1.8082000e+04   1.0000000e+00   3.0000000e+00   5.8988239e+04   4.0000000e+00
   1.8082000e+04   1.0000000e+00   3.0000000e+00   5.8988532e+04   4.0000000e+00
   1.8082000e+04   1.0000000e+00   3.0000000e+00   5.8989085e+04   4.0000000e+00
   1.8082000e+04   1.0000000e+00   3.0000000e+00   5.8989886e+04   4.0000000e+00
   1.8082000e+04   1.0000000e+00   3.0000000e+00   5.8990136e+04   4.0000000e+00
   1.8082000e+04   1.0000000e+00   3.0000000e+00   5.8990651e+04   4.0000000e+00
   1.8082000e+04   1.0000000e+00   3.0000000e+00   5.8991734e+04   4.0000000e+00
   1.8082000e+04   1.0000000e+00   3.0000000e+00   5.8993367e+04   4.0000000e+00
   1.8082000e+04   1.0000000e+00   3.0000000e+00   5.8996091e+04   4.0000000e+00
   1.8082000e+04   1.0000000e+00   3.0000000e+00   5.8996416e+04   4.0000000e+00
   1.8082000e+04   1.0000000e+00   3.0000000e+00   5.8997122e+04   4.0000000e+00
   1.8082000e+04   1.0000000e+00   3.0000000e+00   5.8997987e+04   4.0000000e+00
   1.8082000e+04   1.0000000e+00   3.0000000e+00   5.9027970e+04   5.0000000e+00
   1.8082000e+04   1.0000000e+00   3.0000000e+00   5.9344752e+04   3.0000000e+00
   1.8082000e+04   1.0000000e+00   3.0000000e+00   5.9356937e+04   4.0000000e+00
   1.8082000e+04   1.0000000e+00   3.0000000e+00   5.9357168e+04   4.0000000e+00
   1.8082000e+04   1.0000000e+00   3.0000000e+00   5.9357208e+04   4.0000000e+00
   1.8082000e+04   1.0000000e+00   3.0000000e+00   5.9357382e+04   4.0000000e+00
   1.8082000e+04   1.0000000e+00   3.0000000e+00   5.9357646e+04   4.0000000e+00
   1.8082000e+04   1.0000000e+00   3.0000000e+00   5.9358504e+04   4.0000000e+00
   1.8082000e+04   1.0000000e+00   3.0000000e+00   5.9359906e+04   4.0000000e+00
   1.8082000e+04   1.0000000e+00   3.0000000e+00   5.9360968e+04   4.0000000e+00
   1.8082000e+04   1.0000000e+00   3.0000000e+00   5.9361213e+04   4.0000000e+00
   1.8082000e+04   1.0000000e+00   3.0000000e+00   5.9361659e+04   4.0000000e+00
   1.8082000e+04   1.0000000e+00   3.0000000e+00   5.9362054e+04   4.0000000e+00
   1.8082000e+04   1.0000000e+00   3.0000000e+00   5.9362641e+04   4.0000000e+00
   1.8082000e+04   1.0000000e+00   3.0000000e+00   5.9363419e+04   4.0000000e+00
   1.8082000e+04   1.0000000e+00   3.0000000e+00   5.9363631e+04   4.0000000e+00
   1.8082000e+04   1.0000000e+00   3.0000000e+00   5.9364272e+04   4.0000000e+00
   1.8082000e+04   1.0000000e+00   3.0000000e+00   5.9365597e+04   4.0000000e+00
   1.8082000e+04   1.0000000e+00   3.0000000e+00   5.9366180e+04   4.0000000e+00
   1.8082000e+04   1.0000000e+00   3.0000000e+00   5.9366425e+04   4.0000000e+00
   1.8082000e+04   1.0000000e+00   3.0000000e+00   5.9366719e+04   4.0000000e+00
   1.8082000e+04   1.0000000e+00   3.0000000e+00   5.9367435e+04   4.0000000e+00
   1.8082000e+04   1.0000000e+00   3.0000000e+00   5.9368262e+04   4.0000000e+00
   1.8082000e+04   1.0000000e+00   3.0000000e+00   5.9370570e+04   4.0000000e+00
   1.8082000e+04   1.0000000e+00   3.0000000e+00   5.9371014e+04   4.0000000e+00
   1.8082000e+04   1.0000000e+00   3.0000000e+00   5.9371407e+04   4.0000000e+00
   1.8082000e+04   1.0000000e+00   3.0000000e+00   5.9373129e+04   4.0000000e+00
   1.8082000e+04   1.0000000e+00   3.0000000e+00   5.9373856e+04   4.0000000e+00
   1.8082000e+04   1.0000000e+00   3.0000000e+00   5.9375392e+04   4.0000000e+00
   1.8082000e+04   1.0000000e+00   3.0000000e+00   5.9375454e+04   4.0000000e+00
   1.8082000e+04   1.0000000e+00   3.0000000e+00   5.9375580e+04   4.0000000e+00
   1.8082000e+04   1.0000000e+00   3.0000000e+00   5.9376463e+04   4.0000000e+00
   1.8082000e+04   1.0000000e+00   3.0000000e+00   5.9377190e+04   4.0000000e+00
   1.8082000e+04   1.0000000e+00   3.0000000e+00   5.9377502e+04   4.0000000e+00
   1.8082000e+04   1.0000000e+00   3.0000000e+00   5.9392753e+04   5.0000000e+00
   1.8082000e+04   1.0000000e+00   3.0000000e+00   6.0016931e+04   3.0000000e+00
   1.8082000e+04   1.0000000e+00   3.0000000e+00   6.0070932e+04   5.0000000e+00
   1.8082000e+04   1.0000000e+00   3.0000000e+00             Inf   6.0000000e+00
   1.8082000e+04   2.0000000e+00   1.0000000e+00   1.7763489e+04   1.0000000e+00
   1.8082000e+04   2.0000000e+00   1.0000000e+00   1.7720144e+04   4.0000000e+00
   1.8082000e+04   2.0000000e+00   1.0000000e+00   1.7740569e+04   4.0000000e+00
   1.8082000e+04   2.0000000e+00   1.0000000e+00   1.7741154e+04   4.0000000e+00
   1.8082000e+04   2.0000000e+00   1.0000000e+00   1.7742108e+04   4.0000000e+00
   1.8082000e+04   2.0000000e+00   1.0000000e+00   1.7742726e+04   4.0000000e+00
   1.8082000e+04   2.0000000e+00   1.0000000e+00   1.7765472e+04   4.0000000e+00
   1.8082000e+04   2.0000000e+00   1.0000000e+00   1.7765806e+04   4.0000000e+00
   1.8082000e+04   2.0000000e+00   1.0000000e+00   1.7766867e+04   4.0000000e+00
   1.8082000e+04   2.0000000e+00   1.0000000e+00   1.7767346e+04   4.0000000e+00
   1.8082000e+04   2.0000000e+00   1.0000000e+00   1.7767680e+04   4.0000000e+00
   1.8082000e+04   2.0000000e+00   1.0000000e+00   1.7768591e+04   4.0000000e+00
   1.8082000e+04   2.0000000e+00   1.0000000e+00   1.7769165e+04   4.0000000e+00
   1.8082000e+04   2.0000000e+00   1.0000000e+00   1.7769384e+04   4.0000000e+00
   1.8082000e+04   2.0000000e+00   1.0000000e+00   1.7769804e+04   4.0000000e+00
   1.8082000e+04   2.0000000e+00   1.0000000e+00   1.7770179e+04   4.0000000e+00
   1.8082000e+04   2.0000000e+00   1.0000000e+00   1.7770752e+04   4.0000000e+00
   1.8082000e+04   2.0000000e+00   1.0000000e+00   1.7771895e+04   4.0000000e+00
   1.8082000e+04   2.0000000e+00   1.0000000e+00   1.7776170e+04   4.0000000e+00
   1.8082000e+04   2.0000000e+00   1.0000000e+00   1.7777015e+04   4.0000000e+00
   1.8082000e+04   2.0000000e+00   1.0000000e+00   1.7777405e+04   4.0000000e+00
   1.8082000e+04   2.0000000e+00   1.0000000e+00   1.7777891e+04   4.0000000e+00
   1.8082000e+04   2.0000000e+00   1.0000000e+00   1.7778339e+04   4.0000000e+00
   1.8082000e+04   2.0000000e+00   1.0000000e+00   1.7778824e+04   4.0000000e+00
   1.8082000e+04   2.0000000e+00   1.0000000e+00   1.7779170e+04   4.0000000e+00
   1.8082000e+04   2.0000000e+00   1.0000000e+00   1.7779766e+04   4.0000000e+00
   1.8082000e+04   2.0000000e+00   1.0000000e+00   1.7780205e+04   4.0000000e+00
   1.8082000e+04   2.0000000e+00   1.0000000e+00   1.7780634e+04   4.0000000e+00
   1.8082000e+04   2.0000000e+00   1.0000000e+00   1.7781471e+04   4.0000000e+00
   1.8082000e+04   2.0000000e+00   1.0000000e+00   1.7781739e+04   4.0000000e+00
   1.8082000e+04   2.0000000e+00   1.0000000e+00   1.7795547e+04   4.0000000e+00
   1.8082000e+04   2.0000000e+00   1.0000000e+00   1.7796068e+04   4.0000000e+00
   1.8082000e+04   2.0000000e+00   1.0000000e+00   1.7796425e+04   4.0000000e+00
   1.8082000e+04   2.0000000e+00   1.0000000e+00   1.7797586e+04   4.0000000e+00
   1.8082000e+04   2.0000000e+00   1.0000000e+00   1.7797955e+04   4.0000000e+00
   1.8082000e+04   2.0000000e+00   1.0000000e+00   1.7798363e+04   4.0000000e+00
   1.8082000e+04   2.0000000e+00   1.0000000e+00   1.7812490e+04   5.0000000e+00
   1.8082000e+04   2.0000000e+00   1.0000000e+00   1.8134317e+04   1.0000000e+00
   1.8082000e+04   2.0000000e+00   1.0000000e+00   1.8111863e+04   4.0000000e+00
   1.8082000e+04   2.0000000e+00   1.0000000e+00   1.8118039e+04   4.0000000e+00
   1.8082000e+04   2.0000000e+00   1.0000000e+00   1.8118629e+04   4.0000000e+00
   1.8082000e+04   2.0000000e+00   1.0000000e+00   1.8137074e+04   4.0000000e+00
   1.8082000e+04   2.0000000e+00   1.0000000e+00   1.8137413e+04   4.0000000e+00
   1.8082000e+04   2.0000000e+00   1.0000000e+00   1.8137522e+04   4.0000000e+00
   1.8082000e+04   2.0000000e+00   1.0000000e+00   1.8137722e+04   4.0000000e+00
   1.8082000e+04   2.0000000e+00   1.0000000e+00   1.8138099e+04   4.0000000e+00
   1.8082000e+04   2.0000000e+00   1.0000000e+00   1.8138398e+04   4.0000000e+00
   1.8082000e+04   2.0000000e+00   1.0000000e+00   1.8138634e+04   4.0000000e+00
   1.8082000e+04   2.0000000e+00   1.0000000e+00   1.8138936e+04   4.0000000e+00
   1.8082000e+04   2.0000000e+00   1.0000000e+00   1.8139295e+04   4.0000000e+00
   1.8082000e+04   2.0000000e+00   1.0000000e+00   1.8139464e+04   4.0000000e+00
   1.8082000e+04   2.0000000e+00   1.0000000e+00   1.8139844e+04   4.0000000e+00
   1.8082000e+04   2.0000000e+00   1.0000000e+00   1.8140218e+04   4.0000000e+00
   1.8082000e+04   2.0000000e+00   1.0000000e+00   1.8140424e+04   4.0000000e+00
   1.8082000e+04   2.0000000e+00   1.0000000e+00   1.8140716e+04   4.0000000e+00
   1.8082000e+04   2.0000000e+00   1.0000000e+00   1.8141186e+04   4.0000000e+00
   1.8082000e+04   2.0000000e+00   1.0000000e+00   1.8141446e+04   4.0000000e+00
   1.8082000e+04   2.0000000e+00   1.0000000e+00   1.8141968e+04   4.0000000e+00
   1.8082000e+04   2.0000000e+00   1.0000000e+00   1.8142339e+04   4.0000000e+00
   1.8082000e+04   2.0000000e+00   1.0000000e+00   1.8142606e+04   4.0000000e+00
   1.8082000e+04   2.0000000e+00   1.0000000e+00   1.8142947e+04   4.0000000e+00
   1.8082000e+04   2.0000000e+00   1.0000000e+00   1.8143300e+04   4.0000000e+00
   1.8082000e+04   2.0000000e+00   1.0000000e+00   1.8143819e+04   4.0000000e+00
   1.8082000e+04   2.0000000e+00   1.0000000e+00   1.8196318e+04   5.0000000e+00
   1.8082000e+04   2.0000000e+00   1.0000000e+00   1.8296320e+04   1.0000000e+00
   1.8082000e+04   2.0000000e+00   1.0000000e+00   1.8271131e+04   4.0000000e+00
   1.8082000e+04   2.0000000e+00   1.0000000e+00   1.8271455e+04   4.0000000e+00
   1.8082000e+04   2.0000000e+00   1.0000000e+00   1.8298142e+04   4.0000000e+00
   1.8082000e+04   2.0000000e+00   1.0000000e+00   1.8299122e+04   4.0000000e+00
   1.8082000e+04   2.0000000e+00   1.0000000e+00   1.8299897e+04   4.0000000e+00
   1.8082000e+04   2.0000000e+00   1.0000000e+00   1.8300352e+04   4.0000000e+00
   1.8082000e+04   2.0000000e+00   1.0000000e+00   1.8300663e+04   4.0000000e+00
   1.8082000e+04   2.0000000e+00   1.0000000e+00   1.8300972e+04   4.0000000e+00
   1.8082000e+04   2.0000000e+00   1.0000000e+00   1.8301585e+04   4.0000000e+00
   1.8082000e+04   2.0000000e+00   1.0000000e+00   1.8301883e+04   4.0000000e+00
   1.8082000e+04   2.0000000e+00   1.0000000e+00   1.8302237e+04   4.0000000e+00
   1.8082000e+04   2.0000000e+00   1.0000000e+00   1.8302522e+04   4.0000000e+00
   1.8082000e+04   2.0000000e+00   1.0000000e+00   1.8302929e+04   4.0000000e+00
   1.8082000e+04   2.0000000e+00   1.0000000e+00   1.8303274e+04   4.0000000e+00
   1.8082000e+04   2.0000000e+00   1.0000000e+00   1.8303569e+04   4.0000000e+00
   1.8082000e+04   2.0000000e+00   1.0000000e+00   1.8304372e+04   4.0000000e+00
   1.8082000e+04   2.0000000e+00   1.0000000e+00   1.8304567e+04   4.0000000e+00
   1.8082000e+04   2.0000000e+00   1.0000000e+00   1.8304889e+04   4.0000000e+00
   1.8082000e+04   2.0000000e+00   1.0000000e+00   1.8305245e+04   4.0000000e+00
   1.8082000e+04   2.0000000e+00   1.0000000e+00   1.8305623e+04   4.0000000e+00
   1.8082000e+04   2.0000000e+00   1.0000000e+00   1.8305983e+04   4.0000000e+00
   1.8082000e+04   2.0000000e+00   1.0000000e+00   1.8306495e+04   4.0000000e+00
   1.8082000e+04   2.0000000e+00   1.0000000e+00   1.8307143e+04   4.0000000e+00
   1.8082000e+04   2.0000000e+00   1.0000000e+00   1.8307472e+04   4.0000000e+00
   1.8082000e+04   2.0000000e+00   1.0000000e+00   1.8307879e+04   4.0000000e+00
   1.8082000e+04   2.0000000e+00   1.0000000e+00   1.8308628e+04   4.0000000e+00
   1.8082000e+04   2.0000000e+00   1.0000000e+00   1.8357321e+04   5.0000000e+00
   1.8082000e+04   2.0000000e+00   1.0000000e+00   1.8559436e+04   1.0000000e+00
   1.8082000e+04   2.0000000e+00   1.0000000e+00   1.8563502e+04   4.0000000e+00
   1.8082000e+04   2.0000000e+00   1.0000000e+00   1.8563921e+04   4.0000000e+00
   1.8082000e+04   2.0000000e+00   1.0000000e+00   1.8564549e+04   4.0000000e+00
   1.8082000e+04   2.0000000e+00   1.0000000e+00   1.8565099e+04   4.0000000e+00
   1.8082000e+04   2.0000000e+00   1.0000000e+00   1.8565949e+04   4.0000000e+00
   1.8082000e+04   2.0000000e+00   1.0000000e+00   1.8566194e+04   4.0000000e+00
   1.8082000e+04   2.0000000e+00   1.0000000e+00   1.8566529e+04   4.0000000e+00
   1.8082000e+04   2.0000000e+00   1.0000000e+00   1.8566892e+04   4.0000000e+00
   1.8082000e+04   2.0000000e+00   1.0000000e+00   1.8567295e+04   4.0000000e+00
   1.8082000e+04   2.0000000e+00   1.0000000e+00   1.8567596e+04   4.0000000e+00
   1.8082000e+04   2.0000000e+00   1.0000000e+00   1.8568013e+04   4.0000000e+00
   1.8082000e+04   2.0000000e+00   1.0000000e+00   1.8568232e+04   4.0000000e+00
   1.8082000e+04   2.0000000e+00   1.0000000e+00   1.8568520e+04   4.0000000e+00
   1.8082000e+04   2.0000000e+00   1.0000000e+00   1.8569147e+04   4.0000000e+00
   1.8082000e+04   2.0000000e+00   1.0000000e+00   1.8569671e+04   4.0000000e+00
   1.8082000e+04   2.0000000e+00   1.0000000e+00   1.8570077e+04   4.0000000e+00
   1.8082000e+04   2.0000000e+00   1.0000000e+00   1.8570592e+04   4.0000000e+00
   1.8082000e+04   2.0000000e+00   1.0000000e+00   1.8571005e+04   4.0000000e+00
   1.8082000e+04   2.0000000e+00   1.0000000e+00   1.8607437e+04   5.0000000e+00
   1.8082000e+04   2.0000000e+00   1.0000000e+00   2.0000247e+04   1.0000000e+00
   1.8082000e+04   2.0000000e+00   1.0000000e+00   1.9982799e+04   4.0000000e+00
   1.8082000e+04   2.0000000e+00   1.0000000e+00   2.0002529e+04   4.0000000e+00
   1.8082000e+04   2.0000000e+00   1.0000000e+00   2.0003047e+04   4.0000000e+00
   1.8082000e+04   2.0000000e+00   1.0000000e+00   2.0003248e+04   4.0000000e+00
   1.8082000e+04   2.0000000e+00   1.0000000e+00   2.0003708e+04   4.0000000e+00
   1.8082000e+04   2.0000000e+00   1.0000000e+00   2.0004240e+04   4.0000000e+00
   1.8082000e+04   2.0000000e+00   1.0000000e+00   2.0004364e+04   4.0000000e+00
   1.8082000e+04   2.0000000e+00   1.0000000e+00   2.0004563e+04   4.0000000e+00
   1.8082000e+04   2.0000000e+00   1.0000000e+00   2.0005038e+04   4.0000000e+00
   1.8082000e+04   2.0000000e+00   1.0000000e+00   2.0005705e+04   4.0000000e+00
   1.8082000e+04   2.0000000e+00   1.0000000e+00   2.0005855e+04   4.0000000e+00
   1.8082000e+04   2.0000000e+00   1.0000000e+00   2.0006145e+04   4.0000000e+00
   1.8082000e+04   2.0000000e+00   1.0000000e+00   2.0006556e+04   4.0000000e+00
   1.8082000e+04   2.0000000e+00   1.0000000e+00   2.0006630e+04   4.0000000e+00
   1.8082000e+04   2.0000000e+00   1.0000000e+00   2.0006871e+04   4.0000000e+00
   1.8082000e+04   2.0000000e+00   1.0000000e+00   2.0007103e+04   4.0000000e+00
   1.8082000e+04   2.0000000e+00   1.0000000e+00   2.0007268e+04   4.0000000e+00
   1.8082000e+04   2.0000000e+00   1.0000000e+00   2.0007573e+04   4.0000000e+00
   1.8082000e+04   2.0000000e+00   1.0000000e+00   2.0008053e+04   4.0000000e+00
   1.8082000e+04   2.0000000e+00   1.0000000e+00   2.0008405e+04   4.0000000e+00
   1.8082000e+04   2.0000000e+00   1.0000000e+00   2.0009175e+04   4.0000000e+00
   1.8082000e+04   2.0000000e+00   1.0000000e+00   2.0064248e+04   5.0000000e+00
   1.8082000e+04   2.0000000e+00   1.0000000e+00   2.0178250e+04   1.0000000e+00
   1.8082000e+04   2.0000000e+00   1.0000000e+00   2.0179528e+04   4.0000000e+00
   1.8082000e+04   2.0000000e+00   1.0000000e+00   2.0179692e+04   4.0000000e+00
   1.8082000e+04   2.0000000e+00   1.0000000e+00   2.0180393e+04   4.0000000e+00
   1.8082000e+04   2.0000000e+00   1.0000000e+00   2.0180863e+04   4.0000000e+00
   1.8082000e+04   2.0000000e+00   1.0000000e+00   2.0181252e+04   4.0000000e+00
   1.8082000e+04   2.0000000e+00   1.0000000e+00   2.0181662e+04   4.0000000e+00
   1.8082000e+04   2.0000000e+00   1.0000000e+00   2.0182060e+04   4.0000000e+00
   1.8082000e+04   2.0000000e+00   1.0000000e+00   2.0182436e+04   4.0000000e+00
   1.8082000e+04   2.0000000e+00   1.0000000e+00   2.0182757e+04   4.0000000e+00
   1.8082000e+04   2.0000000e+00   1.0000000e+00   2.0182923e+04   4.0000000e+00
   1.8082000e+04   2.0000000e+00   1.0000000e+00   2.0183248e+04   4.0000000e+00
   1.8082000e+04   2.0000000e+00   1.0000000e+00   2.0183586e+04   4.0000000e+00
   1.8082000e+04   2.0000000e+00   1.0000000e+00   2.0183880e+04   4.0000000e+00
   1.8082000e+04   2.0000000e+00   1.0000000e+00   2.0184440e+04   4.0000000e+00
   1.8082000e+04   2.0000000e+00   1.0000000e+00   2.0184778e+04   4.0000000e+00
   1.8082000e+04   2.0000000e+00   1.0000000e+00   2.0184977e+04   4.0000000e+00
   1.8082000e+04   2.0000000e+00   1.0000000e+00   2.0185220e+04   4.0000000e+00
   1.8082000e+04   2.0000000e+00   1.0000000e+00   2.0185600e+04   4.0000000e+00
   1.8082000e+04   2.0000000e+00   1.0000000e+00   2.0186020e+04   4.0000000e+00
   1.8082000e+04   2.0000000e+00   1.0000000e+00   2.0186602e+04   4.0000000e+00
   1.8082000e+04   2.0000000e+00   1.0000000e+00   2.0187137e+04   4.0000000e+00
   1.8082000e+04   2.0000000e+00   1.0000000e+00   2.0187383e+04   4.0000000e+00
   1.8082000e+04   2.0000000e+00   1.0000000e+00   2.0187708e+04   4.0000000e+00
   1.8082000e+04   2.0000000e+00   1.0000000e+00   2.0188102e+04   4.0000000e+00
   1.8082000e+04   2.0000000e+00   1.0000000e+00   2.0188576e+04   4.0000000e+00
   1.8082000e+04   2.0000000e+00   1.0000000e+00   2.0240251e+04   5.0000000e+00
   1.8082000e+04   2.0000000e+00   1.0000000e+00   2.1035843e+04   1.0000000e+00
   1.8082000e+04   2.0000000e+00   1.0000000e+00   2.1039330e+04   4.0000000e+00
   1.8082000e+04   2.0000000e+00   1.0000000e+00   2.1040389e+04   4.0000000e+00
   1.8082000e+04   2.0000000e+00   1.0000000e+00   2.1040551e+04   4.0000000e+00
   1.8082000e+04   2.0000000e+00   1.0000000e+00   2.1040861e+04   4.0000000e+00
   1.8082000e+04   2.0000000e+00   1.0000000e+00   2.1041350e+04   4.0000000e+00
   1.8082000e+04   2.0000000e+00   1.0000000e+00   2.1041701e+04   4.0000000e+00
   1.8082000e+04   2.0000000e+00   1.0000000e+00   2.1042076e+04   4.0000000e+00
   1.8082000e+04   2.0000000e+00   1.0000000e+00   2.1042456e+04   4.0000000e+00
   1.8082000e+04   2.0000000e+00   1.0000000e+00   2.1042775e+04   4.0000000e+00
   1.8082000e+04   2.0000000e+00   1.0000000e+00   2.1042954e+04   4.0000000e+00
   1.8082000e+04   2.0000000e+00   1.0000000e+00   2.1043204e+04   4.0000000e+00
   1.8082000e+04   2.0000000e+00   1.0000000e+00   2.1043597e+04   4.0000000e+00
   1.8082000e+04   2.0000000e+00   1.0000000e+00   2.1043800e+04   4.0000000e+00
   1.8082000e+04   2.0000000e+00   1.0000000e+00   2.1044274e+04   4.0000000e+00
   1.8082000e+04   2.0000000e+00   1.0000000e+00   2.1044666e+04   4.0000000e+00
   1.8082000e+04   2.0000000e+00   1.0000000e+00   2.1044986e+04   4.0000000e+00
   1.8082000e+04   2.0000000e+00   1.0000000e+00   2.1045344e+04   4.0000000e+00
   1.8082000e+04   2.0000000e+00   1.0000000e+00   2.1045932e+04   4.0000000e+00
   1.8082000e+04   2.0000000e+00   1.0000000e+00   2.1047078e+04   4.0000000e+00
   1.8082000e+04   2.0000000e+00   1.0000000e+00   2.1096844e+04   5.0000000e+00
   1.8082000e+04   2.0000000e+00   1.0000000e+00   2.1516851e+04   1.0000000e+00
   1.8082000e+04   2.0000000e+00   1.0000000e+00   2.1459017e+04   4.0000000e+00
   1.8082000e+04   2.0000000e+00   1.0000000e+00   2.1459165e+04   4.0000000e+00
   1.8082000e+04   2.0000000e+00   1.0000000e+00   2.1459344e+04   4.0000000e+00
   1.8082000e+04   2.0000000e+00   1.0000000e+00   2.1459538e+04   4.0000000e+00
   1.8082000e+04   2.0000000e+00   1.0000000e+00   2.1525497e+04   4.0000000e+00
   1.8082000e+04   2.0000000e+00   1.0000000e+00   2.1526003e+04   4.0000000e+00
   1.8082000e+04   2.0000000e+00   1.0000000e+00   2.1526394e+04   4.0000000e+00
   1.8082000e+04   2.0000000e+00   1.0000000e+00   2.1526630e+04   4.0000000e+00
   1.8082000e+04   2.0000000e+00   1.0000000e+00   2.1526894e+04   4.0000000e+00
   1.8082000e+04   2.0000000e+00   1.0000000e+00   2.1527062e+04   4.0000000e+00
   1.8082000e+04   2.0000000e+00   1.0000000e+00   2.1527260e+04   4.0000000e+00
   1.8082000e+04   2.0000000e+00   1.0000000e+00   2.1527964e+04   4.0000000e+00
   1.8082000e+04   2.0000000e+00   1.0000000e+00   2.1528252e+04   4.0000000e+00
   1.8082000e+04   2.0000000e+00   1.0000000e+00   2.1528612e+04   4.0000000e+00
   1.8082000e+04   2.0000000e+00   1.0000000e+00   2.1575852e+04   5.0000000e+00
   1.8082000e+04   2.0000000e+00   1.0000000e+00   2.2641140e+04   1.0000000e+00
   1.8082000e+04   2.0000000e+00   1.0000000e+00   2.2641674e+04   4.0000000e+00
   1.8082000e+04   2.0000000e+00   1.0000000e+00   2.2642029e+04   4.0000000e+00
   1.8082000e+04   2.0000000e+00   1.0000000e+00   2.2643711e+04   4.0000000e+00
   1.8082000e+04   2.0000000e+00   1.0000000e+00   2.2644071e+04   4.0000000e+00
   1.8082000e+04   2.0000000e+00   1.0000000e+00   2.2644473e+04   4.0000000e+00
   1.8082000e+04   2.0000000e+00   1.0000000e+00   2.2644883e+04   4.0000000e+00
   1.8082000e+04   2.0000000e+00   1.0000000e+00   2.2645280e+04   4.0000000e+00
   1.8082000e+04   2.0000000e+00   1.0000000e+00   2.2645554e+04   4.0000000e+00
   1.8082000e+04   2.0000000e+00   1.0000000e+00   2.2646420e+04   4.0000000e+00
   1.8082000e+04   2.0000000e+00   1.0000000e+00   2.2646771e+04   4.0000000e+00
   1.8082000e+04   2.0000000e+00   1.0000000e+00   2.2647281e+04   4.0000000e+00
   1.8082000e+04   2.0000000e+00   1.0000000e+00   2.2647663e+04   4.0000000e+00
   1.8082000e+04   2.0000000e+00   1.0000000e+00   2.2648095e+04   4.0000000e+00
   1.8082000e+04   2.0000000e+00   1.0000000e+00   2.2648613e+04   4.0000000e+00
   1.8082000e+04   2.0000000e+00   1.0000000e+00   2.2648810e+04   4.0000000e+00
   1.8082000e+04   2.0000000e+00   1.0000000e+00   2.2649124e+04   4.0000000e+00
   1.8082000e+04   2.0000000e+00   1.0000000e+00   2.2649689e+04   4.0000000e+00
   1.8082000e+04   2.0000000e+00   1.0000000e+00   2.2650047e+04   4.0000000e+00
   1.8082000e+04   2.0000000e+00   1.0000000e+00   2.2650443e+04   4.0000000e+00
   1.8082000e+04   2.0000000e+00   1.0000000e+00   2.2650727e+04   4.0000000e+00
   1.8082000e+04   2.0000000e+00   1.0000000e+00   2.2651013e+04   4.0000000e+00
   1.8082000e+04   2.0000000e+00   1.0000000e+00   2.2651531e+04   4.0000000e+00
   1.8082000e+04   2.0000000e+00   1.0000000e+00   2.2652074e+04   4.0000000e+00
   1.8082000e+04   2.0000000e+00   1.0000000e+00   2.2699141e+04   5.0000000e+00
   1.8082000e+04   2.0000000e+00   1.0000000e+00   2.3464625e+04   1.0000000e+00
   1.8082000e+04   2.0000000e+00   1.0000000e+00   2.3467955e+04   4.0000000e+00
   1.8082000e+04   2.0000000e+00   1.0000000e+00   2.3468785e+04   4.0000000e+00
   1.8082000e+04   2.0000000e+00   1.0000000e+00   2.3469293e+04   4.0000000e+00
   1.8082000e+04   2.0000000e+00   1.0000000e+00   2.3469495e+04   4.0000000e+00
   1.8082000e+04   2.0000000e+00   1.0000000e+00   2.3470052e+04   4.0000000e+00
   1.8082000e+04   2.0000000e+00   1.0000000e+00   2.3470211e+04   4.0000000e+00
   1.8082000e+04   2.0000000e+00   1.0000000e+00   2.3470465e+04   4.0000000e+00
   1.8082000e+04   2.0000000e+00   1.0000000e+00   2.3470796e+04   4.0000000e+00
   1.8082000e+04   2.0000000e+00   1.0000000e+00   2.3471104e+04   4.0000000e+00
   1.8082000e+04   2.0000000e+00   1.0000000e+00   2.3471405e+04   4.0000000e+00
   1.8082000e+04   2.0000000e+00   1.0000000e+00   2.3471716e+04   4.0000000e+00
   1.8082000e+04   2.0000000e+00   1.0000000e+00   2.3472076e+04   4.0000000e+00
   1.8082000e+04   2.0000000e+00   1.0000000e+00   2.3472368e+04   4.0000000e+00
   1.8082000e+04   2.0000000e+00   1.0000000e+00   2.3472777e+04   4.0000000e+00
   1.8082000e+04   2.0000000e+00   1.0000000e+00   2.3472952e+04   4.0000000e+00
   1.8082000e+04   2.0000000e+00   1.0000000e+00   2.3473233e+04   4.0000000e+00
   1.8082000e+04   2.0000000e+00   1.0000000e+00   2.3473553e+04   4.0000000e+00
   1.8082000e+04   2.0000000e+00   1.0000000e+00   2.3473833e+04   4.0000000e+00
   1.8082000e+04   2.0000000e+00   1.0000000e+00   2.3474343e+04   4.0000000e+00
   1.8082000e+04   2.0000000e+00   1.0000000e+00   2.3474939e+04   4.0000000e+00
   1.8082000e+04   2.0000000e+00   1.0000000e+00   2.3523626e+04   5.0000000e+00
   1.8082000e+04   2.0000000e+00   1.0000000e+00   2.4549630e+04   1.0000000e+00
   1.8082000e+04   2.0000000e+00   1.0000000e+00   2.4553610e+04   4.0000000e+00
   1.8082000e+04   2.0000000e+00   1.0000000e+00   2.4555086e+04   4.0000000e+00
   1.8082000e+04   2.0000000e+00   1.0000000e+00   2.4555611e+04   4.0000000e+00
   1.8082000e+04   2.0000000e+00   1.0000000e+00   2.4556164e+04   4.0000000e+00
   1.8082000e+04   2.0000000e+00   1.0000000e+00   2.4556797e+04   4.0000000e+00
   1.8082000e+04   2.0000000e+00   1.0000000e+00   2.4557047e+04   4.0000000e+00
   1.8082000e+04   2.0000000e+00   1.0000000e+00   2.4557203e+04   4.0000000e+00
   1.8082000e+04   2.0000000e+00   1.0000000e+00   2.4557287e+04   4.0000000e+00
   1.8082000e+04   2.0000000e+00   1.0000000e+00   2.4557551e+04   4.0000000e+00
   1.8082000e+04   2.0000000e+00   1.0000000e+00   2.4557969e+04   4.0000000e+00
   1.8082000e+04   2.0000000e+00   1.0000000e+00   2.4558408e+04   4.0000000e+00
   1.8082000e+04   2.0000000e+00   1.0000000e+00   2.4558676e+04   4.0000000e+00
   1.8082000e+04   2.0000000e+00   1.0000000e+00   2.4558896e+04   4.0000000e+00
   1.8082000e+04   2.0000000e+00   1.0000000e+00   2.4559301e+04   4.0000000e+00
   1.8082000e+04   2.0000000e+00   1.0000000e+00   2.4559626e+04   4.0000000e+00
   1.8082000e+04   2.0000000e+00   1.0000000e+00   2.4560070e+04   4.0000000e+00
   1.8082000e+04   2.0000000e+00   1.0000000e+00   2.4560667e+04   4.0000000e+00
   1.8082000e+04   2.0000000e+00   1.0000000e+00   2.4560912e+04   4.0000000e+00
   1.8082000e+04   2.0000000e+00   1.0000000e+00   2.4561673e+04   4.0000000e+00
   1.8082000e+04   2.0000000e+00   1.0000000e+00   2.4599631e+04   5.0000000e+00
   1.8082000e+04   2.0000000e+00   1.0000000e+00   2.5586037e+04   1.0000000e+00
   1.8082000e+04   2.0000000e+00   1.0000000e+00   2.5555287e+04   4.0000000e+00
   1.8082000e+04   2.0000000e+00   1.0000000e+00   2.5555803e+04   4.0000000e+00
   1.8082000e+04   2.0000000e+00   1.0000000e+00   2.5589034e+04   4.0000000e+00
   1.8082000e+04   2.0000000e+00   1.0000000e+00   2.5590254e+04   4.0000000e+00
   1.8082000e+04   2.0000000e+00   1.0000000e+00   2.5590605e+04   4.0000000e+00
   1.8082000e+04   2.0000000e+00   1.0000000e+00   2.5590938e+04   4.0000000e+00
   1.8082000e+04   2.0000000e+00   1.0000000e+00   2.5591641e+04   4.0000000e+00
   1.8082000e+04   2.0000000e+00   1.0000000e+00   2.5592073e+04   4.0000000e+00
   1.8082000e+04   2.0000000e+00   1.0000000e+00   2.5592360e+04   4.0000000e+00
   1.8082000e+04   2.0000000e+00   1.0000000e+00   2.5592637e+04   4.0000000e+00
   1.8082000e+04   2.0000000e+00   1.0000000e+00   2.5592914e+04   4.0000000e+00
   1.8082000e+04   2.0000000e+00   1.0000000e+00   2.5593299e+04   4.0000000e+00
   1.8082000e+04   2.0000000e+00   1.0000000e+00   2.5593600e+04   4.0000000e+00
   1.8082000e+04   2.0000000e+00   1.0000000e+00   2.5593888e+04   4.0000000e+00
   1.8082000e+04   2.0000000e+00   1.0000000e+00   2.5594119e+04   4.0000000e+00
   1.8082000e+04   2.0000000e+00   1.0000000e+00   2.5594453e+04   4.0000000e+00
   1.8082000e+04   2.0000000e+00   1.0000000e+00   2.5594789e+04   4.0000000e+00
   1.8082000e+04   2.0000000e+00   1.0000000e+00   2.5595145e+04   4.0000000e+00
   1.8082000e+04   2.0000000e+00   1.0000000e+00   2.5595578e+04   4.0000000e+00
   1.8082000e+04   2.0000000e+00   1.0000000e+00   2.5595928e+04   4.0000000e+00
   1.8082000e+04   2.0000000e+00   1.0000000e+00   2.5597076e+04   4.0000000e+00
   1.8082000e+04   2.0000000e+00   1.0000000e+00   2.5597368e+04   4.0000000e+00
   1.8082000e+04   2.0000000e+00   1.0000000e+00   2.5597826e+04   4.0000000e+00
   1.8082000e+04   2.0000000e+00   1.0000000e+00   2.5598898e+04   4.0000000e+00
   1.8082000e+04   2.0000000e+00   1.0000000e+00   2.5599332e+04   4.0000000e+00
   1.8082000e+04   2.0000000e+00   1.0000000e+00   2.5650038e+04   5.0000000e+00
   1.8082000e+04   2.0000000e+00   1.0000000e+00   2.6114462e+04   1.0000000e+00
   1.8082000e+04   2.0000000e+00   1.0000000e+00   2.6105487e+04   4.0000000e+00
   1.8082000e+04   2.0000000e+00   1.0000000e+00   2.6109542e+04   4.0000000e+00
   1.8082000e+04   2.0000000e+00   1.0000000e+00   2.6110716e+04   4.0000000e+00
   1.8082000e+04   2.0000000e+00   1.0000000e+00   2.6110916e+04   4.0000000e+00
   1.8082000e+04   2.0000000e+00   1.0000000e+00   2.6115638e+04   4.0000000e+00
   1.8082000e+04   2.0000000e+00   1.0000000e+00   2.6116532e+04   4.0000000e+00
   1.8082000e+04   2.0000000e+00   1.0000000e+00   2.6117774e+04   4.0000000e+00
   1.8082000e+04   2.0000000e+00   1.0000000e+00   2.6118356e+04   4.0000000e+00
   1.8082000e+04   2.0000000e+00   1.0000000e+00   2.6118708e+04   4.0000000e+00
   1.8082000e+04   2.0000000e+00   1.0000000e+00   2.6119054e+04   4.0000000e+00
   1.8082000e+04   2.0000000e+00   1.0000000e+00   2.6119484e+04   4.0000000e+00
   1.8082000e+04   2.0000000e+00   1.0000000e+00   2.6119807e+04   4.0000000e+00
   1.8082000e+04   2.0000000e+00   1.0000000e+00   2.6120161e+04   4.0000000e+00
   1.8082000e+04   2.0000000e+00   1.0000000e+00   2.6120467e+04   4.0000000e+00
   1.8082000e+04   2.0000000e+00   1.0000000e+00   2.6120762e+04   4.0000000e+00
   1.8082000e+04   2.0000000e+00   1.0000000e+00   2.6121092e+04   4.0000000e+00
   1.8082000e+04   2.0000000e+00   1.0000000e+00   2.6121174e+04   4.0000000e+00
   1.8082000e+04   2.0000000e+00   1.0000000e+00   2.6121559e+04   4.0000000e+00
   1.8082000e+04   2.0000000e+00   1.0000000e+00   2.6121778e+04   4.0000000e+00
   1.8082000e+04   2.0000000e+00   1.0000000e+00   2.6122325e+04   4.0000000e+00
   1.8082000e+04   2.0000000e+00   1.0000000e+00   2.6122692e+04   4.0000000e+00
   1.8082000e+04   2.0000000e+00   1.0000000e+00   2.6123649e+04   4.0000000e+00
   1.8082000e+04   2.0000000e+00   1.0000000e+00   2.6124643e+04   4.0000000e+00
   1.8082000e+04   2.0000000e+00   1.0000000e+00   2.6124828e+04   4.0000000e+00
   1.8082000e+04   2.0000000e+00   1.0000000e+00   2.6125034e+04   4.0000000e+00
   1.8082000e+04   2.0000000e+00   1.0000000e+00   2.6170570e+04   4.0000000e+00
   1.8082000e+04   2.0000000e+00   1.0000000e+00   2.6171798e+04   4.0000000e+00
   1.8082000e+04   2.0000000e+00   1.0000000e+00   2.6172677e+04   4.0000000e+00
   1.8082000e+04   2.0000000e+00   1.0000000e+00   2.6174463e+04   5.0000000e+00
   1.8082000e+04   2.0000000e+00   1.0000000e+00   2.7049869e+04   1.0000000e+00
   1.8082000e+04   2.0000000e+00   1.0000000e+00   2.7054066e+04   4.0000000e+00
   1.8082000e+04   2.0000000e+00   1.0000000e+00   2.7054896e+04   4.0000000e+00
   1.8082000e+04   2.0000000e+00   1.0000000e+00   2.7055326e+04   4.0000000e+00
   1.8082000e+04   2.0000000e+00   1.0000000e+00   2.7055626e+04   4.0000000e+00
   1.8082000e+04   2.0000000e+00   1.0000000e+00   2.7055800e+04   4.0000000e+00
   1.8082000e+04   2.0000000e+00   1.0000000e+00   2.7056112e+04   4.0000000e+00
   1.8082000e+04   2.0000000e+00   1.0000000e+00   2.7056262e+04   4.0000000e+00
   1.8082000e+04   2.0000000e+00   1.0000000e+00   2.7056411e+04   4.0000000e+00
   1.8082000e+04   2.0000000e+00   1.0000000e+00   2.7056670e+04   4.0000000e+00
   1.8082000e+04   2.0000000e+00   1.0000000e+00   2.7057006e+04   4.0000000e+00
   1.8082000e+04   2.0000000e+00   1.0000000e+00   2.7057327e+04   4.0000000e+00
   1.8082000e+04   2.0000000e+00   1.0000000e+00   2.7057667e+04   4.0000000e+00
   1.8082000e+04   2.0000000e+00   1.0000000e+00   2.7058079e+04   4.0000000e+00
   1.8082000e+04   2.0000000e+00   1.0000000e+00   2.7058327e+04   4.0000000e+00
   1.8082000e+04   2.0000000e+00   1.0000000e+00   2.7058660e+04   4.0000000e+00
   1.8082000e+04   2.0000000e+00   1.0000000e+00   2.7058921e+04   4.0000000e+00
   1.8082000e+04   2.0000000e+00   1.0000000e+00   2.7059319e+04   4.0000000e+00
   1.8082000e+04   2.0000000e+00   1.0000000e+00   2.7060094e+04   4.0000000e+00
   1.8082000e+04   2.0000000e+00   1.0000000e+00   2.7106870e+04   5.0000000e+00
   1.8082000e+04   2.0000000e+00   1.0000000e+00   2.7318683e+04   1.0000000e+00
   1.8082000e+04   2.0000000e+00   1.0000000e+00   2.7320456e+04   4.0000000e+00
   1.8082000e+04   2.0000000e+00   1.0000000e+00   2.7322666e+04   4.0000000e+00
   1.8082000e+04   2.0000000e+00   1.0000000e+00   2.7323513e+04   4.0000000e+00
   1.8082000e+04   2.0000000e+00   1.0000000e+00   2.7323863e+04   4.0000000e+00
   1.8082000e+04   2.0000000e+00   1.0000000e+00   2.7324460e+04   4.0000000e+00
   1.8082000e+04   2.0000000e+00   1.0000000e+00   2.7325004e+04   4.0000000e+00
   1.8082000e+04   2.0000000e+00   1.0000000e+00   2.7325147e+04   4.0000000e+00
   1.8082000e+04   2.0000000e+00   1.0000000e+00   2.7325475e+04   4.0000000e+00
   1.8082000e+04   2.0000000e+00   1.0000000e+00   2.7325978e+04   4.0000000e+00
   1.8082000e+04   2.0000000e+00   1.0000000e+00   2.7326342e+04   4.0000000e+00
   1.8082000e+04   2.0000000e+00   1.0000000e+00   2.7326622e+04   4.0000000e+00
   1.8082000e+04   2.0000000e+00   1.0000000e+00   2.7326918e+04   4.0000000e+00
   1.8082000e+04   2.0000000e+00   1.0000000e+00   2.7327232e+04   4.0000000e+00
   1.8082000e+04   2.0000000e+00   1.0000000e+00   2.7327535e+04   4.0000000e+00
   1.8082000e+04   2.0000000e+00   1.0000000e+00   2.7327867e+04   4.0000000e+00
   1.8082000e+04   2.0000000e+00   1.0000000e+00   2.7328086e+04   4.0000000e+00
   1.8082000e+04   2.0000000e+00   1.0000000e+00   2.7328784e+04   4.0000000e+00
   1.8082000e+04   2.0000000e+00   1.0000000e+00   2.7329092e+04   4.0000000e+00
   1.8082000e+04   2.0000000e+00   1.0000000e+00   2.7329634e+04   4.0000000e+00
   1.8082000e+04   2.0000000e+00   1.0000000e+00   2.7330499e+04   4.0000000e+00
   1.8082000e+04   2.0000000e+00   1.0000000e+00   2.7331389e+04   4.0000000e+00
   1.8082000e+04   2.0000000e+00   1.0000000e+00   2.7331904e+04   4.0000000e+00
   1.8082000e+04   2.0000000e+00   1.0000000e+00   2.7332849e+04   4.0000000e+00
   1.8082000e+04   2.0000000e+00   1.0000000e+00   2.7333744e+04   4.0000000e+00
   1.8082000e+04   2.0000000e+00   1.0000000e+00   2.7334662e+04   4.0000000e+00
   1.8082000e+04   2.0000000e+00   1.0000000e+00   2.7335094e+04   4.0000000e+00
   1.8082000e+04   2.0000000e+00   1.0000000e+00   2.7338032e+04   4.0000000e+00
   1.8082000e+04   2.0000000e+00   1.0000000e+00   2.7338340e+04   4.0000000e+00
   1.8082000e+04   2.0000000e+00   1.0000000e+00   2.7339418e+04   4.0000000e+00
   1.8082000e+04   2.0000000e+00   1.0000000e+00   2.7340114e+04   4.0000000e+00
   1.8082000e+04   2.0000000e+00   1.0000000e+00   2.7340403e+04   4.0000000e+00
   1.8082000e+04   2.0000000e+00   1.0000000e+00   2.7340589e+04   4.0000000e+00
   1.8082000e+04   2.0000000e+00   1.0000000e+00   2.7368684e+04   5.0000000e+00
   1.8082000e+04   2.0000000e+00   1.0000000e+00   3.0240634e+04   1.0000000e+00
   1.8082000e+04   2.0000000e+00   1.0000000e+00   3.0246385e+04   4.0000000e+00
   1.8082000e+04   2.0000000e+00   1.0000000e+00   3.0246534e+04   4.0000000e+00
   1.8082000e+04   2.0000000e+00   1.0000000e+00   3.0247239e+04   4.0000000e+00
   1.8082000e+04   2.0000000e+00   1.0000000e+00   3.0247565e+04   4.0000000e+00
   1.8082000e+04   2.0000000e+00   1.0000000e+00   3.0248088e+04   4.0000000e+00
   1.8082000e+04   2.0000000e+00   1.0000000e+00   3.0248565e+04   4.0000000e+00
   1.8082000e+04   2.0000000e+00   1.0000000e+00   3.0248800e+04   4.0000000e+00
   1.8082000e+04   2.0000000e+00   1.0000000e+00   3.0249969e+04   4.0000000e+00
   1.8082000e+04   2.0000000e+00   1.0000000e+00   3.0250475e+04   4.0000000e+00
   1.8082000e+04   2.0000000e+00   1.0000000e+00   3.0250781e+04   4.0000000e+00
   1.8082000e+04   2.0000000e+00   1.0000000e+00   3.0251069e+04   4.0000000e+00
   1.8082000e+04   2.0000000e+00   1.0000000e+00   3.0251692e+04   4.0000000e+00
   1.8082000e+04   2.0000000e+00   1.0000000e+00   3.0252043e+04   4.0000000e+00
   1.8082000e+04   2.0000000e+00   1.0000000e+00   3.0252282e+04   4.0000000e+00
   1.8082000e+04   2.0000000e+00   1.0000000e+00   3.0295784e+04   4.0000000e+00
   1.8082000e+04   2.0000000e+00   1.0000000e+00   3.0297635e+04   5.0000000e+00
   1.8082000e+04   2.0000000e+00   1.0000000e+00   3.0849197e+04   1.0000000e+00
   1.8082000e+04   2.0000000e+00   1.0000000e+00   3.0855443e+04   4.0000000e+00
   1.8082000e+04   2.0000000e+00   1.0000000e+00   3.0857359e+04   4.0000000e+00
   1.8082000e+04   2.0000000e+00   1.0000000e+00   3.0858232e+04   4.0000000e+00
   1.8082000e+04   2.0000000e+00   1.0000000e+00   3.0858552e+04   4.0000000e+00
   1.8082000e+04   2.0000000e+00   1.0000000e+00   3.0858930e+04   4.0000000e+00
   1.8082000e+04   2.0000000e+00   1.0000000e+00   3.0859254e+04   4.0000000e+00
   1.8082000e+04   2.0000000e+00   1.0000000e+00   3.0910198e+04   5.0000000e+00
   1.8082000e+04   2.0000000e+00   1.0000000e+00   3.1609302e+04   1.0000000e+00
   1.8082000e+04   2.0000000e+00   1.0000000e+00   3.1610778e+04   4.0000000e+00
   1.8082000e+04   2.0000000e+00   1.0000000e+00   3.1612254e+04   4.0000000e+00
   1.8082000e+04   2.0000000e+00   1.0000000e+00   3.1612632e+04   4.0000000e+00
   1.8082000e+04   2.0000000e+00   1.0000000e+00   3.1613373e+04   4.0000000e+00
   1.8082000e+04   2.0000000e+00   1.0000000e+00   3.1613636e+04   4.0000000e+00
   1.8082000e+04   2.0000000e+00   1.0000000e+00   3.1613973e+04   4.0000000e+00
   1.8082000e+04   2.0000000e+00   1.0000000e+00   3.1614709e+04   4.0000000e+00
   1.8082000e+04   2.0000000e+00   1.0000000e+00   3.1615178e+04   4.0000000e+00
   1.8082000e+04   2.0000000e+00   1.0000000e+00   3.1615582e+04   4.0000000e+00
   1.8082000e+04   2.0000000e+00   1.0000000e+00   3.1616020e+04   4.0000000e+00
   1.8082000e+04   2.0000000e+00   1.0000000e+00   3.1616468e+04   4.0000000e+00
   1.8082000e+04   2.0000000e+00   1.0000000e+00   3.1617458e+04   4.0000000e+00
   1.8082000e+04   2.0000000e+00   1.0000000e+00   3.1617679e+04   4.0000000e+00
   1.8082000e+04   2.0000000e+00   1.0000000e+00   3.1618182e+04   4.0000000e+00
   1.8082000e+04   2.0000000e+00   1.0000000e+00   3.1618487e+04   4.0000000e+00
   1.8082000e+04   2.0000000e+00   1.0000000e+00   3.1619189e+04   4.0000000e+00
   1.8082000e+04   2.0000000e+00   1.0000000e+00   3.1619288e+04   4.0000000e+00
   1.8082000e+04   2.0000000e+00   1.0000000e+00   3.1619694e+04   4.0000000e+00
   1.8082000e+04   2.0000000e+00   1.0000000e+00   3.1673303e+04   5.0000000e+00
   1.8082000e+04   2.0000000e+00   1.0000000e+00   3.2495804e+04   1.0000000e+00
   1.8082000e+04   2.0000000e+00   1.0000000e+00   3.2502124e+04   4.0000000e+00
   1.8082000e+04   2.0000000e+00   1.0000000e+00   3.2503120e+04   4.0000000e+00
   1.8082000e+04   2.0000000e+00   1.0000000e+00   3.2503506e+04   4.0000000e+00
   1.8082000e+04   2.0000000e+00   1.0000000e+00   3.2503972e+04   4.0000000e+00
   1.8082000e+04   2.0000000e+00   1.0000000e+00   3.2504277e+04   4.0000000e+00
   1.8082000e+04   2.0000000e+00   1.0000000e+00   3.2504578e+04   4.0000000e+00
   1.8082000e+04   2.0000000e+00   1.0000000e+00   3.2504903e+04   4.0000000e+00
   1.8082000e+04   2.0000000e+00   1.0000000e+00   3.2505205e+04   4.0000000e+00
   1.8082000e+04   2.0000000e+00   1.0000000e+00   3.2505633e+04   4.0000000e+00
   1.8082000e+04   2.0000000e+00   1.0000000e+00   3.2505831e+04   4.0000000e+00
   1.8082000e+04   2.0000000e+00   1.0000000e+00   3.2506222e+04   4.0000000e+00
   1.8082000e+04   2.0000000e+00   1.0000000e+00   3.2506567e+04   4.0000000e+00
   1.8082000e+04   2.0000000e+00   1.0000000e+00   3.2506925e+04   4.0000000e+00
   1.8082000e+04   2.0000000e+00   1.0000000e+00   3.2507355e+04   4.0000000e+00
   1.8082000e+04   2.0000000e+00   1.0000000e+00   3.2546805e+04   5.0000000e+00
   1.8082000e+04   2.0000000e+00   1.0000000e+00   3.3382105e+04   1.0000000e+00
   1.8082000e+04   2.0000000e+00   1.0000000e+00   3.3387550e+04   4.0000000e+00
   1.8082000e+04   2.0000000e+00   1.0000000e+00   3.3388039e+04   4.0000000e+00
   1.8082000e+04   2.0000000e+00   1.0000000e+00   3.3388170e+04   4.0000000e+00
   1.8082000e+04   2.0000000e+00   1.0000000e+00   3.3388452e+04   4.0000000e+00
   1.8082000e+04   2.0000000e+00   1.0000000e+00   3.3388855e+04   4.0000000e+00
   1.8082000e+04   2.0000000e+00   1.0000000e+00   3.3389146e+04   4.0000000e+00
   1.8082000e+04   2.0000000e+00   1.0000000e+00   3.3389783e+04   4.0000000e+00
   1.8082000e+04   2.0000000e+00   1.0000000e+00   3.3390079e+04   4.0000000e+00
   1.8082000e+04   2.0000000e+00   1.0000000e+00   3.3390382e+04   4.0000000e+00
   1.8082000e+04   2.0000000e+00   1.0000000e+00   3.3391015e+04   4.0000000e+00
   1.8082000e+04   2.0000000e+00   1.0000000e+00   3.3391184e+04   4.0000000e+00
   1.8082000e+04   2.0000000e+00   1.0000000e+00   3.3391568e+04   4.0000000e+00
   1.8082000e+04   2.0000000e+00   1.0000000e+00   3.3391774e+04   4.0000000e+00
   1.8082000e+04   2.0000000e+00   1.0000000e+00   3.3392282e+04   4.0000000e+00
   1.8082000e+04   2.0000000e+00   1.0000000e+00   3.3392836e+04   4.0000000e+00
   1.8082000e+04   2.0000000e+00   1.0000000e+00   3.3439106e+04   5.0000000e+00
   1.8082000e+04   2.0000000e+00   1.0000000e+00   3.3530108e+04   1.0000000e+00
   1.8082000e+04   2.0000000e+00   1.0000000e+00   3.3478740e+04   4.0000000e+00
   1.8082000e+04   2.0000000e+00   1.0000000e+00   3.3583109e+04   5.0000000e+00
   1.8082000e+04   2.0000000e+00   1.0000000e+00   3.4101890e+04   1.0000000e+00
   1.8082000e+04   2.0000000e+00   1.0000000e+00   3.4161891e+04   5.0000000e+00
   1.8082000e+04   2.0000000e+00   1.0000000e+00   3.4871642e+04   1.0000000e+00
   1.8082000e+04   2.0000000e+00   1.0000000e+00   3.4875920e+04   4.0000000e+00
   1.8082000e+04   2.0000000e+00   1.0000000e+00   3.4876371e+04   4.0000000e+00
   1.8082000e+04   2.0000000e+00   1.0000000e+00   3.4877111e+04   4.0000000e+00
   1.8082000e+04   2.0000000e+00   1.0000000e+00   3.4877565e+04   4.0000000e+00
   1.8082000e+04   2.0000000e+00   1.0000000e+00   3.4877879e+04   4.0000000e+00
   1.8082000e+04   2.0000000e+00   1.0000000e+00   3.4878217e+04   4.0000000e+00
   1.8082000e+04   2.0000000e+00   1.0000000e+00   3.4878864e+04   4.0000000e+00
   1.8082000e+04   2.0000000e+00   1.0000000e+00   3.4879201e+04   4.0000000e+00
   1.8082000e+04   2.0000000e+00   1.0000000e+00   3.4879963e+04   4.0000000e+00
   1.8082000e+04   2.0000000e+00   1.0000000e+00   3.4880343e+04   4.0000000e+00
   1.8082000e+04   2.0000000e+00   1.0000000e+00   3.4880673e+04   4.0000000e+00
   1.8082000e+04   2.0000000e+00   1.0000000e+00   3.4880995e+04   4.0000000e+00
   1.8082000e+04   2.0000000e+00   1.0000000e+00   3.4881355e+04   4.0000000e+00
   1.8082000e+04   2.0000000e+00   1.0000000e+00   3.4881625e+04   4.0000000e+00
   1.8082000e+04   2.0000000e+00   1.0000000e+00   3.4881837e+04   4.0000000e+00
   1.8082000e+04   2.0000000e+00   1.0000000e+00   3.4881919e+04   4.0000000e+00
   1.8082000e+04   2.0000000e+00   1.0000000e+00   3.4882219e+04   4.0000000e+00
   1.8082000e+04   2.0000000e+00   1.0000000e+00   3.4882564e+04   4.0000000e+00
   1.8082000e+04   2.0000000e+00   1.0000000e+00   3.4882853e+04   4.0000000e+00
   1.8082000e+04   2.0000000e+00   1.0000000e+00   3.4883237e+04   4.0000000e+00
   1.8082000e+04   2.0000000e+00   1.0000000e+00   3.4883788e+04   4.0000000e+00
   1.8082000e+04   2.0000000e+00   1.0000000e+00   3.4884285e+04   4.0000000e+00
   1.8082000e+04   2.0000000e+00   1.0000000e+00   3.4885404e+04   4.0000000e+00
   1.8082000e+04   2.0000000e+00   1.0000000e+00   3.4885835e+04   4.0000000e+00
   1.8082000e+04   2.0000000e+00   1.0000000e+00   3.4934643e+04   5.0000000e+00
   1.8082000e+04   2.0000000e+00   1.0000000e+00   3.5702698e+04   1.0000000e+00
   1.8082000e+04   2.0000000e+00   1.0000000e+00   3.5705664e+04   4.0000000e+00
   1.8082000e+04   2.0000000e+00   1.0000000e+00   3.5706456e+04   4.0000000e+00
   1.8082000e+04   2.0000000e+00   1.0000000e+00   3.5706677e+04   4.0000000e+00
   1.8082000e+04   2.0000000e+00   1.0000000e+00   3.5706909e+04   4.0000000e+00
   1.8082000e+04   2.0000000e+00   1.0000000e+00   3.5707309e+04   4.0000000e+00
   1.8082000e+04   2.0000000e+00   1.0000000e+00   3.5707584e+04   4.0000000e+00
   1.8082000e+04   2.0000000e+00   1.0000000e+00   3.5708025e+04   4.0000000e+00
   1.8082000e+04   2.0000000e+00   1.0000000e+00   3.5708473e+04   4.0000000e+00
   1.8082000e+04   2.0000000e+00   1.0000000e+00   3.5708772e+04   4.0000000e+00
   1.8082000e+04   2.0000000e+00   1.0000000e+00   3.5709267e+04   4.0000000e+00
   1.8082000e+04   2.0000000e+00   1.0000000e+00   3.5709621e+04   4.0000000e+00
   1.8082000e+04   2.0000000e+00   1.0000000e+00   3.5710116e+04   4.0000000e+00
   1.8082000e+04   2.0000000e+00   1.0000000e+00   3.5710456e+04   4.0000000e+00
   1.8082000e+04   2.0000000e+00   1.0000000e+00   3.5711009e+04   4.0000000e+00
   1.8082000e+04   2.0000000e+00   1.0000000e+00   3.5711575e+04   4.0000000e+00
   1.8082000e+04   2.0000000e+00   1.0000000e+00   3.5711949e+04   4.0000000e+00
   1.8082000e+04   2.0000000e+00   1.0000000e+00   3.5712209e+04   4.0000000e+00
   1.8082000e+04   2.0000000e+00   1.0000000e+00   3.5712466e+04   4.0000000e+00
   1.8082000e+04   2.0000000e+00   1.0000000e+00   3.5712754e+04   4.0000000e+00
   1.8082000e+04   2.0000000e+00   1.0000000e+00   3.5713243e+04   4.0000000e+00
   1.8082000e+04   2.0000000e+00   1.0000000e+00   3.5713618e+04   4.0000000e+00
   1.8082000e+04   2.0000000e+00   1.0000000e+00   3.5713967e+04   4.0000000e+00
   1.8082000e+04   2.0000000e+00   1.0000000e+00   3.5714851e+04   4.0000000e+00
   1.8082000e+04   2.0000000e+00   1.0000000e+00   3.5754699e+04   5.0000000e+00
   1.8082000e+04   2.0000000e+00   1.0000000e+00   3.6881523e+04   1.0000000e+00
   1.8082000e+04   2.0000000e+00   1.0000000e+00   3.6856557e+04   4.0000000e+00
   1.8082000e+04   2.0000000e+00   1.0000000e+00   3.6885222e+04   4.0000000e+00
   1.8082000e+04   2.0000000e+00   1.0000000e+00   3.6885659e+04   4.0000000e+00
   1.8082000e+04   2.0000000e+00   1.0000000e+00   3.6886024e+04   4.0000000e+00
   1.8082000e+04   2.0000000e+00   1.0000000e+00   3.6886305e+04   4.0000000e+00
   1.8082000e+04   2.0000000e+00   1.0000000e+00   3.6886824e+04   4.0000000e+00
   1.8082000e+04   2.0000000e+00   1.0000000e+00   3.6887228e+04   4.0000000e+00
   1.8082000e+04   2.0000000e+00   1.0000000e+00   3.6887653e+04   4.0000000e+00
   1.8082000e+04   2.0000000e+00   1.0000000e+00   3.6887800e+04   4.0000000e+00
   1.8082000e+04   2.0000000e+00   1.0000000e+00   3.6888165e+04   4.0000000e+00
   1.8082000e+04   2.0000000e+00   1.0000000e+00   3.6888669e+04   4.0000000e+00
   1.8082000e+04   2.0000000e+00   1.0000000e+00   3.6889000e+04   4.0000000e+00
   1.8082000e+04   2.0000000e+00   1.0000000e+00   3.6889311e+04   4.0000000e+00
   1.8082000e+04   2.0000000e+00   1.0000000e+00   3.6889523e+04   4.0000000e+00
   1.8082000e+04   2.0000000e+00   1.0000000e+00   3.6889963e+04   4.0000000e+00
   1.8082000e+04   2.0000000e+00   1.0000000e+00   3.6890401e+04   4.0000000e+00
   1.8082000e+04   2.0000000e+00   1.0000000e+00   3.6890835e+04   4.0000000e+00
   1.8082000e+04   2.0000000e+00   1.0000000e+00   3.6891173e+04   4.0000000e+00
   1.8082000e+04   2.0000000e+00   1.0000000e+00   3.6891672e+04   4.0000000e+00
   1.8082000e+04   2.0000000e+00   1.0000000e+00   3.6892026e+04   4.0000000e+00
   1.8082000e+04   2.0000000e+00   1.0000000e+00   3.6892340e+04   4.0000000e+00
   1.8082000e+04   2.0000000e+00   1.0000000e+00   3.6932524e+04   5.0000000e+00
   1.8082000e+04   2.0000000e+00   1.0000000e+00   3.7033525e+04   1.0000000e+00
   1.8082000e+04   2.0000000e+00   1.0000000e+00   3.7038759e+04   4.0000000e+00
   1.8082000e+04   2.0000000e+00   1.0000000e+00   3.7040072e+04   4.0000000e+00
   1.8082000e+04   2.0000000e+00   1.0000000e+00   3.7040160e+04   4.0000000e+00
   1.8082000e+04   2.0000000e+00   1.0000000e+00   3.7040718e+04   4.0000000e+00
   1.8082000e+04   2.0000000e+00   1.0000000e+00   3.7040917e+04   4.0000000e+00
   1.8082000e+04   2.0000000e+00   1.0000000e+00   3.7041629e+04   4.0000000e+00
   1.8082000e+04   2.0000000e+00   1.0000000e+00   3.7042032e+04   4.0000000e+00
   1.8082000e+04   2.0000000e+00   1.0000000e+00   3.7042285e+04   4.0000000e+00
   1.8082000e+04   2.0000000e+00   1.0000000e+00   3.7042648e+04   4.0000000e+00
   1.8082000e+04   2.0000000e+00   1.0000000e+00   3.7043023e+04   4.0000000e+00
   1.8082000e+04   2.0000000e+00   1.0000000e+00   3.7043463e+04   4.0000000e+00
   1.8082000e+04   2.0000000e+00   1.0000000e+00   3.7043610e+04   4.0000000e+00
   1.8082000e+04   2.0000000e+00   1.0000000e+00   3.7043783e+04   4.0000000e+00
   1.8082000e+04   2.0000000e+00   1.0000000e+00   3.7044184e+04   4.0000000e+00
   1.8082000e+04   2.0000000e+00   1.0000000e+00   3.7044509e+04   4.0000000e+00
   1.8082000e+04   2.0000000e+00   1.0000000e+00   3.7045329e+04   4.0000000e+00
   1.8082000e+04   2.0000000e+00   1.0000000e+00   3.7045615e+04   4.0000000e+00
   1.8082000e+04   2.0000000e+00   1.0000000e+00   3.7097526e+04   5.0000000e+00
   1.8082000e+04   2.0000000e+00   1.0000000e+00   3.7454682e+04   1.0000000e+00
   1.8082000e+04   2.0000000e+00   1.0000000e+00   3.7460549e+04   4.0000000e+00
   1.8082000e+04   2.0000000e+00   1.0000000e+00   3.7461759e+04   4.0000000e+00
   1.8082000e+04   2.0000000e+00   1.0000000e+00   3.7462028e+04   4.0000000e+00
   1.8082000e+04   2.0000000e+00   1.0000000e+00   3.7462323e+04   4.0000000e+00
   1.8082000e+04   2.0000000e+00   1.0000000e+00   3.7462682e+04   4.0000000e+00
   1.8082000e+04   2.0000000e+00   1.0000000e+00   3.7462987e+04   4.0000000e+00
   1.8082000e+04   2.0000000e+00   1.0000000e+00   3.7463224e+04   4.0000000e+00
   1.8082000e+04   2.0000000e+00   1.0000000e+00   3.7463499e+04   4.0000000e+00
   1.8082000e+04   2.0000000e+00   1.0000000e+00   3.7463881e+04   4.0000000e+00
   1.8082000e+04   2.0000000e+00   1.0000000e+00   3.7464250e+04   4.0000000e+00
   1.8082000e+04   2.0000000e+00   1.0000000e+00   3.7464473e+04   4.0000000e+00
   1.8082000e+04   2.0000000e+00   1.0000000e+00   3.7464657e+04   4.0000000e+00
   1.8082000e+04   2.0000000e+00   1.0000000e+00   3.7464974e+04   4.0000000e+00
   1.8082000e+04   2.0000000e+00   1.0000000e+00   3.7465393e+04   4.0000000e+00
   1.8082000e+04   2.0000000e+00   1.0000000e+00   3.7465602e+04   4.0000000e+00
   1.8082000e+04   2.0000000e+00   1.0000000e+00   3.7466276e+04   4.0000000e+00
   1.8082000e+04   2.0000000e+00   1.0000000e+00   3.7466664e+04   4.0000000e+00
   1.8082000e+04   2.0000000e+00   1.0000000e+00   3.7503683e+04   5.0000000e+00
   1.8082000e+04   2.0000000e+00   1.0000000e+00   3.8108677e+04   1.0000000e+00
   1.8082000e+04   2.0000000e+00   1.0000000e+00   3.8112295e+04   4.0000000e+00
   1.8082000e+04   2.0000000e+00   1.0000000e+00   3.8112880e+04   4.0000000e+00
   1.8082000e+04   2.0000000e+00   1.0000000e+00   3.8113798e+04   4.0000000e+00
   1.8082000e+04   2.0000000e+00   1.0000000e+00   3.8114116e+04   4.0000000e+00
   1.8082000e+04   2.0000000e+00   1.0000000e+00   3.8114636e+04   4.0000000e+00
   1.8082000e+04   2.0000000e+00   1.0000000e+00   3.8115353e+04   4.0000000e+00
   1.8082000e+04   2.0000000e+00   1.0000000e+00   3.8115503e+04   4.0000000e+00
   1.8082000e+04   2.0000000e+00   1.0000000e+00   3.8115715e+04   4.0000000e+00
   1.8082000e+04   2.0000000e+00   1.0000000e+00   3.8116061e+04   4.0000000e+00
   1.8082000e+04   2.0000000e+00   1.0000000e+00   3.8116527e+04   4.0000000e+00
   1.8082000e+04   2.0000000e+00   1.0000000e+00   3.8116821e+04   4.0000000e+00
   1.8082000e+04   2.0000000e+00   1.0000000e+00   3.8117205e+04   4.0000000e+00
   1.8082000e+04   2.0000000e+00   1.0000000e+00   3.8117586e+04   4.0000000e+00
   1.8082000e+04   2.0000000e+00   1.0000000e+00   3.8118163e+04   4.0000000e+00
   1.8082000e+04   2.0000000e+00   1.0000000e+00   3.8118697e+04   4.0000000e+00
   1.8082000e+04   2.0000000e+00   1.0000000e+00   3.8119058e+04   4.0000000e+00
   1.8082000e+04   2.0000000e+00   1.0000000e+00   3.8119583e+04   4.0000000e+00
   1.8082000e+04   2.0000000e+00   1.0000000e+00   3.8160678e+04   5.0000000e+00
   1.8082000e+04   2.0000000e+00   1.0000000e+00   3.8487320e+04   1.0000000e+00
   1.8082000e+04   2.0000000e+00   1.0000000e+00   3.8501811e+04   4.0000000e+00
   1.8082000e+04   2.0000000e+00   1.0000000e+00   3.8502295e+04   4.0000000e+00
   1.8082000e+04   2.0000000e+00   1.0000000e+00   3.8502729e+04   4.0000000e+00
   1.8082000e+04   2.0000000e+00   1.0000000e+00   3.8503054e+04   4.0000000e+00
   1.8082000e+04   2.0000000e+00   1.0000000e+00   3.8503495e+04   4.0000000e+00
   1.8082000e+04   2.0000000e+00   1.0000000e+00   3.8503774e+04   4.0000000e+00
   1.8082000e+04   2.0000000e+00   1.0000000e+00   3.8504241e+04   4.0000000e+00
   1.8082000e+04   2.0000000e+00   1.0000000e+00   3.8504772e+04   4.0000000e+00
   1.8082000e+04   2.0000000e+00   1.0000000e+00   3.8505749e+04   4.0000000e+00
   1.8082000e+04   2.0000000e+00   1.0000000e+00   3.8507094e+04   4.0000000e+00
   1.8082000e+04   2.0000000e+00   1.0000000e+00   3.8508175e+04   4.0000000e+00
   1.8082000e+04   2.0000000e+00   1.0000000e+00   3.8551321e+04   5.0000000e+00
   1.8082000e+04   2.0000000e+00   1.0000000e+00   3.8894985e+04   1.0000000e+00
   1.8082000e+04   2.0000000e+00   1.0000000e+00   3.8869489e+04   4.0000000e+00
   1.8082000e+04   2.0000000e+00   1.0000000e+00   3.8897677e+04   4.0000000e+00
   1.8082000e+04   2.0000000e+00   1.0000000e+00   3.8898039e+04   4.0000000e+00
   1.8082000e+04   2.0000000e+00   1.0000000e+00   3.8898858e+04   4.0000000e+00
   1.8082000e+04   2.0000000e+00   1.0000000e+00   3.8899388e+04   4.0000000e+00
   1.8082000e+04   2.0000000e+00   1.0000000e+00   3.8900126e+04   4.0000000e+00
   1.8082000e+04   2.0000000e+00   1.0000000e+00   3.8900503e+04   4.0000000e+00
   1.8082000e+04   2.0000000e+00   1.0000000e+00   3.8900788e+04   4.0000000e+00
   1.8082000e+04   2.0000000e+00   1.0000000e+00   3.8901084e+04   4.0000000e+00
   1.8082000e+04   2.0000000e+00   1.0000000e+00   3.8901835e+04   4.0000000e+00
   1.8082000e+04   2.0000000e+00   1.0000000e+00   3.8902117e+04   4.0000000e+00
   1.8082000e+04   2.0000000e+00   1.0000000e+00   3.8902464e+04   4.0000000e+00
   1.8082000e+04   2.0000000e+00   1.0000000e+00   3.8902732e+04   4.0000000e+00
   1.8082000e+04   2.0000000e+00   1.0000000e+00   3.8903058e+04   4.0000000e+00
   1.8082000e+04   2.0000000e+00   1.0000000e+00   3.8903778e+04   4.0000000e+00
   1.8082000e+04   2.0000000e+00   1.0000000e+00   3.8904141e+04   4.0000000e+00
   1.8082000e+04   2.0000000e+00   1.0000000e+00   3.8904586e+04   4.0000000e+00
   1.8082000e+04   2.0000000e+00   1.0000000e+00   3.8905126e+04   4.0000000e+00
   1.8082000e+04   2.0000000e+00   1.0000000e+00   3.8905898e+04   4.0000000e+00
   1.8082000e+04   2.0000000e+00   1.0000000e+00   3.8906304e+04   4.0000000e+00
   1.8082000e+04   2.0000000e+00   1.0000000e+00   3.8906699e+04   4.0000000e+00
   1.8082000e+04   2.0000000e+00   1.0000000e+00   3.8907776e+04   4.0000000e+00
   1.8082000e+04   2.0000000e+00   1.0000000e+00   3.8908452e+04   4.0000000e+00
   1.8082000e+04   2.0000000e+00   1.0000000e+00   3.8957986e+04   5.0000000e+00
   1.8082000e+04   2.0000000e+00   1.0000000e+00   4.1917260e+04   1.0000000e+00
   1.8082000e+04   2.0000000e+00   1.0000000e+00   4.1919721e+04   4.0000000e+00
   1.8082000e+04   2.0000000e+00   1.0000000e+00   4.1921694e+04   4.0000000e+00
   1.8082000e+04   2.0000000e+00   1.0000000e+00   4.1922176e+04   4.0000000e+00
   1.8082000e+04   2.0000000e+00   1.0000000e+00   4.1922950e+04   4.0000000e+00
   1.8082000e+04   2.0000000e+00   1.0000000e+00   4.1923421e+04   4.0000000e+00
   1.8082000e+04   2.0000000e+00   1.0000000e+00   4.1924068e+04   4.0000000e+00
   1.8082000e+04   2.0000000e+00   1.0000000e+00   4.1924666e+04   4.0000000e+00
   1.8082000e+04   2.0000000e+00   1.0000000e+00   4.1925023e+04   4.0000000e+00
   1.8082000e+04   2.0000000e+00   1.0000000e+00   4.1925388e+04   4.0000000e+00
   1.8082000e+04   2.0000000e+00   1.0000000e+00   4.1926095e+04   4.0000000e+00
   1.8082000e+04   2.0000000e+00   1.0000000e+00   4.1926458e+04   4.0000000e+00
   1.8082000e+04   2.0000000e+00   1.0000000e+00   4.1926923e+04   4.0000000e+00
   1.8082000e+04   2.0000000e+00   1.0000000e+00   4.1927176e+04   4.0000000e+00
   1.8082000e+04   2.0000000e+00   1.0000000e+00   4.1927416e+04   4.0000000e+00
   1.8082000e+04   2.0000000e+00   1.0000000e+00   4.1927882e+04   4.0000000e+00
   1.8082000e+04   2.0000000e+00   1.0000000e+00   4.1928152e+04   4.0000000e+00
   1.8082000e+04   2.0000000e+00   1.0000000e+00   4.1928541e+04   4.0000000e+00
   1.8082000e+04   2.0000000e+00   1.0000000e+00   4.1928780e+04   4.0000000e+00
   1.8082000e+04   2.0000000e+00   1.0000000e+00   4.1929669e+04   4.0000000e+00
   1.8082000e+04   2.0000000e+00   1.0000000e+00   4.1930251e+04   4.0000000e+00
   1.8082000e+04   2.0000000e+00   1.0000000e+00   4.1930575e+04   4.0000000e+00
   1.8082000e+04   2.0000000e+00   1.0000000e+00   4.1931018e+04   4.0000000e+00
   1.8082000e+04   2.0000000e+00   1.0000000e+00   4.1965261e+04   5.0000000e+00
   1.8082000e+04   2.0000000e+00   1.0000000e+00   4.3087039e+04   1.0000000e+00
   1.8082000e+04   2.0000000e+00   1.0000000e+00   4.3089732e+04   4.0000000e+00
   1.8082000e+04   2.0000000e+00   1.0000000e+00   4.3089959e+04   4.0000000e+00
   1.8082000e+04   2.0000000e+00   1.0000000e+00   4.3090599e+04   4.0000000e+00
   1.8082000e+04   2.0000000e+00   1.0000000e+00   4.3090936e+04   4.0000000e+00
   1.8082000e+04   2.0000000e+00   1.0000000e+00   4.3091517e+04   4.0000000e+00
   1.8082000e+04   2.0000000e+00   1.0000000e+00   4.3091987e+04   4.0000000e+00
   1.8082000e+04   2.0000000e+00   1.0000000e+00   4.3092412e+04   4.0000000e+00
   1.8082000e+04   2.0000000e+00   1.0000000e+00   4.3092930e+04   4.0000000e+00
   1.8082000e+04   2.0000000e+00   1.0000000e+00   4.3093233e+04   4.0000000e+00
   1.8082000e+04   2.0000000e+00   1.0000000e+00   4.3093610e+04   4.0000000e+00
   1.8082000e+04   2.0000000e+00   1.0000000e+00   4.3093991e+04   4.0000000e+00
   1.8082000e+04   2.0000000e+00   1.0000000e+00   4.3094434e+04   4.0000000e+00
   1.8082000e+04   2.0000000e+00   1.0000000e+00   4.3094966e+04   4.0000000e+00
   1.8082000e+04   2.0000000e+00   1.0000000e+00   4.3095241e+04   4.0000000e+00
   1.8082000e+04   2.0000000e+00   1.0000000e+00   4.3095732e+04   4.0000000e+00
   1.8082000e+04   2.0000000e+00   1.0000000e+00   4.3096092e+04   4.0000000e+00
   1.8082000e+04   2.0000000e+00   1.0000000e+00   4.3096457e+04   4.0000000e+00
   1.8082000e+04   2.0000000e+00   1.0000000e+00   4.3096813e+04   4.0000000e+00
   1.8082000e+04   2.0000000e+00   1.0000000e+00   4.3097386e+04   4.0000000e+00
   1.8082000e+04   2.0000000e+00   1.0000000e+00   4.3098466e+04   4.0000000e+00
   1.8082000e+04   2.0000000e+00   1.0000000e+00   4.3098643e+04   4.0000000e+00
   1.8082000e+04   2.0000000e+00   1.0000000e+00   4.3141040e+04   5.0000000e+00
   1.8082000e+04   2.0000000e+00   1.0000000e+00   4.3984401e+04   1.0000000e+00
   1.8082000e+04   2.0000000e+00   1.0000000e+00   4.3991382e+04   4.0000000e+00
   1.8082000e+04   2.0000000e+00   1.0000000e+00   4.3992269e+04   4.0000000e+00
   1.8082000e+04   2.0000000e+00   1.0000000e+00   4.3992807e+04   4.0000000e+00
   1.8082000e+04   2.0000000e+00   1.0000000e+00   4.3993125e+04   4.0000000e+00
   1.8082000e+04   2.0000000e+00   1.0000000e+00   4.3993456e+04   4.0000000e+00
   1.8082000e+04   2.0000000e+00   1.0000000e+00   4.3993709e+04   4.0000000e+00
   1.8082000e+04   2.0000000e+00   1.0000000e+00   4.3993948e+04   4.0000000e+00
   1.8082000e+04   2.0000000e+00   1.0000000e+00   4.3994276e+04   4.0000000e+00
   1.8082000e+04   2.0000000e+00   1.0000000e+00   4.3994574e+04   4.0000000e+00
   1.8082000e+04   2.0000000e+00   1.0000000e+00   4.3995002e+04   4.0000000e+00
   1.8082000e+04   2.0000000e+00   1.0000000e+00   4.3995357e+04   4.0000000e+00
   1.8082000e+04   2.0000000e+00   1.0000000e+00   4.3995649e+04   4.0000000e+00
   1.8082000e+04   2.0000000e+00   1.0000000e+00   4.3996042e+04   4.0000000e+00
   1.8082000e+04   2.0000000e+00   1.0000000e+00   4.4035402e+04   5.0000000e+00
   1.8082000e+04   2.0000000e+00   1.0000000e+00   4.4945091e+04   1.0000000e+00
   1.8082000e+04   2.0000000e+00   1.0000000e+00   4.4947493e+04   4.0000000e+00
   1.8082000e+04   2.0000000e+00   1.0000000e+00   4.4947642e+04   4.0000000e+00
[truncated: 2,986,471 more chars]
