# Supplementary material for: Recalibrating timing behavior via expected covariance between temporal cues
Source: eLife. 2018 Nov 2;7:e38790. doi: 10.7554/eLife.38790 (PMC6235573; doi:10.7554/eLife.38790)
Supplement: Figure 1—figure supplement 1—source data 1. [file elife-38790-fig1-figsupp1-data1.zip › Figure 1- figure supplement 1/Groups-Context/Exp4_ContextGroupTimeEventData]

   1.6101000e+04   1.0000000e+00   1.0000000e+00   1.0000000e+00   5.1621700e+02   1.0000000e+00
   1.6101000e+04   1.0000000e+00   1.0000000e+00   1.0000000e+00   5.1838700e+02   4.0000000e+00
   1.6101000e+04   1.0000000e+00   1.0000000e+00   1.0000000e+00   5.2080200e+02   4.0000000e+00
   1.6101000e+04   1.0000000e+00   1.0000000e+00   1.0000000e+00   5.2181300e+02   4.0000000e+00
   1.6101000e+04   1.0000000e+00   1.0000000e+00   1.0000000e+00   5.2240900e+02   4.0000000e+00
   1.6101000e+04   1.0000000e+00   1.0000000e+00   1.0000000e+00   5.2295700e+02   4.0000000e+00
   1.6101000e+04   1.0000000e+00   1.0000000e+00   1.0000000e+00   5.2363100e+02   4.0000000e+00
   1.6101000e+04   1.0000000e+00   1.0000000e+00   1.0000000e+00   5.2482600e+02   4.0000000e+00
   1.6101000e+04   1.0000000e+00   1.0000000e+00   1.0000000e+00   5.2541200e+02   4.0000000e+00
   1.6101000e+04   1.0000000e+00   1.0000000e+00   1.0000000e+00   5.2570400e+02   4.0000000e+00
   1.6101000e+04   1.0000000e+00   1.0000000e+00   1.0000000e+00   5.2642200e+02   4.0000000e+00
   1.6101000e+04   1.0000000e+00   1.0000000e+00   1.0000000e+00   5.2678900e+02   4.0000000e+00
   1.6101000e+04   1.0000000e+00   1.0000000e+00   1.0000000e+00   5.2736000e+02   4.0000000e+00
   1.6101000e+04   1.0000000e+00   1.0000000e+00   1.0000000e+00   5.2771000e+02   4.0000000e+00
   1.6101000e+04   1.0000000e+00   1.0000000e+00   1.0000000e+00   5.2800000e+02   4.0000000e+00
   1.6101000e+04   1.0000000e+00   1.0000000e+00   1.0000000e+00   5.2812200e+02   4.0000000e+00
   1.6101000e+04   1.0000000e+00   1.0000000e+00   1.0000000e+00   5.2876700e+02   4.0000000e+00
   1.6101000e+04   1.0000000e+00   1.0000000e+00   1.0000000e+00   5.2912300e+02   4.0000000e+00
   1.6101000e+04   1.0000000e+00   1.0000000e+00   1.0000000e+00   5.2944900e+02   4.0000000e+00
   1.6101000e+04   1.0000000e+00   1.0000000e+00   1.0000000e+00   5.3008800e+02   4.0000000e+00
   1.6101000e+04   1.0000000e+00   1.0000000e+00   1.0000000e+00   5.3050600e+02   4.0000000e+00
   1.6101000e+04   1.0000000e+00   1.0000000e+00   1.0000000e+00   5.3086600e+02   4.0000000e+00
   1.6101000e+04   1.0000000e+00   1.0000000e+00   1.0000000e+00   5.3143100e+02   4.0000000e+00
   1.6101000e+04   1.0000000e+00   1.0000000e+00   1.0000000e+00   5.3172200e+02   4.0000000e+00
   1.6101000e+04   1.0000000e+00   1.0000000e+00   1.0000000e+00   5.3211800e+02   4.0000000e+00
   1.6101000e+04   1.0000000e+00   1.0000000e+00   1.0000000e+00   5.3293400e+02   4.0000000e+00
   1.6101000e+04   1.0000000e+00   1.0000000e+00   1.0000000e+00   6.0031100e+02   4.0000000e+00
   1.6101000e+04   1.0000000e+00   1.0000000e+00   1.0000000e+00   6.0083000e+02   4.0000000e+00
   1.6101000e+04   1.0000000e+00   1.0000000e+00   1.0000000e+00   6.3721700e+02   5.0000000e+00
   1.6101000e+04   1.0000000e+00   1.0000000e+00   1.0000000e+00   1.1403610e+03   1.0000000e+00
   1.6101000e+04   1.0000000e+00   1.0000000e+00   1.0000000e+00   1.1440630e+03   4.0000000e+00
   1.6101000e+04   1.0000000e+00   1.0000000e+00   1.0000000e+00   1.1443250e+03   4.0000000e+00
   1.6101000e+04   1.0000000e+00   1.0000000e+00   1.0000000e+00   1.1451950e+03   4.0000000e+00
   1.6101000e+04   1.0000000e+00   1.0000000e+00   1.0000000e+00   1.1468550e+03   4.0000000e+00
   1.6101000e+04   1.0000000e+00   1.0000000e+00   1.0000000e+00   1.1474390e+03   4.0000000e+00
   1.6101000e+04   1.0000000e+00   1.0000000e+00   1.0000000e+00   1.1477640e+03   4.0000000e+00
   1.6101000e+04   1.0000000e+00   1.0000000e+00   1.0000000e+00   1.1486220e+03   4.0000000e+00
   1.6101000e+04   1.0000000e+00   1.0000000e+00   1.0000000e+00   1.1495150e+03   4.0000000e+00
   1.6101000e+04   1.0000000e+00   1.0000000e+00   1.0000000e+00   1.1506810e+03   4.0000000e+00
   1.6101000e+04   1.0000000e+00   1.0000000e+00   1.0000000e+00   1.1509910e+03   4.0000000e+00
   1.6101000e+04   1.0000000e+00   1.0000000e+00   1.0000000e+00   1.1516370e+03   4.0000000e+00
   1.6101000e+04   1.0000000e+00   1.0000000e+00   1.0000000e+00   1.1521020e+03   4.0000000e+00
   1.6101000e+04   1.0000000e+00   1.0000000e+00   1.0000000e+00   1.1523880e+03   4.0000000e+00
   1.6101000e+04   1.0000000e+00   1.0000000e+00   1.0000000e+00   1.1535440e+03   4.0000000e+00
   1.6101000e+04   1.0000000e+00   1.0000000e+00   1.0000000e+00   1.1538680e+03   4.0000000e+00
   1.6101000e+04   1.0000000e+00   1.0000000e+00   1.0000000e+00   1.1553050e+03   4.0000000e+00
   1.6101000e+04   1.0000000e+00   1.0000000e+00   1.0000000e+00   1.2613610e+03   5.0000000e+00
   1.6101000e+04   1.0000000e+00   1.0000000e+00   1.0000000e+00   1.5989660e+03   1.0000000e+00
   1.6101000e+04   1.0000000e+00   1.0000000e+00   1.0000000e+00   1.6063240e+03   4.0000000e+00
   1.6101000e+04   1.0000000e+00   1.0000000e+00   1.0000000e+00   1.6073870e+03   4.0000000e+00
   1.6101000e+04   1.0000000e+00   1.0000000e+00   1.0000000e+00   1.6080190e+03   4.0000000e+00
   1.6101000e+04   1.0000000e+00   1.0000000e+00   1.0000000e+00   1.6085880e+03   4.0000000e+00
   1.6101000e+04   1.0000000e+00   1.0000000e+00   1.0000000e+00   1.6091360e+03   4.0000000e+00
   1.6101000e+04   1.0000000e+00   1.0000000e+00   1.0000000e+00   1.6096620e+03   4.0000000e+00
   1.6101000e+04   1.0000000e+00   1.0000000e+00   1.0000000e+00   1.6102510e+03   4.0000000e+00
   1.6101000e+04   1.0000000e+00   1.0000000e+00   1.0000000e+00   1.6108660e+03   4.0000000e+00
   1.6101000e+04   1.0000000e+00   1.0000000e+00   1.0000000e+00   1.6111570e+03   4.0000000e+00
   1.6101000e+04   1.0000000e+00   1.0000000e+00   1.0000000e+00   1.6117130e+03   4.0000000e+00
   1.6101000e+04   1.0000000e+00   1.0000000e+00   1.0000000e+00   1.6120960e+03   4.0000000e+00
   1.6101000e+04   1.0000000e+00   1.0000000e+00   1.0000000e+00   1.6127460e+03   4.0000000e+00
   1.6101000e+04   1.0000000e+00   1.0000000e+00   1.0000000e+00   1.6129360e+03   4.0000000e+00
   1.6101000e+04   1.0000000e+00   1.0000000e+00   1.0000000e+00   1.6132510e+03   4.0000000e+00
   1.6101000e+04   1.0000000e+00   1.0000000e+00   1.0000000e+00   1.6138510e+03   4.0000000e+00
   1.6101000e+04   1.0000000e+00   1.0000000e+00   1.0000000e+00   1.6142450e+03   4.0000000e+00
   1.6101000e+04   1.0000000e+00   1.0000000e+00   1.0000000e+00   1.6145250e+03   4.0000000e+00
   1.6101000e+04   1.0000000e+00   1.0000000e+00   1.0000000e+00   1.6154410e+03   4.0000000e+00
   1.6101000e+04   1.0000000e+00   1.0000000e+00   1.0000000e+00   1.6989660e+03   5.0000000e+00
   1.6101000e+04   1.0000000e+00   1.0000000e+00   1.0000000e+00   1.8003880e+03   1.0000000e+00
   1.6101000e+04   1.0000000e+00   1.0000000e+00   1.0000000e+00   1.8020130e+03   4.0000000e+00
   1.6101000e+04   1.0000000e+00   1.0000000e+00   1.0000000e+00   1.8025900e+03   4.0000000e+00
   1.6101000e+04   1.0000000e+00   1.0000000e+00   1.0000000e+00   1.8026560e+03   4.0000000e+00
   1.6101000e+04   1.0000000e+00   1.0000000e+00   1.0000000e+00   1.8034870e+03   4.0000000e+00
   1.6101000e+04   1.0000000e+00   1.0000000e+00   1.0000000e+00   1.8040860e+03   4.0000000e+00
   1.6101000e+04   1.0000000e+00   1.0000000e+00   1.0000000e+00   1.8046200e+03   4.0000000e+00
   1.6101000e+04   1.0000000e+00   1.0000000e+00   1.0000000e+00   1.8051120e+03   4.0000000e+00
   1.6101000e+04   1.0000000e+00   1.0000000e+00   1.0000000e+00   1.8064300e+03   4.0000000e+00
   1.6101000e+04   1.0000000e+00   1.0000000e+00   1.0000000e+00   1.8072050e+03   4.0000000e+00
   1.6101000e+04   1.0000000e+00   1.0000000e+00   1.0000000e+00   1.8077740e+03   4.0000000e+00
   1.6101000e+04   1.0000000e+00   1.0000000e+00   1.0000000e+00   1.8081110e+03   4.0000000e+00
   1.6101000e+04   1.0000000e+00   1.0000000e+00   1.0000000e+00   1.8089870e+03   4.0000000e+00
   1.6101000e+04   1.0000000e+00   1.0000000e+00   1.0000000e+00   1.8096070e+03   4.0000000e+00
   1.6101000e+04   1.0000000e+00   1.0000000e+00   1.0000000e+00   1.8098930e+03   4.0000000e+00
   1.6101000e+04   1.0000000e+00   1.0000000e+00   1.0000000e+00   1.8109220e+03   4.0000000e+00
   1.6101000e+04   1.0000000e+00   1.0000000e+00   1.0000000e+00   1.8111780e+03   4.0000000e+00
   1.6101000e+04   1.0000000e+00   1.0000000e+00   1.0000000e+00   1.8118140e+03   4.0000000e+00
   1.6101000e+04   1.0000000e+00   1.0000000e+00   1.0000000e+00   1.8123770e+03   4.0000000e+00
   1.6101000e+04   1.0000000e+00   1.0000000e+00   1.0000000e+00   1.8126370e+03   4.0000000e+00
   1.6101000e+04   1.0000000e+00   1.0000000e+00   1.0000000e+00   1.8131430e+03   4.0000000e+00
   1.6101000e+04   1.0000000e+00   1.0000000e+00   1.0000000e+00   1.8140360e+03   4.0000000e+00
   1.6101000e+04   1.0000000e+00   1.0000000e+00   1.0000000e+00   1.8146120e+03   4.0000000e+00
   1.6101000e+04   1.0000000e+00   1.0000000e+00   1.0000000e+00   1.8152350e+03   4.0000000e+00
   1.6101000e+04   1.0000000e+00   1.0000000e+00   1.0000000e+00   1.8159530e+03   4.0000000e+00
   1.6101000e+04   1.0000000e+00   1.0000000e+00   1.0000000e+00   1.9053880e+03   5.0000000e+00
   1.6101000e+04   1.0000000e+00   1.0000000e+00   1.0000000e+00   2.5126960e+03   1.0000000e+00
   1.6101000e+04   1.0000000e+00   1.0000000e+00   1.0000000e+00   2.5150750e+03   4.0000000e+00
   1.6101000e+04   1.0000000e+00   1.0000000e+00   1.0000000e+00   2.5153590e+03   4.0000000e+00
   1.6101000e+04   1.0000000e+00   1.0000000e+00   1.0000000e+00   2.5158660e+03   4.0000000e+00
   1.6101000e+04   1.0000000e+00   1.0000000e+00   1.0000000e+00   2.5165320e+03   4.0000000e+00
   1.6101000e+04   1.0000000e+00   1.0000000e+00   1.0000000e+00   2.5176240e+03   4.0000000e+00
   1.6101000e+04   1.0000000e+00   1.0000000e+00   1.0000000e+00   2.5186730e+03   4.0000000e+00
   1.6101000e+04   1.0000000e+00   1.0000000e+00   1.0000000e+00   2.5194690e+03   4.0000000e+00
   1.6101000e+04   1.0000000e+00   1.0000000e+00   1.0000000e+00   2.5202790e+03   4.0000000e+00
   1.6101000e+04   1.0000000e+00   1.0000000e+00   1.0000000e+00   2.5210260e+03   4.0000000e+00
   1.6101000e+04   1.0000000e+00   1.0000000e+00   1.0000000e+00   2.5220440e+03   4.0000000e+00
   1.6101000e+04   1.0000000e+00   1.0000000e+00   1.0000000e+00   2.5229170e+03   4.0000000e+00
   1.6101000e+04   1.0000000e+00   1.0000000e+00   1.0000000e+00   2.5235290e+03   4.0000000e+00
   1.6101000e+04   1.0000000e+00   1.0000000e+00   1.0000000e+00   2.5240420e+03   4.0000000e+00
   1.6101000e+04   1.0000000e+00   1.0000000e+00   1.0000000e+00   2.5246720e+03   4.0000000e+00
   1.6101000e+04   1.0000000e+00   1.0000000e+00   1.0000000e+00   2.5250330e+03   4.0000000e+00
   1.6101000e+04   1.0000000e+00   1.0000000e+00   1.0000000e+00   2.5254530e+03   4.0000000e+00
   1.6101000e+04   1.0000000e+00   1.0000000e+00   1.0000000e+00   2.5256050e+03   4.0000000e+00
   1.6101000e+04   1.0000000e+00   1.0000000e+00   1.0000000e+00   2.5258230e+03   4.0000000e+00
   1.6101000e+04   1.0000000e+00   1.0000000e+00   1.0000000e+00   2.5266660e+03   4.0000000e+00
   1.6101000e+04   1.0000000e+00   1.0000000e+00   1.0000000e+00   2.5283200e+03   4.0000000e+00
   1.6101000e+04   1.0000000e+00   1.0000000e+00   1.0000000e+00   2.6346960e+03   5.0000000e+00
   1.6101000e+04   1.0000000e+00   1.0000000e+00   1.0000000e+00   2.9180040e+03   1.0000000e+00
   1.6101000e+04   1.0000000e+00   1.0000000e+00   1.0000000e+00   2.9224300e+03   4.0000000e+00
   1.6101000e+04   1.0000000e+00   1.0000000e+00   1.0000000e+00   2.9233380e+03   4.0000000e+00
   1.6101000e+04   1.0000000e+00   1.0000000e+00   1.0000000e+00   2.9241580e+03   4.0000000e+00
   1.6101000e+04   1.0000000e+00   1.0000000e+00   1.0000000e+00   2.9242660e+03   4.0000000e+00
   1.6101000e+04   1.0000000e+00   1.0000000e+00   1.0000000e+00   2.9243740e+03   4.0000000e+00
   1.6101000e+04   1.0000000e+00   1.0000000e+00   1.0000000e+00   2.9248910e+03   4.0000000e+00
   1.6101000e+04   1.0000000e+00   1.0000000e+00   1.0000000e+00   2.9270360e+03   4.0000000e+00
   1.6101000e+04   1.0000000e+00   1.0000000e+00   1.0000000e+00   2.9275500e+03   4.0000000e+00
   1.6101000e+04   1.0000000e+00   1.0000000e+00   1.0000000e+00   2.9278100e+03   4.0000000e+00
   1.6101000e+04   1.0000000e+00   1.0000000e+00   1.0000000e+00   2.9283670e+03   4.0000000e+00
   1.6101000e+04   1.0000000e+00   1.0000000e+00   1.0000000e+00   2.9286450e+03   4.0000000e+00
   1.6101000e+04   1.0000000e+00   1.0000000e+00   1.0000000e+00   2.9292480e+03   4.0000000e+00
   1.6101000e+04   1.0000000e+00   1.0000000e+00   1.0000000e+00   2.9295360e+03   4.0000000e+00
   1.6101000e+04   1.0000000e+00   1.0000000e+00   1.0000000e+00   2.9301650e+03   4.0000000e+00
   1.6101000e+04   1.0000000e+00   1.0000000e+00   1.0000000e+00   2.9305950e+03   4.0000000e+00
   1.6101000e+04   1.0000000e+00   1.0000000e+00   1.0000000e+00   2.9312730e+03   4.0000000e+00
   1.6101000e+04   1.0000000e+00   1.0000000e+00   1.0000000e+00   2.9316590e+03   4.0000000e+00
   1.6101000e+04   1.0000000e+00   1.0000000e+00   1.0000000e+00   2.9322880e+03   4.0000000e+00
   1.6101000e+04   1.0000000e+00   1.0000000e+00   1.0000000e+00   2.9328650e+03   4.0000000e+00
   1.6101000e+04   1.0000000e+00   1.0000000e+00   1.0000000e+00   2.9330710e+03   4.0000000e+00
   1.6101000e+04   1.0000000e+00   1.0000000e+00   1.0000000e+00   2.9334780e+03   4.0000000e+00
   1.6101000e+04   1.0000000e+00   1.0000000e+00   1.0000000e+00   2.9336700e+03   4.0000000e+00
   1.6101000e+04   1.0000000e+00   1.0000000e+00   1.0000000e+00   3.0210040e+03   5.0000000e+00
   1.6101000e+04   1.0000000e+00   1.0000000e+00   1.0000000e+00   3.6941370e+03   1.0000000e+00
   1.6101000e+04   1.0000000e+00   1.0000000e+00   1.0000000e+00   3.6975490e+03   4.0000000e+00
   1.6101000e+04   1.0000000e+00   1.0000000e+00   1.0000000e+00   3.6983830e+03   4.0000000e+00
   1.6101000e+04   1.0000000e+00   1.0000000e+00   1.0000000e+00   3.6988310e+03   4.0000000e+00
   1.6101000e+04   1.0000000e+00   1.0000000e+00   1.0000000e+00   3.7001530e+03   4.0000000e+00
   1.6101000e+04   1.0000000e+00   1.0000000e+00   1.0000000e+00   3.7007030e+03   4.0000000e+00
   1.6101000e+04   1.0000000e+00   1.0000000e+00   1.0000000e+00   3.7009860e+03   4.0000000e+00
   1.6101000e+04   1.0000000e+00   1.0000000e+00   1.0000000e+00   3.7015680e+03   4.0000000e+00
   1.6101000e+04   1.0000000e+00   1.0000000e+00   1.0000000e+00   3.7018680e+03   4.0000000e+00
   1.6101000e+04   1.0000000e+00   1.0000000e+00   1.0000000e+00   3.7022610e+03   4.0000000e+00
   1.6101000e+04   1.0000000e+00   1.0000000e+00   1.0000000e+00   3.7024960e+03   4.0000000e+00
   1.6101000e+04   1.0000000e+00   1.0000000e+00   1.0000000e+00   3.7025400e+03   4.0000000e+00
   1.6101000e+04   1.0000000e+00   1.0000000e+00   1.0000000e+00   3.7030700e+03   4.0000000e+00
   1.6101000e+04   1.0000000e+00   1.0000000e+00   1.0000000e+00   3.7034010e+03   4.0000000e+00
   1.6101000e+04   1.0000000e+00   1.0000000e+00   1.0000000e+00   3.7041910e+03   4.0000000e+00
   1.6101000e+04   1.0000000e+00   1.0000000e+00   1.0000000e+00   3.7045540e+03   4.0000000e+00
   1.6101000e+04   1.0000000e+00   1.0000000e+00   1.0000000e+00   3.7050000e+03   4.0000000e+00
   1.6101000e+04   1.0000000e+00   1.0000000e+00   1.0000000e+00   3.7055310e+03   4.0000000e+00
   1.6101000e+04   1.0000000e+00   1.0000000e+00   1.0000000e+00   3.7058590e+03   4.0000000e+00
   1.6101000e+04   1.0000000e+00   1.0000000e+00   1.0000000e+00   3.7061980e+03   4.0000000e+00
   1.6101000e+04   1.0000000e+00   1.0000000e+00   1.0000000e+00   3.8041370e+03   5.0000000e+00
   1.6101000e+04   1.0000000e+00   1.0000000e+00   1.0000000e+00   3.9458050e+03   1.0000000e+00
   1.6101000e+04   1.0000000e+00   1.0000000e+00   1.0000000e+00   3.9513280e+03   4.0000000e+00
   1.6101000e+04   1.0000000e+00   1.0000000e+00   1.0000000e+00   3.9524990e+03   4.0000000e+00
   1.6101000e+04   1.0000000e+00   1.0000000e+00   1.0000000e+00   3.9532200e+03   4.0000000e+00
   1.6101000e+04   1.0000000e+00   1.0000000e+00   1.0000000e+00   3.9537630e+03   4.0000000e+00
   1.6101000e+04   1.0000000e+00   1.0000000e+00   1.0000000e+00   3.9541210e+03   4.0000000e+00
   1.6101000e+04   1.0000000e+00   1.0000000e+00   1.0000000e+00   3.9548430e+03   4.0000000e+00
   1.6101000e+04   1.0000000e+00   1.0000000e+00   1.0000000e+00   3.9553520e+03   4.0000000e+00
   1.6101000e+04   1.0000000e+00   1.0000000e+00   1.0000000e+00   3.9556490e+03   4.0000000e+00
   1.6101000e+04   1.0000000e+00   1.0000000e+00   1.0000000e+00   3.9564910e+03   4.0000000e+00
   1.6101000e+04   1.0000000e+00   1.0000000e+00   1.0000000e+00   3.9570960e+03   4.0000000e+00
   1.6101000e+04   1.0000000e+00   1.0000000e+00   1.0000000e+00   3.9574300e+03   4.0000000e+00
   1.6101000e+04   1.0000000e+00   1.0000000e+00   1.0000000e+00   3.9580440e+03   4.0000000e+00
   1.6101000e+04   1.0000000e+00   1.0000000e+00   1.0000000e+00   3.9584370e+03   4.0000000e+00
   1.6101000e+04   1.0000000e+00   1.0000000e+00   1.0000000e+00   3.9594960e+03   4.0000000e+00
   1.6101000e+04   1.0000000e+00   1.0000000e+00   1.0000000e+00   3.9597350e+03   4.0000000e+00
   1.6101000e+04   1.0000000e+00   1.0000000e+00   1.0000000e+00   3.9600320e+03   4.0000000e+00
   1.6101000e+04   1.0000000e+00   1.0000000e+00   1.0000000e+00   4.0688050e+03   5.0000000e+00
   1.6101000e+04   1.0000000e+00   1.0000000e+00   1.0000000e+00   4.1008050e+03   1.0000000e+00
   1.6101000e+04   1.0000000e+00   1.0000000e+00   1.0000000e+00   4.1058270e+03   4.0000000e+00
   1.6101000e+04   1.0000000e+00   1.0000000e+00   1.0000000e+00   4.1066860e+03   4.0000000e+00
   1.6101000e+04   1.0000000e+00   1.0000000e+00   1.0000000e+00   4.1073280e+03   4.0000000e+00
   1.6101000e+04   1.0000000e+00   1.0000000e+00   1.0000000e+00   4.1079260e+03   4.0000000e+00
   1.6101000e+04   1.0000000e+00   1.0000000e+00   1.0000000e+00   4.1085000e+03   4.0000000e+00
   1.6101000e+04   1.0000000e+00   1.0000000e+00   1.0000000e+00   4.1089990e+03   4.0000000e+00
   1.6101000e+04   1.0000000e+00   1.0000000e+00   1.0000000e+00   4.1098790e+03   4.0000000e+00
   1.6101000e+04   1.0000000e+00   1.0000000e+00   1.0000000e+00   4.1105790e+03   4.0000000e+00
   1.6101000e+04   1.0000000e+00   1.0000000e+00   1.0000000e+00   4.1111520e+03   4.0000000e+00
   1.6101000e+04   1.0000000e+00   1.0000000e+00   1.0000000e+00   4.1114950e+03   4.0000000e+00
   1.6101000e+04   1.0000000e+00   1.0000000e+00   1.0000000e+00   4.1117990e+03   4.0000000e+00
   1.6101000e+04   1.0000000e+00   1.0000000e+00   1.0000000e+00   4.1123730e+03   4.0000000e+00
   1.6101000e+04   1.0000000e+00   1.0000000e+00   1.0000000e+00   4.1127190e+03   4.0000000e+00
   1.6101000e+04   1.0000000e+00   1.0000000e+00   1.0000000e+00   4.1141070e+03   4.0000000e+00
   1.6101000e+04   1.0000000e+00   1.0000000e+00   1.0000000e+00   4.1154580e+03   4.0000000e+00
   1.6101000e+04   1.0000000e+00   1.0000000e+00   1.0000000e+00   4.1155960e+03   4.0000000e+00
   1.6101000e+04   1.0000000e+00   1.0000000e+00   1.0000000e+00   4.2063350e+03   4.0000000e+00
   1.6101000e+04   1.0000000e+00   1.0000000e+00   1.0000000e+00   4.2078050e+03   5.0000000e+00
   1.6101000e+04   1.0000000e+00   1.0000000e+00   1.0000000e+00   4.7249420e+03   1.0000000e+00
   1.6101000e+04   1.0000000e+00   1.0000000e+00   1.0000000e+00   4.7287140e+03   4.0000000e+00
   1.6101000e+04   1.0000000e+00   1.0000000e+00   1.0000000e+00   4.7296360e+03   4.0000000e+00
   1.6101000e+04   1.0000000e+00   1.0000000e+00   1.0000000e+00   4.7300340e+03   4.0000000e+00
   1.6101000e+04   1.0000000e+00   1.0000000e+00   1.0000000e+00   4.7309740e+03   4.0000000e+00
   1.6101000e+04   1.0000000e+00   1.0000000e+00   1.0000000e+00   4.7314220e+03   4.0000000e+00
   1.6101000e+04   1.0000000e+00   1.0000000e+00   1.0000000e+00   4.7318610e+03   4.0000000e+00
   1.6101000e+04   1.0000000e+00   1.0000000e+00   1.0000000e+00   4.7335570e+03   4.0000000e+00
   1.6101000e+04   1.0000000e+00   1.0000000e+00   1.0000000e+00   4.7344640e+03   4.0000000e+00
   1.6101000e+04   1.0000000e+00   1.0000000e+00   1.0000000e+00   4.7350650e+03   4.0000000e+00
   1.6101000e+04   1.0000000e+00   1.0000000e+00   1.0000000e+00   4.7354150e+03   4.0000000e+00
   1.6101000e+04   1.0000000e+00   1.0000000e+00   1.0000000e+00   4.7360790e+03   4.0000000e+00
   1.6101000e+04   1.0000000e+00   1.0000000e+00   1.0000000e+00   4.7365810e+03   4.0000000e+00
   1.6101000e+04   1.0000000e+00   1.0000000e+00   1.0000000e+00   4.7369770e+03   4.0000000e+00
   1.6101000e+04   1.0000000e+00   1.0000000e+00   1.0000000e+00   4.7372070e+03   4.0000000e+00
   1.6101000e+04   1.0000000e+00   1.0000000e+00   1.0000000e+00   4.8299420e+03   5.0000000e+00
   1.6101000e+04   1.0000000e+00   1.0000000e+00   1.0000000e+00   5.2791540e+03   1.0000000e+00
   1.6101000e+04   1.0000000e+00   1.0000000e+00   1.0000000e+00   5.2808980e+03   4.0000000e+00
   1.6101000e+04   1.0000000e+00   1.0000000e+00   1.0000000e+00   5.2812960e+03   4.0000000e+00
   1.6101000e+04   1.0000000e+00   1.0000000e+00   1.0000000e+00   5.2820920e+03   4.0000000e+00
   1.6101000e+04   1.0000000e+00   1.0000000e+00   1.0000000e+00   5.2826880e+03   4.0000000e+00
   1.6101000e+04   1.0000000e+00   1.0000000e+00   1.0000000e+00   5.2831850e+03   4.0000000e+00
   1.6101000e+04   1.0000000e+00   1.0000000e+00   1.0000000e+00   5.2836320e+03   4.0000000e+00
   1.6101000e+04   1.0000000e+00   1.0000000e+00   1.0000000e+00   5.2842110e+03   4.0000000e+00
   1.6101000e+04   1.0000000e+00   1.0000000e+00   1.0000000e+00   5.2844630e+03   4.0000000e+00
   1.6101000e+04   1.0000000e+00   1.0000000e+00   1.0000000e+00   5.2849480e+03   4.0000000e+00
   1.6101000e+04   1.0000000e+00   1.0000000e+00   1.0000000e+00   5.2852040e+03   4.0000000e+00
   1.6101000e+04   1.0000000e+00   1.0000000e+00   1.0000000e+00   5.2856770e+03   4.0000000e+00
   1.6101000e+04   1.0000000e+00   1.0000000e+00   1.0000000e+00   5.2859400e+03   4.0000000e+00
   1.6101000e+04   1.0000000e+00   1.0000000e+00   1.0000000e+00   5.2863830e+03   4.0000000e+00
   1.6101000e+04   1.0000000e+00   1.0000000e+00   1.0000000e+00   5.2867530e+03   4.0000000e+00
   1.6101000e+04   1.0000000e+00   1.0000000e+00   1.0000000e+00   5.2868280e+03   4.0000000e+00
   1.6101000e+04   1.0000000e+00   1.0000000e+00   1.0000000e+00   5.2874150e+03   4.0000000e+00
   1.6101000e+04   1.0000000e+00   1.0000000e+00   1.0000000e+00   5.2878510e+03   4.0000000e+00
   1.6101000e+04   1.0000000e+00   1.0000000e+00   1.0000000e+00   5.2881730e+03   4.0000000e+00
   1.6101000e+04   1.0000000e+00   1.0000000e+00   1.0000000e+00   5.2882760e+03   4.0000000e+00
   1.6101000e+04   1.0000000e+00   1.0000000e+00   1.0000000e+00   5.2884860e+03   4.0000000e+00
   1.6101000e+04   1.0000000e+00   1.0000000e+00   1.0000000e+00   5.2888500e+03   4.0000000e+00
   1.6101000e+04   1.0000000e+00   1.0000000e+00   1.0000000e+00   5.2897740e+03   4.0000000e+00
   1.6101000e+04   1.0000000e+00   1.0000000e+00   1.0000000e+00   5.3861540e+03   5.0000000e+00
   1.6101000e+04   1.0000000e+00   1.0000000e+00   1.0000000e+00   5.9435620e+03   1.0000000e+00
   1.6101000e+04   1.0000000e+00   1.0000000e+00   1.0000000e+00   5.9476470e+03   4.0000000e+00
   1.6101000e+04   1.0000000e+00   1.0000000e+00   1.0000000e+00   5.9486600e+03   4.0000000e+00
   1.6101000e+04   1.0000000e+00   1.0000000e+00   1.0000000e+00   5.9492060e+03   4.0000000e+00
   1.6101000e+04   1.0000000e+00   1.0000000e+00   1.0000000e+00   5.9497940e+03   4.0000000e+00
   1.6101000e+04   1.0000000e+00   1.0000000e+00   1.0000000e+00   5.9528940e+03   4.0000000e+00
   1.6101000e+04   1.0000000e+00   1.0000000e+00   1.0000000e+00   5.9537810e+03   4.0000000e+00
   1.6101000e+04   1.0000000e+00   1.0000000e+00   1.0000000e+00   5.9543830e+03   4.0000000e+00
   1.6101000e+04   1.0000000e+00   1.0000000e+00   1.0000000e+00   5.9547780e+03   4.0000000e+00
   1.6101000e+04   1.0000000e+00   1.0000000e+00   1.0000000e+00   5.9550290e+03   4.0000000e+00
   1.6101000e+04   1.0000000e+00   1.0000000e+00   1.0000000e+00   5.9552280e+03   4.0000000e+00
   1.6101000e+04   1.0000000e+00   1.0000000e+00   1.0000000e+00   5.9560800e+03   4.0000000e+00
   1.6101000e+04   1.0000000e+00   1.0000000e+00   1.0000000e+00   5.9563120e+03   4.0000000e+00
   1.6101000e+04   1.0000000e+00   1.0000000e+00   1.0000000e+00   5.9574180e+03   4.0000000e+00
   1.6101000e+04   1.0000000e+00   1.0000000e+00   1.0000000e+00   5.9580810e+03   4.0000000e+00
   1.6101000e+04   1.0000000e+00   1.0000000e+00   1.0000000e+00   5.9584190e+03   4.0000000e+00
   1.6101000e+04   1.0000000e+00   1.0000000e+00   1.0000000e+00   5.9590330e+03   4.0000000e+00
   1.6101000e+04   1.0000000e+00   1.0000000e+00   1.0000000e+00   5.9925220e+03   4.0000000e+00
   1.6101000e+04   1.0000000e+00   1.0000000e+00   1.0000000e+00   6.0415620e+03   5.0000000e+00
   1.6101000e+04   1.0000000e+00   1.0000000e+00   1.0000000e+00   6.0725620e+03   1.0000000e+00
   1.6101000e+04   1.0000000e+00   1.0000000e+00   1.0000000e+00   6.0737110e+03   4.0000000e+00
   1.6101000e+04   1.0000000e+00   1.0000000e+00   1.0000000e+00   6.0744790e+03   4.0000000e+00
   1.6101000e+04   1.0000000e+00   1.0000000e+00   1.0000000e+00   6.0750920e+03   4.0000000e+00
   1.6101000e+04   1.0000000e+00   1.0000000e+00   1.0000000e+00   6.0765470e+03   4.0000000e+00
   1.6101000e+04   1.0000000e+00   1.0000000e+00   1.0000000e+00   6.0770370e+03   4.0000000e+00
   1.6101000e+04   1.0000000e+00   1.0000000e+00   1.0000000e+00   6.0782700e+03   4.0000000e+00
   1.6101000e+04   1.0000000e+00   1.0000000e+00   1.0000000e+00   6.1995620e+03   5.0000000e+00
   1.6101000e+04   1.0000000e+00   1.0000000e+00   1.0000000e+00   6.8516860e+03   1.0000000e+00
   1.6101000e+04   1.0000000e+00   1.0000000e+00   1.0000000e+00   6.8544940e+03   4.0000000e+00
   1.6101000e+04   1.0000000e+00   1.0000000e+00   1.0000000e+00   6.8551510e+03   4.0000000e+00
   1.6101000e+04   1.0000000e+00   1.0000000e+00   1.0000000e+00   6.8560390e+03   4.0000000e+00
   1.6101000e+04   1.0000000e+00   1.0000000e+00   1.0000000e+00   6.8567510e+03   4.0000000e+00
   1.6101000e+04   1.0000000e+00   1.0000000e+00   1.0000000e+00   6.8573750e+03   4.0000000e+00
   1.6101000e+04   1.0000000e+00   1.0000000e+00   1.0000000e+00   6.8576390e+03   4.0000000e+00
   1.6101000e+04   1.0000000e+00   1.0000000e+00   1.0000000e+00   6.8581620e+03   4.0000000e+00
   1.6101000e+04   1.0000000e+00   1.0000000e+00   1.0000000e+00   6.8584410e+03   4.0000000e+00
   1.6101000e+04   1.0000000e+00   1.0000000e+00   1.0000000e+00   6.8593790e+03   4.0000000e+00
   1.6101000e+04   1.0000000e+00   1.0000000e+00   1.0000000e+00   6.8601520e+03   4.0000000e+00
   1.6101000e+04   1.0000000e+00   1.0000000e+00   1.0000000e+00   6.8607750e+03   4.0000000e+00
   1.6101000e+04   1.0000000e+00   1.0000000e+00   1.0000000e+00   6.8611330e+03   4.0000000e+00
   1.6101000e+04   1.0000000e+00   1.0000000e+00   1.0000000e+00   6.8612880e+03   4.0000000e+00
   1.6101000e+04   1.0000000e+00   1.0000000e+00   1.0000000e+00   6.8616440e+03   4.0000000e+00
   1.6101000e+04   1.0000000e+00   1.0000000e+00   1.0000000e+00   6.8623140e+03   4.0000000e+00
   1.6101000e+04   1.0000000e+00   1.0000000e+00   1.0000000e+00   6.8627460e+03   4.0000000e+00
   1.6101000e+04   1.0000000e+00   1.0000000e+00   1.0000000e+00   6.9556860e+03   5.0000000e+00
   1.6101000e+04   1.0000000e+00   1.0000000e+00   1.0000000e+00             Inf   6.0000000e+00
   1.6101000e+04   1.0000000e+00   1.0000000e+00   3.0000000e+00   4.4002000e+01   3.0000000e+00
   1.6101000e+04   1.0000000e+00   1.0000000e+00   3.0000000e+00   2.9422000e+01   4.0000000e+00
   1.6101000e+04   1.0000000e+00   1.0000000e+00   3.0000000e+00   2.9952000e+01   4.0000000e+00
   1.6101000e+04   1.0000000e+00   1.0000000e+00   3.0000000e+00   3.0993000e+01   4.0000000e+00
   1.6101000e+04   1.0000000e+00   1.0000000e+00   3.0000000e+00   3.1616000e+01   4.0000000e+00
   1.6101000e+04   1.0000000e+00   1.0000000e+00   3.0000000e+00   5.4345000e+01   4.0000000e+00
   1.6101000e+04   1.0000000e+00   1.0000000e+00   3.0000000e+00   5.4662000e+01   4.0000000e+00
   1.6101000e+04   1.0000000e+00   1.0000000e+00   3.0000000e+00   5.4910000e+01   4.0000000e+00
   1.6101000e+04   1.0000000e+00   1.0000000e+00   3.0000000e+00   5.5358000e+01   4.0000000e+00
   1.6101000e+04   1.0000000e+00   1.0000000e+00   3.0000000e+00   5.6048000e+01   4.0000000e+00
   1.6101000e+04   1.0000000e+00   1.0000000e+00   3.0000000e+00   5.6714000e+01   4.0000000e+00
   1.6101000e+04   1.0000000e+00   1.0000000e+00   3.0000000e+00   5.7347000e+01   4.0000000e+00
   1.6101000e+04   1.0000000e+00   1.0000000e+00   3.0000000e+00   5.7698000e+01   4.0000000e+00
   1.6101000e+04   1.0000000e+00   1.0000000e+00   3.0000000e+00   5.8083000e+01   4.0000000e+00
   1.6101000e+04   1.0000000e+00   1.0000000e+00   3.0000000e+00   5.8367000e+01   4.0000000e+00
   1.6101000e+04   1.0000000e+00   1.0000000e+00   3.0000000e+00   5.8814000e+01   4.0000000e+00
   1.6101000e+04   1.0000000e+00   1.0000000e+00   3.0000000e+00   5.9080000e+01   4.0000000e+00
   1.6101000e+04   1.0000000e+00   1.0000000e+00   3.0000000e+00   5.9530000e+01   4.0000000e+00
   1.6101000e+04   1.0000000e+00   1.0000000e+00   3.0000000e+00   5.9693000e+01   4.0000000e+00
   1.6101000e+04   1.0000000e+00   1.0000000e+00   3.0000000e+00   6.0075000e+01   4.0000000e+00
   1.6101000e+04   1.0000000e+00   1.0000000e+00   3.0000000e+00   6.0426000e+01   4.0000000e+00
   1.6101000e+04   1.0000000e+00   1.0000000e+00   3.0000000e+00   6.0693000e+01   4.0000000e+00
   1.6101000e+04   1.0000000e+00   1.0000000e+00   3.0000000e+00   6.1166000e+01   4.0000000e+00
   1.6101000e+04   1.0000000e+00   1.0000000e+00   3.0000000e+00   6.1431000e+01   4.0000000e+00
   1.6101000e+04   1.0000000e+00   1.0000000e+00   3.0000000e+00   6.1902000e+01   4.0000000e+00
   1.6101000e+04   1.0000000e+00   1.0000000e+00   3.0000000e+00   6.2061000e+01   4.0000000e+00
   1.6101000e+04   1.0000000e+00   1.0000000e+00   3.0000000e+00   6.2420000e+01   4.0000000e+00
   1.6101000e+04   1.0000000e+00   1.0000000e+00   3.0000000e+00   6.2908000e+01   4.0000000e+00
   1.6101000e+04   1.0000000e+00   1.0000000e+00   3.0000000e+00   6.3378000e+01   4.0000000e+00
   1.6101000e+04   1.0000000e+00   1.0000000e+00   3.0000000e+00   6.3902000e+01   4.0000000e+00
   1.6101000e+04   1.0000000e+00   1.0000000e+00   3.0000000e+00   6.4189000e+01   4.0000000e+00
   1.6101000e+04   1.0000000e+00   1.0000000e+00   3.0000000e+00   6.4757000e+01   4.0000000e+00
   1.6101000e+04   1.0000000e+00   1.0000000e+00   3.0000000e+00   6.5367000e+01   4.0000000e+00
   1.6101000e+04   1.0000000e+00   1.0000000e+00   3.0000000e+00   6.5609000e+01   4.0000000e+00
   1.6101000e+04   1.0000000e+00   1.0000000e+00   3.0000000e+00   6.5950000e+01   4.0000000e+00
   1.6101000e+04   1.0000000e+00   1.0000000e+00   3.0000000e+00   6.8028000e+01   4.0000000e+00
   1.6101000e+04   1.0000000e+00   1.0000000e+00   3.0000000e+00   6.8528000e+01   4.0000000e+00
   1.6101000e+04   1.0000000e+00   1.0000000e+00   3.0000000e+00   7.6999000e+01   4.0000000e+00
   1.6101000e+04   1.0000000e+00   1.0000000e+00   3.0000000e+00   7.7889000e+01   4.0000000e+00
   1.6101000e+04   1.0000000e+00   1.0000000e+00   3.0000000e+00   7.8838000e+01   4.0000000e+00
   1.6101000e+04   1.0000000e+00   1.0000000e+00   3.0000000e+00   8.0052000e+01   4.0000000e+00
   1.6101000e+04   1.0000000e+00   1.0000000e+00   3.0000000e+00   8.0527000e+01   4.0000000e+00
   1.6101000e+04   1.0000000e+00   1.0000000e+00   3.0000000e+00   8.0769000e+01   4.0000000e+00
   1.6101000e+04   1.0000000e+00   1.0000000e+00   3.0000000e+00   8.2301000e+01   4.0000000e+00
   1.6101000e+04   1.0000000e+00   1.0000000e+00   3.0000000e+00   8.4877000e+01   4.0000000e+00
   1.6101000e+04   1.0000000e+00   1.0000000e+00   3.0000000e+00   8.5844000e+01   4.0000000e+00
   1.6101000e+04   1.0000000e+00   1.0000000e+00   3.0000000e+00   8.6957000e+01   4.0000000e+00
   1.6101000e+04   1.0000000e+00   1.0000000e+00   3.0000000e+00   1.3062800e+02   4.0000000e+00
   1.6101000e+04   1.0000000e+00   1.0000000e+00   3.0000000e+00   1.3080900e+02   4.0000000e+00
   1.6101000e+04   1.0000000e+00   1.0000000e+00   3.0000000e+00   1.3163100e+02   4.0000000e+00
   1.6101000e+04   1.0000000e+00   1.0000000e+00   3.0000000e+00   1.6800200e+02   5.0000000e+00
   1.6101000e+04   1.0000000e+00   1.0000000e+00   3.0000000e+00   3.8121700e+02   3.0000000e+00
   1.6101000e+04   1.0000000e+00   1.0000000e+00   3.0000000e+00   3.8794300e+02   4.0000000e+00
   1.6101000e+04   1.0000000e+00   1.0000000e+00   3.0000000e+00   3.8864200e+02   4.0000000e+00
   1.6101000e+04   1.0000000e+00   1.0000000e+00   3.0000000e+00   3.8968800e+02   4.0000000e+00
   1.6101000e+04   1.0000000e+00   1.0000000e+00   3.0000000e+00   3.8992700e+02   4.0000000e+00
   1.6101000e+04   1.0000000e+00   1.0000000e+00   3.0000000e+00   3.9020700e+02   4.0000000e+00
   1.6101000e+04   1.0000000e+00   1.0000000e+00   3.0000000e+00   3.9100300e+02   4.0000000e+00
   1.6101000e+04   1.0000000e+00   1.0000000e+00   3.0000000e+00   3.9166900e+02   4.0000000e+00
   1.6101000e+04   1.0000000e+00   1.0000000e+00   3.0000000e+00   3.9213900e+02   4.0000000e+00
   1.6101000e+04   1.0000000e+00   1.0000000e+00   3.0000000e+00   3.9245300e+02   4.0000000e+00
   1.6101000e+04   1.0000000e+00   1.0000000e+00   3.0000000e+00   3.9279000e+02   4.0000000e+00
   1.6101000e+04   1.0000000e+00   1.0000000e+00   3.0000000e+00   3.9337300e+02   4.0000000e+00
   1.6101000e+04   1.0000000e+00   1.0000000e+00   3.0000000e+00   3.9366700e+02   4.0000000e+00
   1.6101000e+04   1.0000000e+00   1.0000000e+00   3.0000000e+00   3.9403800e+02   4.0000000e+00
   1.6101000e+04   1.0000000e+00   1.0000000e+00   3.0000000e+00   3.9457900e+02   4.0000000e+00
   1.6101000e+04   1.0000000e+00   1.0000000e+00   3.0000000e+00   3.9491000e+02   4.0000000e+00
   1.6101000e+04   1.0000000e+00   1.0000000e+00   3.0000000e+00   3.9542000e+02   4.0000000e+00
   1.6101000e+04   1.0000000e+00   1.0000000e+00   3.0000000e+00   3.9574400e+02   4.0000000e+00
   1.6101000e+04   1.0000000e+00   1.0000000e+00   3.0000000e+00   3.9663000e+02   4.0000000e+00
   1.6101000e+04   1.0000000e+00   1.0000000e+00   3.0000000e+00   3.9738500e+02   4.0000000e+00
   1.6101000e+04   1.0000000e+00   1.0000000e+00   3.0000000e+00   3.9799200e+02   4.0000000e+00
   1.6101000e+04   1.0000000e+00   1.0000000e+00   3.0000000e+00   3.9844100e+02   4.0000000e+00
   1.6101000e+04   1.0000000e+00   1.0000000e+00   3.0000000e+00   3.9898800e+02   4.0000000e+00
   1.6101000e+04   1.0000000e+00   1.0000000e+00   3.0000000e+00   4.0002400e+02   4.0000000e+00
   1.6101000e+04   1.0000000e+00   1.0000000e+00   3.0000000e+00   4.0549800e+02   4.0000000e+00
   1.6101000e+04   1.0000000e+00   1.0000000e+00   3.0000000e+00   4.0564600e+02   4.0000000e+00
   1.6101000e+04   1.0000000e+00   1.0000000e+00   3.0000000e+00   4.0678500e+02   4.0000000e+00
   1.6101000e+04   1.0000000e+00   1.0000000e+00   3.0000000e+00   4.0769900e+02   4.0000000e+00
   1.6101000e+04   1.0000000e+00   1.0000000e+00   3.0000000e+00   4.0825200e+02   4.0000000e+00
   1.6101000e+04   1.0000000e+00   1.0000000e+00   3.0000000e+00   4.0875300e+02   4.0000000e+00
   1.6101000e+04   1.0000000e+00   1.0000000e+00   3.0000000e+00   4.0914000e+02   4.0000000e+00
   1.6101000e+04   1.0000000e+00   1.0000000e+00   3.0000000e+00   4.0945200e+02   4.0000000e+00
   1.6101000e+04   1.0000000e+00   1.0000000e+00   3.0000000e+00   4.0994500e+02   4.0000000e+00
   1.6101000e+04   1.0000000e+00   1.0000000e+00   3.0000000e+00   4.1055300e+02   4.0000000e+00
   1.6101000e+04   1.0000000e+00   1.0000000e+00   3.0000000e+00   4.1115800e+02   4.0000000e+00
   1.6101000e+04   1.0000000e+00   1.0000000e+00   3.0000000e+00   4.1145800e+02   4.0000000e+00
   1.6101000e+04   1.0000000e+00   1.0000000e+00   3.0000000e+00   4.1211900e+02   4.0000000e+00
   1.6101000e+04   1.0000000e+00   1.0000000e+00   3.0000000e+00   4.1248400e+02   4.0000000e+00
   1.6101000e+04   1.0000000e+00   1.0000000e+00   3.0000000e+00   4.1313900e+02   4.0000000e+00
   1.6101000e+04   1.0000000e+00   1.0000000e+00   3.0000000e+00   4.1374000e+02   4.0000000e+00
   1.6101000e+04   1.0000000e+00   1.0000000e+00   3.0000000e+00   4.1412500e+02   4.0000000e+00
   1.6101000e+04   1.0000000e+00   1.0000000e+00   3.0000000e+00   4.1522600e+02   4.0000000e+00
   1.6101000e+04   1.0000000e+00   1.0000000e+00   3.0000000e+00   4.1742200e+02   4.0000000e+00
   1.6101000e+04   1.0000000e+00   1.0000000e+00   3.0000000e+00   4.1813300e+02   4.0000000e+00
   1.6101000e+04   1.0000000e+00   1.0000000e+00   3.0000000e+00   4.1899500e+02   4.0000000e+00
   1.6101000e+04   1.0000000e+00   1.0000000e+00   3.0000000e+00   4.1963100e+02   4.0000000e+00
   1.6101000e+04   1.0000000e+00   1.0000000e+00   3.0000000e+00   4.2050800e+02   4.0000000e+00
   1.6101000e+04   1.0000000e+00   1.0000000e+00   3.0000000e+00   4.2088100e+02   4.0000000e+00
   1.6101000e+04   1.0000000e+00   1.0000000e+00   3.0000000e+00   4.3806800e+02   4.0000000e+00
   1.6101000e+04   1.0000000e+00   1.0000000e+00   3.0000000e+00   4.3840600e+02   4.0000000e+00
   1.6101000e+04   1.0000000e+00   1.0000000e+00   3.0000000e+00   4.8121700e+02   5.0000000e+00
   1.6101000e+04   1.0000000e+00   1.0000000e+00   3.0000000e+00   9.1995500e+02   3.0000000e+00
   1.6101000e+04   1.0000000e+00   1.0000000e+00   3.0000000e+00   9.2495000e+02   4.0000000e+00
   1.6101000e+04   1.0000000e+00   1.0000000e+00   3.0000000e+00   9.2535000e+02   4.0000000e+00
   1.6101000e+04   1.0000000e+00   1.0000000e+00   3.0000000e+00   9.2595100e+02   4.0000000e+00
   1.6101000e+04   1.0000000e+00   1.0000000e+00   3.0000000e+00   9.2638900e+02   4.0000000e+00
   1.6101000e+04   1.0000000e+00   1.0000000e+00   3.0000000e+00   9.2684400e+02   4.0000000e+00
   1.6101000e+04   1.0000000e+00   1.0000000e+00   3.0000000e+00   9.2734800e+02   4.0000000e+00
   1.6101000e+04   1.0000000e+00   1.0000000e+00   3.0000000e+00   9.2817200e+02   4.0000000e+00
   1.6101000e+04   1.0000000e+00   1.0000000e+00   3.0000000e+00   9.2876100e+02   4.0000000e+00
   1.6101000e+04   1.0000000e+00   1.0000000e+00   3.0000000e+00   9.2904100e+02   4.0000000e+00
   1.6101000e+04   1.0000000e+00   1.0000000e+00   3.0000000e+00   9.2957900e+02   4.0000000e+00
   1.6101000e+04   1.0000000e+00   1.0000000e+00   3.0000000e+00   9.2989800e+02   4.0000000e+00
   1.6101000e+04   1.0000000e+00   1.0000000e+00   3.0000000e+00   9.3097100e+02   4.0000000e+00
   1.6101000e+04   1.0000000e+00   1.0000000e+00   3.0000000e+00   9.3120300e+02   4.0000000e+00
   1.6101000e+04   1.0000000e+00   1.0000000e+00   3.0000000e+00   9.3162400e+02   4.0000000e+00
   1.6101000e+04   1.0000000e+00   1.0000000e+00   3.0000000e+00   9.3198200e+02   4.0000000e+00
   1.6101000e+04   1.0000000e+00   1.0000000e+00   3.0000000e+00   9.3244500e+02   4.0000000e+00
   1.6101000e+04   1.0000000e+00   1.0000000e+00   3.0000000e+00   9.3279300e+02   4.0000000e+00
   1.6101000e+04   1.0000000e+00   1.0000000e+00   3.0000000e+00   9.3329000e+02   4.0000000e+00
   1.6101000e+04   1.0000000e+00   1.0000000e+00   3.0000000e+00   9.3411000e+02   4.0000000e+00
   1.6101000e+04   1.0000000e+00   1.0000000e+00   3.0000000e+00   9.3459900e+02   4.0000000e+00
   1.6101000e+04   1.0000000e+00   1.0000000e+00   3.0000000e+00   9.3488700e+02   4.0000000e+00
   1.6101000e+04   1.0000000e+00   1.0000000e+00   3.0000000e+00   9.3611000e+02   4.0000000e+00
   1.6101000e+04   1.0000000e+00   1.0000000e+00   3.0000000e+00   9.3641400e+02   4.0000000e+00
   1.6101000e+04   1.0000000e+00   1.0000000e+00   3.0000000e+00   9.3682700e+02   4.0000000e+00
   1.6101000e+04   1.0000000e+00   1.0000000e+00   3.0000000e+00   9.3801300e+02   4.0000000e+00
   1.6101000e+04   1.0000000e+00   1.0000000e+00   3.0000000e+00   9.3854000e+02   4.0000000e+00
   1.6101000e+04   1.0000000e+00   1.0000000e+00   3.0000000e+00   9.3881100e+02   4.0000000e+00
   1.6101000e+04   1.0000000e+00   1.0000000e+00   3.0000000e+00   9.3930800e+02   4.0000000e+00
   1.6101000e+04   1.0000000e+00   1.0000000e+00   3.0000000e+00   9.3957700e+02   4.0000000e+00
   1.6101000e+04   1.0000000e+00   1.0000000e+00   3.0000000e+00   9.4003600e+02   4.0000000e+00
   1.6101000e+04   1.0000000e+00   1.0000000e+00   3.0000000e+00   9.4035000e+02   4.0000000e+00
   1.6101000e+04   1.0000000e+00   1.0000000e+00   3.0000000e+00   9.4140900e+02   4.0000000e+00
   1.6101000e+04   1.0000000e+00   1.0000000e+00   3.0000000e+00   9.4225400e+02   4.0000000e+00
   1.6101000e+04   1.0000000e+00   1.0000000e+00   3.0000000e+00   9.4277600e+02   4.0000000e+00
   1.6101000e+04   1.0000000e+00   1.0000000e+00   3.0000000e+00   9.4340700e+02   4.0000000e+00
   1.6101000e+04   1.0000000e+00   1.0000000e+00   3.0000000e+00   9.4365000e+02   4.0000000e+00
   1.6101000e+04   1.0000000e+00   1.0000000e+00   3.0000000e+00   9.4421500e+02   4.0000000e+00
   1.6101000e+04   1.0000000e+00   1.0000000e+00   3.0000000e+00   9.4479300e+02   4.0000000e+00
   1.6101000e+04   1.0000000e+00   1.0000000e+00   3.0000000e+00   9.4526800e+02   4.0000000e+00
   1.6101000e+04   1.0000000e+00   1.0000000e+00   3.0000000e+00   9.4563400e+02   4.0000000e+00
   1.6101000e+04   1.0000000e+00   1.0000000e+00   3.0000000e+00   9.4601200e+02   4.0000000e+00
   1.6101000e+04   1.0000000e+00   1.0000000e+00   3.0000000e+00   9.4651200e+02   4.0000000e+00
   1.6101000e+04   1.0000000e+00   1.0000000e+00   3.0000000e+00   9.4687600e+02   4.0000000e+00
   1.6101000e+04   1.0000000e+00   1.0000000e+00   3.0000000e+00   9.4759300e+02   4.0000000e+00
   1.6101000e+04   1.0000000e+00   1.0000000e+00   3.0000000e+00   9.4801600e+02   4.0000000e+00
   1.6101000e+04   1.0000000e+00   1.0000000e+00   3.0000000e+00   9.4873300e+02   4.0000000e+00
   1.6101000e+04   1.0000000e+00   1.0000000e+00   3.0000000e+00   1.0389550e+03   5.0000000e+00
   1.6101000e+04   1.0000000e+00   1.0000000e+00   3.0000000e+00   1.3767960e+03   3.0000000e+00
   1.6101000e+04   1.0000000e+00   1.0000000e+00   3.0000000e+00   1.3680870e+03   4.0000000e+00
   1.6101000e+04   1.0000000e+00   1.0000000e+00   3.0000000e+00   1.3683180e+03   4.0000000e+00
   1.6101000e+04   1.0000000e+00   1.0000000e+00   3.0000000e+00   1.3693720e+03   4.0000000e+00
   1.6101000e+04   1.0000000e+00   1.0000000e+00   3.0000000e+00   1.3699520e+03   4.0000000e+00
   1.6101000e+04   1.0000000e+00   1.0000000e+00   3.0000000e+00   1.3705530e+03   4.0000000e+00
   1.6101000e+04   1.0000000e+00   1.0000000e+00   3.0000000e+00   1.3711360e+03   4.0000000e+00
   1.6101000e+04   1.0000000e+00   1.0000000e+00   3.0000000e+00   1.3714070e+03   4.0000000e+00
   1.6101000e+04   1.0000000e+00   1.0000000e+00   3.0000000e+00   1.3719150e+03   4.0000000e+00
   1.6101000e+04   1.0000000e+00   1.0000000e+00   3.0000000e+00   1.3725290e+03   4.0000000e+00
   1.6101000e+04   1.0000000e+00   1.0000000e+00   3.0000000e+00   1.3728120e+03   4.0000000e+00
   1.6101000e+04   1.0000000e+00   1.0000000e+00   3.0000000e+00   1.3731370e+03   4.0000000e+00
   1.6101000e+04   1.0000000e+00   1.0000000e+00   3.0000000e+00   1.3733030e+03   4.0000000e+00
   1.6101000e+04   1.0000000e+00   1.0000000e+00   3.0000000e+00   1.3738390e+03   4.0000000e+00
   1.6101000e+04   1.0000000e+00   1.0000000e+00   3.0000000e+00   1.3741370e+03   4.0000000e+00
   1.6101000e+04   1.0000000e+00   1.0000000e+00   3.0000000e+00   1.3743490e+03   4.0000000e+00
   1.6101000e+04   1.0000000e+00   1.0000000e+00   3.0000000e+00   1.3748920e+03   4.0000000e+00
   1.6101000e+04   1.0000000e+00   1.0000000e+00   3.0000000e+00   1.3752210e+03   4.0000000e+00
   1.6101000e+04   1.0000000e+00   1.0000000e+00   3.0000000e+00   1.3758750e+03   4.0000000e+00
   1.6101000e+04   1.0000000e+00   1.0000000e+00   3.0000000e+00   1.3761980e+03   4.0000000e+00
   1.6101000e+04   1.0000000e+00   1.0000000e+00   3.0000000e+00   1.3768600e+03   4.0000000e+00
   1.6101000e+04   1.0000000e+00   1.0000000e+00   3.0000000e+00   1.3805260e+03   4.0000000e+00
   1.6101000e+04   1.0000000e+00   1.0000000e+00   3.0000000e+00   1.3809270e+03   4.0000000e+00
   1.6101000e+04   1.0000000e+00   1.0000000e+00   3.0000000e+00   1.3814370e+03   4.0000000e+00
   1.6101000e+04   1.0000000e+00   1.0000000e+00   3.0000000e+00   1.3819210e+03   4.0000000e+00
   1.6101000e+04   1.0000000e+00   1.0000000e+00   3.0000000e+00   1.3820730e+03   4.0000000e+00
   1.6101000e+04   1.0000000e+00   1.0000000e+00   3.0000000e+00   1.3824080e+03   4.0000000e+00
   1.6101000e+04   1.0000000e+00   1.0000000e+00   3.0000000e+00   1.3828010e+03   4.0000000e+00
   1.6101000e+04   1.0000000e+00   1.0000000e+00   3.0000000e+00   1.3838580e+03   4.0000000e+00
   1.6101000e+04   1.0000000e+00   1.0000000e+00   3.0000000e+00   1.3842690e+03   4.0000000e+00
   1.6101000e+04   1.0000000e+00   1.0000000e+00   3.0000000e+00   1.3845730e+03   4.0000000e+00
   1.6101000e+04   1.0000000e+00   1.0000000e+00   3.0000000e+00   1.3868880e+03   4.0000000e+00
   1.6101000e+04   1.0000000e+00   1.0000000e+00   3.0000000e+00   1.3874360e+03   4.0000000e+00
   1.6101000e+04   1.0000000e+00   1.0000000e+00   3.0000000e+00   1.3878090e+03   4.0000000e+00
   1.6101000e+04   1.0000000e+00   1.0000000e+00   3.0000000e+00   1.3883250e+03   4.0000000e+00
   1.6101000e+04   1.0000000e+00   1.0000000e+00   3.0000000e+00   1.3890020e+03   4.0000000e+00
   1.6101000e+04   1.0000000e+00   1.0000000e+00   3.0000000e+00   1.3896850e+03   4.0000000e+00
   1.6101000e+04   1.0000000e+00   1.0000000e+00   3.0000000e+00   1.3933910e+03   4.0000000e+00
   1.6101000e+04   1.0000000e+00   1.0000000e+00   3.0000000e+00   1.3936950e+03   4.0000000e+00
   1.6101000e+04   1.0000000e+00   1.0000000e+00   3.0000000e+00   1.3942590e+03   4.0000000e+00
   1.6101000e+04   1.0000000e+00   1.0000000e+00   3.0000000e+00   1.3951530e+03   4.0000000e+00
   1.6101000e+04   1.0000000e+00   1.0000000e+00   3.0000000e+00   1.3954700e+03   4.0000000e+00
   1.6101000e+04   1.0000000e+00   1.0000000e+00   3.0000000e+00   1.3959390e+03   4.0000000e+00
   1.6101000e+04   1.0000000e+00   1.0000000e+00   3.0000000e+00   1.3970160e+03   4.0000000e+00
   1.6101000e+04   1.0000000e+00   1.0000000e+00   3.0000000e+00   1.3980290e+03   4.0000000e+00
   1.6101000e+04   1.0000000e+00   1.0000000e+00   3.0000000e+00   1.3985560e+03   4.0000000e+00
   1.6101000e+04   1.0000000e+00   1.0000000e+00   3.0000000e+00   1.3988270e+03   4.0000000e+00
   1.6101000e+04   1.0000000e+00   1.0000000e+00   3.0000000e+00   1.3993290e+03   4.0000000e+00
   1.6101000e+04   1.0000000e+00   1.0000000e+00   3.0000000e+00   1.4106650e+03   4.0000000e+00
   1.6101000e+04   1.0000000e+00   1.0000000e+00   3.0000000e+00   1.4720590e+03   4.0000000e+00
   1.6101000e+04   1.0000000e+00   1.0000000e+00   3.0000000e+00   1.4734010e+03   4.0000000e+00
   1.6101000e+04   1.0000000e+00   1.0000000e+00   3.0000000e+00   1.4737630e+03   4.0000000e+00
   1.6101000e+04   1.0000000e+00   1.0000000e+00   3.0000000e+00   1.4741250e+03   4.0000000e+00
   1.6101000e+04   1.0000000e+00   1.0000000e+00   3.0000000e+00   1.4745860e+03   4.0000000e+00
   1.6101000e+04   1.0000000e+00   1.0000000e+00   3.0000000e+00   1.4749230e+03   4.0000000e+00
   1.6101000e+04   1.0000000e+00   1.0000000e+00   3.0000000e+00   1.4757060e+03   4.0000000e+00
   1.6101000e+04   1.0000000e+00   1.0000000e+00   3.0000000e+00   1.4765600e+03   4.0000000e+00
   1.6101000e+04   1.0000000e+00   1.0000000e+00   3.0000000e+00   1.4774680e+03   4.0000000e+00
   1.6101000e+04   1.0000000e+00   1.0000000e+00   3.0000000e+00   1.4783470e+03   4.0000000e+00
   1.6101000e+04   1.0000000e+00   1.0000000e+00   3.0000000e+00   1.4792540e+03   4.0000000e+00
   1.6101000e+04   1.0000000e+00   1.0000000e+00   3.0000000e+00   1.4797960e+03   5.0000000e+00
   1.6101000e+04   1.0000000e+00   1.0000000e+00   3.0000000e+00   2.3456950e+03   3.0000000e+00
   1.6101000e+04   1.0000000e+00   1.0000000e+00   3.0000000e+00   2.3295850e+03   4.0000000e+00
   1.6101000e+04   1.0000000e+00   1.0000000e+00   3.0000000e+00   2.3530120e+03   4.0000000e+00
   1.6101000e+04   1.0000000e+00   1.0000000e+00   3.0000000e+00   2.3533340e+03   4.0000000e+00
   1.6101000e+04   1.0000000e+00   1.0000000e+00   3.0000000e+00   2.3536370e+03   4.0000000e+00
   1.6101000e+04   1.0000000e+00   1.0000000e+00   3.0000000e+00   2.3541050e+03   4.0000000e+00
   1.6101000e+04   1.0000000e+00   1.0000000e+00   3.0000000e+00   2.3545180e+03   4.0000000e+00
   1.6101000e+04   1.0000000e+00   1.0000000e+00   3.0000000e+00   2.3548960e+03   4.0000000e+00
   1.6101000e+04   1.0000000e+00   1.0000000e+00   3.0000000e+00   2.3554860e+03   4.0000000e+00
   1.6101000e+04   1.0000000e+00   1.0000000e+00   3.0000000e+00   2.3558410e+03   4.0000000e+00
   1.6101000e+04   1.0000000e+00   1.0000000e+00   3.0000000e+00   2.3562820e+03   4.0000000e+00
   1.6101000e+04   1.0000000e+00   1.0000000e+00   3.0000000e+00   2.3566190e+03   4.0000000e+00
   1.6101000e+04   1.0000000e+00   1.0000000e+00   3.0000000e+00   2.3571080e+03   4.0000000e+00
   1.6101000e+04   1.0000000e+00   1.0000000e+00   3.0000000e+00   2.3574720e+03   4.0000000e+00
   1.6101000e+04   1.0000000e+00   1.0000000e+00   3.0000000e+00   2.3579950e+03   4.0000000e+00
   1.6101000e+04   1.0000000e+00   1.0000000e+00   3.0000000e+00   2.3581950e+03   4.0000000e+00
   1.6101000e+04   1.0000000e+00   1.0000000e+00   3.0000000e+00   2.3585430e+03   4.0000000e+00
   1.6101000e+04   1.0000000e+00   1.0000000e+00   3.0000000e+00   2.3590020e+03   4.0000000e+00
   1.6101000e+04   1.0000000e+00   1.0000000e+00   3.0000000e+00   2.3593660e+03   4.0000000e+00
   1.6101000e+04   1.0000000e+00   1.0000000e+00   3.0000000e+00   2.3599580e+03   4.0000000e+00
   1.6101000e+04   1.0000000e+00   1.0000000e+00   3.0000000e+00   2.3607270e+03   4.0000000e+00
   1.6101000e+04   1.0000000e+00   1.0000000e+00   3.0000000e+00   2.3610560e+03   4.0000000e+00
   1.6101000e+04   1.0000000e+00   1.0000000e+00   3.0000000e+00   2.3615210e+03   4.0000000e+00
   1.6101000e+04   1.0000000e+00   1.0000000e+00   3.0000000e+00   2.3618300e+03   4.0000000e+00
   1.6101000e+04   1.0000000e+00   1.0000000e+00   3.0000000e+00   2.3623840e+03   4.0000000e+00
   1.6101000e+04   1.0000000e+00   1.0000000e+00   3.0000000e+00   2.3631670e+03   4.0000000e+00
   1.6101000e+04   1.0000000e+00   1.0000000e+00   3.0000000e+00   2.3640850e+03   4.0000000e+00
   1.6101000e+04   1.0000000e+00   1.0000000e+00   3.0000000e+00   2.3646710e+03   4.0000000e+00
   1.6101000e+04   1.0000000e+00   1.0000000e+00   3.0000000e+00   2.3649190e+03   4.0000000e+00
   1.6101000e+04   1.0000000e+00   1.0000000e+00   3.0000000e+00   2.3651120e+03   4.0000000e+00
   1.6101000e+04   1.0000000e+00   1.0000000e+00   3.0000000e+00   2.3655360e+03   4.0000000e+00
   1.6101000e+04   1.0000000e+00   1.0000000e+00   3.0000000e+00   2.3660850e+03   4.0000000e+00
   1.6101000e+04   1.0000000e+00   1.0000000e+00   3.0000000e+00   2.3669270e+03   4.0000000e+00
   1.6101000e+04   1.0000000e+00   1.0000000e+00   3.0000000e+00   2.3671550e+03   4.0000000e+00
   1.6101000e+04   1.0000000e+00   1.0000000e+00   3.0000000e+00   2.3675080e+03   4.0000000e+00
   1.6101000e+04   1.0000000e+00   1.0000000e+00   3.0000000e+00   2.3681020e+03   4.0000000e+00
   1.6101000e+04   1.0000000e+00   1.0000000e+00   3.0000000e+00   2.3687780e+03   4.0000000e+00
   1.6101000e+04   1.0000000e+00   1.0000000e+00   3.0000000e+00   2.3688540e+03   4.0000000e+00
   1.6101000e+04   1.0000000e+00   1.0000000e+00   3.0000000e+00   2.3691040e+03   4.0000000e+00
   1.6101000e+04   1.0000000e+00   1.0000000e+00   3.0000000e+00   2.3692980e+03   4.0000000e+00
   1.6101000e+04   1.0000000e+00   1.0000000e+00   3.0000000e+00   2.3699350e+03   4.0000000e+00
   1.6101000e+04   1.0000000e+00   1.0000000e+00   3.0000000e+00   2.3706750e+03   4.0000000e+00
   1.6101000e+04   1.0000000e+00   1.0000000e+00   3.0000000e+00   2.3710220e+03   4.0000000e+00
   1.6101000e+04   1.0000000e+00   1.0000000e+00   3.0000000e+00   2.3716780e+03   4.0000000e+00
   1.6101000e+04   1.0000000e+00   1.0000000e+00   3.0000000e+00   2.3721180e+03   4.0000000e+00
   1.6101000e+04   1.0000000e+00   1.0000000e+00   3.0000000e+00   2.3724100e+03   4.0000000e+00
   1.6101000e+04   1.0000000e+00   1.0000000e+00   3.0000000e+00   2.3728780e+03   4.0000000e+00
   1.6101000e+04   1.0000000e+00   1.0000000e+00   3.0000000e+00   2.3739270e+03   4.0000000e+00
   1.6101000e+04   1.0000000e+00   1.0000000e+00   3.0000000e+00   2.3747950e+03   4.0000000e+00
   1.6101000e+04   1.0000000e+00   1.0000000e+00   3.0000000e+00   2.3754030e+03   4.0000000e+00
   1.6101000e+04   1.0000000e+00   1.0000000e+00   3.0000000e+00   2.3758500e+03   4.0000000e+00
   1.6101000e+04   1.0000000e+00   1.0000000e+00   3.0000000e+00   2.3760880e+03   4.0000000e+00
   1.6101000e+04   1.0000000e+00   1.0000000e+00   3.0000000e+00   2.3781050e+03   4.0000000e+00
   1.6101000e+04   1.0000000e+00   1.0000000e+00   3.0000000e+00   2.3789220e+03   4.0000000e+00
   1.6101000e+04   1.0000000e+00   1.0000000e+00   3.0000000e+00   2.3796680e+03   4.0000000e+00
   1.6101000e+04   1.0000000e+00   1.0000000e+00   3.0000000e+00   2.4696950e+03   5.0000000e+00
   1.6101000e+04   1.0000000e+00   1.0000000e+00   3.0000000e+00   3.1420440e+03   3.0000000e+00
   1.6101000e+04   1.0000000e+00   1.0000000e+00   3.0000000e+00   3.1483330e+03   4.0000000e+00
   1.6101000e+04   1.0000000e+00   1.0000000e+00   3.0000000e+00   3.1484470e+03   4.0000000e+00
   1.6101000e+04   1.0000000e+00   1.0000000e+00   3.0000000e+00   3.1490390e+03   4.0000000e+00
   1.6101000e+04   1.0000000e+00   1.0000000e+00   3.0000000e+00   3.1501190e+03   4.0000000e+00
   1.6101000e+04   1.0000000e+00   1.0000000e+00   3.0000000e+00   3.1509370e+03   4.0000000e+00
   1.6101000e+04   1.0000000e+00   1.0000000e+00   3.0000000e+00   3.1519390e+03   4.0000000e+00
   1.6101000e+04   1.0000000e+00   1.0000000e+00   3.0000000e+00   3.1523330e+03   4.0000000e+00
   1.6101000e+04   1.0000000e+00   1.0000000e+00   3.0000000e+00   3.1528480e+03   4.0000000e+00
   1.6101000e+04   1.0000000e+00   1.0000000e+00   3.0000000e+00   3.1534130e+03   4.0000000e+00
   1.6101000e+04   1.0000000e+00   1.0000000e+00   3.0000000e+00   3.1540830e+03   4.0000000e+00
   1.6101000e+04   1.0000000e+00   1.0000000e+00   3.0000000e+00   3.1544940e+03   4.0000000e+00
   1.6101000e+04   1.0000000e+00   1.0000000e+00   3.0000000e+00   3.1554030e+03   4.0000000e+00
   1.6101000e+04   1.0000000e+00   1.0000000e+00   3.0000000e+00   3.1558450e+03   4.0000000e+00
   1.6101000e+04   1.0000000e+00   1.0000000e+00   3.0000000e+00   3.1563260e+03   4.0000000e+00
   1.6101000e+04   1.0000000e+00   1.0000000e+00   3.0000000e+00   3.1569830e+03   4.0000000e+00
   1.6101000e+04   1.0000000e+00   1.0000000e+00   3.0000000e+00   3.1577000e+03   4.0000000e+00
   1.6101000e+04   1.0000000e+00   1.0000000e+00   3.0000000e+00   3.1582380e+03   4.0000000e+00
   1.6101000e+04   1.0000000e+00   1.0000000e+00   3.0000000e+00   3.1590240e+03   4.0000000e+00
   1.6101000e+04   1.0000000e+00   1.0000000e+00   3.0000000e+00   3.1593460e+03   4.0000000e+00
   1.6101000e+04   1.0000000e+00   1.0000000e+00   3.0000000e+00   3.1597880e+03   4.0000000e+00
   1.6101000e+04   1.0000000e+00   1.0000000e+00   3.0000000e+00   3.1600040e+03   4.0000000e+00
   1.6101000e+04   1.0000000e+00   1.0000000e+00   3.0000000e+00   3.1603600e+03   4.0000000e+00
   1.6101000e+04   1.0000000e+00   1.0000000e+00   3.0000000e+00   3.1610690e+03   4.0000000e+00
   1.6101000e+04   1.0000000e+00   1.0000000e+00   3.0000000e+00   3.1616190e+03   4.0000000e+00
   1.6101000e+04   1.0000000e+00   1.0000000e+00   3.0000000e+00   3.1619640e+03   4.0000000e+00
   1.6101000e+04   1.0000000e+00   1.0000000e+00   3.0000000e+00   3.1624050e+03   4.0000000e+00
   1.6101000e+04   1.0000000e+00   1.0000000e+00   3.0000000e+00   3.1626550e+03   4.0000000e+00
   1.6101000e+04   1.0000000e+00   1.0000000e+00   3.0000000e+00   3.1628520e+03   4.0000000e+00
   1.6101000e+04   1.0000000e+00   1.0000000e+00   3.0000000e+00   3.1635770e+03   4.0000000e+00
   1.6101000e+04   1.0000000e+00   1.0000000e+00   3.0000000e+00   3.1642400e+03   4.0000000e+00
   1.6101000e+04   1.0000000e+00   1.0000000e+00   3.0000000e+00   3.1648430e+03   4.0000000e+00
   1.6101000e+04   1.0000000e+00   1.0000000e+00   3.0000000e+00   3.1654870e+03   4.0000000e+00
   1.6101000e+04   1.0000000e+00   1.0000000e+00   3.0000000e+00   3.1659150e+03   4.0000000e+00
   1.6101000e+04   1.0000000e+00   1.0000000e+00   3.0000000e+00   3.1663000e+03   4.0000000e+00
   1.6101000e+04   1.0000000e+00   1.0000000e+00   3.0000000e+00   3.1666570e+03   4.0000000e+00
   1.6101000e+04   1.0000000e+00   1.0000000e+00   3.0000000e+00   3.1693750e+03   4.0000000e+00
   1.6101000e+04   1.0000000e+00   1.0000000e+00   3.0000000e+00   3.2380100e+03   4.0000000e+00
   1.6101000e+04   1.0000000e+00   1.0000000e+00   3.0000000e+00   3.2384430e+03   4.0000000e+00
   1.6101000e+04   1.0000000e+00   1.0000000e+00   3.0000000e+00   3.2392880e+03   4.0000000e+00
   1.6101000e+04   1.0000000e+00   1.0000000e+00   3.0000000e+00   3.2403120e+03   4.0000000e+00
   1.6101000e+04   1.0000000e+00   1.0000000e+00   3.0000000e+00   3.2580440e+03   5.0000000e+00
   1.6101000e+04   1.0000000e+00   1.0000000e+00   3.0000000e+00   3.4799720e+03   3.0000000e+00
   1.6101000e+04   1.0000000e+00   1.0000000e+00   3.0000000e+00   3.4916840e+03   4.0000000e+00
   1.6101000e+04   1.0000000e+00   1.0000000e+00   3.0000000e+00   3.4926510e+03   4.0000000e+00
   1.6101000e+04   1.0000000e+00   1.0000000e+00   3.0000000e+00   3.4934260e+03   4.0000000e+00
   1.6101000e+04   1.0000000e+00   1.0000000e+00   3.0000000e+00   3.4943000e+03   4.0000000e+00
   1.6101000e+04   1.0000000e+00   1.0000000e+00   3.0000000e+00   3.4948150e+03   4.0000000e+00
   1.6101000e+04   1.0000000e+00   1.0000000e+00   3.0000000e+00   3.4952490e+03   4.0000000e+00
   1.6101000e+04   1.0000000e+00   1.0000000e+00   3.0000000e+00   3.4959570e+03   4.0000000e+00
   1.6101000e+04   1.0000000e+00   1.0000000e+00   3.0000000e+00   3.4962530e+03   4.0000000e+00
   1.6101000e+04   1.0000000e+00   1.0000000e+00   3.0000000e+00   3.4967570e+03   4.0000000e+00
   1.6101000e+04   1.0000000e+00   1.0000000e+00   3.0000000e+00   3.4970520e+03   4.0000000e+00
   1.6101000e+04   1.0000000e+00   1.0000000e+00   3.0000000e+00   3.4975480e+03   4.0000000e+00
   1.6101000e+04   1.0000000e+00   1.0000000e+00   3.0000000e+00   3.4977730e+03   4.0000000e+00
   1.6101000e+04   1.0000000e+00   1.0000000e+00   3.0000000e+00   3.4980580e+03   4.0000000e+00
   1.6101000e+04   1.0000000e+00   1.0000000e+00   3.0000000e+00   3.4983040e+03   4.0000000e+00
   1.6101000e+04   1.0000000e+00   1.0000000e+00   3.0000000e+00   3.4989240e+03   4.0000000e+00
   1.6101000e+04   1.0000000e+00   1.0000000e+00   3.0000000e+00   3.4993530e+03   4.0000000e+00
   1.6101000e+04   1.0000000e+00   1.0000000e+00   3.0000000e+00   3.4998510e+03   4.0000000e+00
   1.6101000e+04   1.0000000e+00   1.0000000e+00   3.0000000e+00   3.5006500e+03   4.0000000e+00
   1.6101000e+04   1.0000000e+00   1.0000000e+00   3.0000000e+00   3.5009470e+03   4.0000000e+00
   1.6101000e+04   1.0000000e+00   1.0000000e+00   3.0000000e+00   3.5014080e+03   4.0000000e+00
   1.6101000e+04   1.0000000e+00   1.0000000e+00   3.0000000e+00   3.5017360e+03   4.0000000e+00
   1.6101000e+04   1.0000000e+00   1.0000000e+00   3.0000000e+00   3.5021860e+03   4.0000000e+00
   1.6101000e+04   1.0000000e+00   1.0000000e+00   3.0000000e+00   3.5025000e+03   4.0000000e+00
   1.6101000e+04   1.0000000e+00   1.0000000e+00   3.0000000e+00   3.5033010e+03   4.0000000e+00
   1.6101000e+04   1.0000000e+00   1.0000000e+00   3.0000000e+00   3.5038900e+03   4.0000000e+00
   1.6101000e+04   1.0000000e+00   1.0000000e+00   3.0000000e+00   3.5047260e+03   4.0000000e+00
   1.6101000e+04   1.0000000e+00   1.0000000e+00   3.0000000e+00   3.5050740e+03   4.0000000e+00
   1.6101000e+04   1.0000000e+00   1.0000000e+00   3.0000000e+00   3.5056060e+03   4.0000000e+00
   1.6101000e+04   1.0000000e+00   1.0000000e+00   3.0000000e+00   3.5059330e+03   4.0000000e+00
   1.6101000e+04   1.0000000e+00   1.0000000e+00   3.0000000e+00   3.5062470e+03   4.0000000e+00
   1.6101000e+04   1.0000000e+00   1.0000000e+00   3.0000000e+00   3.5071240e+03   4.0000000e+00
   1.6101000e+04   1.0000000e+00   1.0000000e+00   3.0000000e+00   3.5080350e+03   4.0000000e+00
   1.6101000e+04   1.0000000e+00   1.0000000e+00   3.0000000e+00   3.5115090e+03   4.0000000e+00
   1.6101000e+04   1.0000000e+00   1.0000000e+00   3.0000000e+00   3.5959720e+03   5.0000000e+00
   1.6101000e+04   1.0000000e+00   1.0000000e+00   3.0000000e+00   4.3869400e+03   3.0000000e+00
   1.6101000e+04   1.0000000e+00   1.0000000e+00   3.0000000e+00   4.3899350e+03   4.0000000e+00
   1.6101000e+04   1.0000000e+00   1.0000000e+00   3.0000000e+00   4.3907590e+03   4.0000000e+00
   1.6101000e+04   1.0000000e+00   1.0000000e+00   3.0000000e+00   4.3914390e+03   4.0000000e+00
   1.6101000e+04   1.0000000e+00   1.0000000e+00   3.0000000e+00   4.3920180e+03   4.0000000e+00
   1.6101000e+04   1.0000000e+00   1.0000000e+00   3.0000000e+00   4.3921470e+03   4.0000000e+00
   1.6101000e+04   1.0000000e+00   1.0000000e+00   3.0000000e+00   4.3926620e+03   4.0000000e+00
   1.6101000e+04   1.0000000e+00   1.0000000e+00   3.0000000e+00   4.3931350e+03   4.0000000e+00
   1.6101000e+04   1.0000000e+00   1.0000000e+00   3.0000000e+00   4.3935390e+03   4.0000000e+00
   1.6101000e+04   1.0000000e+00   1.0000000e+00   3.0000000e+00   4.3940290e+03   4.0000000e+00
   1.6101000e+04   1.0000000e+00   1.0000000e+00   3.0000000e+00   4.3943490e+03   4.0000000e+00
   1.6101000e+04   1.0000000e+00   1.0000000e+00   3.0000000e+00   4.3948450e+03   4.0000000e+00
   1.6101000e+04   1.0000000e+00   1.0000000e+00   3.0000000e+00   4.3955480e+03   4.0000000e+00
   1.6101000e+04   1.0000000e+00   1.0000000e+00   3.0000000e+00   4.3958740e+03   4.0000000e+00
   1.6101000e+04   1.0000000e+00   1.0000000e+00   3.0000000e+00   4.3963280e+03   4.0000000e+00
   1.6101000e+04   1.0000000e+00   1.0000000e+00   3.0000000e+00   4.3965940e+03   4.0000000e+00
   1.6101000e+04   1.0000000e+00   1.0000000e+00   3.0000000e+00   4.3968930e+03   4.0000000e+00
   1.6101000e+04   1.0000000e+00   1.0000000e+00   3.0000000e+00   4.3975360e+03   4.0000000e+00
   1.6101000e+04   1.0000000e+00   1.0000000e+00   3.0000000e+00   4.3978940e+03   4.0000000e+00
   1.6101000e+04   1.0000000e+00   1.0000000e+00   3.0000000e+00   4.3983120e+03   4.0000000e+00
   1.6101000e+04   1.0000000e+00   1.0000000e+00   3.0000000e+00   4.3987920e+03   4.0000000e+00
   1.6101000e+04   1.0000000e+00   1.0000000e+00   3.0000000e+00   4.3991190e+03   4.0000000e+00
   1.6101000e+04   1.0000000e+00   1.0000000e+00   3.0000000e+00   4.3995800e+03   4.0000000e+00
   1.6101000e+04   1.0000000e+00   1.0000000e+00   3.0000000e+00   4.3998930e+03   4.0000000e+00
   1.6101000e+04   1.0000000e+00   1.0000000e+00   3.0000000e+00   4.4003880e+03   4.0000000e+00
   1.6101000e+04   1.0000000e+00   1.0000000e+00   3.0000000e+00   4.4012040e+03   4.0000000e+00
   1.6101000e+04   1.0000000e+00   1.0000000e+00   3.0000000e+00   4.4015560e+03   4.0000000e+00
   1.6101000e+04   1.0000000e+00   1.0000000e+00   3.0000000e+00   4.4021130e+03   4.0000000e+00
   1.6101000e+04   1.0000000e+00   1.0000000e+00   3.0000000e+00   4.4024930e+03   4.0000000e+00
   1.6101000e+04   1.0000000e+00   1.0000000e+00   3.0000000e+00   4.4029380e+03   4.0000000e+00
   1.6101000e+04   1.0000000e+00   1.0000000e+00   3.0000000e+00   4.4031220e+03   4.0000000e+00
   1.6101000e+04   1.0000000e+00   1.0000000e+00   3.0000000e+00   4.4035030e+03   4.0000000e+00
   1.6101000e+04   1.0000000e+00   1.0000000e+00   3.0000000e+00   4.4039760e+03   4.0000000e+00
   1.6101000e+04   1.0000000e+00   1.0000000e+00   3.0000000e+00   4.4044770e+03   4.0000000e+00
   1.6101000e+04   1.0000000e+00   1.0000000e+00   3.0000000e+00   4.4050500e+03   4.0000000e+00
   1.6101000e+04   1.0000000e+00   1.0000000e+00   3.0000000e+00   4.4055240e+03   4.0000000e+00
   1.6101000e+04   1.0000000e+00   1.0000000e+00   3.0000000e+00   4.4057860e+03   4.0000000e+00
   1.6101000e+04   1.0000000e+00   1.0000000e+00   3.0000000e+00   4.4063620e+03   4.0000000e+00
   1.6101000e+04   1.0000000e+00   1.0000000e+00   3.0000000e+00   4.4069570e+03   4.0000000e+00
   1.6101000e+04   1.0000000e+00   1.0000000e+00   3.0000000e+00   4.4075270e+03   4.0000000e+00
   1.6101000e+04   1.0000000e+00   1.0000000e+00   3.0000000e+00   4.4147290e+03   4.0000000e+00
   1.6101000e+04   1.0000000e+00   1.0000000e+00   3.0000000e+00   4.5039400e+03   5.0000000e+00
   1.6101000e+04   1.0000000e+00   1.0000000e+00   3.0000000e+00   4.5619410e+03   3.0000000e+00
   1.6101000e+04   1.0000000e+00   1.0000000e+00   3.0000000e+00   4.5718770e+03   4.0000000e+00
   1.6101000e+04   1.0000000e+00   1.0000000e+00   3.0000000e+00   4.5720650e+03   4.0000000e+00
   1.6101000e+04   1.0000000e+00   1.0000000e+00   3.0000000e+00   4.5724810e+03   4.0000000e+00
   1.6101000e+04   1.0000000e+00   1.0000000e+00   3.0000000e+00   4.5727260e+03   4.0000000e+00
   1.6101000e+04   1.0000000e+00   1.0000000e+00   3.0000000e+00   4.5731610e+03   4.0000000e+00
   1.6101000e+04   1.0000000e+00   1.0000000e+00   3.0000000e+00   4.5739460e+03   4.0000000e+00
   1.6101000e+04   1.0000000e+00   1.0000000e+00   3.0000000e+00   4.5746860e+03   4.0000000e+00
   1.6101000e+04   1.0000000e+00   1.0000000e+00   3.0000000e+00   4.5747990e+03   4.0000000e+00
   1.6101000e+04   1.0000000e+00   1.0000000e+00   3.0000000e+00   4.5756960e+03   4.0000000e+00
   1.6101000e+04   1.0000000e+00   1.0000000e+00   3.0000000e+00   4.5759810e+03   4.0000000e+00
   1.6101000e+04   1.0000000e+00   1.0000000e+00   3.0000000e+00   4.5764910e+03   4.0000000e+00
   1.6101000e+04   1.0000000e+00   1.0000000e+00   3.0000000e+00   4.5768700e+03   4.0000000e+00
   1.6101000e+04   1.0000000e+00   1.0000000e+00   3.0000000e+00   4.5774050e+03   4.0000000e+00
   1.6101000e+04   1.0000000e+00   1.0000000e+00   3.0000000e+00   4.5778170e+03   4.0000000e+00
   1.6101000e+04   1.0000000e+00   1.0000000e+00   3.0000000e+00   4.5780920e+03   4.0000000e+00
   1.6101000e+04   1.0000000e+00   1.0000000e+00   3.0000000e+00   4.5782370e+03   4.0000000e+00
   1.6101000e+04   1.0000000e+00   1.0000000e+00   3.0000000e+00   4.5785510e+03   4.0000000e+00
   1.6101000e+04   1.0000000e+00   1.0000000e+00   3.0000000e+00   4.5788420e+03   4.0000000e+00
   1.6101000e+04   1.0000000e+00   1.0000000e+00   3.0000000e+00   4.5793570e+03   4.0000000e+00
   1.6101000e+04   1.0000000e+00   1.0000000e+00   3.0000000e+00   4.5801590e+03   4.0000000e+00
   1.6101000e+04   1.0000000e+00   1.0000000e+00   3.0000000e+00   4.5804760e+03   4.0000000e+00
   1.6101000e+04   1.0000000e+00   1.0000000e+00   3.0000000e+00   4.5808130e+03   4.0000000e+00
   1.6101000e+04   1.0000000e+00   1.0000000e+00   3.0000000e+00   4.5812100e+03   4.0000000e+00
   1.6101000e+04   1.0000000e+00   1.0000000e+00   3.0000000e+00   4.5817970e+03   4.0000000e+00
   1.6101000e+04   1.0000000e+00   1.0000000e+00   3.0000000e+00   4.5826860e+03   4.0000000e+00
   1.6101000e+04   1.0000000e+00   1.0000000e+00   3.0000000e+00   4.5831370e+03   4.0000000e+00
   1.6101000e+04   1.0000000e+00   1.0000000e+00   3.0000000e+00   4.5835930e+03   4.0000000e+00
   1.6101000e+04   1.0000000e+00   1.0000000e+00   3.0000000e+00   4.5839230e+03   4.0000000e+00
   1.6101000e+04   1.0000000e+00   1.0000000e+00   3.0000000e+00   4.5847840e+03   4.0000000e+00
   1.6101000e+04   1.0000000e+00   1.0000000e+00   3.0000000e+00   4.5853180e+03   4.0000000e+00
   1.6101000e+04   1.0000000e+00   1.0000000e+00   3.0000000e+00   4.5858130e+03   4.0000000e+00
   1.6101000e+04   1.0000000e+00   1.0000000e+00   3.0000000e+00   4.5863360e+03   4.0000000e+00
   1.6101000e+04   1.0000000e+00   1.0000000e+00   3.0000000e+00   4.5871340e+03   4.0000000e+00
   1.6101000e+04   1.0000000e+00   1.0000000e+00   3.0000000e+00   4.5878210e+03   4.0000000e+00
   1.6101000e+04   1.0000000e+00   1.0000000e+00   3.0000000e+00   4.5891660e+03   4.0000000e+00
   1.6101000e+04   1.0000000e+00   1.0000000e+00   3.0000000e+00   4.6799410e+03   5.0000000e+00
   1.6101000e+04   1.0000000e+00   1.0000000e+00   3.0000000e+00   5.5896390e+03   3.0000000e+00
   1.6101000e+04   1.0000000e+00   1.0000000e+00   3.0000000e+00   5.5623420e+03   4.0000000e+00
   1.6101000e+04   1.0000000e+00   1.0000000e+00   3.0000000e+00   5.5628530e+03   4.0000000e+00
   1.6101000e+04   1.0000000e+00   1.0000000e+00   3.0000000e+00   5.5957010e+03   4.0000000e+00
   1.6101000e+04   1.0000000e+00   1.0000000e+00   3.0000000e+00   5.5959390e+03   4.0000000e+00
   1.6101000e+04   1.0000000e+00   1.0000000e+00   3.0000000e+00   5.5964710e+03   4.0000000e+00
   1.6101000e+04   1.0000000e+00   1.0000000e+00   3.0000000e+00   5.5970470e+03   4.0000000e+00
   1.6101000e+04   1.0000000e+00   1.0000000e+00   3.0000000e+00   5.5976160e+03   4.0000000e+00
   1.6101000e+04   1.0000000e+00   1.0000000e+00   3.0000000e+00   5.5980840e+03   4.0000000e+00
   1.6101000e+04   1.0000000e+00   1.0000000e+00   3.0000000e+00   5.5986260e+03   4.0000000e+00
   1.6101000e+04   1.0000000e+00   1.0000000e+00   3.0000000e+00   5.5988670e+03   4.0000000e+00
   1.6101000e+04   1.0000000e+00   1.0000000e+00   3.0000000e+00   5.5993960e+03   4.0000000e+00
   1.6101000e+04   1.0000000e+00   1.0000000e+00   3.0000000e+00   5.5999330e+03   4.0000000e+00
   1.6101000e+04   1.0000000e+00   1.0000000e+00   3.0000000e+00   5.6004150e+03   4.0000000e+00
   1.6101000e+04   1.0000000e+00   1.0000000e+00   3.0000000e+00   5.6007330e+03   4.0000000e+00
   1.6101000e+04   1.0000000e+00   1.0000000e+00   3.0000000e+00   5.6010550e+03   4.0000000e+00
   1.6101000e+04   1.0000000e+00   1.0000000e+00   3.0000000e+00   5.6017590e+03   4.0000000e+00
   1.6101000e+04   1.0000000e+00   1.0000000e+00   3.0000000e+00   5.6022210e+03   4.0000000e+00
   1.6101000e+04   1.0000000e+00   1.0000000e+00   3.0000000e+00   5.6026750e+03   4.0000000e+00
   1.6101000e+04   1.0000000e+00   1.0000000e+00   3.0000000e+00   5.6029580e+03   4.0000000e+00
   1.6101000e+04   1.0000000e+00   1.0000000e+00   3.0000000e+00   5.6032260e+03   4.0000000e+00
   1.6101000e+04   1.0000000e+00   1.0000000e+00   3.0000000e+00   5.6038110e+03   4.0000000e+00
   1.6101000e+04   1.0000000e+00   1.0000000e+00   3.0000000e+00   5.6041240e+03   4.0000000e+00
   1.6101000e+04   1.0000000e+00   1.0000000e+00   3.0000000e+00   5.6046010e+03   4.0000000e+00
   1.6101000e+04   1.0000000e+00   1.0000000e+00   3.0000000e+00   5.6051150e+03   4.0000000e+00
   1.6101000e+04   1.0000000e+00   1.0000000e+00   3.0000000e+00   5.6055230e+03   4.0000000e+00
   1.6101000e+04   1.0000000e+00   1.0000000e+00   3.0000000e+00   5.6057950e+03   4.0000000e+00
   1.6101000e+04   1.0000000e+00   1.0000000e+00   3.0000000e+00   5.6063510e+03   4.0000000e+00
   1.6101000e+04   1.0000000e+00   1.0000000e+00   3.0000000e+00   5.6070750e+03   4.0000000e+00
   1.6101000e+04   1.0000000e+00   1.0000000e+00   3.0000000e+00   5.6074190e+03   4.0000000e+00
   1.6101000e+04   1.0000000e+00   1.0000000e+00   3.0000000e+00   5.6077900e+03   4.0000000e+00
   1.6101000e+04   1.0000000e+00   1.0000000e+00   3.0000000e+00   5.6079600e+03   4.0000000e+00
   1.6101000e+04   1.0000000e+00   1.0000000e+00   3.0000000e+00   5.6086760e+03   4.0000000e+00
   1.6101000e+04   1.0000000e+00   1.0000000e+00   3.0000000e+00   5.6093600e+03   4.0000000e+00
   1.6101000e+04   1.0000000e+00   1.0000000e+00   3.0000000e+00   5.6101730e+03   4.0000000e+00
   1.6101000e+04   1.0000000e+00   1.0000000e+00   3.0000000e+00   5.6137280e+03   4.0000000e+00
   1.6101000e+04   1.0000000e+00   1.0000000e+00   3.0000000e+00   5.6145480e+03   4.0000000e+00
   1.6101000e+04   1.0000000e+00   1.0000000e+00   3.0000000e+00   5.6773110e+03   4.0000000e+00
   1.6101000e+04   1.0000000e+00   1.0000000e+00   3.0000000e+00   5.6775440e+03   4.0000000e+00
   1.6101000e+04   1.0000000e+00   1.0000000e+00   3.0000000e+00   5.6780040e+03   4.0000000e+00
   1.6101000e+04   1.0000000e+00   1.0000000e+00   3.0000000e+00   5.6783550e+03   4.0000000e+00
   1.6101000e+04   1.0000000e+00   1.0000000e+00   3.0000000e+00   5.6797030e+03   4.0000000e+00
   1.6101000e+04   1.0000000e+00   1.0000000e+00   3.0000000e+00   5.6802750e+03   4.0000000e+00
   1.6101000e+04   1.0000000e+00   1.0000000e+00   3.0000000e+00   5.6807340e+03   4.0000000e+00
   1.6101000e+04   1.0000000e+00   1.0000000e+00   3.0000000e+00   5.6966390e+03   5.0000000e+00
   1.6101000e+04   1.0000000e+00   1.0000000e+00   3.0000000e+00   6.5486850e+03   3.0000000e+00
   1.6101000e+04   1.0000000e+00   1.0000000e+00   3.0000000e+00   6.5593130e+03   4.0000000e+00
   1.6101000e+04   1.0000000e+00   1.0000000e+00   3.0000000e+00   6.5595790e+03   4.0000000e+00
   1.6101000e+04   1.0000000e+00   1.0000000e+00   3.0000000e+00   6.5599670e+03   4.0000000e+00
   1.6101000e+04   1.0000000e+00   1.0000000e+00   3.0000000e+00   6.5609940e+03   4.0000000e+00
   1.6101000e+04   1.0000000e+00   1.0000000e+00   3.0000000e+00   6.5620040e+03   4.0000000e+00
   1.6101000e+04   1.0000000e+00   1.0000000e+00   3.0000000e+00   6.5624360e+03   4.0000000e+00
   1.6101000e+04   1.0000000e+00   1.0000000e+00   3.0000000e+00   6.5630360e+03   4.0000000e+00
   1.6101000e+04   1.0000000e+00   1.0000000e+00   3.0000000e+00   6.5634940e+03   4.0000000e+00
   1.6101000e+04   1.0000000e+00   1.0000000e+00   3.0000000e+00   6.5638390e+03   4.0000000e+00
   1.6101000e+04   1.0000000e+00   1.0000000e+00   3.0000000e+00   6.5642210e+03   4.0000000e+00
   1.6101000e+04   1.0000000e+00   1.0000000e+00   3.0000000e+00   6.5647390e+03   4.0000000e+00
   1.6101000e+04   1.0000000e+00   1.0000000e+00   3.0000000e+00   6.5656430e+03   4.0000000e+00
   1.6101000e+04   1.0000000e+00   1.0000000e+00   3.0000000e+00   6.5659590e+03   4.0000000e+00
   1.6101000e+04   1.0000000e+00   1.0000000e+00   3.0000000e+00   6.5662460e+03   4.0000000e+00
   1.6101000e+04   1.0000000e+00   1.0000000e+00   3.0000000e+00   6.5664640e+03   4.0000000e+00
   1.6101000e+04   1.0000000e+00   1.0000000e+00   3.0000000e+00   6.5671070e+03   4.0000000e+00
   1.6101000e+04   1.0000000e+00   1.0000000e+00   3.0000000e+00   6.5677870e+03   4.0000000e+00
   1.6101000e+04   1.0000000e+00   1.0000000e+00   3.0000000e+00   6.5685800e+03   4.0000000e+00
   1.6101000e+04   1.0000000e+00   1.0000000e+00   3.0000000e+00   6.5688040e+03   4.0000000e+00
   1.6101000e+04   1.0000000e+00   1.0000000e+00   3.0000000e+00   6.5691160e+03   4.0000000e+00
   1.6101000e+04   1.0000000e+00   1.0000000e+00   3.0000000e+00   6.5693600e+03   4.0000000e+00
   1.6101000e+04   1.0000000e+00   1.0000000e+00   3.0000000e+00   6.5699370e+03   4.0000000e+00
   1.6101000e+04   1.0000000e+00   1.0000000e+00   3.0000000e+00   6.5703930e+03   4.0000000e+00
   1.6101000e+04   1.0000000e+00   1.0000000e+00   3.0000000e+00   6.5710200e+03   4.0000000e+00
   1.6101000e+04   1.0000000e+00   1.0000000e+00   3.0000000e+00   6.5719100e+03   4.0000000e+00
   1.6101000e+04   1.0000000e+00   1.0000000e+00   3.0000000e+00   6.5723440e+03   4.0000000e+00
   1.6101000e+04   1.0000000e+00   1.0000000e+00   3.0000000e+00   6.5728090e+03   4.0000000e+00
   1.6101000e+04   1.0000000e+00   1.0000000e+00   3.0000000e+00   6.5734910e+03   4.0000000e+00
   1.6101000e+04   1.0000000e+00   1.0000000e+00   3.0000000e+00   6.5739030e+03   4.0000000e+00
   1.6101000e+04   1.0000000e+00   1.0000000e+00   3.0000000e+00   6.5745140e+03   4.0000000e+00
   1.6101000e+04   1.0000000e+00   1.0000000e+00   3.0000000e+00   6.5748110e+03   4.0000000e+00
   1.6101000e+04   1.0000000e+00   1.0000000e+00   3.0000000e+00   6.5755860e+03   4.0000000e+00
   1.6101000e+04   1.0000000e+00   1.0000000e+00   3.0000000e+00   6.5762000e+03   4.0000000e+00
   1.6101000e+04   1.0000000e+00   1.0000000e+00   3.0000000e+00   6.5767160e+03   4.0000000e+00
   1.6101000e+04   1.0000000e+00   1.0000000e+00   3.0000000e+00   6.5772780e+03   4.0000000e+00
   1.6101000e+04   1.0000000e+00   1.0000000e+00   3.0000000e+00   6.6305230e+03   4.0000000e+00
   1.6101000e+04   1.0000000e+00   1.0000000e+00   3.0000000e+00   6.6315190e+03   4.0000000e+00
   1.6101000e+04   1.0000000e+00   1.0000000e+00   3.0000000e+00   6.6320810e+03   4.0000000e+00
   1.6101000e+04   1.0000000e+00   1.0000000e+00   3.0000000e+00   6.6676850e+03   5.0000000e+00
   1.6101000e+04   1.0000000e+00   1.0000000e+00   3.0000000e+00   6.7036850e+03   3.0000000e+00
   1.6101000e+04   1.0000000e+00   1.0000000e+00   3.0000000e+00   6.7125350e+03   4.0000000e+00
   1.6101000e+04   1.0000000e+00   1.0000000e+00   3.0000000e+00   6.7126920e+03   4.0000000e+00
   1.6101000e+04   1.0000000e+00   1.0000000e+00   3.0000000e+00   6.7131940e+03   4.0000000e+00
   1.6101000e+04   1.0000000e+00   1.0000000e+00   3.0000000e+00   6.7137090e+03   4.0000000e+00
   1.6101000e+04   1.0000000e+00   1.0000000e+00   3.0000000e+00   6.7143250e+03   4.0000000e+00
   1.6101000e+04   1.0000000e+00   1.0000000e+00   3.0000000e+00   6.7151920e+03   4.0000000e+00
   1.6101000e+04   1.0000000e+00   1.0000000e+00   3.0000000e+00   6.7160740e+03   4.0000000e+00
   1.6101000e+04   1.0000000e+00   1.0000000e+00   3.0000000e+00   6.7170280e+03   4.0000000e+00
   1.6101000e+04   1.0000000e+00   1.0000000e+00   3.0000000e+00   6.7182290e+03   4.0000000e+00
   1.6101000e+04   1.0000000e+00   1.0000000e+00   3.0000000e+00   6.7185560e+03   4.0000000e+00
   1.6101000e+04   1.0000000e+00   1.0000000e+00   3.0000000e+00   6.7195760e+03   4.0000000e+00
   1.6101000e+04   1.0000000e+00   1.0000000e+00   3.0000000e+00   6.7199770e+03   4.0000000e+00
   1.6101000e+04   1.0000000e+00   1.0000000e+00   3.0000000e+00   6.7203610e+03   4.0000000e+00
   1.6101000e+04   1.0000000e+00   1.0000000e+00   3.0000000e+00   6.7210090e+03   4.0000000e+00
   1.6101000e+04   1.0000000e+00   1.0000000e+00   3.0000000e+00   6.7218720e+03   4.0000000e+00
   1.6101000e+04   1.0000000e+00   1.0000000e+00   3.0000000e+00   6.7224150e+03   4.0000000e+00
   1.6101000e+04   1.0000000e+00   1.0000000e+00   3.0000000e+00   6.7229450e+03   4.0000000e+00
   1.6101000e+04   1.0000000e+00   1.0000000e+00   3.0000000e+00   6.7242950e+03   4.0000000e+00
   1.6101000e+04   1.0000000e+00   1.0000000e+00   3.0000000e+00   6.7246140e+03   4.0000000e+00
   1.6101000e+04   1.0000000e+00   1.0000000e+00   3.0000000e+00   6.7259850e+03   4.0000000e+00
   1.6101000e+04   1.0000000e+00   1.0000000e+00   3.0000000e+00   6.8046850e+03   5.0000000e+00
   1.6101000e+04   1.0000000e+00   1.0000000e+00   3.0000000e+00   6.9916860e+03   3.0000000e+00
   1.6101000e+04   1.0000000e+00   1.0000000e+00   3.0000000e+00   7.0147110e+03   4.0000000e+00
   1.6101000e+04   1.0000000e+00   1.0000000e+00   3.0000000e+00   7.0149450e+03   4.0000000e+00
   1.6101000e+04   1.0000000e+00   1.0000000e+00   3.0000000e+00   7.0153850e+03   4.0000000e+00
   1.6101000e+04   1.0000000e+00   1.0000000e+00   3.0000000e+00   7.0164190e+03   4.0000000e+00
   1.6101000e+04   1.0000000e+00   1.0000000e+00   3.0000000e+00   7.0168330e+03   4.0000000e+00
   1.6101000e+04   1.0000000e+00   1.0000000e+00   3.0000000e+00   7.0172250e+03   4.0000000e+00
   1.6101000e+04   1.0000000e+00   1.0000000e+00   3.0000000e+00   7.0179390e+03   4.0000000e+00
   1.6101000e+04   1.0000000e+00   1.0000000e+00   3.0000000e+00   7.0184290e+03   4.0000000e+00
   1.6101000e+04   1.0000000e+00   1.0000000e+00   3.0000000e+00   7.0185230e+03   4.0000000e+00
   1.6101000e+04   1.0000000e+00   1.0000000e+00   3.0000000e+00   7.0189280e+03   4.0000000e+00
   1.6101000e+04   1.0000000e+00   1.0000000e+00   3.0000000e+00   7.0194830e+03   4.0000000e+00
   1.6101000e+04   1.0000000e+00   1.0000000e+00   3.0000000e+00   7.0204810e+03   4.0000000e+00
   1.6101000e+04   1.0000000e+00   1.0000000e+00   3.0000000e+00   7.0213080e+03   4.0000000e+00
   1.6101000e+04   1.0000000e+00   1.0000000e+00   3.0000000e+00   7.0219970e+03   4.0000000e+00
   1.6101000e+04   1.0000000e+00   1.0000000e+00   3.0000000e+00   7.0225300e+03   4.0000000e+00
   1.6101000e+04   1.0000000e+00   1.0000000e+00   3.0000000e+00   7.0254090e+03   4.0000000e+00
   1.6101000e+04   1.0000000e+00   1.0000000e+00   3.0000000e+00   7.0261120e+03   4.0000000e+00
   1.6101000e+04   1.0000000e+00   1.0000000e+00   3.0000000e+00   7.1116860e+03   5.0000000e+00
   1.6101000e+04   1.0000000e+00   1.0000000e+00   3.0000000e+00             Inf   6.0000000e+00
   1.6101000e+04   2.0000000e+00   2.0000000e+00   1.0000000e+00   4.5002000e+01   1.0000000e+00
   1.6101000e+04   2.0000000e+00   2.0000000e+00   1.0000000e+00   3.7750000e+01   4.0000000e+00
   1.6101000e+04   2.0000000e+00   2.0000000e+00   1.0000000e+00   4.6331000e+01   4.0000000e+00
   1.6101000e+04   2.0000000e+00   2.0000000e+00   1.0000000e+00   5.0014000e+01   4.0000000e+00
   1.6101000e+04   2.0000000e+00   2.0000000e+00   1.0000000e+00   5.1196000e+01   4.0000000e+00
   1.6101000e+04   2.0000000e+00   2.0000000e+00   1.0000000e+00   5.3317000e+01   4.0000000e+00
   1.6101000e+04   2.0000000e+00   2.0000000e+00   1.0000000e+00   5.4614000e+01   4.0000000e+00
   1.6101000e+04   2.0000000e+00   2.0000000e+00   1.0000000e+00   5.5161000e+01   4.0000000e+00
   1.6101000e+04   2.0000000e+00   2.0000000e+00   1.0000000e+00   5.5586000e+01   4.0000000e+00
   1.6101000e+04   2.0000000e+00   2.0000000e+00   1.0000000e+00   5.7462000e+01   4.0000000e+00
   1.6101000e+04   2.0000000e+00   2.0000000e+00   1.0000000e+00   5.8249000e+01   4.0000000e+00
   1.6101000e+04   2.0000000e+00   2.0000000e+00   1.0000000e+00   7.5967000e+01   4.0000000e+00
   1.6101000e+04   2.0000000e+00   2.0000000e+00   1.0000000e+00   9.2373000e+01   4.0000000e+00
   1.6101000e+04   2.0000000e+00   2.0000000e+00   1.0000000e+00   1.3218400e+02   4.0000000e+00
   1.6101000e+04   2.0000000e+00   2.0000000e+00   1.0000000e+00   1.5532700e+02   4.0000000e+00
   1.6101000e+04   2.0000000e+00   2.0000000e+00   1.0000000e+00   1.6500200e+02   5.0000000e+00
   1.6101000e+04   2.0000000e+00   2.0000000e+00   1.0000000e+00   1.9700200e+02   1.0000000e+00
   1.6101000e+04   2.0000000e+00   2.0000000e+00   1.0000000e+00   1.7115600e+02   4.0000000e+00
   1.6101000e+04   2.0000000e+00   2.0000000e+00   1.0000000e+00   1.9813700e+02   4.0000000e+00
   1.6101000e+04   2.0000000e+00   2.0000000e+00   1.0000000e+00   2.0106900e+02   4.0000000e+00
   1.6101000e+04   2.0000000e+00   2.0000000e+00   1.0000000e+00   2.0208500e+02   4.0000000e+00
   1.6101000e+04   2.0000000e+00   2.0000000e+00   1.0000000e+00   2.0460000e+02   4.0000000e+00
   1.6101000e+04   2.0000000e+00   2.0000000e+00   1.0000000e+00   2.0564200e+02   4.0000000e+00
   1.6101000e+04   2.0000000e+00   2.0000000e+00   1.0000000e+00   2.0649900e+02   4.0000000e+00
   1.6101000e+04   2.0000000e+00   2.0000000e+00   1.0000000e+00   2.0738900e+02   4.0000000e+00
   1.6101000e+04   2.0000000e+00   2.0000000e+00   1.0000000e+00   2.0791200e+02   4.0000000e+00
   1.6101000e+04   2.0000000e+00   2.0000000e+00   1.0000000e+00   2.0852500e+02   4.0000000e+00
   1.6101000e+04   2.0000000e+00   2.0000000e+00   1.0000000e+00   2.0934900e+02   4.0000000e+00
   1.6101000e+04   2.0000000e+00   2.0000000e+00   1.0000000e+00   2.1011400e+02   4.0000000e+00
   1.6101000e+04   2.0000000e+00   2.0000000e+00   1.0000000e+00   2.1034500e+02   4.0000000e+00
   1.6101000e+04   2.0000000e+00   2.0000000e+00   1.0000000e+00   2.1064300e+02   4.0000000e+00
   1.6101000e+04   2.0000000e+00   2.0000000e+00   1.0000000e+00   2.1156900e+02   4.0000000e+00
   1.6101000e+04   2.0000000e+00   2.0000000e+00   1.0000000e+00   2.1220200e+02   4.0000000e+00
   1.6101000e+04   2.0000000e+00   2.0000000e+00   1.0000000e+00   2.1277800e+02   4.0000000e+00
   1.6101000e+04   2.0000000e+00   2.0000000e+00   1.0000000e+00   2.1328600e+02   4.0000000e+00
   1.6101000e+04   2.0000000e+00   2.0000000e+00   1.0000000e+00   2.1384600e+02   4.0000000e+00
   1.6101000e+04   2.0000000e+00   2.0000000e+00   1.0000000e+00   2.1454500e+02   4.0000000e+00
   1.6101000e+04   2.0000000e+00   2.0000000e+00   1.0000000e+00   2.1494900e+02   4.0000000e+00
   1.6101000e+04   2.0000000e+00   2.0000000e+00   1.0000000e+00   2.1569300e+02   4.0000000e+00
   1.6101000e+04   2.0000000e+00   2.0000000e+00   1.0000000e+00   2.1619100e+02   4.0000000e+00
   1.6101000e+04   2.0000000e+00   2.0000000e+00   1.0000000e+00   2.1677800e+02   4.0000000e+00
   1.6101000e+04   2.0000000e+00   2.0000000e+00   1.0000000e+00   2.1707500e+02   4.0000000e+00
   1.6101000e+04   2.0000000e+00   2.0000000e+00   1.0000000e+00   2.1748800e+02   4.0000000e+00
   1.6101000e+04   2.0000000e+00   2.0000000e+00   1.0000000e+00   2.1847200e+02   4.0000000e+00
   1.6101000e+04   2.0000000e+00   2.0000000e+00   1.0000000e+00   2.1946400e+02   4.0000000e+00
   1.6101000e+04   2.0000000e+00   2.0000000e+00   1.0000000e+00   2.2003200e+02   4.0000000e+00
   1.6101000e+04   2.0000000e+00   2.0000000e+00   1.0000000e+00   2.2051400e+02   4.0000000e+00
   1.6101000e+04   2.0000000e+00   2.0000000e+00   1.0000000e+00   2.2104700e+02   4.0000000e+00
   1.6101000e+04   2.0000000e+00   2.0000000e+00   1.0000000e+00   2.2130500e+02   4.0000000e+00
   1.6101000e+04   2.0000000e+00   2.0000000e+00   1.0000000e+00   2.2174100e+02   4.0000000e+00
   1.6101000e+04   2.0000000e+00   2.0000000e+00   1.0000000e+00   2.2276900e+02   4.0000000e+00
   1.6101000e+04   2.0000000e+00   2.0000000e+00   1.0000000e+00   2.2347600e+02   4.0000000e+00
   1.6101000e+04   2.0000000e+00   2.0000000e+00   1.0000000e+00   2.2423200e+02   4.0000000e+00
   1.6101000e+04   2.0000000e+00   2.0000000e+00   1.0000000e+00   2.5710900e+02   4.0000000e+00
   1.6101000e+04   2.0000000e+00   2.0000000e+00   1.0000000e+00   3.0300200e+02   5.0000000e+00
   1.6101000e+04   2.0000000e+00   2.0000000e+00   1.0000000e+00   3.3300200e+02   1.0000000e+00
   1.6101000e+04   2.0000000e+00   2.0000000e+00   1.0000000e+00   3.0441800e+02   4.0000000e+00
   1.6101000e+04   2.0000000e+00   2.0000000e+00   1.0000000e+00   3.3499000e+02   4.0000000e+00
   1.6101000e+04   2.0000000e+00   2.0000000e+00   1.0000000e+00   3.4006400e+02   4.0000000e+00
   1.6101000e+04   2.0000000e+00   2.0000000e+00   1.0000000e+00   3.4039100e+02   4.0000000e+00
   1.6101000e+04   2.0000000e+00   2.0000000e+00   1.0000000e+00   4.1125200e+02   4.0000000e+00
   1.6101000e+04   2.0000000e+00   2.0000000e+00   1.0000000e+00   4.1373400e+02   4.0000000e+00
   1.6101000e+04   2.0000000e+00   2.0000000e+00   1.0000000e+00   4.3855700e+02   4.0000000e+00
   1.6101000e+04   2.0000000e+00   2.0000000e+00   1.0000000e+00   4.3985700e+02   4.0000000e+00
   1.6101000e+04   2.0000000e+00   2.0000000e+00   1.0000000e+00   4.4053100e+02   4.0000000e+00
   1.6101000e+04   2.0000000e+00   2.0000000e+00   1.0000000e+00   4.4524100e+02   4.0000000e+00
   1.6101000e+04   2.0000000e+00   2.0000000e+00   1.0000000e+00   4.4825500e+02   4.0000000e+00
   1.6101000e+04   2.0000000e+00   2.0000000e+00   1.0000000e+00   4.4873200e+02   4.0000000e+00
   1.6101000e+04   2.0000000e+00   2.0000000e+00   1.0000000e+00   4.5200200e+02   5.0000000e+00
   1.6101000e+04   2.0000000e+00   2.0000000e+00   1.0000000e+00   5.1100300e+02   1.0000000e+00
   1.6101000e+04   2.0000000e+00   2.0000000e+00   1.0000000e+00   5.1445200e+02   4.0000000e+00
   1.6101000e+04   2.0000000e+00   2.0000000e+00   1.0000000e+00   5.1836600e+02   4.0000000e+00
   1.6101000e+04   2.0000000e+00   2.0000000e+00   1.0000000e+00   5.4052800e+02   4.0000000e+00
   1.6101000e+04   2.0000000e+00   2.0000000e+00   1.0000000e+00   6.2200300e+02   5.0000000e+00
   1.6101000e+04   2.0000000e+00   2.0000000e+00   1.0000000e+00   1.1260040e+03   1.0000000e+00
   1.6101000e+04   2.0000000e+00   2.0000000e+00   1.0000000e+00   1.1310140e+03   4.0000000e+00
   1.6101000e+04   2.0000000e+00   2.0000000e+00   1.0000000e+00   1.1326810e+03   4.0000000e+00
   1.6101000e+04   2.0000000e+00   2.0000000e+00   1.0000000e+00   1.1336680e+03   4.0000000e+00
   1.6101000e+04   2.0000000e+00   2.0000000e+00   1.0000000e+00   1.1345840e+03   4.0000000e+00
   1.6101000e+04   2.0000000e+00   2.0000000e+00   1.0000000e+00   1.1360610e+03   4.0000000e+00
   1.6101000e+04   2.0000000e+00   2.0000000e+00   1.0000000e+00   1.1364520e+03   4.0000000e+00
   1.6101000e+04   2.0000000e+00   2.0000000e+00   1.0000000e+00   1.1367110e+03   4.0000000e+00
   1.6101000e+04   2.0000000e+00   2.0000000e+00   1.0000000e+00   1.1369690e+03   4.0000000e+00
   1.6101000e+04   2.0000000e+00   2.0000000e+00   1.0000000e+00   1.1375250e+03   4.0000000e+00
   1.6101000e+04   2.0000000e+00   2.0000000e+00   1.0000000e+00   1.1380970e+03   4.0000000e+00
   1.6101000e+04   2.0000000e+00   2.0000000e+00   1.0000000e+00   1.1391440e+03   4.0000000e+00
   1.6101000e+04   2.0000000e+00   2.0000000e+00   1.0000000e+00   1.1394940e+03   4.0000000e+00
   1.6101000e+04   2.0000000e+00   2.0000000e+00   1.0000000e+00   1.1401630e+03   4.0000000e+00
   1.6101000e+04   2.0000000e+00   2.0000000e+00   1.0000000e+00   1.2440040e+03   5.0000000e+00
   1.6101000e+04   2.0000000e+00   2.0000000e+00   1.0000000e+00   1.4470060e+03   1.0000000e+00
   1.6101000e+04   2.0000000e+00   2.0000000e+00   1.0000000e+00   1.5560060e+03   5.0000000e+00
   1.6101000e+04   2.0000000e+00   2.0000000e+00   1.0000000e+00   1.8960080e+03   1.0000000e+00
   1.6101000e+04   2.0000000e+00   2.0000000e+00   1.0000000e+00   1.9027190e+03   4.0000000e+00
   1.6101000e+04   2.0000000e+00   2.0000000e+00   1.0000000e+00   1.9067930e+03   4.0000000e+00
   1.6101000e+04   2.0000000e+00   2.0000000e+00   1.0000000e+00   1.9075610e+03   4.0000000e+00
   1.6101000e+04   2.0000000e+00   2.0000000e+00   1.0000000e+00   1.9081300e+03   4.0000000e+00
   1.6101000e+04   2.0000000e+00   2.0000000e+00   1.0000000e+00   1.9103860e+03   4.0000000e+00
   1.6101000e+04   2.0000000e+00   2.0000000e+00   1.0000000e+00   1.9109360e+03   4.0000000e+00
   1.6101000e+04   2.0000000e+00   2.0000000e+00   1.0000000e+00   1.9120800e+03   4.0000000e+00
   1.6101000e+04   2.0000000e+00   2.0000000e+00   1.0000000e+00   1.9124850e+03   4.0000000e+00
   1.6101000e+04   2.0000000e+00   2.0000000e+00   1.0000000e+00   1.9131450e+03   4.0000000e+00
   1.6101000e+04   2.0000000e+00   2.0000000e+00   1.0000000e+00   1.9135410e+03   4.0000000e+00
   1.6101000e+04   2.0000000e+00   2.0000000e+00   1.0000000e+00   1.9139040e+03   4.0000000e+00
   1.6101000e+04   2.0000000e+00   2.0000000e+00   1.0000000e+00   1.9147510e+03   4.0000000e+00
   1.6101000e+04   2.0000000e+00   2.0000000e+00   1.0000000e+00   1.9151440e+03   4.0000000e+00
   1.6101000e+04   2.0000000e+00   2.0000000e+00   1.0000000e+00   1.9173520e+03   4.0000000e+00
   1.6101000e+04   2.0000000e+00   2.0000000e+00   1.0000000e+00   1.9413660e+03   4.0000000e+00
   1.6101000e+04   2.0000000e+00   2.0000000e+00   1.0000000e+00   1.9415910e+03   4.0000000e+00
   1.6101000e+04   2.0000000e+00   2.0000000e+00   1.0000000e+00   1.9970080e+03   5.0000000e+00
   1.6101000e+04   2.0000000e+00   2.0000000e+00   1.0000000e+00   2.5220110e+03   1.0000000e+00
   1.6101000e+04   2.0000000e+00   2.0000000e+00   1.0000000e+00   2.5556780e+03   4.0000000e+00
   1.6101000e+04   2.0000000e+00   2.0000000e+00   1.0000000e+00   2.5958550e+03   4.0000000e+00
   1.6101000e+04   2.0000000e+00   2.0000000e+00   1.0000000e+00   2.5974730e+03   4.0000000e+00
   1.6101000e+04   2.0000000e+00   2.0000000e+00   1.0000000e+00   2.6073100e+03   4.0000000e+00
   1.6101000e+04   2.0000000e+00   2.0000000e+00   1.0000000e+00   2.6260110e+03   5.0000000e+00
   1.6101000e+04   2.0000000e+00   2.0000000e+00   1.0000000e+00   2.6640110e+03   1.0000000e+00
   1.6101000e+04   2.0000000e+00   2.0000000e+00   1.0000000e+00   2.6789960e+03   4.0000000e+00
   1.6101000e+04   2.0000000e+00   2.0000000e+00   1.0000000e+00   2.7700110e+03   5.0000000e+00
   1.6101000e+04   2.0000000e+00   2.0000000e+00   1.0000000e+00   3.1170120e+03   1.0000000e+00
   1.6101000e+04   2.0000000e+00   2.0000000e+00   1.0000000e+00   3.2400120e+03   5.0000000e+00
   1.6101000e+04   2.0000000e+00   2.0000000e+00   1.0000000e+00   3.2850130e+03   1.0000000e+00
   1.6101000e+04   2.0000000e+00   2.0000000e+00   1.0000000e+00   3.3046560e+03   4.0000000e+00
   1.6101000e+04   2.0000000e+00   2.0000000e+00   1.0000000e+00   3.3093280e+03   4.0000000e+00
   1.6101000e+04   2.0000000e+00   2.0000000e+00   1.0000000e+00   3.3740110e+03   4.0000000e+00
   1.6101000e+04   2.0000000e+00   2.0000000e+00   1.0000000e+00   3.3840130e+03   5.0000000e+00
   1.6101000e+04   2.0000000e+00   2.0000000e+00   1.0000000e+00   3.4180130e+03   1.0000000e+00
   1.6101000e+04   2.0000000e+00   2.0000000e+00   1.0000000e+00   3.4233830e+03   4.0000000e+00
   1.6101000e+04   2.0000000e+00   2.0000000e+00   1.0000000e+00   3.4238900e+03   4.0000000e+00
   1.6101000e+04   2.0000000e+00   2.0000000e+00   1.0000000e+00   3.4764510e+03   4.0000000e+00
   1.6101000e+04   2.0000000e+00   2.0000000e+00   1.0000000e+00   3.5290900e+03   4.0000000e+00
   1.6101000e+04   2.0000000e+00   2.0000000e+00   1.0000000e+00   3.5450130e+03   5.0000000e+00
   1.6101000e+04   2.0000000e+00   2.0000000e+00   1.0000000e+00   3.7300130e+03   1.0000000e+00
   1.6101000e+04   2.0000000e+00   2.0000000e+00   1.0000000e+00   3.7879060e+03   4.0000000e+00
   1.6101000e+04   2.0000000e+00   2.0000000e+00   1.0000000e+00   3.8200180e+03   4.0000000e+00
   1.6101000e+04   2.0000000e+00   2.0000000e+00   1.0000000e+00   3.8560130e+03   5.0000000e+00
   1.6101000e+04   2.0000000e+00   2.0000000e+00   1.0000000e+00   3.8940130e+03   1.0000000e+00
   1.6101000e+04   2.0000000e+00   2.0000000e+00   1.0000000e+00   3.9005630e+03   4.0000000e+00
   1.6101000e+04   2.0000000e+00   2.0000000e+00   1.0000000e+00   3.9021090e+03   4.0000000e+00
   1.6101000e+04   2.0000000e+00   2.0000000e+00   1.0000000e+00   4.0160130e+03   5.0000000e+00
   1.6101000e+04   2.0000000e+00   2.0000000e+00   1.0000000e+00   4.0760140e+03   1.0000000e+00
   1.6101000e+04   2.0000000e+00   2.0000000e+00   1.0000000e+00   4.1920140e+03   5.0000000e+00
   1.6101000e+04   2.0000000e+00   2.0000000e+00   1.0000000e+00   4.5160140e+03   1.0000000e+00
   1.6101000e+04   2.0000000e+00   2.0000000e+00   1.0000000e+00   4.6150140e+03   5.0000000e+00
   1.6101000e+04   2.0000000e+00   2.0000000e+00   1.0000000e+00   4.6580150e+03   1.0000000e+00
   1.6101000e+04   2.0000000e+00   2.0000000e+00   1.0000000e+00   4.7640150e+03   5.0000000e+00
   1.6101000e+04   2.0000000e+00   2.0000000e+00   1.0000000e+00   4.7980150e+03   1.0000000e+00
   1.6101000e+04   2.0000000e+00   2.0000000e+00   1.0000000e+00   4.8910090e+03   4.0000000e+00
   1.6101000e+04   2.0000000e+00   2.0000000e+00   1.0000000e+00   4.9200150e+03   5.0000000e+00
   1.6101000e+04   2.0000000e+00   2.0000000e+00   1.0000000e+00   4.9630160e+03   1.0000000e+00
   1.6101000e+04   2.0000000e+00   2.0000000e+00   1.0000000e+00   5.0840160e+03   5.0000000e+00
   1.6101000e+04   2.0000000e+00   2.0000000e+00   1.0000000e+00   5.1420170e+03   1.0000000e+00
   1.6101000e+04   2.0000000e+00   2.0000000e+00   1.0000000e+00   5.1546370e+03   4.0000000e+00
   1.6101000e+04   2.0000000e+00   2.0000000e+00   1.0000000e+00   5.2450170e+03   5.0000000e+00
   1.6101000e+04   2.0000000e+00   2.0000000e+00   1.0000000e+00   5.2750170e+03   1.0000000e+00
   1.6101000e+04   2.0000000e+00   2.0000000e+00   1.0000000e+00   5.3793730e+03   4.0000000e+00
   1.6101000e+04   2.0000000e+00   2.0000000e+00   1.0000000e+00   5.3950170e+03   5.0000000e+00
   1.6101000e+04   2.0000000e+00   2.0000000e+00   1.0000000e+00   5.4390180e+03   1.0000000e+00
   1.6101000e+04   2.0000000e+00   2.0000000e+00   1.0000000e+00   5.5560180e+03   5.0000000e+00
   1.6101000e+04   2.0000000e+00   2.0000000e+00   1.0000000e+00   5.7560200e+03   1.0000000e+00
   1.6101000e+04   2.0000000e+00   2.0000000e+00   1.0000000e+00   5.8670200e+03   5.0000000e+00
   1.6101000e+04   2.0000000e+00   2.0000000e+00   1.0000000e+00   5.9060210e+03   1.0000000e+00
   1.6101000e+04   2.0000000e+00   2.0000000e+00   1.0000000e+00   5.9541480e+03   4.0000000e+00
   1.6101000e+04   2.0000000e+00   2.0000000e+00   1.0000000e+00   5.9545840e+03   4.0000000e+00
   1.6101000e+04   2.0000000e+00   2.0000000e+00   1.0000000e+00   5.9549130e+03   4.0000000e+00
   1.6101000e+04   2.0000000e+00   2.0000000e+00   1.0000000e+00   5.9551920e+03   4.0000000e+00
   1.6101000e+04   2.0000000e+00   2.0000000e+00   1.0000000e+00   6.0072270e+03   4.0000000e+00
   1.6101000e+04   2.0000000e+00   2.0000000e+00   1.0000000e+00   6.0280210e+03   5.0000000e+00
   1.6101000e+04   2.0000000e+00   2.0000000e+00   1.0000000e+00   6.2220220e+03   1.0000000e+00
   1.6101000e+04   2.0000000e+00   2.0000000e+00   1.0000000e+00   6.3048980e+03   4.0000000e+00
   1.6101000e+04   2.0000000e+00   2.0000000e+00   1.0000000e+00   6.3137370e+03   4.0000000e+00
   1.6101000e+04   2.0000000e+00   2.0000000e+00   1.0000000e+00   6.3210220e+03   5.0000000e+00
   1.6101000e+04   2.0000000e+00   2.0000000e+00   1.0000000e+00   6.3670230e+03   1.0000000e+00
   1.6101000e+04   2.0000000e+00   2.0000000e+00   1.0000000e+00   6.4860230e+03   5.0000000e+00
   1.6101000e+04   2.0000000e+00   2.0000000e+00   1.0000000e+00   6.7140250e+03   1.0000000e+00
   1.6101000e+04   2.0000000e+00   2.0000000e+00   1.0000000e+00   6.8190250e+03   5.0000000e+00
   1.6101000e+04   2.0000000e+00   2.0000000e+00   1.0000000e+00             Inf   6.0000000e+00
   1.6101000e+04   2.0000000e+00   2.0000000e+00   3.0000000e+00   6.5500300e+02   3.0000000e+00
   1.6101000e+04   2.0000000e+00   2.0000000e+00   3.0000000e+00   6.9410300e+02   4.0000000e+00
   1.6101000e+04   2.0000000e+00   2.0000000e+00   3.0000000e+00   6.9636900e+02   4.0000000e+00
   1.6101000e+04   2.0000000e+00   2.0000000e+00   3.0000000e+00   6.9699300e+02   4.0000000e+00
   1.6101000e+04   2.0000000e+00   2.0000000e+00   3.0000000e+00   6.9888600e+02   4.0000000e+00
   1.6101000e+04   2.0000000e+00   2.0000000e+00   3.0000000e+00   6.9975200e+02   4.0000000e+00
   1.6101000e+04   2.0000000e+00   2.0000000e+00   3.0000000e+00   7.0034100e+02   4.0000000e+00
   1.6101000e+04   2.0000000e+00   2.0000000e+00   3.0000000e+00   7.0219200e+02   4.0000000e+00
   1.6101000e+04   2.0000000e+00   2.0000000e+00   3.0000000e+00   7.0360000e+02   4.0000000e+00
   1.6101000e+04   2.0000000e+00   2.0000000e+00   3.0000000e+00   7.0476600e+02   4.0000000e+00
   1.6101000e+04   2.0000000e+00   2.0000000e+00   3.0000000e+00   7.0539300e+02   4.0000000e+00
   1.6101000e+04   2.0000000e+00   2.0000000e+00   3.0000000e+00   7.0570500e+02   4.0000000e+00
   1.6101000e+04   2.0000000e+00   2.0000000e+00   3.0000000e+00   7.0643200e+02   4.0000000e+00
   1.6101000e+04   2.0000000e+00   2.0000000e+00   3.0000000e+00   7.0724700e+02   4.0000000e+00
   1.6101000e+04   2.0000000e+00   2.0000000e+00   3.0000000e+00   7.0782800e+02   4.0000000e+00
   1.6101000e+04   2.0000000e+00   2.0000000e+00   3.0000000e+00   7.3475300e+02   4.0000000e+00
   1.6101000e+04   2.0000000e+00   2.0000000e+00   3.0000000e+00   7.4801800e+02   4.0000000e+00
   1.6101000e+04   2.0000000e+00   2.0000000e+00   3.0000000e+00   7.6223200e+02   4.0000000e+00
   1.6101000e+04   2.0000000e+00   2.0000000e+00   3.0000000e+00   7.6847200e+02   4.0000000e+00
   1.6101000e+04   2.0000000e+00   2.0000000e+00   3.0000000e+00   7.7103500e+02   4.0000000e+00
   1.6101000e+04   2.0000000e+00   2.0000000e+00   3.0000000e+00   7.7325400e+02   4.0000000e+00
   1.6101000e+04   2.0000000e+00   2.0000000e+00   3.0000000e+00   7.7499200e+02   4.0000000e+00
   1.6101000e+04   2.0000000e+00   2.0000000e+00   3.0000000e+00   7.7600300e+02   5.0000000e+00
   1.6101000e+04   2.0000000e+00   2.0000000e+00   3.0000000e+00   8.1300300e+02   3.0000000e+00
   1.6101000e+04   2.0000000e+00   2.0000000e+00   3.0000000e+00   8.3306700e+02   4.0000000e+00
   1.6101000e+04   2.0000000e+00   2.0000000e+00   3.0000000e+00   8.3427700e+02   4.0000000e+00
   1.6101000e+04   2.0000000e+00   2.0000000e+00   3.0000000e+00   8.5213600e+02   4.0000000e+00
   1.6101000e+04   2.0000000e+00   2.0000000e+00   3.0000000e+00   8.6046800e+02   4.0000000e+00
   1.6101000e+04   2.0000000e+00   2.0000000e+00   3.0000000e+00   8.7215100e+02   4.0000000e+00
   1.6101000e+04   2.0000000e+00   2.0000000e+00   3.0000000e+00   9.1790300e+02   4.0000000e+00
   1.6101000e+04   2.0000000e+00   2.0000000e+00   3.0000000e+00   9.1868300e+02   4.0000000e+00
   1.6101000e+04   2.0000000e+00   2.0000000e+00   3.0000000e+00   9.2200300e+02   5.0000000e+00
   1.6101000e+04   2.0000000e+00   2.0000000e+00   3.0000000e+00   9.5500300e+02   3.0000000e+00
   1.6101000e+04   2.0000000e+00   2.0000000e+00   3.0000000e+00   9.7623100e+02   4.0000000e+00
   1.6101000e+04   2.0000000e+00   2.0000000e+00   3.0000000e+00   9.7679500e+02   4.0000000e+00
   1.6101000e+04   2.0000000e+00   2.0000000e+00   3.0000000e+00   9.7796200e+02   4.0000000e+00
   1.6101000e+04   2.0000000e+00   2.0000000e+00   3.0000000e+00   9.7831000e+02   4.0000000e+00
   1.6101000e+04   2.0000000e+00   2.0000000e+00   3.0000000e+00   9.9764800e+02   4.0000000e+00
   1.6101000e+04   2.0000000e+00   2.0000000e+00   3.0000000e+00   1.0055030e+03   4.0000000e+00
   1.6101000e+04   2.0000000e+00   2.0000000e+00   3.0000000e+00   1.0102700e+03   4.0000000e+00
   1.6101000e+04   2.0000000e+00   2.0000000e+00   3.0000000e+00   1.0144590e+03   4.0000000e+00
   1.6101000e+04   2.0000000e+00   2.0000000e+00   3.0000000e+00   1.0149950e+03   4.0000000e+00
   1.6101000e+04   2.0000000e+00   2.0000000e+00   3.0000000e+00   1.0212540e+03   4.0000000e+00
   1.6101000e+04   2.0000000e+00   2.0000000e+00   3.0000000e+00   1.0247710e+03   4.0000000e+00
   1.6101000e+04   2.0000000e+00   2.0000000e+00   3.0000000e+00   1.0265120e+03   4.0000000e+00
   1.6101000e+04   2.0000000e+00   2.0000000e+00   3.0000000e+00   1.0644600e+03   4.0000000e+00
   1.6101000e+04   2.0000000e+00   2.0000000e+00   3.0000000e+00   1.0710030e+03   5.0000000e+00
   1.6101000e+04   2.0000000e+00   2.0000000e+00   3.0000000e+00   1.2920050e+03   3.0000000e+00
   1.6101000e+04   2.0000000e+00   2.0000000e+00   3.0000000e+00   1.3245260e+03   4.0000000e+00
   1.6101000e+04   2.0000000e+00   2.0000000e+00   3.0000000e+00   1.3263320e+03   4.0000000e+00
   1.6101000e+04   2.0000000e+00   2.0000000e+00   3.0000000e+00   1.3276240e+03   4.0000000e+00
   1.6101000e+04   2.0000000e+00   2.0000000e+00   3.0000000e+00   1.3287570e+03   4.0000000e+00
   1.6101000e+04   2.0000000e+00   2.0000000e+00   3.0000000e+00   1.3305870e+03   4.0000000e+00
   1.6101000e+04   2.0000000e+00   2.0000000e+00   3.0000000e+00   1.3318800e+03   4.0000000e+00
   1.6101000e+04   2.0000000e+00   2.0000000e+00   3.0000000e+00   1.3343040e+03   4.0000000e+00
   1.6101000e+04   2.0000000e+00   2.0000000e+00   3.0000000e+00   1.3349820e+03   4.0000000e+00
   1.6101000e+04   2.0000000e+00   2.0000000e+00   3.0000000e+00   1.3361030e+03   4.0000000e+00
   1.6101000e+04   2.0000000e+00   2.0000000e+00   3.0000000e+00   1.3372030e+03   4.0000000e+00
   1.6101000e+04   2.0000000e+00   2.0000000e+00   3.0000000e+00   1.3384110e+03   4.0000000e+00
   1.6101000e+04   2.0000000e+00   2.0000000e+00   3.0000000e+00   1.3392940e+03   4.0000000e+00
   1.6101000e+04   2.0000000e+00   2.0000000e+00   3.0000000e+00   1.3404360e+03   4.0000000e+00
   1.6101000e+04   2.0000000e+00   2.0000000e+00   3.0000000e+00   1.3418200e+03   4.0000000e+00
   1.6101000e+04   2.0000000e+00   2.0000000e+00   3.0000000e+00   1.3428610e+03   4.0000000e+00
   1.6101000e+04   2.0000000e+00   2.0000000e+00   3.0000000e+00   1.3441680e+03   4.0000000e+00
   1.6101000e+04   2.0000000e+00   2.0000000e+00   3.0000000e+00   1.4070050e+03   5.0000000e+00
   1.6101000e+04   2.0000000e+00   2.0000000e+00   3.0000000e+00   1.5960070e+03   3.0000000e+00
   1.6101000e+04   2.0000000e+00   2.0000000e+00   3.0000000e+00   1.7130070e+03   5.0000000e+00
   1.6101000e+04   2.0000000e+00   2.0000000e+00   3.0000000e+00   1.7700080e+03   3.0000000e+00
   1.6101000e+04   2.0000000e+00   2.0000000e+00   3.0000000e+00   1.8660080e+03   5.0000000e+00
   1.6101000e+04   2.0000000e+00   2.0000000e+00   3.0000000e+00   2.0520090e+03   3.0000000e+00
   1.6101000e+04   2.0000000e+00   2.0000000e+00   3.0000000e+00   2.0519870e+03   4.0000000e+00
   1.6101000e+04   2.0000000e+00   2.0000000e+00   3.0000000e+00   2.0689790e+03   4.0000000e+00
   1.6101000e+04   2.0000000e+00   2.0000000e+00   3.0000000e+00   2.0716020e+03   4.0000000e+00
   1.6101000e+04   2.0000000e+00   2.0000000e+00   3.0000000e+00   2.0723930e+03   4.0000000e+00
   1.6101000e+04   2.0000000e+00   2.0000000e+00   3.0000000e+00   2.0742650e+03   4.0000000e+00
   1.6101000e+04   2.0000000e+00   2.0000000e+00   3.0000000e+00   2.0768800e+03   4.0000000e+00
   1.6101000e+04   2.0000000e+00   2.0000000e+00   3.0000000e+00   2.0774960e+03   4.0000000e+00
   1.6101000e+04   2.0000000e+00   2.0000000e+00   3.0000000e+00   2.0778750e+03   4.0000000e+00
   1.6101000e+04   2.0000000e+00   2.0000000e+00   3.0000000e+00   2.0783480e+03   4.0000000e+00
   1.6101000e+04   2.0000000e+00   2.0000000e+00   3.0000000e+00   2.0794160e+03   4.0000000e+00
   1.6101000e+04   2.0000000e+00   2.0000000e+00   3.0000000e+00   2.0798050e+03   4.0000000e+00
   1.6101000e+04   2.0000000e+00   2.0000000e+00   3.0000000e+00   2.0813510e+03   4.0000000e+00
   1.6101000e+04   2.0000000e+00   2.0000000e+00   3.0000000e+00   2.0829300e+03   4.0000000e+00
   1.6101000e+04   2.0000000e+00   2.0000000e+00   3.0000000e+00   2.0835410e+03   4.0000000e+00
   1.6101000e+04   2.0000000e+00   2.0000000e+00   3.0000000e+00   2.0840330e+03   4.0000000e+00
   1.6101000e+04   2.0000000e+00   2.0000000e+00   3.0000000e+00   2.0854960e+03   4.0000000e+00
   1.6101000e+04   2.0000000e+00   2.0000000e+00   3.0000000e+00   2.0861950e+03   4.0000000e+00
   1.6101000e+04   2.0000000e+00   2.0000000e+00   3.0000000e+00   2.0878500e+03   4.0000000e+00
   1.6101000e+04   2.0000000e+00   2.0000000e+00   3.0000000e+00   2.0886360e+03   4.0000000e+00
   1.6101000e+04   2.0000000e+00   2.0000000e+00   3.0000000e+00   2.0903110e+03   4.0000000e+00
   1.6101000e+04   2.0000000e+00   2.0000000e+00   3.0000000e+00   2.0924580e+03   4.0000000e+00
   1.6101000e+04   2.0000000e+00   2.0000000e+00   3.0000000e+00   2.0941090e+03   4.0000000e+00
   1.6101000e+04   2.0000000e+00   2.0000000e+00   3.0000000e+00   2.0944870e+03   4.0000000e+00
   1.6101000e+04   2.0000000e+00   2.0000000e+00   3.0000000e+00   2.0958210e+03   4.0000000e+00
   1.6101000e+04   2.0000000e+00   2.0000000e+00   3.0000000e+00   2.0962050e+03   4.0000000e+00
   1.6101000e+04   2.0000000e+00   2.0000000e+00   3.0000000e+00   2.0967330e+03   4.0000000e+00
   1.6101000e+04   2.0000000e+00   2.0000000e+00   3.0000000e+00   2.0972700e+03   4.0000000e+00
   1.6101000e+04   2.0000000e+00   2.0000000e+00   3.0000000e+00   2.0987330e+03   4.0000000e+00
   1.6101000e+04   2.0000000e+00   2.0000000e+00   3.0000000e+00   2.0991020e+03   4.0000000e+00
   1.6101000e+04   2.0000000e+00   2.0000000e+00   3.0000000e+00   2.1016120e+03   4.0000000e+00
   1.6101000e+04   2.0000000e+00   2.0000000e+00   3.0000000e+00   2.1268560e+03   4.0000000e+00
   1.6101000e+04   2.0000000e+00   2.0000000e+00   3.0000000e+00   2.1660090e+03   5.0000000e+00
   1.6101000e+04   2.0000000e+00   2.0000000e+00   3.0000000e+00   2.2170100e+03   3.0000000e+00
   1.6101000e+04   2.0000000e+00   2.0000000e+00   3.0000000e+00   2.2520020e+03   4.0000000e+00
   1.6101000e+04   2.0000000e+00   2.0000000e+00   3.0000000e+00   2.2540310e+03   4.0000000e+00
   1.6101000e+04   2.0000000e+00   2.0000000e+00   3.0000000e+00   2.2574600e+03   4.0000000e+00
   1.6101000e+04   2.0000000e+00   2.0000000e+00   3.0000000e+00   2.3200100e+03   5.0000000e+00
   1.6101000e+04   2.0000000e+00   2.0000000e+00   3.0000000e+00   2.3710110e+03   3.0000000e+00
   1.6101000e+04   2.0000000e+00   2.0000000e+00   3.0000000e+00   2.3815250e+03   4.0000000e+00
   1.6101000e+04   2.0000000e+00   2.0000000e+00   3.0000000e+00   2.3996310e+03   4.0000000e+00
   1.6101000e+04   2.0000000e+00   2.0000000e+00   3.0000000e+00   2.4372720e+03   4.0000000e+00
   1.6101000e+04   2.0000000e+00   2.0000000e+00   3.0000000e+00   2.4386630e+03   4.0000000e+00
   1.6101000e+04   2.0000000e+00   2.0000000e+00   3.0000000e+00   2.4398490e+03   4.0000000e+00
   1.6101000e+04   2.0000000e+00   2.0000000e+00   3.0000000e+00   2.4401770e+03   4.0000000e+00
   1.6101000e+04   2.0000000e+00   2.0000000e+00   3.0000000e+00   2.4403500e+03   4.0000000e+00
   1.6101000e+04   2.0000000e+00   2.0000000e+00   3.0000000e+00   2.4409090e+03   4.0000000e+00
   1.6101000e+04   2.0000000e+00   2.0000000e+00   3.0000000e+00   2.4410160e+03   4.0000000e+00
   1.6101000e+04   2.0000000e+00   2.0000000e+00   3.0000000e+00   2.4420060e+03   4.0000000e+00
   1.6101000e+04   2.0000000e+00   2.0000000e+00   3.0000000e+00   2.4447640e+03   4.0000000e+00
   1.6101000e+04   2.0000000e+00   2.0000000e+00   3.0000000e+00   2.4469010e+03   4.0000000e+00
   1.6101000e+04   2.0000000e+00   2.0000000e+00   3.0000000e+00   2.4472410e+03   4.0000000e+00
   1.6101000e+04   2.0000000e+00   2.0000000e+00   3.0000000e+00   2.4474870e+03   4.0000000e+00
   1.6101000e+04   2.0000000e+00   2.0000000e+00   3.0000000e+00   2.4483770e+03   4.0000000e+00
   1.6101000e+04   2.0000000e+00   2.0000000e+00   3.0000000e+00   2.4625300e+03   4.0000000e+00
   1.6101000e+04   2.0000000e+00   2.0000000e+00   3.0000000e+00   2.4920110e+03   5.0000000e+00
   1.6101000e+04   2.0000000e+00   2.0000000e+00   3.0000000e+00   2.8020110e+03   3.0000000e+00
   1.6101000e+04   2.0000000e+00   2.0000000e+00   3.0000000e+00   2.9060110e+03   5.0000000e+00
   1.6101000e+04   2.0000000e+00   2.0000000e+00   3.0000000e+00   2.9440110e+03   3.0000000e+00
   1.6101000e+04   2.0000000e+00   2.0000000e+00   3.0000000e+00   3.0580110e+03   5.0000000e+00
   1.6101000e+04   2.0000000e+00   2.0000000e+00   3.0000000e+00   3.5770130e+03   3.0000000e+00
   1.6101000e+04   2.0000000e+00   2.0000000e+00   3.0000000e+00   3.6213480e+03   4.0000000e+00
   1.6101000e+04   2.0000000e+00   2.0000000e+00   3.0000000e+00   3.6242350e+03   4.0000000e+00
   1.6101000e+04   2.0000000e+00   2.0000000e+00   3.0000000e+00   3.6259220e+03   4.0000000e+00
   1.6101000e+04   2.0000000e+00   2.0000000e+00   3.0000000e+00   3.6357270e+03   4.0000000e+00
   1.6101000e+04   2.0000000e+00   2.0000000e+00   3.0000000e+00   3.7000130e+03   5.0000000e+00
   1.6101000e+04   2.0000000e+00   2.0000000e+00   3.0000000e+00   4.2220140e+03   3.0000000e+00
   1.6101000e+04   2.0000000e+00   2.0000000e+00   3.0000000e+00   4.2291440e+03   4.0000000e+00
   1.6101000e+04   2.0000000e+00   2.0000000e+00   3.0000000e+00   4.2447230e+03   4.0000000e+00
   1.6101000e+04   2.0000000e+00   2.0000000e+00   3.0000000e+00   4.3203490e+03   4.0000000e+00
   1.6101000e+04   2.0000000e+00   2.0000000e+00   3.0000000e+00   4.3330140e+03   5.0000000e+00
   1.6101000e+04   2.0000000e+00   2.0000000e+00   3.0000000e+00   4.3700140e+03   3.0000000e+00
   1.6101000e+04   2.0000000e+00   2.0000000e+00   3.0000000e+00   4.4860140e+03   5.0000000e+00
   1.6101000e+04   2.0000000e+00   2.0000000e+00   3.0000000e+00   5.6130190e+03   3.0000000e+00
   1.6101000e+04   2.0000000e+00   2.0000000e+00   3.0000000e+00   5.6439480e+03   4.0000000e+00
   1.6101000e+04   2.0000000e+00   2.0000000e+00   3.0000000e+00   5.6445470e+03   4.0000000e+00
   1.6101000e+04   2.0000000e+00   2.0000000e+00   3.0000000e+00   5.6466920e+03   4.0000000e+00
   1.6101000e+04   2.0000000e+00   2.0000000e+00   3.0000000e+00   5.6490350e+03   4.0000000e+00
   1.6101000e+04   2.0000000e+00   2.0000000e+00   3.0000000e+00   5.6502160e+03   4.0000000e+00
   1.6101000e+04   2.0000000e+00   2.0000000e+00   3.0000000e+00   5.6670880e+03   4.0000000e+00
   1.6101000e+04   2.0000000e+00   2.0000000e+00   3.0000000e+00   5.7008300e+03   4.0000000e+00
   1.6101000e+04   2.0000000e+00   2.0000000e+00   3.0000000e+00   5.7027040e+03   4.0000000e+00
   1.6101000e+04   2.0000000e+00   2.0000000e+00   3.0000000e+00   5.7032580e+03   4.0000000e+00
   1.6101000e+04   2.0000000e+00   2.0000000e+00   3.0000000e+00   5.7041760e+03   4.0000000e+00
   1.6101000e+04   2.0000000e+00   2.0000000e+00   3.0000000e+00   5.7059050e+03   4.0000000e+00
   1.6101000e+04   2.0000000e+00   2.0000000e+00   3.0000000e+00   5.7070210e+03   4.0000000e+00
   1.6101000e+04   2.0000000e+00   2.0000000e+00   3.0000000e+00   5.7073990e+03   4.0000000e+00
   1.6101000e+04   2.0000000e+00   2.0000000e+00   3.0000000e+00   5.7090440e+03   4.0000000e+00
   1.6101000e+04   2.0000000e+00   2.0000000e+00   3.0000000e+00   5.7098580e+03   4.0000000e+00
   1.6101000e+04   2.0000000e+00   2.0000000e+00   3.0000000e+00   5.7103390e+03   4.0000000e+00
   1.6101000e+04   2.0000000e+00   2.0000000e+00   3.0000000e+00   5.7150190e+03   5.0000000e+00
   1.6101000e+04   2.0000000e+00   2.0000000e+00   3.0000000e+00   6.0580210e+03   3.0000000e+00
   1.6101000e+04   2.0000000e+00   2.0000000e+00   3.0000000e+00   6.0791160e+03   4.0000000e+00
   1.6101000e+04   2.0000000e+00   2.0000000e+00   3.0000000e+00   6.0833430e+03   4.0000000e+00
   1.6101000e+04   2.0000000e+00   2.0000000e+00   3.0000000e+00   6.0840400e+03   4.0000000e+00
   1.6101000e+04   2.0000000e+00   2.0000000e+00   3.0000000e+00   6.0860320e+03   4.0000000e+00
   1.6101000e+04   2.0000000e+00   2.0000000e+00   3.0000000e+00   6.0868420e+03   4.0000000e+00
   1.6101000e+04   2.0000000e+00   2.0000000e+00   3.0000000e+00   6.0882360e+03   4.0000000e+00
   1.6101000e+04   2.0000000e+00   2.0000000e+00   3.0000000e+00   6.0897050e+03   4.0000000e+00
   1.6101000e+04   2.0000000e+00   2.0000000e+00   3.0000000e+00   6.0904560e+03   4.0000000e+00
   1.6101000e+04   2.0000000e+00   2.0000000e+00   3.0000000e+00   6.0912250e+03   4.0000000e+00
   1.6101000e+04   2.0000000e+00   2.0000000e+00   3.0000000e+00   6.0918040e+03   4.0000000e+00
   1.6101000e+04   2.0000000e+00   2.0000000e+00   3.0000000e+00   6.0920140e+03   4.0000000e+00
   1.6101000e+04   2.0000000e+00   2.0000000e+00   3.0000000e+00   6.0927000e+03   4.0000000e+00
   1.6101000e+04   2.0000000e+00   2.0000000e+00   3.0000000e+00   6.0938170e+03   4.0000000e+00
   1.6101000e+04   2.0000000e+00   2.0000000e+00   3.0000000e+00   6.0941150e+03   4.0000000e+00
   1.6101000e+04   2.0000000e+00   2.0000000e+00   3.0000000e+00   6.0945860e+03   4.0000000e+00
   1.6101000e+04   2.0000000e+00   2.0000000e+00   3.0000000e+00   6.0963750e+03   4.0000000e+00
   1.6101000e+04   2.0000000e+00   2.0000000e+00   3.0000000e+00   6.0976240e+03   4.0000000e+00
   1.6101000e+04   2.0000000e+00   2.0000000e+00   3.0000000e+00   6.0984150e+03   4.0000000e+00
   1.6101000e+04   2.0000000e+00   2.0000000e+00   3.0000000e+00   6.0991760e+03   4.0000000e+00
   1.6101000e+04   2.0000000e+00   2.0000000e+00   3.0000000e+00   6.1000280e+03   4.0000000e+00
   1.6101000e+04   2.0000000e+00   2.0000000e+00   3.0000000e+00   6.1006590e+03   4.0000000e+00
   1.6101000e+04   2.0000000e+00   2.0000000e+00   3.0000000e+00   6.1015620e+03   4.0000000e+00
   1.6101000e+04   2.0000000e+00   2.0000000e+00   3.0000000e+00   6.1025490e+03   4.0000000e+00
   1.6101000e+04   2.0000000e+00   2.0000000e+00   3.0000000e+00   6.1031320e+03   4.0000000e+00
   1.6101000e+04   2.0000000e+00   2.0000000e+00   3.0000000e+00   6.1032900e+03   4.0000000e+00
   1.6101000e+04   2.0000000e+00   2.0000000e+00   3.0000000e+00   6.1034350e+03   4.0000000e+00
   1.6101000e+04   2.0000000e+00   2.0000000e+00   3.0000000e+00   6.1038140e+03   4.0000000e+00
   1.6101000e+04   2.0000000e+00   2.0000000e+00   3.0000000e+00   6.1040460e+03   4.0000000e+00
   1.6101000e+04   2.0000000e+00   2.0000000e+00   3.0000000e+00   6.1048040e+03   4.0000000e+00
   1.6101000e+04   2.0000000e+00   2.0000000e+00   3.0000000e+00   6.1054420e+03   4.0000000e+00
   1.6101000e+04   2.0000000e+00   2.0000000e+00   3.0000000e+00   6.1061690e+03   4.0000000e+00
   1.6101000e+04   2.0000000e+00   2.0000000e+00   3.0000000e+00   6.1081350e+03   4.0000000e+00
   1.6101000e+04   2.0000000e+00   2.0000000e+00   3.0000000e+00   6.1087270e+03   4.0000000e+00
   1.6101000e+04   2.0000000e+00   2.0000000e+00   3.0000000e+00   6.1090760e+03   4.0000000e+00
   1.6101000e+04   2.0000000e+00   2.0000000e+00   3.0000000e+00   6.1130180e+03   4.0000000e+00
   1.6101000e+04   2.0000000e+00   2.0000000e+00   3.0000000e+00   6.1161180e+03   4.0000000e+00
   1.6101000e+04   2.0000000e+00   2.0000000e+00   3.0000000e+00   6.1165160e+03   4.0000000e+00
   1.6101000e+04   2.0000000e+00   2.0000000e+00   3.0000000e+00   6.1362700e+03   4.0000000e+00
   1.6101000e+04   2.0000000e+00   2.0000000e+00   3.0000000e+00   6.1363850e+03   4.0000000e+00
   1.6101000e+04   2.0000000e+00   2.0000000e+00   3.0000000e+00   6.1687800e+03   4.0000000e+00
   1.6101000e+04   2.0000000e+00   2.0000000e+00   3.0000000e+00   6.1690210e+03   5.0000000e+00
   1.6101000e+04   2.0000000e+00   2.0000000e+00   3.0000000e+00   6.5300240e+03   3.0000000e+00
   1.6101000e+04   2.0000000e+00   2.0000000e+00   3.0000000e+00   6.5604440e+03   4.0000000e+00
   1.6101000e+04   2.0000000e+00   2.0000000e+00   3.0000000e+00   6.5612440e+03   4.0000000e+00
   1.6101000e+04   2.0000000e+00   2.0000000e+00   3.0000000e+00   6.5634000e+03   4.0000000e+00
   1.6101000e+04   2.0000000e+00   2.0000000e+00   3.0000000e+00   6.5646160e+03   4.0000000e+00
   1.6101000e+04   2.0000000e+00   2.0000000e+00   3.0000000e+00   6.5676030e+03   4.0000000e+00
   1.6101000e+04   2.0000000e+00   2.0000000e+00   3.0000000e+00   6.5685170e+03   4.0000000e+00
   1.6101000e+04   2.0000000e+00   2.0000000e+00   3.0000000e+00   6.5700270e+03   4.0000000e+00
   1.6101000e+04   2.0000000e+00   2.0000000e+00   3.0000000e+00   6.5710420e+03   4.0000000e+00
   1.6101000e+04   2.0000000e+00   2.0000000e+00   3.0000000e+00   6.5713730e+03   4.0000000e+00
   1.6101000e+04   2.0000000e+00   2.0000000e+00   3.0000000e+00   6.5725920e+03   4.0000000e+00
   1.6101000e+04   2.0000000e+00   2.0000000e+00   3.0000000e+00   6.5733170e+03   4.0000000e+00
   1.6101000e+04   2.0000000e+00   2.0000000e+00   3.0000000e+00   6.5740900e+03   4.0000000e+00
   1.6101000e+04   2.0000000e+00   2.0000000e+00   3.0000000e+00   6.5743150e+03   4.0000000e+00
   1.6101000e+04   2.0000000e+00   2.0000000e+00   3.0000000e+00   6.5748350e+03   4.0000000e+00
   1.6101000e+04   2.0000000e+00   2.0000000e+00   3.0000000e+00   6.5754050e+03   4.0000000e+00
   1.6101000e+04   2.0000000e+00   2.0000000e+00   3.0000000e+00   6.5764620e+03   4.0000000e+00
   1.6101000e+04   2.0000000e+00   2.0000000e+00   3.0000000e+00   6.5768940e+03   4.0000000e+00
   1.6101000e+04   2.0000000e+00   2.0000000e+00   3.0000000e+00   6.5788620e+03   4.0000000e+00
   1.6101000e+04   2.0000000e+00   2.0000000e+00   3.0000000e+00   6.5793190e+03   4.0000000e+00
   1.6101000e+04   2.0000000e+00   2.0000000e+00   3.0000000e+00   6.5802030e+03   4.0000000e+00
   1.6101000e+04   2.0000000e+00   2.0000000e+00   3.0000000e+00   6.5808810e+03   4.0000000e+00
   1.6101000e+04   2.0000000e+00   2.0000000e+00   3.0000000e+00   6.5819850e+03   4.0000000e+00
   1.6101000e+04   2.0000000e+00   2.0000000e+00   3.0000000e+00   6.5841740e+03   4.0000000e+00
   1.6101000e+04   2.0000000e+00   2.0000000e+00   3.0000000e+00   6.5844580e+03   4.0000000e+00
   1.6101000e+04   2.0000000e+00   2.0000000e+00   3.0000000e+00   6.5848170e+03   4.0000000e+00
   1.6101000e+04   2.0000000e+00   2.0000000e+00   3.0000000e+00   6.5852700e+03   4.0000000e+00
   1.6101000e+04   2.0000000e+00   2.0000000e+00   3.0000000e+00   6.5866200e+03   4.0000000e+00
   1.6101000e+04   2.0000000e+00   2.0000000e+00   3.0000000e+00   6.5871720e+03   4.0000000e+00
   1.6101000e+04   2.0000000e+00   2.0000000e+00   3.0000000e+00   6.6260340e+03   4.0000000e+00
   1.6101000e+04   2.0000000e+00   2.0000000e+00   3.0000000e+00   6.6513210e+03   4.0000000e+00
   1.6101000e+04   2.0000000e+00   2.0000000e+00   3.0000000e+00   6.6550240e+03   5.0000000e+00
   1.6101000e+04   2.0000000e+00   2.0000000e+00   3.0000000e+00   6.8610260e+03   3.0000000e+00
   1.6101000e+04   2.0000000e+00   2.0000000e+00   3.0000000e+00   6.9850260e+03   5.0000000e+00
   1.6101000e+04   2.0000000e+00   2.0000000e+00   3.0000000e+00   7.0270270e+03   3.0000000e+00
   1.6101000e+04   2.0000000e+00   2.0000000e+00   3.0000000e+00   7.0553230e+03   4.0000000e+00
   1.6101000e+04   2.0000000e+00   2.0000000e+00   3.0000000e+00   7.1210420e+03   4.0000000e+00
   1.6101000e+04   2.0000000e+00   2.0000000e+00   3.0000000e+00   7.1267010e+03   4.0000000e+00
   1.6101000e+04   2.0000000e+00   2.0000000e+00   3.0000000e+00   7.1520270e+03   5.0000000e+00
   1.6101000e+04   2.0000000e+00   2.0000000e+00   3.0000000e+00   7.1950280e+03   3.0000000e+00
   1.6101000e+04   2.0000000e+00   2.0000000e+00   3.0000000e+00   7.2240520e+03   4.0000000e+00
   1.6101000e+04   2.0000000e+00   2.0000000e+00   3.0000000e+00   7.2274950e+03   4.0000000e+00
   1.6101000e+04   2.0000000e+00   2.0000000e+00   3.0000000e+00   7.2310970e+03   4.0000000e+00
   1.6101000e+04   2.0000000e+00   2.0000000e+00   3.0000000e+00   7.2384220e+03   4.0000000e+00
   1.6101000e+04   2.0000000e+00   2.0000000e+00   3.0000000e+00   7.3170280e+03   5.0000000e+00
   1.6101000e+04   2.0000000e+00   2.0000000e+00   3.0000000e+00             Inf   6.0000000e+00
   1.6101000e+04   2.0000000e+00   1.0000000e+00   1.0000000e+00   1.9900300e+02   1.0000000e+00
   1.6101000e+04   2.0000000e+00   1.0000000e+00   1.0000000e+00   1.7001100e+02   4.0000000e+00
   1.6101000e+04   2.0000000e+00   1.0000000e+00   1.0000000e+00   1.7020000e+02   4.0000000e+00
   1.6101000e+04   2.0000000e+00   1.0000000e+00   1.0000000e+00   1.8455400e+02   4.0000000e+00
   1.6101000e+04   2.0000000e+00   1.0000000e+00   1.0000000e+00   1.8479400e+02   4.0000000e+00
   1.6101000e+04   2.0000000e+00   1.0000000e+00   1.0000000e+00   1.8763400e+02   4.0000000e+00
   1.6101000e+04   2.0000000e+00   1.0000000e+00   1.0000000e+00   1.8782200e+02   4.0000000e+00
   1.6101000e+04   2.0000000e+00   1.0000000e+00   1.0000000e+00   1.8923500e+02   4.0000000e+00
   1.6101000e+04   2.0000000e+00   1.0000000e+00   1.0000000e+00   2.0096800e+02   4.0000000e+00
   1.6101000e+04   2.0000000e+00   1.0000000e+00   1.0000000e+00   2.0157400e+02   4.0000000e+00
   1.6101000e+04   2.0000000e+00   1.0000000e+00   1.0000000e+00   2.0484100e+02   4.0000000e+00
   1.6101000e+04   2.0000000e+00   1.0000000e+00   1.0000000e+00   2.0539000e+02   4.0000000e+00
   1.6101000e+04   2.0000000e+00   1.0000000e+00   1.0000000e+00   2.0586800e+02   4.0000000e+00
   1.6101000e+04   2.0000000e+00   1.0000000e+00   1.0000000e+00   2.0651300e+02   4.0000000e+00
   1.6101000e+04   2.0000000e+00   1.0000000e+00   1.0000000e+00   2.0695200e+02   4.0000000e+00
   1.6101000e+04   2.0000000e+00   1.0000000e+00   1.0000000e+00   2.0744200e+02   4.0000000e+00
   1.6101000e+04   2.0000000e+00   1.0000000e+00   1.0000000e+00   2.0818100e+02   4.0000000e+00
   1.6101000e+04   2.0000000e+00   1.0000000e+00   1.0000000e+00   2.0852000e+02   4.0000000e+00
   1.6101000e+04   2.0000000e+00   1.0000000e+00   1.0000000e+00   2.0911100e+02   4.0000000e+00
   1.6101000e+04   2.0000000e+00   1.0000000e+00   1.0000000e+00   2.0939800e+02   4.0000000e+00
   1.6101000e+04   2.0000000e+00   1.0000000e+00   1.0000000e+00   2.0970500e+02   4.0000000e+00
   1.6101000e+04   2.0000000e+00   1.0000000e+00   1.0000000e+00   2.1004300e+02   4.0000000e+00
   1.6101000e+04   2.0000000e+00   1.0000000e+00   1.0000000e+00   2.1026000e+02   4.0000000e+00
   1.6101000e+04   2.0000000e+00   1.0000000e+00   1.0000000e+00   2.1093100e+02   4.0000000e+00
   1.6101000e+04   2.0000000e+00   1.0000000e+00   1.0000000e+00   2.1135800e+02   4.0000000e+00
   1.6101000e+04   2.0000000e+00   1.0000000e+00   1.0000000e+00   2.1170200e+02   4.0000000e+00
   1.6101000e+04   2.0000000e+00   1.0000000e+00   1.0000000e+00   2.1209200e+02   4.0000000e+00
   1.6101000e+04   2.0000000e+00   1.0000000e+00   1.0000000e+00   2.1255100e+02   4.0000000e+00
   1.6101000e+04   2.0000000e+00   1.0000000e+00   1.0000000e+00   2.1282800e+02   4.0000000e+00
   1.6101000e+04   2.0000000e+00   1.0000000e+00   1.0000000e+00   2.1305700e+02   4.0000000e+00
   1.6101000e+04   2.0000000e+00   1.0000000e+00   1.0000000e+00   2.1357000e+02   4.0000000e+00
   1.6101000e+04   2.0000000e+00   1.0000000e+00   1.0000000e+00   2.1382100e+02   4.0000000e+00
   1.6101000e+04   2.0000000e+00   1.0000000e+00   1.0000000e+00   2.1446700e+02   4.0000000e+00
   1.6101000e+04   2.0000000e+00   1.0000000e+00   1.0000000e+00   2.1480500e+02   4.0000000e+00
   1.6101000e+04   2.0000000e+00   1.0000000e+00   1.0000000e+00   2.1514000e+02   4.0000000e+00
   1.6101000e+04   2.0000000e+00   1.0000000e+00   1.0000000e+00   2.1551500e+02   4.0000000e+00
   1.6101000e+04   2.0000000e+00   1.0000000e+00   1.0000000e+00   2.1605800e+02   4.0000000e+00
   1.6101000e+04   2.0000000e+00   1.0000000e+00   1.0000000e+00   2.1687900e+02   4.0000000e+00
   1.6101000e+04   2.0000000e+00   1.0000000e+00   1.0000000e+00   2.1711600e+02   4.0000000e+00
   1.6101000e+04   2.0000000e+00   1.0000000e+00   1.0000000e+00   2.1727100e+02   4.0000000e+00
   1.6101000e+04   2.0000000e+00   1.0000000e+00   1.0000000e+00   2.1755800e+02   4.0000000e+00
   1.6101000e+04   2.0000000e+00   1.0000000e+00   1.0000000e+00   2.1798800e+02   4.0000000e+00
   1.6101000e+04   2.0000000e+00   1.0000000e+00   1.0000000e+00   2.1896500e+02   4.0000000e+00
   1.6101000e+04   2.0000000e+00   1.0000000e+00   1.0000000e+00   2.1943900e+02   4.0000000e+00
   1.6101000e+04   2.0000000e+00   1.0000000e+00   1.0000000e+00   2.1981500e+02   4.0000000e+00
   1.6101000e+04   2.0000000e+00   1.0000000e+00   1.0000000e+00   2.2747200e+02   4.0000000e+00
   1.6101000e+04   2.0000000e+00   1.0000000e+00   1.0000000e+00   2.2809000e+02   4.0000000e+00
   1.6101000e+04   2.0000000e+00   1.0000000e+00   1.0000000e+00   2.2899200e+02   4.0000000e+00
   1.6101000e+04   2.0000000e+00   1.0000000e+00   1.0000000e+00   2.2930800e+02   4.0000000e+00
   1.6101000e+04   2.0000000e+00   1.0000000e+00   1.0000000e+00   2.2973400e+02   4.0000000e+00
   1.6101000e+04   2.0000000e+00   1.0000000e+00   1.0000000e+00   2.3009500e+02   4.0000000e+00
   1.6101000e+04   2.0000000e+00   1.0000000e+00   1.0000000e+00   2.3065800e+02   4.0000000e+00
   1.6101000e+04   2.0000000e+00   1.0000000e+00   1.0000000e+00   2.5378400e+02   4.0000000e+00
   1.6101000e+04   2.0000000e+00   1.0000000e+00   1.0000000e+00   2.5449900e+02   4.0000000e+00
   1.6101000e+04   2.0000000e+00   1.0000000e+00   1.0000000e+00   2.6730600e+02   4.0000000e+00
   1.6101000e+04   2.0000000e+00   1.0000000e+00   1.0000000e+00   2.6787200e+02   4.0000000e+00
   1.6101000e+04   2.0000000e+00   1.0000000e+00   1.0000000e+00   2.6820700e+02   4.0000000e+00
   1.6101000e+04   2.0000000e+00   1.0000000e+00   1.0000000e+00   3.1600300e+02   5.0000000e+00
   1.6101000e+04   2.0000000e+00   1.0000000e+00   1.0000000e+00   5.0500400e+02   1.0000000e+00
   1.6101000e+04   2.0000000e+00   1.0000000e+00   1.0000000e+00   5.0849200e+02   4.0000000e+00
   1.6101000e+04   2.0000000e+00   1.0000000e+00   1.0000000e+00   5.0921600e+02   4.0000000e+00
   1.6101000e+04   2.0000000e+00   1.0000000e+00   1.0000000e+00   5.1015700e+02   4.0000000e+00
   1.6101000e+04   2.0000000e+00   1.0000000e+00   1.0000000e+00   5.1112500e+02   4.0000000e+00
   1.6101000e+04   2.0000000e+00   1.0000000e+00   1.0000000e+00   5.1205500e+02   4.0000000e+00
   1.6101000e+04   2.0000000e+00   1.0000000e+00   1.0000000e+00   5.1317900e+02   4.0000000e+00
   1.6101000e+04   2.0000000e+00   1.0000000e+00   1.0000000e+00   5.1351900e+02   4.0000000e+00
   1.6101000e+04   2.0000000e+00   1.0000000e+00   1.0000000e+00   5.1388400e+02   4.0000000e+00
   1.6101000e+04   2.0000000e+00   1.0000000e+00   1.0000000e+00   5.1441700e+02   4.0000000e+00
   1.6101000e+04   2.0000000e+00   1.0000000e+00   1.0000000e+00   5.1502800e+02   4.0000000e+00
   1.6101000e+04   2.0000000e+00   1.0000000e+00   1.0000000e+00   5.1539700e+02   4.0000000e+00
   1.6101000e+04   2.0000000e+00   1.0000000e+00   1.0000000e+00   5.1624800e+02   4.0000000e+00
   1.6101000e+04   2.0000000e+00   1.0000000e+00   1.0000000e+00   5.1731200e+02   4.0000000e+00
   1.6101000e+04   2.0000000e+00   1.0000000e+00   1.0000000e+00   5.1770100e+02   4.0000000e+00
   1.6101000e+04   2.0000000e+00   1.0000000e+00   1.0000000e+00   5.1841600e+02   4.0000000e+00
   1.6101000e+04   2.0000000e+00   1.0000000e+00   1.0000000e+00   5.1896500e+02   4.0000000e+00
   1.6101000e+04   2.0000000e+00   1.0000000e+00   1.0000000e+00   5.1939800e+02   4.0000000e+00
   1.6101000e+04   2.0000000e+00   1.0000000e+00   1.0000000e+00   5.1966400e+02   4.0000000e+00
   1.6101000e+04   2.0000000e+00   1.0000000e+00   1.0000000e+00   5.2045900e+02   4.0000000e+00
   1.6101000e+04   2.0000000e+00   1.0000000e+00   1.0000000e+00   5.2122200e+02   4.0000000e+00
   1.6101000e+04   2.0000000e+00   1.0000000e+00   1.0000000e+00   5.2218100e+02   4.0000000e+00
   1.6101000e+04   2.0000000e+00   1.0000000e+00   1.0000000e+00   5.2307500e+02   4.0000000e+00
   1.6101000e+04   2.0000000e+00   1.0000000e+00   1.0000000e+00   5.7815400e+02   4.0000000e+00
   1.6101000e+04   2.0000000e+00   1.0000000e+00   1.0000000e+00   5.7976300e+02   4.0000000e+00
   1.6101000e+04   2.0000000e+00   1.0000000e+00   1.0000000e+00   5.8010200e+02   4.0000000e+00
   1.6101000e+04   2.0000000e+00   1.0000000e+00   1.0000000e+00   6.0600400e+02   5.0000000e+00
   1.6101000e+04   2.0000000e+00   1.0000000e+00   1.0000000e+00   6.4000400e+02   1.0000000e+00
   1.6101000e+04   2.0000000e+00   1.0000000e+00   1.0000000e+00   6.4201900e+02   4.0000000e+00
   1.6101000e+04   2.0000000e+00   1.0000000e+00   1.0000000e+00   6.4313700e+02   4.0000000e+00
   1.6101000e+04   2.0000000e+00   1.0000000e+00   1.0000000e+00   6.4413400e+02   4.0000000e+00
   1.6101000e+04   2.0000000e+00   1.0000000e+00   1.0000000e+00   6.4488900e+02   4.0000000e+00
   1.6101000e+04   2.0000000e+00   1.0000000e+00   1.0000000e+00   6.4524900e+02   4.0000000e+00
   1.6101000e+04   2.0000000e+00   1.0000000e+00   1.0000000e+00   6.4582200e+02   4.0000000e+00
   1.6101000e+04   2.0000000e+00   1.0000000e+00   1.0000000e+00   6.4618900e+02   4.0000000e+00
   1.6101000e+04   2.0000000e+00   1.0000000e+00   1.0000000e+00   6.4678500e+02   4.0000000e+00
   1.6101000e+04   2.0000000e+00   1.0000000e+00   1.0000000e+00   6.4708900e+02   4.0000000e+00
   1.6101000e+04   2.0000000e+00   1.0000000e+00   1.0000000e+00   6.4754800e+02   4.0000000e+00
   1.6101000e+04   2.0000000e+00   1.0000000e+00   1.0000000e+00   6.4817000e+02   4.0000000e+00
   1.6101000e+04   2.0000000e+00   1.0000000e+00   1.0000000e+00   6.4849300e+02   4.0000000e+00
   1.6101000e+04   2.0000000e+00   1.0000000e+00   1.0000000e+00   6.4913500e+02   4.0000000e+00
   1.6101000e+04   2.0000000e+00   1.0000000e+00   1.0000000e+00   6.4942300e+02   4.0000000e+00
   1.6101000e+04   2.0000000e+00   1.0000000e+00   1.0000000e+00   6.4981200e+02   4.0000000e+00
   1.6101000e+04   2.0000000e+00   1.0000000e+00   1.0000000e+00   6.5039400e+02   4.0000000e+00
   1.6101000e+04   2.0000000e+00   1.0000000e+00   1.0000000e+00   6.5073200e+02   4.0000000e+00
   1.6101000e+04   2.0000000e+00   1.0000000e+00   1.0000000e+00   6.5118300e+02   4.0000000e+00
   1.6101000e+04   2.0000000e+00   1.0000000e+00   1.0000000e+00   6.5151400e+02   4.0000000e+00
   1.6101000e+04   2.0000000e+00   1.0000000e+00   1.0000000e+00   6.5188800e+02   4.0000000e+00
   1.6101000e+04   2.0000000e+00   1.0000000e+00   1.0000000e+00   6.5230600e+02   4.0000000e+00
   1.6101000e+04   2.0000000e+00   1.0000000e+00   1.0000000e+00   6.5291900e+02   4.0000000e+00
   1.6101000e+04   2.0000000e+00   1.0000000e+00   1.0000000e+00   7.2973700e+02   4.0000000e+00
   1.6101000e+04   2.0000000e+00   1.0000000e+00   1.0000000e+00   7.3002900e+02   4.0000000e+00
   1.6101000e+04   2.0000000e+00   1.0000000e+00   1.0000000e+00   7.6700400e+02   5.0000000e+00
   1.6101000e+04   2.0000000e+00   1.0000000e+00   1.0000000e+00   7.9900400e+02   1.0000000e+00
   1.6101000e+04   2.0000000e+00   1.0000000e+00   1.0000000e+00   7.7741900e+02   4.0000000e+00
   1.6101000e+04   2.0000000e+00   1.0000000e+00   1.0000000e+00   8.0141700e+02   4.0000000e+00
   1.6101000e+04   2.0000000e+00   1.0000000e+00   1.0000000e+00   8.0239100e+02   4.0000000e+00
   1.6101000e+04   2.0000000e+00   1.0000000e+00   1.0000000e+00   8.0334200e+02   4.0000000e+00
   1.6101000e+04   2.0000000e+00   1.0000000e+00   1.0000000e+00   8.0407000e+02   4.0000000e+00
   1.6101000e+04   2.0000000e+00   1.0000000e+00   1.0000000e+00   8.0485000e+02   4.0000000e+00
   1.6101000e+04   2.0000000e+00   1.0000000e+00   1.0000000e+00   8.0516700e+02   4.0000000e+00
   1.6101000e+04   2.0000000e+00   1.0000000e+00   1.0000000e+00   8.0576800e+02   4.0000000e+00
   1.6101000e+04   2.0000000e+00   1.0000000e+00   1.0000000e+00   8.0602200e+02   4.0000000e+00
   1.6101000e+04   2.0000000e+00   1.0000000e+00   1.0000000e+00   8.0670800e+02   4.0000000e+00
   1.6101000e+04   2.0000000e+00   1.0000000e+00   1.0000000e+00   8.0716500e+02   4.0000000e+00
   1.6101000e+04   2.0000000e+00   1.0000000e+00   1.0000000e+00   8.0783400e+02   4.0000000e+00
   1.6101000e+04   2.0000000e+00   1.0000000e+00   1.0000000e+00   8.0817600e+02   4.0000000e+00
   1.6101000e+04   2.0000000e+00   1.0000000e+00   1.0000000e+00   8.0875100e+02   4.0000000e+00
   1.6101000e+04   2.0000000e+00   1.0000000e+00   1.0000000e+00   8.0916700e+02   4.0000000e+00
   1.6101000e+04   2.0000000e+00   1.0000000e+00   1.0000000e+00   8.1019300e+02   4.0000000e+00
   1.6101000e+04   2.0000000e+00   1.0000000e+00   1.0000000e+00   8.1062600e+02   4.0000000e+00
   1.6101000e+04   2.0000000e+00   1.0000000e+00   1.0000000e+00   8.1115000e+02   4.0000000e+00
   1.6101000e+04   2.0000000e+00   1.0000000e+00   1.0000000e+00   8.1130200e+02   4.0000000e+00
   1.6101000e+04   2.0000000e+00   1.0000000e+00   1.0000000e+00   8.1195500e+02   4.0000000e+00
   1.6101000e+04   2.0000000e+00   1.0000000e+00   1.0000000e+00   8.1264800e+02   4.0000000e+00
   1.6101000e+04   2.0000000e+00   1.0000000e+00   1.0000000e+00   8.1306900e+02   4.0000000e+00
   1.6101000e+04   2.0000000e+00   1.0000000e+00   1.0000000e+00   8.1311800e+02   4.0000000e+00
   1.6101000e+04   2.0000000e+00   1.0000000e+00   1.0000000e+00   8.1377200e+02   4.0000000e+00
   1.6101000e+04   2.0000000e+00   1.0000000e+00   1.0000000e+00   8.6131500e+02   4.0000000e+00
   1.6101000e+04   2.0000000e+00   1.0000000e+00   1.0000000e+00   8.6165500e+02   4.0000000e+00
   1.6101000e+04   2.0000000e+00   1.0000000e+00   1.0000000e+00   8.6197900e+02   4.0000000e+00
   1.6101000e+04   2.0000000e+00   1.0000000e+00   1.0000000e+00   8.6945200e+02   4.0000000e+00
   1.6101000e+04   2.0000000e+00   1.0000000e+00   1.0000000e+00   8.6955400e+02   4.0000000e+00
   1.6101000e+04   2.0000000e+00   1.0000000e+00   1.0000000e+00   8.7748200e+02   4.0000000e+00
   1.6101000e+04   2.0000000e+00   1.0000000e+00   1.0000000e+00   8.7805000e+02   4.0000000e+00
   1.6101000e+04   2.0000000e+00   1.0000000e+00   1.0000000e+00   8.8786900e+02   4.0000000e+00
   1.6101000e+04   2.0000000e+00   1.0000000e+00   1.0000000e+00   8.8969200e+02   4.0000000e+00
   1.6101000e+04   2.0000000e+00   1.0000000e+00   1.0000000e+00   8.9004600e+02   4.0000000e+00
   1.6101000e+04   2.0000000e+00   1.0000000e+00   1.0000000e+00   8.9022700e+02   4.0000000e+00
   1.6101000e+04   2.0000000e+00   1.0000000e+00   1.0000000e+00   9.0611100e+02   4.0000000e+00
   1.6101000e+04   2.0000000e+00   1.0000000e+00   1.0000000e+00   9.1300400e+02   5.0000000e+00
   1.6101000e+04   2.0000000e+00   1.0000000e+00   1.0000000e+00   9.6600500e+02   1.0000000e+00
   1.6101000e+04   2.0000000e+00   1.0000000e+00   1.0000000e+00   9.6859400e+02   4.0000000e+00
   1.6101000e+04   2.0000000e+00   1.0000000e+00   1.0000000e+00   9.6907400e+02   4.0000000e+00
   1.6101000e+04   2.0000000e+00   1.0000000e+00   1.0000000e+00   9.7087900e+02   4.0000000e+00
   1.6101000e+04   2.0000000e+00   1.0000000e+00   1.0000000e+00   9.7149000e+02   4.0000000e+00
   1.6101000e+04   2.0000000e+00   1.0000000e+00   1.0000000e+00   9.7191200e+02   4.0000000e+00
   1.6101000e+04   2.0000000e+00   1.0000000e+00   1.0000000e+00   9.7260200e+02   4.0000000e+00
   1.6101000e+04   2.0000000e+00   1.0000000e+00   1.0000000e+00   9.7306200e+02   4.0000000e+00
   1.6101000e+04   2.0000000e+00   1.0000000e+00   1.0000000e+00   9.7363000e+02   4.0000000e+00
   1.6101000e+04   2.0000000e+00   1.0000000e+00   1.0000000e+00   9.7465100e+02   4.0000000e+00
   1.6101000e+04   2.0000000e+00   1.0000000e+00   1.0000000e+00   9.7583600e+02   4.0000000e+00
   1.6101000e+04   2.0000000e+00   1.0000000e+00   1.0000000e+00   1.0750050e+03   5.0000000e+00
   1.6101000e+04   2.0000000e+00   1.0000000e+00   1.0000000e+00   1.1210060e+03   1.0000000e+00
   1.6101000e+04   2.0000000e+00   1.0000000e+00   1.0000000e+00   1.1182660e+03   4.0000000e+00
   1.6101000e+04   2.0000000e+00   1.0000000e+00   1.0000000e+00   1.1280320e+03   4.0000000e+00
   1.6101000e+04   2.0000000e+00   1.0000000e+00   1.0000000e+00   1.1292360e+03   4.0000000e+00
   1.6101000e+04   2.0000000e+00   1.0000000e+00   1.0000000e+00   1.1301460e+03   4.0000000e+00
   1.6101000e+04   2.0000000e+00   1.0000000e+00   1.0000000e+00   1.1309220e+03   4.0000000e+00
   1.6101000e+04   2.0000000e+00   1.0000000e+00   1.0000000e+00   1.1320260e+03   4.0000000e+00
   1.6101000e+04   2.0000000e+00   1.0000000e+00   1.0000000e+00   1.1327260e+03   4.0000000e+00
   1.6101000e+04   2.0000000e+00   1.0000000e+00   1.0000000e+00   1.1333270e+03   4.0000000e+00
   1.6101000e+04   2.0000000e+00   1.0000000e+00   1.0000000e+00   1.1340540e+03   4.0000000e+00
   1.6101000e+04   2.0000000e+00   1.0000000e+00   1.0000000e+00   1.1343920e+03   4.0000000e+00
   1.6101000e+04   2.0000000e+00   1.0000000e+00   1.0000000e+00   1.1349920e+03   4.0000000e+00
   1.6101000e+04   2.0000000e+00   1.0000000e+00   1.0000000e+00   1.1354310e+03   4.0000000e+00
   1.6101000e+04   2.0000000e+00   1.0000000e+00   1.0000000e+00   1.1360660e+03   4.0000000e+00
   1.6101000e+04   2.0000000e+00   1.0000000e+00   1.0000000e+00   1.1364250e+03   4.0000000e+00
   1.6101000e+04   2.0000000e+00   1.0000000e+00   1.0000000e+00   1.1372850e+03   4.0000000e+00
   1.6101000e+04   2.0000000e+00   1.0000000e+00   1.0000000e+00   1.1377470e+03   4.0000000e+00
   1.6101000e+04   2.0000000e+00   1.0000000e+00   1.0000000e+00   1.1384510e+03   4.0000000e+00
   1.6101000e+04   2.0000000e+00   1.0000000e+00   1.0000000e+00   1.1390340e+03   4.0000000e+00
   1.6101000e+04   2.0000000e+00   1.0000000e+00   1.0000000e+00   1.1391500e+03   4.0000000e+00
   1.6101000e+04   2.0000000e+00   1.0000000e+00   1.0000000e+00   1.1393400e+03   4.0000000e+00
   1.6101000e+04   2.0000000e+00   1.0000000e+00   1.0000000e+00   1.1399290e+03   4.0000000e+00
   1.6101000e+04   2.0000000e+00   1.0000000e+00   1.0000000e+00   1.1402030e+03   4.0000000e+00
   1.6101000e+04   2.0000000e+00   1.0000000e+00   1.0000000e+00   1.1403640e+03   4.0000000e+00
   1.6101000e+04   2.0000000e+00   1.0000000e+00   1.0000000e+00   1.1409440e+03   4.0000000e+00
   1.6101000e+04   2.0000000e+00   1.0000000e+00   1.0000000e+00   1.2330060e+03   5.0000000e+00
   1.6101000e+04   2.0000000e+00   1.0000000e+00   1.0000000e+00   1.5800080e+03   1.0000000e+00
   1.6101000e+04   2.0000000e+00   1.0000000e+00   1.0000000e+00   1.5832200e+03   4.0000000e+00
   1.6101000e+04   2.0000000e+00   1.0000000e+00   1.0000000e+00   1.5843980e+03   4.0000000e+00
   1.6101000e+04   2.0000000e+00   1.0000000e+00   1.0000000e+00   1.5852520e+03   4.0000000e+00
   1.6101000e+04   2.0000000e+00   1.0000000e+00   1.0000000e+00   1.5872440e+03   4.0000000e+00
   1.6101000e+04   2.0000000e+00   1.0000000e+00   1.0000000e+00   1.5877280e+03   4.0000000e+00
   1.6101000e+04   2.0000000e+00   1.0000000e+00   1.0000000e+00   1.5884790e+03   4.0000000e+00
   1.6101000e+04   2.0000000e+00   1.0000000e+00   1.0000000e+00   1.5890200e+03   4.0000000e+00
   1.6101000e+04   2.0000000e+00   1.0000000e+00   1.0000000e+00   1.5895800e+03   4.0000000e+00
   1.6101000e+04   2.0000000e+00   1.0000000e+00   1.0000000e+00   1.5900480e+03   4.0000000e+00
   1.6101000e+04   2.0000000e+00   1.0000000e+00   1.0000000e+00   1.5906560e+03   4.0000000e+00
   1.6101000e+04   2.0000000e+00   1.0000000e+00   1.0000000e+00   1.5916030e+03   4.0000000e+00
   1.6101000e+04   2.0000000e+00   1.0000000e+00   1.0000000e+00   1.5919870e+03   4.0000000e+00
   1.6101000e+04   2.0000000e+00   1.0000000e+00   1.0000000e+00   1.5925410e+03   4.0000000e+00
   1.6101000e+04   2.0000000e+00   1.0000000e+00   1.0000000e+00   1.5929590e+03   4.0000000e+00
   1.6101000e+04   2.0000000e+00   1.0000000e+00   1.0000000e+00   1.5931090e+03   4.0000000e+00
   1.6101000e+04   2.0000000e+00   1.0000000e+00   1.0000000e+00   1.5934600e+03   4.0000000e+00
   1.6101000e+04   2.0000000e+00   1.0000000e+00   1.0000000e+00   1.5941290e+03   4.0000000e+00
   1.6101000e+04   2.0000000e+00   1.0000000e+00   1.0000000e+00   1.5942730e+03   4.0000000e+00
   1.6101000e+04   2.0000000e+00   1.0000000e+00   1.0000000e+00   1.5945640e+03   4.0000000e+00
   1.6101000e+04   2.0000000e+00   1.0000000e+00   1.0000000e+00   1.5949230e+03   4.0000000e+00
   1.6101000e+04   2.0000000e+00   1.0000000e+00   1.0000000e+00   1.5951510e+03   4.0000000e+00
   1.6101000e+04   2.0000000e+00   1.0000000e+00   1.0000000e+00   1.6900080e+03   5.0000000e+00
   1.6101000e+04   2.0000000e+00   1.0000000e+00   1.0000000e+00   2.0300100e+03   1.0000000e+00
   1.6101000e+04   2.0000000e+00   1.0000000e+00   1.0000000e+00   2.1380100e+03   5.0000000e+00
   1.6101000e+04   2.0000000e+00   1.0000000e+00   1.0000000e+00   2.1960110e+03   1.0000000e+00
   1.6101000e+04   2.0000000e+00   1.0000000e+00   1.0000000e+00   2.2029980e+03   4.0000000e+00
   1.6101000e+04   2.0000000e+00   1.0000000e+00   1.0000000e+00   2.2040540e+03   4.0000000e+00
   1.6101000e+04   2.0000000e+00   1.0000000e+00   1.0000000e+00   2.2047060e+03   4.0000000e+00
   1.6101000e+04   2.0000000e+00   1.0000000e+00   1.0000000e+00   2.2055480e+03   4.0000000e+00
   1.6101000e+04   2.0000000e+00   1.0000000e+00   1.0000000e+00   2.2060890e+03   4.0000000e+00
   1.6101000e+04   2.0000000e+00   1.0000000e+00   1.0000000e+00   2.2067170e+03   4.0000000e+00
   1.6101000e+04   2.0000000e+00   1.0000000e+00   1.0000000e+00   2.2070290e+03   4.0000000e+00
   1.6101000e+04   2.0000000e+00   1.0000000e+00   1.0000000e+00   2.2074760e+03   4.0000000e+00
   1.6101000e+04   2.0000000e+00   1.0000000e+00   1.0000000e+00   2.2080150e+03   4.0000000e+00
   1.6101000e+04   2.0000000e+00   1.0000000e+00   1.0000000e+00   2.2089500e+03   4.0000000e+00
   1.6101000e+04   2.0000000e+00   1.0000000e+00   1.0000000e+00   2.2093420e+03   4.0000000e+00
   1.6101000e+04   2.0000000e+00   1.0000000e+00   1.0000000e+00   2.2098500e+03   4.0000000e+00
   1.6101000e+04   2.0000000e+00   1.0000000e+00   1.0000000e+00   2.2105720e+03   4.0000000e+00
   1.6101000e+04   2.0000000e+00   1.0000000e+00   1.0000000e+00   2.2109480e+03   4.0000000e+00
   1.6101000e+04   2.0000000e+00   1.0000000e+00   1.0000000e+00   2.2115510e+03   4.0000000e+00
   1.6101000e+04   2.0000000e+00   1.0000000e+00   1.0000000e+00   2.2118430e+03   4.0000000e+00
   1.6101000e+04   2.0000000e+00   1.0000000e+00   1.0000000e+00   2.2124790e+03   4.0000000e+00
   1.6101000e+04   2.0000000e+00   1.0000000e+00   1.0000000e+00   2.3040110e+03   5.0000000e+00
   1.6101000e+04   2.0000000e+00   1.0000000e+00   1.0000000e+00   2.5110130e+03   1.0000000e+00
   1.6101000e+04   2.0000000e+00   1.0000000e+00   1.0000000e+00   2.6130130e+03   5.0000000e+00
   1.6101000e+04   2.0000000e+00   1.0000000e+00   1.0000000e+00   2.6520140e+03   1.0000000e+00
   1.6101000e+04   2.0000000e+00   1.0000000e+00   1.0000000e+00   2.6635790e+03   4.0000000e+00
   1.6101000e+04   2.0000000e+00   1.0000000e+00   1.0000000e+00   2.7470480e+03   4.0000000e+00
   1.6101000e+04   2.0000000e+00   1.0000000e+00   1.0000000e+00   2.7676740e+03   4.0000000e+00
   1.6101000e+04   2.0000000e+00   1.0000000e+00   1.0000000e+00   2.7680140e+03   5.0000000e+00
   1.6101000e+04   2.0000000e+00   1.0000000e+00   1.0000000e+00   2.8170150e+03   1.0000000e+00
   1.6101000e+04   2.0000000e+00   1.0000000e+00   1.0000000e+00   2.9390150e+03   5.0000000e+00
   1.6101000e+04   2.0000000e+00   1.0000000e+00   1.0000000e+00   2.9740150e+03   1.0000000e+00
   1.6101000e+04   2.0000000e+00   1.0000000e+00   1.0000000e+00   3.0870150e+03   5.0000000e+00
   1.6101000e+04   2.0000000e+00   1.0000000e+00   1.0000000e+00   3.4340180e+03   1.0000000e+00
   1.6101000e+04   2.0000000e+00   1.0000000e+00   1.0000000e+00   3.4848860e+03   4.0000000e+00
   1.6101000e+04   2.0000000e+00   1.0000000e+00   1.0000000e+00   3.5560180e+03   5.0000000e+00
   1.6101000e+04   2.0000000e+00   1.0000000e+00   1.0000000e+00   3.6050190e+03   1.0000000e+00
   1.6101000e+04   2.0000000e+00   1.0000000e+00   1.0000000e+00   3.7020190e+03   5.0000000e+00
   1.6101000e+04   2.0000000e+00   1.0000000e+00   1.0000000e+00   3.9220210e+03   1.0000000e+00
   1.6101000e+04   2.0000000e+00   1.0000000e+00   1.0000000e+00   3.9279000e+03   4.0000000e+00
   1.6101000e+04   2.0000000e+00   1.0000000e+00   1.0000000e+00   3.9282100e+03   4.0000000e+00
   1.6101000e+04   2.0000000e+00   1.0000000e+00   1.0000000e+00   3.9288310e+03   4.0000000e+00
   1.6101000e+04   2.0000000e+00   1.0000000e+00   1.0000000e+00   3.9301550e+03   4.0000000e+00
   1.6101000e+04   2.0000000e+00   1.0000000e+00   1.0000000e+00   3.9305790e+03   4.0000000e+00
   1.6101000e+04   2.0000000e+00   1.0000000e+00   1.0000000e+00   3.9313930e+03   4.0000000e+00
   1.6101000e+04   2.0000000e+00   1.0000000e+00   1.0000000e+00   3.9321130e+03   4.0000000e+00
   1.6101000e+04   2.0000000e+00   1.0000000e+00   1.0000000e+00   3.9325510e+03   4.0000000e+00
   1.6101000e+04   2.0000000e+00   1.0000000e+00   1.0000000e+00   3.9331430e+03   4.0000000e+00
   1.6101000e+04   2.0000000e+00   1.0000000e+00   1.0000000e+00   3.9334190e+03   4.0000000e+00
   1.6101000e+04   2.0000000e+00   1.0000000e+00   1.0000000e+00   3.9339970e+03   4.0000000e+00
   1.6101000e+04   2.0000000e+00   1.0000000e+00   1.0000000e+00   3.9343650e+03   4.0000000e+00
   1.6101000e+04   2.0000000e+00   1.0000000e+00   1.0000000e+00   3.9349590e+03   4.0000000e+00
   1.6101000e+04   2.0000000e+00   1.0000000e+00   1.0000000e+00   3.9353230e+03   4.0000000e+00
   1.6101000e+04   2.0000000e+00   1.0000000e+00   1.0000000e+00   3.9359250e+03   4.0000000e+00
   1.6101000e+04   2.0000000e+00   1.0000000e+00   1.0000000e+00   3.9362480e+03   4.0000000e+00
   1.6101000e+04   2.0000000e+00   1.0000000e+00   1.0000000e+00   3.9368240e+03   4.0000000e+00
   1.6101000e+04   2.0000000e+00   1.0000000e+00   1.0000000e+00   3.9374650e+03   4.0000000e+00
   1.6101000e+04   2.0000000e+00   1.0000000e+00   1.0000000e+00   3.9375850e+03   4.0000000e+00
   1.6101000e+04   2.0000000e+00   1.0000000e+00   1.0000000e+00   3.9379510e+03   4.0000000e+00
   1.6101000e+04   2.0000000e+00   1.0000000e+00   1.0000000e+00   3.9386320e+03   4.0000000e+00
   1.6101000e+04   2.0000000e+00   1.0000000e+00   1.0000000e+00   4.0460210e+03   5.0000000e+00
   1.6101000e+04   2.0000000e+00   1.0000000e+00   1.0000000e+00   4.0960220e+03   1.0000000e+00
   1.6101000e+04   2.0000000e+00   1.0000000e+00   1.0000000e+00   4.2020220e+03   5.0000000e+00
   1.6101000e+04   2.0000000e+00   1.0000000e+00   1.0000000e+00   4.3800230e+03   1.0000000e+00
   1.6101000e+04   2.0000000e+00   1.0000000e+00   1.0000000e+00   4.4215930e+03   4.0000000e+00
   1.6101000e+04   2.0000000e+00   1.0000000e+00   1.0000000e+00   4.4217160e+03   4.0000000e+00
   1.6101000e+04   2.0000000e+00   1.0000000e+00   1.0000000e+00   4.5080230e+03   5.0000000e+00
   1.6101000e+04   2.0000000e+00   1.0000000e+00   1.0000000e+00   4.7160250e+03   1.0000000e+00
   1.6101000e+04   2.0000000e+00   1.0000000e+00   1.0000000e+00   4.7865400e+03   4.0000000e+00
   1.6101000e+04   2.0000000e+00   1.0000000e+00   1.0000000e+00   4.8170250e+03   5.0000000e+00
   1.6101000e+04   2.0000000e+00   1.0000000e+00   1.0000000e+00   5.0250270e+03   1.0000000e+00
   1.6101000e+04   2.0000000e+00   1.0000000e+00   1.0000000e+00   5.1320270e+03   5.0000000e+00
   1.6101000e+04   2.0000000e+00   1.0000000e+00   1.0000000e+00   5.3540290e+03   1.0000000e+00
   1.6101000e+04   2.0000000e+00   1.0000000e+00   1.0000000e+00   5.4520290e+03   5.0000000e+00
   1.6101000e+04   2.0000000e+00   1.0000000e+00   1.0000000e+00   6.1600330e+03   1.0000000e+00
   1.6101000e+04   2.0000000e+00   1.0000000e+00   1.0000000e+00   6.2670330e+03   5.0000000e+00
   1.6101000e+04   2.0000000e+00   1.0000000e+00   1.0000000e+00   6.3110340e+03   1.0000000e+00
   1.6101000e+04   2.0000000e+00   1.0000000e+00   1.0000000e+00   6.4290340e+03   5.0000000e+00
   1.6101000e+04   2.0000000e+00   1.0000000e+00   1.0000000e+00   6.4740350e+03   1.0000000e+00
   1.6101000e+04   2.0000000e+00   1.0000000e+00   1.0000000e+00   6.5750350e+03   5.0000000e+00
   1.6101000e+04   2.0000000e+00   1.0000000e+00   1.0000000e+00   6.6130350e+03   1.0000000e+00
   1.6101000e+04   2.0000000e+00   1.0000000e+00   1.0000000e+00   6.7180350e+03   5.0000000e+00
   1.6101000e+04   2.0000000e+00   1.0000000e+00   1.0000000e+00   6.7480350e+03   1.0000000e+00
   1.6101000e+04   2.0000000e+00   1.0000000e+00   1.0000000e+00   6.8500350e+03   5.0000000e+00
   1.6101000e+04   2.0000000e+00   1.0000000e+00   1.0000000e+00             Inf   6.0000000e+00
   1.6101000e+04   2.0000000e+00   1.0000000e+00   3.0000000e+00   4.0002000e+01   3.0000000e+00
   1.6101000e+04   2.0000000e+00   1.0000000e+00   3.0000000e+00   2.5431000e+01   4.0000000e+00
   1.6101000e+04   2.0000000e+00   1.0000000e+00   3.0000000e+00   3.4715000e+01   4.0000000e+00
   1.6101000e+04   2.0000000e+00   1.0000000e+00   3.0000000e+00   4.8804000e+01   4.0000000e+00
   1.6101000e+04   2.0000000e+00   1.0000000e+00   3.0000000e+00   5.0312000e+01   4.0000000e+00
   1.6101000e+04   2.0000000e+00   1.0000000e+00   3.0000000e+00   5.0914000e+01   4.0000000e+00
   1.6101000e+04   2.0000000e+00   1.0000000e+00   3.0000000e+00   6.4949000e+01   4.0000000e+00
   1.6101000e+04   2.0000000e+00   1.0000000e+00   3.0000000e+00   7.9175000e+01   4.0000000e+00
   1.6101000e+04   2.0000000e+00   1.0000000e+00   3.0000000e+00   9.8637000e+01   4.0000000e+00
   1.6101000e+04   2.0000000e+00   1.0000000e+00   3.0000000e+00   1.0022300e+02   4.0000000e+00
   1.6101000e+04   2.0000000e+00   1.0000000e+00   3.0000000e+00   1.0107000e+02   4.0000000e+00
   1.6101000e+04   2.0000000e+00   1.0000000e+00   3.0000000e+00   1.0191000e+02   4.0000000e+00
   1.6101000e+04   2.0000000e+00   1.0000000e+00   3.0000000e+00   1.1461000e+02   4.0000000e+00
   1.6101000e+04   2.0000000e+00   1.0000000e+00   3.0000000e+00   1.1531200e+02   4.0000000e+00
   1.6101000e+04   2.0000000e+00   1.0000000e+00   3.0000000e+00   1.2169000e+02   4.0000000e+00
   1.6101000e+04   2.0000000e+00   1.0000000e+00   3.0000000e+00   1.2667700e+02   4.0000000e+00
   1.6101000e+04   2.0000000e+00   1.0000000e+00   3.0000000e+00   1.2733100e+02   4.0000000e+00
   1.6101000e+04   2.0000000e+00   1.0000000e+00   3.0000000e+00   1.2773100e+02   4.0000000e+00
   1.6101000e+04   2.0000000e+00   1.0000000e+00   3.0000000e+00   1.2828900e+02   4.0000000e+00
   1.6101000e+04   2.0000000e+00   1.0000000e+00   3.0000000e+00   1.2866400e+02   4.0000000e+00
   1.6101000e+04   2.0000000e+00   1.0000000e+00   3.0000000e+00   1.3001000e+02   4.0000000e+00
   1.6101000e+04   2.0000000e+00   1.0000000e+00   3.0000000e+00   1.3068300e+02   4.0000000e+00
   1.6101000e+04   2.0000000e+00   1.0000000e+00   3.0000000e+00   1.4400200e+02   5.0000000e+00
   1.6101000e+04   2.0000000e+00   1.0000000e+00   3.0000000e+00   3.6200400e+02   3.0000000e+00
   1.6101000e+04   2.0000000e+00   1.0000000e+00   3.0000000e+00   3.8783200e+02   4.0000000e+00
   1.6101000e+04   2.0000000e+00   1.0000000e+00   3.0000000e+00   3.8864200e+02   4.0000000e+00
   1.6101000e+04   2.0000000e+00   1.0000000e+00   3.0000000e+00   3.8907700e+02   4.0000000e+00
   1.6101000e+04   2.0000000e+00   1.0000000e+00   3.0000000e+00   3.9037200e+02   4.0000000e+00
   1.6101000e+04   2.0000000e+00   1.0000000e+00   3.0000000e+00   3.9117600e+02   4.0000000e+00
   1.6101000e+04   2.0000000e+00   1.0000000e+00   3.0000000e+00   3.9200300e+02   4.0000000e+00
   1.6101000e+04   2.0000000e+00   1.0000000e+00   3.0000000e+00   3.9279600e+02   4.0000000e+00
   1.6101000e+04   2.0000000e+00   1.0000000e+00   3.0000000e+00   3.9355700e+02   4.0000000e+00
   1.6101000e+04   2.0000000e+00   1.0000000e+00   3.0000000e+00   3.9386400e+02   4.0000000e+00
   1.6101000e+04   2.0000000e+00   1.0000000e+00   3.0000000e+00   3.9487400e+02   4.0000000e+00
   1.6101000e+04   2.0000000e+00   1.0000000e+00   3.0000000e+00   3.9508000e+02   4.0000000e+00
   1.6101000e+04   2.0000000e+00   1.0000000e+00   3.0000000e+00   3.9558200e+02   4.0000000e+00
   1.6101000e+04   2.0000000e+00   1.0000000e+00   3.0000000e+00   3.9615500e+02   4.0000000e+00
   1.6101000e+04   2.0000000e+00   1.0000000e+00   3.0000000e+00   3.9679600e+02   4.0000000e+00
   1.6101000e+04   2.0000000e+00   1.0000000e+00   3.0000000e+00   3.9712200e+02   4.0000000e+00
   1.6101000e+04   2.0000000e+00   1.0000000e+00   3.0000000e+00   3.9731200e+02   4.0000000e+00
   1.6101000e+04   2.0000000e+00   1.0000000e+00   3.0000000e+00   3.9786300e+02   4.0000000e+00
   1.6101000e+04   2.0000000e+00   1.0000000e+00   3.0000000e+00   3.9813700e+02   4.0000000e+00
   1.6101000e+04   2.0000000e+00   1.0000000e+00   3.0000000e+00   3.9851800e+02   4.0000000e+00
   1.6101000e+04   2.0000000e+00   1.0000000e+00   3.0000000e+00   3.9918300e+02   4.0000000e+00
   1.6101000e+04   2.0000000e+00   1.0000000e+00   3.0000000e+00   4.0006400e+02   4.0000000e+00
   1.6101000e+04   2.0000000e+00   1.0000000e+00   3.0000000e+00   4.0082300e+02   4.0000000e+00
   1.6101000e+04   2.0000000e+00   1.0000000e+00   3.0000000e+00   4.0150800e+02   4.0000000e+00
   1.6101000e+04   2.0000000e+00   1.0000000e+00   3.0000000e+00   4.0256100e+02   4.0000000e+00
   1.6101000e+04   2.0000000e+00   1.0000000e+00   3.0000000e+00   4.0282600e+02   4.0000000e+00
   1.6101000e+04   2.0000000e+00   1.0000000e+00   3.0000000e+00   4.0346800e+02   4.0000000e+00
   1.6101000e+04   2.0000000e+00   1.0000000e+00   3.0000000e+00   4.0419600e+02   4.0000000e+00
   1.6101000e+04   2.0000000e+00   1.0000000e+00   3.0000000e+00   4.0471300e+02   4.0000000e+00
   1.6101000e+04   2.0000000e+00   1.0000000e+00   3.0000000e+00   4.0568100e+02   4.0000000e+00
   1.6101000e+04   2.0000000e+00   1.0000000e+00   3.0000000e+00   4.0654500e+02   4.0000000e+00
   1.6101000e+04   2.0000000e+00   1.0000000e+00   3.0000000e+00   4.0710400e+02   4.0000000e+00
   1.6101000e+04   2.0000000e+00   1.0000000e+00   3.0000000e+00   4.0759200e+02   4.0000000e+00
   1.6101000e+04   2.0000000e+00   1.0000000e+00   3.0000000e+00   4.0773800e+02   4.0000000e+00
   1.6101000e+04   2.0000000e+00   1.0000000e+00   3.0000000e+00   4.0884700e+02   4.0000000e+00
   1.6101000e+04   2.0000000e+00   1.0000000e+00   3.0000000e+00   4.0952900e+02   4.0000000e+00
   1.6101000e+04   2.0000000e+00   1.0000000e+00   3.0000000e+00   4.1131100e+02   4.0000000e+00
   1.6101000e+04   2.0000000e+00   1.0000000e+00   3.0000000e+00   4.1158700e+02   4.0000000e+00
   1.6101000e+04   2.0000000e+00   1.0000000e+00   3.0000000e+00   4.1196200e+02   4.0000000e+00
   1.6101000e+04   2.0000000e+00   1.0000000e+00   3.0000000e+00   4.1204500e+02   4.0000000e+00
   1.6101000e+04   2.0000000e+00   1.0000000e+00   3.0000000e+00   4.1217900e+02   4.0000000e+00
   1.6101000e+04   2.0000000e+00   1.0000000e+00   3.0000000e+00   4.1260900e+02   4.0000000e+00
   1.6101000e+04   2.0000000e+00   1.0000000e+00   3.0000000e+00   4.1315100e+02   4.0000000e+00
   1.6101000e+04   2.0000000e+00   1.0000000e+00   3.0000000e+00   4.1432900e+02   4.0000000e+00
   1.6101000e+04   2.0000000e+00   1.0000000e+00   3.0000000e+00   4.4206000e+02   4.0000000e+00
   1.6101000e+04   2.0000000e+00   1.0000000e+00   3.0000000e+00   4.4242200e+02   4.0000000e+00
   1.6101000e+04   2.0000000e+00   1.0000000e+00   3.0000000e+00   4.4454800e+02   4.0000000e+00
   1.6101000e+04   2.0000000e+00   1.0000000e+00   3.0000000e+00   4.7400400e+02   5.0000000e+00
   1.6101000e+04   2.0000000e+00   1.0000000e+00   3.0000000e+00   1.2790070e+03   3.0000000e+00
   1.6101000e+04   2.0000000e+00   1.0000000e+00   3.0000000e+00   1.2879450e+03   4.0000000e+00
   1.6101000e+04   2.0000000e+00   1.0000000e+00   3.0000000e+00   1.2889120e+03   4.0000000e+00
   1.6101000e+04   2.0000000e+00   1.0000000e+00   3.0000000e+00   1.2921230e+03   4.0000000e+00
   1.6101000e+04   2.0000000e+00   1.0000000e+00   3.0000000e+00   1.3017020e+03   4.0000000e+00
   1.6101000e+04   2.0000000e+00   1.0000000e+00   3.0000000e+00   1.3028940e+03   4.0000000e+00
   1.6101000e+04   2.0000000e+00   1.0000000e+00   3.0000000e+00   1.3041820e+03   4.0000000e+00
   1.6101000e+04   2.0000000e+00   1.0000000e+00   3.0000000e+00   1.3049570e+03   4.0000000e+00
   1.6101000e+04   2.0000000e+00   1.0000000e+00   3.0000000e+00   1.3102330e+03   4.0000000e+00
   1.6101000e+04   2.0000000e+00   1.0000000e+00   3.0000000e+00   1.3107150e+03   4.0000000e+00
   1.6101000e+04   2.0000000e+00   1.0000000e+00   3.0000000e+00   1.3114860e+03   4.0000000e+00
   1.6101000e+04   2.0000000e+00   1.0000000e+00   3.0000000e+00   1.3120170e+03   4.0000000e+00
   1.6101000e+04   2.0000000e+00   1.0000000e+00   3.0000000e+00   1.3132440e+03   4.0000000e+00
   1.6101000e+04   2.0000000e+00   1.0000000e+00   3.0000000e+00   1.3136670e+03   4.0000000e+00
   1.6101000e+04   2.0000000e+00   1.0000000e+00   3.0000000e+00   1.3138770e+03   4.0000000e+00
   1.6101000e+04   2.0000000e+00   1.0000000e+00   3.0000000e+00   1.3144730e+03   4.0000000e+00
   1.6101000e+04   2.0000000e+00   1.0000000e+00   3.0000000e+00   1.3151170e+03   4.0000000e+00
   1.6101000e+04   2.0000000e+00   1.0000000e+00   3.0000000e+00   1.3163210e+03   4.0000000e+00
   1.6101000e+04   2.0000000e+00   1.0000000e+00   3.0000000e+00   1.3168290e+03   4.0000000e+00
   1.6101000e+04   2.0000000e+00   1.0000000e+00   3.0000000e+00   1.3175120e+03   4.0000000e+00
   1.6101000e+04   2.0000000e+00   1.0000000e+00   3.0000000e+00   1.3177440e+03   4.0000000e+00
   1.6101000e+04   2.0000000e+00   1.0000000e+00   3.0000000e+00   1.3181770e+03   4.0000000e+00
   1.6101000e+04   2.0000000e+00   1.0000000e+00   3.0000000e+00   1.3190750e+03   4.0000000e+00
   1.6101000e+04   2.0000000e+00   1.0000000e+00   3.0000000e+00   1.3193550e+03   4.0000000e+00
   1.6101000e+04   2.0000000e+00   1.0000000e+00   3.0000000e+00   1.3197610e+03   4.0000000e+00
   1.6101000e+04   2.0000000e+00   1.0000000e+00   3.0000000e+00   1.3198880e+03   4.0000000e+00
   1.6101000e+04   2.0000000e+00   1.0000000e+00   3.0000000e+00   1.3208110e+03   4.0000000e+00
   1.6101000e+04   2.0000000e+00   1.0000000e+00   3.0000000e+00   1.3217780e+03   4.0000000e+00
   1.6101000e+04   2.0000000e+00   1.0000000e+00   3.0000000e+00   1.3221740e+03   4.0000000e+00
   1.6101000e+04   2.0000000e+00   1.0000000e+00   3.0000000e+00   1.3223040e+03   4.0000000e+00
   1.6101000e+04   2.0000000e+00   1.0000000e+00   3.0000000e+00   1.3231990e+03   4.0000000e+00
   1.6101000e+04   2.0000000e+00   1.0000000e+00   3.0000000e+00   1.3235590e+03   4.0000000e+00
   1.6101000e+04   2.0000000e+00   1.0000000e+00   3.0000000e+00   1.3241340e+03   4.0000000e+00
   1.6101000e+04   2.0000000e+00   1.0000000e+00   3.0000000e+00   1.3250210e+03   4.0000000e+00
   1.6101000e+04   2.0000000e+00   1.0000000e+00   3.0000000e+00   1.3258700e+03   4.0000000e+00
   1.6101000e+04   2.0000000e+00   1.0000000e+00   3.0000000e+00   1.3261610e+03   4.0000000e+00
   1.6101000e+04   2.0000000e+00   1.0000000e+00   3.0000000e+00   1.3264370e+03   4.0000000e+00
   1.6101000e+04   2.0000000e+00   1.0000000e+00   3.0000000e+00   1.3273940e+03   4.0000000e+00
   1.6101000e+04   2.0000000e+00   1.0000000e+00   3.0000000e+00   1.3280300e+03   4.0000000e+00
   1.6101000e+04   2.0000000e+00   1.0000000e+00   3.0000000e+00   1.3290240e+03   4.0000000e+00
   1.6101000e+04   2.0000000e+00   1.0000000e+00   3.0000000e+00   1.3294120e+03   4.0000000e+00
   1.6101000e+04   2.0000000e+00   1.0000000e+00   3.0000000e+00   1.3297850e+03   4.0000000e+00
   1.6101000e+04   2.0000000e+00   1.0000000e+00   3.0000000e+00   1.3303170e+03   4.0000000e+00
   1.6101000e+04   2.0000000e+00   1.0000000e+00   3.0000000e+00   1.3310030e+03   4.0000000e+00
   1.6101000e+04   2.0000000e+00   1.0000000e+00   3.0000000e+00   1.3318770e+03   4.0000000e+00
   1.6101000e+04   2.0000000e+00   1.0000000e+00   3.0000000e+00   1.3331950e+03   4.0000000e+00
   1.6101000e+04   2.0000000e+00   1.0000000e+00   3.0000000e+00   1.3344040e+03   4.0000000e+00
   1.6101000e+04   2.0000000e+00   1.0000000e+00   3.0000000e+00   1.3362590e+03   4.0000000e+00
   1.6101000e+04   2.0000000e+00   1.0000000e+00   3.0000000e+00   1.3377850e+03   4.0000000e+00
   1.6101000e+04   2.0000000e+00   1.0000000e+00   3.0000000e+00   1.3382030e+03   4.0000000e+00
   1.6101000e+04   2.0000000e+00   1.0000000e+00   3.0000000e+00   1.3388760e+03   4.0000000e+00
   1.6101000e+04   2.0000000e+00   1.0000000e+00   3.0000000e+00   1.3880070e+03   5.0000000e+00
   1.6101000e+04   2.0000000e+00   1.0000000e+00   3.0000000e+00   1.4390080e+03   3.0000000e+00
   1.6101000e+04   2.0000000e+00   1.0000000e+00   3.0000000e+00   1.4646170e+03   4.0000000e+00
   1.6101000e+04   2.0000000e+00   1.0000000e+00   3.0000000e+00   1.4652560e+03   4.0000000e+00
   1.6101000e+04   2.0000000e+00   1.0000000e+00   3.0000000e+00   1.4661130e+03   4.0000000e+00
   1.6101000e+04   2.0000000e+00   1.0000000e+00   3.0000000e+00   1.4792040e+03   4.0000000e+00
   1.6101000e+04   2.0000000e+00   1.0000000e+00   3.0000000e+00   1.4808190e+03   4.0000000e+00
   1.6101000e+04   2.0000000e+00   1.0000000e+00   3.0000000e+00   1.4889920e+03   4.0000000e+00
   1.6101000e+04   2.0000000e+00   1.0000000e+00   3.0000000e+00   1.4931400e+03   4.0000000e+00
   1.6101000e+04   2.0000000e+00   1.0000000e+00   3.0000000e+00   1.5430080e+03   5.0000000e+00
   1.6101000e+04   2.0000000e+00   1.0000000e+00   3.0000000e+00   1.7230080e+03   3.0000000e+00
   1.6101000e+04   2.0000000e+00   1.0000000e+00   3.0000000e+00   1.7453110e+03   4.0000000e+00
   1.6101000e+04   2.0000000e+00   1.0000000e+00   3.0000000e+00   1.7460820e+03   4.0000000e+00
   1.6101000e+04   2.0000000e+00   1.0000000e+00   3.0000000e+00   1.7487490e+03   4.0000000e+00
   1.6101000e+04   2.0000000e+00   1.0000000e+00   3.0000000e+00   1.7510850e+03   4.0000000e+00
   1.6101000e+04   2.0000000e+00   1.0000000e+00   3.0000000e+00   1.7528290e+03   4.0000000e+00
   1.6101000e+04   2.0000000e+00   1.0000000e+00   3.0000000e+00   1.7537780e+03   4.0000000e+00
   1.6101000e+04   2.0000000e+00   1.0000000e+00   3.0000000e+00   1.7563240e+03   4.0000000e+00
   1.6101000e+04   2.0000000e+00   1.0000000e+00   3.0000000e+00   1.7574050e+03   4.0000000e+00
   1.6101000e+04   2.0000000e+00   1.0000000e+00   3.0000000e+00   1.7608010e+03   4.0000000e+00
   1.6101000e+04   2.0000000e+00   1.0000000e+00   3.0000000e+00   1.7620400e+03   4.0000000e+00
   1.6101000e+04   2.0000000e+00   1.0000000e+00   3.0000000e+00   1.7629980e+03   4.0000000e+00
   1.6101000e+04   2.0000000e+00   1.0000000e+00   3.0000000e+00   1.7634740e+03   4.0000000e+00
   1.6101000e+04   2.0000000e+00   1.0000000e+00   3.0000000e+00   1.7643690e+03   4.0000000e+00
   1.6101000e+04   2.0000000e+00   1.0000000e+00   3.0000000e+00   1.7649970e+03   4.0000000e+00
   1.6101000e+04   2.0000000e+00   1.0000000e+00   3.0000000e+00   1.7659730e+03   4.0000000e+00
   1.6101000e+04   2.0000000e+00   1.0000000e+00   3.0000000e+00   1.7668200e+03   4.0000000e+00
   1.6101000e+04   2.0000000e+00   1.0000000e+00   3.0000000e+00   1.7672740e+03   4.0000000e+00
   1.6101000e+04   2.0000000e+00   1.0000000e+00   3.0000000e+00   1.7677850e+03   4.0000000e+00
   1.6101000e+04   2.0000000e+00   1.0000000e+00   3.0000000e+00   1.7685490e+03   4.0000000e+00
   1.6101000e+04   2.0000000e+00   1.0000000e+00   3.0000000e+00   1.7689390e+03   4.0000000e+00
   1.6101000e+04   2.0000000e+00   1.0000000e+00   3.0000000e+00   1.7695010e+03   4.0000000e+00
   1.6101000e+04   2.0000000e+00   1.0000000e+00   3.0000000e+00   1.7702590e+03   4.0000000e+00
   1.6101000e+04   2.0000000e+00   1.0000000e+00   3.0000000e+00   1.7712900e+03   4.0000000e+00
   1.6101000e+04   2.0000000e+00   1.0000000e+00   3.0000000e+00   1.7720180e+03   4.0000000e+00
   1.6101000e+04   2.0000000e+00   1.0000000e+00   3.0000000e+00   1.7726460e+03   4.0000000e+00
   1.6101000e+04   2.0000000e+00   1.0000000e+00   3.0000000e+00   1.7732120e+03   4.0000000e+00
   1.6101000e+04   2.0000000e+00   1.0000000e+00   3.0000000e+00   1.7734470e+03   4.0000000e+00
   1.6101000e+04   2.0000000e+00   1.0000000e+00   3.0000000e+00   1.7740310e+03   4.0000000e+00
   1.6101000e+04   2.0000000e+00   1.0000000e+00   3.0000000e+00   1.7846140e+03   4.0000000e+00
   1.6101000e+04   2.0000000e+00   1.0000000e+00   3.0000000e+00   1.7970170e+03   4.0000000e+00
   1.6101000e+04   2.0000000e+00   1.0000000e+00   3.0000000e+00   1.8201030e+03   4.0000000e+00
   1.6101000e+04   2.0000000e+00   1.0000000e+00   3.0000000e+00   1.8400080e+03   5.0000000e+00
   1.6101000e+04   2.0000000e+00   1.0000000e+00   3.0000000e+00   1.8840090e+03   3.0000000e+00
   1.6101000e+04   2.0000000e+00   1.0000000e+00   3.0000000e+00   1.9272990e+03   4.0000000e+00
   1.6101000e+04   2.0000000e+00   1.0000000e+00   3.0000000e+00   1.9277440e+03   4.0000000e+00
   1.6101000e+04   2.0000000e+00   1.0000000e+00   3.0000000e+00   1.9291100e+03   4.0000000e+00
   1.6101000e+04   2.0000000e+00   1.0000000e+00   3.0000000e+00   1.9335900e+03   4.0000000e+00
   1.6101000e+04   2.0000000e+00   1.0000000e+00   3.0000000e+00   1.9840090e+03   5.0000000e+00
   1.6101000e+04   2.0000000e+00   1.0000000e+00   3.0000000e+00   2.3440120e+03   3.0000000e+00
   1.6101000e+04   2.0000000e+00   1.0000000e+00   3.0000000e+00   2.3780170e+03   4.0000000e+00
   1.6101000e+04   2.0000000e+00   1.0000000e+00   3.0000000e+00   2.3808460e+03   4.0000000e+00
   1.6101000e+04   2.0000000e+00   1.0000000e+00   3.0000000e+00   2.3809370e+03   4.0000000e+00
   1.6101000e+04   2.0000000e+00   1.0000000e+00   3.0000000e+00   2.3820940e+03   4.0000000e+00
   1.6101000e+04   2.0000000e+00   1.0000000e+00   3.0000000e+00   2.3833590e+03   4.0000000e+00
   1.6101000e+04   2.0000000e+00   1.0000000e+00   3.0000000e+00   2.3834870e+03   4.0000000e+00
   1.6101000e+04   2.0000000e+00   1.0000000e+00   3.0000000e+00   2.3846420e+03   4.0000000e+00
   1.6101000e+04   2.0000000e+00   1.0000000e+00   3.0000000e+00   2.3864410e+03   4.0000000e+00
   1.6101000e+04   2.0000000e+00   1.0000000e+00   3.0000000e+00   2.3865070e+03   4.0000000e+00
   1.6101000e+04   2.0000000e+00   1.0000000e+00   3.0000000e+00   2.3873600e+03   4.0000000e+00
   1.6101000e+04   2.0000000e+00   1.0000000e+00   3.0000000e+00   2.3885310e+03   4.0000000e+00
   1.6101000e+04   2.0000000e+00   1.0000000e+00   3.0000000e+00   2.3892830e+03   4.0000000e+00
   1.6101000e+04   2.0000000e+00   1.0000000e+00   3.0000000e+00   2.3902600e+03   4.0000000e+00
   1.6101000e+04   2.0000000e+00   1.0000000e+00   3.0000000e+00   2.3907480e+03   4.0000000e+00
   1.6101000e+04   2.0000000e+00   1.0000000e+00   3.0000000e+00   2.3919300e+03   4.0000000e+00
   1.6101000e+04   2.0000000e+00   1.0000000e+00   3.0000000e+00   2.3927780e+03   4.0000000e+00
   1.6101000e+04   2.0000000e+00   1.0000000e+00   3.0000000e+00   2.3936340e+03   4.0000000e+00
   1.6101000e+04   2.0000000e+00   1.0000000e+00   3.0000000e+00   2.3946040e+03   4.0000000e+00
   1.6101000e+04   2.0000000e+00   1.0000000e+00   3.0000000e+00   2.3951260e+03   4.0000000e+00
   1.6101000e+04   2.0000000e+00   1.0000000e+00   3.0000000e+00   2.3958110e+03   4.0000000e+00
   1.6101000e+04   2.0000000e+00   1.0000000e+00   3.0000000e+00   2.3964100e+03   4.0000000e+00
   1.6101000e+04   2.0000000e+00   1.0000000e+00   3.0000000e+00   2.3970340e+03   4.0000000e+00
   1.6101000e+04   2.0000000e+00   1.0000000e+00   3.0000000e+00   2.3985660e+03   4.0000000e+00
   1.6101000e+04   2.0000000e+00   1.0000000e+00   3.0000000e+00   2.3998000e+03   4.0000000e+00
   1.6101000e+04   2.0000000e+00   1.0000000e+00   3.0000000e+00   2.4015500e+03   4.0000000e+00
   1.6101000e+04   2.0000000e+00   1.0000000e+00   3.0000000e+00   2.4022980e+03   4.0000000e+00
   1.6101000e+04   2.0000000e+00   1.0000000e+00   3.0000000e+00   2.4032230e+03   4.0000000e+00
   1.6101000e+04   2.0000000e+00   1.0000000e+00   3.0000000e+00   2.4049360e+03   4.0000000e+00
   1.6101000e+04   2.0000000e+00   1.0000000e+00   3.0000000e+00   2.4057080e+03   4.0000000e+00
   1.6101000e+04   2.0000000e+00   1.0000000e+00   3.0000000e+00   2.4630120e+03   5.0000000e+00
   1.6101000e+04   2.0000000e+00   1.0000000e+00   3.0000000e+00   3.1360160e+03   3.0000000e+00
   1.6101000e+04   2.0000000e+00   1.0000000e+00   3.0000000e+00   3.1578340e+03   4.0000000e+00
   1.6101000e+04   2.0000000e+00   1.0000000e+00   3.0000000e+00   3.1582370e+03   4.0000000e+00
   1.6101000e+04   2.0000000e+00   1.0000000e+00   3.0000000e+00   3.1803920e+03   4.0000000e+00
   1.6101000e+04   2.0000000e+00   1.0000000e+00   3.0000000e+00   3.2047330e+03   4.0000000e+00
   1.6101000e+04   2.0000000e+00   1.0000000e+00   3.0000000e+00   3.2092270e+03   4.0000000e+00
   1.6101000e+04   2.0000000e+00   1.0000000e+00   3.0000000e+00   3.2114100e+03   4.0000000e+00
   1.6101000e+04   2.0000000e+00   1.0000000e+00   3.0000000e+00   3.2118620e+03   4.0000000e+00
   1.6101000e+04   2.0000000e+00   1.0000000e+00   3.0000000e+00   3.2125890e+03   4.0000000e+00
   1.6101000e+04   2.0000000e+00   1.0000000e+00   3.0000000e+00   3.2143530e+03   4.0000000e+00
   1.6101000e+04   2.0000000e+00   1.0000000e+00   3.0000000e+00   3.2153590e+03   4.0000000e+00
   1.6101000e+04   2.0000000e+00   1.0000000e+00   3.0000000e+00   3.2179330e+03   4.0000000e+00
   1.6101000e+04   2.0000000e+00   1.0000000e+00   3.0000000e+00   3.2183300e+03   4.0000000e+00
   1.6101000e+04   2.0000000e+00   1.0000000e+00   3.0000000e+00   3.2213600e+03   4.0000000e+00
   1.6101000e+04   2.0000000e+00   1.0000000e+00   3.0000000e+00   3.2217530e+03   4.0000000e+00
   1.6101000e+04   2.0000000e+00   1.0000000e+00   3.0000000e+00   3.2251380e+03   4.0000000e+00
   1.6101000e+04   2.0000000e+00   1.0000000e+00   3.0000000e+00   3.2301670e+03   4.0000000e+00
   1.6101000e+04   2.0000000e+00   1.0000000e+00   3.0000000e+00   3.2330160e+03   5.0000000e+00
   1.6101000e+04   2.0000000e+00   1.0000000e+00   3.0000000e+00   3.2720170e+03   3.0000000e+00
   1.6101000e+04   2.0000000e+00   1.0000000e+00   3.0000000e+00   3.3421200e+03   4.0000000e+00
   1.6101000e+04   2.0000000e+00   1.0000000e+00   3.0000000e+00   3.3426740e+03   4.0000000e+00
   1.6101000e+04   2.0000000e+00   1.0000000e+00   3.0000000e+00   3.3439340e+03   4.0000000e+00
   1.6101000e+04   2.0000000e+00   1.0000000e+00   3.0000000e+00   3.3466070e+03   4.0000000e+00
   1.6101000e+04   2.0000000e+00   1.0000000e+00   3.0000000e+00   3.3471100e+03   4.0000000e+00
   1.6101000e+04   2.0000000e+00   1.0000000e+00   3.0000000e+00   3.3612660e+03   4.0000000e+00
   1.6101000e+04   2.0000000e+00   1.0000000e+00   3.0000000e+00   3.3619160e+03   4.0000000e+00
   1.6101000e+04   2.0000000e+00   1.0000000e+00   3.0000000e+00   3.3626160e+03   4.0000000e+00
   1.6101000e+04   2.0000000e+00   1.0000000e+00   3.0000000e+00   3.3635370e+03   4.0000000e+00
   1.6101000e+04   2.0000000e+00   1.0000000e+00   3.0000000e+00   3.3642320e+03   4.0000000e+00
   1.6101000e+04   2.0000000e+00   1.0000000e+00   3.0000000e+00   3.3648430e+03   4.0000000e+00
   1.6101000e+04   2.0000000e+00   1.0000000e+00   3.0000000e+00   3.3653190e+03   4.0000000e+00
   1.6101000e+04   2.0000000e+00   1.0000000e+00   3.0000000e+00   3.3660930e+03   4.0000000e+00
   1.6101000e+04   2.0000000e+00   1.0000000e+00   3.0000000e+00   3.3667110e+03   4.0000000e+00
   1.6101000e+04   2.0000000e+00   1.0000000e+00   3.0000000e+00   3.3671280e+03   4.0000000e+00
   1.6101000e+04   2.0000000e+00   1.0000000e+00   3.0000000e+00   3.3673430e+03   4.0000000e+00
   1.6101000e+04   2.0000000e+00   1.0000000e+00   3.0000000e+00   3.3676570e+03   4.0000000e+00
   1.6101000e+04   2.0000000e+00   1.0000000e+00   3.0000000e+00   3.3681640e+03   4.0000000e+00
   1.6101000e+04   2.0000000e+00   1.0000000e+00   3.0000000e+00   3.3686670e+03   4.0000000e+00
   1.6101000e+04   2.0000000e+00   1.0000000e+00   3.0000000e+00   3.3690400e+03   4.0000000e+00
   1.6101000e+04   2.0000000e+00   1.0000000e+00   3.0000000e+00   3.3692570e+03   4.0000000e+00
   1.6101000e+04   2.0000000e+00   1.0000000e+00   3.0000000e+00   3.3699760e+03   4.0000000e+00
   1.6101000e+04   2.0000000e+00   1.0000000e+00   3.0000000e+00   3.3705290e+03   4.0000000e+00
   1.6101000e+04   2.0000000e+00   1.0000000e+00   3.0000000e+00   3.3711850e+03   4.0000000e+00
   1.6101000e+04   2.0000000e+00   1.0000000e+00   3.0000000e+00   3.3716190e+03   4.0000000e+00
   1.6101000e+04   2.0000000e+00   1.0000000e+00   3.0000000e+00   3.3722330e+03   4.0000000e+00
   1.6101000e+04   2.0000000e+00   1.0000000e+00   3.0000000e+00   3.3728510e+03   4.0000000e+00
   1.6101000e+04   2.0000000e+00   1.0000000e+00   3.0000000e+00   3.3732860e+03   4.0000000e+00
   1.6101000e+04   2.0000000e+00   1.0000000e+00   3.0000000e+00   3.3739820e+03   4.0000000e+00
   1.6101000e+04   2.0000000e+00   1.0000000e+00   3.0000000e+00   3.3744460e+03   4.0000000e+00
   1.6101000e+04   2.0000000e+00   1.0000000e+00   3.0000000e+00   3.3748900e+03   4.0000000e+00
   1.6101000e+04   2.0000000e+00   1.0000000e+00   3.0000000e+00   3.3756920e+03   4.0000000e+00
   1.6101000e+04   2.0000000e+00   1.0000000e+00   3.0000000e+00   3.3762100e+03   4.0000000e+00
   1.6101000e+04   2.0000000e+00   1.0000000e+00   3.0000000e+00   3.3775570e+03   4.0000000e+00
   1.6101000e+04   2.0000000e+00   1.0000000e+00   3.0000000e+00   3.3778330e+03   4.0000000e+00
   1.6101000e+04   2.0000000e+00   1.0000000e+00   3.0000000e+00   3.3785990e+03   4.0000000e+00
   1.6101000e+04   2.0000000e+00   1.0000000e+00   3.0000000e+00   3.3793640e+03   4.0000000e+00
   1.6101000e+04   2.0000000e+00   1.0000000e+00   3.0000000e+00   3.3801030e+03   4.0000000e+00
   1.6101000e+04   2.0000000e+00   1.0000000e+00   3.0000000e+00   3.3809060e+03   4.0000000e+00
   1.6101000e+04   2.0000000e+00   1.0000000e+00   3.0000000e+00   3.3812000e+03   4.0000000e+00
   1.6101000e+04   2.0000000e+00   1.0000000e+00   3.0000000e+00   3.3813040e+03   4.0000000e+00
   1.6101000e+04   2.0000000e+00   1.0000000e+00   3.0000000e+00   3.3910170e+03   5.0000000e+00
   1.6101000e+04   2.0000000e+00   1.0000000e+00   3.0000000e+00   3.7480200e+03   3.0000000e+00
   1.6101000e+04   2.0000000e+00   1.0000000e+00   3.0000000e+00   3.7626660e+03   4.0000000e+00
   1.6101000e+04   2.0000000e+00   1.0000000e+00   3.0000000e+00   3.7765930e+03   4.0000000e+00
   1.6101000e+04   2.0000000e+00   1.0000000e+00   3.0000000e+00   3.8620750e+03   4.0000000e+00
   1.6101000e+04   2.0000000e+00   1.0000000e+00   3.0000000e+00   3.8760200e+03   5.0000000e+00
   1.6101000e+04   2.0000000e+00   1.0000000e+00   3.0000000e+00   4.2320220e+03   3.0000000e+00
   1.6101000e+04   2.0000000e+00   1.0000000e+00   3.0000000e+00   4.2524310e+03   4.0000000e+00
   1.6101000e+04   2.0000000e+00   1.0000000e+00   3.0000000e+00   4.2586570e+03   4.0000000e+00
   1.6101000e+04   2.0000000e+00   1.0000000e+00   3.0000000e+00   4.2615440e+03   4.0000000e+00
   1.6101000e+04   2.0000000e+00   1.0000000e+00   3.0000000e+00   4.2635940e+03   4.0000000e+00
   1.6101000e+04   2.0000000e+00   1.0000000e+00   3.0000000e+00   4.2652760e+03   4.0000000e+00
   1.6101000e+04   2.0000000e+00   1.0000000e+00   3.0000000e+00   4.2663120e+03   4.0000000e+00
   1.6101000e+04   2.0000000e+00   1.0000000e+00   3.0000000e+00   4.2667240e+03   4.0000000e+00
   1.6101000e+04   2.0000000e+00   1.0000000e+00   3.0000000e+00   4.2701940e+03   4.0000000e+00
   1.6101000e+04   2.0000000e+00   1.0000000e+00   3.0000000e+00   4.2706350e+03   4.0000000e+00
   1.6101000e+04   2.0000000e+00   1.0000000e+00   3.0000000e+00   4.2712200e+03   4.0000000e+00
   1.6101000e+04   2.0000000e+00   1.0000000e+00   3.0000000e+00   4.2719020e+03   4.0000000e+00
   1.6101000e+04   2.0000000e+00   1.0000000e+00   3.0000000e+00   4.2732850e+03   4.0000000e+00
   1.6101000e+04   2.0000000e+00   1.0000000e+00   3.0000000e+00   4.2746010e+03   4.0000000e+00
   1.6101000e+04   2.0000000e+00   1.0000000e+00   3.0000000e+00   4.2760150e+03   4.0000000e+00
   1.6101000e+04   2.0000000e+00   1.0000000e+00   3.0000000e+00   4.2763930e+03   4.0000000e+00
   1.6101000e+04   2.0000000e+00   1.0000000e+00   3.0000000e+00   4.2768630e+03   4.0000000e+00
   1.6101000e+04   2.0000000e+00   1.0000000e+00   3.0000000e+00   4.2777430e+03   4.0000000e+00
   1.6101000e+04   2.0000000e+00   1.0000000e+00   3.0000000e+00   4.2785180e+03   4.0000000e+00
   1.6101000e+04   2.0000000e+00   1.0000000e+00   3.0000000e+00   4.2794460e+03   4.0000000e+00
   1.6101000e+04   2.0000000e+00   1.0000000e+00   3.0000000e+00   4.2798300e+03   4.0000000e+00
   1.6101000e+04   2.0000000e+00   1.0000000e+00   3.0000000e+00   4.2800250e+03   4.0000000e+00
   1.6101000e+04   2.0000000e+00   1.0000000e+00   3.0000000e+00   4.2802530e+03   4.0000000e+00
   1.6101000e+04   2.0000000e+00   1.0000000e+00   3.0000000e+00   4.2812220e+03   4.0000000e+00
   1.6101000e+04   2.0000000e+00   1.0000000e+00   3.0000000e+00   4.2818700e+03   4.0000000e+00
   1.6101000e+04   2.0000000e+00   1.0000000e+00   3.0000000e+00   4.2824370e+03   4.0000000e+00
   1.6101000e+04   2.0000000e+00   1.0000000e+00   3.0000000e+00   4.2831960e+03   4.0000000e+00
   1.6101000e+04   2.0000000e+00   1.0000000e+00   3.0000000e+00   4.2837130e+03   4.0000000e+00
   1.6101000e+04   2.0000000e+00   1.0000000e+00   3.0000000e+00   4.2844220e+03   4.0000000e+00
   1.6101000e+04   2.0000000e+00   1.0000000e+00   3.0000000e+00   4.2848520e+03   4.0000000e+00
   1.6101000e+04   2.0000000e+00   1.0000000e+00   3.0000000e+00   4.2861680e+03   4.0000000e+00
   1.6101000e+04   2.0000000e+00   1.0000000e+00   3.0000000e+00   4.2865160e+03   4.0000000e+00
   1.6101000e+04   2.0000000e+00   1.0000000e+00   3.0000000e+00   4.2870450e+03   4.0000000e+00
   1.6101000e+04   2.0000000e+00   1.0000000e+00   3.0000000e+00   4.2874490e+03   4.0000000e+00
   1.6101000e+04   2.0000000e+00   1.0000000e+00   3.0000000e+00   4.2881570e+03   4.0000000e+00
   1.6101000e+04   2.0000000e+00   1.0000000e+00   3.0000000e+00   4.2890650e+03   4.0000000e+00
   1.6101000e+04   2.0000000e+00   1.0000000e+00   3.0000000e+00   4.2902450e+03   4.0000000e+00
   1.6101000e+04   2.0000000e+00   1.0000000e+00   3.0000000e+00   4.2909170e+03   4.0000000e+00
   1.6101000e+04   2.0000000e+00   1.0000000e+00   3.0000000e+00   4.2918620e+03   4.0000000e+00
   1.6101000e+04   2.0000000e+00   1.0000000e+00   3.0000000e+00   4.2931210e+03   4.0000000e+00
   1.6101000e+04   2.0000000e+00   1.0000000e+00   3.0000000e+00   4.2938090e+03   4.0000000e+00
   1.6101000e+04   2.0000000e+00   1.0000000e+00   3.0000000e+00   4.2952660e+03   4.0000000e+00
   1.6101000e+04   2.0000000e+00   1.0000000e+00   3.0000000e+00   4.2966910e+03   4.0000000e+00
   1.6101000e+04   2.0000000e+00   1.0000000e+00   3.0000000e+00   4.3290220e+03   5.0000000e+00
   1.6101000e+04   2.0000000e+00   1.0000000e+00   3.0000000e+00   4.5540240e+03   3.0000000e+00
   1.6101000e+04   2.0000000e+00   1.0000000e+00   3.0000000e+00   4.6249280e+03   4.0000000e+00
   1.6101000e+04   2.0000000e+00   1.0000000e+00   3.0000000e+00   4.6270560e+03   4.0000000e+00
   1.6101000e+04   2.0000000e+00   1.0000000e+00   3.0000000e+00   4.6561160e+03   4.0000000e+00
   1.6101000e+04   2.0000000e+00   1.0000000e+00   3.0000000e+00   4.6580240e+03   5.0000000e+00
   1.6101000e+04   2.0000000e+00   1.0000000e+00   3.0000000e+00   4.8660260e+03   3.0000000e+00
   1.6101000e+04   2.0000000e+00   1.0000000e+00   3.0000000e+00   4.8361490e+03   4.0000000e+00
   1.6101000e+04   2.0000000e+00   1.0000000e+00   3.0000000e+00   4.8913850e+03   4.0000000e+00
   1.6101000e+04   2.0000000e+00   1.0000000e+00   3.0000000e+00   4.8918710e+03   4.0000000e+00
   1.6101000e+04   2.0000000e+00   1.0000000e+00   3.0000000e+00   4.9176150e+03   4.0000000e+00
   1.6101000e+04   2.0000000e+00   1.0000000e+00   3.0000000e+00   4.9177630e+03   4.0000000e+00
   1.6101000e+04   2.0000000e+00   1.0000000e+00   3.0000000e+00   4.9181090e+03   4.0000000e+00
   1.6101000e+04   2.0000000e+00   1.0000000e+00   3.0000000e+00   4.9185930e+03   4.0000000e+00
   1.6101000e+04   2.0000000e+00   1.0000000e+00   3.0000000e+00   4.9206960e+03   4.0000000e+00
   1.6101000e+04   2.0000000e+00   1.0000000e+00   3.0000000e+00   4.9494520e+03   4.0000000e+00
   1.6101000e+04   2.0000000e+00   1.0000000e+00   3.0000000e+00   4.9790260e+03   5.0000000e+00
   1.6101000e+04   2.0000000e+00   1.0000000e+00   3.0000000e+00   5.1880280e+03   3.0000000e+00
   1.6101000e+04   2.0000000e+00   1.0000000e+00   3.0000000e+00   5.2062000e+03   4.0000000e+00
   1.6101000e+04   2.0000000e+00   1.0000000e+00   3.0000000e+00   5.2090280e+03   4.0000000e+00
   1.6101000e+04   2.0000000e+00   1.0000000e+00   3.0000000e+00   5.2125390e+03   4.0000000e+00
   1.6101000e+04   2.0000000e+00   1.0000000e+00   3.0000000e+00   5.2141310e+03   4.0000000e+00
   1.6101000e+04   2.0000000e+00   1.0000000e+00   3.0000000e+00   5.2147280e+03   4.0000000e+00
   1.6101000e+04   2.0000000e+00   1.0000000e+00   3.0000000e+00   5.2168480e+03   4.0000000e+00
   1.6101000e+04   2.0000000e+00   1.0000000e+00   3.0000000e+00   5.2177280e+03   4.0000000e+00
   1.6101000e+04   2.0000000e+00   1.0000000e+00   3.0000000e+00   5.2185480e+03   4.0000000e+00
   1.6101000e+04   2.0000000e+00   1.0000000e+00   3.0000000e+00   5.2190630e+03   4.0000000e+00
   1.6101000e+04   2.0000000e+00   1.0000000e+00   3.0000000e+00   5.2205320e+03   4.0000000e+00
   1.6101000e+04   2.0000000e+00   1.0000000e+00   3.0000000e+00   5.2217900e+03   4.0000000e+00
   1.6101000e+04   2.0000000e+00   1.0000000e+00   3.0000000e+00   5.2221680e+03   4.0000000e+00
   1.6101000e+04   2.0000000e+00   1.0000000e+00   3.0000000e+00   5.2226600e+03   4.0000000e+00
   1.6101000e+04   2.0000000e+00   1.0000000e+00   3.0000000e+00   5.2229770e+03   4.0000000e+00
   1.6101000e+04   2.0000000e+00   1.0000000e+00   3.0000000e+00   5.2231060e+03   4.0000000e+00
   1.6101000e+04   2.0000000e+00   1.0000000e+00   3.0000000e+00   5.2234340e+03   4.0000000e+00
   1.6101000e+04   2.0000000e+00   1.0000000e+00   3.0000000e+00   5.2237780e+03   4.0000000e+00
   1.6101000e+04   2.0000000e+00   1.0000000e+00   3.0000000e+00   5.2241780e+03   4.0000000e+00
   1.6101000e+04   2.0000000e+00   1.0000000e+00   3.0000000e+00   5.2244910e+03   4.0000000e+00
   1.6101000e+04   2.0000000e+00   1.0000000e+00   3.0000000e+00   5.2253680e+03   4.0000000e+00
   1.6101000e+04   2.0000000e+00   1.0000000e+00   3.0000000e+00   5.2258250e+03   4.0000000e+00
   1.6101000e+04   2.0000000e+00   1.0000000e+00   3.0000000e+00   5.2263410e+03   4.0000000e+00
   1.6101000e+04   2.0000000e+00   1.0000000e+00   3.0000000e+00   5.2268120e+03   4.0000000e+00
   1.6101000e+04   2.0000000e+00   1.0000000e+00   3.0000000e+00   5.2272750e+03   4.0000000e+00
   1.6101000e+04   2.0000000e+00   1.0000000e+00   3.0000000e+00   5.2277200e+03   4.0000000e+00
   1.6101000e+04   2.0000000e+00   1.0000000e+00   3.0000000e+00   5.2281820e+03   4.0000000e+00
   1.6101000e+04   2.0000000e+00   1.0000000e+00   3.0000000e+00   5.2283200e+03   4.0000000e+00
   1.6101000e+04   2.0000000e+00   1.0000000e+00   3.0000000e+00   5.2287910e+03   4.0000000e+00
   1.6101000e+04   2.0000000e+00   1.0000000e+00   3.0000000e+00   5.2290970e+03   4.0000000e+00
   1.6101000e+04   2.0000000e+00   1.0000000e+00   3.0000000e+00   5.2296890e+03   4.0000000e+00
   1.6101000e+04   2.0000000e+00   1.0000000e+00   3.0000000e+00   5.2307500e+03   4.0000000e+00
   1.6101000e+04   2.0000000e+00   1.0000000e+00   3.0000000e+00   5.2317250e+03   4.0000000e+00
   1.6101000e+04   2.0000000e+00   1.0000000e+00   3.0000000e+00   5.2440720e+03   4.0000000e+00
   1.6101000e+04   2.0000000e+00   1.0000000e+00   3.0000000e+00   5.2442720e+03   4.0000000e+00
   1.6101000e+04   2.0000000e+00   1.0000000e+00   3.0000000e+00   5.2494410e+03   4.0000000e+00
   1.6101000e+04   2.0000000e+00   1.0000000e+00   3.0000000e+00   5.3060280e+03   5.0000000e+00
   1.6101000e+04   2.0000000e+00   1.0000000e+00   3.0000000e+00   5.4920300e+03   3.0000000e+00
   1.6101000e+04   2.0000000e+00   1.0000000e+00   3.0000000e+00   5.5305710e+03   4.0000000e+00
   1.6101000e+04   2.0000000e+00   1.0000000e+00   3.0000000e+00   5.5359970e+03   4.0000000e+00
   1.6101000e+04   2.0000000e+00   1.0000000e+00   3.0000000e+00   5.5872690e+03   4.0000000e+00
   1.6101000e+04   2.0000000e+00   1.0000000e+00   3.0000000e+00   5.5875220e+03   4.0000000e+00
   1.6101000e+04   2.0000000e+00   1.0000000e+00   3.0000000e+00   5.5970300e+03   5.0000000e+00
   1.6101000e+04   2.0000000e+00   1.0000000e+00   3.0000000e+00   5.6540310e+03   3.0000000e+00
   1.6101000e+04   2.0000000e+00   1.0000000e+00   3.0000000e+00   5.7570310e+03   5.0000000e+00
   1.6101000e+04   2.0000000e+00   1.0000000e+00   3.0000000e+00   5.8170320e+03   3.0000000e+00
   1.6101000e+04   2.0000000e+00   1.0000000e+00   3.0000000e+00   5.8360160e+03   4.0000000e+00
   1.6101000e+04   2.0000000e+00   1.0000000e+00   3.0000000e+00   5.8362330e+03   4.0000000e+00
   1.6101000e+04   2.0000000e+00   1.0000000e+00   3.0000000e+00   5.8459300e+03   4.0000000e+00
   1.6101000e+04   2.0000000e+00   1.0000000e+00   3.0000000e+00   5.8462960e+03   4.0000000e+00
   1.6101000e+04   2.0000000e+00   1.0000000e+00   3.0000000e+00   5.8465410e+03   4.0000000e+00
   1.6101000e+04   2.0000000e+00   1.0000000e+00   3.0000000e+00   5.8805190e+03   4.0000000e+00
   1.6101000e+04   2.0000000e+00   1.0000000e+00   3.0000000e+00   5.8810090e+03   4.0000000e+00
   1.6101000e+04   2.0000000e+00   1.0000000e+00   3.0000000e+00   5.9450320e+03   5.0000000e+00
   1.6101000e+04   2.0000000e+00   1.0000000e+00   3.0000000e+00   5.9990330e+03   3.0000000e+00
   1.6101000e+04   2.0000000e+00   1.0000000e+00   3.0000000e+00   6.0174520e+03   4.0000000e+00
   1.6101000e+04   2.0000000e+00   1.0000000e+00   3.0000000e+00   6.1230330e+03   5.0000000e+00
   1.6101000e+04   2.0000000e+00   1.0000000e+00   3.0000000e+00   6.8900360e+03   3.0000000e+00
   1.6101000e+04   2.0000000e+00   1.0000000e+00   3.0000000e+00   7.0180360e+03   5.0000000e+00
   1.6101000e+04   2.0000000e+00   1.0000000e+00   3.0000000e+00   7.0580370e+03   3.0000000e+00
   1.6101000e+04   2.0000000e+00   1.0000000e+00   3.0000000e+00   7.0832360e+03   4.0000000e+00
   1.6101000e+04   2.0000000e+00   1.0000000e+00   3.0000000e+00   7.0843530e+03   4.0000000e+00
   1.6101000e+04   2.0000000e+00   1.0000000e+00   3.0000000e+00   7.0879410e+03   4.0000000e+00
   1.6101000e+04   2.0000000e+00   1.0000000e+00   3.0000000e+00   7.0929150e+03   4.0000000e+00
   1.6101000e+04   2.0000000e+00   1.0000000e+00   3.0000000e+00   7.0943480e+03   4.0000000e+00
   1.6101000e+04   2.0000000e+00   1.0000000e+00   3.0000000e+00   7.0958450e+03   4.0000000e+00
   1.6101000e+04   2.0000000e+00   1.0000000e+00   3.0000000e+00   7.0965470e+03   4.0000000e+00
   1.6101000e+04   2.0000000e+00   1.0000000e+00   3.0000000e+00   7.0976470e+03   4.0000000e+00
   1.6101000e+04   2.0000000e+00   1.0000000e+00   3.0000000e+00   7.1810370e+03   5.0000000e+00
   1.6101000e+04   2.0000000e+00   1.0000000e+00   3.0000000e+00             Inf   6.0000000e+00
   1.6102000e+04   1.0000000e+00   1.0000000e+00   1.0000000e+00   3.0392200e+02   1.0000000e+00
   1.6102000e+04   1.0000000e+00   1.0000000e+00   1.0000000e+00   3.0846800e+02   4.0000000e+00
   1.6102000e+04   1.0000000e+00   1.0000000e+00   1.0000000e+00   3.0912300e+02   4.0000000e+00
   1.6102000e+04   1.0000000e+00   1.0000000e+00   1.0000000e+00   3.0976600e+02   4.0000000e+00
   1.6102000e+04   1.0000000e+00   1.0000000e+00   1.0000000e+00   3.1110700e+02   4.0000000e+00
   1.6102000e+04   1.0000000e+00   1.0000000e+00   1.0000000e+00   3.1172100e+02   4.0000000e+00
   1.6102000e+04   1.0000000e+00   1.0000000e+00   1.0000000e+00   3.1246700e+02   4.0000000e+00
   1.6102000e+04   1.0000000e+00   1.0000000e+00   1.0000000e+00   3.1345500e+02   4.0000000e+00
   1.6102000e+04   1.0000000e+00   1.0000000e+00   1.0000000e+00   3.1479000e+02   4.0000000e+00
   1.6102000e+04   1.0000000e+00   1.0000000e+00   1.0000000e+00   3.1568000e+02   4.0000000e+00
   1.6102000e+04   1.0000000e+00   1.0000000e+00   1.0000000e+00   3.1684900e+02   4.0000000e+00
   1.6102000e+04   1.0000000e+00   1.0000000e+00   1.0000000e+00   3.1711600e+02   4.0000000e+00
   1.6102000e+04   1.0000000e+00   1.0000000e+00   1.0000000e+00   3.1817800e+02   4.0000000e+00
   1.6102000e+04   1.0000000e+00   1.0000000e+00   1.0000000e+00   3.1873500e+02   4.0000000e+00
   1.6102000e+04   1.0000000e+00   1.0000000e+00   1.0000000e+00   3.1936000e+02   4.0000000e+00
   1.6102000e+04   1.0000000e+00   1.0000000e+00   1.0000000e+00   4.1792200e+02   5.0000000e+00
   1.6102000e+04   1.0000000e+00   1.0000000e+00   1.0000000e+00   1.0995580e+03   1.0000000e+00
   1.6102000e+04   1.0000000e+00   1.0000000e+00   1.0000000e+00   1.1017350e+03   4.0000000e+00
   1.6102000e+04   1.0000000e+00   1.0000000e+00   1.0000000e+00   1.1024140e+03   4.0000000e+00
   1.6102000e+04   1.0000000e+00   1.0000000e+00   1.0000000e+00   1.1030420e+03   4.0000000e+00
   1.6102000e+04   1.0000000e+00   1.0000000e+00   1.0000000e+00   1.1036120e+03   4.0000000e+00
   1.6102000e+04   1.0000000e+00   1.0000000e+00   1.0000000e+00   1.1045310e+03   4.0000000e+00
   1.6102000e+04   1.0000000e+00   1.0000000e+00   1.0000000e+00   1.1051210e+03   4.0000000e+00
   1.6102000e+04   1.0000000e+00   1.0000000e+00   1.0000000e+00   1.1063310e+03   4.0000000e+00
   1.6102000e+04   1.0000000e+00   1.0000000e+00   1.0000000e+00   1.1076820e+03   4.0000000e+00
   1.6102000e+04   1.0000000e+00   1.0000000e+00   1.0000000e+00   1.1083290e+03   4.0000000e+00
   1.6102000e+04   1.0000000e+00   1.0000000e+00   1.0000000e+00   1.1091640e+03   4.0000000e+00
   1.6102000e+04   1.0000000e+00   1.0000000e+00   1.0000000e+00   1.1100600e+03   4.0000000e+00
   1.6102000e+04   1.0000000e+00   1.0000000e+00   1.0000000e+00   1.1109740e+03   4.0000000e+00
   1.6102000e+04   1.0000000e+00   1.0000000e+00   1.0000000e+00   1.1116800e+03   4.0000000e+00
   1.6102000e+04   1.0000000e+00   1.0000000e+00   1.0000000e+00   1.1128550e+03   4.0000000e+00
   1.6102000e+04   1.0000000e+00   1.0000000e+00   1.0000000e+00   1.1136260e+03   4.0000000e+00
   1.6102000e+04   1.0000000e+00   1.0000000e+00   1.0000000e+00   1.2025580e+03   5.0000000e+00
   1.6102000e+04   1.0000000e+00   1.0000000e+00   1.0000000e+00   2.4814230e+03   1.0000000e+00
   1.6102000e+04   1.0000000e+00   1.0000000e+00   1.0000000e+00   2.4842360e+03   4.0000000e+00
   1.6102000e+04   1.0000000e+00   1.0000000e+00   1.0000000e+00   2.4847190e+03   4.0000000e+00
   1.6102000e+04   1.0000000e+00   1.0000000e+00   1.0000000e+00   2.4852320e+03   4.0000000e+00
   1.6102000e+04   1.0000000e+00   1.0000000e+00   1.0000000e+00   2.4862090e+03   4.0000000e+00
   1.6102000e+04   1.0000000e+00   1.0000000e+00   1.0000000e+00   2.4869800e+03   4.0000000e+00
   1.6102000e+04   1.0000000e+00   1.0000000e+00   1.0000000e+00   2.4885980e+03   4.0000000e+00
   1.6102000e+04   1.0000000e+00   1.0000000e+00   1.0000000e+00   2.4893620e+03   4.0000000e+00
   1.6102000e+04   1.0000000e+00   1.0000000e+00   1.0000000e+00   2.4907400e+03   4.0000000e+00
   1.6102000e+04   1.0000000e+00   1.0000000e+00   1.0000000e+00   2.4914850e+03   4.0000000e+00
   1.6102000e+04   1.0000000e+00   1.0000000e+00   1.0000000e+00   2.4918410e+03   4.0000000e+00
   1.6102000e+04   1.0000000e+00   1.0000000e+00   1.0000000e+00   2.4922630e+03   4.0000000e+00
   1.6102000e+04   1.0000000e+00   1.0000000e+00   1.0000000e+00   2.4934120e+03   4.0000000e+00
   1.6102000e+04   1.0000000e+00   1.0000000e+00   1.0000000e+00   2.4935830e+03   4.0000000e+00
   1.6102000e+04   1.0000000e+00   1.0000000e+00   1.0000000e+00   2.4941950e+03   4.0000000e+00
   1.6102000e+04   1.0000000e+00   1.0000000e+00   1.0000000e+00   2.4942950e+03   4.0000000e+00
   1.6102000e+04   1.0000000e+00   1.0000000e+00   1.0000000e+00   2.5865430e+03   4.0000000e+00
   1.6102000e+04   1.0000000e+00   1.0000000e+00   1.0000000e+00   2.5866660e+03   4.0000000e+00
   1.6102000e+04   1.0000000e+00   1.0000000e+00   1.0000000e+00   2.6004230e+03   5.0000000e+00
   1.6102000e+04   1.0000000e+00   1.0000000e+00   1.0000000e+00   3.0090740e+03   1.0000000e+00
   1.6102000e+04   1.0000000e+00   1.0000000e+00   1.0000000e+00   3.0113310e+03   4.0000000e+00
   1.6102000e+04   1.0000000e+00   1.0000000e+00   1.0000000e+00   3.0119860e+03   4.0000000e+00
   1.6102000e+04   1.0000000e+00   1.0000000e+00   1.0000000e+00   3.0124860e+03   4.0000000e+00
   1.6102000e+04   1.0000000e+00   1.0000000e+00   1.0000000e+00   3.0131740e+03   4.0000000e+00
   1.6102000e+04   1.0000000e+00   1.0000000e+00   1.0000000e+00   3.0138610e+03   4.0000000e+00
   1.6102000e+04   1.0000000e+00   1.0000000e+00   1.0000000e+00   3.0144220e+03   4.0000000e+00
   1.6102000e+04   1.0000000e+00   1.0000000e+00   1.0000000e+00   3.0150860e+03   4.0000000e+00
   1.6102000e+04   1.0000000e+00   1.0000000e+00   1.0000000e+00   3.0152590e+03   4.0000000e+00
   1.6102000e+04   1.0000000e+00   1.0000000e+00   1.0000000e+00   3.0158270e+03   4.0000000e+00
   1.6102000e+04   1.0000000e+00   1.0000000e+00   1.0000000e+00   3.0176700e+03   4.0000000e+00
   1.6102000e+04   1.0000000e+00   1.0000000e+00   1.0000000e+00   3.0200420e+03   4.0000000e+00
   1.6102000e+04   1.0000000e+00   1.0000000e+00   1.0000000e+00   3.0203260e+03   4.0000000e+00
   1.6102000e+04   1.0000000e+00   1.0000000e+00   1.0000000e+00   3.0204150e+03   4.0000000e+00
   1.6102000e+04   1.0000000e+00   1.0000000e+00   1.0000000e+00   3.0207770e+03   4.0000000e+00
   1.6102000e+04   1.0000000e+00   1.0000000e+00   1.0000000e+00   3.1330740e+03   5.0000000e+00
   1.6102000e+04   1.0000000e+00   1.0000000e+00   1.0000000e+00   4.0193460e+03   1.0000000e+00
   1.6102000e+04   1.0000000e+00   1.0000000e+00   1.0000000e+00   4.0209850e+03   4.0000000e+00
   1.6102000e+04   1.0000000e+00   1.0000000e+00   1.0000000e+00   4.0224620e+03   4.0000000e+00
   1.6102000e+04   1.0000000e+00   1.0000000e+00   1.0000000e+00   4.0231610e+03   4.0000000e+00
   1.6102000e+04   1.0000000e+00   1.0000000e+00   1.0000000e+00   4.0239380e+03   4.0000000e+00
   1.6102000e+04   1.0000000e+00   1.0000000e+00   1.0000000e+00   4.0246270e+03   4.0000000e+00
   1.6102000e+04   1.0000000e+00   1.0000000e+00   1.0000000e+00   4.0255130e+03   4.0000000e+00
   1.6102000e+04   1.0000000e+00   1.0000000e+00   1.0000000e+00   4.0259520e+03   4.0000000e+00
   1.6102000e+04   1.0000000e+00   1.0000000e+00   1.0000000e+00   4.0266330e+03   4.0000000e+00
   1.6102000e+04   1.0000000e+00   1.0000000e+00   1.0000000e+00   4.0275800e+03   4.0000000e+00
   1.6102000e+04   1.0000000e+00   1.0000000e+00   1.0000000e+00   4.0288190e+03   4.0000000e+00
   1.6102000e+04   1.0000000e+00   1.0000000e+00   1.0000000e+00   4.0300890e+03   4.0000000e+00
   1.6102000e+04   1.0000000e+00   1.0000000e+00   1.0000000e+00   4.0313340e+03   4.0000000e+00
   1.6102000e+04   1.0000000e+00   1.0000000e+00   1.0000000e+00   4.0319050e+03   4.0000000e+00
   1.6102000e+04   1.0000000e+00   1.0000000e+00   1.0000000e+00   4.0320380e+03   4.0000000e+00
   1.6102000e+04   1.0000000e+00   1.0000000e+00   1.0000000e+00   4.0330670e+03   4.0000000e+00
   1.6102000e+04   1.0000000e+00   1.0000000e+00   1.0000000e+00   4.1343460e+03   5.0000000e+00
   1.6102000e+04   1.0000000e+00   1.0000000e+00   1.0000000e+00   5.3116580e+03   1.0000000e+00
   1.6102000e+04   1.0000000e+00   1.0000000e+00   1.0000000e+00   5.3143500e+03   4.0000000e+00
   1.6102000e+04   1.0000000e+00   1.0000000e+00   1.0000000e+00   5.3150740e+03   4.0000000e+00
   1.6102000e+04   1.0000000e+00   1.0000000e+00   1.0000000e+00   5.3154570e+03   4.0000000e+00
   1.6102000e+04   1.0000000e+00   1.0000000e+00   1.0000000e+00   5.3162280e+03   4.0000000e+00
   1.6102000e+04   1.0000000e+00   1.0000000e+00   1.0000000e+00   5.3178130e+03   4.0000000e+00
   1.6102000e+04   1.0000000e+00   1.0000000e+00   1.0000000e+00   5.3181740e+03   4.0000000e+00
   1.6102000e+04   1.0000000e+00   1.0000000e+00   1.0000000e+00   5.3188200e+03   4.0000000e+00
   1.6102000e+04   1.0000000e+00   1.0000000e+00   1.0000000e+00   5.3201970e+03   4.0000000e+00
   1.6102000e+04   1.0000000e+00   1.0000000e+00   1.0000000e+00   5.3204650e+03   4.0000000e+00
   1.6102000e+04   1.0000000e+00   1.0000000e+00   1.0000000e+00   5.3211090e+03   4.0000000e+00
   1.6102000e+04   1.0000000e+00   1.0000000e+00   1.0000000e+00   5.3212930e+03   4.0000000e+00
   1.6102000e+04   1.0000000e+00   1.0000000e+00   1.0000000e+00   5.3219450e+03   4.0000000e+00
   1.6102000e+04   1.0000000e+00   1.0000000e+00   1.0000000e+00   5.3222570e+03   4.0000000e+00
   1.6102000e+04   1.0000000e+00   1.0000000e+00   1.0000000e+00   5.3223070e+03   4.0000000e+00
   1.6102000e+04   1.0000000e+00   1.0000000e+00   1.0000000e+00   5.3225400e+03   4.0000000e+00
   1.6102000e+04   1.0000000e+00   1.0000000e+00   1.0000000e+00   5.3232590e+03   4.0000000e+00
   1.6102000e+04   1.0000000e+00   1.0000000e+00   1.0000000e+00   5.3236960e+03   4.0000000e+00
   1.6102000e+04   1.0000000e+00   1.0000000e+00   1.0000000e+00   5.3243740e+03   4.0000000e+00
   1.6102000e+04   1.0000000e+00   1.0000000e+00   1.0000000e+00   5.3257990e+03   4.0000000e+00
   1.6102000e+04   1.0000000e+00   1.0000000e+00   1.0000000e+00   5.4226580e+03   5.0000000e+00
   1.6102000e+04   1.0000000e+00   1.0000000e+00   1.0000000e+00   5.7234480e+03   1.0000000e+00
   1.6102000e+04   1.0000000e+00   1.0000000e+00   1.0000000e+00   5.7158860e+03   4.0000000e+00
   1.6102000e+04   1.0000000e+00   1.0000000e+00   1.0000000e+00   5.7184560e+03   4.0000000e+00
   1.6102000e+04   1.0000000e+00   1.0000000e+00   1.0000000e+00   5.7201220e+03   4.0000000e+00
   1.6102000e+04   1.0000000e+00   1.0000000e+00   1.0000000e+00   5.7273820e+03   4.0000000e+00
   1.6102000e+04   1.0000000e+00   1.0000000e+00   1.0000000e+00   5.7278240e+03   4.0000000e+00
   1.6102000e+04   1.0000000e+00   1.0000000e+00   1.0000000e+00   5.7283760e+03   4.0000000e+00
   1.6102000e+04   1.0000000e+00   1.0000000e+00   1.0000000e+00   5.7288340e+03   4.0000000e+00
   1.6102000e+04   1.0000000e+00   1.0000000e+00   1.0000000e+00   5.7294720e+03   4.0000000e+00
   1.6102000e+04   1.0000000e+00   1.0000000e+00   1.0000000e+00   5.7308080e+03   4.0000000e+00
   1.6102000e+04   1.0000000e+00   1.0000000e+00   1.0000000e+00   5.7315860e+03   4.0000000e+00
   1.6102000e+04   1.0000000e+00   1.0000000e+00   1.0000000e+00   5.7319070e+03   4.0000000e+00
   1.6102000e+04   1.0000000e+00   1.0000000e+00   1.0000000e+00   5.7327990e+03   4.0000000e+00
   1.6102000e+04   1.0000000e+00   1.0000000e+00   1.0000000e+00   5.7333970e+03   4.0000000e+00
   1.6102000e+04   1.0000000e+00   1.0000000e+00   1.0000000e+00   5.7340650e+03   4.0000000e+00
   1.6102000e+04   1.0000000e+00   1.0000000e+00   1.0000000e+00   5.7348620e+03   4.0000000e+00
   1.6102000e+04   1.0000000e+00   1.0000000e+00   1.0000000e+00   5.7361310e+03   4.0000000e+00
   1.6102000e+04   1.0000000e+00   1.0000000e+00   1.0000000e+00   5.7930080e+03   4.0000000e+00
   1.6102000e+04   1.0000000e+00   1.0000000e+00   1.0000000e+00   5.8331580e+03   4.0000000e+00
   1.6102000e+04   1.0000000e+00   1.0000000e+00   1.0000000e+00   5.8333630e+03   4.0000000e+00
   1.6102000e+04   1.0000000e+00   1.0000000e+00   1.0000000e+00   5.8335140e+03   4.0000000e+00
   1.6102000e+04   1.0000000e+00   1.0000000e+00   1.0000000e+00   5.8344940e+03   4.0000000e+00
   1.6102000e+04   1.0000000e+00   1.0000000e+00   1.0000000e+00   5.8358730e+03   4.0000000e+00
   1.6102000e+04   1.0000000e+00   1.0000000e+00   1.0000000e+00   5.8367330e+03   4.0000000e+00
   1.6102000e+04   1.0000000e+00   1.0000000e+00   1.0000000e+00   5.8514480e+03   5.0000000e+00
   1.6102000e+04   1.0000000e+00   1.0000000e+00   1.0000000e+00   6.9135830e+03   1.0000000e+00
   1.6102000e+04   1.0000000e+00   1.0000000e+00   1.0000000e+00   6.9154120e+03   4.0000000e+00
   1.6102000e+04   1.0000000e+00   1.0000000e+00   1.0000000e+00   6.9158230e+03   4.0000000e+00
   1.6102000e+04   1.0000000e+00   1.0000000e+00   1.0000000e+00   6.9162220e+03   4.0000000e+00
   1.6102000e+04   1.0000000e+00   1.0000000e+00   1.0000000e+00   6.9165460e+03   4.0000000e+00
   1.6102000e+04   1.0000000e+00   1.0000000e+00   1.0000000e+00   6.9171220e+03   4.0000000e+00
   1.6102000e+04   1.0000000e+00   1.0000000e+00   1.0000000e+00   6.9178860e+03   4.0000000e+00
   1.6102000e+04   1.0000000e+00   1.0000000e+00   1.0000000e+00   6.9187220e+03   4.0000000e+00
   1.6102000e+04   1.0000000e+00   1.0000000e+00   1.0000000e+00   6.9189560e+03   4.0000000e+00
   1.6102000e+04   1.0000000e+00   1.0000000e+00   1.0000000e+00   6.9201650e+03   4.0000000e+00
   1.6102000e+04   1.0000000e+00   1.0000000e+00   1.0000000e+00   6.9206230e+03   4.0000000e+00
   1.6102000e+04   1.0000000e+00   1.0000000e+00   1.0000000e+00   6.9209560e+03   4.0000000e+00
   1.6102000e+04   1.0000000e+00   1.0000000e+00   1.0000000e+00   6.9215870e+03   4.0000000e+00
   1.6102000e+04   1.0000000e+00   1.0000000e+00   1.0000000e+00   6.9221200e+03   4.0000000e+00
   1.6102000e+04   1.0000000e+00   1.0000000e+00   1.0000000e+00   6.9227660e+03   4.0000000e+00
   1.6102000e+04   1.0000000e+00   1.0000000e+00   1.0000000e+00   6.9230200e+03   4.0000000e+00
   1.6102000e+04   1.0000000e+00   1.0000000e+00   1.0000000e+00   6.9232660e+03   4.0000000e+00
   1.6102000e+04   1.0000000e+00   1.0000000e+00   1.0000000e+00   7.0205830e+03   5.0000000e+00
   1.6102000e+04   1.0000000e+00   1.0000000e+00   1.0000000e+00             Inf   6.0000000e+00
   1.6102000e+04   1.0000000e+00   1.0000000e+00   3.0000000e+00   9.6284000e+01   3.0000000e+00
   1.6102000e+04   1.0000000e+00   1.0000000e+00   3.0000000e+00   1.1163800e+02   4.0000000e+00
   1.6102000e+04   1.0000000e+00   1.0000000e+00   3.0000000e+00   1.1265700e+02   4.0000000e+00
   1.6102000e+04   1.0000000e+00   1.0000000e+00   3.0000000e+00   1.1319200e+02   4.0000000e+00
   1.6102000e+04   1.0000000e+00   1.0000000e+00   3.0000000e+00   1.1373100e+02   4.0000000e+00
   1.6102000e+04   1.0000000e+00   1.0000000e+00   3.0000000e+00   1.1416400e+02   4.0000000e+00
   1.6102000e+04   1.0000000e+00   1.0000000e+00   3.0000000e+00   1.1506400e+02   4.0000000e+00
   1.6102000e+04   1.0000000e+00   1.0000000e+00   3.0000000e+00   1.1520600e+02   4.0000000e+00
   1.6102000e+04   1.0000000e+00   1.0000000e+00   3.0000000e+00   1.1569800e+02   4.0000000e+00
   1.6102000e+04   1.0000000e+00   1.0000000e+00   3.0000000e+00   1.1633400e+02   4.0000000e+00
   1.6102000e+04   1.0000000e+00   1.0000000e+00   3.0000000e+00   1.1690500e+02   4.0000000e+00
   1.6102000e+04   1.0000000e+00   1.0000000e+00   3.0000000e+00   1.1747600e+02   4.0000000e+00
   1.6102000e+04   1.0000000e+00   1.0000000e+00   3.0000000e+00   1.1817400e+02   4.0000000e+00
   1.6102000e+04   1.0000000e+00   1.0000000e+00   3.0000000e+00   1.1902800e+02   4.0000000e+00
   1.6102000e+04   1.0000000e+00   1.0000000e+00   3.0000000e+00   1.2005000e+02   4.0000000e+00
   1.6102000e+04   1.0000000e+00   1.0000000e+00   3.0000000e+00   1.2060900e+02   4.0000000e+00
   1.6102000e+04   1.0000000e+00   1.0000000e+00   3.0000000e+00   1.2074800e+02   4.0000000e+00
   1.6102000e+04   1.0000000e+00   1.0000000e+00   3.0000000e+00   1.2153800e+02   4.0000000e+00
   1.6102000e+04   1.0000000e+00   1.0000000e+00   3.0000000e+00   1.2237800e+02   4.0000000e+00
   1.6102000e+04   1.0000000e+00   1.0000000e+00   3.0000000e+00   1.2305200e+02   4.0000000e+00
   1.6102000e+04   1.0000000e+00   1.0000000e+00   3.0000000e+00   1.2397900e+02   4.0000000e+00
   1.6102000e+04   1.0000000e+00   1.0000000e+00   3.0000000e+00   1.2531100e+02   4.0000000e+00
   1.6102000e+04   1.0000000e+00   1.0000000e+00   3.0000000e+00   1.2618700e+02   4.0000000e+00
   1.6102000e+04   1.0000000e+00   1.0000000e+00   3.0000000e+00   1.2726700e+02   4.0000000e+00
   1.6102000e+04   1.0000000e+00   1.0000000e+00   3.0000000e+00   1.2832800e+02   4.0000000e+00
   1.6102000e+04   1.0000000e+00   1.0000000e+00   3.0000000e+00   1.2931200e+02   4.0000000e+00
   1.6102000e+04   1.0000000e+00   1.0000000e+00   3.0000000e+00   1.3126100e+02   4.0000000e+00
   1.6102000e+04   1.0000000e+00   1.0000000e+00   3.0000000e+00   1.3190800e+02   4.0000000e+00
   1.6102000e+04   1.0000000e+00   1.0000000e+00   3.0000000e+00   1.3268700e+02   4.0000000e+00
   1.6102000e+04   1.0000000e+00   1.0000000e+00   3.0000000e+00   1.3322300e+02   4.0000000e+00
   1.6102000e+04   1.0000000e+00   1.0000000e+00   3.0000000e+00   1.3364700e+02   4.0000000e+00
   1.6102000e+04   1.0000000e+00   1.0000000e+00   3.0000000e+00   1.3477300e+02   4.0000000e+00
   1.6102000e+04   1.0000000e+00   1.0000000e+00   3.0000000e+00   1.3582100e+02   4.0000000e+00
   1.6102000e+04   1.0000000e+00   1.0000000e+00   3.0000000e+00   1.3664700e+02   4.0000000e+00
   1.6102000e+04   1.0000000e+00   1.0000000e+00   3.0000000e+00   1.4007600e+02   4.0000000e+00
   1.6102000e+04   1.0000000e+00   1.0000000e+00   3.0000000e+00   1.4098500e+02   4.0000000e+00
   1.6102000e+04   1.0000000e+00   1.0000000e+00   3.0000000e+00   1.4140500e+02   4.0000000e+00
   1.6102000e+04   1.0000000e+00   1.0000000e+00   3.0000000e+00   1.8755300e+02   4.0000000e+00
   1.6102000e+04   1.0000000e+00   1.0000000e+00   3.0000000e+00   1.8863500e+02   4.0000000e+00
   1.6102000e+04   1.0000000e+00   1.0000000e+00   3.0000000e+00   1.8891700e+02   4.0000000e+00
   1.6102000e+04   1.0000000e+00   1.0000000e+00   3.0000000e+00   1.8953400e+02   4.0000000e+00
   1.6102000e+04   1.0000000e+00   1.0000000e+00   3.0000000e+00   1.9009700e+02   4.0000000e+00
   1.6102000e+04   1.0000000e+00   1.0000000e+00   3.0000000e+00   1.9125700e+02   4.0000000e+00
   1.6102000e+04   1.0000000e+00   1.0000000e+00   3.0000000e+00   1.9188500e+02   4.0000000e+00
   1.6102000e+04   1.0000000e+00   1.0000000e+00   3.0000000e+00   1.9217500e+02   4.0000000e+00
   1.6102000e+04   1.0000000e+00   1.0000000e+00   3.0000000e+00   1.9275600e+02   4.0000000e+00
   1.6102000e+04   1.0000000e+00   1.0000000e+00   3.0000000e+00   1.9321200e+02   4.0000000e+00
   1.6102000e+04   1.0000000e+00   1.0000000e+00   3.0000000e+00   1.9416700e+02   4.0000000e+00
   1.6102000e+04   1.0000000e+00   1.0000000e+00   3.0000000e+00   1.9485800e+02   4.0000000e+00
   1.6102000e+04   1.0000000e+00   1.0000000e+00   3.0000000e+00   1.9583700e+02   4.0000000e+00
   1.6102000e+04   1.0000000e+00   1.0000000e+00   3.0000000e+00   1.9777200e+02   4.0000000e+00
   1.6102000e+04   1.0000000e+00   1.0000000e+00   3.0000000e+00   1.9897200e+02   4.0000000e+00
   1.6102000e+04   1.0000000e+00   1.0000000e+00   3.0000000e+00   2.0004500e+02   4.0000000e+00
   1.6102000e+04   1.0000000e+00   1.0000000e+00   3.0000000e+00   2.0084000e+02   4.0000000e+00
   1.6102000e+04   1.0000000e+00   1.0000000e+00   3.0000000e+00   2.0171900e+02   4.0000000e+00
   1.6102000e+04   1.0000000e+00   1.0000000e+00   3.0000000e+00   2.2028400e+02   5.0000000e+00
   1.6102000e+04   1.0000000e+00   1.0000000e+00   3.0000000e+00   5.4699600e+02   3.0000000e+00
   1.6102000e+04   1.0000000e+00   1.0000000e+00   3.0000000e+00   5.5332800e+02   4.0000000e+00
   1.6102000e+04   1.0000000e+00   1.0000000e+00   3.0000000e+00   5.5404200e+02   4.0000000e+00
   1.6102000e+04   1.0000000e+00   1.0000000e+00   3.0000000e+00   5.5504000e+02   4.0000000e+00
   1.6102000e+04   1.0000000e+00   1.0000000e+00   3.0000000e+00   5.5584600e+02   4.0000000e+00
   1.6102000e+04   1.0000000e+00   1.0000000e+00   3.0000000e+00   5.5631000e+02   4.0000000e+00
   1.6102000e+04   1.0000000e+00   1.0000000e+00   3.0000000e+00   5.5764000e+02   4.0000000e+00
   1.6102000e+04   1.0000000e+00   1.0000000e+00   3.0000000e+00   5.5841500e+02   4.0000000e+00
   1.6102000e+04   1.0000000e+00   1.0000000e+00   3.0000000e+00   5.5941500e+02   4.0000000e+00
   1.6102000e+04   1.0000000e+00   1.0000000e+00   3.0000000e+00   5.6095900e+02   4.0000000e+00
   1.6102000e+04   1.0000000e+00   1.0000000e+00   3.0000000e+00   5.6256400e+02   4.0000000e+00
   1.6102000e+04   1.0000000e+00   1.0000000e+00   3.0000000e+00   5.6343800e+02   4.0000000e+00
   1.6102000e+04   1.0000000e+00   1.0000000e+00   3.0000000e+00   5.6479600e+02   4.0000000e+00
   1.6102000e+04   1.0000000e+00   1.0000000e+00   3.0000000e+00   5.6576700e+02   4.0000000e+00
   1.6102000e+04   1.0000000e+00   1.0000000e+00   3.0000000e+00   5.6696600e+02   4.0000000e+00
   1.6102000e+04   1.0000000e+00   1.0000000e+00   3.0000000e+00   6.5699600e+02   5.0000000e+00
   1.6102000e+04   1.0000000e+00   1.0000000e+00   3.0000000e+00   6.9899700e+02   3.0000000e+00
   1.6102000e+04   1.0000000e+00   1.0000000e+00   3.0000000e+00   7.0932200e+02   4.0000000e+00
   1.6102000e+04   1.0000000e+00   1.0000000e+00   3.0000000e+00   7.1024400e+02   4.0000000e+00
   1.6102000e+04   1.0000000e+00   1.0000000e+00   3.0000000e+00   7.1108000e+02   4.0000000e+00
   1.6102000e+04   1.0000000e+00   1.0000000e+00   3.0000000e+00   7.1229200e+02   4.0000000e+00
   1.6102000e+04   1.0000000e+00   1.0000000e+00   3.0000000e+00   7.1307000e+02   4.0000000e+00
   1.6102000e+04   1.0000000e+00   1.0000000e+00   3.0000000e+00   7.1327200e+02   4.0000000e+00
   1.6102000e+04   1.0000000e+00   1.0000000e+00   3.0000000e+00   7.1335400e+02   4.0000000e+00
   1.6102000e+04   1.0000000e+00   1.0000000e+00   3.0000000e+00   7.1415500e+02   4.0000000e+00
   1.6102000e+04   1.0000000e+00   1.0000000e+00   3.0000000e+00   7.1514300e+02   4.0000000e+00
   1.6102000e+04   1.0000000e+00   1.0000000e+00   3.0000000e+00   7.1590100e+02   4.0000000e+00
   1.6102000e+04   1.0000000e+00   1.0000000e+00   3.0000000e+00   7.1689700e+02   4.0000000e+00
   1.6102000e+04   1.0000000e+00   1.0000000e+00   3.0000000e+00   7.1705700e+02   4.0000000e+00
   1.6102000e+04   1.0000000e+00   1.0000000e+00   3.0000000e+00   7.1762600e+02   4.0000000e+00
   1.6102000e+04   1.0000000e+00   1.0000000e+00   3.0000000e+00   7.1799300e+02   4.0000000e+00
   1.6102000e+04   1.0000000e+00   1.0000000e+00   3.0000000e+00   7.1872900e+02   4.0000000e+00
   1.6102000e+04   1.0000000e+00   1.0000000e+00   3.0000000e+00   7.1916600e+02   4.0000000e+00
   1.6102000e+04   1.0000000e+00   1.0000000e+00   3.0000000e+00   7.2013100e+02   4.0000000e+00
   1.6102000e+04   1.0000000e+00   1.0000000e+00   3.0000000e+00   7.2057100e+02   4.0000000e+00
   1.6102000e+04   1.0000000e+00   1.0000000e+00   3.0000000e+00   7.2102600e+02   4.0000000e+00
   1.6102000e+04   1.0000000e+00   1.0000000e+00   3.0000000e+00   7.2122600e+02   4.0000000e+00
   1.6102000e+04   1.0000000e+00   1.0000000e+00   3.0000000e+00   7.2213600e+02   4.0000000e+00
   1.6102000e+04   1.0000000e+00   1.0000000e+00   3.0000000e+00   7.2328800e+02   4.0000000e+00
   1.6102000e+04   1.0000000e+00   1.0000000e+00   3.0000000e+00   7.2423000e+02   4.0000000e+00
   1.6102000e+04   1.0000000e+00   1.0000000e+00   3.0000000e+00   7.2461800e+02   4.0000000e+00
   1.6102000e+04   1.0000000e+00   1.0000000e+00   3.0000000e+00   7.2587500e+02   4.0000000e+00
   1.6102000e+04   1.0000000e+00   1.0000000e+00   3.0000000e+00   7.2674800e+02   4.0000000e+00
   1.6102000e+04   1.0000000e+00   1.0000000e+00   3.0000000e+00   7.2794400e+02   4.0000000e+00
   1.6102000e+04   1.0000000e+00   1.0000000e+00   3.0000000e+00   7.2942000e+02   4.0000000e+00
   1.6102000e+04   1.0000000e+00   1.0000000e+00   3.0000000e+00   8.2199700e+02   5.0000000e+00
   1.6102000e+04   1.0000000e+00   1.0000000e+00   3.0000000e+00   8.6899800e+02   3.0000000e+00
   1.6102000e+04   1.0000000e+00   1.0000000e+00   3.0000000e+00   8.7145200e+02   4.0000000e+00
   1.6102000e+04   1.0000000e+00   1.0000000e+00   3.0000000e+00   8.7227000e+02   4.0000000e+00
   1.6102000e+04   1.0000000e+00   1.0000000e+00   3.0000000e+00   8.7322700e+02   4.0000000e+00
   1.6102000e+04   1.0000000e+00   1.0000000e+00   3.0000000e+00   8.7483100e+02   4.0000000e+00
   1.6102000e+04   1.0000000e+00   1.0000000e+00   3.0000000e+00   8.7531000e+02   4.0000000e+00
   1.6102000e+04   1.0000000e+00   1.0000000e+00   3.0000000e+00   8.7553100e+02   4.0000000e+00
   1.6102000e+04   1.0000000e+00   1.0000000e+00   3.0000000e+00   8.7721700e+02   4.0000000e+00
   1.6102000e+04   1.0000000e+00   1.0000000e+00   3.0000000e+00   8.7770100e+02   4.0000000e+00
   1.6102000e+04   1.0000000e+00   1.0000000e+00   3.0000000e+00   8.7834900e+02   4.0000000e+00
   1.6102000e+04   1.0000000e+00   1.0000000e+00   3.0000000e+00   8.7889700e+02   4.0000000e+00
   1.6102000e+04   1.0000000e+00   1.0000000e+00   3.0000000e+00   8.7982600e+02   4.0000000e+00
   1.6102000e+04   1.0000000e+00   1.0000000e+00   3.0000000e+00   8.8072900e+02   4.0000000e+00
   1.6102000e+04   1.0000000e+00   1.0000000e+00   3.0000000e+00   8.8330200e+02   4.0000000e+00
   1.6102000e+04   1.0000000e+00   1.0000000e+00   3.0000000e+00   8.8428200e+02   4.0000000e+00
   1.6102000e+04   1.0000000e+00   1.0000000e+00   3.0000000e+00   8.8522300e+02   4.0000000e+00
   1.6102000e+04   1.0000000e+00   1.0000000e+00   3.0000000e+00   8.8619200e+02   4.0000000e+00
   1.6102000e+04   1.0000000e+00   1.0000000e+00   3.0000000e+00   8.8639000e+02   4.0000000e+00
   1.6102000e+04   1.0000000e+00   1.0000000e+00   3.0000000e+00   8.8770600e+02   4.0000000e+00
   1.6102000e+04   1.0000000e+00   1.0000000e+00   3.0000000e+00   8.8873100e+02   4.0000000e+00
   1.6102000e+04   1.0000000e+00   1.0000000e+00   3.0000000e+00   8.8879800e+02   4.0000000e+00
   1.6102000e+04   1.0000000e+00   1.0000000e+00   3.0000000e+00   8.8971100e+02   4.0000000e+00
   1.6102000e+04   1.0000000e+00   1.0000000e+00   3.0000000e+00   8.9076600e+02   4.0000000e+00
   1.6102000e+04   1.0000000e+00   1.0000000e+00   3.0000000e+00   9.7560300e+02   4.0000000e+00
   1.6102000e+04   1.0000000e+00   1.0000000e+00   3.0000000e+00   9.8799800e+02   5.0000000e+00
   1.6102000e+04   1.0000000e+00   1.0000000e+00   3.0000000e+00   1.2565590e+03   3.0000000e+00
   1.6102000e+04   1.0000000e+00   1.0000000e+00   3.0000000e+00   1.2597380e+03   4.0000000e+00
   1.6102000e+04   1.0000000e+00   1.0000000e+00   3.0000000e+00   1.2609750e+03   4.0000000e+00
   1.6102000e+04   1.0000000e+00   1.0000000e+00   3.0000000e+00   1.2621890e+03   4.0000000e+00
   1.6102000e+04   1.0000000e+00   1.0000000e+00   3.0000000e+00   1.2631320e+03   4.0000000e+00
   1.6102000e+04   1.0000000e+00   1.0000000e+00   3.0000000e+00   1.2641220e+03   4.0000000e+00
   1.6102000e+04   1.0000000e+00   1.0000000e+00   3.0000000e+00   1.2662690e+03   4.0000000e+00
   1.6102000e+04   1.0000000e+00   1.0000000e+00   3.0000000e+00   1.2671250e+03   4.0000000e+00
   1.6102000e+04   1.0000000e+00   1.0000000e+00   3.0000000e+00   1.2676220e+03   4.0000000e+00
   1.6102000e+04   1.0000000e+00   1.0000000e+00   3.0000000e+00   1.2683280e+03   4.0000000e+00
   1.6102000e+04   1.0000000e+00   1.0000000e+00   3.0000000e+00   1.2693010e+03   4.0000000e+00
   1.6102000e+04   1.0000000e+00   1.0000000e+00   3.0000000e+00   1.2699230e+03   4.0000000e+00
   1.6102000e+04   1.0000000e+00   1.0000000e+00   3.0000000e+00   1.2711120e+03   4.0000000e+00
   1.6102000e+04   1.0000000e+00   1.0000000e+00   3.0000000e+00   1.2721740e+03   4.0000000e+00
   1.6102000e+04   1.0000000e+00   1.0000000e+00   3.0000000e+00   1.2730310e+03   4.0000000e+00
   1.6102000e+04   1.0000000e+00   1.0000000e+00   3.0000000e+00   1.2747370e+03   4.0000000e+00
   1.6102000e+04   1.0000000e+00   1.0000000e+00   3.0000000e+00   1.2755470e+03   4.0000000e+00
   1.6102000e+04   1.0000000e+00   1.0000000e+00   3.0000000e+00   1.2756180e+03   4.0000000e+00
   1.6102000e+04   1.0000000e+00   1.0000000e+00   3.0000000e+00   1.2763160e+03   4.0000000e+00
   1.6102000e+04   1.0000000e+00   1.0000000e+00   3.0000000e+00   1.2772090e+03   4.0000000e+00
   1.6102000e+04   1.0000000e+00   1.0000000e+00   3.0000000e+00   1.2781630e+03   4.0000000e+00
   1.6102000e+04   1.0000000e+00   1.0000000e+00   3.0000000e+00   1.2790030e+03   4.0000000e+00
   1.6102000e+04   1.0000000e+00   1.0000000e+00   3.0000000e+00   1.2792850e+03   4.0000000e+00
   1.6102000e+04   1.0000000e+00   1.0000000e+00   3.0000000e+00   1.2798770e+03   4.0000000e+00
   1.6102000e+04   1.0000000e+00   1.0000000e+00   3.0000000e+00   1.2814220e+03   4.0000000e+00
   1.6102000e+04   1.0000000e+00   1.0000000e+00   3.0000000e+00   1.2834440e+03   4.0000000e+00
   1.6102000e+04   1.0000000e+00   1.0000000e+00   3.0000000e+00   1.3565590e+03   5.0000000e+00
   1.6102000e+04   1.0000000e+00   1.0000000e+00   3.0000000e+00   1.4125600e+03   3.0000000e+00
   1.6102000e+04   1.0000000e+00   1.0000000e+00   3.0000000e+00   1.4183950e+03   4.0000000e+00
   1.6102000e+04   1.0000000e+00   1.0000000e+00   3.0000000e+00   1.4192150e+03   4.0000000e+00
   1.6102000e+04   1.0000000e+00   1.0000000e+00   3.0000000e+00   1.4203070e+03   4.0000000e+00
   1.6102000e+04   1.0000000e+00   1.0000000e+00   3.0000000e+00   1.4215780e+03   4.0000000e+00
   1.6102000e+04   1.0000000e+00   1.0000000e+00   3.0000000e+00   1.4222890e+03   4.0000000e+00
   1.6102000e+04   1.0000000e+00   1.0000000e+00   3.0000000e+00   1.4229250e+03   4.0000000e+00
   1.6102000e+04   1.0000000e+00   1.0000000e+00   3.0000000e+00   1.4238020e+03   4.0000000e+00
   1.6102000e+04   1.0000000e+00   1.0000000e+00   3.0000000e+00   1.4260410e+03   4.0000000e+00
   1.6102000e+04   1.0000000e+00   1.0000000e+00   3.0000000e+00   1.4270460e+03   4.0000000e+00
   1.6102000e+04   1.0000000e+00   1.0000000e+00   3.0000000e+00   1.4278440e+03   4.0000000e+00
   1.6102000e+04   1.0000000e+00   1.0000000e+00   3.0000000e+00   1.4296130e+03   4.0000000e+00
   1.6102000e+04   1.0000000e+00   1.0000000e+00   3.0000000e+00   1.4306510e+03   4.0000000e+00
   1.6102000e+04   1.0000000e+00   1.0000000e+00   3.0000000e+00   1.4337370e+03   4.0000000e+00
   1.6102000e+04   1.0000000e+00   1.0000000e+00   3.0000000e+00   1.4348430e+03   4.0000000e+00
   1.6102000e+04   1.0000000e+00   1.0000000e+00   3.0000000e+00   1.5345600e+03   5.0000000e+00
   1.6102000e+04   1.0000000e+00   1.0000000e+00   3.0000000e+00   1.7007890e+03   3.0000000e+00
   1.6102000e+04   1.0000000e+00   1.0000000e+00   3.0000000e+00   1.7055210e+03   4.0000000e+00
   1.6102000e+04   1.0000000e+00   1.0000000e+00   3.0000000e+00   1.7062050e+03   4.0000000e+00
   1.6102000e+04   1.0000000e+00   1.0000000e+00   3.0000000e+00   1.7070470e+03   4.0000000e+00
   1.6102000e+04   1.0000000e+00   1.0000000e+00   3.0000000e+00   1.7082750e+03   4.0000000e+00
   1.6102000e+04   1.0000000e+00   1.0000000e+00   3.0000000e+00   1.7092270e+03   4.0000000e+00
   1.6102000e+04   1.0000000e+00   1.0000000e+00   3.0000000e+00   1.7097690e+03   4.0000000e+00
   1.6102000e+04   1.0000000e+00   1.0000000e+00   3.0000000e+00   1.7108480e+03   4.0000000e+00
   1.6102000e+04   1.0000000e+00   1.0000000e+00   3.0000000e+00   1.7118570e+03   4.0000000e+00
   1.6102000e+04   1.0000000e+00   1.0000000e+00   3.0000000e+00   1.7127660e+03   4.0000000e+00
   1.6102000e+04   1.0000000e+00   1.0000000e+00   3.0000000e+00   1.7138330e+03   4.0000000e+00
   1.6102000e+04   1.0000000e+00   1.0000000e+00   3.0000000e+00   1.7147560e+03   4.0000000e+00
   1.6102000e+04   1.0000000e+00   1.0000000e+00   3.0000000e+00   1.7157070e+03   4.0000000e+00
   1.6102000e+04   1.0000000e+00   1.0000000e+00   3.0000000e+00   1.7166670e+03   4.0000000e+00
   1.6102000e+04   1.0000000e+00   1.0000000e+00   3.0000000e+00   1.7176310e+03   4.0000000e+00
   1.6102000e+04   1.0000000e+00   1.0000000e+00   3.0000000e+00   1.7181290e+03   4.0000000e+00
   1.6102000e+04   1.0000000e+00   1.0000000e+00   3.0000000e+00   1.7189210e+03   4.0000000e+00
   1.6102000e+04   1.0000000e+00   1.0000000e+00   3.0000000e+00   1.7219690e+03   4.0000000e+00
   1.6102000e+04   1.0000000e+00   1.0000000e+00   3.0000000e+00   1.7229880e+03   4.0000000e+00
   1.6102000e+04   1.0000000e+00   1.0000000e+00   3.0000000e+00   1.7241090e+03   4.0000000e+00
   1.6102000e+04   1.0000000e+00   1.0000000e+00   3.0000000e+00   1.7244110e+03   4.0000000e+00
   1.6102000e+04   1.0000000e+00   1.0000000e+00   3.0000000e+00   1.7997660e+03   4.0000000e+00
   1.6102000e+04   1.0000000e+00   1.0000000e+00   3.0000000e+00   1.8087890e+03   5.0000000e+00
   1.6102000e+04   1.0000000e+00   1.0000000e+00   3.0000000e+00   1.8687900e+03   3.0000000e+00
   1.6102000e+04   1.0000000e+00   1.0000000e+00   3.0000000e+00   1.8714150e+03   4.0000000e+00
   1.6102000e+04   1.0000000e+00   1.0000000e+00   3.0000000e+00   1.8728270e+03   4.0000000e+00
   1.6102000e+04   1.0000000e+00   1.0000000e+00   3.0000000e+00   1.8730220e+03   4.0000000e+00
   1.6102000e+04   1.0000000e+00   1.0000000e+00   3.0000000e+00   1.8737700e+03   4.0000000e+00
   1.6102000e+04   1.0000000e+00   1.0000000e+00   3.0000000e+00   1.8748310e+03   4.0000000e+00
   1.6102000e+04   1.0000000e+00   1.0000000e+00   3.0000000e+00   1.8751100e+03   4.0000000e+00
   1.6102000e+04   1.0000000e+00   1.0000000e+00   3.0000000e+00   1.8764060e+03   4.0000000e+00
   1.6102000e+04   1.0000000e+00   1.0000000e+00   3.0000000e+00   1.8773990e+03   4.0000000e+00
   1.6102000e+04   1.0000000e+00   1.0000000e+00   3.0000000e+00   1.8787310e+03   4.0000000e+00
   1.6102000e+04   1.0000000e+00   1.0000000e+00   3.0000000e+00   1.8794500e+03   4.0000000e+00
   1.6102000e+04   1.0000000e+00   1.0000000e+00   3.0000000e+00   1.8803900e+03   4.0000000e+00
   1.6102000e+04   1.0000000e+00   1.0000000e+00   3.0000000e+00   1.8812020e+03   4.0000000e+00
   1.6102000e+04   1.0000000e+00   1.0000000e+00   3.0000000e+00   1.8819950e+03   4.0000000e+00
   1.6102000e+04   1.0000000e+00   1.0000000e+00   3.0000000e+00   1.8833250e+03   4.0000000e+00
   1.6102000e+04   1.0000000e+00   1.0000000e+00   3.0000000e+00   1.8844630e+03   4.0000000e+00
   1.6102000e+04   1.0000000e+00   1.0000000e+00   3.0000000e+00   1.8858570e+03   4.0000000e+00
   1.6102000e+04   1.0000000e+00   1.0000000e+00   3.0000000e+00   1.8861250e+03   4.0000000e+00
   1.6102000e+04   1.0000000e+00   1.0000000e+00   3.0000000e+00   1.8871010e+03   4.0000000e+00
   1.6102000e+04   1.0000000e+00   1.0000000e+00   3.0000000e+00   1.8898010e+03   4.0000000e+00
   1.6102000e+04   1.0000000e+00   1.0000000e+00   3.0000000e+00   1.8904620e+03   4.0000000e+00
   1.6102000e+04   1.0000000e+00   1.0000000e+00   3.0000000e+00   1.9027060e+03   4.0000000e+00
   1.6102000e+04   1.0000000e+00   1.0000000e+00   3.0000000e+00   1.9677900e+03   5.0000000e+00
   1.6102000e+04   1.0000000e+00   1.0000000e+00   3.0000000e+00   2.0057900e+03   3.0000000e+00
   1.6102000e+04   1.0000000e+00   1.0000000e+00   3.0000000e+00   2.0091970e+03   4.0000000e+00
   1.6102000e+04   1.0000000e+00   1.0000000e+00   3.0000000e+00   2.0094200e+03   4.0000000e+00
   1.6102000e+04   1.0000000e+00   1.0000000e+00   3.0000000e+00   2.0101220e+03   4.0000000e+00
   1.6102000e+04   1.0000000e+00   1.0000000e+00   3.0000000e+00   2.0112730e+03   4.0000000e+00
   1.6102000e+04   1.0000000e+00   1.0000000e+00   3.0000000e+00   2.0122750e+03   4.0000000e+00
   1.6102000e+04   1.0000000e+00   1.0000000e+00   3.0000000e+00   2.0136760e+03   4.0000000e+00
   1.6102000e+04   1.0000000e+00   1.0000000e+00   3.0000000e+00   2.0139640e+03   4.0000000e+00
   1.6102000e+04   1.0000000e+00   1.0000000e+00   3.0000000e+00   2.0147470e+03   4.0000000e+00
   1.6102000e+04   1.0000000e+00   1.0000000e+00   3.0000000e+00   2.0157260e+03   4.0000000e+00
   1.6102000e+04   1.0000000e+00   1.0000000e+00   3.0000000e+00   2.0173520e+03   4.0000000e+00
   1.6102000e+04   1.0000000e+00   1.0000000e+00   3.0000000e+00   2.0194920e+03   4.0000000e+00
   1.6102000e+04   1.0000000e+00   1.0000000e+00   3.0000000e+00   2.0198790e+03   4.0000000e+00
   1.6102000e+04   1.0000000e+00   1.0000000e+00   3.0000000e+00   2.0211020e+03   4.0000000e+00
   1.6102000e+04   1.0000000e+00   1.0000000e+00   3.0000000e+00   2.0228050e+03   4.0000000e+00
   1.6102000e+04   1.0000000e+00   1.0000000e+00   3.0000000e+00   2.0238390e+03   4.0000000e+00
   1.6102000e+04   1.0000000e+00   1.0000000e+00   3.0000000e+00   2.0251100e+03   4.0000000e+00
   1.6102000e+04   1.0000000e+00   1.0000000e+00   3.0000000e+00   2.0274020e+03   4.0000000e+00
   1.6102000e+04   1.0000000e+00   1.0000000e+00   3.0000000e+00   2.1257900e+03   5.0000000e+00
   1.6102000e+04   1.0000000e+00   1.0000000e+00   3.0000000e+00   3.1680740e+03   3.0000000e+00
   1.6102000e+04   1.0000000e+00   1.0000000e+00   3.0000000e+00   3.1765550e+03   4.0000000e+00
   1.6102000e+04   1.0000000e+00   1.0000000e+00   3.0000000e+00   3.1773020e+03   4.0000000e+00
   1.6102000e+04   1.0000000e+00   1.0000000e+00   3.0000000e+00   3.1779650e+03   4.0000000e+00
   1.6102000e+04   1.0000000e+00   1.0000000e+00   3.0000000e+00   3.1784480e+03   4.0000000e+00
   1.6102000e+04   1.0000000e+00   1.0000000e+00   3.0000000e+00   3.1790550e+03   4.0000000e+00
   1.6102000e+04   1.0000000e+00   1.0000000e+00   3.0000000e+00   3.1798200e+03   4.0000000e+00
   1.6102000e+04   1.0000000e+00   1.0000000e+00   3.0000000e+00   3.1800490e+03   4.0000000e+00
   1.6102000e+04   1.0000000e+00   1.0000000e+00   3.0000000e+00   3.1806160e+03   4.0000000e+00
   1.6102000e+04   1.0000000e+00   1.0000000e+00   3.0000000e+00   3.1811240e+03   4.0000000e+00
   1.6102000e+04   1.0000000e+00   1.0000000e+00   3.0000000e+00   3.1817650e+03   4.0000000e+00
   1.6102000e+04   1.0000000e+00   1.0000000e+00   3.0000000e+00   3.1827530e+03   4.0000000e+00
   1.6102000e+04   1.0000000e+00   1.0000000e+00   3.0000000e+00   3.1839970e+03   4.0000000e+00
   1.6102000e+04   1.0000000e+00   1.0000000e+00   3.0000000e+00   3.1846230e+03   4.0000000e+00
   1.6102000e+04   1.0000000e+00   1.0000000e+00   3.0000000e+00   3.1854780e+03   4.0000000e+00
   1.6102000e+04   1.0000000e+00   1.0000000e+00   3.0000000e+00   3.1856150e+03   4.0000000e+00
   1.6102000e+04   1.0000000e+00   1.0000000e+00   3.0000000e+00   3.1866830e+03   4.0000000e+00
   1.6102000e+04   1.0000000e+00   1.0000000e+00   3.0000000e+00   3.1871760e+03   4.0000000e+00
   1.6102000e+04   1.0000000e+00   1.0000000e+00   3.0000000e+00   3.1894950e+03   4.0000000e+00
   1.6102000e+04   1.0000000e+00   1.0000000e+00   3.0000000e+00   3.1909240e+03   4.0000000e+00
   1.6102000e+04   1.0000000e+00   1.0000000e+00   3.0000000e+00   3.1918500e+03   4.0000000e+00
   1.6102000e+04   1.0000000e+00   1.0000000e+00   3.0000000e+00   3.1935030e+03   4.0000000e+00
   1.6102000e+04   1.0000000e+00   1.0000000e+00   3.0000000e+00   3.1951630e+03   4.0000000e+00
   1.6102000e+04   1.0000000e+00   1.0000000e+00   3.0000000e+00   3.2396480e+03   4.0000000e+00
   1.6102000e+04   1.0000000e+00   1.0000000e+00   3.0000000e+00   3.2840740e+03   5.0000000e+00
   1.6102000e+04   1.0000000e+00   1.0000000e+00   3.0000000e+00   3.3380750e+03   3.0000000e+00
   1.6102000e+04   1.0000000e+00   1.0000000e+00   3.0000000e+00   3.3420530e+03   4.0000000e+00
   1.6102000e+04   1.0000000e+00   1.0000000e+00   3.0000000e+00   3.3427710e+03   4.0000000e+00
   1.6102000e+04   1.0000000e+00   1.0000000e+00   3.0000000e+00   3.3439280e+03   4.0000000e+00
   1.6102000e+04   1.0000000e+00   1.0000000e+00   3.0000000e+00   3.3449690e+03   4.0000000e+00
   1.6102000e+04   1.0000000e+00   1.0000000e+00   3.0000000e+00   3.3457790e+03   4.0000000e+00
   1.6102000e+04   1.0000000e+00   1.0000000e+00   3.0000000e+00   3.3464800e+03   4.0000000e+00
   1.6102000e+04   1.0000000e+00   1.0000000e+00   3.0000000e+00   3.3472660e+03   4.0000000e+00
   1.6102000e+04   1.0000000e+00   1.0000000e+00   3.0000000e+00   3.3482660e+03   4.0000000e+00
   1.6102000e+04   1.0000000e+00   1.0000000e+00   3.0000000e+00   3.3492460e+03   4.0000000e+00
   1.6102000e+04   1.0000000e+00   1.0000000e+00   3.0000000e+00   3.3498430e+03   4.0000000e+00
   1.6102000e+04   1.0000000e+00   1.0000000e+00   3.0000000e+00   3.3505250e+03   4.0000000e+00
   1.6102000e+04   1.0000000e+00   1.0000000e+00   3.0000000e+00   3.3520010e+03   4.0000000e+00
   1.6102000e+04   1.0000000e+00   1.0000000e+00   3.0000000e+00   3.3530160e+03   4.0000000e+00
   1.6102000e+04   1.0000000e+00   1.0000000e+00   3.0000000e+00   3.3536880e+03   4.0000000e+00
   1.6102000e+04   1.0000000e+00   1.0000000e+00   3.0000000e+00   3.3539690e+03   4.0000000e+00
   1.6102000e+04   1.0000000e+00   1.0000000e+00   3.0000000e+00   3.3548020e+03   4.0000000e+00
   1.6102000e+04   1.0000000e+00   1.0000000e+00   3.0000000e+00   3.3554290e+03   4.0000000e+00
   1.6102000e+04   1.0000000e+00   1.0000000e+00   3.0000000e+00   3.3556430e+03   4.0000000e+00
   1.6102000e+04   1.0000000e+00   1.0000000e+00   3.0000000e+00   3.3558440e+03   4.0000000e+00
   1.6102000e+04   1.0000000e+00   1.0000000e+00   3.0000000e+00   3.3566920e+03   4.0000000e+00
   1.6102000e+04   1.0000000e+00   1.0000000e+00   3.0000000e+00   3.3588510e+03   4.0000000e+00
   1.6102000e+04   1.0000000e+00   1.0000000e+00   3.0000000e+00   3.4389190e+03   4.0000000e+00
   1.6102000e+04   1.0000000e+00   1.0000000e+00   3.0000000e+00   3.4430750e+03   5.0000000e+00
   1.6102000e+04   1.0000000e+00   1.0000000e+00   3.0000000e+00   3.5379490e+03   3.0000000e+00
   1.6102000e+04   1.0000000e+00   1.0000000e+00   3.0000000e+00   3.5429580e+03   4.0000000e+00
   1.6102000e+04   1.0000000e+00   1.0000000e+00   3.0000000e+00   3.5430700e+03   4.0000000e+00
   1.6102000e+04   1.0000000e+00   1.0000000e+00   3.0000000e+00   3.5437720e+03   4.0000000e+00
   1.6102000e+04   1.0000000e+00   1.0000000e+00   3.0000000e+00   3.5443570e+03   4.0000000e+00
   1.6102000e+04   1.0000000e+00   1.0000000e+00   3.0000000e+00   3.5492870e+03   4.0000000e+00
   1.6102000e+04   1.0000000e+00   1.0000000e+00   3.0000000e+00   3.5498180e+03   4.0000000e+00
   1.6102000e+04   1.0000000e+00   1.0000000e+00   3.0000000e+00   3.5502990e+03   4.0000000e+00
   1.6102000e+04   1.0000000e+00   1.0000000e+00   3.0000000e+00   3.5507670e+03   4.0000000e+00
   1.6102000e+04   1.0000000e+00   1.0000000e+00   3.0000000e+00   3.5511340e+03   4.0000000e+00
   1.6102000e+04   1.0000000e+00   1.0000000e+00   3.0000000e+00   3.5514590e+03   4.0000000e+00
   1.6102000e+04   1.0000000e+00   1.0000000e+00   3.0000000e+00   3.5517980e+03   4.0000000e+00
   1.6102000e+04   1.0000000e+00   1.0000000e+00   3.0000000e+00   3.5521790e+03   4.0000000e+00
   1.6102000e+04   1.0000000e+00   1.0000000e+00   3.0000000e+00   3.5527910e+03   4.0000000e+00
   1.6102000e+04   1.0000000e+00   1.0000000e+00   3.0000000e+00   3.5534690e+03   4.0000000e+00
   1.6102000e+04   1.0000000e+00   1.0000000e+00   3.0000000e+00   3.5541580e+03   4.0000000e+00
   1.6102000e+04   1.0000000e+00   1.0000000e+00   3.0000000e+00   3.5552630e+03   4.0000000e+00
   1.6102000e+04   1.0000000e+00   1.0000000e+00   3.0000000e+00   3.5557390e+03   4.0000000e+00
   1.6102000e+04   1.0000000e+00   1.0000000e+00   3.0000000e+00   3.5565440e+03   4.0000000e+00
   1.6102000e+04   1.0000000e+00   1.0000000e+00   3.0000000e+00   3.5578230e+03   4.0000000e+00
   1.6102000e+04   1.0000000e+00   1.0000000e+00   3.0000000e+00   3.5583970e+03   4.0000000e+00
   1.6102000e+04   1.0000000e+00   1.0000000e+00   3.0000000e+00   3.5590310e+03   4.0000000e+00
   1.6102000e+04   1.0000000e+00   1.0000000e+00   3.0000000e+00   3.5598820e+03   4.0000000e+00
   1.6102000e+04   1.0000000e+00   1.0000000e+00   3.0000000e+00   3.5602990e+03   4.0000000e+00
   1.6102000e+04   1.0000000e+00   1.0000000e+00   3.0000000e+00   3.5616380e+03   4.0000000e+00
   1.6102000e+04   1.0000000e+00   1.0000000e+00   3.0000000e+00   3.5618080e+03   4.0000000e+00
   1.6102000e+04   1.0000000e+00   1.0000000e+00   3.0000000e+00   3.5629620e+03   4.0000000e+00
   1.6102000e+04   1.0000000e+00   1.0000000e+00   3.0000000e+00   3.6639490e+03   5.0000000e+00
   1.6102000e+04   1.0000000e+00   1.0000000e+00   3.0000000e+00   3.8723450e+03   3.0000000e+00
   1.6102000e+04   1.0000000e+00   1.0000000e+00   3.0000000e+00   3.8526230e+03   4.0000000e+00
   1.6102000e+04   1.0000000e+00   1.0000000e+00   3.0000000e+00   3.8534780e+03   4.0000000e+00
   1.6102000e+04   1.0000000e+00   1.0000000e+00   3.0000000e+00   3.8603330e+03   4.0000000e+00
   1.6102000e+04   1.0000000e+00   1.0000000e+00   3.0000000e+00   3.8670910e+03   4.0000000e+00
   1.6102000e+04   1.0000000e+00   1.0000000e+00   3.0000000e+00   3.8810600e+03   4.0000000e+00
   1.6102000e+04   1.0000000e+00   1.0000000e+00   3.0000000e+00   3.8812810e+03   4.0000000e+00
   1.6102000e+04   1.0000000e+00   1.0000000e+00   3.0000000e+00   3.8818060e+03   4.0000000e+00
   1.6102000e+04   1.0000000e+00   1.0000000e+00   3.0000000e+00   3.8847820e+03   4.0000000e+00
   1.6102000e+04   1.0000000e+00   1.0000000e+00   3.0000000e+00   3.8866370e+03   4.0000000e+00
   1.6102000e+04   1.0000000e+00   1.0000000e+00   3.0000000e+00   3.8882580e+03   4.0000000e+00
   1.6102000e+04   1.0000000e+00   1.0000000e+00   3.0000000e+00   3.8890280e+03   4.0000000e+00
   1.6102000e+04   1.0000000e+00   1.0000000e+00   3.0000000e+00   3.8898580e+03   4.0000000e+00
   1.6102000e+04   1.0000000e+00   1.0000000e+00   3.0000000e+00   3.8915800e+03   4.0000000e+00
   1.6102000e+04   1.0000000e+00   1.0000000e+00   3.0000000e+00   3.8928400e+03   4.0000000e+00
   1.6102000e+04   1.0000000e+00   1.0000000e+00   3.0000000e+00   3.8947360e+03   4.0000000e+00
   1.6102000e+04   1.0000000e+00   1.0000000e+00   3.0000000e+00   3.8955330e+03   4.0000000e+00
   1.6102000e+04   1.0000000e+00   1.0000000e+00   3.0000000e+00   3.8975340e+03   4.0000000e+00
   1.6102000e+04   1.0000000e+00   1.0000000e+00   3.0000000e+00   3.9508430e+03   4.0000000e+00
   1.6102000e+04   1.0000000e+00   1.0000000e+00   3.0000000e+00   3.9511300e+03   4.0000000e+00
   1.6102000e+04   1.0000000e+00   1.0000000e+00   3.0000000e+00   3.9753450e+03   5.0000000e+00
   1.6102000e+04   1.0000000e+00   1.0000000e+00   3.0000000e+00   4.4809180e+03   3.0000000e+00
   1.6102000e+04   1.0000000e+00   1.0000000e+00   3.0000000e+00   4.4770280e+03   4.0000000e+00
   1.6102000e+04   1.0000000e+00   1.0000000e+00   3.0000000e+00   4.4836590e+03   4.0000000e+00
   1.6102000e+04   1.0000000e+00   1.0000000e+00   3.0000000e+00   4.4851890e+03   4.0000000e+00
   1.6102000e+04   1.0000000e+00   1.0000000e+00   3.0000000e+00   4.4866390e+03   4.0000000e+00
   1.6102000e+04   1.0000000e+00   1.0000000e+00   3.0000000e+00   4.4890050e+03   4.0000000e+00
   1.6102000e+04   1.0000000e+00   1.0000000e+00   3.0000000e+00   4.4896340e+03   4.0000000e+00
   1.6102000e+04   1.0000000e+00   1.0000000e+00   3.0000000e+00   4.4903590e+03   4.0000000e+00
   1.6102000e+04   1.0000000e+00   1.0000000e+00   3.0000000e+00   4.4916080e+03   4.0000000e+00
   1.6102000e+04   1.0000000e+00   1.0000000e+00   3.0000000e+00   4.4925200e+03   4.0000000e+00
   1.6102000e+04   1.0000000e+00   1.0000000e+00   3.0000000e+00   4.4931050e+03   4.0000000e+00
   1.6102000e+04   1.0000000e+00   1.0000000e+00   3.0000000e+00   4.4955890e+03   4.0000000e+00
   1.6102000e+04   1.0000000e+00   1.0000000e+00   3.0000000e+00   4.4967380e+03   4.0000000e+00
   1.6102000e+04   1.0000000e+00   1.0000000e+00   3.0000000e+00   4.4974020e+03   4.0000000e+00
   1.6102000e+04   1.0000000e+00   1.0000000e+00   3.0000000e+00   4.4980290e+03   4.0000000e+00
   1.6102000e+04   1.0000000e+00   1.0000000e+00   3.0000000e+00   4.4985280e+03   4.0000000e+00
   1.6102000e+04   1.0000000e+00   1.0000000e+00   3.0000000e+00   4.4990630e+03   4.0000000e+00
   1.6102000e+04   1.0000000e+00   1.0000000e+00   3.0000000e+00   4.5002180e+03   4.0000000e+00
   1.6102000e+04   1.0000000e+00   1.0000000e+00   3.0000000e+00   4.5004730e+03   4.0000000e+00
   1.6102000e+04   1.0000000e+00   1.0000000e+00   3.0000000e+00   4.5027540e+03   4.0000000e+00
   1.6102000e+04   1.0000000e+00   1.0000000e+00   3.0000000e+00   4.5035230e+03   4.0000000e+00
   1.6102000e+04   1.0000000e+00   1.0000000e+00   3.0000000e+00   4.5047760e+03   4.0000000e+00
   1.6102000e+04   1.0000000e+00   1.0000000e+00   3.0000000e+00   4.5051980e+03   4.0000000e+00
   1.6102000e+04   1.0000000e+00   1.0000000e+00   3.0000000e+00   4.5063950e+03   4.0000000e+00
   1.6102000e+04   1.0000000e+00   1.0000000e+00   3.0000000e+00   4.5999180e+03   5.0000000e+00
   1.6102000e+04   1.0000000e+00   1.0000000e+00   3.0000000e+00   5.1271640e+03   3.0000000e+00
   1.6102000e+04   1.0000000e+00   1.0000000e+00   3.0000000e+00   5.1052480e+03   4.0000000e+00
   1.6102000e+04   1.0000000e+00   1.0000000e+00   3.0000000e+00   5.1059310e+03   4.0000000e+00
   1.6102000e+04   1.0000000e+00   1.0000000e+00   3.0000000e+00   5.1062380e+03   4.0000000e+00
   1.6102000e+04   1.0000000e+00   1.0000000e+00   3.0000000e+00   5.1065600e+03   4.0000000e+00
   1.6102000e+04   1.0000000e+00   1.0000000e+00   3.0000000e+00   5.1070910e+03   4.0000000e+00
   1.6102000e+04   1.0000000e+00   1.0000000e+00   3.0000000e+00   5.1075820e+03   4.0000000e+00
   1.6102000e+04   1.0000000e+00   1.0000000e+00   3.0000000e+00   5.1087590e+03   4.0000000e+00
   1.6102000e+04   1.0000000e+00   1.0000000e+00   3.0000000e+00   5.1094670e+03   4.0000000e+00
   1.6102000e+04   1.0000000e+00   1.0000000e+00   3.0000000e+00   5.1097850e+03   4.0000000e+00
   1.6102000e+04   1.0000000e+00   1.0000000e+00   3.0000000e+00   5.1106260e+03   4.0000000e+00
   1.6102000e+04   1.0000000e+00   1.0000000e+00   3.0000000e+00   5.1126670e+03   4.0000000e+00
   1.6102000e+04   1.0000000e+00   1.0000000e+00   3.0000000e+00   5.1128850e+03   4.0000000e+00
   1.6102000e+04   1.0000000e+00   1.0000000e+00   3.0000000e+00   5.1147630e+03   4.0000000e+00
   1.6102000e+04   1.0000000e+00   1.0000000e+00   3.0000000e+00   5.1156670e+03   4.0000000e+00
   1.6102000e+04   1.0000000e+00   1.0000000e+00   3.0000000e+00   5.1164950e+03   4.0000000e+00
   1.6102000e+04   1.0000000e+00   1.0000000e+00   3.0000000e+00   5.1166780e+03   4.0000000e+00
   1.6102000e+04   1.0000000e+00   1.0000000e+00   3.0000000e+00   5.1175160e+03   4.0000000e+00
   1.6102000e+04   1.0000000e+00   1.0000000e+00   3.0000000e+00   5.1184580e+03   4.0000000e+00
   1.6102000e+04   1.0000000e+00   1.0000000e+00   3.0000000e+00   5.1189290e+03   4.0000000e+00
   1.6102000e+04   1.0000000e+00   1.0000000e+00   3.0000000e+00   5.1339170e+03   4.0000000e+00
   1.6102000e+04   1.0000000e+00   1.0000000e+00   3.0000000e+00   5.1345380e+03   4.0000000e+00
   1.6102000e+04   1.0000000e+00   1.0000000e+00   3.0000000e+00   5.1350310e+03   4.0000000e+00
   1.6102000e+04   1.0000000e+00   1.0000000e+00   3.0000000e+00   5.1355710e+03   4.0000000e+00
   1.6102000e+04   1.0000000e+00   1.0000000e+00   3.0000000e+00   5.1358450e+03   4.0000000e+00
   1.6102000e+04   1.0000000e+00   1.0000000e+00   3.0000000e+00   5.1362720e+03   4.0000000e+00
   1.6102000e+04   1.0000000e+00   1.0000000e+00   3.0000000e+00   5.1368700e+03   4.0000000e+00
   1.6102000e+04   1.0000000e+00   1.0000000e+00   3.0000000e+00   5.1377840e+03   4.0000000e+00
   1.6102000e+04   1.0000000e+00   1.0000000e+00   3.0000000e+00   5.1385260e+03   4.0000000e+00
   1.6102000e+04   1.0000000e+00   1.0000000e+00   3.0000000e+00   5.1396590e+03   4.0000000e+00
   1.6102000e+04   1.0000000e+00   1.0000000e+00   3.0000000e+00   5.1404180e+03   4.0000000e+00
   1.6102000e+04   1.0000000e+00   1.0000000e+00   3.0000000e+00   5.1419080e+03   4.0000000e+00
   1.6102000e+04   1.0000000e+00   1.0000000e+00   3.0000000e+00   5.1444080e+03   4.0000000e+00
   1.6102000e+04   1.0000000e+00   1.0000000e+00   3.0000000e+00   5.1449370e+03   4.0000000e+00
   1.6102000e+04   1.0000000e+00   1.0000000e+00   3.0000000e+00   5.1471450e+03   4.0000000e+00
   1.6102000e+04   1.0000000e+00   1.0000000e+00   3.0000000e+00   5.1475170e+03   4.0000000e+00
   1.6102000e+04   1.0000000e+00   1.0000000e+00   3.0000000e+00   5.1480200e+03   4.0000000e+00
   1.6102000e+04   1.0000000e+00   1.0000000e+00   3.0000000e+00   5.1486820e+03   4.0000000e+00
   1.6102000e+04   1.0000000e+00   1.0000000e+00   3.0000000e+00   5.1496410e+03   4.0000000e+00
   1.6102000e+04   1.0000000e+00   1.0000000e+00   3.0000000e+00   5.2108320e+03   4.0000000e+00
   1.6102000e+04   1.0000000e+00   1.0000000e+00   3.0000000e+00   5.2391640e+03   5.0000000e+00
   1.6102000e+04   1.0000000e+00   1.0000000e+00   3.0000000e+00   6.3236400e+03   3.0000000e+00
   1.6102000e+04   1.0000000e+00   1.0000000e+00   3.0000000e+00   6.3293670e+03   4.0000000e+00
   1.6102000e+04   1.0000000e+00   1.0000000e+00   3.0000000e+00   6.3299460e+03   4.0000000e+00
   1.6102000e+04   1.0000000e+00   1.0000000e+00   3.0000000e+00   6.3307930e+03   4.0000000e+00
   1.6102000e+04   1.0000000e+00   1.0000000e+00   3.0000000e+00   6.3327330e+03   4.0000000e+00
   1.6102000e+04   1.0000000e+00   1.0000000e+00   3.0000000e+00   6.3333150e+03   4.0000000e+00
   1.6102000e+04   1.0000000e+00   1.0000000e+00   3.0000000e+00   6.3335550e+03   4.0000000e+00
   1.6102000e+04   1.0000000e+00   1.0000000e+00   3.0000000e+00   6.3351840e+03   4.0000000e+00
   1.6102000e+04   1.0000000e+00   1.0000000e+00   3.0000000e+00   6.3354290e+03   4.0000000e+00
   1.6102000e+04   1.0000000e+00   1.0000000e+00   3.0000000e+00   6.3358260e+03   4.0000000e+00
   1.6102000e+04   1.0000000e+00   1.0000000e+00   3.0000000e+00   6.3362200e+03   4.0000000e+00
   1.6102000e+04   1.0000000e+00   1.0000000e+00   3.0000000e+00   6.3363360e+03   4.0000000e+00
   1.6102000e+04   1.0000000e+00   1.0000000e+00   3.0000000e+00   6.3369590e+03   4.0000000e+00
   1.6102000e+04   1.0000000e+00   1.0000000e+00   3.0000000e+00   6.3376340e+03   4.0000000e+00
   1.6102000e+04   1.0000000e+00   1.0000000e+00   3.0000000e+00   6.3378820e+03   4.0000000e+00
   1.6102000e+04   1.0000000e+00   1.0000000e+00   3.0000000e+00   6.3382750e+03   4.0000000e+00
   1.6102000e+04   1.0000000e+00   1.0000000e+00   3.0000000e+00   6.3388390e+03   4.0000000e+00
   1.6102000e+04   1.0000000e+00   1.0000000e+00   3.0000000e+00   6.3399980e+03   4.0000000e+00
   1.6102000e+04   1.0000000e+00   1.0000000e+00   3.0000000e+00   6.3418460e+03   4.0000000e+00
   1.6102000e+04   1.0000000e+00   1.0000000e+00   3.0000000e+00   6.3426450e+03   4.0000000e+00
   1.6102000e+04   1.0000000e+00   1.0000000e+00   3.0000000e+00   6.3437990e+03   4.0000000e+00
   1.6102000e+04   1.0000000e+00   1.0000000e+00   3.0000000e+00   6.3448030e+03   4.0000000e+00
   1.6102000e+04   1.0000000e+00   1.0000000e+00   3.0000000e+00   6.3460590e+03   4.0000000e+00
   1.6102000e+04   1.0000000e+00   1.0000000e+00   3.0000000e+00   6.3611580e+03   4.0000000e+00
   1.6102000e+04   1.0000000e+00   1.0000000e+00   3.0000000e+00   6.3900560e+03   4.0000000e+00
   1.6102000e+04   1.0000000e+00   1.0000000e+00   3.0000000e+00   6.4256400e+03   5.0000000e+00
   1.6102000e+04   1.0000000e+00   1.0000000e+00   3.0000000e+00   7.1381720e+03   3.0000000e+00
   1.6102000e+04   1.0000000e+00   1.0000000e+00   3.0000000e+00   7.1397720e+03   4.0000000e+00
   1.6102000e+04   1.0000000e+00   1.0000000e+00   3.0000000e+00   7.1423900e+03   4.0000000e+00
   1.6102000e+04   1.0000000e+00   1.0000000e+00   3.0000000e+00   7.1426870e+03   4.0000000e+00
   1.6102000e+04   1.0000000e+00   1.0000000e+00   3.0000000e+00   7.1433790e+03   4.0000000e+00
   1.6102000e+04   1.0000000e+00   1.0000000e+00   3.0000000e+00   7.1453750e+03   4.0000000e+00
   1.6102000e+04   1.0000000e+00   1.0000000e+00   3.0000000e+00   7.1474450e+03   4.0000000e+00
   1.6102000e+04   1.0000000e+00   1.0000000e+00   3.0000000e+00   7.1485070e+03   4.0000000e+00
   1.6102000e+04   1.0000000e+00   1.0000000e+00   3.0000000e+00   7.1494380e+03   4.0000000e+00
   1.6102000e+04   1.0000000e+00   1.0000000e+00   3.0000000e+00   7.1503320e+03   4.0000000e+00
   1.6102000e+04   1.0000000e+00   1.0000000e+00   3.0000000e+00   7.1507910e+03   4.0000000e+00
   1.6102000e+04   1.0000000e+00   1.0000000e+00   3.0000000e+00   7.1533500e+03   4.0000000e+00
   1.6102000e+04   1.0000000e+00   1.0000000e+00   3.0000000e+00   7.1537480e+03   4.0000000e+00
   1.6102000e+04   1.0000000e+00   1.0000000e+00   3.0000000e+00   7.1539510e+03   4.0000000e+00
   1.6102000e+04   1.0000000e+00   1.0000000e+00   3.0000000e+00   7.1540720e+03   4.0000000e+00
   1.6102000e+04   1.0000000e+00   1.0000000e+00   3.0000000e+00   7.1544790e+03   4.0000000e+00
   1.6102000e+04   1.0000000e+00   1.0000000e+00   3.0000000e+00   7.1546010e+03   4.0000000e+00
   1.6102000e+04   1.0000000e+00   1.0000000e+00   3.0000000e+00   7.1555990e+03   4.0000000e+00
   1.6102000e+04   1.0000000e+00   1.0000000e+00   3.0000000e+00   7.1565370e+03   4.0000000e+00
   1.6102000e+04   1.0000000e+00   1.0000000e+00   3.0000000e+00   7.1572490e+03   4.0000000e+00
   1.6102000e+04   1.0000000e+00   1.0000000e+00   3.0000000e+00   7.1581430e+03   4.0000000e+00
   1.6102000e+04   1.0000000e+00   1.0000000e+00   3.0000000e+00   7.1589290e+03   4.0000000e+00
   1.6102000e+04   1.0000000e+00   1.0000000e+00   3.0000000e+00   7.2451720e+03   5.0000000e+00
   1.6102000e+04   1.0000000e+00   1.0000000e+00   3.0000000e+00             Inf   6.0000000e+00
   1.6102000e+04   2.0000000e+00   2.0000000e+00   1.0000000e+00   4.2002000e+01   1.0000000e+00
   1.6102000e+04   2.0000000e+00   2.0000000e+00   1.0000000e+00   1.4188000e+01   4.0000000e+00
   1.6102000e+04   2.0000000e+00   2.0000000e+00   1.0000000e+00   1.6800000e+01   4.0000000e+00
   1.6102000e+04   2.0000000e+00   2.0000000e+00   1.0000000e+00   1.9636000e+01   4.0000000e+00
   1.6102000e+04   2.0000000e+00   2.0000000e+00   1.0000000e+00   2.2119000e+01   4.0000000e+00
   1.6102000e+04   2.0000000e+00   2.0000000e+00   1.0000000e+00   2.3884000e+01   4.0000000e+00
   1.6102000e+04   2.0000000e+00   2.0000000e+00   1.0000000e+00   2.4588000e+01   4.0000000e+00
   1.6102000e+04   2.0000000e+00   2.0000000e+00   1.0000000e+00   2.5467000e+01   4.0000000e+00
   1.6102000e+04   2.0000000e+00   2.0000000e+00   1.0000000e+00   2.5695000e+01   4.0000000e+00
   1.6102000e+04   2.0000000e+00   2.0000000e+00   1.0000000e+00   2.6302000e+01   4.0000000e+00
   1.6102000e+04   2.0000000e+00   2.0000000e+00   1.0000000e+00   2.6882000e+01   4.0000000e+00
   1.6102000e+04   2.0000000e+00   2.0000000e+00   1.0000000e+00   2.8020000e+01   4.0000000e+00
   1.6102000e+04   2.0000000e+00   2.0000000e+00   1.0000000e+00   2.9285000e+01   4.0000000e+00
   1.6102000e+04   2.0000000e+00   2.0000000e+00   1.0000000e+00   3.0265000e+01   4.0000000e+00
   1.6102000e+04   2.0000000e+00   2.0000000e+00   1.0000000e+00   3.1479000e+01   4.0000000e+00
   1.6102000e+04   2.0000000e+00   2.0000000e+00   1.0000000e+00   3.2568000e+01   4.0000000e+00
   1.6102000e+04   2.0000000e+00   2.0000000e+00   1.0000000e+00   3.5971000e+01   4.0000000e+00
   1.6102000e+04   2.0000000e+00   2.0000000e+00   1.0000000e+00   3.6733000e+01   4.0000000e+00
   1.6102000e+04   2.0000000e+00   2.0000000e+00   1.0000000e+00   3.8280000e+01   4.0000000e+00
   1.6102000e+04   2.0000000e+00   2.0000000e+00   1.0000000e+00   3.9428000e+01   4.0000000e+00
   1.6102000e+04   2.0000000e+00   2.0000000e+00   1.0000000e+00   3.9891000e+01   4.0000000e+00
   1.6102000e+04   2.0000000e+00   2.0000000e+00   1.0000000e+00   4.6284000e+01   4.0000000e+00
   1.6102000e+04   2.0000000e+00   2.0000000e+00   1.0000000e+00   4.7089000e+01   4.0000000e+00
   1.6102000e+04   2.0000000e+00   2.0000000e+00   1.0000000e+00   4.8066000e+01   4.0000000e+00
   1.6102000e+04   2.0000000e+00   2.0000000e+00   1.0000000e+00   4.8992000e+01   4.0000000e+00
   1.6102000e+04   2.0000000e+00   2.0000000e+00   1.0000000e+00   4.9731000e+01   4.0000000e+00
   1.6102000e+04   2.0000000e+00   2.0000000e+00   1.0000000e+00   5.0036000e+01   4.0000000e+00
   1.6102000e+04   2.0000000e+00   2.0000000e+00   1.0000000e+00   5.0725000e+01   4.0000000e+00
   1.6102000e+04   2.0000000e+00   2.0000000e+00   1.0000000e+00   5.0816000e+01   4.0000000e+00
   1.6102000e+04   2.0000000e+00   2.0000000e+00   1.0000000e+00   5.1564000e+01   4.0000000e+00
   1.6102000e+04   2.0000000e+00   2.0000000e+00   1.0000000e+00   5.2438000e+01   4.0000000e+00
   1.6102000e+04   2.0000000e+00   2.0000000e+00   1.0000000e+00   5.3748000e+01   4.0000000e+00
   1.6102000e+04   2.0000000e+00   2.0000000e+00   1.0000000e+00   5.4472000e+01   4.0000000e+00
   1.6102000e+04   2.0000000e+00   2.0000000e+00   1.0000000e+00   5.5065000e+01   4.0000000e+00
   1.6102000e+04   2.0000000e+00   2.0000000e+00   1.0000000e+00   5.5708000e+01   4.0000000e+00
   1.6102000e+04   2.0000000e+00   2.0000000e+00   1.0000000e+00   6.3167000e+01   4.0000000e+00
   1.6102000e+04   2.0000000e+00   2.0000000e+00   1.0000000e+00   6.3738000e+01   4.0000000e+00
   1.6102000e+04   2.0000000e+00   2.0000000e+00   1.0000000e+00   6.3997000e+01   4.0000000e+00
   1.6102000e+04   2.0000000e+00   2.0000000e+00   1.0000000e+00   6.4507000e+01   4.0000000e+00
   1.6102000e+04   2.0000000e+00   2.0000000e+00   1.0000000e+00   6.5288000e+01   4.0000000e+00
   1.6102000e+04   2.0000000e+00   2.0000000e+00   1.0000000e+00   6.5507000e+01   4.0000000e+00
   1.6102000e+04   2.0000000e+00   2.0000000e+00   1.0000000e+00   6.6307000e+01   4.0000000e+00
   1.6102000e+04   2.0000000e+00   2.0000000e+00   1.0000000e+00   6.6908000e+01   4.0000000e+00
   1.6102000e+04   2.0000000e+00   2.0000000e+00   1.0000000e+00   6.7363000e+01   4.0000000e+00
   1.6102000e+04   2.0000000e+00   2.0000000e+00   1.0000000e+00   6.8068000e+01   4.0000000e+00
   1.6102000e+04   2.0000000e+00   2.0000000e+00   1.0000000e+00   6.9257000e+01   4.0000000e+00
   1.6102000e+04   2.0000000e+00   2.0000000e+00   1.0000000e+00   9.4149000e+01   4.0000000e+00
   1.6102000e+04   2.0000000e+00   2.0000000e+00   1.0000000e+00   9.5048000e+01   4.0000000e+00
   1.6102000e+04   2.0000000e+00   2.0000000e+00   1.0000000e+00   9.7144000e+01   4.0000000e+00
   1.6102000e+04   2.0000000e+00   2.0000000e+00   1.0000000e+00   1.4613400e+02   4.0000000e+00
   1.6102000e+04   2.0000000e+00   2.0000000e+00   1.0000000e+00   1.4715400e+02   4.0000000e+00
   1.6102000e+04   2.0000000e+00   2.0000000e+00   1.0000000e+00   1.4815500e+02   4.0000000e+00
   1.6102000e+04   2.0000000e+00   2.0000000e+00   1.0000000e+00   1.4889600e+02   4.0000000e+00
   1.6102000e+04   2.0000000e+00   2.0000000e+00   1.0000000e+00   1.4968500e+02   4.0000000e+00
   1.6102000e+04   2.0000000e+00   2.0000000e+00   1.0000000e+00   1.5070100e+02   4.0000000e+00
   1.6102000e+04   2.0000000e+00   2.0000000e+00   1.0000000e+00   1.5135900e+02   4.0000000e+00
   1.6102000e+04   2.0000000e+00   2.0000000e+00   1.0000000e+00   1.5247400e+02   4.0000000e+00
   1.6102000e+04   2.0000000e+00   2.0000000e+00   1.0000000e+00   1.5264500e+02   4.0000000e+00
   1.6102000e+04   2.0000000e+00   2.0000000e+00   1.0000000e+00   1.5336300e+02   4.0000000e+00
   1.6102000e+04   2.0000000e+00   2.0000000e+00   1.0000000e+00   1.5415400e+02   4.0000000e+00
   1.6102000e+04   2.0000000e+00   2.0000000e+00   1.0000000e+00   1.5436000e+02   4.0000000e+00
   1.6102000e+04   2.0000000e+00   2.0000000e+00   1.0000000e+00   1.5556900e+02   4.0000000e+00
   1.6102000e+04   2.0000000e+00   2.0000000e+00   1.0000000e+00   1.5616600e+02   4.0000000e+00
   1.6102000e+04   2.0000000e+00   2.0000000e+00   1.0000000e+00   1.5900200e+02   5.0000000e+00
   1.6102000e+04   2.0000000e+00   2.0000000e+00   1.0000000e+00   9.7700500e+02   1.0000000e+00
   1.6102000e+04   2.0000000e+00   2.0000000e+00   1.0000000e+00   9.5602200e+02   4.0000000e+00
   1.6102000e+04   2.0000000e+00   2.0000000e+00   1.0000000e+00   9.5880700e+02   4.0000000e+00
   1.6102000e+04   2.0000000e+00   2.0000000e+00   1.0000000e+00   9.5972300e+02   4.0000000e+00
   1.6102000e+04   2.0000000e+00   2.0000000e+00   1.0000000e+00   9.6238300e+02   4.0000000e+00
   1.6102000e+04   2.0000000e+00   2.0000000e+00   1.0000000e+00   9.6355200e+02   4.0000000e+00
   1.6102000e+04   2.0000000e+00   2.0000000e+00   1.0000000e+00   9.6415900e+02   4.0000000e+00
   1.6102000e+04   2.0000000e+00   2.0000000e+00   1.0000000e+00   9.6477700e+02   4.0000000e+00
   1.6102000e+04   2.0000000e+00   2.0000000e+00   1.0000000e+00   9.6591900e+02   4.0000000e+00
   1.6102000e+04   2.0000000e+00   2.0000000e+00   1.0000000e+00   9.6704900e+02   4.0000000e+00
   1.6102000e+04   2.0000000e+00   2.0000000e+00   1.0000000e+00   9.8189700e+02   4.0000000e+00
   1.6102000e+04   2.0000000e+00   2.0000000e+00   1.0000000e+00   9.8329200e+02   4.0000000e+00
   1.6102000e+04   2.0000000e+00   2.0000000e+00   1.0000000e+00   9.8411800e+02   4.0000000e+00
   1.6102000e+04   2.0000000e+00   2.0000000e+00   1.0000000e+00   9.8468800e+02   4.0000000e+00
   1.6102000e+04   2.0000000e+00   2.0000000e+00   1.0000000e+00   9.8567300e+02   4.0000000e+00
   1.6102000e+04   2.0000000e+00   2.0000000e+00   1.0000000e+00   9.8622800e+02   4.0000000e+00
   1.6102000e+04   2.0000000e+00   2.0000000e+00   1.0000000e+00   9.8676700e+02   4.0000000e+00
   1.6102000e+04   2.0000000e+00   2.0000000e+00   1.0000000e+00   9.8760300e+02   4.0000000e+00
   1.6102000e+04   2.0000000e+00   2.0000000e+00   1.0000000e+00   9.8810600e+02   4.0000000e+00
   1.6102000e+04   2.0000000e+00   2.0000000e+00   1.0000000e+00   9.8912600e+02   4.0000000e+00
   1.6102000e+04   2.0000000e+00   2.0000000e+00   1.0000000e+00   9.8992400e+02   4.0000000e+00
   1.6102000e+04   2.0000000e+00   2.0000000e+00   1.0000000e+00   9.9061100e+02   4.0000000e+00
   1.6102000e+04   2.0000000e+00   2.0000000e+00   1.0000000e+00   9.9113500e+02   4.0000000e+00
   1.6102000e+04   2.0000000e+00   2.0000000e+00   1.0000000e+00   9.9185900e+02   4.0000000e+00
   1.6102000e+04   2.0000000e+00   2.0000000e+00   1.0000000e+00   9.9261600e+02   4.0000000e+00
   1.6102000e+04   2.0000000e+00   2.0000000e+00   1.0000000e+00   9.9380800e+02   4.0000000e+00
   1.6102000e+04   2.0000000e+00   2.0000000e+00   1.0000000e+00   9.9459600e+02   4.0000000e+00
   1.6102000e+04   2.0000000e+00   2.0000000e+00   1.0000000e+00   9.9561600e+02   4.0000000e+00
   1.6102000e+04   2.0000000e+00   2.0000000e+00   1.0000000e+00   9.9639400e+02   4.0000000e+00
   1.6102000e+04   2.0000000e+00   2.0000000e+00   1.0000000e+00   9.9739800e+02   4.0000000e+00
   1.6102000e+04   2.0000000e+00   2.0000000e+00   1.0000000e+00   1.0829860e+03   4.0000000e+00
   1.6102000e+04   2.0000000e+00   2.0000000e+00   1.0000000e+00   1.0851750e+03   4.0000000e+00
   1.6102000e+04   2.0000000e+00   2.0000000e+00   1.0000000e+00   1.0950050e+03   5.0000000e+00
   1.6102000e+04   2.0000000e+00   2.0000000e+00   1.0000000e+00   1.4340070e+03   1.0000000e+00
   1.6102000e+04   2.0000000e+00   2.0000000e+00   1.0000000e+00   1.4391950e+03   4.0000000e+00
   1.6102000e+04   2.0000000e+00   2.0000000e+00   1.0000000e+00   1.4404950e+03   4.0000000e+00
   1.6102000e+04   2.0000000e+00   2.0000000e+00   1.0000000e+00   1.4418900e+03   4.0000000e+00
   1.6102000e+04   2.0000000e+00   2.0000000e+00   1.0000000e+00   1.4435730e+03   4.0000000e+00
   1.6102000e+04   2.0000000e+00   2.0000000e+00   1.0000000e+00   1.4444360e+03   4.0000000e+00
   1.6102000e+04   2.0000000e+00   2.0000000e+00   1.0000000e+00   1.4453440e+03   4.0000000e+00
   1.6102000e+04   2.0000000e+00   2.0000000e+00   1.0000000e+00   1.4472520e+03   4.0000000e+00
   1.6102000e+04   2.0000000e+00   2.0000000e+00   1.0000000e+00   1.4479390e+03   4.0000000e+00
   1.6102000e+04   2.0000000e+00   2.0000000e+00   1.0000000e+00   1.5430070e+03   5.0000000e+00
   1.6102000e+04   2.0000000e+00   2.0000000e+00   1.0000000e+00   1.5880080e+03   1.0000000e+00
   1.6102000e+04   2.0000000e+00   2.0000000e+00   1.0000000e+00   1.5901820e+03   4.0000000e+00
   1.6102000e+04   2.0000000e+00   2.0000000e+00   1.0000000e+00   1.5917950e+03   4.0000000e+00
   1.6102000e+04   2.0000000e+00   2.0000000e+00   1.0000000e+00   1.5925940e+03   4.0000000e+00
   1.6102000e+04   2.0000000e+00   2.0000000e+00   1.0000000e+00   1.5939330e+03   4.0000000e+00
   1.6102000e+04   2.0000000e+00   2.0000000e+00   1.0000000e+00   1.5949480e+03   4.0000000e+00
   1.6102000e+04   2.0000000e+00   2.0000000e+00   1.0000000e+00   1.6940080e+03   5.0000000e+00
   1.6102000e+04   2.0000000e+00   2.0000000e+00   1.0000000e+00   1.7290080e+03   1.0000000e+00
   1.6102000e+04   2.0000000e+00   2.0000000e+00   1.0000000e+00   1.7324070e+03   4.0000000e+00
   1.6102000e+04   2.0000000e+00   2.0000000e+00   1.0000000e+00   1.7336610e+03   4.0000000e+00
   1.6102000e+04   2.0000000e+00   2.0000000e+00   1.0000000e+00   1.7342380e+03   4.0000000e+00
   1.6102000e+04   2.0000000e+00   2.0000000e+00   1.0000000e+00   1.7344600e+03   4.0000000e+00
   1.6102000e+04   2.0000000e+00   2.0000000e+00   1.0000000e+00   1.7350000e+03   4.0000000e+00
   1.6102000e+04   2.0000000e+00   2.0000000e+00   1.0000000e+00   1.7357160e+03   4.0000000e+00
   1.6102000e+04   2.0000000e+00   2.0000000e+00   1.0000000e+00   1.7360740e+03   4.0000000e+00
   1.6102000e+04   2.0000000e+00   2.0000000e+00   1.0000000e+00   1.7368510e+03   4.0000000e+00
   1.6102000e+04   2.0000000e+00   2.0000000e+00   1.0000000e+00   1.8350080e+03   5.0000000e+00
   1.6102000e+04   2.0000000e+00   2.0000000e+00   1.0000000e+00   1.8710080e+03   1.0000000e+00
   1.6102000e+04   2.0000000e+00   2.0000000e+00   1.0000000e+00   1.9800080e+03   5.0000000e+00
   1.6102000e+04   2.0000000e+00   2.0000000e+00   1.0000000e+00   2.0240090e+03   1.0000000e+00
   1.6102000e+04   2.0000000e+00   2.0000000e+00   1.0000000e+00   2.0309530e+03   4.0000000e+00
   1.6102000e+04   2.0000000e+00   2.0000000e+00   1.0000000e+00   2.0319360e+03   4.0000000e+00
   1.6102000e+04   2.0000000e+00   2.0000000e+00   1.0000000e+00   2.0323200e+03   4.0000000e+00
   1.6102000e+04   2.0000000e+00   2.0000000e+00   1.0000000e+00   2.0326940e+03   4.0000000e+00
   1.6102000e+04   2.0000000e+00   2.0000000e+00   1.0000000e+00   2.0343680e+03   4.0000000e+00
   1.6102000e+04   2.0000000e+00   2.0000000e+00   1.0000000e+00   2.0348350e+03   4.0000000e+00
   1.6102000e+04   2.0000000e+00   2.0000000e+00   1.0000000e+00   2.0365100e+03   4.0000000e+00
   1.6102000e+04   2.0000000e+00   2.0000000e+00   1.0000000e+00   2.1260090e+03   5.0000000e+00
   1.6102000e+04   2.0000000e+00   2.0000000e+00   1.0000000e+00   2.1700100e+03   1.0000000e+00
   1.6102000e+04   2.0000000e+00   2.0000000e+00   1.0000000e+00   2.2840100e+03   5.0000000e+00
   1.6102000e+04   2.0000000e+00   2.0000000e+00   1.0000000e+00   2.6310120e+03   1.0000000e+00
   1.6102000e+04   2.0000000e+00   2.0000000e+00   1.0000000e+00   2.6403770e+03   4.0000000e+00
   1.6102000e+04   2.0000000e+00   2.0000000e+00   1.0000000e+00   2.7570120e+03   5.0000000e+00
   1.6102000e+04   2.0000000e+00   2.0000000e+00   1.0000000e+00   2.7890120e+03   1.0000000e+00
   1.6102000e+04   2.0000000e+00   2.0000000e+00   1.0000000e+00   2.8850120e+03   5.0000000e+00
   1.6102000e+04   2.0000000e+00   2.0000000e+00   1.0000000e+00   2.9410130e+03   1.0000000e+00
   1.6102000e+04   2.0000000e+00   2.0000000e+00   1.0000000e+00   3.0450130e+03   5.0000000e+00
   1.6102000e+04   2.0000000e+00   2.0000000e+00   1.0000000e+00   3.1050140e+03   1.0000000e+00
   1.6102000e+04   2.0000000e+00   2.0000000e+00   1.0000000e+00   3.2010140e+03   5.0000000e+00
   1.6102000e+04   2.0000000e+00   2.0000000e+00   1.0000000e+00   3.2330140e+03   1.0000000e+00
   1.6102000e+04   2.0000000e+00   2.0000000e+00   1.0000000e+00   3.3530140e+03   5.0000000e+00
   1.6102000e+04   2.0000000e+00   2.0000000e+00   1.0000000e+00   3.5770160e+03   1.0000000e+00
   1.6102000e+04   2.0000000e+00   2.0000000e+00   1.0000000e+00   3.6790160e+03   5.0000000e+00
   1.6102000e+04   2.0000000e+00   2.0000000e+00   1.0000000e+00   3.7110160e+03   1.0000000e+00
   1.6102000e+04   2.0000000e+00   2.0000000e+00   1.0000000e+00   3.6998670e+03   4.0000000e+00
   1.6102000e+04   2.0000000e+00   2.0000000e+00   1.0000000e+00   3.8120160e+03   5.0000000e+00
   1.6102000e+04   2.0000000e+00   2.0000000e+00   1.0000000e+00   4.0040170e+03   1.0000000e+00
   1.6102000e+04   2.0000000e+00   2.0000000e+00   1.0000000e+00   4.0993780e+03   4.0000000e+00
   1.6102000e+04   2.0000000e+00   2.0000000e+00   1.0000000e+00   4.1270170e+03   5.0000000e+00
   1.6102000e+04   2.0000000e+00   2.0000000e+00   1.0000000e+00   4.1690180e+03   1.0000000e+00
   1.6102000e+04   2.0000000e+00   2.0000000e+00   1.0000000e+00   4.2690180e+03   5.0000000e+00
   1.6102000e+04   2.0000000e+00   2.0000000e+00   1.0000000e+00   4.3220190e+03   1.0000000e+00
   1.6102000e+04   2.0000000e+00   2.0000000e+00   1.0000000e+00   4.4380190e+03   5.0000000e+00
   1.6102000e+04   2.0000000e+00   2.0000000e+00   1.0000000e+00   4.6130190e+03   1.0000000e+00
   1.6102000e+04   2.0000000e+00   2.0000000e+00   1.0000000e+00   4.7300190e+03   5.0000000e+00
   1.6102000e+04   2.0000000e+00   2.0000000e+00   1.0000000e+00   5.5480250e+03   1.0000000e+00
   1.6102000e+04   2.0000000e+00   2.0000000e+00   1.0000000e+00   5.6560250e+03   5.0000000e+00
   1.6102000e+04   2.0000000e+00   2.0000000e+00   1.0000000e+00   5.7070260e+03   1.0000000e+00
   1.6102000e+04   2.0000000e+00   2.0000000e+00   1.0000000e+00   5.8130260e+03   5.0000000e+00
   1.6102000e+04   2.0000000e+00   2.0000000e+00   1.0000000e+00   5.8490260e+03   1.0000000e+00
   1.6102000e+04   2.0000000e+00   2.0000000e+00   1.0000000e+00   5.9730260e+03   5.0000000e+00
   1.6102000e+04   2.0000000e+00   2.0000000e+00   1.0000000e+00   6.4980290e+03   1.0000000e+00
   1.6102000e+04   2.0000000e+00   2.0000000e+00   1.0000000e+00   6.6160290e+03   5.0000000e+00
   1.6102000e+04   2.0000000e+00   2.0000000e+00   1.0000000e+00   6.6550300e+03   1.0000000e+00
   1.6102000e+04   2.0000000e+00   2.0000000e+00   1.0000000e+00   6.7580300e+03   5.0000000e+00
   1.6102000e+04   2.0000000e+00   2.0000000e+00   1.0000000e+00   6.7970310e+03   1.0000000e+00
   1.6102000e+04   2.0000000e+00   2.0000000e+00   1.0000000e+00   6.9070310e+03   5.0000000e+00
   1.6102000e+04   2.0000000e+00   2.0000000e+00   1.0000000e+00   6.9640320e+03   1.0000000e+00
   1.6102000e+04   2.0000000e+00   2.0000000e+00   1.0000000e+00   7.0760320e+03   5.0000000e+00
   1.6102000e+04   2.0000000e+00   2.0000000e+00   1.0000000e+00             Inf   6.0000000e+00
   1.6102000e+04   2.0000000e+00   2.0000000e+00   3.0000000e+00   1.9500200e+02   3.0000000e+00
   1.6102000e+04   2.0000000e+00   2.0000000e+00   3.0000000e+00   2.0010600e+02   4.0000000e+00
   1.6102000e+04   2.0000000e+00   2.0000000e+00   3.0000000e+00   2.0093500e+02   4.0000000e+00
   1.6102000e+04   2.0000000e+00   2.0000000e+00   3.0000000e+00   2.0141100e+02   4.0000000e+00
   1.6102000e+04   2.0000000e+00   2.0000000e+00   3.0000000e+00   2.0194300e+02   4.0000000e+00
   1.6102000e+04   2.0000000e+00   2.0000000e+00   3.0000000e+00   2.0251900e+02   4.0000000e+00
   1.6102000e+04   2.0000000e+00   2.0000000e+00   3.0000000e+00   2.0309300e+02   4.0000000e+00
   1.6102000e+04   2.0000000e+00   2.0000000e+00   3.0000000e+00   2.0338600e+02   4.0000000e+00
   1.6102000e+04   2.0000000e+00   2.0000000e+00   3.0000000e+00   2.0377400e+02   4.0000000e+00
   1.6102000e+04   2.0000000e+00   2.0000000e+00   3.0000000e+00   2.0385800e+02   4.0000000e+00
   1.6102000e+04   2.0000000e+00   2.0000000e+00   3.0000000e+00   2.0399200e+02   4.0000000e+00
   1.6102000e+04   2.0000000e+00   2.0000000e+00   3.0000000e+00   2.0442700e+02   4.0000000e+00
   1.6102000e+04   2.0000000e+00   2.0000000e+00   3.0000000e+00   2.0516000e+02   4.0000000e+00
   1.6102000e+04   2.0000000e+00   2.0000000e+00   3.0000000e+00   2.0624000e+02   4.0000000e+00
   1.6102000e+04   2.0000000e+00   2.0000000e+00   3.0000000e+00   2.0724400e+02   4.0000000e+00
   1.6102000e+04   2.0000000e+00   2.0000000e+00   3.0000000e+00   2.0817400e+02   4.0000000e+00
   1.6102000e+04   2.0000000e+00   2.0000000e+00   3.0000000e+00   2.0876900e+02   4.0000000e+00
   1.6102000e+04   2.0000000e+00   2.0000000e+00   3.0000000e+00   2.0971100e+02   4.0000000e+00
   1.6102000e+04   2.0000000e+00   2.0000000e+00   3.0000000e+00   2.1017400e+02   4.0000000e+00
   1.6102000e+04   2.0000000e+00   2.0000000e+00   3.0000000e+00   2.1071800e+02   4.0000000e+00
   1.6102000e+04   2.0000000e+00   2.0000000e+00   3.0000000e+00   2.1131200e+02   4.0000000e+00
   1.6102000e+04   2.0000000e+00   2.0000000e+00   3.0000000e+00   2.1222600e+02   4.0000000e+00
   1.6102000e+04   2.0000000e+00   2.0000000e+00   3.0000000e+00   2.1368700e+02   4.0000000e+00
   1.6102000e+04   2.0000000e+00   2.0000000e+00   3.0000000e+00   2.1540100e+02   4.0000000e+00
   1.6102000e+04   2.0000000e+00   2.0000000e+00   3.0000000e+00   2.1638600e+02   4.0000000e+00
   1.6102000e+04   2.0000000e+00   2.0000000e+00   3.0000000e+00   2.2075100e+02   4.0000000e+00
   1.6102000e+04   2.0000000e+00   2.0000000e+00   3.0000000e+00   2.2282500e+02   4.0000000e+00
   1.6102000e+04   2.0000000e+00   2.0000000e+00   3.0000000e+00   2.2367900e+02   4.0000000e+00
   1.6102000e+04   2.0000000e+00   2.0000000e+00   3.0000000e+00   2.2426800e+02   4.0000000e+00
   1.6102000e+04   2.0000000e+00   2.0000000e+00   3.0000000e+00   2.2510800e+02   4.0000000e+00
   1.6102000e+04   2.0000000e+00   2.0000000e+00   3.0000000e+00   2.2629700e+02   4.0000000e+00
   1.6102000e+04   2.0000000e+00   2.0000000e+00   3.0000000e+00   2.2696800e+02   4.0000000e+00
   1.6102000e+04   2.0000000e+00   2.0000000e+00   3.0000000e+00   2.2713100e+02   4.0000000e+00
   1.6102000e+04   2.0000000e+00   2.0000000e+00   3.0000000e+00   2.2816300e+02   4.0000000e+00
   1.6102000e+04   2.0000000e+00   2.0000000e+00   3.0000000e+00   2.2854400e+02   4.0000000e+00
   1.6102000e+04   2.0000000e+00   2.0000000e+00   3.0000000e+00   2.2965000e+02   4.0000000e+00
   1.6102000e+04   2.0000000e+00   2.0000000e+00   3.0000000e+00   2.3037500e+02   4.0000000e+00
   1.6102000e+04   2.0000000e+00   2.0000000e+00   3.0000000e+00   2.3061300e+02   4.0000000e+00
   1.6102000e+04   2.0000000e+00   2.0000000e+00   3.0000000e+00   2.3133400e+02   4.0000000e+00
   1.6102000e+04   2.0000000e+00   2.0000000e+00   3.0000000e+00   2.3160800e+02   4.0000000e+00
   1.6102000e+04   2.0000000e+00   2.0000000e+00   3.0000000e+00   2.3236600e+02   4.0000000e+00
   1.6102000e+04   2.0000000e+00   2.0000000e+00   3.0000000e+00   2.3326400e+02   4.0000000e+00
   1.6102000e+04   2.0000000e+00   2.0000000e+00   3.0000000e+00   2.3464000e+02   4.0000000e+00
   1.6102000e+04   2.0000000e+00   2.0000000e+00   3.0000000e+00   2.3605700e+02   4.0000000e+00
   1.6102000e+04   2.0000000e+00   2.0000000e+00   3.0000000e+00   2.3623500e+02   4.0000000e+00
   1.6102000e+04   2.0000000e+00   2.0000000e+00   3.0000000e+00   2.3698500e+02   4.0000000e+00
   1.6102000e+04   2.0000000e+00   2.0000000e+00   3.0000000e+00   2.3715000e+02   4.0000000e+00
   1.6102000e+04   2.0000000e+00   2.0000000e+00   3.0000000e+00   2.3806600e+02   4.0000000e+00
   1.6102000e+04   2.0000000e+00   2.0000000e+00   3.0000000e+00   2.3891400e+02   4.0000000e+00
   1.6102000e+04   2.0000000e+00   2.0000000e+00   3.0000000e+00   2.3979800e+02   4.0000000e+00
   1.6102000e+04   2.0000000e+00   2.0000000e+00   3.0000000e+00   2.5758500e+02   4.0000000e+00
   1.6102000e+04   2.0000000e+00   2.0000000e+00   3.0000000e+00   2.7218900e+02   4.0000000e+00
   1.6102000e+04   2.0000000e+00   2.0000000e+00   3.0000000e+00   2.7333000e+02   4.0000000e+00
   1.6102000e+04   2.0000000e+00   2.0000000e+00   3.0000000e+00   2.7409000e+02   4.0000000e+00
   1.6102000e+04   2.0000000e+00   2.0000000e+00   3.0000000e+00   3.0965600e+02   4.0000000e+00
   1.6102000e+04   2.0000000e+00   2.0000000e+00   3.0000000e+00   3.1094000e+02   4.0000000e+00
   1.6102000e+04   2.0000000e+00   2.0000000e+00   3.0000000e+00   3.1166300e+02   4.0000000e+00
   1.6102000e+04   2.0000000e+00   2.0000000e+00   3.0000000e+00   3.1400200e+02   5.0000000e+00
   1.6102000e+04   2.0000000e+00   2.0000000e+00   3.0000000e+00   3.7200300e+02   3.0000000e+00
   1.6102000e+04   2.0000000e+00   2.0000000e+00   3.0000000e+00   3.7852500e+02   4.0000000e+00
   1.6102000e+04   2.0000000e+00   2.0000000e+00   3.0000000e+00   3.8540000e+02   4.0000000e+00
   1.6102000e+04   2.0000000e+00   2.0000000e+00   3.0000000e+00   3.8633300e+02   4.0000000e+00
   1.6102000e+04   2.0000000e+00   2.0000000e+00   3.0000000e+00   3.8734900e+02   4.0000000e+00
   1.6102000e+04   2.0000000e+00   2.0000000e+00   3.0000000e+00   3.8826600e+02   4.0000000e+00
   1.6102000e+04   2.0000000e+00   2.0000000e+00   3.0000000e+00   3.8938700e+02   4.0000000e+00
   1.6102000e+04   2.0000000e+00   2.0000000e+00   3.0000000e+00   3.9015600e+02   4.0000000e+00
   1.6102000e+04   2.0000000e+00   2.0000000e+00   3.0000000e+00   3.9079300e+02   4.0000000e+00
   1.6102000e+04   2.0000000e+00   2.0000000e+00   3.0000000e+00   3.9140600e+02   4.0000000e+00
   1.6102000e+04   2.0000000e+00   2.0000000e+00   3.0000000e+00   3.9194400e+02   4.0000000e+00
   1.6102000e+04   2.0000000e+00   2.0000000e+00   3.0000000e+00   3.9313500e+02   4.0000000e+00
   1.6102000e+04   2.0000000e+00   2.0000000e+00   3.0000000e+00   3.9454900e+02   4.0000000e+00
   1.6102000e+04   2.0000000e+00   2.0000000e+00   3.0000000e+00   3.9529500e+02   4.0000000e+00
   1.6102000e+04   2.0000000e+00   2.0000000e+00   3.0000000e+00   3.9620900e+02   4.0000000e+00
   1.6102000e+04   2.0000000e+00   2.0000000e+00   3.0000000e+00   3.9658300e+02   4.0000000e+00
   1.6102000e+04   2.0000000e+00   2.0000000e+00   3.0000000e+00   3.9737600e+02   4.0000000e+00
   1.6102000e+04   2.0000000e+00   2.0000000e+00   3.0000000e+00   3.9804600e+02   4.0000000e+00
   1.6102000e+04   2.0000000e+00   2.0000000e+00   3.0000000e+00   3.9910600e+02   4.0000000e+00
   1.6102000e+04   2.0000000e+00   2.0000000e+00   3.0000000e+00   3.9988200e+02   4.0000000e+00
   1.6102000e+04   2.0000000e+00   2.0000000e+00   3.0000000e+00   4.0107900e+02   4.0000000e+00
   1.6102000e+04   2.0000000e+00   2.0000000e+00   3.0000000e+00   4.0159600e+02   4.0000000e+00
   1.6102000e+04   2.0000000e+00   2.0000000e+00   3.0000000e+00   4.0227900e+02   4.0000000e+00
   1.6102000e+04   2.0000000e+00   2.0000000e+00   3.0000000e+00   4.0289200e+02   4.0000000e+00
   1.6102000e+04   2.0000000e+00   2.0000000e+00   3.0000000e+00   4.0385000e+02   4.0000000e+00
   1.6102000e+04   2.0000000e+00   2.0000000e+00   3.0000000e+00   4.0452500e+02   4.0000000e+00
   1.6102000e+04   2.0000000e+00   2.0000000e+00   3.0000000e+00   4.1837500e+02   4.0000000e+00
   1.6102000e+04   2.0000000e+00   2.0000000e+00   3.0000000e+00   4.1938100e+02   4.0000000e+00
   1.6102000e+04   2.0000000e+00   2.0000000e+00   3.0000000e+00   4.4496000e+02   4.0000000e+00
   1.6102000e+04   2.0000000e+00   2.0000000e+00   3.0000000e+00   4.4545500e+02   4.0000000e+00
   1.6102000e+04   2.0000000e+00   2.0000000e+00   3.0000000e+00   4.6529900e+02   4.0000000e+00
   1.6102000e+04   2.0000000e+00   2.0000000e+00   3.0000000e+00   4.8500300e+02   5.0000000e+00
   1.6102000e+04   2.0000000e+00   2.0000000e+00   3.0000000e+00   5.2100300e+02   3.0000000e+00
   1.6102000e+04   2.0000000e+00   2.0000000e+00   3.0000000e+00   5.3690800e+02   4.0000000e+00
   1.6102000e+04   2.0000000e+00   2.0000000e+00   3.0000000e+00   5.3779300e+02   4.0000000e+00
   1.6102000e+04   2.0000000e+00   2.0000000e+00   3.0000000e+00   5.3879300e+02   4.0000000e+00
   1.6102000e+04   2.0000000e+00   2.0000000e+00   3.0000000e+00   5.3930400e+02   4.0000000e+00
   1.6102000e+04   2.0000000e+00   2.0000000e+00   3.0000000e+00   5.3998400e+02   4.0000000e+00
   1.6102000e+04   2.0000000e+00   2.0000000e+00   3.0000000e+00   5.4092300e+02   4.0000000e+00
   1.6102000e+04   2.0000000e+00   2.0000000e+00   3.0000000e+00   5.4157000e+02   4.0000000e+00
   1.6102000e+04   2.0000000e+00   2.0000000e+00   3.0000000e+00   5.4178600e+02   4.0000000e+00
   1.6102000e+04   2.0000000e+00   2.0000000e+00   3.0000000e+00   5.4325700e+02   4.0000000e+00
   1.6102000e+04   2.0000000e+00   2.0000000e+00   3.0000000e+00   5.4419900e+02   4.0000000e+00
   1.6102000e+04   2.0000000e+00   2.0000000e+00   3.0000000e+00   5.4440200e+02   4.0000000e+00
   1.6102000e+04   2.0000000e+00   2.0000000e+00   3.0000000e+00   5.7154000e+02   4.0000000e+00
   1.6102000e+04   2.0000000e+00   2.0000000e+00   3.0000000e+00   6.4100300e+02   5.0000000e+00
   1.6102000e+04   2.0000000e+00   2.0000000e+00   3.0000000e+00   7.0000400e+02   3.0000000e+00
   1.6102000e+04   2.0000000e+00   2.0000000e+00   3.0000000e+00   7.2186500e+02   4.0000000e+00
   1.6102000e+04   2.0000000e+00   2.0000000e+00   3.0000000e+00   7.2296600e+02   4.0000000e+00
   1.6102000e+04   2.0000000e+00   2.0000000e+00   3.0000000e+00   7.2373800e+02   4.0000000e+00
   1.6102000e+04   2.0000000e+00   2.0000000e+00   3.0000000e+00   7.2467300e+02   4.0000000e+00
   1.6102000e+04   2.0000000e+00   2.0000000e+00   3.0000000e+00   7.2497400e+02   4.0000000e+00
   1.6102000e+04   2.0000000e+00   2.0000000e+00   3.0000000e+00   7.2631500e+02   4.0000000e+00
   1.6102000e+04   2.0000000e+00   2.0000000e+00   3.0000000e+00   7.2741600e+02   4.0000000e+00
   1.6102000e+04   2.0000000e+00   2.0000000e+00   3.0000000e+00   7.2795500e+02   4.0000000e+00
   1.6102000e+04   2.0000000e+00   2.0000000e+00   3.0000000e+00   7.2895000e+02   4.0000000e+00
   1.6102000e+04   2.0000000e+00   2.0000000e+00   3.0000000e+00   7.2989600e+02   4.0000000e+00
   1.6102000e+04   2.0000000e+00   2.0000000e+00   3.0000000e+00   7.3044800e+02   4.0000000e+00
   1.6102000e+04   2.0000000e+00   2.0000000e+00   3.0000000e+00   7.3141600e+02   4.0000000e+00
   1.6102000e+04   2.0000000e+00   2.0000000e+00   3.0000000e+00   7.3248700e+02   4.0000000e+00
   1.6102000e+04   2.0000000e+00   2.0000000e+00   3.0000000e+00   7.3382900e+02   4.0000000e+00
   1.6102000e+04   2.0000000e+00   2.0000000e+00   3.0000000e+00   7.3458200e+02   4.0000000e+00
   1.6102000e+04   2.0000000e+00   2.0000000e+00   3.0000000e+00   7.3577700e+02   4.0000000e+00
   1.6102000e+04   2.0000000e+00   2.0000000e+00   3.0000000e+00   7.3693800e+02   4.0000000e+00
   1.6102000e+04   2.0000000e+00   2.0000000e+00   3.0000000e+00   7.3814500e+02   4.0000000e+00
   1.6102000e+04   2.0000000e+00   2.0000000e+00   3.0000000e+00   7.3873600e+02   4.0000000e+00
   1.6102000e+04   2.0000000e+00   2.0000000e+00   3.0000000e+00   7.3939400e+02   4.0000000e+00
   1.6102000e+04   2.0000000e+00   2.0000000e+00   3.0000000e+00   7.3944200e+02   4.0000000e+00
   1.6102000e+04   2.0000000e+00   2.0000000e+00   3.0000000e+00   7.4014100e+02   4.0000000e+00
   1.6102000e+04   2.0000000e+00   2.0000000e+00   3.0000000e+00   7.4128000e+02   4.0000000e+00
   1.6102000e+04   2.0000000e+00   2.0000000e+00   3.0000000e+00   7.4233100e+02   4.0000000e+00
   1.6102000e+04   2.0000000e+00   2.0000000e+00   3.0000000e+00   7.4257400e+02   4.0000000e+00
   1.6102000e+04   2.0000000e+00   2.0000000e+00   3.0000000e+00   7.4364800e+02   4.0000000e+00
   1.6102000e+04   2.0000000e+00   2.0000000e+00   3.0000000e+00   7.4445400e+02   4.0000000e+00
   1.6102000e+04   2.0000000e+00   2.0000000e+00   3.0000000e+00   7.4517800e+02   4.0000000e+00
   1.6102000e+04   2.0000000e+00   2.0000000e+00   3.0000000e+00   7.4619800e+02   4.0000000e+00
   1.6102000e+04   2.0000000e+00   2.0000000e+00   3.0000000e+00   7.4683400e+02   4.0000000e+00
   1.6102000e+04   2.0000000e+00   2.0000000e+00   3.0000000e+00   7.4786800e+02   4.0000000e+00
   1.6102000e+04   2.0000000e+00   2.0000000e+00   3.0000000e+00   7.4893500e+02   4.0000000e+00
   1.6102000e+04   2.0000000e+00   2.0000000e+00   3.0000000e+00   7.5020100e+02   4.0000000e+00
   1.6102000e+04   2.0000000e+00   2.0000000e+00   3.0000000e+00   7.5116200e+02   4.0000000e+00
   1.6102000e+04   2.0000000e+00   2.0000000e+00   3.0000000e+00   7.5215700e+02   4.0000000e+00
   1.6102000e+04   2.0000000e+00   2.0000000e+00   3.0000000e+00   7.5368600e+02   4.0000000e+00
   1.6102000e+04   2.0000000e+00   2.0000000e+00   3.0000000e+00   7.5540700e+02   4.0000000e+00
   1.6102000e+04   2.0000000e+00   2.0000000e+00   3.0000000e+00   7.5787900e+02   4.0000000e+00
   1.6102000e+04   2.0000000e+00   2.0000000e+00   3.0000000e+00   7.5833800e+02   4.0000000e+00
   1.6102000e+04   2.0000000e+00   2.0000000e+00   3.0000000e+00   7.6145000e+02   4.0000000e+00
   1.6102000e+04   2.0000000e+00   2.0000000e+00   3.0000000e+00   7.6198500e+02   4.0000000e+00
   1.6102000e+04   2.0000000e+00   2.0000000e+00   3.0000000e+00   7.6261900e+02   4.0000000e+00
   1.6102000e+04   2.0000000e+00   2.0000000e+00   3.0000000e+00   7.6343200e+02   4.0000000e+00
   1.6102000e+04   2.0000000e+00   2.0000000e+00   3.0000000e+00   7.6424600e+02   4.0000000e+00
   1.6102000e+04   2.0000000e+00   2.0000000e+00   3.0000000e+00   7.6540200e+02   4.0000000e+00
   1.6102000e+04   2.0000000e+00   2.0000000e+00   3.0000000e+00   7.6645700e+02   4.0000000e+00
   1.6102000e+04   2.0000000e+00   2.0000000e+00   3.0000000e+00   7.6736900e+02   4.0000000e+00
   1.6102000e+04   2.0000000e+00   2.0000000e+00   3.0000000e+00   7.9600400e+02   5.0000000e+00
   1.6102000e+04   2.0000000e+00   2.0000000e+00   3.0000000e+00   8.2900400e+02   3.0000000e+00
   1.6102000e+04   2.0000000e+00   2.0000000e+00   3.0000000e+00   8.2891400e+02   4.0000000e+00
   1.6102000e+04   2.0000000e+00   2.0000000e+00   3.0000000e+00   8.3973400e+02   4.0000000e+00
   1.6102000e+04   2.0000000e+00   2.0000000e+00   3.0000000e+00   8.5714500e+02   4.0000000e+00
   1.6102000e+04   2.0000000e+00   2.0000000e+00   3.0000000e+00   9.0943800e+02   4.0000000e+00
   1.6102000e+04   2.0000000e+00   2.0000000e+00   3.0000000e+00   9.1092600e+02   4.0000000e+00
   1.6102000e+04   2.0000000e+00   2.0000000e+00   3.0000000e+00   9.3000400e+02   5.0000000e+00
   1.6102000e+04   2.0000000e+00   2.0000000e+00   3.0000000e+00   1.1370060e+03   3.0000000e+00
   1.6102000e+04   2.0000000e+00   2.0000000e+00   3.0000000e+00   1.1517070e+03   4.0000000e+00
   1.6102000e+04   2.0000000e+00   2.0000000e+00   3.0000000e+00   1.1536550e+03   4.0000000e+00
   1.6102000e+04   2.0000000e+00   2.0000000e+00   3.0000000e+00   1.1539370e+03   4.0000000e+00
   1.6102000e+04   2.0000000e+00   2.0000000e+00   3.0000000e+00   1.1555250e+03   4.0000000e+00
   1.6102000e+04   2.0000000e+00   2.0000000e+00   3.0000000e+00   1.1564480e+03   4.0000000e+00
   1.6102000e+04   2.0000000e+00   2.0000000e+00   3.0000000e+00   1.1575780e+03   4.0000000e+00
   1.6102000e+04   2.0000000e+00   2.0000000e+00   3.0000000e+00   1.1582600e+03   4.0000000e+00
   1.6102000e+04   2.0000000e+00   2.0000000e+00   3.0000000e+00   1.1588730e+03   4.0000000e+00
   1.6102000e+04   2.0000000e+00   2.0000000e+00   3.0000000e+00   1.1591520e+03   4.0000000e+00
   1.6102000e+04   2.0000000e+00   2.0000000e+00   3.0000000e+00   1.1601590e+03   4.0000000e+00
   1.6102000e+04   2.0000000e+00   2.0000000e+00   3.0000000e+00   1.1611640e+03   4.0000000e+00
   1.6102000e+04   2.0000000e+00   2.0000000e+00   3.0000000e+00   1.1626290e+03   4.0000000e+00
   1.6102000e+04   2.0000000e+00   2.0000000e+00   3.0000000e+00   1.1634190e+03   4.0000000e+00
   1.6102000e+04   2.0000000e+00   2.0000000e+00   3.0000000e+00   1.1641390e+03   4.0000000e+00
   1.6102000e+04   2.0000000e+00   2.0000000e+00   3.0000000e+00   1.1649670e+03   4.0000000e+00
   1.6102000e+04   2.0000000e+00   2.0000000e+00   3.0000000e+00   1.1659900e+03   4.0000000e+00
   1.6102000e+04   2.0000000e+00   2.0000000e+00   3.0000000e+00   1.1668190e+03   4.0000000e+00
   1.6102000e+04   2.0000000e+00   2.0000000e+00   3.0000000e+00   1.1675370e+03   4.0000000e+00
   1.6102000e+04   2.0000000e+00   2.0000000e+00   3.0000000e+00   1.1687660e+03   4.0000000e+00
   1.6102000e+04   2.0000000e+00   2.0000000e+00   3.0000000e+00   1.1698600e+03   4.0000000e+00
   1.6102000e+04   2.0000000e+00   2.0000000e+00   3.0000000e+00   1.1713670e+03   4.0000000e+00
   1.6102000e+04   2.0000000e+00   2.0000000e+00   3.0000000e+00   1.1720490e+03   4.0000000e+00
   1.6102000e+04   2.0000000e+00   2.0000000e+00   3.0000000e+00   1.1732020e+03   4.0000000e+00
   1.6102000e+04   2.0000000e+00   2.0000000e+00   3.0000000e+00   1.1744520e+03   4.0000000e+00
   1.6102000e+04   2.0000000e+00   2.0000000e+00   3.0000000e+00   1.1747490e+03   4.0000000e+00
   1.6102000e+04   2.0000000e+00   2.0000000e+00   3.0000000e+00   1.2440060e+03   5.0000000e+00
   1.6102000e+04   2.0000000e+00   2.0000000e+00   3.0000000e+00   1.2990070e+03   3.0000000e+00
   1.6102000e+04   2.0000000e+00   2.0000000e+00   3.0000000e+00   1.3296330e+03   4.0000000e+00
   1.6102000e+04   2.0000000e+00   2.0000000e+00   3.0000000e+00   1.3317360e+03   4.0000000e+00
   1.6102000e+04   2.0000000e+00   2.0000000e+00   3.0000000e+00   1.3328170e+03   4.0000000e+00
   1.6102000e+04   2.0000000e+00   2.0000000e+00   3.0000000e+00   1.3340560e+03   4.0000000e+00
   1.6102000e+04   2.0000000e+00   2.0000000e+00   3.0000000e+00   1.3346710e+03   4.0000000e+00
   1.6102000e+04   2.0000000e+00   2.0000000e+00   3.0000000e+00   1.3352210e+03   4.0000000e+00
   1.6102000e+04   2.0000000e+00   2.0000000e+00   3.0000000e+00   1.3362890e+03   4.0000000e+00
   1.6102000e+04   2.0000000e+00   2.0000000e+00   3.0000000e+00   1.3375920e+03   4.0000000e+00
   1.6102000e+04   2.0000000e+00   2.0000000e+00   3.0000000e+00   1.3385230e+03   4.0000000e+00
   1.6102000e+04   2.0000000e+00   2.0000000e+00   3.0000000e+00   1.3397290e+03   4.0000000e+00
   1.6102000e+04   2.0000000e+00   2.0000000e+00   3.0000000e+00   1.3405200e+03   4.0000000e+00
   1.6102000e+04   2.0000000e+00   2.0000000e+00   3.0000000e+00   1.3409000e+03   4.0000000e+00
   1.6102000e+04   2.0000000e+00   2.0000000e+00   3.0000000e+00   1.3417400e+03   4.0000000e+00
   1.6102000e+04   2.0000000e+00   2.0000000e+00   3.0000000e+00   1.3418430e+03   4.0000000e+00
   1.6102000e+04   2.0000000e+00   2.0000000e+00   3.0000000e+00   1.3425880e+03   4.0000000e+00
   1.6102000e+04   2.0000000e+00   2.0000000e+00   3.0000000e+00   1.3441420e+03   4.0000000e+00
   1.6102000e+04   2.0000000e+00   2.0000000e+00   3.0000000e+00   1.3447490e+03   4.0000000e+00
   1.6102000e+04   2.0000000e+00   2.0000000e+00   3.0000000e+00   1.3457030e+03   4.0000000e+00
   1.6102000e+04   2.0000000e+00   2.0000000e+00   3.0000000e+00   1.3476530e+03   4.0000000e+00
   1.6102000e+04   2.0000000e+00   2.0000000e+00   3.0000000e+00   1.3486300e+03   4.0000000e+00
   1.6102000e+04   2.0000000e+00   2.0000000e+00   3.0000000e+00   1.3496530e+03   4.0000000e+00
   1.6102000e+04   2.0000000e+00   2.0000000e+00   3.0000000e+00   1.3510580e+03   4.0000000e+00
   1.6102000e+04   2.0000000e+00   2.0000000e+00   3.0000000e+00   1.3523400e+03   4.0000000e+00
   1.6102000e+04   2.0000000e+00   2.0000000e+00   3.0000000e+00   1.3534470e+03   4.0000000e+00
   1.6102000e+04   2.0000000e+00   2.0000000e+00   3.0000000e+00   1.3547930e+03   4.0000000e+00
   1.6102000e+04   2.0000000e+00   2.0000000e+00   3.0000000e+00   1.3568920e+03   4.0000000e+00
   1.6102000e+04   2.0000000e+00   2.0000000e+00   3.0000000e+00   1.3571490e+03   4.0000000e+00
   1.6102000e+04   2.0000000e+00   2.0000000e+00   3.0000000e+00   1.3583990e+03   4.0000000e+00
   1.6102000e+04   2.0000000e+00   2.0000000e+00   3.0000000e+00   1.3597050e+03   4.0000000e+00
   1.6102000e+04   2.0000000e+00   2.0000000e+00   3.0000000e+00   1.3601470e+03   4.0000000e+00
   1.6102000e+04   2.0000000e+00   2.0000000e+00   3.0000000e+00   1.3604060e+03   4.0000000e+00
   1.6102000e+04   2.0000000e+00   2.0000000e+00   3.0000000e+00   1.3605110e+03   4.0000000e+00
   1.6102000e+04   2.0000000e+00   2.0000000e+00   3.0000000e+00   1.3619910e+03   4.0000000e+00
   1.6102000e+04   2.0000000e+00   2.0000000e+00   3.0000000e+00   1.3645360e+03   4.0000000e+00
   1.6102000e+04   2.0000000e+00   2.0000000e+00   3.0000000e+00   1.3654410e+03   4.0000000e+00
   1.6102000e+04   2.0000000e+00   2.0000000e+00   3.0000000e+00   1.3659150e+03   4.0000000e+00
   1.6102000e+04   2.0000000e+00   2.0000000e+00   3.0000000e+00   1.3676510e+03   4.0000000e+00
   1.6102000e+04   2.0000000e+00   2.0000000e+00   3.0000000e+00   1.3701580e+03   4.0000000e+00
   1.6102000e+04   2.0000000e+00   2.0000000e+00   3.0000000e+00   1.4000070e+03   5.0000000e+00
   1.6102000e+04   2.0000000e+00   2.0000000e+00   3.0000000e+00   2.3430110e+03   3.0000000e+00
   1.6102000e+04   2.0000000e+00   2.0000000e+00   3.0000000e+00   2.4450110e+03   5.0000000e+00
   1.6102000e+04   2.0000000e+00   2.0000000e+00   3.0000000e+00   2.4800110e+03   3.0000000e+00
   1.6102000e+04   2.0000000e+00   2.0000000e+00   3.0000000e+00   2.5511220e+03   4.0000000e+00
   1.6102000e+04   2.0000000e+00   2.0000000e+00   3.0000000e+00   2.5533030e+03   4.0000000e+00
   1.6102000e+04   2.0000000e+00   2.0000000e+00   3.0000000e+00   2.5538620e+03   4.0000000e+00
   1.6102000e+04   2.0000000e+00   2.0000000e+00   3.0000000e+00   2.5545680e+03   4.0000000e+00
   1.6102000e+04   2.0000000e+00   2.0000000e+00   3.0000000e+00   2.5555120e+03   4.0000000e+00
   1.6102000e+04   2.0000000e+00   2.0000000e+00   3.0000000e+00   2.5559970e+03   4.0000000e+00
   1.6102000e+04   2.0000000e+00   2.0000000e+00   3.0000000e+00   2.5567490e+03   4.0000000e+00
   1.6102000e+04   2.0000000e+00   2.0000000e+00   3.0000000e+00   2.5577510e+03   4.0000000e+00
   1.6102000e+04   2.0000000e+00   2.0000000e+00   3.0000000e+00   2.5585780e+03   4.0000000e+00
   1.6102000e+04   2.0000000e+00   2.0000000e+00   3.0000000e+00   2.5587860e+03   4.0000000e+00
   1.6102000e+04   2.0000000e+00   2.0000000e+00   3.0000000e+00   2.5598010e+03   4.0000000e+00
   1.6102000e+04   2.0000000e+00   2.0000000e+00   3.0000000e+00   2.5612990e+03   4.0000000e+00
   1.6102000e+04   2.0000000e+00   2.0000000e+00   3.0000000e+00   2.5621710e+03   4.0000000e+00
   1.6102000e+04   2.0000000e+00   2.0000000e+00   3.0000000e+00   2.5637140e+03   4.0000000e+00
   1.6102000e+04   2.0000000e+00   2.0000000e+00   3.0000000e+00   2.5646020e+03   4.0000000e+00
   1.6102000e+04   2.0000000e+00   2.0000000e+00   3.0000000e+00   2.5653190e+03   4.0000000e+00
   1.6102000e+04   2.0000000e+00   2.0000000e+00   3.0000000e+00   2.5664750e+03   4.0000000e+00
   1.6102000e+04   2.0000000e+00   2.0000000e+00   3.0000000e+00   2.5676630e+03   4.0000000e+00
   1.6102000e+04   2.0000000e+00   2.0000000e+00   3.0000000e+00   2.5684800e+03   4.0000000e+00
   1.6102000e+04   2.0000000e+00   2.0000000e+00   3.0000000e+00   2.5689710e+03   4.0000000e+00
   1.6102000e+04   2.0000000e+00   2.0000000e+00   3.0000000e+00   2.5694710e+03   4.0000000e+00
   1.6102000e+04   2.0000000e+00   2.0000000e+00   3.0000000e+00   2.5709490e+03   4.0000000e+00
   1.6102000e+04   2.0000000e+00   2.0000000e+00   3.0000000e+00   2.5715940e+03   4.0000000e+00
   1.6102000e+04   2.0000000e+00   2.0000000e+00   3.0000000e+00   2.5717960e+03   4.0000000e+00
   1.6102000e+04   2.0000000e+00   2.0000000e+00   3.0000000e+00   2.5729440e+03   4.0000000e+00
   1.6102000e+04   2.0000000e+00   2.0000000e+00   3.0000000e+00   2.5740430e+03   4.0000000e+00
   1.6102000e+04   2.0000000e+00   2.0000000e+00   3.0000000e+00   2.5743710e+03   4.0000000e+00
   1.6102000e+04   2.0000000e+00   2.0000000e+00   3.0000000e+00   2.5757920e+03   4.0000000e+00
   1.6102000e+04   2.0000000e+00   2.0000000e+00   3.0000000e+00   2.5767710e+03   4.0000000e+00
   1.6102000e+04   2.0000000e+00   2.0000000e+00   3.0000000e+00   2.5775350e+03   4.0000000e+00
   1.6102000e+04   2.0000000e+00   2.0000000e+00   3.0000000e+00   2.5782250e+03   4.0000000e+00
   1.6102000e+04   2.0000000e+00   2.0000000e+00   3.0000000e+00   2.5785730e+03   4.0000000e+00
   1.6102000e+04   2.0000000e+00   2.0000000e+00   3.0000000e+00   2.5790110e+03   5.0000000e+00
   1.6102000e+04   2.0000000e+00   2.0000000e+00   3.0000000e+00   3.4120150e+03   3.0000000e+00
   1.6102000e+04   2.0000000e+00   2.0000000e+00   3.0000000e+00   3.4836540e+03   4.0000000e+00
   1.6102000e+04   2.0000000e+00   2.0000000e+00   3.0000000e+00   3.4851170e+03   4.0000000e+00
   1.6102000e+04   2.0000000e+00   2.0000000e+00   3.0000000e+00   3.4863970e+03   4.0000000e+00
   1.6102000e+04   2.0000000e+00   2.0000000e+00   3.0000000e+00   3.4866250e+03   4.0000000e+00
   1.6102000e+04   2.0000000e+00   2.0000000e+00   3.0000000e+00   3.4874140e+03   4.0000000e+00
   1.6102000e+04   2.0000000e+00   2.0000000e+00   3.0000000e+00   3.4891930e+03   4.0000000e+00
   1.6102000e+04   2.0000000e+00   2.0000000e+00   3.0000000e+00   3.4899900e+03   4.0000000e+00
   1.6102000e+04   2.0000000e+00   2.0000000e+00   3.0000000e+00   3.4907860e+03   4.0000000e+00
   1.6102000e+04   2.0000000e+00   2.0000000e+00   3.0000000e+00   3.4922910e+03   4.0000000e+00
   1.6102000e+04   2.0000000e+00   2.0000000e+00   3.0000000e+00   3.4926850e+03   4.0000000e+00
   1.6102000e+04   2.0000000e+00   2.0000000e+00   3.0000000e+00   3.4928540e+03   4.0000000e+00
   1.6102000e+04   2.0000000e+00   2.0000000e+00   3.0000000e+00   3.4937760e+03   4.0000000e+00
   1.6102000e+04   2.0000000e+00   2.0000000e+00   3.0000000e+00   3.4939290e+03   4.0000000e+00
   1.6102000e+04   2.0000000e+00   2.0000000e+00   3.0000000e+00   3.4952390e+03   4.0000000e+00
   1.6102000e+04   2.0000000e+00   2.0000000e+00   3.0000000e+00   3.4989640e+03   4.0000000e+00
   1.6102000e+04   2.0000000e+00   2.0000000e+00   3.0000000e+00   3.5009220e+03   4.0000000e+00
   1.6102000e+04   2.0000000e+00   2.0000000e+00   3.0000000e+00   3.5021210e+03   4.0000000e+00
   1.6102000e+04   2.0000000e+00   2.0000000e+00   3.0000000e+00   3.5046740e+03   4.0000000e+00
   1.6102000e+04   2.0000000e+00   2.0000000e+00   3.0000000e+00   3.5073610e+03   4.0000000e+00
   1.6102000e+04   2.0000000e+00   2.0000000e+00   3.0000000e+00   3.5089840e+03   4.0000000e+00
   1.6102000e+04   2.0000000e+00   2.0000000e+00   3.0000000e+00   3.5129640e+03   4.0000000e+00
   1.6102000e+04   2.0000000e+00   2.0000000e+00   3.0000000e+00   3.5162020e+03   4.0000000e+00
   1.6102000e+04   2.0000000e+00   2.0000000e+00   3.0000000e+00   3.5180510e+03   4.0000000e+00
   1.6102000e+04   2.0000000e+00   2.0000000e+00   3.0000000e+00   3.5189770e+03   4.0000000e+00
   1.6102000e+04   2.0000000e+00   2.0000000e+00   3.0000000e+00   3.5230150e+03   5.0000000e+00
   1.6102000e+04   2.0000000e+00   2.0000000e+00   3.0000000e+00   3.8430160e+03   3.0000000e+00
   1.6102000e+04   2.0000000e+00   2.0000000e+00   3.0000000e+00   3.9514510e+03   4.0000000e+00
   1.6102000e+04   2.0000000e+00   2.0000000e+00   3.0000000e+00   3.9533420e+03   4.0000000e+00
   1.6102000e+04   2.0000000e+00   2.0000000e+00   3.0000000e+00   3.9554400e+03   4.0000000e+00
   1.6102000e+04   2.0000000e+00   2.0000000e+00   3.0000000e+00   3.9563050e+03   4.0000000e+00
   1.6102000e+04   2.0000000e+00   2.0000000e+00   3.0000000e+00   3.9580160e+03   5.0000000e+00
   1.6102000e+04   2.0000000e+00   2.0000000e+00   3.0000000e+00   4.4680190e+03   3.0000000e+00
   1.6102000e+04   2.0000000e+00   2.0000000e+00   3.0000000e+00   4.5750190e+03   5.0000000e+00
   1.6102000e+04   2.0000000e+00   2.0000000e+00   3.0000000e+00   4.7800200e+03   3.0000000e+00
   1.6102000e+04   2.0000000e+00   2.0000000e+00   3.0000000e+00   4.8780200e+03   5.0000000e+00
   1.6102000e+04   2.0000000e+00   2.0000000e+00   3.0000000e+00   4.9210210e+03   3.0000000e+00
   1.6102000e+04   2.0000000e+00   2.0000000e+00   3.0000000e+00   4.9426440e+03   4.0000000e+00
   1.6102000e+04   2.0000000e+00   2.0000000e+00   3.0000000e+00   4.9435850e+03   4.0000000e+00
   1.6102000e+04   2.0000000e+00   2.0000000e+00   3.0000000e+00   4.9556110e+03   4.0000000e+00
   1.6102000e+04   2.0000000e+00   2.0000000e+00   3.0000000e+00   4.9574340e+03   4.0000000e+00
   1.6102000e+04   2.0000000e+00   2.0000000e+00   3.0000000e+00   4.9582720e+03   4.0000000e+00
   1.6102000e+04   2.0000000e+00   2.0000000e+00   3.0000000e+00   4.9599560e+03   4.0000000e+00
   1.6102000e+04   2.0000000e+00   2.0000000e+00   3.0000000e+00   4.9610030e+03   4.0000000e+00
   1.6102000e+04   2.0000000e+00   2.0000000e+00   3.0000000e+00   4.9620780e+03   4.0000000e+00
   1.6102000e+04   2.0000000e+00   2.0000000e+00   3.0000000e+00   4.9628420e+03   4.0000000e+00
   1.6102000e+04   2.0000000e+00   2.0000000e+00   3.0000000e+00   4.9638540e+03   4.0000000e+00
   1.6102000e+04   2.0000000e+00   2.0000000e+00   3.0000000e+00   4.9648700e+03   4.0000000e+00
   1.6102000e+04   2.0000000e+00   2.0000000e+00   3.0000000e+00   4.9664380e+03   4.0000000e+00
   1.6102000e+04   2.0000000e+00   2.0000000e+00   3.0000000e+00   4.9675360e+03   4.0000000e+00
   1.6102000e+04   2.0000000e+00   2.0000000e+00   3.0000000e+00   4.9686640e+03   4.0000000e+00
   1.6102000e+04   2.0000000e+00   2.0000000e+00   3.0000000e+00   4.9697060e+03   4.0000000e+00
   1.6102000e+04   2.0000000e+00   2.0000000e+00   3.0000000e+00   4.9700980e+03   4.0000000e+00
   1.6102000e+04   2.0000000e+00   2.0000000e+00   3.0000000e+00   4.9712600e+03   4.0000000e+00
   1.6102000e+04   2.0000000e+00   2.0000000e+00   3.0000000e+00   4.9719430e+03   4.0000000e+00
   1.6102000e+04   2.0000000e+00   2.0000000e+00   3.0000000e+00   4.9728720e+03   4.0000000e+00
   1.6102000e+04   2.0000000e+00   2.0000000e+00   3.0000000e+00   4.9741920e+03   4.0000000e+00
   1.6102000e+04   2.0000000e+00   2.0000000e+00   3.0000000e+00   4.9754440e+03   4.0000000e+00
   1.6102000e+04   2.0000000e+00   2.0000000e+00   3.0000000e+00   4.9763670e+03   4.0000000e+00
   1.6102000e+04   2.0000000e+00   2.0000000e+00   3.0000000e+00   4.9774080e+03   4.0000000e+00
   1.6102000e+04   2.0000000e+00   2.0000000e+00   3.0000000e+00   4.9795980e+03   4.0000000e+00
   1.6102000e+04   2.0000000e+00   2.0000000e+00   3.0000000e+00   4.9807610e+03   4.0000000e+00
   1.6102000e+04   2.0000000e+00   2.0000000e+00   3.0000000e+00   4.9822490e+03   4.0000000e+00
   1.6102000e+04   2.0000000e+00   2.0000000e+00   3.0000000e+00   4.9829570e+03   4.0000000e+00
   1.6102000e+04   2.0000000e+00   2.0000000e+00   3.0000000e+00   4.9833100e+03   4.0000000e+00
   1.6102000e+04   2.0000000e+00   2.0000000e+00   3.0000000e+00   4.9843070e+03   4.0000000e+00
   1.6102000e+04   2.0000000e+00   2.0000000e+00   3.0000000e+00   4.9851610e+03   4.0000000e+00
   1.6102000e+04   2.0000000e+00   2.0000000e+00   3.0000000e+00   4.9864230e+03   4.0000000e+00
   1.6102000e+04   2.0000000e+00   2.0000000e+00   3.0000000e+00   4.9888860e+03   4.0000000e+00
   1.6102000e+04   2.0000000e+00   2.0000000e+00   3.0000000e+00   4.9893600e+03   4.0000000e+00
   1.6102000e+04   2.0000000e+00   2.0000000e+00   3.0000000e+00   4.9902460e+03   4.0000000e+00
   1.6102000e+04   2.0000000e+00   2.0000000e+00   3.0000000e+00   4.9913290e+03   4.0000000e+00
   1.6102000e+04   2.0000000e+00   2.0000000e+00   3.0000000e+00   4.9934660e+03   4.0000000e+00
   1.6102000e+04   2.0000000e+00   2.0000000e+00   3.0000000e+00   4.9955270e+03   4.0000000e+00
   1.6102000e+04   2.0000000e+00   2.0000000e+00   3.0000000e+00   5.0022280e+03   4.0000000e+00
   1.6102000e+04   2.0000000e+00   2.0000000e+00   3.0000000e+00   5.0300210e+03   5.0000000e+00
   1.6102000e+04   2.0000000e+00   2.0000000e+00   3.0000000e+00   5.0760220e+03   3.0000000e+00
   1.6102000e+04   2.0000000e+00   2.0000000e+00   3.0000000e+00   5.1186870e+03   4.0000000e+00
   1.6102000e+04   2.0000000e+00   2.0000000e+00   3.0000000e+00   5.1197930e+03   4.0000000e+00
   1.6102000e+04   2.0000000e+00   2.0000000e+00   3.0000000e+00   5.1207780e+03   4.0000000e+00
   1.6102000e+04   2.0000000e+00   2.0000000e+00   3.0000000e+00   5.1220500e+03   4.0000000e+00
   1.6102000e+04   2.0000000e+00   2.0000000e+00   3.0000000e+00   5.1228360e+03   4.0000000e+00
   1.6102000e+04   2.0000000e+00   2.0000000e+00   3.0000000e+00   5.2010220e+03   5.0000000e+00
   1.6102000e+04   2.0000000e+00   2.0000000e+00   3.0000000e+00   5.2470230e+03   3.0000000e+00
   1.6102000e+04   2.0000000e+00   2.0000000e+00   3.0000000e+00   5.3560230e+03   5.0000000e+00
   1.6102000e+04   2.0000000e+00   2.0000000e+00   3.0000000e+00   5.4010240e+03   3.0000000e+00
   1.6102000e+04   2.0000000e+00   2.0000000e+00   3.0000000e+00   5.5000240e+03   5.0000000e+00
   1.6102000e+04   2.0000000e+00   2.0000000e+00   3.0000000e+00   6.0290270e+03   3.0000000e+00
   1.6102000e+04   2.0000000e+00   2.0000000e+00   3.0000000e+00   6.1100120e+03   4.0000000e+00
   1.6102000e+04   2.0000000e+00   2.0000000e+00   3.0000000e+00   6.1108510e+03   4.0000000e+00
   1.6102000e+04   2.0000000e+00   2.0000000e+00   3.0000000e+00   6.1135960e+03   4.0000000e+00
   1.6102000e+04   2.0000000e+00   2.0000000e+00   3.0000000e+00   6.1191820e+03   4.0000000e+00
   1.6102000e+04   2.0000000e+00   2.0000000e+00   3.0000000e+00   6.1208550e+03   4.0000000e+00
   1.6102000e+04   2.0000000e+00   2.0000000e+00   3.0000000e+00   6.1252940e+03   4.0000000e+00
   1.6102000e+04   2.0000000e+00   2.0000000e+00   3.0000000e+00   6.1296730e+03   4.0000000e+00
   1.6102000e+04   2.0000000e+00   2.0000000e+00   3.0000000e+00   6.1310270e+03   5.0000000e+00
   1.6102000e+04   2.0000000e+00   2.0000000e+00   3.0000000e+00   6.1620270e+03   3.0000000e+00
   1.6102000e+04   2.0000000e+00   2.0000000e+00   3.0000000e+00   6.2732550e+03   4.0000000e+00
   1.6102000e+04   2.0000000e+00   2.0000000e+00   3.0000000e+00   6.2747530e+03   4.0000000e+00
   1.6102000e+04   2.0000000e+00   2.0000000e+00   3.0000000e+00   6.2756280e+03   4.0000000e+00
   1.6102000e+04   2.0000000e+00   2.0000000e+00   3.0000000e+00   6.2769880e+03   4.0000000e+00
   1.6102000e+04   2.0000000e+00   2.0000000e+00   3.0000000e+00   6.2800270e+03   5.0000000e+00
   1.6102000e+04   2.0000000e+00   2.0000000e+00   3.0000000e+00   6.3220280e+03   3.0000000e+00
   1.6102000e+04   2.0000000e+00   2.0000000e+00   3.0000000e+00   6.3354920e+03   4.0000000e+00
   1.6102000e+04   2.0000000e+00   2.0000000e+00   3.0000000e+00   6.3374800e+03   4.0000000e+00
   1.6102000e+04   2.0000000e+00   2.0000000e+00   3.0000000e+00   6.3384400e+03   4.0000000e+00
   1.6102000e+04   2.0000000e+00   2.0000000e+00   3.0000000e+00   6.3393580e+03   4.0000000e+00
   1.6102000e+04   2.0000000e+00   2.0000000e+00   3.0000000e+00   6.3399270e+03   4.0000000e+00
   1.6102000e+04   2.0000000e+00   2.0000000e+00   3.0000000e+00   6.3425060e+03   4.0000000e+00
   1.6102000e+04   2.0000000e+00   2.0000000e+00   3.0000000e+00   6.3441760e+03   4.0000000e+00
   1.6102000e+04   2.0000000e+00   2.0000000e+00   3.0000000e+00   6.4460280e+03   5.0000000e+00
   1.6102000e+04   2.0000000e+00   2.0000000e+00   3.0000000e+00   7.1230330e+03   3.0000000e+00
   1.6102000e+04   2.0000000e+00   2.0000000e+00   3.0000000e+00   7.2205040e+03   4.0000000e+00
   1.6102000e+04   2.0000000e+00   2.0000000e+00   3.0000000e+00   7.2218740e+03   4.0000000e+00
   1.6102000e+04   2.0000000e+00   2.0000000e+00   3.0000000e+00   7.2237830e+03   4.0000000e+00
   1.6102000e+04   2.0000000e+00   2.0000000e+00   3.0000000e+00   7.2250570e+03   4.0000000e+00
   1.6102000e+04   2.0000000e+00   2.0000000e+00   3.0000000e+00   7.2273580e+03   4.0000000e+00
   1.6102000e+04   2.0000000e+00   2.0000000e+00   3.0000000e+00   7.2281060e+03   4.0000000e+00
   1.6102000e+04   2.0000000e+00   2.0000000e+00   3.0000000e+00   7.2291900e+03   4.0000000e+00
   1.6102000e+04   2.0000000e+00   2.0000000e+00   3.0000000e+00   7.2303540e+03   4.0000000e+00
   1.6102000e+04   2.0000000e+00   2.0000000e+00   3.0000000e+00   7.2317120e+03   4.0000000e+00
   1.6102000e+04   2.0000000e+00   2.0000000e+00   3.0000000e+00   7.2320330e+03   5.0000000e+00
   1.6102000e+04   2.0000000e+00   2.0000000e+00   3.0000000e+00             Inf   6.0000000e+00
   1.6102000e+04   2.0000000e+00   1.0000000e+00   1.0000000e+00   3.4800300e+02   1.0000000e+00
   1.6102000e+04   2.0000000e+00   1.0000000e+00   1.0000000e+00   3.4928500e+02   4.0000000e+00
   1.6102000e+04   2.0000000e+00   1.0000000e+00   1.0000000e+00   3.5073600e+02   4.0000000e+00
   1.6102000e+04   2.0000000e+00   1.0000000e+00   1.0000000e+00   3.5155500e+02   4.0000000e+00
   1.6102000e+04   2.0000000e+00   1.0000000e+00   1.0000000e+00   3.5242100e+02   4.0000000e+00
   1.6102000e+04   2.0000000e+00   1.0000000e+00   1.0000000e+00   3.5550800e+02   4.0000000e+00
   1.6102000e+04   2.0000000e+00   1.0000000e+00   1.0000000e+00   3.5649800e+02   4.0000000e+00
   1.6102000e+04   2.0000000e+00   1.0000000e+00   1.0000000e+00   3.5708500e+02   4.0000000e+00
   1.6102000e+04   2.0000000e+00   1.0000000e+00   1.0000000e+00   3.5794800e+02   4.0000000e+00
   1.6102000e+04   2.0000000e+00   1.0000000e+00   1.0000000e+00   3.5876000e+02   4.0000000e+00
   1.6102000e+04   2.0000000e+00   1.0000000e+00   1.0000000e+00   3.5973500e+02   4.0000000e+00
   1.6102000e+04   2.0000000e+00   1.0000000e+00   1.0000000e+00   3.6000800e+02   4.0000000e+00
   1.6102000e+04   2.0000000e+00   1.0000000e+00   1.0000000e+00   3.6083400e+02   4.0000000e+00
   1.6102000e+04   2.0000000e+00   1.0000000e+00   1.0000000e+00   3.6193300e+02   4.0000000e+00
   1.6102000e+04   2.0000000e+00   1.0000000e+00   1.0000000e+00   3.6252600e+02   4.0000000e+00
   1.6102000e+04   2.0000000e+00   1.0000000e+00   1.0000000e+00   3.6343600e+02   4.0000000e+00
   1.6102000e+04   2.0000000e+00   1.0000000e+00   1.0000000e+00   3.6415200e+02   4.0000000e+00
   1.6102000e+04   2.0000000e+00   1.0000000e+00   1.0000000e+00   3.6509700e+02   4.0000000e+00
   1.6102000e+04   2.0000000e+00   1.0000000e+00   1.0000000e+00   3.6662100e+02   4.0000000e+00
   1.6102000e+04   2.0000000e+00   1.0000000e+00   1.0000000e+00   3.7504700e+02   4.0000000e+00
   1.6102000e+04   2.0000000e+00   1.0000000e+00   1.0000000e+00   4.5692800e+02   4.0000000e+00
   1.6102000e+04   2.0000000e+00   1.0000000e+00   1.0000000e+00   4.5751400e+02   4.0000000e+00
   1.6102000e+04   2.0000000e+00   1.0000000e+00   1.0000000e+00   4.5833400e+02   4.0000000e+00
   1.6102000e+04   2.0000000e+00   1.0000000e+00   1.0000000e+00   4.5910100e+02   4.0000000e+00
   1.6102000e+04   2.0000000e+00   1.0000000e+00   1.0000000e+00   4.6000300e+02   5.0000000e+00
   1.6102000e+04   2.0000000e+00   1.0000000e+00   1.0000000e+00   9.8200500e+02   1.0000000e+00
   1.6102000e+04   2.0000000e+00   1.0000000e+00   1.0000000e+00   9.8491700e+02   4.0000000e+00
   1.6102000e+04   2.0000000e+00   1.0000000e+00   1.0000000e+00   9.8599600e+02   4.0000000e+00
   1.6102000e+04   2.0000000e+00   1.0000000e+00   1.0000000e+00   9.8720700e+02   4.0000000e+00
   1.6102000e+04   2.0000000e+00   1.0000000e+00   1.0000000e+00   9.8926100e+02   4.0000000e+00
   1.6102000e+04   2.0000000e+00   1.0000000e+00   1.0000000e+00   9.9007800e+02   4.0000000e+00
   1.6102000e+04   2.0000000e+00   1.0000000e+00   1.0000000e+00   9.9183800e+02   4.0000000e+00
   1.6102000e+04   2.0000000e+00   1.0000000e+00   1.0000000e+00   9.9247400e+02   4.0000000e+00
   1.6102000e+04   2.0000000e+00   1.0000000e+00   1.0000000e+00   9.9259100e+02   4.0000000e+00
   1.6102000e+04   2.0000000e+00   1.0000000e+00   1.0000000e+00   9.9427200e+02   4.0000000e+00
   1.6102000e+04   2.0000000e+00   1.0000000e+00   1.0000000e+00   9.9569800e+02   4.0000000e+00
   1.6102000e+04   2.0000000e+00   1.0000000e+00   1.0000000e+00   9.9642600e+02   4.0000000e+00
   1.6102000e+04   2.0000000e+00   1.0000000e+00   1.0000000e+00   9.9892300e+02   4.0000000e+00
   1.6102000e+04   2.0000000e+00   1.0000000e+00   1.0000000e+00   9.9903900e+02   4.0000000e+00
   1.6102000e+04   2.0000000e+00   1.0000000e+00   1.0000000e+00   9.9983800e+02   4.0000000e+00
   1.6102000e+04   2.0000000e+00   1.0000000e+00   1.0000000e+00   1.0005990e+03   4.0000000e+00
   1.6102000e+04   2.0000000e+00   1.0000000e+00   1.0000000e+00   1.0011030e+03   4.0000000e+00
   1.6102000e+04   2.0000000e+00   1.0000000e+00   1.0000000e+00   1.0840050e+03   5.0000000e+00
   1.6102000e+04   2.0000000e+00   1.0000000e+00   1.0000000e+00   2.0610100e+03   1.0000000e+00
   1.6102000e+04   2.0000000e+00   1.0000000e+00   1.0000000e+00   2.0643010e+03   4.0000000e+00
   1.6102000e+04   2.0000000e+00   1.0000000e+00   1.0000000e+00   2.0647040e+03   4.0000000e+00
   1.6102000e+04   2.0000000e+00   1.0000000e+00   1.0000000e+00   2.0658910e+03   4.0000000e+00
   1.6102000e+04   2.0000000e+00   1.0000000e+00   1.0000000e+00   2.0667280e+03   4.0000000e+00
   1.6102000e+04   2.0000000e+00   1.0000000e+00   1.0000000e+00   2.0706490e+03   4.0000000e+00
   1.6102000e+04   2.0000000e+00   1.0000000e+00   1.0000000e+00   2.0711850e+03   4.0000000e+00
   1.6102000e+04   2.0000000e+00   1.0000000e+00   1.0000000e+00   2.0717930e+03   4.0000000e+00
   1.6102000e+04   2.0000000e+00   1.0000000e+00   1.0000000e+00   2.0724870e+03   4.0000000e+00
   1.6102000e+04   2.0000000e+00   1.0000000e+00   1.0000000e+00   2.0729590e+03   4.0000000e+00
   1.6102000e+04   2.0000000e+00   1.0000000e+00   1.0000000e+00   2.0737980e+03   4.0000000e+00
   1.6102000e+04   2.0000000e+00   1.0000000e+00   1.0000000e+00   2.0746340e+03   4.0000000e+00
   1.6102000e+04   2.0000000e+00   1.0000000e+00   1.0000000e+00   2.0752110e+03   4.0000000e+00
   1.6102000e+04   2.0000000e+00   1.0000000e+00   1.0000000e+00   2.0773060e+03   4.0000000e+00
   1.6102000e+04   2.0000000e+00   1.0000000e+00   1.0000000e+00   2.0780130e+03   4.0000000e+00
   1.6102000e+04   2.0000000e+00   1.0000000e+00   1.0000000e+00   2.0789190e+03   4.0000000e+00
   1.6102000e+04   2.0000000e+00   1.0000000e+00   1.0000000e+00   2.0796000e+03   4.0000000e+00
   1.6102000e+04   2.0000000e+00   1.0000000e+00   1.0000000e+00   2.0801390e+03   4.0000000e+00
   1.6102000e+04   2.0000000e+00   1.0000000e+00   1.0000000e+00   2.0810860e+03   4.0000000e+00
   1.6102000e+04   2.0000000e+00   1.0000000e+00   1.0000000e+00   2.0828630e+03   4.0000000e+00
   1.6102000e+04   2.0000000e+00   1.0000000e+00   1.0000000e+00   2.1600100e+03   5.0000000e+00
   1.6102000e+04   2.0000000e+00   1.0000000e+00   1.0000000e+00   2.1990110e+03   1.0000000e+00
   1.6102000e+04   2.0000000e+00   1.0000000e+00   1.0000000e+00   2.2052480e+03   4.0000000e+00
   1.6102000e+04   2.0000000e+00   1.0000000e+00   1.0000000e+00   2.2057480e+03   4.0000000e+00
   1.6102000e+04   2.0000000e+00   1.0000000e+00   1.0000000e+00   2.2064980e+03   4.0000000e+00
   1.6102000e+04   2.0000000e+00   1.0000000e+00   1.0000000e+00   2.2072990e+03   4.0000000e+00
   1.6102000e+04   2.0000000e+00   1.0000000e+00   1.0000000e+00   2.2081820e+03   4.0000000e+00
   1.6102000e+04   2.0000000e+00   1.0000000e+00   1.0000000e+00   2.2087480e+03   4.0000000e+00
   1.6102000e+04   2.0000000e+00   1.0000000e+00   1.0000000e+00   2.2101560e+03   4.0000000e+00
   1.6102000e+04   2.0000000e+00   1.0000000e+00   1.0000000e+00   2.2118500e+03   4.0000000e+00
   1.6102000e+04   2.0000000e+00   1.0000000e+00   1.0000000e+00   2.2124050e+03   4.0000000e+00
   1.6102000e+04   2.0000000e+00   1.0000000e+00   1.0000000e+00   2.2133200e+03   4.0000000e+00
   1.6102000e+04   2.0000000e+00   1.0000000e+00   1.0000000e+00   2.2139130e+03   4.0000000e+00
   1.6102000e+04   2.0000000e+00   1.0000000e+00   1.0000000e+00   2.2141740e+03   4.0000000e+00
   1.6102000e+04   2.0000000e+00   1.0000000e+00   1.0000000e+00   2.2154640e+03   4.0000000e+00
   1.6102000e+04   2.0000000e+00   1.0000000e+00   1.0000000e+00   2.3080110e+03   5.0000000e+00
   1.6102000e+04   2.0000000e+00   1.0000000e+00   1.0000000e+00   2.6810130e+03   1.0000000e+00
   1.6102000e+04   2.0000000e+00   1.0000000e+00   1.0000000e+00   2.6877190e+03   4.0000000e+00
   1.6102000e+04   2.0000000e+00   1.0000000e+00   1.0000000e+00   2.6887510e+03   4.0000000e+00
   1.6102000e+04   2.0000000e+00   1.0000000e+00   1.0000000e+00   2.6890210e+03   4.0000000e+00
   1.6102000e+04   2.0000000e+00   1.0000000e+00   1.0000000e+00   2.6894880e+03   4.0000000e+00
   1.6102000e+04   2.0000000e+00   1.0000000e+00   1.0000000e+00   2.6904830e+03   4.0000000e+00
   1.6102000e+04   2.0000000e+00   1.0000000e+00   1.0000000e+00   2.6916290e+03   4.0000000e+00
   1.6102000e+04   2.0000000e+00   1.0000000e+00   1.0000000e+00   2.6926700e+03   4.0000000e+00
   1.6102000e+04   2.0000000e+00   1.0000000e+00   1.0000000e+00   2.6940720e+03   4.0000000e+00
   1.6102000e+04   2.0000000e+00   1.0000000e+00   1.0000000e+00   2.6955240e+03   4.0000000e+00
   1.6102000e+04   2.0000000e+00   1.0000000e+00   1.0000000e+00   2.6971500e+03   4.0000000e+00
   1.6102000e+04   2.0000000e+00   1.0000000e+00   1.0000000e+00   2.6977800e+03   4.0000000e+00
   1.6102000e+04   2.0000000e+00   1.0000000e+00   1.0000000e+00   2.6987670e+03   4.0000000e+00
   1.6102000e+04   2.0000000e+00   1.0000000e+00   1.0000000e+00   2.7002660e+03   4.0000000e+00
   1.6102000e+04   2.0000000e+00   1.0000000e+00   1.0000000e+00   2.7007700e+03   4.0000000e+00
   1.6102000e+04   2.0000000e+00   1.0000000e+00   1.0000000e+00   2.7016480e+03   4.0000000e+00
   1.6102000e+04   2.0000000e+00   1.0000000e+00   1.0000000e+00   2.7950130e+03   5.0000000e+00
   1.6102000e+04   2.0000000e+00   1.0000000e+00   1.0000000e+00   2.8380140e+03   1.0000000e+00
   1.6102000e+04   2.0000000e+00   1.0000000e+00   1.0000000e+00   2.8457030e+03   4.0000000e+00
   1.6102000e+04   2.0000000e+00   1.0000000e+00   1.0000000e+00   2.8481480e+03   4.0000000e+00
   1.6102000e+04   2.0000000e+00   1.0000000e+00   1.0000000e+00   2.8483630e+03   4.0000000e+00
   1.6102000e+04   2.0000000e+00   1.0000000e+00   1.0000000e+00   2.8489540e+03   4.0000000e+00
   1.6102000e+04   2.0000000e+00   1.0000000e+00   1.0000000e+00   2.8497550e+03   4.0000000e+00
   1.6102000e+04   2.0000000e+00   1.0000000e+00   1.0000000e+00   2.8509750e+03   4.0000000e+00
   1.6102000e+04   2.0000000e+00   1.0000000e+00   1.0000000e+00   2.8518790e+03   4.0000000e+00
   1.6102000e+04   2.0000000e+00   1.0000000e+00   1.0000000e+00   2.8526830e+03   4.0000000e+00
   1.6102000e+04   2.0000000e+00   1.0000000e+00   1.0000000e+00   2.8533870e+03   4.0000000e+00
   1.6102000e+04   2.0000000e+00   1.0000000e+00   1.0000000e+00   2.8553200e+03   4.0000000e+00
   1.6102000e+04   2.0000000e+00   1.0000000e+00   1.0000000e+00   2.8561450e+03   4.0000000e+00
   1.6102000e+04   2.0000000e+00   1.0000000e+00   1.0000000e+00   2.8575740e+03   4.0000000e+00
   1.6102000e+04   2.0000000e+00   1.0000000e+00   1.0000000e+00   2.9510140e+03   5.0000000e+00
   1.6102000e+04   2.0000000e+00   1.0000000e+00   1.0000000e+00   3.3280170e+03   1.0000000e+00
   1.6102000e+04   2.0000000e+00   1.0000000e+00   1.0000000e+00   3.4410170e+03   5.0000000e+00
   1.6102000e+04   2.0000000e+00   1.0000000e+00   1.0000000e+00   3.4970180e+03   1.0000000e+00
   1.6102000e+04   2.0000000e+00   1.0000000e+00   1.0000000e+00   3.6210180e+03   5.0000000e+00
   1.6102000e+04   2.0000000e+00   1.0000000e+00   1.0000000e+00   3.6660190e+03   1.0000000e+00
   1.6102000e+04   2.0000000e+00   1.0000000e+00   1.0000000e+00   3.7770190e+03   5.0000000e+00
   1.6102000e+04   2.0000000e+00   1.0000000e+00   1.0000000e+00   3.8080190e+03   1.0000000e+00
   1.6102000e+04   2.0000000e+00   1.0000000e+00   1.0000000e+00   3.9240190e+03   5.0000000e+00
   1.6102000e+04   2.0000000e+00   1.0000000e+00   1.0000000e+00   3.9620190e+03   1.0000000e+00
   1.6102000e+04   2.0000000e+00   1.0000000e+00   1.0000000e+00   4.0890190e+03   5.0000000e+00
   1.6102000e+04   2.0000000e+00   1.0000000e+00   1.0000000e+00   4.3120210e+03   1.0000000e+00
   1.6102000e+04   2.0000000e+00   1.0000000e+00   1.0000000e+00   4.3164050e+03   4.0000000e+00
   1.6102000e+04   2.0000000e+00   1.0000000e+00   1.0000000e+00   4.3171140e+03   4.0000000e+00
   1.6102000e+04   2.0000000e+00   1.0000000e+00   1.0000000e+00   4.4180210e+03   5.0000000e+00
   1.6102000e+04   2.0000000e+00   1.0000000e+00   1.0000000e+00   4.6350230e+03   1.0000000e+00
   1.6102000e+04   2.0000000e+00   1.0000000e+00   1.0000000e+00   4.6375700e+03   4.0000000e+00
   1.6102000e+04   2.0000000e+00   1.0000000e+00   1.0000000e+00   4.6382680e+03   4.0000000e+00
   1.6102000e+04   2.0000000e+00   1.0000000e+00   1.0000000e+00   4.6390370e+03   4.0000000e+00
   1.6102000e+04   2.0000000e+00   1.0000000e+00   1.0000000e+00   4.6400400e+03   4.0000000e+00
   1.6102000e+04   2.0000000e+00   1.0000000e+00   1.0000000e+00   4.6407850e+03   4.0000000e+00
   1.6102000e+04   2.0000000e+00   1.0000000e+00   1.0000000e+00   4.6419790e+03   4.0000000e+00
   1.6102000e+04   2.0000000e+00   1.0000000e+00   1.0000000e+00   4.6425650e+03   4.0000000e+00
   1.6102000e+04   2.0000000e+00   1.0000000e+00   1.0000000e+00   4.6441590e+03   4.0000000e+00
   1.6102000e+04   2.0000000e+00   1.0000000e+00   1.0000000e+00   4.7450230e+03   5.0000000e+00
   1.6102000e+04   2.0000000e+00   1.0000000e+00   1.0000000e+00   4.9640250e+03   1.0000000e+00
   1.6102000e+04   2.0000000e+00   1.0000000e+00   1.0000000e+00   5.0630250e+03   5.0000000e+00
   1.6102000e+04   2.0000000e+00   1.0000000e+00   1.0000000e+00   5.1050260e+03   1.0000000e+00
   1.6102000e+04   2.0000000e+00   1.0000000e+00   1.0000000e+00   5.2020260e+03   5.0000000e+00
   1.6102000e+04   2.0000000e+00   1.0000000e+00   1.0000000e+00   5.2400260e+03   1.0000000e+00
   1.6102000e+04   2.0000000e+00   1.0000000e+00   1.0000000e+00   5.3380260e+03   5.0000000e+00
   1.6102000e+04   2.0000000e+00   1.0000000e+00   1.0000000e+00   5.3930270e+03   1.0000000e+00
   1.6102000e+04   2.0000000e+00   1.0000000e+00   1.0000000e+00   5.4910270e+03   5.0000000e+00
   1.6102000e+04   2.0000000e+00   1.0000000e+00   1.0000000e+00   5.6890280e+03   1.0000000e+00
   1.6102000e+04   2.0000000e+00   1.0000000e+00   1.0000000e+00   5.7363070e+03   4.0000000e+00
   1.6102000e+04   2.0000000e+00   1.0000000e+00   1.0000000e+00   5.7920280e+03   5.0000000e+00
   1.6102000e+04   2.0000000e+00   1.0000000e+00   1.0000000e+00   5.8270280e+03   1.0000000e+00
   1.6102000e+04   2.0000000e+00   1.0000000e+00   1.0000000e+00   5.8923000e+03   4.0000000e+00
   1.6102000e+04   2.0000000e+00   1.0000000e+00   1.0000000e+00   5.9430280e+03   5.0000000e+00
   1.6102000e+04   2.0000000e+00   1.0000000e+00   1.0000000e+00   5.9790280e+03   1.0000000e+00
   1.6102000e+04   2.0000000e+00   1.0000000e+00   1.0000000e+00   6.0900280e+03   5.0000000e+00
   1.6102000e+04   2.0000000e+00   1.0000000e+00   1.0000000e+00   6.1300290e+03   1.0000000e+00
   1.6102000e+04   2.0000000e+00   1.0000000e+00   1.0000000e+00   6.1330770e+03   4.0000000e+00
   1.6102000e+04   2.0000000e+00   1.0000000e+00   1.0000000e+00   6.1340410e+03   4.0000000e+00
   1.6102000e+04   2.0000000e+00   1.0000000e+00   1.0000000e+00   6.1348210e+03   4.0000000e+00
   1.6102000e+04   2.0000000e+00   1.0000000e+00   1.0000000e+00   6.1355740e+03   4.0000000e+00
   1.6102000e+04   2.0000000e+00   1.0000000e+00   1.0000000e+00   6.1369830e+03   4.0000000e+00
   1.6102000e+04   2.0000000e+00   1.0000000e+00   1.0000000e+00   6.1378260e+03   4.0000000e+00
   1.6102000e+04   2.0000000e+00   1.0000000e+00   1.0000000e+00   6.1387780e+03   4.0000000e+00
   1.6102000e+04   2.0000000e+00   1.0000000e+00   1.0000000e+00   6.1393000e+03   4.0000000e+00
   1.6102000e+04   2.0000000e+00   1.0000000e+00   1.0000000e+00   6.1398360e+03   4.0000000e+00
   1.6102000e+04   2.0000000e+00   1.0000000e+00   1.0000000e+00   6.1424150e+03   4.0000000e+00
   1.6102000e+04   2.0000000e+00   1.0000000e+00   1.0000000e+00   6.1432940e+03   4.0000000e+00
   1.6102000e+04   2.0000000e+00   1.0000000e+00   1.0000000e+00   6.1447380e+03   4.0000000e+00
   1.6102000e+04   2.0000000e+00   1.0000000e+00   1.0000000e+00   6.1454970e+03   4.0000000e+00
   1.6102000e+04   2.0000000e+00   1.0000000e+00   1.0000000e+00   6.1460150e+03   4.0000000e+00
   1.6102000e+04   2.0000000e+00   1.0000000e+00   1.0000000e+00   6.1463320e+03   4.0000000e+00
   1.6102000e+04   2.0000000e+00   1.0000000e+00   1.0000000e+00   6.1470790e+03   4.0000000e+00
   1.6102000e+04   2.0000000e+00   1.0000000e+00   1.0000000e+00   6.1484700e+03   4.0000000e+00
   1.6102000e+04   2.0000000e+00   1.0000000e+00   1.0000000e+00   6.2380290e+03   5.0000000e+00
   1.6102000e+04   2.0000000e+00   1.0000000e+00   1.0000000e+00   6.2710290e+03   1.0000000e+00
   1.6102000e+04   2.0000000e+00   1.0000000e+00   1.0000000e+00   6.3670290e+03   5.0000000e+00
   1.6102000e+04   2.0000000e+00   1.0000000e+00   1.0000000e+00   6.4170300e+03   1.0000000e+00
   1.6102000e+04   2.0000000e+00   1.0000000e+00   1.0000000e+00   6.5240300e+03   5.0000000e+00
   1.6102000e+04   2.0000000e+00   1.0000000e+00   1.0000000e+00   6.5690310e+03   1.0000000e+00
   1.6102000e+04   2.0000000e+00   1.0000000e+00   1.0000000e+00   6.6740310e+03   5.0000000e+00
   1.6102000e+04   2.0000000e+00   1.0000000e+00   1.0000000e+00   7.0480330e+03   1.0000000e+00
   1.6102000e+04   2.0000000e+00   1.0000000e+00   1.0000000e+00   7.1580330e+03   5.0000000e+00
   1.6102000e+04   2.0000000e+00   1.0000000e+00   1.0000000e+00             Inf   6.0000000e+00
   1.6102000e+04   2.0000000e+00   1.0000000e+00   3.0000000e+00   3.4001000e+01   3.0000000e+00
   1.6102000e+04   2.0000000e+00   1.0000000e+00   3.0000000e+00   1.9487000e+01   4.0000000e+00
   1.6102000e+04   2.0000000e+00   1.0000000e+00   3.0000000e+00   4.4194000e+01   4.0000000e+00
   1.6102000e+04   2.0000000e+00   1.0000000e+00   3.0000000e+00   4.5268000e+01   4.0000000e+00
   1.6102000e+04   2.0000000e+00   1.0000000e+00   3.0000000e+00   4.6237000e+01   4.0000000e+00
   1.6102000e+04   2.0000000e+00   1.0000000e+00   3.0000000e+00   4.6957000e+01   4.0000000e+00
   1.6102000e+04   2.0000000e+00   1.0000000e+00   3.0000000e+00   4.7457000e+01   4.0000000e+00
   1.6102000e+04   2.0000000e+00   1.0000000e+00   3.0000000e+00   4.8611000e+01   4.0000000e+00
   1.6102000e+04   2.0000000e+00   1.0000000e+00   3.0000000e+00   4.9417000e+01   4.0000000e+00
   1.6102000e+04   2.0000000e+00   1.0000000e+00   3.0000000e+00   4.9899000e+01   4.0000000e+00
   1.6102000e+04   2.0000000e+00   1.0000000e+00   3.0000000e+00   5.0726000e+01   4.0000000e+00
   1.6102000e+04   2.0000000e+00   1.0000000e+00   3.0000000e+00   5.1287000e+01   4.0000000e+00
   1.6102000e+04   2.0000000e+00   1.0000000e+00   3.0000000e+00   5.3910000e+01   4.0000000e+00
   1.6102000e+04   2.0000000e+00   1.0000000e+00   3.0000000e+00   5.4058000e+01   4.0000000e+00
   1.6102000e+04   2.0000000e+00   1.0000000e+00   3.0000000e+00   7.1688000e+01   4.0000000e+00
   1.6102000e+04   2.0000000e+00   1.0000000e+00   3.0000000e+00   7.2511000e+01   4.0000000e+00
   1.6102000e+04   2.0000000e+00   1.0000000e+00   3.0000000e+00   7.2974000e+01   4.0000000e+00
   1.6102000e+04   2.0000000e+00   1.0000000e+00   3.0000000e+00   7.3732000e+01   4.0000000e+00
   1.6102000e+04   2.0000000e+00   1.0000000e+00   3.0000000e+00   7.5048000e+01   4.0000000e+00
   1.6102000e+04   2.0000000e+00   1.0000000e+00   3.0000000e+00   7.8637000e+01   4.0000000e+00
   1.6102000e+04   2.0000000e+00   1.0000000e+00   3.0000000e+00   7.9309000e+01   4.0000000e+00
   1.6102000e+04   2.0000000e+00   1.0000000e+00   3.0000000e+00   8.0283000e+01   4.0000000e+00
   1.6102000e+04   2.0000000e+00   1.0000000e+00   3.0000000e+00   1.0858200e+02   4.0000000e+00
   1.6102000e+04   2.0000000e+00   1.0000000e+00   3.0000000e+00   1.0956100e+02   4.0000000e+00
   1.6102000e+04   2.0000000e+00   1.0000000e+00   3.0000000e+00   1.1026400e+02   4.0000000e+00
   1.6102000e+04   2.0000000e+00   1.0000000e+00   3.0000000e+00   1.1065900e+02   4.0000000e+00
   1.6102000e+04   2.0000000e+00   1.0000000e+00   3.0000000e+00   1.1170800e+02   4.0000000e+00
   1.6102000e+04   2.0000000e+00   1.0000000e+00   3.0000000e+00   1.1279800e+02   4.0000000e+00
   1.6102000e+04   2.0000000e+00   1.0000000e+00   3.0000000e+00   1.1336400e+02   4.0000000e+00
   1.6102000e+04   2.0000000e+00   1.0000000e+00   3.0000000e+00   1.1396700e+02   4.0000000e+00
   1.6102000e+04   2.0000000e+00   1.0000000e+00   3.0000000e+00   1.1460700e+02   4.0000000e+00
   1.6102000e+04   2.0000000e+00   1.0000000e+00   3.0000000e+00   1.3691500e+02   4.0000000e+00
   1.6102000e+04   2.0000000e+00   1.0000000e+00   3.0000000e+00   1.3747800e+02   4.0000000e+00
   1.6102000e+04   2.0000000e+00   1.0000000e+00   3.0000000e+00   1.4600100e+02   5.0000000e+00
   1.6102000e+04   2.0000000e+00   1.0000000e+00   3.0000000e+00   1.9100200e+02   3.0000000e+00
   1.6102000e+04   2.0000000e+00   1.0000000e+00   3.0000000e+00   1.8718900e+02   4.0000000e+00
   1.6102000e+04   2.0000000e+00   1.0000000e+00   3.0000000e+00   1.8764900e+02   4.0000000e+00
   1.6102000e+04   2.0000000e+00   1.0000000e+00   3.0000000e+00   1.9594200e+02   4.0000000e+00
   1.6102000e+04   2.0000000e+00   1.0000000e+00   3.0000000e+00   1.9653700e+02   4.0000000e+00
   1.6102000e+04   2.0000000e+00   1.0000000e+00   3.0000000e+00   1.9744500e+02   4.0000000e+00
   1.6102000e+04   2.0000000e+00   1.0000000e+00   3.0000000e+00   1.9792600e+02   4.0000000e+00
   1.6102000e+04   2.0000000e+00   1.0000000e+00   3.0000000e+00   1.9925900e+02   4.0000000e+00
   1.6102000e+04   2.0000000e+00   1.0000000e+00   3.0000000e+00   2.0018100e+02   4.0000000e+00
   1.6102000e+04   2.0000000e+00   1.0000000e+00   3.0000000e+00   2.0149600e+02   4.0000000e+00
   1.6102000e+04   2.0000000e+00   1.0000000e+00   3.0000000e+00   2.0260900e+02   4.0000000e+00
   1.6102000e+04   2.0000000e+00   1.0000000e+00   3.0000000e+00   2.0413700e+02   4.0000000e+00
   1.6102000e+04   2.0000000e+00   1.0000000e+00   3.0000000e+00   2.0767600e+02   4.0000000e+00
   1.6102000e+04   2.0000000e+00   1.0000000e+00   3.0000000e+00   2.0818700e+02   4.0000000e+00
   1.6102000e+04   2.0000000e+00   1.0000000e+00   3.0000000e+00   2.0859000e+02   4.0000000e+00
   1.6102000e+04   2.0000000e+00   1.0000000e+00   3.0000000e+00   2.0931800e+02   4.0000000e+00
   1.6102000e+04   2.0000000e+00   1.0000000e+00   3.0000000e+00   2.1027400e+02   4.0000000e+00
   1.6102000e+04   2.0000000e+00   1.0000000e+00   3.0000000e+00   2.1104100e+02   4.0000000e+00
   1.6102000e+04   2.0000000e+00   1.0000000e+00   3.0000000e+00   2.1160900e+02   4.0000000e+00
   1.6102000e+04   2.0000000e+00   1.0000000e+00   3.0000000e+00   2.1310100e+02   4.0000000e+00
   1.6102000e+04   2.0000000e+00   1.0000000e+00   3.0000000e+00   2.1371200e+02   4.0000000e+00
   1.6102000e+04   2.0000000e+00   1.0000000e+00   3.0000000e+00   2.1470000e+02   4.0000000e+00
   1.6102000e+04   2.0000000e+00   1.0000000e+00   3.0000000e+00   2.1546000e+02   4.0000000e+00
   1.6102000e+04   2.0000000e+00   1.0000000e+00   3.0000000e+00   2.1642000e+02   4.0000000e+00
   1.6102000e+04   2.0000000e+00   1.0000000e+00   3.0000000e+00   2.1775900e+02   4.0000000e+00
   1.6102000e+04   2.0000000e+00   1.0000000e+00   3.0000000e+00   2.1856500e+02   4.0000000e+00
   1.6102000e+04   2.0000000e+00   1.0000000e+00   3.0000000e+00   2.1936100e+02   4.0000000e+00
   1.6102000e+04   2.0000000e+00   1.0000000e+00   3.0000000e+00   2.2058000e+02   4.0000000e+00
   1.6102000e+04   2.0000000e+00   1.0000000e+00   3.0000000e+00   2.2191600e+02   4.0000000e+00
   1.6102000e+04   2.0000000e+00   1.0000000e+00   3.0000000e+00   2.2285800e+02   4.0000000e+00
   1.6102000e+04   2.0000000e+00   1.0000000e+00   3.0000000e+00   2.2306400e+02   4.0000000e+00
   1.6102000e+04   2.0000000e+00   1.0000000e+00   3.0000000e+00   2.2428000e+02   4.0000000e+00
   1.6102000e+04   2.0000000e+00   1.0000000e+00   3.0000000e+00   2.6678600e+02   4.0000000e+00
   1.6102000e+04   2.0000000e+00   1.0000000e+00   3.0000000e+00   2.6711500e+02   4.0000000e+00
   1.6102000e+04   2.0000000e+00   1.0000000e+00   3.0000000e+00   2.6754100e+02   4.0000000e+00
   1.6102000e+04   2.0000000e+00   1.0000000e+00   3.0000000e+00   2.6793300e+02   4.0000000e+00
   1.6102000e+04   2.0000000e+00   1.0000000e+00   3.0000000e+00   2.6853100e+02   4.0000000e+00
   1.6102000e+04   2.0000000e+00   1.0000000e+00   3.0000000e+00   2.6915800e+02   4.0000000e+00
   1.6102000e+04   2.0000000e+00   1.0000000e+00   3.0000000e+00   2.7031400e+02   4.0000000e+00
   1.6102000e+04   2.0000000e+00   1.0000000e+00   3.0000000e+00   2.7100700e+02   4.0000000e+00
   1.6102000e+04   2.0000000e+00   1.0000000e+00   3.0000000e+00   2.7173000e+02   4.0000000e+00
   1.6102000e+04   2.0000000e+00   1.0000000e+00   3.0000000e+00   2.7341000e+02   4.0000000e+00
   1.6102000e+04   2.0000000e+00   1.0000000e+00   3.0000000e+00   2.7495200e+02   4.0000000e+00
   1.6102000e+04   2.0000000e+00   1.0000000e+00   3.0000000e+00   2.7632100e+02   4.0000000e+00
   1.6102000e+04   2.0000000e+00   1.0000000e+00   3.0000000e+00   2.7695200e+02   4.0000000e+00
   1.6102000e+04   2.0000000e+00   1.0000000e+00   3.0000000e+00   2.7854200e+02   4.0000000e+00
   1.6102000e+04   2.0000000e+00   1.0000000e+00   3.0000000e+00   2.8002600e+02   4.0000000e+00
   1.6102000e+04   2.0000000e+00   1.0000000e+00   3.0000000e+00   2.9500200e+02   5.0000000e+00
   1.6102000e+04   2.0000000e+00   1.0000000e+00   3.0000000e+00   4.9500300e+02   3.0000000e+00
   1.6102000e+04   2.0000000e+00   1.0000000e+00   3.0000000e+00   4.8805700e+02   4.0000000e+00
   1.6102000e+04   2.0000000e+00   1.0000000e+00   3.0000000e+00   4.9708600e+02   4.0000000e+00
   1.6102000e+04   2.0000000e+00   1.0000000e+00   3.0000000e+00   4.9782300e+02   4.0000000e+00
   1.6102000e+04   2.0000000e+00   1.0000000e+00   3.0000000e+00   4.9937300e+02   4.0000000e+00
   1.6102000e+04   2.0000000e+00   1.0000000e+00   3.0000000e+00   5.0927000e+02   4.0000000e+00
   1.6102000e+04   2.0000000e+00   1.0000000e+00   3.0000000e+00   5.1005900e+02   4.0000000e+00
   1.6102000e+04   2.0000000e+00   1.0000000e+00   3.0000000e+00   5.1136200e+02   4.0000000e+00
   1.6102000e+04   2.0000000e+00   1.0000000e+00   3.0000000e+00   5.1197700e+02   4.0000000e+00
   1.6102000e+04   2.0000000e+00   1.0000000e+00   3.0000000e+00   5.1309900e+02   4.0000000e+00
   1.6102000e+04   2.0000000e+00   1.0000000e+00   3.0000000e+00   5.1451900e+02   4.0000000e+00
   1.6102000e+04   2.0000000e+00   1.0000000e+00   3.0000000e+00   5.1507500e+02   4.0000000e+00
   1.6102000e+04   2.0000000e+00   1.0000000e+00   3.0000000e+00   5.1761000e+02   4.0000000e+00
   1.6102000e+04   2.0000000e+00   1.0000000e+00   3.0000000e+00   5.1899300e+02   4.0000000e+00
   1.6102000e+04   2.0000000e+00   1.0000000e+00   3.0000000e+00   5.1976800e+02   4.0000000e+00
   1.6102000e+04   2.0000000e+00   1.0000000e+00   3.0000000e+00   5.1994700e+02   4.0000000e+00
   1.6102000e+04   2.0000000e+00   1.0000000e+00   3.0000000e+00   5.2201500e+02   4.0000000e+00
   1.6102000e+04   2.0000000e+00   1.0000000e+00   3.0000000e+00   5.2205500e+02   4.0000000e+00
   1.6102000e+04   2.0000000e+00   1.0000000e+00   3.0000000e+00   5.2259400e+02   4.0000000e+00
   1.6102000e+04   2.0000000e+00   1.0000000e+00   3.0000000e+00   5.2373700e+02   4.0000000e+00
   1.6102000e+04   2.0000000e+00   1.0000000e+00   3.0000000e+00   5.2484200e+02   4.0000000e+00
   1.6102000e+04   2.0000000e+00   1.0000000e+00   3.0000000e+00   5.2681600e+02   4.0000000e+00
   1.6102000e+04   2.0000000e+00   1.0000000e+00   3.0000000e+00   5.2821400e+02   4.0000000e+00
   1.6102000e+04   2.0000000e+00   1.0000000e+00   3.0000000e+00   5.2928400e+02   4.0000000e+00
   1.6102000e+04   2.0000000e+00   1.0000000e+00   3.0000000e+00   5.9396700e+02   4.0000000e+00
   1.6102000e+04   2.0000000e+00   1.0000000e+00   3.0000000e+00   5.9457500e+02   4.0000000e+00
   1.6102000e+04   2.0000000e+00   1.0000000e+00   3.0000000e+00   5.9583300e+02   4.0000000e+00
   1.6102000e+04   2.0000000e+00   1.0000000e+00   3.0000000e+00   5.9631300e+02   4.0000000e+00
   1.6102000e+04   2.0000000e+00   1.0000000e+00   3.0000000e+00   5.9693100e+02   4.0000000e+00
   1.6102000e+04   2.0000000e+00   1.0000000e+00   3.0000000e+00   5.9777100e+02   4.0000000e+00
   1.6102000e+04   2.0000000e+00   1.0000000e+00   3.0000000e+00   5.9874900e+02   4.0000000e+00
   1.6102000e+04   2.0000000e+00   1.0000000e+00   3.0000000e+00   5.9972300e+02   4.0000000e+00
   1.6102000e+04   2.0000000e+00   1.0000000e+00   3.0000000e+00   6.0085200e+02   4.0000000e+00
   1.6102000e+04   2.0000000e+00   1.0000000e+00   3.0000000e+00   6.0187300e+02   4.0000000e+00
   1.6102000e+04   2.0000000e+00   1.0000000e+00   3.0000000e+00   6.0263600e+02   4.0000000e+00
   1.6102000e+04   2.0000000e+00   1.0000000e+00   3.0000000e+00   6.0296400e+02   4.0000000e+00
   1.6102000e+04   2.0000000e+00   1.0000000e+00   3.0000000e+00   6.0448600e+02   4.0000000e+00
   1.6102000e+04   2.0000000e+00   1.0000000e+00   3.0000000e+00   6.0491900e+02   4.0000000e+00
   1.6102000e+04   2.0000000e+00   1.0000000e+00   3.0000000e+00   6.0569400e+02   4.0000000e+00
   1.6102000e+04   2.0000000e+00   1.0000000e+00   3.0000000e+00   6.0651600e+02   4.0000000e+00
   1.6102000e+04   2.0000000e+00   1.0000000e+00   3.0000000e+00   6.0770500e+02   4.0000000e+00
   1.6102000e+04   2.0000000e+00   1.0000000e+00   3.0000000e+00   6.0859200e+02   4.0000000e+00
   1.6102000e+04   2.0000000e+00   1.0000000e+00   3.0000000e+00   6.1072000e+02   4.0000000e+00
   1.6102000e+04   2.0000000e+00   1.0000000e+00   3.0000000e+00   6.1145500e+02   4.0000000e+00
   1.6102000e+04   2.0000000e+00   1.0000000e+00   3.0000000e+00   6.1300300e+02   5.0000000e+00
   1.6102000e+04   2.0000000e+00   1.0000000e+00   3.0000000e+00   6.6800400e+02   3.0000000e+00
   1.6102000e+04   2.0000000e+00   1.0000000e+00   3.0000000e+00   6.7347400e+02   4.0000000e+00
   1.6102000e+04   2.0000000e+00   1.0000000e+00   3.0000000e+00   6.7424200e+02   4.0000000e+00
   1.6102000e+04   2.0000000e+00   1.0000000e+00   3.0000000e+00   6.7515000e+02   4.0000000e+00
   1.6102000e+04   2.0000000e+00   1.0000000e+00   3.0000000e+00   6.7712900e+02   4.0000000e+00
   1.6102000e+04   2.0000000e+00   1.0000000e+00   3.0000000e+00   6.7821400e+02   4.0000000e+00
   1.6102000e+04   2.0000000e+00   1.0000000e+00   3.0000000e+00   6.7943600e+02   4.0000000e+00
   1.6102000e+04   2.0000000e+00   1.0000000e+00   3.0000000e+00   6.8036100e+02   4.0000000e+00
   1.6102000e+04   2.0000000e+00   1.0000000e+00   3.0000000e+00   6.8157300e+02   4.0000000e+00
   1.6102000e+04   2.0000000e+00   1.0000000e+00   3.0000000e+00   6.8493800e+02   4.0000000e+00
   1.6102000e+04   2.0000000e+00   1.0000000e+00   3.0000000e+00   6.8525900e+02   4.0000000e+00
   1.6102000e+04   2.0000000e+00   1.0000000e+00   3.0000000e+00   6.8621800e+02   4.0000000e+00
   1.6102000e+04   2.0000000e+00   1.0000000e+00   3.0000000e+00   6.8649300e+02   4.0000000e+00
   1.6102000e+04   2.0000000e+00   1.0000000e+00   3.0000000e+00   6.8740100e+02   4.0000000e+00
   1.6102000e+04   2.0000000e+00   1.0000000e+00   3.0000000e+00   6.9068000e+02   4.0000000e+00
   1.6102000e+04   2.0000000e+00   1.0000000e+00   3.0000000e+00   6.9388100e+02   4.0000000e+00
   1.6102000e+04   2.0000000e+00   1.0000000e+00   3.0000000e+00   6.9574800e+02   4.0000000e+00
   1.6102000e+04   2.0000000e+00   1.0000000e+00   3.0000000e+00   7.0981200e+02   4.0000000e+00
   1.6102000e+04   2.0000000e+00   1.0000000e+00   3.0000000e+00   7.7492300e+02   4.0000000e+00
   1.6102000e+04   2.0000000e+00   1.0000000e+00   3.0000000e+00   7.7631500e+02   4.0000000e+00
   1.6102000e+04   2.0000000e+00   1.0000000e+00   3.0000000e+00   7.7700400e+02   5.0000000e+00
   1.6102000e+04   2.0000000e+00   1.0000000e+00   3.0000000e+00   8.1500400e+02   3.0000000e+00
   1.6102000e+04   2.0000000e+00   1.0000000e+00   3.0000000e+00   8.0863000e+02   4.0000000e+00
   1.6102000e+04   2.0000000e+00   1.0000000e+00   3.0000000e+00   8.0929200e+02   4.0000000e+00
   1.6102000e+04   2.0000000e+00   1.0000000e+00   3.0000000e+00   8.2222400e+02   4.0000000e+00
   1.6102000e+04   2.0000000e+00   1.0000000e+00   3.0000000e+00   8.2325200e+02   4.0000000e+00
   1.6102000e+04   2.0000000e+00   1.0000000e+00   3.0000000e+00   8.2402500e+02   4.0000000e+00
   1.6102000e+04   2.0000000e+00   1.0000000e+00   3.0000000e+00   8.2582200e+02   4.0000000e+00
   1.6102000e+04   2.0000000e+00   1.0000000e+00   3.0000000e+00   8.2876700e+02   4.0000000e+00
   1.6102000e+04   2.0000000e+00   1.0000000e+00   3.0000000e+00   8.2950900e+02   4.0000000e+00
   1.6102000e+04   2.0000000e+00   1.0000000e+00   3.0000000e+00   8.3070300e+02   4.0000000e+00
   1.6102000e+04   2.0000000e+00   1.0000000e+00   3.0000000e+00   8.3404200e+02   4.0000000e+00
   1.6102000e+04   2.0000000e+00   1.0000000e+00   3.0000000e+00   8.3494700e+02   4.0000000e+00
   1.6102000e+04   2.0000000e+00   1.0000000e+00   3.0000000e+00   8.3578100e+02   4.0000000e+00
   1.6102000e+04   2.0000000e+00   1.0000000e+00   3.0000000e+00   8.3659000e+02   4.0000000e+00
   1.6102000e+04   2.0000000e+00   1.0000000e+00   3.0000000e+00   8.3756400e+02   4.0000000e+00
   1.6102000e+04   2.0000000e+00   1.0000000e+00   3.0000000e+00   8.3886300e+02   4.0000000e+00
   1.6102000e+04   2.0000000e+00   1.0000000e+00   3.0000000e+00   8.4143700e+02   4.0000000e+00
   1.6102000e+04   2.0000000e+00   1.0000000e+00   3.0000000e+00   8.4271200e+02   4.0000000e+00
   1.6102000e+04   2.0000000e+00   1.0000000e+00   3.0000000e+00   8.4339200e+02   4.0000000e+00
   1.6102000e+04   2.0000000e+00   1.0000000e+00   3.0000000e+00   8.4411400e+02   4.0000000e+00
   1.6102000e+04   2.0000000e+00   1.0000000e+00   3.0000000e+00   8.4498800e+02   4.0000000e+00
   1.6102000e+04   2.0000000e+00   1.0000000e+00   3.0000000e+00   8.4580900e+02   4.0000000e+00
   1.6102000e+04   2.0000000e+00   1.0000000e+00   3.0000000e+00   8.4789100e+02   4.0000000e+00
   1.6102000e+04   2.0000000e+00   1.0000000e+00   3.0000000e+00   8.4989300e+02   4.0000000e+00
   1.6102000e+04   2.0000000e+00   1.0000000e+00   3.0000000e+00   8.5028100e+02   4.0000000e+00
   1.6102000e+04   2.0000000e+00   1.0000000e+00   3.0000000e+00   8.5068200e+02   4.0000000e+00
   1.6102000e+04   2.0000000e+00   1.0000000e+00   3.0000000e+00   8.5124000e+02   4.0000000e+00
   1.6102000e+04   2.0000000e+00   1.0000000e+00   3.0000000e+00   8.5173400e+02   4.0000000e+00
   1.6102000e+04   2.0000000e+00   1.0000000e+00   3.0000000e+00   8.5251000e+02   4.0000000e+00
   1.6102000e+04   2.0000000e+00   1.0000000e+00   3.0000000e+00   8.5338100e+02   4.0000000e+00
   1.6102000e+04   2.0000000e+00   1.0000000e+00   3.0000000e+00   8.5455300e+02   4.0000000e+00
   1.6102000e+04   2.0000000e+00   1.0000000e+00   3.0000000e+00   8.5506200e+02   4.0000000e+00
   1.6102000e+04   2.0000000e+00   1.0000000e+00   3.0000000e+00   8.5534600e+02   4.0000000e+00
   1.6102000e+04   2.0000000e+00   1.0000000e+00   3.0000000e+00   8.5647400e+02   4.0000000e+00
   1.6102000e+04   2.0000000e+00   1.0000000e+00   3.0000000e+00   8.7415500e+02   4.0000000e+00
   1.6102000e+04   2.0000000e+00   1.0000000e+00   3.0000000e+00   8.7526800e+02   4.0000000e+00
   1.6102000e+04   2.0000000e+00   1.0000000e+00   3.0000000e+00   8.7603500e+02   4.0000000e+00
   1.6102000e+04   2.0000000e+00   1.0000000e+00   3.0000000e+00   8.7687500e+02   4.0000000e+00
   1.6102000e+04   2.0000000e+00   1.0000000e+00   3.0000000e+00   8.7762200e+02   4.0000000e+00
   1.6102000e+04   2.0000000e+00   1.0000000e+00   3.0000000e+00   8.7829000e+02   4.0000000e+00
   1.6102000e+04   2.0000000e+00   1.0000000e+00   3.0000000e+00   8.7898900e+02   4.0000000e+00
   1.6102000e+04   2.0000000e+00   1.0000000e+00   3.0000000e+00   8.8049900e+02   4.0000000e+00
   1.6102000e+04   2.0000000e+00   1.0000000e+00   3.0000000e+00   8.8395900e+02   4.0000000e+00
   1.6102000e+04   2.0000000e+00   1.0000000e+00   3.0000000e+00   8.8434000e+02   4.0000000e+00
   1.6102000e+04   2.0000000e+00   1.0000000e+00   3.0000000e+00   8.8476000e+02   4.0000000e+00
   1.6102000e+04   2.0000000e+00   1.0000000e+00   3.0000000e+00   8.8601300e+02   4.0000000e+00
   1.6102000e+04   2.0000000e+00   1.0000000e+00   3.0000000e+00   9.2900400e+02   5.0000000e+00
   1.6102000e+04   2.0000000e+00   1.0000000e+00   3.0000000e+00   1.1210050e+03   3.0000000e+00
   1.6102000e+04   2.0000000e+00   1.0000000e+00   3.0000000e+00   1.1238970e+03   4.0000000e+00
   1.6102000e+04   2.0000000e+00   1.0000000e+00   3.0000000e+00   1.1251310e+03   4.0000000e+00
   1.6102000e+04   2.0000000e+00   1.0000000e+00   3.0000000e+00   1.1262630e+03   4.0000000e+00
   1.6102000e+04   2.0000000e+00   1.0000000e+00   3.0000000e+00   1.1274450e+03   4.0000000e+00
   1.6102000e+04   2.0000000e+00   1.0000000e+00   3.0000000e+00   1.1278000e+03   4.0000000e+00
   1.6102000e+04   2.0000000e+00   1.0000000e+00   3.0000000e+00   1.1283920e+03   4.0000000e+00
   1.6102000e+04   2.0000000e+00   1.0000000e+00   3.0000000e+00   1.1291210e+03   4.0000000e+00
   1.6102000e+04   2.0000000e+00   1.0000000e+00   3.0000000e+00   1.1300250e+03   4.0000000e+00
   1.6102000e+04   2.0000000e+00   1.0000000e+00   3.0000000e+00   1.1311630e+03   4.0000000e+00
   1.6102000e+04   2.0000000e+00   1.0000000e+00   3.0000000e+00   1.1327930e+03   4.0000000e+00
   1.6102000e+04   2.0000000e+00   1.0000000e+00   3.0000000e+00   1.1338400e+03   4.0000000e+00
   1.6102000e+04   2.0000000e+00   1.0000000e+00   3.0000000e+00   1.1345190e+03   4.0000000e+00
   1.6102000e+04   2.0000000e+00   1.0000000e+00   3.0000000e+00   1.1356450e+03   4.0000000e+00
   1.6102000e+04   2.0000000e+00   1.0000000e+00   3.0000000e+00   1.1367970e+03   4.0000000e+00
   1.6102000e+04   2.0000000e+00   1.0000000e+00   3.0000000e+00   1.1397940e+03   4.0000000e+00
   1.6102000e+04   2.0000000e+00   1.0000000e+00   3.0000000e+00   1.1411700e+03   4.0000000e+00
   1.6102000e+04   2.0000000e+00   1.0000000e+00   3.0000000e+00   1.1420990e+03   4.0000000e+00
   1.6102000e+04   2.0000000e+00   1.0000000e+00   3.0000000e+00   1.1437180e+03   4.0000000e+00
   1.6102000e+04   2.0000000e+00   1.0000000e+00   3.0000000e+00   1.1447490e+03   4.0000000e+00
   1.6102000e+04   2.0000000e+00   1.0000000e+00   3.0000000e+00   1.1803080e+03   4.0000000e+00
   1.6102000e+04   2.0000000e+00   1.0000000e+00   3.0000000e+00   1.1815300e+03   4.0000000e+00
   1.6102000e+04   2.0000000e+00   1.0000000e+00   3.0000000e+00   1.1835470e+03   4.0000000e+00
   1.6102000e+04   2.0000000e+00   1.0000000e+00   3.0000000e+00   1.2370050e+03   5.0000000e+00
   1.6102000e+04   2.0000000e+00   1.0000000e+00   3.0000000e+00   1.2890060e+03   3.0000000e+00
   1.6102000e+04   2.0000000e+00   1.0000000e+00   3.0000000e+00   1.3126540e+03   4.0000000e+00
   1.6102000e+04   2.0000000e+00   1.0000000e+00   3.0000000e+00   1.3132330e+03   4.0000000e+00
   1.6102000e+04   2.0000000e+00   1.0000000e+00   3.0000000e+00   1.3195260e+03   4.0000000e+00
   1.6102000e+04   2.0000000e+00   1.0000000e+00   3.0000000e+00   1.3201750e+03   4.0000000e+00
   1.6102000e+04   2.0000000e+00   1.0000000e+00   3.0000000e+00   1.3211220e+03   4.0000000e+00
   1.6102000e+04   2.0000000e+00   1.0000000e+00   3.0000000e+00   1.3215560e+03   4.0000000e+00
   1.6102000e+04   2.0000000e+00   1.0000000e+00   3.0000000e+00   1.3228440e+03   4.0000000e+00
   1.6102000e+04   2.0000000e+00   1.0000000e+00   3.0000000e+00   1.3234450e+03   4.0000000e+00
   1.6102000e+04   2.0000000e+00   1.0000000e+00   3.0000000e+00   1.3236610e+03   4.0000000e+00
   1.6102000e+04   2.0000000e+00   1.0000000e+00   3.0000000e+00   1.3242620e+03   4.0000000e+00
   1.6102000e+04   2.0000000e+00   1.0000000e+00   3.0000000e+00   1.3254340e+03   4.0000000e+00
   1.6102000e+04   2.0000000e+00   1.0000000e+00   3.0000000e+00   1.3263560e+03   4.0000000e+00
   1.6102000e+04   2.0000000e+00   1.0000000e+00   3.0000000e+00   1.3274170e+03   4.0000000e+00
   1.6102000e+04   2.0000000e+00   1.0000000e+00   3.0000000e+00   1.3280750e+03   4.0000000e+00
   1.6102000e+04   2.0000000e+00   1.0000000e+00   3.0000000e+00   1.3289650e+03   4.0000000e+00
   1.6102000e+04   2.0000000e+00   1.0000000e+00   3.0000000e+00   1.3305130e+03   4.0000000e+00
   1.6102000e+04   2.0000000e+00   1.0000000e+00   3.0000000e+00   1.3317000e+03   4.0000000e+00
   1.6102000e+04   2.0000000e+00   1.0000000e+00   3.0000000e+00   1.3331100e+03   4.0000000e+00
   1.6102000e+04   2.0000000e+00   1.0000000e+00   3.0000000e+00   1.3338770e+03   4.0000000e+00
   1.6102000e+04   2.0000000e+00   1.0000000e+00   3.0000000e+00   1.3354970e+03   4.0000000e+00
   1.6102000e+04   2.0000000e+00   1.0000000e+00   3.0000000e+00   1.3389380e+03   4.0000000e+00
   1.6102000e+04   2.0000000e+00   1.0000000e+00   3.0000000e+00   1.3957390e+03   4.0000000e+00
   1.6102000e+04   2.0000000e+00   1.0000000e+00   3.0000000e+00   1.3963360e+03   4.0000000e+00
   1.6102000e+04   2.0000000e+00   1.0000000e+00   3.0000000e+00   1.3970140e+03   4.0000000e+00
   1.6102000e+04   2.0000000e+00   1.0000000e+00   3.0000000e+00   1.3974970e+03   4.0000000e+00
   1.6102000e+04   2.0000000e+00   1.0000000e+00   3.0000000e+00   1.3982400e+03   4.0000000e+00
   1.6102000e+04   2.0000000e+00   1.0000000e+00   3.0000000e+00   1.3988170e+03   4.0000000e+00
   1.6102000e+04   2.0000000e+00   1.0000000e+00   3.0000000e+00   1.3997110e+03   4.0000000e+00
   1.6102000e+04   2.0000000e+00   1.0000000e+00   3.0000000e+00   1.4014940e+03   4.0000000e+00
   1.6102000e+04   2.0000000e+00   1.0000000e+00   3.0000000e+00   1.4020200e+03   4.0000000e+00
   1.6102000e+04   2.0000000e+00   1.0000000e+00   3.0000000e+00   1.4029180e+03   4.0000000e+00
   1.6102000e+04   2.0000000e+00   1.0000000e+00   3.0000000e+00   1.4066650e+03   4.0000000e+00
   1.6102000e+04   2.0000000e+00   1.0000000e+00   3.0000000e+00   1.4070060e+03   5.0000000e+00
   1.6102000e+04   2.0000000e+00   1.0000000e+00   3.0000000e+00   1.4660070e+03   3.0000000e+00
   1.6102000e+04   2.0000000e+00   1.0000000e+00   3.0000000e+00   1.4871800e+03   4.0000000e+00
   1.6102000e+04   2.0000000e+00   1.0000000e+00   3.0000000e+00   1.4882770e+03   4.0000000e+00
   1.6102000e+04   2.0000000e+00   1.0000000e+00   3.0000000e+00   1.4890040e+03   4.0000000e+00
   1.6102000e+04   2.0000000e+00   1.0000000e+00   3.0000000e+00   1.4911540e+03   4.0000000e+00
   1.6102000e+04   2.0000000e+00   1.0000000e+00   3.0000000e+00   1.4923590e+03   4.0000000e+00
   1.6102000e+04   2.0000000e+00   1.0000000e+00   3.0000000e+00   1.4954810e+03   4.0000000e+00
   1.6102000e+04   2.0000000e+00   1.0000000e+00   3.0000000e+00   1.4962000e+03   4.0000000e+00
   1.6102000e+04   2.0000000e+00   1.0000000e+00   3.0000000e+00   1.4969240e+03   4.0000000e+00
   1.6102000e+04   2.0000000e+00   1.0000000e+00   3.0000000e+00   1.4977630e+03   4.0000000e+00
   1.6102000e+04   2.0000000e+00   1.0000000e+00   3.0000000e+00   1.4984750e+03   4.0000000e+00
   1.6102000e+04   2.0000000e+00   1.0000000e+00   3.0000000e+00   1.4993140e+03   4.0000000e+00
   1.6102000e+04   2.0000000e+00   1.0000000e+00   3.0000000e+00   1.5004880e+03   4.0000000e+00
   1.6102000e+04   2.0000000e+00   1.0000000e+00   3.0000000e+00   1.5005940e+03   4.0000000e+00
   1.6102000e+04   2.0000000e+00   1.0000000e+00   3.0000000e+00   1.5012710e+03   4.0000000e+00
   1.6102000e+04   2.0000000e+00   1.0000000e+00   3.0000000e+00   1.5040390e+03   4.0000000e+00
   1.6102000e+04   2.0000000e+00   1.0000000e+00   3.0000000e+00   1.5046340e+03   4.0000000e+00
   1.6102000e+04   2.0000000e+00   1.0000000e+00   3.0000000e+00   1.5050460e+03   4.0000000e+00
   1.6102000e+04   2.0000000e+00   1.0000000e+00   3.0000000e+00   1.5059150e+03   4.0000000e+00
   1.6102000e+04   2.0000000e+00   1.0000000e+00   3.0000000e+00   1.5069400e+03   4.0000000e+00
   1.6102000e+04   2.0000000e+00   1.0000000e+00   3.0000000e+00   1.5123050e+03   4.0000000e+00
   1.6102000e+04   2.0000000e+00   1.0000000e+00   3.0000000e+00   1.5134550e+03   4.0000000e+00
   1.6102000e+04   2.0000000e+00   1.0000000e+00   3.0000000e+00   1.5137500e+03   4.0000000e+00
   1.6102000e+04   2.0000000e+00   1.0000000e+00   3.0000000e+00   1.5720070e+03   5.0000000e+00
   1.6102000e+04   2.0000000e+00   1.0000000e+00   3.0000000e+00   1.6110080e+03   3.0000000e+00
   1.6102000e+04   2.0000000e+00   1.0000000e+00   3.0000000e+00   1.6481970e+03   4.0000000e+00
   1.6102000e+04   2.0000000e+00   1.0000000e+00   3.0000000e+00   1.6490190e+03   4.0000000e+00
   1.6102000e+04   2.0000000e+00   1.0000000e+00   3.0000000e+00   1.6502910e+03   4.0000000e+00
   1.6102000e+04   2.0000000e+00   1.0000000e+00   3.0000000e+00   1.6510510e+03   4.0000000e+00
   1.6102000e+04   2.0000000e+00   1.0000000e+00   3.0000000e+00   1.6520250e+03   4.0000000e+00
   1.6102000e+04   2.0000000e+00   1.0000000e+00   3.0000000e+00   1.6529020e+03   4.0000000e+00
   1.6102000e+04   2.0000000e+00   1.0000000e+00   3.0000000e+00   1.6540520e+03   4.0000000e+00
   1.6102000e+04   2.0000000e+00   1.0000000e+00   3.0000000e+00   1.6552100e+03   4.0000000e+00
   1.6102000e+04   2.0000000e+00   1.0000000e+00   3.0000000e+00   1.6558310e+03   4.0000000e+00
   1.6102000e+04   2.0000000e+00   1.0000000e+00   3.0000000e+00   1.6564490e+03   4.0000000e+00
   1.6102000e+04   2.0000000e+00   1.0000000e+00   3.0000000e+00   1.6574300e+03   4.0000000e+00
   1.6102000e+04   2.0000000e+00   1.0000000e+00   3.0000000e+00   1.6598670e+03   4.0000000e+00
   1.6102000e+04   2.0000000e+00   1.0000000e+00   3.0000000e+00   1.6608840e+03   4.0000000e+00
   1.6102000e+04   2.0000000e+00   1.0000000e+00   3.0000000e+00   1.6617080e+03   4.0000000e+00
   1.6102000e+04   2.0000000e+00   1.0000000e+00   3.0000000e+00   1.6628270e+03   4.0000000e+00
   1.6102000e+04   2.0000000e+00   1.0000000e+00   3.0000000e+00   1.6635890e+03   4.0000000e+00
   1.6102000e+04   2.0000000e+00   1.0000000e+00   3.0000000e+00   1.6648750e+03   4.0000000e+00
   1.6102000e+04   2.0000000e+00   1.0000000e+00   3.0000000e+00   1.6666480e+03   4.0000000e+00
   1.6102000e+04   2.0000000e+00   1.0000000e+00   3.0000000e+00   1.6678040e+03   4.0000000e+00
   1.6102000e+04   2.0000000e+00   1.0000000e+00   3.0000000e+00   1.6898940e+03   4.0000000e+00
   1.6102000e+04   2.0000000e+00   1.0000000e+00   3.0000000e+00   1.7090080e+03   5.0000000e+00
   1.6102000e+04   2.0000000e+00   1.0000000e+00   3.0000000e+00   1.7690090e+03   3.0000000e+00
   1.6102000e+04   2.0000000e+00   1.0000000e+00   3.0000000e+00   1.7788170e+03   4.0000000e+00
   1.6102000e+04   2.0000000e+00   1.0000000e+00   3.0000000e+00   1.7797210e+03   4.0000000e+00
   1.6102000e+04   2.0000000e+00   1.0000000e+00   3.0000000e+00   1.7802940e+03   4.0000000e+00
   1.6102000e+04   2.0000000e+00   1.0000000e+00   3.0000000e+00   1.7809080e+03   4.0000000e+00
   1.6102000e+04   2.0000000e+00   1.0000000e+00   3.0000000e+00   1.7816260e+03   4.0000000e+00
   1.6102000e+04   2.0000000e+00   1.0000000e+00   3.0000000e+00   1.7826300e+03   4.0000000e+00
   1.6102000e+04   2.0000000e+00   1.0000000e+00   3.0000000e+00   1.7838880e+03   4.0000000e+00
   1.6102000e+04   2.0000000e+00   1.0000000e+00   3.0000000e+00   1.7852450e+03   4.0000000e+00
   1.6102000e+04   2.0000000e+00   1.0000000e+00   3.0000000e+00   1.7865050e+03   4.0000000e+00
   1.6102000e+04   2.0000000e+00   1.0000000e+00   3.0000000e+00   1.7880090e+03   4.0000000e+00
   1.6102000e+04   2.0000000e+00   1.0000000e+00   3.0000000e+00   1.8890090e+03   5.0000000e+00
   1.6102000e+04   2.0000000e+00   1.0000000e+00   3.0000000e+00   1.9300100e+03   3.0000000e+00
   1.6102000e+04   2.0000000e+00   1.0000000e+00   3.0000000e+00   1.9370170e+03   4.0000000e+00
   1.6102000e+04   2.0000000e+00   1.0000000e+00   3.0000000e+00   1.9390540e+03   4.0000000e+00
   1.6102000e+04   2.0000000e+00   1.0000000e+00   3.0000000e+00   1.9409010e+03   4.0000000e+00
   1.6102000e+04   2.0000000e+00   1.0000000e+00   3.0000000e+00   1.9419650e+03   4.0000000e+00
   1.6102000e+04   2.0000000e+00   1.0000000e+00   3.0000000e+00   1.9427580e+03   4.0000000e+00
   1.6102000e+04   2.0000000e+00   1.0000000e+00   3.0000000e+00   1.9441040e+03   4.0000000e+00
   1.6102000e+04   2.0000000e+00   1.0000000e+00   3.0000000e+00   1.9448290e+03   4.0000000e+00
   1.6102000e+04   2.0000000e+00   1.0000000e+00   3.0000000e+00   1.9451660e+03   4.0000000e+00
   1.6102000e+04   2.0000000e+00   1.0000000e+00   3.0000000e+00   1.9460670e+03   4.0000000e+00
   1.6102000e+04   2.0000000e+00   1.0000000e+00   3.0000000e+00   1.9468070e+03   4.0000000e+00
   1.6102000e+04   2.0000000e+00   1.0000000e+00   3.0000000e+00   1.9492560e+03   4.0000000e+00
   1.6102000e+04   2.0000000e+00   1.0000000e+00   3.0000000e+00   1.9505930e+03   4.0000000e+00
   1.6102000e+04   2.0000000e+00   1.0000000e+00   3.0000000e+00   1.9516250e+03   4.0000000e+00
   1.6102000e+04   2.0000000e+00   1.0000000e+00   3.0000000e+00   1.9526080e+03   4.0000000e+00
   1.6102000e+04   2.0000000e+00   1.0000000e+00   3.0000000e+00   1.9548100e+03   4.0000000e+00
   1.6102000e+04   2.0000000e+00   1.0000000e+00   3.0000000e+00   1.9550690e+03   4.0000000e+00
   1.6102000e+04   2.0000000e+00   1.0000000e+00   3.0000000e+00   1.9555620e+03   4.0000000e+00
   1.6102000e+04   2.0000000e+00   1.0000000e+00   3.0000000e+00   1.9572160e+03   4.0000000e+00
   1.6102000e+04   2.0000000e+00   1.0000000e+00   3.0000000e+00   1.9585720e+03   4.0000000e+00
   1.6102000e+04   2.0000000e+00   1.0000000e+00   3.0000000e+00   1.9598420e+03   4.0000000e+00
   1.6102000e+04   2.0000000e+00   1.0000000e+00   3.0000000e+00   1.9611990e+03   4.0000000e+00
   1.6102000e+04   2.0000000e+00   1.0000000e+00   3.0000000e+00   1.9620170e+03   4.0000000e+00
   1.6102000e+04   2.0000000e+00   1.0000000e+00   3.0000000e+00   1.9638600e+03   4.0000000e+00
   1.6102000e+04   2.0000000e+00   1.0000000e+00   3.0000000e+00   1.9691100e+03   4.0000000e+00
   1.6102000e+04   2.0000000e+00   1.0000000e+00   3.0000000e+00   2.0310100e+03   5.0000000e+00
   1.6102000e+04   2.0000000e+00   1.0000000e+00   3.0000000e+00   2.3470120e+03   3.0000000e+00
   1.6102000e+04   2.0000000e+00   1.0000000e+00   3.0000000e+00   2.3957110e+03   4.0000000e+00
   1.6102000e+04   2.0000000e+00   1.0000000e+00   3.0000000e+00   2.3963300e+03   4.0000000e+00
   1.6102000e+04   2.0000000e+00   1.0000000e+00   3.0000000e+00   2.3966360e+03   4.0000000e+00
   1.6102000e+04   2.0000000e+00   1.0000000e+00   3.0000000e+00   2.3970770e+03   4.0000000e+00
   1.6102000e+04   2.0000000e+00   1.0000000e+00   3.0000000e+00   2.3983160e+03   4.0000000e+00
   1.6102000e+04   2.0000000e+00   1.0000000e+00   3.0000000e+00   2.3987960e+03   4.0000000e+00
   1.6102000e+04   2.0000000e+00   1.0000000e+00   3.0000000e+00   2.3995620e+03   4.0000000e+00
   1.6102000e+04   2.0000000e+00   1.0000000e+00   3.0000000e+00   2.4006060e+03   4.0000000e+00
   1.6102000e+04   2.0000000e+00   1.0000000e+00   3.0000000e+00   2.4012280e+03   4.0000000e+00
   1.6102000e+04   2.0000000e+00   1.0000000e+00   3.0000000e+00   2.4022360e+03   4.0000000e+00
   1.6102000e+04   2.0000000e+00   1.0000000e+00   3.0000000e+00   2.4026620e+03   4.0000000e+00
   1.6102000e+04   2.0000000e+00   1.0000000e+00   3.0000000e+00   2.4032650e+03   4.0000000e+00
   1.6102000e+04   2.0000000e+00   1.0000000e+00   3.0000000e+00   2.4035670e+03   4.0000000e+00
   1.6102000e+04   2.0000000e+00   1.0000000e+00   3.0000000e+00   2.4061800e+03   4.0000000e+00
   1.6102000e+04   2.0000000e+00   1.0000000e+00   3.0000000e+00   2.4073190e+03   4.0000000e+00
   1.6102000e+04   2.0000000e+00   1.0000000e+00   3.0000000e+00   2.4081310e+03   4.0000000e+00
   1.6102000e+04   2.0000000e+00   1.0000000e+00   3.0000000e+00   2.4092090e+03   4.0000000e+00
   1.6102000e+04   2.0000000e+00   1.0000000e+00   3.0000000e+00   2.4660120e+03   5.0000000e+00
   1.6102000e+04   2.0000000e+00   1.0000000e+00   3.0000000e+00   2.5020120e+03   3.0000000e+00
   1.6102000e+04   2.0000000e+00   1.0000000e+00   3.0000000e+00   2.6210120e+03   5.0000000e+00
   1.6102000e+04   2.0000000e+00   1.0000000e+00   3.0000000e+00   3.0040150e+03   3.0000000e+00
   1.6102000e+04   2.0000000e+00   1.0000000e+00   3.0000000e+00   3.0591070e+03   4.0000000e+00
   1.6102000e+04   2.0000000e+00   1.0000000e+00   3.0000000e+00   3.0596000e+03   4.0000000e+00
   1.6102000e+04   2.0000000e+00   1.0000000e+00   3.0000000e+00   3.0602220e+03   4.0000000e+00
   1.6102000e+04   2.0000000e+00   1.0000000e+00   3.0000000e+00   3.0604110e+03   4.0000000e+00
   1.6102000e+04   2.0000000e+00   1.0000000e+00   3.0000000e+00   3.0605170e+03   4.0000000e+00
   1.6102000e+04   2.0000000e+00   1.0000000e+00   3.0000000e+00   3.0613750e+03   4.0000000e+00
   1.6102000e+04   2.0000000e+00   1.0000000e+00   3.0000000e+00   3.0617200e+03   4.0000000e+00
   1.6102000e+04   2.0000000e+00   1.0000000e+00   3.0000000e+00   3.0628140e+03   4.0000000e+00
   1.6102000e+04   2.0000000e+00   1.0000000e+00   3.0000000e+00   3.0636560e+03   4.0000000e+00
   1.6102000e+04   2.0000000e+00   1.0000000e+00   3.0000000e+00   3.0644290e+03   4.0000000e+00
   1.6102000e+04   2.0000000e+00   1.0000000e+00   3.0000000e+00   3.0653630e+03   4.0000000e+00
   1.6102000e+04   2.0000000e+00   1.0000000e+00   3.0000000e+00   3.0664110e+03   4.0000000e+00
   1.6102000e+04   2.0000000e+00   1.0000000e+00   3.0000000e+00   3.0669300e+03   4.0000000e+00
   1.6102000e+04   2.0000000e+00   1.0000000e+00   3.0000000e+00   3.0671410e+03   4.0000000e+00
   1.6102000e+04   2.0000000e+00   1.0000000e+00   3.0000000e+00   3.0676830e+03   4.0000000e+00
   1.6102000e+04   2.0000000e+00   1.0000000e+00   3.0000000e+00   3.0680790e+03   4.0000000e+00
   1.6102000e+04   2.0000000e+00   1.0000000e+00   3.0000000e+00   3.0688930e+03   4.0000000e+00
   1.6102000e+04   2.0000000e+00   1.0000000e+00   3.0000000e+00   3.0702280e+03   4.0000000e+00
   1.6102000e+04   2.0000000e+00   1.0000000e+00   3.0000000e+00   3.0714090e+03   4.0000000e+00
   1.6102000e+04   2.0000000e+00   1.0000000e+00   3.0000000e+00   3.0747570e+03   4.0000000e+00
   1.6102000e+04   2.0000000e+00   1.0000000e+00   3.0000000e+00   3.0758620e+03   4.0000000e+00
   1.6102000e+04   2.0000000e+00   1.0000000e+00   3.0000000e+00   3.0767340e+03   4.0000000e+00
   1.6102000e+04   2.0000000e+00   1.0000000e+00   3.0000000e+00   3.1070150e+03   5.0000000e+00
   1.6102000e+04   2.0000000e+00   1.0000000e+00   3.0000000e+00   3.1640160e+03   3.0000000e+00
   1.6102000e+04   2.0000000e+00   1.0000000e+00   3.0000000e+00   3.1888560e+03   4.0000000e+00
   1.6102000e+04   2.0000000e+00   1.0000000e+00   3.0000000e+00   3.1896610e+03   4.0000000e+00
   1.6102000e+04   2.0000000e+00   1.0000000e+00   3.0000000e+00   3.1902640e+03   4.0000000e+00
   1.6102000e+04   2.0000000e+00   1.0000000e+00   3.0000000e+00   3.1909090e+03   4.0000000e+00
   1.6102000e+04   2.0000000e+00   1.0000000e+00   3.0000000e+00   3.1918570e+03   4.0000000e+00
   1.6102000e+04   2.0000000e+00   1.0000000e+00   3.0000000e+00   3.1926090e+03   4.0000000e+00
   1.6102000e+04   2.0000000e+00   1.0000000e+00   3.0000000e+00   3.1933780e+03   4.0000000e+00
   1.6102000e+04   2.0000000e+00   1.0000000e+00   3.0000000e+00   3.1947310e+03   4.0000000e+00
   1.6102000e+04   2.0000000e+00   1.0000000e+00   3.0000000e+00   3.1954710e+03   4.0000000e+00
   1.6102000e+04   2.0000000e+00   1.0000000e+00   3.0000000e+00   3.1962190e+03   4.0000000e+00
   1.6102000e+04   2.0000000e+00   1.0000000e+00   3.0000000e+00   3.1974190e+03   4.0000000e+00
   1.6102000e+04   2.0000000e+00   1.0000000e+00   3.0000000e+00   3.1976400e+03   4.0000000e+00
   1.6102000e+04   2.0000000e+00   1.0000000e+00   3.0000000e+00   3.1983790e+03   4.0000000e+00
   1.6102000e+04   2.0000000e+00   1.0000000e+00   3.0000000e+00   3.2003600e+03   4.0000000e+00
   1.6102000e+04   2.0000000e+00   1.0000000e+00   3.0000000e+00   3.2012990e+03   4.0000000e+00
   1.6102000e+04   2.0000000e+00   1.0000000e+00   3.0000000e+00   3.2019310e+03   4.0000000e+00
   1.6102000e+04   2.0000000e+00   1.0000000e+00   3.0000000e+00   3.2030730e+03   4.0000000e+00
   1.6102000e+04   2.0000000e+00   1.0000000e+00   3.0000000e+00   3.2088290e+03   4.0000000e+00
   1.6102000e+04   2.0000000e+00   1.0000000e+00   3.0000000e+00   3.2096670e+03   4.0000000e+00
   1.6102000e+04   2.0000000e+00   1.0000000e+00   3.0000000e+00   3.2103920e+03   4.0000000e+00
   1.6102000e+04   2.0000000e+00   1.0000000e+00   3.0000000e+00   3.2114250e+03   4.0000000e+00
   1.6102000e+04   2.0000000e+00   1.0000000e+00   3.0000000e+00   3.2125200e+03   4.0000000e+00
   1.6102000e+04   2.0000000e+00   1.0000000e+00   3.0000000e+00   3.2131670e+03   4.0000000e+00
   1.6102000e+04   2.0000000e+00   1.0000000e+00   3.0000000e+00   3.2427740e+03   4.0000000e+00
   1.6102000e+04   2.0000000e+00   1.0000000e+00   3.0000000e+00   3.2442970e+03   4.0000000e+00
   1.6102000e+04   2.0000000e+00   1.0000000e+00   3.0000000e+00   3.2700160e+03   5.0000000e+00
   1.6102000e+04   2.0000000e+00   1.0000000e+00   3.0000000e+00   4.1440200e+03   3.0000000e+00
   1.6102000e+04   2.0000000e+00   1.0000000e+00   3.0000000e+00   4.1756870e+03   4.0000000e+00
   1.6102000e+04   2.0000000e+00   1.0000000e+00   3.0000000e+00   4.1769990e+03   4.0000000e+00
   1.6102000e+04   2.0000000e+00   1.0000000e+00   3.0000000e+00   4.1780560e+03   4.0000000e+00
   1.6102000e+04   2.0000000e+00   1.0000000e+00   3.0000000e+00   4.1789940e+03   4.0000000e+00
   1.6102000e+04   2.0000000e+00   1.0000000e+00   3.0000000e+00   4.1802640e+03   4.0000000e+00
   1.6102000e+04   2.0000000e+00   1.0000000e+00   3.0000000e+00   4.1810070e+03   4.0000000e+00
   1.6102000e+04   2.0000000e+00   1.0000000e+00   3.0000000e+00   4.1826290e+03   4.0000000e+00
   1.6102000e+04   2.0000000e+00   1.0000000e+00   3.0000000e+00   4.1855930e+03   4.0000000e+00
   1.6102000e+04   2.0000000e+00   1.0000000e+00   3.0000000e+00   4.1862300e+03   4.0000000e+00
   1.6102000e+04   2.0000000e+00   1.0000000e+00   3.0000000e+00   4.1897030e+03   4.0000000e+00
   1.6102000e+04   2.0000000e+00   1.0000000e+00   3.0000000e+00   4.1920570e+03   4.0000000e+00
   1.6102000e+04   2.0000000e+00   1.0000000e+00   3.0000000e+00   4.1932020e+03   4.0000000e+00
   1.6102000e+04   2.0000000e+00   1.0000000e+00   3.0000000e+00   4.1998710e+03   4.0000000e+00
   1.6102000e+04   2.0000000e+00   1.0000000e+00   3.0000000e+00   4.2026640e+03   4.0000000e+00
   1.6102000e+04   2.0000000e+00   1.0000000e+00   3.0000000e+00   4.2092970e+03   4.0000000e+00
   1.6102000e+04   2.0000000e+00   1.0000000e+00   3.0000000e+00   4.2157260e+03   4.0000000e+00
   1.6102000e+04   2.0000000e+00   1.0000000e+00   3.0000000e+00   4.2165280e+03   4.0000000e+00
   1.6102000e+04   2.0000000e+00   1.0000000e+00   3.0000000e+00   4.2650200e+03   5.0000000e+00
   1.6102000e+04   2.0000000e+00   1.0000000e+00   3.0000000e+00   4.4650220e+03   3.0000000e+00
   1.6102000e+04   2.0000000e+00   1.0000000e+00   3.0000000e+00   4.5000520e+03   4.0000000e+00
   1.6102000e+04   2.0000000e+00   1.0000000e+00   3.0000000e+00   4.5005630e+03   4.0000000e+00
   1.6102000e+04   2.0000000e+00   1.0000000e+00   3.0000000e+00   4.5014590e+03   4.0000000e+00
   1.6102000e+04   2.0000000e+00   1.0000000e+00   3.0000000e+00   4.5031390e+03   4.0000000e+00
   1.6102000e+04   2.0000000e+00   1.0000000e+00   3.0000000e+00   4.5036990e+03   4.0000000e+00
   1.6102000e+04   2.0000000e+00   1.0000000e+00   3.0000000e+00   4.5044380e+03   4.0000000e+00
   1.6102000e+04   2.0000000e+00   1.0000000e+00   3.0000000e+00   4.5062230e+03   4.0000000e+00
   1.6102000e+04   2.0000000e+00   1.0000000e+00   3.0000000e+00   4.5064790e+03   4.0000000e+00
   1.6102000e+04   2.0000000e+00   1.0000000e+00   3.0000000e+00   4.5073060e+03   4.0000000e+00
   1.6102000e+04   2.0000000e+00   1.0000000e+00   3.0000000e+00   4.5080870e+03   4.0000000e+00
   1.6102000e+04   2.0000000e+00   1.0000000e+00   3.0000000e+00   4.5098100e+03   4.0000000e+00
   1.6102000e+04   2.0000000e+00   1.0000000e+00   3.0000000e+00   4.5110940e+03   4.0000000e+00
   1.6102000e+04   2.0000000e+00   1.0000000e+00   3.0000000e+00   4.5119640e+03   4.0000000e+00
   1.6102000e+04   2.0000000e+00   1.0000000e+00   3.0000000e+00   4.5130420e+03   4.0000000e+00
   1.6102000e+04   2.0000000e+00   1.0000000e+00   3.0000000e+00   4.5145070e+03   4.0000000e+00
   1.6102000e+04   2.0000000e+00   1.0000000e+00   3.0000000e+00   4.5154900e+03   4.0000000e+00
   1.6102000e+04   2.0000000e+00   1.0000000e+00   3.0000000e+00   4.5155760e+03   4.0000000e+00
   1.6102000e+04   2.0000000e+00   1.0000000e+00   3.0000000e+00   4.5167540e+03   4.0000000e+00
   1.6102000e+04   2.0000000e+00   1.0000000e+00   3.0000000e+00   4.5177910e+03   4.0000000e+00
   1.6102000e+04   2.0000000e+00   1.0000000e+00   3.0000000e+00   4.5183690e+03   4.0000000e+00
   1.6102000e+04   2.0000000e+00   1.0000000e+00   3.0000000e+00   4.5220570e+03   4.0000000e+00
   1.6102000e+04   2.0000000e+00   1.0000000e+00   3.0000000e+00   4.5820220e+03   5.0000000e+00
   1.6102000e+04   2.0000000e+00   1.0000000e+00   3.0000000e+00   4.7880240e+03   3.0000000e+00
   1.6102000e+04   2.0000000e+00   1.0000000e+00   3.0000000e+00   4.9140240e+03   5.0000000e+00
   1.6102000e+04   2.0000000e+00   1.0000000e+00   3.0000000e+00   5.5250270e+03   3.0000000e+00
   1.6102000e+04   2.0000000e+00   1.0000000e+00   3.0000000e+00   5.6450270e+03   5.0000000e+00
   1.6102000e+04   2.0000000e+00   1.0000000e+00   3.0000000e+00   6.7190320e+03   3.0000000e+00
   1.6102000e+04   2.0000000e+00   1.0000000e+00   3.0000000e+00   6.7506010e+03   4.0000000e+00
   1.6102000e+04   2.0000000e+00   1.0000000e+00   3.0000000e+00   6.7531300e+03   4.0000000e+00
   1.6102000e+04   2.0000000e+00   1.0000000e+00   3.0000000e+00   6.7540010e+03   4.0000000e+00
   1.6102000e+04   2.0000000e+00   1.0000000e+00   3.0000000e+00   6.7543880e+03   4.0000000e+00
   1.6102000e+04   2.0000000e+00   1.0000000e+00   3.0000000e+00   6.7553660e+03   4.0000000e+00
   1.6102000e+04   2.0000000e+00   1.0000000e+00   3.0000000e+00   6.7567990e+03   4.0000000e+00
   1.6102000e+04   2.0000000e+00   1.0000000e+00   3.0000000e+00   6.7578630e+03   4.0000000e+00
   1.6102000e+04   2.0000000e+00   1.0000000e+00   3.0000000e+00   6.7587790e+03   4.0000000e+00
   1.6102000e+04   2.0000000e+00   1.0000000e+00   3.0000000e+00   6.7598420e+03   4.0000000e+00
   1.6102000e+04   2.0000000e+00   1.0000000e+00   3.0000000e+00   6.7651730e+03   4.0000000e+00
   1.6102000e+04   2.0000000e+00   1.0000000e+00   3.0000000e+00   6.7654380e+03   4.0000000e+00
   1.6102000e+04   2.0000000e+00   1.0000000e+00   3.0000000e+00   6.7657350e+03   4.0000000e+00
   1.6102000e+04   2.0000000e+00   1.0000000e+00   3.0000000e+00   6.7690410e+03   4.0000000e+00
   1.6102000e+04   2.0000000e+00   1.0000000e+00   3.0000000e+00   6.7694310e+03   4.0000000e+00
   1.6102000e+04   2.0000000e+00   1.0000000e+00   3.0000000e+00   6.7704070e+03   4.0000000e+00
   1.6102000e+04   2.0000000e+00   1.0000000e+00   3.0000000e+00   6.8370320e+03   5.0000000e+00
   1.6102000e+04   2.0000000e+00   1.0000000e+00   3.0000000e+00   6.8950330e+03   3.0000000e+00
   1.6102000e+04   2.0000000e+00   1.0000000e+00   3.0000000e+00   6.9053680e+03   4.0000000e+00
   1.6102000e+04   2.0000000e+00   1.0000000e+00   3.0000000e+00   6.9072980e+03   4.0000000e+00
   1.6102000e+04   2.0000000e+00   1.0000000e+00   3.0000000e+00   6.9088650e+03   4.0000000e+00
   1.6102000e+04   2.0000000e+00   1.0000000e+00   3.0000000e+00   6.9095670e+03   4.0000000e+00
   1.6102000e+04   2.0000000e+00   1.0000000e+00   3.0000000e+00   6.9140690e+03   4.0000000e+00
   1.6102000e+04   2.0000000e+00   1.0000000e+00   3.0000000e+00   6.9147970e+03   4.0000000e+00
   1.6102000e+04   2.0000000e+00   1.0000000e+00   3.0000000e+00   6.9157980e+03   4.0000000e+00
   1.6102000e+04   2.0000000e+00   1.0000000e+00   3.0000000e+00   6.9163550e+03   4.0000000e+00
   1.6102000e+04   2.0000000e+00   1.0000000e+00   3.0000000e+00   6.9173640e+03   4.0000000e+00
   1.6102000e+04   2.0000000e+00   1.0000000e+00   3.0000000e+00   6.9182290e+03   4.0000000e+00
   1.6102000e+04   2.0000000e+00   1.0000000e+00   3.0000000e+00   6.9203750e+03   4.0000000e+00
   1.6102000e+04   2.0000000e+00   1.0000000e+00   3.0000000e+00   6.9225140e+03   4.0000000e+00
   1.6102000e+04   2.0000000e+00   1.0000000e+00   3.0000000e+00   6.9311050e+03   4.0000000e+00
   1.6102000e+04   2.0000000e+00   1.0000000e+00   3.0000000e+00   7.0110330e+03   5.0000000e+00
   1.6102000e+04   2.0000000e+00   1.0000000e+00   3.0000000e+00   7.1930330e+03   3.0000000e+00
   1.6102000e+04   2.0000000e+00   1.0000000e+00   3.0000000e+00   7.2970330e+03   5.0000000e+00
   1.6102000e+04   2.0000000e+00   1.0000000e+00   3.0000000e+00             Inf   6.0000000e+00
   1.6103000e+04   1.0000000e+00   1.0000000e+00   1.0000000e+00   9.4400500e+02   1.0000000e+00
   1.6103000e+04   1.0000000e+00   1.0000000e+00   1.0000000e+00   9.4984600e+02   4.0000000e+00
   1.6103000e+04   1.0000000e+00   1.0000000e+00   1.0000000e+00   9.5018400e+02   4.0000000e+00
   1.6103000e+04   1.0000000e+00   1.0000000e+00   1.0000000e+00   9.5060800e+02   4.0000000e+00
   1.6103000e+04   1.0000000e+00   1.0000000e+00   1.0000000e+00   9.5132200e+02   4.0000000e+00
   1.6103000e+04   1.0000000e+00   1.0000000e+00   1.0000000e+00   9.5157900e+02   4.0000000e+00
   1.6103000e+04   1.0000000e+00   1.0000000e+00   1.0000000e+00   9.5187800e+02   4.0000000e+00
   1.6103000e+04   1.0000000e+00   1.0000000e+00   1.0000000e+00   9.5224700e+02   4.0000000e+00
   1.6103000e+04   1.0000000e+00   1.0000000e+00   1.0000000e+00   9.5239100e+02   4.0000000e+00
   1.6103000e+04   1.0000000e+00   1.0000000e+00   1.0000000e+00   9.5281100e+02   4.0000000e+00
   1.6103000e+04   1.0000000e+00   1.0000000e+00   1.0000000e+00   9.5306400e+02   4.0000000e+00
   1.6103000e+04   1.0000000e+00   1.0000000e+00   1.0000000e+00   9.5345600e+02   4.0000000e+00
   1.6103000e+04   1.0000000e+00   1.0000000e+00   1.0000000e+00   9.5386900e+02   4.0000000e+00
   1.6103000e+04   1.0000000e+00   1.0000000e+00   1.0000000e+00   9.5429100e+02   4.0000000e+00
   1.6103000e+04   1.0000000e+00   1.0000000e+00   1.0000000e+00   9.5466200e+02   4.0000000e+00
   1.6103000e+04   1.0000000e+00   1.0000000e+00   1.0000000e+00   9.5503600e+02   4.0000000e+00
   1.6103000e+04   1.0000000e+00   1.0000000e+00   1.0000000e+00   9.5545900e+02   4.0000000e+00
   1.6103000e+04   1.0000000e+00   1.0000000e+00   1.0000000e+00   9.5605100e+02   4.0000000e+00
   1.6103000e+04   1.0000000e+00   1.0000000e+00   1.0000000e+00   9.5665400e+02   4.0000000e+00
   1.6103000e+04   1.0000000e+00   1.0000000e+00   1.0000000e+00   9.5695200e+02   4.0000000e+00
   1.6103000e+04   1.0000000e+00   1.0000000e+00   1.0000000e+00   9.5750000e+02   4.0000000e+00
   1.6103000e+04   1.0000000e+00   1.0000000e+00   1.0000000e+00   9.5792400e+02   4.0000000e+00
   1.6103000e+04   1.0000000e+00   1.0000000e+00   1.0000000e+00   9.5861300e+02   4.0000000e+00
   1.6103000e+04   1.0000000e+00   1.0000000e+00   1.0000000e+00   9.5923900e+02   4.0000000e+00
   1.6103000e+04   1.0000000e+00   1.0000000e+00   1.0000000e+00   9.6091400e+02   4.0000000e+00
   1.6103000e+04   1.0000000e+00   1.0000000e+00   1.0000000e+00   9.6133900e+02   4.0000000e+00
   1.6103000e+04   1.0000000e+00   1.0000000e+00   1.0000000e+00   9.6183600e+02   4.0000000e+00
   1.6103000e+04   1.0000000e+00   1.0000000e+00   1.0000000e+00   9.6225500e+02   4.0000000e+00
   1.6103000e+04   1.0000000e+00   1.0000000e+00   1.0000000e+00   9.6277500e+02   4.0000000e+00
   1.6103000e+04   1.0000000e+00   1.0000000e+00   1.0000000e+00   9.6358000e+02   4.0000000e+00
   1.6103000e+04   1.0000000e+00   1.0000000e+00   1.0000000e+00   9.6513800e+02   4.0000000e+00
   1.6103000e+04   1.0000000e+00   1.0000000e+00   1.0000000e+00   9.6564200e+02   4.0000000e+00
   1.6103000e+04   1.0000000e+00   1.0000000e+00   1.0000000e+00   1.0486930e+03   4.0000000e+00
   1.6103000e+04   1.0000000e+00   1.0000000e+00   1.0000000e+00   1.0510050e+03   5.0000000e+00
   1.6103000e+04   1.0000000e+00   1.0000000e+00   1.0000000e+00   1.0880050e+03   1.0000000e+00
   1.6103000e+04   1.0000000e+00   1.0000000e+00   1.0000000e+00   1.0897690e+03   4.0000000e+00
   1.6103000e+04   1.0000000e+00   1.0000000e+00   1.0000000e+00   1.0901200e+03   4.0000000e+00
   1.6103000e+04   1.0000000e+00   1.0000000e+00   1.0000000e+00   1.0908260e+03   4.0000000e+00
   1.6103000e+04   1.0000000e+00   1.0000000e+00   1.0000000e+00   1.0915740e+03   4.0000000e+00
   1.6103000e+04   1.0000000e+00   1.0000000e+00   1.0000000e+00   1.0921410e+03   4.0000000e+00
   1.6103000e+04   1.0000000e+00   1.0000000e+00   1.0000000e+00   1.0924780e+03   4.0000000e+00
   1.6103000e+04   1.0000000e+00   1.0000000e+00   1.0000000e+00   1.0929180e+03   4.0000000e+00
   1.6103000e+04   1.0000000e+00   1.0000000e+00   1.0000000e+00   1.0934420e+03   4.0000000e+00
   1.6103000e+04   1.0000000e+00   1.0000000e+00   1.0000000e+00   1.0938460e+03   4.0000000e+00
   1.6103000e+04   1.0000000e+00   1.0000000e+00   1.0000000e+00   1.0941900e+03   4.0000000e+00
   1.6103000e+04   1.0000000e+00   1.0000000e+00   1.0000000e+00   1.0947460e+03   4.0000000e+00
   1.6103000e+04   1.0000000e+00   1.0000000e+00   1.0000000e+00   1.0951710e+03   4.0000000e+00
   1.6103000e+04   1.0000000e+00   1.0000000e+00   1.0000000e+00   1.0956080e+03   4.0000000e+00
   1.6103000e+04   1.0000000e+00   1.0000000e+00   1.0000000e+00   1.0961590e+03   4.0000000e+00
   1.6103000e+04   1.0000000e+00   1.0000000e+00   1.0000000e+00   1.0964540e+03   4.0000000e+00
   1.6103000e+04   1.0000000e+00   1.0000000e+00   1.0000000e+00   1.0967380e+03   4.0000000e+00
   1.6103000e+04   1.0000000e+00   1.0000000e+00   1.0000000e+00   1.0973800e+03   4.0000000e+00
   1.6103000e+04   1.0000000e+00   1.0000000e+00   1.0000000e+00   1.0977520e+03   4.0000000e+00
   1.6103000e+04   1.0000000e+00   1.0000000e+00   1.0000000e+00   1.0983410e+03   4.0000000e+00
   1.6103000e+04   1.0000000e+00   1.0000000e+00   1.0000000e+00   1.0988980e+03   4.0000000e+00
   1.6103000e+04   1.0000000e+00   1.0000000e+00   1.0000000e+00   1.0992880e+03   4.0000000e+00
   1.6103000e+04   1.0000000e+00   1.0000000e+00   1.0000000e+00   1.0997450e+03   4.0000000e+00
   1.6103000e+04   1.0000000e+00   1.0000000e+00   1.0000000e+00   1.1001530e+03   4.0000000e+00
   1.6103000e+04   1.0000000e+00   1.0000000e+00   1.0000000e+00   1.1006050e+03   4.0000000e+00
   1.6103000e+04   1.0000000e+00   1.0000000e+00   1.0000000e+00   1.1007500e+03   4.0000000e+00
   1.6103000e+04   1.0000000e+00   1.0000000e+00   1.0000000e+00   1.1013210e+03   4.0000000e+00
   1.6103000e+04   1.0000000e+00   1.0000000e+00   1.0000000e+00   1.1016300e+03   4.0000000e+00
   1.6103000e+04   1.0000000e+00   1.0000000e+00   1.0000000e+00   1.1022920e+03   4.0000000e+00
   1.6103000e+04   1.0000000e+00   1.0000000e+00   1.0000000e+00   1.1028760e+03   4.0000000e+00
   1.6103000e+04   1.0000000e+00   1.0000000e+00   1.0000000e+00   1.1036450e+03   4.0000000e+00
   1.6103000e+04   1.0000000e+00   1.0000000e+00   1.0000000e+00   1.1042870e+03   4.0000000e+00
   1.6103000e+04   1.0000000e+00   1.0000000e+00   1.0000000e+00   1.1890050e+03   5.0000000e+00
   1.6103000e+04   1.0000000e+00   1.0000000e+00   1.0000000e+00   1.2290060e+03   1.0000000e+00
   1.6103000e+04   1.0000000e+00   1.0000000e+00   1.0000000e+00   1.2220660e+03   4.0000000e+00
   1.6103000e+04   1.0000000e+00   1.0000000e+00   1.0000000e+00   1.2221100e+03   4.0000000e+00
   1.6103000e+04   1.0000000e+00   1.0000000e+00   1.0000000e+00   1.2224020e+03   4.0000000e+00
   1.6103000e+04   1.0000000e+00   1.0000000e+00   1.0000000e+00   1.2227130e+03   4.0000000e+00
   1.6103000e+04   1.0000000e+00   1.0000000e+00   1.0000000e+00   1.2234460e+03   4.0000000e+00
   1.6103000e+04   1.0000000e+00   1.0000000e+00   1.0000000e+00   1.2238150e+03   4.0000000e+00
   1.6103000e+04   1.0000000e+00   1.0000000e+00   1.0000000e+00   1.2240610e+03   4.0000000e+00
   1.6103000e+04   1.0000000e+00   1.0000000e+00   1.0000000e+00   1.2243900e+03   4.0000000e+00
   1.6103000e+04   1.0000000e+00   1.0000000e+00   1.0000000e+00   1.2251490e+03   4.0000000e+00
   1.6103000e+04   1.0000000e+00   1.0000000e+00   1.0000000e+00   1.2255000e+03   4.0000000e+00
   1.6103000e+04   1.0000000e+00   1.0000000e+00   1.0000000e+00   1.2258750e+03   4.0000000e+00
   1.6103000e+04   1.0000000e+00   1.0000000e+00   1.0000000e+00   1.2264010e+03   4.0000000e+00
   1.6103000e+04   1.0000000e+00   1.0000000e+00   1.0000000e+00   1.2269090e+03   4.0000000e+00
   1.6103000e+04   1.0000000e+00   1.0000000e+00   1.0000000e+00   1.2280940e+03   4.0000000e+00
   1.6103000e+04   1.0000000e+00   1.0000000e+00   1.0000000e+00   1.2286600e+03   4.0000000e+00
   1.6103000e+04   1.0000000e+00   1.0000000e+00   1.0000000e+00   1.2292430e+03   4.0000000e+00
   1.6103000e+04   1.0000000e+00   1.0000000e+00   1.0000000e+00   1.2299250e+03   4.0000000e+00
   1.6103000e+04   1.0000000e+00   1.0000000e+00   1.0000000e+00   1.2334650e+03   4.0000000e+00
   1.6103000e+04   1.0000000e+00   1.0000000e+00   1.0000000e+00   1.2339540e+03   4.0000000e+00
   1.6103000e+04   1.0000000e+00   1.0000000e+00   1.0000000e+00   1.2341940e+03   4.0000000e+00
   1.6103000e+04   1.0000000e+00   1.0000000e+00   1.0000000e+00   1.2345840e+03   4.0000000e+00
   1.6103000e+04   1.0000000e+00   1.0000000e+00   1.0000000e+00   1.2351380e+03   4.0000000e+00
   1.6103000e+04   1.0000000e+00   1.0000000e+00   1.0000000e+00   1.2355370e+03   4.0000000e+00
   1.6103000e+04   1.0000000e+00   1.0000000e+00   1.0000000e+00   1.2358480e+03   4.0000000e+00
   1.6103000e+04   1.0000000e+00   1.0000000e+00   1.0000000e+00   1.2361860e+03   4.0000000e+00
   1.6103000e+04   1.0000000e+00   1.0000000e+00   1.0000000e+00   1.2365860e+03   4.0000000e+00
   1.6103000e+04   1.0000000e+00   1.0000000e+00   1.0000000e+00   1.2371240e+03   4.0000000e+00
   1.6103000e+04   1.0000000e+00   1.0000000e+00   1.0000000e+00   1.2374490e+03   4.0000000e+00
   1.6103000e+04   1.0000000e+00   1.0000000e+00   1.0000000e+00   1.2378160e+03   4.0000000e+00
   1.6103000e+04   1.0000000e+00   1.0000000e+00   1.0000000e+00   1.2381640e+03   4.0000000e+00
   1.6103000e+04   1.0000000e+00   1.0000000e+00   1.0000000e+00   1.2388110e+03   4.0000000e+00
   1.6103000e+04   1.0000000e+00   1.0000000e+00   1.0000000e+00   1.2393800e+03   4.0000000e+00
   1.6103000e+04   1.0000000e+00   1.0000000e+00   1.0000000e+00   1.2397280e+03   4.0000000e+00
   1.6103000e+04   1.0000000e+00   1.0000000e+00   1.0000000e+00   1.2400340e+03   4.0000000e+00
   1.6103000e+04   1.0000000e+00   1.0000000e+00   1.0000000e+00   1.2405540e+03   4.0000000e+00
   1.6103000e+04   1.0000000e+00   1.0000000e+00   1.0000000e+00   1.2410930e+03   4.0000000e+00
   1.6103000e+04   1.0000000e+00   1.0000000e+00   1.0000000e+00   1.2416180e+03   4.0000000e+00
   1.6103000e+04   1.0000000e+00   1.0000000e+00   1.0000000e+00   1.2423620e+03   4.0000000e+00
   1.6103000e+04   1.0000000e+00   1.0000000e+00   1.0000000e+00   1.2437670e+03   4.0000000e+00
   1.6103000e+04   1.0000000e+00   1.0000000e+00   1.0000000e+00   1.2442020e+03   4.0000000e+00
   1.6103000e+04   1.0000000e+00   1.0000000e+00   1.0000000e+00   1.2518200e+03   4.0000000e+00
   1.6103000e+04   1.0000000e+00   1.0000000e+00   1.0000000e+00   1.2525620e+03   4.0000000e+00
   1.6103000e+04   1.0000000e+00   1.0000000e+00   1.0000000e+00   1.2532850e+03   4.0000000e+00
   1.6103000e+04   1.0000000e+00   1.0000000e+00   1.0000000e+00   1.2536900e+03   4.0000000e+00
   1.6103000e+04   1.0000000e+00   1.0000000e+00   1.0000000e+00   1.3260060e+03   5.0000000e+00
   1.6103000e+04   1.0000000e+00   1.0000000e+00   1.0000000e+00   1.6850360e+03   1.0000000e+00
   1.6103000e+04   1.0000000e+00   1.0000000e+00   1.0000000e+00   1.6864190e+03   4.0000000e+00
   1.6103000e+04   1.0000000e+00   1.0000000e+00   1.0000000e+00   1.6871410e+03   4.0000000e+00
   1.6103000e+04   1.0000000e+00   1.0000000e+00   1.0000000e+00   1.6877350e+03   4.0000000e+00
   1.6103000e+04   1.0000000e+00   1.0000000e+00   1.0000000e+00   1.6879710e+03   4.0000000e+00
   1.6103000e+04   1.0000000e+00   1.0000000e+00   1.0000000e+00   1.6885120e+03   4.0000000e+00
   1.6103000e+04   1.0000000e+00   1.0000000e+00   1.0000000e+00   1.6890960e+03   4.0000000e+00
   1.6103000e+04   1.0000000e+00   1.0000000e+00   1.0000000e+00   1.6895950e+03   4.0000000e+00
   1.6103000e+04   1.0000000e+00   1.0000000e+00   1.0000000e+00   1.6900330e+03   4.0000000e+00
   1.6103000e+04   1.0000000e+00   1.0000000e+00   1.0000000e+00   1.6903490e+03   4.0000000e+00
   1.6103000e+04   1.0000000e+00   1.0000000e+00   1.0000000e+00   1.6905720e+03   4.0000000e+00
   1.6103000e+04   1.0000000e+00   1.0000000e+00   1.0000000e+00   1.6909590e+03   4.0000000e+00
   1.6103000e+04   1.0000000e+00   1.0000000e+00   1.0000000e+00   1.6911920e+03   4.0000000e+00
   1.6103000e+04   1.0000000e+00   1.0000000e+00   1.0000000e+00   1.6915030e+03   4.0000000e+00
   1.6103000e+04   1.0000000e+00   1.0000000e+00   1.0000000e+00   1.6921000e+03   4.0000000e+00
   1.6103000e+04   1.0000000e+00   1.0000000e+00   1.0000000e+00   1.6926590e+03   4.0000000e+00
   1.6103000e+04   1.0000000e+00   1.0000000e+00   1.0000000e+00   1.6930330e+03   4.0000000e+00
   1.6103000e+04   1.0000000e+00   1.0000000e+00   1.0000000e+00   1.6933440e+03   4.0000000e+00
   1.6103000e+04   1.0000000e+00   1.0000000e+00   1.0000000e+00   1.6936390e+03   4.0000000e+00
   1.6103000e+04   1.0000000e+00   1.0000000e+00   1.0000000e+00   1.6940430e+03   4.0000000e+00
   1.6103000e+04   1.0000000e+00   1.0000000e+00   1.0000000e+00   1.6946920e+03   4.0000000e+00
   1.6103000e+04   1.0000000e+00   1.0000000e+00   1.0000000e+00   1.6948550e+03   4.0000000e+00
   1.6103000e+04   1.0000000e+00   1.0000000e+00   1.0000000e+00   1.6952840e+03   4.0000000e+00
   1.6103000e+04   1.0000000e+00   1.0000000e+00   1.0000000e+00   1.6957930e+03   4.0000000e+00
   1.6103000e+04   1.0000000e+00   1.0000000e+00   1.0000000e+00   1.6962660e+03   4.0000000e+00
   1.6103000e+04   1.0000000e+00   1.0000000e+00   1.0000000e+00   1.6969590e+03   4.0000000e+00
   1.6103000e+04   1.0000000e+00   1.0000000e+00   1.0000000e+00   1.6984440e+03   4.0000000e+00
   1.6103000e+04   1.0000000e+00   1.0000000e+00   1.0000000e+00   1.7930360e+03   5.0000000e+00
   1.6103000e+04   1.0000000e+00   1.0000000e+00   1.0000000e+00   2.5001250e+03   1.0000000e+00
   1.6103000e+04   1.0000000e+00   1.0000000e+00   1.0000000e+00   2.5053430e+03   4.0000000e+00
   1.6103000e+04   1.0000000e+00   1.0000000e+00   1.0000000e+00   2.5057140e+03   4.0000000e+00
   1.6103000e+04   1.0000000e+00   1.0000000e+00   1.0000000e+00   2.5062190e+03   4.0000000e+00
   1.6103000e+04   1.0000000e+00   1.0000000e+00   1.0000000e+00   2.5068380e+03   4.0000000e+00
   1.6103000e+04   1.0000000e+00   1.0000000e+00   1.0000000e+00   2.5071790e+03   4.0000000e+00
   1.6103000e+04   1.0000000e+00   1.0000000e+00   1.0000000e+00   2.5076340e+03   4.0000000e+00
   1.6103000e+04   1.0000000e+00   1.0000000e+00   1.0000000e+00   2.5081600e+03   4.0000000e+00
   1.6103000e+04   1.0000000e+00   1.0000000e+00   1.0000000e+00   2.5084590e+03   4.0000000e+00
   1.6103000e+04   1.0000000e+00   1.0000000e+00   1.0000000e+00   2.5086470e+03   4.0000000e+00
   1.6103000e+04   1.0000000e+00   1.0000000e+00   1.0000000e+00   2.5090060e+03   4.0000000e+00
   1.6103000e+04   1.0000000e+00   1.0000000e+00   1.0000000e+00   2.5094840e+03   4.0000000e+00
   1.6103000e+04   1.0000000e+00   1.0000000e+00   1.0000000e+00   2.5100190e+03   4.0000000e+00
   1.6103000e+04   1.0000000e+00   1.0000000e+00   1.0000000e+00   2.5105790e+03   4.0000000e+00
   1.6103000e+04   1.0000000e+00   1.0000000e+00   1.0000000e+00   2.5110020e+03   4.0000000e+00
   1.6103000e+04   1.0000000e+00   1.0000000e+00   1.0000000e+00   2.5114700e+03   4.0000000e+00
   1.6103000e+04   1.0000000e+00   1.0000000e+00   1.0000000e+00   2.5118710e+03   4.0000000e+00
   1.6103000e+04   1.0000000e+00   1.0000000e+00   1.0000000e+00   2.5121730e+03   4.0000000e+00
   1.6103000e+04   1.0000000e+00   1.0000000e+00   1.0000000e+00   2.5125500e+03   4.0000000e+00
   1.6103000e+04   1.0000000e+00   1.0000000e+00   1.0000000e+00   2.5130220e+03   4.0000000e+00
   1.6103000e+04   1.0000000e+00   1.0000000e+00   1.0000000e+00   2.5136450e+03   4.0000000e+00
   1.6103000e+04   1.0000000e+00   1.0000000e+00   1.0000000e+00   2.5140650e+03   4.0000000e+00
   1.6103000e+04   1.0000000e+00   1.0000000e+00   1.0000000e+00   2.5145820e+03   4.0000000e+00
   1.6103000e+04   1.0000000e+00   1.0000000e+00   1.0000000e+00   2.5150820e+03   4.0000000e+00
   1.6103000e+04   1.0000000e+00   1.0000000e+00   1.0000000e+00   2.6021250e+03   5.0000000e+00
   1.6103000e+04   1.0000000e+00   1.0000000e+00   1.0000000e+00   2.7981260e+03   1.0000000e+00
   1.6103000e+04   1.0000000e+00   1.0000000e+00   1.0000000e+00   2.8006320e+03   4.0000000e+00
   1.6103000e+04   1.0000000e+00   1.0000000e+00   1.0000000e+00   2.8008730e+03   4.0000000e+00
   1.6103000e+04   1.0000000e+00   1.0000000e+00   1.0000000e+00   2.8013770e+03   4.0000000e+00
   1.6103000e+04   1.0000000e+00   1.0000000e+00   1.0000000e+00   2.8016600e+03   4.0000000e+00
   1.6103000e+04   1.0000000e+00   1.0000000e+00   1.0000000e+00   2.8017180e+03   4.0000000e+00
   1.6103000e+04   1.0000000e+00   1.0000000e+00   1.0000000e+00   2.8021430e+03   4.0000000e+00
   1.6103000e+04   1.0000000e+00   1.0000000e+00   1.0000000e+00   2.8025690e+03   4.0000000e+00
   1.6103000e+04   1.0000000e+00   1.0000000e+00   1.0000000e+00   2.8033170e+03   4.0000000e+00
   1.6103000e+04   1.0000000e+00   1.0000000e+00   1.0000000e+00   2.8038050e+03   4.0000000e+00
   1.6103000e+04   1.0000000e+00   1.0000000e+00   1.0000000e+00   2.8041070e+03   4.0000000e+00
   1.6103000e+04   1.0000000e+00   1.0000000e+00   1.0000000e+00   2.8043790e+03   4.0000000e+00
   1.6103000e+04   1.0000000e+00   1.0000000e+00   1.0000000e+00   2.8048910e+03   4.0000000e+00
   1.6103000e+04   1.0000000e+00   1.0000000e+00   1.0000000e+00   2.8052030e+03   4.0000000e+00
   1.6103000e+04   1.0000000e+00   1.0000000e+00   1.0000000e+00   2.8057270e+03   4.0000000e+00
   1.6103000e+04   1.0000000e+00   1.0000000e+00   1.0000000e+00   2.8062040e+03   4.0000000e+00
   1.6103000e+04   1.0000000e+00   1.0000000e+00   1.0000000e+00   2.8067060e+03   4.0000000e+00
   1.6103000e+04   1.0000000e+00   1.0000000e+00   1.0000000e+00   2.8069470e+03   4.0000000e+00
   1.6103000e+04   1.0000000e+00   1.0000000e+00   1.0000000e+00   2.8073530e+03   4.0000000e+00
   1.6103000e+04   1.0000000e+00   1.0000000e+00   1.0000000e+00   2.8078530e+03   4.0000000e+00
   1.6103000e+04   1.0000000e+00   1.0000000e+00   1.0000000e+00   2.8082600e+03   4.0000000e+00
   1.6103000e+04   1.0000000e+00   1.0000000e+00   1.0000000e+00   2.8087000e+03   4.0000000e+00
   1.6103000e+04   1.0000000e+00   1.0000000e+00   1.0000000e+00   2.8093550e+03   4.0000000e+00
   1.6103000e+04   1.0000000e+00   1.0000000e+00   1.0000000e+00   2.8099290e+03   4.0000000e+00
   1.6103000e+04   1.0000000e+00   1.0000000e+00   1.0000000e+00   2.8103230e+03   4.0000000e+00
   1.6103000e+04   1.0000000e+00   1.0000000e+00   1.0000000e+00   2.8109570e+03   4.0000000e+00
   1.6103000e+04   1.0000000e+00   1.0000000e+00   1.0000000e+00   2.8112880e+03   4.0000000e+00
   1.6103000e+04   1.0000000e+00   1.0000000e+00   1.0000000e+00   2.8117810e+03   4.0000000e+00
   1.6103000e+04   1.0000000e+00   1.0000000e+00   1.0000000e+00   2.8122890e+03   4.0000000e+00
   1.6103000e+04   1.0000000e+00   1.0000000e+00   1.0000000e+00   2.8128440e+03   4.0000000e+00
   1.6103000e+04   1.0000000e+00   1.0000000e+00   1.0000000e+00   2.8135290e+03   4.0000000e+00
   1.6103000e+04   1.0000000e+00   1.0000000e+00   1.0000000e+00   2.8137950e+03   4.0000000e+00
   1.6103000e+04   1.0000000e+00   1.0000000e+00   1.0000000e+00   2.8143740e+03   4.0000000e+00
   1.6103000e+04   1.0000000e+00   1.0000000e+00   1.0000000e+00   2.8146380e+03   4.0000000e+00
   1.6103000e+04   1.0000000e+00   1.0000000e+00   1.0000000e+00   2.8151850e+03   4.0000000e+00
   1.6103000e+04   1.0000000e+00   1.0000000e+00   1.0000000e+00   2.9031260e+03   5.0000000e+00
   1.6103000e+04   1.0000000e+00   1.0000000e+00   1.0000000e+00   3.0671260e+03   1.0000000e+00
   1.6103000e+04   1.0000000e+00   1.0000000e+00   1.0000000e+00   3.0794750e+03   4.0000000e+00
   1.6103000e+04   1.0000000e+00   1.0000000e+00   1.0000000e+00   3.0799170e+03   4.0000000e+00
   1.6103000e+04   1.0000000e+00   1.0000000e+00   1.0000000e+00   3.0805830e+03   4.0000000e+00
   1.6103000e+04   1.0000000e+00   1.0000000e+00   1.0000000e+00   3.0808280e+03   4.0000000e+00
   1.6103000e+04   1.0000000e+00   1.0000000e+00   1.0000000e+00   3.0813020e+03   4.0000000e+00
   1.6103000e+04   1.0000000e+00   1.0000000e+00   1.0000000e+00   3.0816480e+03   4.0000000e+00
   1.6103000e+04   1.0000000e+00   1.0000000e+00   1.0000000e+00   3.0819460e+03   4.0000000e+00
   1.6103000e+04   1.0000000e+00   1.0000000e+00   1.0000000e+00   3.0823460e+03   4.0000000e+00
   1.6103000e+04   1.0000000e+00   1.0000000e+00   1.0000000e+00   3.0825910e+03   4.0000000e+00
   1.6103000e+04   1.0000000e+00   1.0000000e+00   1.0000000e+00   3.0829700e+03   4.0000000e+00
   1.6103000e+04   1.0000000e+00   1.0000000e+00   1.0000000e+00   3.0833450e+03   4.0000000e+00
   1.6103000e+04   1.0000000e+00   1.0000000e+00   1.0000000e+00   3.0837870e+03   4.0000000e+00
   1.6103000e+04   1.0000000e+00   1.0000000e+00   1.0000000e+00   3.0841110e+03   4.0000000e+00
   1.6103000e+04   1.0000000e+00   1.0000000e+00   1.0000000e+00   3.0846490e+03   4.0000000e+00
   1.6103000e+04   1.0000000e+00   1.0000000e+00   1.0000000e+00   3.0851780e+03   4.0000000e+00
   1.6103000e+04   1.0000000e+00   1.0000000e+00   1.0000000e+00   3.0855490e+03   4.0000000e+00
   1.6103000e+04   1.0000000e+00   1.0000000e+00   1.0000000e+00   3.0862070e+03   4.0000000e+00
   1.6103000e+04   1.0000000e+00   1.0000000e+00   1.0000000e+00   3.0866350e+03   4.0000000e+00
   1.6103000e+04   1.0000000e+00   1.0000000e+00   1.0000000e+00   3.0868620e+03   4.0000000e+00
   1.6103000e+04   1.0000000e+00   1.0000000e+00   1.0000000e+00   3.0872380e+03   4.0000000e+00
   1.6103000e+04   1.0000000e+00   1.0000000e+00   1.0000000e+00   3.0876920e+03   4.0000000e+00
   1.6103000e+04   1.0000000e+00   1.0000000e+00   1.0000000e+00   3.0881890e+03   4.0000000e+00
   1.6103000e+04   1.0000000e+00   1.0000000e+00   1.0000000e+00   3.0888750e+03   4.0000000e+00
   1.6103000e+04   1.0000000e+00   1.0000000e+00   1.0000000e+00   3.0895420e+03   4.0000000e+00
   1.6103000e+04   1.0000000e+00   1.0000000e+00   1.0000000e+00   3.0899020e+03   4.0000000e+00
   1.6103000e+04   1.0000000e+00   1.0000000e+00   1.0000000e+00   3.1841260e+03   5.0000000e+00
   1.6103000e+04   1.0000000e+00   1.0000000e+00   1.0000000e+00   3.5472110e+03   1.0000000e+00
   1.6103000e+04   1.0000000e+00   1.0000000e+00   1.0000000e+00   3.5516850e+03   4.0000000e+00
   1.6103000e+04   1.0000000e+00   1.0000000e+00   1.0000000e+00   3.5525820e+03   4.0000000e+00
   1.6103000e+04   1.0000000e+00   1.0000000e+00   1.0000000e+00   3.5531040e+03   4.0000000e+00
   1.6103000e+04   1.0000000e+00   1.0000000e+00   1.0000000e+00   3.5535890e+03   4.0000000e+00
   1.6103000e+04   1.0000000e+00   1.0000000e+00   1.0000000e+00   3.5539330e+03   4.0000000e+00
   1.6103000e+04   1.0000000e+00   1.0000000e+00   1.0000000e+00   3.5544110e+03   4.0000000e+00
   1.6103000e+04   1.0000000e+00   1.0000000e+00   1.0000000e+00   3.5550040e+03   4.0000000e+00
   1.6103000e+04   1.0000000e+00   1.0000000e+00   1.0000000e+00   3.5553680e+03   4.0000000e+00
   1.6103000e+04   1.0000000e+00   1.0000000e+00   1.0000000e+00   3.5556810e+03   4.0000000e+00
   1.6103000e+04   1.0000000e+00   1.0000000e+00   1.0000000e+00   3.5561640e+03   4.0000000e+00
   1.6103000e+04   1.0000000e+00   1.0000000e+00   1.0000000e+00   3.5567030e+03   4.0000000e+00
   1.6103000e+04   1.0000000e+00   1.0000000e+00   1.0000000e+00   3.5571710e+03   4.0000000e+00
   1.6103000e+04   1.0000000e+00   1.0000000e+00   1.0000000e+00   3.5577520e+03   4.0000000e+00
   1.6103000e+04   1.0000000e+00   1.0000000e+00   1.0000000e+00   3.5581750e+03   4.0000000e+00
   1.6103000e+04   1.0000000e+00   1.0000000e+00   1.0000000e+00   3.5584450e+03   4.0000000e+00
   1.6103000e+04   1.0000000e+00   1.0000000e+00   1.0000000e+00   3.5589280e+03   4.0000000e+00
   1.6103000e+04   1.0000000e+00   1.0000000e+00   1.0000000e+00   3.5593140e+03   4.0000000e+00
   1.6103000e+04   1.0000000e+00   1.0000000e+00   1.0000000e+00   3.5599290e+03   4.0000000e+00
   1.6103000e+04   1.0000000e+00   1.0000000e+00   1.0000000e+00   3.5604060e+03   4.0000000e+00
   1.6103000e+04   1.0000000e+00   1.0000000e+00   1.0000000e+00   3.5609200e+03   4.0000000e+00
   1.6103000e+04   1.0000000e+00   1.0000000e+00   1.0000000e+00   3.5618960e+03   4.0000000e+00
   1.6103000e+04   1.0000000e+00   1.0000000e+00   1.0000000e+00   3.5628290e+03   4.0000000e+00
   1.6103000e+04   1.0000000e+00   1.0000000e+00   1.0000000e+00   3.5634250e+03   4.0000000e+00
   1.6103000e+04   1.0000000e+00   1.0000000e+00   1.0000000e+00   3.5640100e+03   4.0000000e+00
   1.6103000e+04   1.0000000e+00   1.0000000e+00   1.0000000e+00   3.5645800e+03   4.0000000e+00
   1.6103000e+04   1.0000000e+00   1.0000000e+00   1.0000000e+00   3.6572110e+03   5.0000000e+00
   1.6103000e+04   1.0000000e+00   1.0000000e+00   1.0000000e+00   4.1722190e+03   1.0000000e+00
   1.6103000e+04   1.0000000e+00   1.0000000e+00   1.0000000e+00   4.1571040e+03   4.0000000e+00
   1.6103000e+04   1.0000000e+00   1.0000000e+00   1.0000000e+00   4.1771560e+03   4.0000000e+00
   1.6103000e+04   1.0000000e+00   1.0000000e+00   1.0000000e+00   4.1783590e+03   4.0000000e+00
   1.6103000e+04   1.0000000e+00   1.0000000e+00   1.0000000e+00   4.1787390e+03   4.0000000e+00
   1.6103000e+04   1.0000000e+00   1.0000000e+00   1.0000000e+00   4.1789130e+03   4.0000000e+00
   1.6103000e+04   1.0000000e+00   1.0000000e+00   1.0000000e+00   4.1792040e+03   4.0000000e+00
   1.6103000e+04   1.0000000e+00   1.0000000e+00   1.0000000e+00   4.1796570e+03   4.0000000e+00
   1.6103000e+04   1.0000000e+00   1.0000000e+00   1.0000000e+00   4.1801230e+03   4.0000000e+00
   1.6103000e+04   1.0000000e+00   1.0000000e+00   1.0000000e+00   4.1809050e+03   4.0000000e+00
   1.6103000e+04   1.0000000e+00   1.0000000e+00   1.0000000e+00   4.1813500e+03   4.0000000e+00
   1.6103000e+04   1.0000000e+00   1.0000000e+00   1.0000000e+00   4.1817360e+03   4.0000000e+00
   1.6103000e+04   1.0000000e+00   1.0000000e+00   1.0000000e+00   4.1822140e+03   4.0000000e+00
   1.6103000e+04   1.0000000e+00   1.0000000e+00   1.0000000e+00   4.1829680e+03   4.0000000e+00
   1.6103000e+04   1.0000000e+00   1.0000000e+00   1.0000000e+00   4.1833970e+03   4.0000000e+00
   1.6103000e+04   1.0000000e+00   1.0000000e+00   1.0000000e+00   4.1839090e+03   4.0000000e+00
   1.6103000e+04   1.0000000e+00   1.0000000e+00   1.0000000e+00   4.1844100e+03   4.0000000e+00
   1.6103000e+04   1.0000000e+00   1.0000000e+00   1.0000000e+00   4.1849710e+03   4.0000000e+00
   1.6103000e+04   1.0000000e+00   1.0000000e+00   1.0000000e+00   4.1854320e+03   4.0000000e+00
   1.6103000e+04   1.0000000e+00   1.0000000e+00   1.0000000e+00   4.1858300e+03   4.0000000e+00
   1.6103000e+04   1.0000000e+00   1.0000000e+00   1.0000000e+00   4.1865610e+03   4.0000000e+00
   1.6103000e+04   1.0000000e+00   1.0000000e+00   1.0000000e+00   4.1871120e+03   4.0000000e+00
   1.6103000e+04   1.0000000e+00   1.0000000e+00   1.0000000e+00   4.1877950e+03   4.0000000e+00
   1.6103000e+04   1.0000000e+00   1.0000000e+00   1.0000000e+00   4.1882620e+03   4.0000000e+00
   1.6103000e+04   1.0000000e+00   1.0000000e+00   1.0000000e+00   4.1886780e+03   4.0000000e+00
   1.6103000e+04   1.0000000e+00   1.0000000e+00   1.0000000e+00   4.1892690e+03   4.0000000e+00
   1.6103000e+04   1.0000000e+00   1.0000000e+00   1.0000000e+00   4.1899050e+03   4.0000000e+00
   1.6103000e+04   1.0000000e+00   1.0000000e+00   1.0000000e+00   4.1908980e+03   4.0000000e+00
   1.6103000e+04   1.0000000e+00   1.0000000e+00   1.0000000e+00   4.1913160e+03   4.0000000e+00
   1.6103000e+04   1.0000000e+00   1.0000000e+00   1.0000000e+00   4.1922020e+03   4.0000000e+00
   1.6103000e+04   1.0000000e+00   1.0000000e+00   1.0000000e+00   4.1929360e+03   4.0000000e+00
   1.6103000e+04   1.0000000e+00   1.0000000e+00   1.0000000e+00   4.1939900e+03   4.0000000e+00
   1.6103000e+04   1.0000000e+00   1.0000000e+00   1.0000000e+00   4.1944890e+03   4.0000000e+00
   1.6103000e+04   1.0000000e+00   1.0000000e+00   1.0000000e+00   4.1957300e+03   4.0000000e+00
   1.6103000e+04   1.0000000e+00   1.0000000e+00   1.0000000e+00   4.1964680e+03   4.0000000e+00
   1.6103000e+04   1.0000000e+00   1.0000000e+00   1.0000000e+00   4.1980220e+03   4.0000000e+00
   1.6103000e+04   1.0000000e+00   1.0000000e+00   1.0000000e+00   4.1986740e+03   4.0000000e+00
   1.6103000e+04   1.0000000e+00   1.0000000e+00   1.0000000e+00   4.1992280e+03   4.0000000e+00
   1.6103000e+04   1.0000000e+00   1.0000000e+00   1.0000000e+00   4.1997590e+03   4.0000000e+00
   1.6103000e+04   1.0000000e+00   1.0000000e+00   1.0000000e+00   4.1999770e+03   4.0000000e+00
   1.6103000e+04   1.0000000e+00   1.0000000e+00   1.0000000e+00   4.2004540e+03   4.0000000e+00
   1.6103000e+04   1.0000000e+00   1.0000000e+00   1.0000000e+00   4.2009690e+03   4.0000000e+00
   1.6103000e+04   1.0000000e+00   1.0000000e+00   1.0000000e+00   4.2013840e+03   4.0000000e+00
   1.6103000e+04   1.0000000e+00   1.0000000e+00   1.0000000e+00   4.2017640e+03   4.0000000e+00
   1.6103000e+04   1.0000000e+00   1.0000000e+00   1.0000000e+00   4.2024560e+03   4.0000000e+00
   1.6103000e+04   1.0000000e+00   1.0000000e+00   1.0000000e+00   4.2982190e+03   5.0000000e+00
   1.6103000e+04   1.0000000e+00   1.0000000e+00   1.0000000e+00   5.6547250e+03   1.0000000e+00
   1.6103000e+04   1.0000000e+00   1.0000000e+00   1.0000000e+00   5.6364600e+03   4.0000000e+00
   1.6103000e+04   1.0000000e+00   1.0000000e+00   1.0000000e+00   5.6400740e+03   4.0000000e+00
   1.6103000e+04   1.0000000e+00   1.0000000e+00   1.0000000e+00   5.6617270e+03   4.0000000e+00
   1.6103000e+04   1.0000000e+00   1.0000000e+00   1.0000000e+00   5.6621760e+03   4.0000000e+00
   1.6103000e+04   1.0000000e+00   1.0000000e+00   1.0000000e+00   5.6625940e+03   4.0000000e+00
   1.6103000e+04   1.0000000e+00   1.0000000e+00   1.0000000e+00   5.6629710e+03   4.0000000e+00
   1.6103000e+04   1.0000000e+00   1.0000000e+00   1.0000000e+00   5.6632150e+03   4.0000000e+00
   1.6103000e+04   1.0000000e+00   1.0000000e+00   1.0000000e+00   5.6635880e+03   4.0000000e+00
   1.6103000e+04   1.0000000e+00   1.0000000e+00   1.0000000e+00   5.6640070e+03   4.0000000e+00
   1.6103000e+04   1.0000000e+00   1.0000000e+00   1.0000000e+00   5.6644970e+03   4.0000000e+00
   1.6103000e+04   1.0000000e+00   1.0000000e+00   1.0000000e+00   5.6649090e+03   4.0000000e+00
   1.6103000e+04   1.0000000e+00   1.0000000e+00   1.0000000e+00   5.6652650e+03   4.0000000e+00
   1.6103000e+04   1.0000000e+00   1.0000000e+00   1.0000000e+00   5.6656430e+03   4.0000000e+00
   1.6103000e+04   1.0000000e+00   1.0000000e+00   1.0000000e+00   5.6662140e+03   4.0000000e+00
   1.6103000e+04   1.0000000e+00   1.0000000e+00   1.0000000e+00   5.6665790e+03   4.0000000e+00
   1.6103000e+04   1.0000000e+00   1.0000000e+00   1.0000000e+00   5.6669370e+03   4.0000000e+00
   1.6103000e+04   1.0000000e+00   1.0000000e+00   1.0000000e+00   5.6675820e+03   4.0000000e+00
   1.6103000e+04   1.0000000e+00   1.0000000e+00   1.0000000e+00   5.6720370e+03   4.0000000e+00
   1.6103000e+04   1.0000000e+00   1.0000000e+00   1.0000000e+00   5.6728690e+03   4.0000000e+00
   1.6103000e+04   1.0000000e+00   1.0000000e+00   1.0000000e+00   5.6732530e+03   4.0000000e+00
   1.6103000e+04   1.0000000e+00   1.0000000e+00   1.0000000e+00   5.6736620e+03   4.0000000e+00
   1.6103000e+04   1.0000000e+00   1.0000000e+00   1.0000000e+00   5.6739630e+03   4.0000000e+00
   1.6103000e+04   1.0000000e+00   1.0000000e+00   1.0000000e+00   5.6742310e+03   4.0000000e+00
   1.6103000e+04   1.0000000e+00   1.0000000e+00   1.0000000e+00   5.6747990e+03   4.0000000e+00
   1.6103000e+04   1.0000000e+00   1.0000000e+00   1.0000000e+00   5.6750910e+03   4.0000000e+00
   1.6103000e+04   1.0000000e+00   1.0000000e+00   1.0000000e+00   5.6754400e+03   4.0000000e+00
   1.6103000e+04   1.0000000e+00   1.0000000e+00   1.0000000e+00   5.6758680e+03   4.0000000e+00
   1.6103000e+04   1.0000000e+00   1.0000000e+00   1.0000000e+00   5.6763150e+03   4.0000000e+00
   1.6103000e+04   1.0000000e+00   1.0000000e+00   1.0000000e+00   5.6766260e+03   4.0000000e+00
   1.6103000e+04   1.0000000e+00   1.0000000e+00   1.0000000e+00   5.6770940e+03   4.0000000e+00
   1.6103000e+04   1.0000000e+00   1.0000000e+00   1.0000000e+00   5.6776670e+03   4.0000000e+00
   1.6103000e+04   1.0000000e+00   1.0000000e+00   1.0000000e+00   5.6783780e+03   4.0000000e+00
   1.6103000e+04   1.0000000e+00   1.0000000e+00   1.0000000e+00   5.6787680e+03   4.0000000e+00
   1.6103000e+04   1.0000000e+00   1.0000000e+00   1.0000000e+00   5.6793140e+03   4.0000000e+00
   1.6103000e+04   1.0000000e+00   1.0000000e+00   1.0000000e+00   5.6797490e+03   4.0000000e+00
   1.6103000e+04   1.0000000e+00   1.0000000e+00   1.0000000e+00   5.6802250e+03   4.0000000e+00
   1.6103000e+04   1.0000000e+00   1.0000000e+00   1.0000000e+00   5.6807380e+03   4.0000000e+00
   1.6103000e+04   1.0000000e+00   1.0000000e+00   1.0000000e+00   5.6814040e+03   4.0000000e+00
   1.6103000e+04   1.0000000e+00   1.0000000e+00   1.0000000e+00   5.6817020e+03   4.0000000e+00
   1.6103000e+04   1.0000000e+00   1.0000000e+00   1.0000000e+00   5.6820470e+03   4.0000000e+00
   1.6103000e+04   1.0000000e+00   1.0000000e+00   1.0000000e+00   5.6823840e+03   4.0000000e+00
[truncated: 3,396,456 more chars]
