# Supplementary material for: Recalibrating timing behavior via expected covariance between temporal cues
Source: eLife. 2018 Nov 2;7:e38790. doi: 10.7554/eLife.38790 (PMC6235573; doi:10.7554/eLife.38790)
Supplement: Figure 1—figure supplement 1—source data 1. [file elife-38790-fig1-figsupp1-data1.zip › Figure 1- figure supplement 1/Groups-Context/README.txt]

Experiment 4:
Identical to the 16-to-32 group of Experiment 1. However, we extended the 16-second cue?s duration to 32 seconds in a different context (distinct operant chambers, running room, bedding, etc.) than the one in which rats were initially trained. Then we evaluated how rats would respond to both the 8 and 16-second cues at test. Note that testing was conducted in both the initial training context and in the novel context in which the 16 second cue duration had been changed, and trials for both the short and long cues were probes (i.e., no feedback). 

The initial columns of all data files contain dummy-coded information needed to index the data. Description below.

Binned data files:
Column 1: subject number, Column 2: context (1 = original training context, 2  novel context in which long cue?s duration was increased), Column 3: phase (1 = last training session, 2 = test session), Column 4: cue (1 = short cue, 3 = long cue), Column 5: time-values relative to trial start that correspond to binned data for each probe trial a rat completed. The binned data start at column 6 and are oriented in a time X trial matrix format. As described in the general README, if a rat did not receive an Nth trial during a session, the Nth column will contain the value NaN and should be disregarded when computing mean response rate across trials.

Time event data files:
Columns 1 to 4 are same as above. The final two columns contain time-stamps for events (as seconds from session start) and the corresponding values in the adjacent column contain dummy-coded values for the identity of the event (1 = short cue on, 3 = long cue on, response = 4, trial end = 5, session over = 6). 
