# Supplementary material for: Recalibrating timing behavior via expected covariance between temporal cues
Source: eLife. 2018 Nov 2;7:e38790. doi: 10.7554/eLife.38790 (PMC6235573; doi:10.7554/eLife.38790)
Supplement: Figure 1—figure supplement 1—source data 1. [file elife-38790-fig1-figsupp1-data1.zip › Figure 1- figure supplement 1/Groups-CorrelatedAndUncorrelated_4a/Exp3_CorrelatedGroupTimeEventData]

   1.7041000e+04   1.0000000e+00   1.0000000e+00   2.9534300e+04   1.0000000e+00
   1.7041000e+04   1.0000000e+00   1.0000000e+00   2.9537001e+04   4.0000000e+00
   1.7041000e+04   1.0000000e+00   1.0000000e+00   2.9537200e+04   4.0000000e+00
   1.7041000e+04   1.0000000e+00   1.0000000e+00   2.9537434e+04   4.0000000e+00
   1.7041000e+04   1.0000000e+00   1.0000000e+00   2.9537701e+04   4.0000000e+00
   1.7041000e+04   1.0000000e+00   1.0000000e+00   2.9537950e+04   4.0000000e+00
   1.7041000e+04   1.0000000e+00   1.0000000e+00   2.9538198e+04   4.0000000e+00
   1.7041000e+04   1.0000000e+00   1.0000000e+00   2.9538568e+04   4.0000000e+00
   1.7041000e+04   1.0000000e+00   1.0000000e+00   2.9538992e+04   4.0000000e+00
   1.7041000e+04   1.0000000e+00   1.0000000e+00   2.9539395e+04   4.0000000e+00
   1.7041000e+04   1.0000000e+00   1.0000000e+00   2.9539542e+04   4.0000000e+00
   1.7041000e+04   1.0000000e+00   1.0000000e+00   2.9539778e+04   4.0000000e+00
   1.7041000e+04   1.0000000e+00   1.0000000e+00   2.9540203e+04   4.0000000e+00
   1.7041000e+04   1.0000000e+00   1.0000000e+00   2.9540581e+04   4.0000000e+00
   1.7041000e+04   1.0000000e+00   1.0000000e+00   2.9540834e+04   4.0000000e+00
   1.7041000e+04   1.0000000e+00   1.0000000e+00   2.9542068e+04   4.0000000e+00
   1.7041000e+04   1.0000000e+00   1.0000000e+00   2.9542578e+04   4.0000000e+00
   1.7041000e+04   1.0000000e+00   1.0000000e+00   2.9631301e+04   5.0000000e+00
   1.7041000e+04   1.0000000e+00   1.0000000e+00   3.0642968e+04   1.0000000e+00
   1.7041000e+04   1.0000000e+00   1.0000000e+00   3.0645261e+04   4.0000000e+00
   1.7041000e+04   1.0000000e+00   1.0000000e+00   3.0645477e+04   4.0000000e+00
   1.7041000e+04   1.0000000e+00   1.0000000e+00   3.0645735e+04   4.0000000e+00
   1.7041000e+04   1.0000000e+00   1.0000000e+00   3.0646036e+04   4.0000000e+00
   1.7041000e+04   1.0000000e+00   1.0000000e+00   3.0646264e+04   4.0000000e+00
   1.7041000e+04   1.0000000e+00   1.0000000e+00   3.0646542e+04   4.0000000e+00
   1.7041000e+04   1.0000000e+00   1.0000000e+00   3.0646869e+04   4.0000000e+00
   1.7041000e+04   1.0000000e+00   1.0000000e+00   3.0647419e+04   4.0000000e+00
   1.7041000e+04   1.0000000e+00   1.0000000e+00   3.0647858e+04   4.0000000e+00
   1.7041000e+04   1.0000000e+00   1.0000000e+00   3.0647973e+04   4.0000000e+00
   1.7041000e+04   1.0000000e+00   1.0000000e+00   3.0648185e+04   4.0000000e+00
   1.7041000e+04   1.0000000e+00   1.0000000e+00   3.0648388e+04   4.0000000e+00
   1.7041000e+04   1.0000000e+00   1.0000000e+00   3.0648680e+04   4.0000000e+00
   1.7041000e+04   1.0000000e+00   1.0000000e+00   3.0649205e+04   4.0000000e+00
   1.7041000e+04   1.0000000e+00   1.0000000e+00   3.0649826e+04   4.0000000e+00
   1.7041000e+04   1.0000000e+00   1.0000000e+00   3.0753970e+04   5.0000000e+00
   1.7041000e+04   1.0000000e+00   1.0000000e+00   3.1078355e+04   1.0000000e+00
   1.7041000e+04   1.0000000e+00   1.0000000e+00   3.1082406e+04   4.0000000e+00
   1.7041000e+04   1.0000000e+00   1.0000000e+00   3.1082655e+04   4.0000000e+00
   1.7041000e+04   1.0000000e+00   1.0000000e+00   3.1082972e+04   4.0000000e+00
   1.7041000e+04   1.0000000e+00   1.0000000e+00   3.1083210e+04   4.0000000e+00
   1.7041000e+04   1.0000000e+00   1.0000000e+00   3.1083392e+04   4.0000000e+00
   1.7041000e+04   1.0000000e+00   1.0000000e+00   3.1083625e+04   4.0000000e+00
   1.7041000e+04   1.0000000e+00   1.0000000e+00   3.1083978e+04   4.0000000e+00
   1.7041000e+04   1.0000000e+00   1.0000000e+00   3.1084569e+04   4.0000000e+00
   1.7041000e+04   1.0000000e+00   1.0000000e+00   3.1084813e+04   4.0000000e+00
   1.7041000e+04   1.0000000e+00   1.0000000e+00   3.1084880e+04   4.0000000e+00
   1.7041000e+04   1.0000000e+00   1.0000000e+00   3.1085215e+04   4.0000000e+00
   1.7041000e+04   1.0000000e+00   1.0000000e+00   3.1192784e+04   4.0000000e+00
   1.7041000e+04   1.0000000e+00   1.0000000e+00   3.1193269e+04   4.0000000e+00
   1.7041000e+04   1.0000000e+00   1.0000000e+00   3.1193480e+04   4.0000000e+00
   1.7041000e+04   1.0000000e+00   1.0000000e+00   3.1193739e+04   4.0000000e+00
   1.7041000e+04   1.0000000e+00   1.0000000e+00   3.1194200e+04   4.0000000e+00
   1.7041000e+04   1.0000000e+00   1.0000000e+00   3.1194457e+04   4.0000000e+00
   1.7041000e+04   1.0000000e+00   1.0000000e+00   3.1194718e+04   4.0000000e+00
   1.7041000e+04   1.0000000e+00   1.0000000e+00   3.1195151e+04   4.0000000e+00
   1.7041000e+04   1.0000000e+00   1.0000000e+00   3.1195469e+04   4.0000000e+00
   1.7041000e+04   1.0000000e+00   1.0000000e+00   3.1195718e+04   4.0000000e+00
   1.7041000e+04   1.0000000e+00   1.0000000e+00   3.1195870e+04   4.0000000e+00
   1.7041000e+04   1.0000000e+00   1.0000000e+00   3.1196118e+04   4.0000000e+00
   1.7041000e+04   1.0000000e+00   1.0000000e+00   3.1196709e+04   4.0000000e+00
   1.7041000e+04   1.0000000e+00   1.0000000e+00   3.1196901e+04   4.0000000e+00
   1.7041000e+04   1.0000000e+00   1.0000000e+00   3.1197266e+04   4.0000000e+00
   1.7041000e+04   1.0000000e+00   1.0000000e+00   3.1197790e+04   4.0000000e+00
   1.7041000e+04   1.0000000e+00   1.0000000e+00   3.1204356e+04   5.0000000e+00
   1.7041000e+04   1.0000000e+00   1.0000000e+00   3.2096774e+04   1.0000000e+00
   1.7041000e+04   1.0000000e+00   1.0000000e+00   3.2100623e+04   4.0000000e+00
   1.7041000e+04   1.0000000e+00   1.0000000e+00   3.2100774e+04   4.0000000e+00
   1.7041000e+04   1.0000000e+00   1.0000000e+00   3.2101037e+04   4.0000000e+00
   1.7041000e+04   1.0000000e+00   1.0000000e+00   3.2101566e+04   4.0000000e+00
   1.7041000e+04   1.0000000e+00   1.0000000e+00   3.2101828e+04   4.0000000e+00
   1.7041000e+04   1.0000000e+00   1.0000000e+00   3.2102102e+04   4.0000000e+00
   1.7041000e+04   1.0000000e+00   1.0000000e+00   3.2102448e+04   4.0000000e+00
   1.7041000e+04   1.0000000e+00   1.0000000e+00   3.2103143e+04   4.0000000e+00
   1.7041000e+04   1.0000000e+00   1.0000000e+00   3.2103329e+04   4.0000000e+00
   1.7041000e+04   1.0000000e+00   1.0000000e+00   3.2105784e+04   4.0000000e+00
   1.7041000e+04   1.0000000e+00   1.0000000e+00   3.2106289e+04   4.0000000e+00
   1.7041000e+04   1.0000000e+00   1.0000000e+00   3.2219775e+04   5.0000000e+00
   1.7041000e+04   1.0000000e+00   1.0000000e+00   3.3432105e+04   1.0000000e+00
   1.7041000e+04   1.0000000e+00   1.0000000e+00   3.3437324e+04   4.0000000e+00
   1.7041000e+04   1.0000000e+00   1.0000000e+00   3.3439763e+04   4.0000000e+00
   1.7041000e+04   1.0000000e+00   1.0000000e+00   3.3440239e+04   4.0000000e+00
   1.7041000e+04   1.0000000e+00   1.0000000e+00   3.3440683e+04   4.0000000e+00
   1.7041000e+04   1.0000000e+00   1.0000000e+00   3.3440917e+04   4.0000000e+00
   1.7041000e+04   1.0000000e+00   1.0000000e+00   3.3441260e+04   4.0000000e+00
   1.7041000e+04   1.0000000e+00   1.0000000e+00   3.3441507e+04   4.0000000e+00
   1.7041000e+04   1.0000000e+00   1.0000000e+00   3.3441853e+04   4.0000000e+00
   1.7041000e+04   1.0000000e+00   1.0000000e+00   3.3444732e+04   4.0000000e+00
   1.7041000e+04   1.0000000e+00   1.0000000e+00   3.3445018e+04   4.0000000e+00
   1.7041000e+04   1.0000000e+00   1.0000000e+00   3.3445529e+04   4.0000000e+00
   1.7041000e+04   1.0000000e+00   1.0000000e+00   3.3445913e+04   4.0000000e+00
   1.7041000e+04   1.0000000e+00   1.0000000e+00   3.3446227e+04   4.0000000e+00
   1.7041000e+04   1.0000000e+00   1.0000000e+00   3.3446445e+04   4.0000000e+00
   1.7041000e+04   1.0000000e+00   1.0000000e+00   3.3446620e+04   4.0000000e+00
   1.7041000e+04   1.0000000e+00   1.0000000e+00   3.3446723e+04   4.0000000e+00
   1.7041000e+04   1.0000000e+00   1.0000000e+00   3.3447008e+04   4.0000000e+00
   1.7041000e+04   1.0000000e+00   1.0000000e+00   3.3447155e+04   4.0000000e+00
   1.7041000e+04   1.0000000e+00   1.0000000e+00   3.3447492e+04   4.0000000e+00
   1.7041000e+04   1.0000000e+00   1.0000000e+00   3.3447923e+04   4.0000000e+00
   1.7041000e+04   1.0000000e+00   1.0000000e+00   3.3448359e+04   4.0000000e+00
   1.7041000e+04   1.0000000e+00   1.0000000e+00   3.3448666e+04   4.0000000e+00
   1.7041000e+04   1.0000000e+00   1.0000000e+00   3.3448927e+04   4.0000000e+00
   1.7041000e+04   1.0000000e+00   1.0000000e+00   3.3449226e+04   4.0000000e+00
   1.7041000e+04   1.0000000e+00   1.0000000e+00   3.3449524e+04   4.0000000e+00
   1.7041000e+04   1.0000000e+00   1.0000000e+00   3.3449783e+04   4.0000000e+00
   1.7041000e+04   1.0000000e+00   1.0000000e+00   3.3450250e+04   4.0000000e+00
   1.7041000e+04   1.0000000e+00   1.0000000e+00   3.3451365e+04   4.0000000e+00
   1.7041000e+04   1.0000000e+00   1.0000000e+00   3.3451860e+04   4.0000000e+00
   1.7041000e+04   1.0000000e+00   1.0000000e+00   3.3452416e+04   4.0000000e+00
   1.7041000e+04   1.0000000e+00   1.0000000e+00   3.3487482e+04   4.0000000e+00
   1.7041000e+04   1.0000000e+00   1.0000000e+00   3.3533106e+04   5.0000000e+00
   1.7041000e+04   1.0000000e+00   1.0000000e+00   3.3846986e+04   1.0000000e+00
   1.7041000e+04   1.0000000e+00   1.0000000e+00   3.3850657e+04   4.0000000e+00
   1.7041000e+04   1.0000000e+00   1.0000000e+00   3.3850898e+04   4.0000000e+00
   1.7041000e+04   1.0000000e+00   1.0000000e+00   3.3851175e+04   4.0000000e+00
   1.7041000e+04   1.0000000e+00   1.0000000e+00   3.3851719e+04   4.0000000e+00
   1.7041000e+04   1.0000000e+00   1.0000000e+00   3.3851954e+04   4.0000000e+00
   1.7041000e+04   1.0000000e+00   1.0000000e+00   3.3852511e+04   4.0000000e+00
   1.7041000e+04   1.0000000e+00   1.0000000e+00   3.3853232e+04   4.0000000e+00
   1.7041000e+04   1.0000000e+00   1.0000000e+00   3.3853491e+04   4.0000000e+00
   1.7041000e+04   1.0000000e+00   1.0000000e+00   3.3853862e+04   4.0000000e+00
   1.7041000e+04   1.0000000e+00   1.0000000e+00   3.3854273e+04   4.0000000e+00
   1.7041000e+04   1.0000000e+00   1.0000000e+00   3.3859359e+04   4.0000000e+00
   1.7041000e+04   1.0000000e+00   1.0000000e+00   3.3859959e+04   4.0000000e+00
   1.7041000e+04   1.0000000e+00   1.0000000e+00   3.3959987e+04   5.0000000e+00
   1.7041000e+04   1.0000000e+00   1.0000000e+00   3.5442432e+04   1.0000000e+00
   1.7041000e+04   1.0000000e+00   1.0000000e+00   3.5418466e+04   4.0000000e+00
   1.7041000e+04   1.0000000e+00   1.0000000e+00   3.5446197e+04   4.0000000e+00
   1.7041000e+04   1.0000000e+00   1.0000000e+00   3.5446825e+04   4.0000000e+00
   1.7041000e+04   1.0000000e+00   1.0000000e+00   3.5447131e+04   4.0000000e+00
   1.7041000e+04   1.0000000e+00   1.0000000e+00   3.5447535e+04   4.0000000e+00
   1.7041000e+04   1.0000000e+00   1.0000000e+00   3.5447829e+04   4.0000000e+00
   1.7041000e+04   1.0000000e+00   1.0000000e+00   3.5448073e+04   4.0000000e+00
   1.7041000e+04   1.0000000e+00   1.0000000e+00   3.5448227e+04   4.0000000e+00
   1.7041000e+04   1.0000000e+00   1.0000000e+00   3.5448462e+04   4.0000000e+00
   1.7041000e+04   1.0000000e+00   1.0000000e+00   3.5449146e+04   4.0000000e+00
   1.7041000e+04   1.0000000e+00   1.0000000e+00   3.5553434e+04   5.0000000e+00
   1.7041000e+04   1.0000000e+00   1.0000000e+00   3.7550737e+04   1.0000000e+00
   1.7041000e+04   1.0000000e+00   1.0000000e+00   3.7554389e+04   4.0000000e+00
   1.7041000e+04   1.0000000e+00   1.0000000e+00   3.7554589e+04   4.0000000e+00
   1.7041000e+04   1.0000000e+00   1.0000000e+00   3.7554832e+04   4.0000000e+00
   1.7041000e+04   1.0000000e+00   1.0000000e+00   3.7555077e+04   4.0000000e+00
   1.7041000e+04   1.0000000e+00   1.0000000e+00   3.7555366e+04   4.0000000e+00
   1.7041000e+04   1.0000000e+00   1.0000000e+00   3.7555643e+04   4.0000000e+00
   1.7041000e+04   1.0000000e+00   1.0000000e+00   3.7556607e+04   4.0000000e+00
   1.7041000e+04   1.0000000e+00   1.0000000e+00   3.7556749e+04   4.0000000e+00
   1.7041000e+04   1.0000000e+00   1.0000000e+00   3.7557262e+04   4.0000000e+00
   1.7041000e+04   1.0000000e+00   1.0000000e+00   3.7678738e+04   5.0000000e+00
   1.7041000e+04   1.0000000e+00   1.0000000e+00   3.8141183e+04   1.0000000e+00
   1.7041000e+04   1.0000000e+00   1.0000000e+00   3.8144796e+04   4.0000000e+00
   1.7041000e+04   1.0000000e+00   1.0000000e+00   3.8145145e+04   4.0000000e+00
   1.7041000e+04   1.0000000e+00   1.0000000e+00   3.8145436e+04   4.0000000e+00
   1.7041000e+04   1.0000000e+00   1.0000000e+00   3.8145668e+04   4.0000000e+00
   1.7041000e+04   1.0000000e+00   1.0000000e+00   3.8145811e+04   4.0000000e+00
   1.7041000e+04   1.0000000e+00   1.0000000e+00   3.8146028e+04   4.0000000e+00
   1.7041000e+04   1.0000000e+00   1.0000000e+00   3.8146478e+04   4.0000000e+00
   1.7041000e+04   1.0000000e+00   1.0000000e+00   3.8146923e+04   4.0000000e+00
   1.7041000e+04   1.0000000e+00   1.0000000e+00   3.8147305e+04   4.0000000e+00
   1.7041000e+04   1.0000000e+00   1.0000000e+00   3.8250185e+04   5.0000000e+00
   1.7041000e+04   1.0000000e+00   1.0000000e+00   3.8685338e+04   1.0000000e+00
   1.7041000e+04   1.0000000e+00   1.0000000e+00   3.8690636e+04   4.0000000e+00
   1.7041000e+04   1.0000000e+00   1.0000000e+00   3.8690973e+04   4.0000000e+00
   1.7041000e+04   1.0000000e+00   1.0000000e+00   3.8691219e+04   4.0000000e+00
   1.7041000e+04   1.0000000e+00   1.0000000e+00   3.8691382e+04   4.0000000e+00
   1.7041000e+04   1.0000000e+00   1.0000000e+00   3.8691738e+04   4.0000000e+00
   1.7041000e+04   1.0000000e+00   1.0000000e+00   3.8695269e+04   4.0000000e+00
   1.7041000e+04   1.0000000e+00   1.0000000e+00   3.8695420e+04   4.0000000e+00
   1.7041000e+04   1.0000000e+00   1.0000000e+00   3.8695754e+04   4.0000000e+00
   1.7041000e+04   1.0000000e+00   1.0000000e+00   3.8695929e+04   4.0000000e+00
   1.7041000e+04   1.0000000e+00   1.0000000e+00   3.8696254e+04   4.0000000e+00
   1.7041000e+04   1.0000000e+00   1.0000000e+00   3.8696503e+04   4.0000000e+00
   1.7041000e+04   1.0000000e+00   1.0000000e+00   3.8697089e+04   4.0000000e+00
   1.7041000e+04   1.0000000e+00   1.0000000e+00   3.8698580e+04   4.0000000e+00
   1.7041000e+04   1.0000000e+00   1.0000000e+00   3.8698817e+04   4.0000000e+00
   1.7041000e+04   1.0000000e+00   1.0000000e+00   3.8699053e+04   4.0000000e+00
   1.7041000e+04   1.0000000e+00   1.0000000e+00   3.8699351e+04   4.0000000e+00
   1.7041000e+04   1.0000000e+00   1.0000000e+00   3.8699605e+04   4.0000000e+00
   1.7041000e+04   1.0000000e+00   1.0000000e+00   3.8700001e+04   4.0000000e+00
   1.7041000e+04   1.0000000e+00   1.0000000e+00   3.8701232e+04   4.0000000e+00
   1.7041000e+04   1.0000000e+00   1.0000000e+00   3.8701434e+04   4.0000000e+00
   1.7041000e+04   1.0000000e+00   1.0000000e+00   3.8701647e+04   4.0000000e+00
   1.7041000e+04   1.0000000e+00   1.0000000e+00   3.8702014e+04   4.0000000e+00
   1.7041000e+04   1.0000000e+00   1.0000000e+00   3.8702407e+04   4.0000000e+00
   1.7041000e+04   1.0000000e+00   1.0000000e+00   3.8702837e+04   4.0000000e+00
   1.7041000e+04   1.0000000e+00   1.0000000e+00   3.8703109e+04   4.0000000e+00
   1.7041000e+04   1.0000000e+00   1.0000000e+00   3.8703703e+04   4.0000000e+00
   1.7041000e+04   1.0000000e+00   1.0000000e+00   3.8705597e+04   4.0000000e+00
   1.7041000e+04   1.0000000e+00   1.0000000e+00   3.8706177e+04   4.0000000e+00
   1.7041000e+04   1.0000000e+00   1.0000000e+00   3.8706352e+04   4.0000000e+00
   1.7041000e+04   1.0000000e+00   1.0000000e+00   3.8706598e+04   4.0000000e+00
   1.7041000e+04   1.0000000e+00   1.0000000e+00   3.8706969e+04   4.0000000e+00
   1.7041000e+04   1.0000000e+00   1.0000000e+00   3.8707294e+04   4.0000000e+00
   1.7041000e+04   1.0000000e+00   1.0000000e+00   3.8707760e+04   4.0000000e+00
   1.7041000e+04   1.0000000e+00   1.0000000e+00   3.8708016e+04   4.0000000e+00
   1.7041000e+04   1.0000000e+00   1.0000000e+00   3.8708644e+04   4.0000000e+00
   1.7041000e+04   1.0000000e+00   1.0000000e+00   3.8709608e+04   4.0000000e+00
   1.7041000e+04   1.0000000e+00   1.0000000e+00   3.8710247e+04   4.0000000e+00
   1.7041000e+04   1.0000000e+00   1.0000000e+00   3.8806339e+04   5.0000000e+00
   1.7041000e+04   1.0000000e+00   1.0000000e+00   3.9867963e+04   1.0000000e+00
   1.7041000e+04   1.0000000e+00   1.0000000e+00   3.9870650e+04   4.0000000e+00
   1.7041000e+04   1.0000000e+00   1.0000000e+00   3.9871310e+04   4.0000000e+00
   1.7041000e+04   1.0000000e+00   1.0000000e+00   3.9871573e+04   4.0000000e+00
   1.7041000e+04   1.0000000e+00   1.0000000e+00   3.9871987e+04   4.0000000e+00
   1.7041000e+04   1.0000000e+00   1.0000000e+00   3.9872456e+04   4.0000000e+00
   1.7041000e+04   1.0000000e+00   1.0000000e+00   3.9875407e+04   4.0000000e+00
   1.7041000e+04   1.0000000e+00   1.0000000e+00   3.9875822e+04   4.0000000e+00
   1.7041000e+04   1.0000000e+00   1.0000000e+00   3.9876075e+04   4.0000000e+00
   1.7041000e+04   1.0000000e+00   1.0000000e+00   3.9876291e+04   4.0000000e+00
   1.7041000e+04   1.0000000e+00   1.0000000e+00   3.9876414e+04   4.0000000e+00
   1.7041000e+04   1.0000000e+00   1.0000000e+00   3.9876649e+04   4.0000000e+00
   1.7041000e+04   1.0000000e+00   1.0000000e+00   3.9877066e+04   4.0000000e+00
   1.7041000e+04   1.0000000e+00   1.0000000e+00   3.9877342e+04   4.0000000e+00
   1.7041000e+04   1.0000000e+00   1.0000000e+00   3.9877883e+04   4.0000000e+00
   1.7041000e+04   1.0000000e+00   1.0000000e+00   3.9878266e+04   4.0000000e+00
   1.7041000e+04   1.0000000e+00   1.0000000e+00   3.9878550e+04   4.0000000e+00
   1.7041000e+04   1.0000000e+00   1.0000000e+00   3.9878906e+04   4.0000000e+00
   1.7041000e+04   1.0000000e+00   1.0000000e+00   3.9879384e+04   4.0000000e+00
   1.7041000e+04   1.0000000e+00   1.0000000e+00   3.9880752e+04   4.0000000e+00
   1.7041000e+04   1.0000000e+00   1.0000000e+00   3.9881191e+04   4.0000000e+00
   1.7041000e+04   1.0000000e+00   1.0000000e+00   3.9881461e+04   4.0000000e+00
   1.7041000e+04   1.0000000e+00   1.0000000e+00   3.9881845e+04   4.0000000e+00
   1.7041000e+04   1.0000000e+00   1.0000000e+00   3.9882096e+04   4.0000000e+00
   1.7041000e+04   1.0000000e+00   1.0000000e+00   3.9882389e+04   4.0000000e+00
   1.7041000e+04   1.0000000e+00   1.0000000e+00   3.9882781e+04   4.0000000e+00
   1.7041000e+04   1.0000000e+00   1.0000000e+00   3.9882938e+04   4.0000000e+00
   1.7041000e+04   1.0000000e+00   1.0000000e+00   3.9883428e+04   4.0000000e+00
   1.7041000e+04   1.0000000e+00   1.0000000e+00   3.9891234e+04   4.0000000e+00
   1.7041000e+04   1.0000000e+00   1.0000000e+00   3.9941954e+04   4.0000000e+00
   1.7041000e+04   1.0000000e+00   1.0000000e+00   3.9965964e+04   5.0000000e+00
   1.7041000e+04   1.0000000e+00   1.0000000e+00   4.0065967e+04   1.0000000e+00
   1.7041000e+04   1.0000000e+00   1.0000000e+00   4.0071248e+04   4.0000000e+00
   1.7041000e+04   1.0000000e+00   1.0000000e+00   4.0071762e+04   4.0000000e+00
   1.7041000e+04   1.0000000e+00   1.0000000e+00   4.0072137e+04   4.0000000e+00
   1.7041000e+04   1.0000000e+00   1.0000000e+00   4.0072509e+04   4.0000000e+00
   1.7041000e+04   1.0000000e+00   1.0000000e+00   4.0073158e+04   4.0000000e+00
   1.7041000e+04   1.0000000e+00   1.0000000e+00   4.0073621e+04   4.0000000e+00
   1.7041000e+04   1.0000000e+00   1.0000000e+00   4.0075709e+04   4.0000000e+00
   1.7041000e+04   1.0000000e+00   1.0000000e+00   4.0076226e+04   4.0000000e+00
   1.7041000e+04   1.0000000e+00   1.0000000e+00   4.0076366e+04   4.0000000e+00
   1.7041000e+04   1.0000000e+00   1.0000000e+00   4.0076740e+04   4.0000000e+00
   1.7041000e+04   1.0000000e+00   1.0000000e+00   4.0077944e+04   4.0000000e+00
   1.7041000e+04   1.0000000e+00   1.0000000e+00   4.0078494e+04   4.0000000e+00
   1.7041000e+04   1.0000000e+00   1.0000000e+00   4.0079451e+04   4.0000000e+00
   1.7041000e+04   1.0000000e+00   1.0000000e+00   4.0079837e+04   4.0000000e+00
   1.7041000e+04   1.0000000e+00   1.0000000e+00   4.0080190e+04   4.0000000e+00
   1.7041000e+04   1.0000000e+00   1.0000000e+00   4.0080444e+04   4.0000000e+00
   1.7041000e+04   1.0000000e+00   1.0000000e+00   4.0080816e+04   4.0000000e+00
   1.7041000e+04   1.0000000e+00   1.0000000e+00   4.0081379e+04   4.0000000e+00
   1.7041000e+04   1.0000000e+00   1.0000000e+00   4.0081906e+04   4.0000000e+00
   1.7041000e+04   1.0000000e+00   1.0000000e+00   4.0082222e+04   4.0000000e+00
   1.7041000e+04   1.0000000e+00   1.0000000e+00   4.0083364e+04   4.0000000e+00
   1.7041000e+04   1.0000000e+00   1.0000000e+00   4.0083508e+04   4.0000000e+00
   1.7041000e+04   1.0000000e+00   1.0000000e+00   4.0084105e+04   4.0000000e+00
   1.7041000e+04   1.0000000e+00   1.0000000e+00   4.0084463e+04   4.0000000e+00
   1.7041000e+04   1.0000000e+00   1.0000000e+00   4.0084868e+04   4.0000000e+00
   1.7041000e+04   1.0000000e+00   1.0000000e+00   4.0085286e+04   4.0000000e+00
   1.7041000e+04   1.0000000e+00   1.0000000e+00   4.0085514e+04   4.0000000e+00
   1.7041000e+04   1.0000000e+00   1.0000000e+00   4.0086033e+04   4.0000000e+00
   1.7041000e+04   1.0000000e+00   1.0000000e+00   4.0086836e+04   4.0000000e+00
   1.7041000e+04   1.0000000e+00   1.0000000e+00   4.0181969e+04   5.0000000e+00
   1.7041000e+04   1.0000000e+00   1.0000000e+00   4.0407612e+04   1.0000000e+00
   1.7041000e+04   1.0000000e+00   1.0000000e+00   4.0410033e+04   4.0000000e+00
   1.7041000e+04   1.0000000e+00   1.0000000e+00   4.0410263e+04   4.0000000e+00
   1.7041000e+04   1.0000000e+00   1.0000000e+00   4.0410431e+04   4.0000000e+00
   1.7041000e+04   1.0000000e+00   1.0000000e+00   4.0411090e+04   4.0000000e+00
   1.7041000e+04   1.0000000e+00   1.0000000e+00   4.0411398e+04   4.0000000e+00
   1.7041000e+04   1.0000000e+00   1.0000000e+00   4.0411617e+04   4.0000000e+00
   1.7041000e+04   1.0000000e+00   1.0000000e+00   4.0411918e+04   4.0000000e+00
   1.7041000e+04   1.0000000e+00   1.0000000e+00   4.0412379e+04   4.0000000e+00
   1.7041000e+04   1.0000000e+00   1.0000000e+00   4.0413739e+04   4.0000000e+00
   1.7041000e+04   1.0000000e+00   1.0000000e+00   4.0414114e+04   4.0000000e+00
   1.7041000e+04   1.0000000e+00   1.0000000e+00   4.0414328e+04   4.0000000e+00
   1.7041000e+04   1.0000000e+00   1.0000000e+00   4.0414684e+04   4.0000000e+00
   1.7041000e+04   1.0000000e+00   1.0000000e+00   4.0414985e+04   4.0000000e+00
   1.7041000e+04   1.0000000e+00   1.0000000e+00   4.0415326e+04   4.0000000e+00
   1.7041000e+04   1.0000000e+00   1.0000000e+00   4.0415636e+04   4.0000000e+00
   1.7041000e+04   1.0000000e+00   1.0000000e+00   4.0416001e+04   4.0000000e+00
   1.7041000e+04   1.0000000e+00   1.0000000e+00   4.0416315e+04   4.0000000e+00
   1.7041000e+04   1.0000000e+00   1.0000000e+00   4.0417087e+04   4.0000000e+00
   1.7041000e+04   1.0000000e+00   1.0000000e+00   4.0417447e+04   4.0000000e+00
   1.7041000e+04   1.0000000e+00   1.0000000e+00   4.0417652e+04   4.0000000e+00
   1.7041000e+04   1.0000000e+00   1.0000000e+00   4.0417913e+04   4.0000000e+00
   1.7041000e+04   1.0000000e+00   1.0000000e+00   4.0418397e+04   4.0000000e+00
   1.7041000e+04   1.0000000e+00   1.0000000e+00   4.0418750e+04   4.0000000e+00
   1.7041000e+04   1.0000000e+00   1.0000000e+00   4.0419404e+04   4.0000000e+00
   1.7041000e+04   1.0000000e+00   1.0000000e+00   4.0420670e+04   4.0000000e+00
   1.7041000e+04   1.0000000e+00   1.0000000e+00   4.0421029e+04   4.0000000e+00
   1.7041000e+04   1.0000000e+00   1.0000000e+00   4.0421358e+04   4.0000000e+00
   1.7041000e+04   1.0000000e+00   1.0000000e+00   4.0421748e+04   4.0000000e+00
   1.7041000e+04   1.0000000e+00   1.0000000e+00   4.0421946e+04   4.0000000e+00
   1.7041000e+04   1.0000000e+00   1.0000000e+00   4.0422466e+04   4.0000000e+00
   1.7041000e+04   1.0000000e+00   1.0000000e+00   4.0422570e+04   4.0000000e+00
   1.7041000e+04   1.0000000e+00   1.0000000e+00   4.0422872e+04   4.0000000e+00
   1.7041000e+04   1.0000000e+00   1.0000000e+00   4.0423498e+04   4.0000000e+00
   1.7041000e+04   1.0000000e+00   1.0000000e+00   4.0506613e+04   5.0000000e+00
   1.7041000e+04   1.0000000e+00   1.0000000e+00   4.0604616e+04   1.0000000e+00
   1.7041000e+04   1.0000000e+00   1.0000000e+00   4.0608339e+04   4.0000000e+00
   1.7041000e+04   1.0000000e+00   1.0000000e+00   4.0608665e+04   4.0000000e+00
   1.7041000e+04   1.0000000e+00   1.0000000e+00   4.0608867e+04   4.0000000e+00
   1.7041000e+04   1.0000000e+00   1.0000000e+00   4.0609287e+04   4.0000000e+00
   1.7041000e+04   1.0000000e+00   1.0000000e+00   4.0609607e+04   4.0000000e+00
   1.7041000e+04   1.0000000e+00   1.0000000e+00   4.0609807e+04   4.0000000e+00
   1.7041000e+04   1.0000000e+00   1.0000000e+00   4.0610057e+04   4.0000000e+00
   1.7041000e+04   1.0000000e+00   1.0000000e+00   4.0610406e+04   4.0000000e+00
   1.7041000e+04   1.0000000e+00   1.0000000e+00   4.0610500e+04   4.0000000e+00
   1.7041000e+04   1.0000000e+00   1.0000000e+00   4.0610834e+04   4.0000000e+00
   1.7041000e+04   1.0000000e+00   1.0000000e+00   4.0611394e+04   4.0000000e+00
   1.7041000e+04   1.0000000e+00   1.0000000e+00   4.0723617e+04   5.0000000e+00
   1.7041000e+04   1.0000000e+00   1.0000000e+00   4.2089866e+04   1.0000000e+00
   1.7041000e+04   1.0000000e+00   1.0000000e+00   4.2094772e+04   4.0000000e+00
   1.7041000e+04   1.0000000e+00   1.0000000e+00   4.2095165e+04   4.0000000e+00
   1.7041000e+04   1.0000000e+00   1.0000000e+00   4.2095330e+04   4.0000000e+00
   1.7041000e+04   1.0000000e+00   1.0000000e+00   4.2095556e+04   4.0000000e+00
   1.7041000e+04   1.0000000e+00   1.0000000e+00   4.2095731e+04   4.0000000e+00
   1.7041000e+04   1.0000000e+00   1.0000000e+00   4.2095981e+04   4.0000000e+00
   1.7041000e+04   1.0000000e+00   1.0000000e+00   4.2096288e+04   4.0000000e+00
   1.7041000e+04   1.0000000e+00   1.0000000e+00   4.2096561e+04   4.0000000e+00
   1.7041000e+04   1.0000000e+00   1.0000000e+00   4.2097148e+04   4.0000000e+00
   1.7041000e+04   1.0000000e+00   1.0000000e+00   4.2097432e+04   4.0000000e+00
   1.7041000e+04   1.0000000e+00   1.0000000e+00   4.2097707e+04   4.0000000e+00
   1.7041000e+04   1.0000000e+00   1.0000000e+00   4.2098242e+04   4.0000000e+00
   1.7041000e+04   1.0000000e+00   1.0000000e+00   4.2098522e+04   4.0000000e+00
   1.7041000e+04   1.0000000e+00   1.0000000e+00   4.2098809e+04   4.0000000e+00
   1.7041000e+04   1.0000000e+00   1.0000000e+00   4.2099129e+04   4.0000000e+00
   1.7041000e+04   1.0000000e+00   1.0000000e+00   4.2099434e+04   4.0000000e+00
   1.7041000e+04   1.0000000e+00   1.0000000e+00   4.2100759e+04   4.0000000e+00
   1.7041000e+04   1.0000000e+00   1.0000000e+00   4.2154482e+04   4.0000000e+00
   1.7041000e+04   1.0000000e+00   1.0000000e+00   4.2211867e+04   5.0000000e+00
   1.7041000e+04   1.0000000e+00   1.0000000e+00   4.3445239e+04   1.0000000e+00
   1.7041000e+04   1.0000000e+00   1.0000000e+00   4.3448392e+04   4.0000000e+00
   1.7041000e+04   1.0000000e+00   1.0000000e+00   4.3448675e+04   4.0000000e+00
   1.7041000e+04   1.0000000e+00   1.0000000e+00   4.3448954e+04   4.0000000e+00
   1.7041000e+04   1.0000000e+00   1.0000000e+00   4.3449299e+04   4.0000000e+00
   1.7041000e+04   1.0000000e+00   1.0000000e+00   4.3449738e+04   4.0000000e+00
   1.7041000e+04   1.0000000e+00   1.0000000e+00   4.3450059e+04   4.0000000e+00
   1.7041000e+04   1.0000000e+00   1.0000000e+00   4.3450275e+04   4.0000000e+00
   1.7041000e+04   1.0000000e+00   1.0000000e+00   4.3450536e+04   4.0000000e+00
   1.7041000e+04   1.0000000e+00   1.0000000e+00   4.3550240e+04   5.0000000e+00
   1.7041000e+04   1.0000000e+00   1.0000000e+00   4.5297296e+04   1.0000000e+00
   1.7041000e+04   1.0000000e+00   1.0000000e+00   4.5302232e+04   4.0000000e+00
   1.7041000e+04   1.0000000e+00   1.0000000e+00   4.5302550e+04   4.0000000e+00
   1.7041000e+04   1.0000000e+00   1.0000000e+00   4.5302905e+04   4.0000000e+00
   1.7041000e+04   1.0000000e+00   1.0000000e+00   4.5303260e+04   4.0000000e+00
   1.7041000e+04   1.0000000e+00   1.0000000e+00   4.5303422e+04   4.0000000e+00
   1.7041000e+04   1.0000000e+00   1.0000000e+00   4.5303749e+04   4.0000000e+00
   1.7041000e+04   1.0000000e+00   1.0000000e+00   4.5304059e+04   4.0000000e+00
   1.7041000e+04   1.0000000e+00   1.0000000e+00   4.5304662e+04   4.0000000e+00
   1.7041000e+04   1.0000000e+00   1.0000000e+00   4.5399297e+04   5.0000000e+00
   1.7041000e+04   1.0000000e+00   1.0000000e+00   4.5840161e+04   1.0000000e+00
   1.7041000e+04   1.0000000e+00   1.0000000e+00   4.5844197e+04   4.0000000e+00
   1.7041000e+04   1.0000000e+00   1.0000000e+00   4.5844393e+04   4.0000000e+00
   1.7041000e+04   1.0000000e+00   1.0000000e+00   4.5844737e+04   4.0000000e+00
   1.7041000e+04   1.0000000e+00   1.0000000e+00   4.5845201e+04   4.0000000e+00
   1.7041000e+04   1.0000000e+00   1.0000000e+00   4.5845514e+04   4.0000000e+00
   1.7041000e+04   1.0000000e+00   1.0000000e+00   4.5845736e+04   4.0000000e+00
   1.7041000e+04   1.0000000e+00   1.0000000e+00   4.5845897e+04   4.0000000e+00
   1.7041000e+04   1.0000000e+00   1.0000000e+00   4.5846342e+04   4.0000000e+00
   1.7041000e+04   1.0000000e+00   1.0000000e+00   4.5846648e+04   4.0000000e+00
   1.7041000e+04   1.0000000e+00   1.0000000e+00   4.5939307e+04   4.0000000e+00
   1.7041000e+04   1.0000000e+00   1.0000000e+00   4.5939566e+04   4.0000000e+00
   1.7041000e+04   1.0000000e+00   1.0000000e+00   4.5939909e+04   4.0000000e+00
   1.7041000e+04   1.0000000e+00   1.0000000e+00   4.5940370e+04   4.0000000e+00
   1.7041000e+04   1.0000000e+00   1.0000000e+00   4.5940702e+04   4.0000000e+00
   1.7041000e+04   1.0000000e+00   1.0000000e+00   4.5941030e+04   4.0000000e+00
   1.7041000e+04   1.0000000e+00   1.0000000e+00   4.5941398e+04   4.0000000e+00
   1.7041000e+04   1.0000000e+00   1.0000000e+00   4.5960162e+04   5.0000000e+00
   1.7041000e+04   1.0000000e+00   1.0000000e+00   4.8010387e+04   1.0000000e+00
   1.7041000e+04   1.0000000e+00   1.0000000e+00   4.8015583e+04   4.0000000e+00
   1.7041000e+04   1.0000000e+00   1.0000000e+00   4.8015975e+04   4.0000000e+00
   1.7041000e+04   1.0000000e+00   1.0000000e+00   4.8016426e+04   4.0000000e+00
   1.7041000e+04   1.0000000e+00   1.0000000e+00   4.8118388e+04   5.0000000e+00
   1.7041000e+04   1.0000000e+00   1.0000000e+00   4.8215391e+04   1.0000000e+00
   1.7041000e+04   1.0000000e+00   1.0000000e+00   4.8218297e+04   4.0000000e+00
   1.7041000e+04   1.0000000e+00   1.0000000e+00   4.8218592e+04   4.0000000e+00
   1.7041000e+04   1.0000000e+00   1.0000000e+00   4.8218885e+04   4.0000000e+00
   1.7041000e+04   1.0000000e+00   1.0000000e+00   4.8219145e+04   4.0000000e+00
   1.7041000e+04   1.0000000e+00   1.0000000e+00   4.8219368e+04   4.0000000e+00
   1.7041000e+04   1.0000000e+00   1.0000000e+00   4.8219831e+04   4.0000000e+00
   1.7041000e+04   1.0000000e+00   1.0000000e+00   4.8220180e+04   4.0000000e+00
   1.7041000e+04   1.0000000e+00   1.0000000e+00   4.8220412e+04   4.0000000e+00
   1.7041000e+04   1.0000000e+00   1.0000000e+00   4.8220922e+04   4.0000000e+00
   1.7041000e+04   1.0000000e+00   1.0000000e+00   4.8221902e+04   4.0000000e+00
   1.7041000e+04   1.0000000e+00   1.0000000e+00   4.8321392e+04   5.0000000e+00
   1.7041000e+04   1.0000000e+00   1.0000000e+00   4.8894885e+04   1.0000000e+00
   1.7041000e+04   1.0000000e+00   1.0000000e+00   4.8900666e+04   4.0000000e+00
   1.7041000e+04   1.0000000e+00   1.0000000e+00   4.8901052e+04   4.0000000e+00
   1.7041000e+04   1.0000000e+00   1.0000000e+00   4.8901281e+04   4.0000000e+00
   1.7041000e+04   1.0000000e+00   1.0000000e+00   4.8901541e+04   4.0000000e+00
   1.7041000e+04   1.0000000e+00   1.0000000e+00   4.8901814e+04   4.0000000e+00
   1.7041000e+04   1.0000000e+00   1.0000000e+00   4.8901998e+04   4.0000000e+00
   1.7041000e+04   1.0000000e+00   1.0000000e+00   4.8902232e+04   4.0000000e+00
   1.7041000e+04   1.0000000e+00   1.0000000e+00   4.8903187e+04   4.0000000e+00
   1.7041000e+04   1.0000000e+00   1.0000000e+00   4.8903887e+04   4.0000000e+00
   1.7041000e+04   1.0000000e+00   1.0000000e+00   4.8904111e+04   4.0000000e+00
   1.7041000e+04   1.0000000e+00   1.0000000e+00   4.8904885e+04   4.0000000e+00
   1.7041000e+04   1.0000000e+00   1.0000000e+00   4.8905505e+04   4.0000000e+00
   1.7041000e+04   1.0000000e+00   1.0000000e+00   4.8905847e+04   4.0000000e+00
   1.7041000e+04   1.0000000e+00   1.0000000e+00   4.8906932e+04   4.0000000e+00
   1.7041000e+04   1.0000000e+00   1.0000000e+00   4.9019886e+04   5.0000000e+00
   1.7041000e+04   1.0000000e+00   1.0000000e+00   4.9882210e+04   1.0000000e+00
   1.7041000e+04   1.0000000e+00   1.0000000e+00   4.9886017e+04   4.0000000e+00
   1.7041000e+04   1.0000000e+00   1.0000000e+00   4.9886272e+04   4.0000000e+00
   1.7041000e+04   1.0000000e+00   1.0000000e+00   4.9886510e+04   4.0000000e+00
   1.7041000e+04   1.0000000e+00   1.0000000e+00   4.9886757e+04   4.0000000e+00
   1.7041000e+04   1.0000000e+00   1.0000000e+00   4.9887089e+04   4.0000000e+00
   1.7041000e+04   1.0000000e+00   1.0000000e+00   4.9887414e+04   4.0000000e+00
   1.7041000e+04   1.0000000e+00   1.0000000e+00   4.9887750e+04   4.0000000e+00
   1.7041000e+04   1.0000000e+00   1.0000000e+00   4.9888006e+04   4.0000000e+00
   1.7041000e+04   1.0000000e+00   1.0000000e+00   4.9888197e+04   4.0000000e+00
   1.7041000e+04   1.0000000e+00   1.0000000e+00   4.9888776e+04   4.0000000e+00
   1.7041000e+04   1.0000000e+00   1.0000000e+00   4.9888974e+04   4.0000000e+00
   1.7041000e+04   1.0000000e+00   1.0000000e+00   4.9889013e+04   4.0000000e+00
   1.7041000e+04   1.0000000e+00   1.0000000e+00   4.9889295e+04   4.0000000e+00
   1.7041000e+04   1.0000000e+00   1.0000000e+00   4.9898408e+04   4.0000000e+00
   1.7041000e+04   1.0000000e+00   1.0000000e+00   4.9982212e+04   5.0000000e+00
   1.7041000e+04   1.0000000e+00   1.0000000e+00   5.1389905e+04   1.0000000e+00
   1.7041000e+04   1.0000000e+00   1.0000000e+00   5.1394993e+04   4.0000000e+00
   1.7041000e+04   1.0000000e+00   1.0000000e+00   5.1395213e+04   4.0000000e+00
   1.7041000e+04   1.0000000e+00   1.0000000e+00   5.1395371e+04   4.0000000e+00
   1.7041000e+04   1.0000000e+00   1.0000000e+00   5.1395649e+04   4.0000000e+00
   1.7041000e+04   1.0000000e+00   1.0000000e+00   5.1395970e+04   4.0000000e+00
   1.7041000e+04   1.0000000e+00   1.0000000e+00   5.1396037e+04   4.0000000e+00
   1.7041000e+04   1.0000000e+00   1.0000000e+00   5.1396360e+04   4.0000000e+00
   1.7041000e+04   1.0000000e+00   1.0000000e+00   5.1396620e+04   4.0000000e+00
   1.7041000e+04   1.0000000e+00   1.0000000e+00   5.1397011e+04   4.0000000e+00
   1.7041000e+04   1.0000000e+00   1.0000000e+00   5.1505906e+04   5.0000000e+00
   1.7041000e+04   1.0000000e+00   1.0000000e+00   5.3623052e+04   1.0000000e+00
   1.7041000e+04   1.0000000e+00   1.0000000e+00   5.3626423e+04   4.0000000e+00
   1.7041000e+04   1.0000000e+00   1.0000000e+00   5.3626795e+04   4.0000000e+00
   1.7041000e+04   1.0000000e+00   1.0000000e+00   5.3626909e+04   4.0000000e+00
   1.7041000e+04   1.0000000e+00   1.0000000e+00   5.3627036e+04   4.0000000e+00
   1.7041000e+04   1.0000000e+00   1.0000000e+00   5.3627260e+04   4.0000000e+00
   1.7041000e+04   1.0000000e+00   1.0000000e+00   5.3627618e+04   4.0000000e+00
   1.7041000e+04   1.0000000e+00   1.0000000e+00   5.3627969e+04   4.0000000e+00
   1.7041000e+04   1.0000000e+00   1.0000000e+00   5.3628359e+04   4.0000000e+00
   1.7041000e+04   1.0000000e+00   1.0000000e+00   5.3628749e+04   4.0000000e+00
   1.7041000e+04   1.0000000e+00   1.0000000e+00   5.3636609e+04   4.0000000e+00
   1.7041000e+04   1.0000000e+00   1.0000000e+00   5.3737054e+04   5.0000000e+00
   1.7041000e+04   1.0000000e+00   1.0000000e+00   5.3965216e+04   1.0000000e+00
   1.7041000e+04   1.0000000e+00   1.0000000e+00   5.3968822e+04   4.0000000e+00
   1.7041000e+04   1.0000000e+00   1.0000000e+00   5.3969055e+04   4.0000000e+00
   1.7041000e+04   1.0000000e+00   1.0000000e+00   5.3969313e+04   4.0000000e+00
   1.7041000e+04   1.0000000e+00   1.0000000e+00   5.3969648e+04   4.0000000e+00
   1.7041000e+04   1.0000000e+00   1.0000000e+00   5.3969973e+04   4.0000000e+00
   1.7041000e+04   1.0000000e+00   1.0000000e+00   5.3970219e+04   4.0000000e+00
   1.7041000e+04   1.0000000e+00   1.0000000e+00   5.3970575e+04   4.0000000e+00
   1.7041000e+04   1.0000000e+00   1.0000000e+00   5.3970829e+04   4.0000000e+00
   1.7041000e+04   1.0000000e+00   1.0000000e+00   5.3971123e+04   4.0000000e+00
   1.7041000e+04   1.0000000e+00   1.0000000e+00   5.3971645e+04   4.0000000e+00
   1.7041000e+04   1.0000000e+00   1.0000000e+00   5.3972522e+04   4.0000000e+00
   1.7041000e+04   1.0000000e+00   1.0000000e+00   5.4034553e+04   4.0000000e+00
   1.7041000e+04   1.0000000e+00   1.0000000e+00   5.4034878e+04   4.0000000e+00
   1.7041000e+04   1.0000000e+00   1.0000000e+00   5.4035190e+04   4.0000000e+00
   1.7041000e+04   1.0000000e+00   1.0000000e+00   5.4035693e+04   4.0000000e+00
   1.7041000e+04   1.0000000e+00   1.0000000e+00   5.4036097e+04   4.0000000e+00
   1.7041000e+04   1.0000000e+00   1.0000000e+00   5.4036596e+04   4.0000000e+00
   1.7041000e+04   1.0000000e+00   1.0000000e+00   5.4036851e+04   4.0000000e+00
   1.7041000e+04   1.0000000e+00   1.0000000e+00   5.4037119e+04   4.0000000e+00
   1.7041000e+04   1.0000000e+00   1.0000000e+00   5.4037421e+04   4.0000000e+00
   1.7041000e+04   1.0000000e+00   1.0000000e+00   5.4037963e+04   4.0000000e+00
   1.7041000e+04   1.0000000e+00   1.0000000e+00   5.4038237e+04   4.0000000e+00
   1.7041000e+04   1.0000000e+00   1.0000000e+00   5.4038532e+04   4.0000000e+00
   1.7041000e+04   1.0000000e+00   1.0000000e+00   5.4039369e+04   4.0000000e+00
   1.7041000e+04   1.0000000e+00   1.0000000e+00   5.4061048e+04   4.0000000e+00
   1.7041000e+04   1.0000000e+00   1.0000000e+00   5.4061590e+04   4.0000000e+00
   1.7041000e+04   1.0000000e+00   1.0000000e+00   5.4065658e+04   4.0000000e+00
   1.7041000e+04   1.0000000e+00   1.0000000e+00   5.4067217e+04   5.0000000e+00
   1.7041000e+04   1.0000000e+00   1.0000000e+00   5.6426601e+04   1.0000000e+00
   1.7041000e+04   1.0000000e+00   1.0000000e+00   5.6542603e+04   5.0000000e+00
   1.7041000e+04   1.0000000e+00   1.0000000e+00   5.8802965e+04   1.0000000e+00
   1.7041000e+04   1.0000000e+00   1.0000000e+00   5.8805808e+04   4.0000000e+00
   1.7041000e+04   1.0000000e+00   1.0000000e+00   5.8806078e+04   4.0000000e+00
   1.7041000e+04   1.0000000e+00   1.0000000e+00   5.8806346e+04   4.0000000e+00
   1.7041000e+04   1.0000000e+00   1.0000000e+00   5.8806809e+04   4.0000000e+00
   1.7041000e+04   1.0000000e+00   1.0000000e+00   5.8807092e+04   4.0000000e+00
   1.7041000e+04   1.0000000e+00   1.0000000e+00   5.8807367e+04   4.0000000e+00
   1.7041000e+04   1.0000000e+00   1.0000000e+00   5.8807866e+04   4.0000000e+00
   1.7041000e+04   1.0000000e+00   1.0000000e+00   5.8909966e+04   5.0000000e+00
   1.7041000e+04   1.0000000e+00   1.0000000e+00   6.1192729e+04   1.0000000e+00
   1.7041000e+04   1.0000000e+00   1.0000000e+00   6.1195449e+04   4.0000000e+00
   1.7041000e+04   1.0000000e+00   1.0000000e+00   6.1196064e+04   4.0000000e+00
   1.7041000e+04   1.0000000e+00   1.0000000e+00   6.1196281e+04   4.0000000e+00
   1.7041000e+04   1.0000000e+00   1.0000000e+00   6.1196537e+04   4.0000000e+00
   1.7041000e+04   1.0000000e+00   1.0000000e+00   6.1196863e+04   4.0000000e+00
   1.7041000e+04   1.0000000e+00   1.0000000e+00   6.1197038e+04   4.0000000e+00
   1.7041000e+04   1.0000000e+00   1.0000000e+00   6.1197223e+04   4.0000000e+00
   1.7041000e+04   1.0000000e+00   1.0000000e+00   6.1197574e+04   4.0000000e+00
   1.7041000e+04   1.0000000e+00   1.0000000e+00   6.1197909e+04   4.0000000e+00
   1.7041000e+04   1.0000000e+00   1.0000000e+00   6.1198322e+04   4.0000000e+00
   1.7041000e+04   1.0000000e+00   1.0000000e+00   6.1202731e+04   4.0000000e+00
   1.7041000e+04   1.0000000e+00   1.0000000e+00   6.1216171e+04   4.0000000e+00
   1.7041000e+04   1.0000000e+00   1.0000000e+00   6.1312730e+04   5.0000000e+00
   1.7041000e+04   1.0000000e+00   1.0000000e+00   6.2787670e+04   1.0000000e+00
   1.7041000e+04   1.0000000e+00   1.0000000e+00   6.2790465e+04   4.0000000e+00
   1.7041000e+04   1.0000000e+00   1.0000000e+00   6.2790605e+04   4.0000000e+00
   1.7041000e+04   1.0000000e+00   1.0000000e+00   6.2790907e+04   4.0000000e+00
   1.7041000e+04   1.0000000e+00   1.0000000e+00   6.2791482e+04   4.0000000e+00
   1.7041000e+04   1.0000000e+00   1.0000000e+00   6.2791855e+04   4.0000000e+00
   1.7041000e+04   1.0000000e+00   1.0000000e+00   6.2792231e+04   4.0000000e+00
   1.7041000e+04   1.0000000e+00   1.0000000e+00   6.2792762e+04   4.0000000e+00
   1.7041000e+04   1.0000000e+00   1.0000000e+00   6.2901912e+04   4.0000000e+00
   1.7041000e+04   1.0000000e+00   1.0000000e+00   6.2902252e+04   4.0000000e+00
   1.7041000e+04   1.0000000e+00   1.0000000e+00   6.2902585e+04   4.0000000e+00
   1.7041000e+04   1.0000000e+00   1.0000000e+00   6.2903092e+04   4.0000000e+00
   1.7041000e+04   1.0000000e+00   1.0000000e+00   6.2913671e+04   5.0000000e+00
   1.7041000e+04   1.0000000e+00   1.0000000e+00   6.6175066e+04   1.0000000e+00
   1.7041000e+04   1.0000000e+00   1.0000000e+00   6.6167195e+04   4.0000000e+00
   1.7041000e+04   1.0000000e+00   1.0000000e+00   6.6175729e+04   4.0000000e+00
   1.7041000e+04   1.0000000e+00   1.0000000e+00   6.6176223e+04   4.0000000e+00
   1.7041000e+04   1.0000000e+00   1.0000000e+00   6.6176455e+04   4.0000000e+00
   1.7041000e+04   1.0000000e+00   1.0000000e+00   6.6177374e+04   4.0000000e+00
   1.7041000e+04   1.0000000e+00   1.0000000e+00   6.6177742e+04   4.0000000e+00
   1.7041000e+04   1.0000000e+00   1.0000000e+00   6.6178178e+04   4.0000000e+00
   1.7041000e+04   1.0000000e+00   1.0000000e+00   6.6178633e+04   4.0000000e+00
   1.7041000e+04   1.0000000e+00   1.0000000e+00   6.6178870e+04   4.0000000e+00
   1.7041000e+04   1.0000000e+00   1.0000000e+00   6.6179363e+04   4.0000000e+00
   1.7041000e+04   1.0000000e+00   1.0000000e+00   6.6179769e+04   4.0000000e+00
   1.7041000e+04   1.0000000e+00   1.0000000e+00   6.6180108e+04   4.0000000e+00
   1.7041000e+04   1.0000000e+00   1.0000000e+00   6.6180357e+04   4.0000000e+00
   1.7041000e+04   1.0000000e+00   1.0000000e+00   6.6180896e+04   4.0000000e+00
   1.7041000e+04   1.0000000e+00   1.0000000e+00   6.6185630e+04   4.0000000e+00
   1.7041000e+04   1.0000000e+00   1.0000000e+00   6.6194241e+04   4.0000000e+00
   1.7041000e+04   1.0000000e+00   1.0000000e+00   6.6194694e+04   4.0000000e+00
   1.7041000e+04   1.0000000e+00   1.0000000e+00   6.6195085e+04   4.0000000e+00
   1.7041000e+04   1.0000000e+00   1.0000000e+00   6.6195436e+04   4.0000000e+00
   1.7041000e+04   1.0000000e+00   1.0000000e+00   6.6195903e+04   4.0000000e+00
   1.7041000e+04   1.0000000e+00   1.0000000e+00   6.6196241e+04   4.0000000e+00
   1.7041000e+04   1.0000000e+00   1.0000000e+00   6.6196945e+04   4.0000000e+00
   1.7041000e+04   1.0000000e+00   1.0000000e+00   6.6302068e+04   5.0000000e+00
   1.7041000e+04   1.0000000e+00   1.0000000e+00   6.6771411e+04   1.0000000e+00
   1.7041000e+04   1.0000000e+00   1.0000000e+00   6.6808609e+04   4.0000000e+00
   1.7041000e+04   1.0000000e+00   1.0000000e+00   6.6809002e+04   4.0000000e+00
   1.7041000e+04   1.0000000e+00   1.0000000e+00   6.6896412e+04   5.0000000e+00
   1.7041000e+04   1.0000000e+00   1.0000000e+00   6.7469337e+04   1.0000000e+00
   1.7041000e+04   1.0000000e+00   1.0000000e+00   6.7472280e+04   4.0000000e+00
   1.7041000e+04   1.0000000e+00   1.0000000e+00   6.7472514e+04   4.0000000e+00
   1.7041000e+04   1.0000000e+00   1.0000000e+00   6.7472977e+04   4.0000000e+00
   1.7041000e+04   1.0000000e+00   1.0000000e+00   6.7473158e+04   4.0000000e+00
   1.7041000e+04   1.0000000e+00   1.0000000e+00   6.7473497e+04   4.0000000e+00
   1.7041000e+04   1.0000000e+00   1.0000000e+00   6.7473798e+04   4.0000000e+00
   1.7041000e+04   1.0000000e+00   1.0000000e+00   6.7474222e+04   4.0000000e+00
   1.7041000e+04   1.0000000e+00   1.0000000e+00   6.7474593e+04   4.0000000e+00
   1.7041000e+04   1.0000000e+00   1.0000000e+00   6.7475073e+04   4.0000000e+00
   1.7041000e+04   1.0000000e+00   1.0000000e+00   6.7476696e+04   4.0000000e+00
   1.7041000e+04   1.0000000e+00   1.0000000e+00   6.7477363e+04   4.0000000e+00
   1.7041000e+04   1.0000000e+00   1.0000000e+00   6.7477698e+04   4.0000000e+00
   1.7041000e+04   1.0000000e+00   1.0000000e+00   6.7482035e+04   4.0000000e+00
   1.7041000e+04   1.0000000e+00   1.0000000e+00   6.7526928e+04   4.0000000e+00
   1.7041000e+04   1.0000000e+00   1.0000000e+00   6.7528390e+04   4.0000000e+00
   1.7041000e+04   1.0000000e+00   1.0000000e+00   6.7565338e+04   5.0000000e+00
   1.7041000e+04   1.0000000e+00   1.0000000e+00   6.9107161e+04   1.0000000e+00
   1.7041000e+04   1.0000000e+00   1.0000000e+00   6.9109925e+04   4.0000000e+00
   1.7041000e+04   1.0000000e+00   1.0000000e+00   6.9110292e+04   4.0000000e+00
   1.7041000e+04   1.0000000e+00   1.0000000e+00   6.9110529e+04   4.0000000e+00
   1.7041000e+04   1.0000000e+00   1.0000000e+00   6.9110851e+04   4.0000000e+00
   1.7041000e+04   1.0000000e+00   1.0000000e+00   6.9111183e+04   4.0000000e+00
   1.7041000e+04   1.0000000e+00   1.0000000e+00   6.9111478e+04   4.0000000e+00
   1.7041000e+04   1.0000000e+00   1.0000000e+00   6.9111774e+04   4.0000000e+00
   1.7041000e+04   1.0000000e+00   1.0000000e+00   6.9112058e+04   4.0000000e+00
   1.7041000e+04   1.0000000e+00   1.0000000e+00   6.9112459e+04   4.0000000e+00
   1.7041000e+04   1.0000000e+00   1.0000000e+00   6.9112742e+04   4.0000000e+00
   1.7041000e+04   1.0000000e+00   1.0000000e+00   6.9112937e+04   4.0000000e+00
   1.7041000e+04   1.0000000e+00   1.0000000e+00   6.9113222e+04   4.0000000e+00
   1.7041000e+04   1.0000000e+00   1.0000000e+00   6.9176759e+04   4.0000000e+00
   1.7041000e+04   1.0000000e+00   1.0000000e+00   6.9213163e+04   5.0000000e+00
   1.7041000e+04   1.0000000e+00   1.0000000e+00             Inf   6.0000000e+00
   1.7041000e+04   1.0000000e+00   1.0000000e+00   2.6198776e+04   1.0000000e+00
   1.7041000e+04   1.0000000e+00   1.0000000e+00   2.6201463e+04   4.0000000e+00
   1.7041000e+04   1.0000000e+00   1.0000000e+00   2.6201695e+04   4.0000000e+00
   1.7041000e+04   1.0000000e+00   1.0000000e+00   2.6202305e+04   4.0000000e+00
   1.7041000e+04   1.0000000e+00   1.0000000e+00   2.6202638e+04   4.0000000e+00
   1.7041000e+04   1.0000000e+00   1.0000000e+00   2.6203037e+04   4.0000000e+00
   1.7041000e+04   1.0000000e+00   1.0000000e+00   2.6203606e+04   4.0000000e+00
   1.7041000e+04   1.0000000e+00   1.0000000e+00   2.6204200e+04   4.0000000e+00
   1.7041000e+04   1.0000000e+00   1.0000000e+00   2.6204364e+04   4.0000000e+00
   1.7041000e+04   1.0000000e+00   1.0000000e+00   2.6204639e+04   4.0000000e+00
   1.7041000e+04   1.0000000e+00   1.0000000e+00   2.6304777e+04   5.0000000e+00
   1.7041000e+04   1.0000000e+00   1.0000000e+00   3.1715083e+04   1.0000000e+00
   1.7041000e+04   1.0000000e+00   1.0000000e+00   3.1682555e+04   4.0000000e+00
   1.7041000e+04   1.0000000e+00   1.0000000e+00   3.1718246e+04   4.0000000e+00
   1.7041000e+04   1.0000000e+00   1.0000000e+00   3.1718479e+04   4.0000000e+00
   1.7041000e+04   1.0000000e+00   1.0000000e+00   3.1718727e+04   4.0000000e+00
   1.7041000e+04   1.0000000e+00   1.0000000e+00   3.1718898e+04   4.0000000e+00
   1.7041000e+04   1.0000000e+00   1.0000000e+00   3.1719038e+04   4.0000000e+00
   1.7041000e+04   1.0000000e+00   1.0000000e+00   3.1719294e+04   4.0000000e+00
   1.7041000e+04   1.0000000e+00   1.0000000e+00   3.1719571e+04   4.0000000e+00
   1.7041000e+04   1.0000000e+00   1.0000000e+00   3.1720027e+04   4.0000000e+00
   1.7041000e+04   1.0000000e+00   1.0000000e+00   3.1720493e+04   4.0000000e+00
   1.7041000e+04   1.0000000e+00   1.0000000e+00   3.1720841e+04   4.0000000e+00
   1.7041000e+04   1.0000000e+00   1.0000000e+00   3.1721049e+04   4.0000000e+00
   1.7041000e+04   1.0000000e+00   1.0000000e+00   3.1721385e+04   4.0000000e+00
   1.7041000e+04   1.0000000e+00   1.0000000e+00   3.1721671e+04   4.0000000e+00
   1.7041000e+04   1.0000000e+00   1.0000000e+00   3.1722212e+04   4.0000000e+00
   1.7041000e+04   1.0000000e+00   1.0000000e+00   3.1812084e+04   5.0000000e+00
   1.7041000e+04   1.0000000e+00   1.0000000e+00   3.4937907e+04   1.0000000e+00
   1.7041000e+04   1.0000000e+00   1.0000000e+00   3.4940975e+04   4.0000000e+00
   1.7041000e+04   1.0000000e+00   1.0000000e+00   3.4941231e+04   4.0000000e+00
   1.7041000e+04   1.0000000e+00   1.0000000e+00   3.4941389e+04   4.0000000e+00
   1.7041000e+04   1.0000000e+00   1.0000000e+00   3.4941655e+04   4.0000000e+00
   1.7041000e+04   1.0000000e+00   1.0000000e+00   3.4941965e+04   4.0000000e+00
   1.7041000e+04   1.0000000e+00   1.0000000e+00   3.4942280e+04   4.0000000e+00
   1.7041000e+04   1.0000000e+00   1.0000000e+00   3.4942515e+04   4.0000000e+00
   1.7041000e+04   1.0000000e+00   1.0000000e+00   3.4943000e+04   4.0000000e+00
   1.7041000e+04   1.0000000e+00   1.0000000e+00   3.4943307e+04   4.0000000e+00
   1.7041000e+04   1.0000000e+00   1.0000000e+00   3.4943564e+04   4.0000000e+00
   1.7041000e+04   1.0000000e+00   1.0000000e+00   3.5052358e+04   4.0000000e+00
   1.7041000e+04   1.0000000e+00   1.0000000e+00   3.5052729e+04   4.0000000e+00
   1.7041000e+04   1.0000000e+00   1.0000000e+00   3.5052934e+04   4.0000000e+00
   1.7041000e+04   1.0000000e+00   1.0000000e+00   3.5053247e+04   4.0000000e+00
   1.7041000e+04   1.0000000e+00   1.0000000e+00   3.5053636e+04   4.0000000e+00
   1.7041000e+04   1.0000000e+00   1.0000000e+00   3.5053974e+04   4.0000000e+00
   1.7041000e+04   1.0000000e+00   1.0000000e+00   3.5054350e+04   4.0000000e+00
   1.7041000e+04   1.0000000e+00   1.0000000e+00   3.5054609e+04   4.0000000e+00
   1.7041000e+04   1.0000000e+00   1.0000000e+00   3.5054947e+04   4.0000000e+00
   1.7041000e+04   1.0000000e+00   1.0000000e+00   3.5055778e+04   4.0000000e+00
   1.7041000e+04   1.0000000e+00   1.0000000e+00   3.5056912e+04   4.0000000e+00
   1.7041000e+04   1.0000000e+00   1.0000000e+00   3.5057158e+04   4.0000000e+00
   1.7041000e+04   1.0000000e+00   1.0000000e+00   3.5057716e+04   4.0000000e+00
   1.7041000e+04   1.0000000e+00   1.0000000e+00   3.5058006e+04   4.0000000e+00
   1.7041000e+04   1.0000000e+00   1.0000000e+00   3.5058320e+04   4.0000000e+00
   1.7041000e+04   1.0000000e+00   1.0000000e+00   3.5059050e+04   4.0000000e+00
   1.7041000e+04   1.0000000e+00   1.0000000e+00   3.5059206e+04   4.0000000e+00
   1.7041000e+04   1.0000000e+00   1.0000000e+00   3.5059486e+04   4.0000000e+00
   1.7041000e+04   1.0000000e+00   1.0000000e+00   3.5059870e+04   4.0000000e+00
   1.7041000e+04   1.0000000e+00   1.0000000e+00   3.5060388e+04   4.0000000e+00
   1.7041000e+04   1.0000000e+00   1.0000000e+00   3.5061362e+04   4.0000000e+00
   1.7041000e+04   1.0000000e+00   1.0000000e+00   3.5062203e+04   4.0000000e+00
   1.7041000e+04   1.0000000e+00   1.0000000e+00   3.5063908e+04   5.0000000e+00
   1.7041000e+04   1.0000000e+00   1.0000000e+00   3.8394001e+04   1.0000000e+00
   1.7041000e+04   1.0000000e+00   1.0000000e+00   3.8400390e+04   4.0000000e+00
   1.7041000e+04   1.0000000e+00   1.0000000e+00   3.8400762e+04   4.0000000e+00
   1.7041000e+04   1.0000000e+00   1.0000000e+00   3.8401118e+04   4.0000000e+00
   1.7041000e+04   1.0000000e+00   1.0000000e+00   3.8401334e+04   4.0000000e+00
   1.7041000e+04   1.0000000e+00   1.0000000e+00   3.8401420e+04   4.0000000e+00
   1.7041000e+04   1.0000000e+00   1.0000000e+00   3.8406832e+04   4.0000000e+00
   1.7041000e+04   1.0000000e+00   1.0000000e+00   3.8494002e+04   5.0000000e+00
   1.7041000e+04   1.0000000e+00   1.0000000e+00   4.0178349e+04   1.0000000e+00
   1.7041000e+04   1.0000000e+00   1.0000000e+00   4.0142208e+04   4.0000000e+00
   1.7041000e+04   1.0000000e+00   1.0000000e+00   4.0175776e+04   4.0000000e+00
   1.7041000e+04   1.0000000e+00   1.0000000e+00   4.0179301e+04   4.0000000e+00
   1.7041000e+04   1.0000000e+00   1.0000000e+00   4.0179678e+04   4.0000000e+00
   1.7041000e+04   1.0000000e+00   1.0000000e+00   4.0180081e+04   4.0000000e+00
   1.7041000e+04   1.0000000e+00   1.0000000e+00   4.0180397e+04   4.0000000e+00
   1.7041000e+04   1.0000000e+00   1.0000000e+00   4.0180755e+04   4.0000000e+00
   1.7041000e+04   1.0000000e+00   1.0000000e+00   4.0180963e+04   4.0000000e+00
   1.7041000e+04   1.0000000e+00   1.0000000e+00   4.0181596e+04   4.0000000e+00
   1.7041000e+04   1.0000000e+00   1.0000000e+00   4.0182179e+04   4.0000000e+00
   1.7041000e+04   1.0000000e+00   1.0000000e+00   4.0182355e+04   4.0000000e+00
   1.7041000e+04   1.0000000e+00   1.0000000e+00   4.0183359e+04   4.0000000e+00
   1.7041000e+04   1.0000000e+00   1.0000000e+00   4.0183601e+04   4.0000000e+00
   1.7041000e+04   1.0000000e+00   1.0000000e+00   4.0184063e+04   4.0000000e+00
   1.7041000e+04   1.0000000e+00   1.0000000e+00   4.0184346e+04   4.0000000e+00
   1.7041000e+04   1.0000000e+00   1.0000000e+00   4.0184501e+04   4.0000000e+00
   1.7041000e+04   1.0000000e+00   1.0000000e+00   4.0184725e+04   4.0000000e+00
   1.7041000e+04   1.0000000e+00   1.0000000e+00   4.0185170e+04   4.0000000e+00
   1.7041000e+04   1.0000000e+00   1.0000000e+00   4.0185541e+04   4.0000000e+00
   1.7041000e+04   1.0000000e+00   1.0000000e+00   4.0185806e+04   4.0000000e+00
   1.7041000e+04   1.0000000e+00   1.0000000e+00   4.0186262e+04   4.0000000e+00
   1.7041000e+04   1.0000000e+00   1.0000000e+00   4.0186623e+04   4.0000000e+00
   1.7041000e+04   1.0000000e+00   1.0000000e+00   4.0187059e+04   4.0000000e+00
   1.7041000e+04   1.0000000e+00   1.0000000e+00   4.0187961e+04   4.0000000e+00
   1.7041000e+04   1.0000000e+00   1.0000000e+00   4.0188187e+04   4.0000000e+00
   1.7041000e+04   1.0000000e+00   1.0000000e+00   4.0188462e+04   4.0000000e+00
   1.7041000e+04   1.0000000e+00   1.0000000e+00   4.0188709e+04   4.0000000e+00
   1.7041000e+04   1.0000000e+00   1.0000000e+00   4.0188955e+04   4.0000000e+00
   1.7041000e+04   1.0000000e+00   1.0000000e+00   4.0189274e+04   4.0000000e+00
   1.7041000e+04   1.0000000e+00   1.0000000e+00   4.0190048e+04   4.0000000e+00
   1.7041000e+04   1.0000000e+00   1.0000000e+00   4.0190172e+04   4.0000000e+00
   1.7041000e+04   1.0000000e+00   1.0000000e+00   4.0190684e+04   4.0000000e+00
   1.7041000e+04   1.0000000e+00   1.0000000e+00   4.0190975e+04   4.0000000e+00
   1.7041000e+04   1.0000000e+00   1.0000000e+00   4.0300351e+04   5.0000000e+00
   1.7041000e+04   1.0000000e+00   1.0000000e+00   4.1173561e+04   1.0000000e+00
   1.7041000e+04   1.0000000e+00   1.0000000e+00   4.1177735e+04   4.0000000e+00
   1.7041000e+04   1.0000000e+00   1.0000000e+00   4.1178020e+04   4.0000000e+00
   1.7041000e+04   1.0000000e+00   1.0000000e+00   4.1178398e+04   4.0000000e+00
   1.7041000e+04   1.0000000e+00   1.0000000e+00   4.1178704e+04   4.0000000e+00
   1.7041000e+04   1.0000000e+00   1.0000000e+00   4.1179121e+04   4.0000000e+00
   1.7041000e+04   1.0000000e+00   1.0000000e+00   4.1179715e+04   4.0000000e+00
   1.7041000e+04   1.0000000e+00   1.0000000e+00   4.1180064e+04   4.0000000e+00
   1.7041000e+04   1.0000000e+00   1.0000000e+00   4.1180606e+04   4.0000000e+00
   1.7041000e+04   1.0000000e+00   1.0000000e+00   4.1284563e+04   5.0000000e+00
   1.7041000e+04   1.0000000e+00   1.0000000e+00   4.1383567e+04   1.0000000e+00
   1.7041000e+04   1.0000000e+00   1.0000000e+00   4.1391488e+04   4.0000000e+00
   1.7041000e+04   1.0000000e+00   1.0000000e+00   4.1490568e+04   5.0000000e+00
   1.7041000e+04   1.0000000e+00   1.0000000e+00   4.3828680e+04   1.0000000e+00
   1.7041000e+04   1.0000000e+00   1.0000000e+00   4.3833391e+04   4.0000000e+00
   1.7041000e+04   1.0000000e+00   1.0000000e+00   4.3833936e+04   4.0000000e+00
   1.7041000e+04   1.0000000e+00   1.0000000e+00   4.3834486e+04   4.0000000e+00
   1.7041000e+04   1.0000000e+00   1.0000000e+00   4.3930682e+04   5.0000000e+00
   1.7041000e+04   1.0000000e+00   1.0000000e+00   4.5515000e+04   1.0000000e+00
   1.7041000e+04   1.0000000e+00   1.0000000e+00   4.5518468e+04   4.0000000e+00
   1.7041000e+04   1.0000000e+00   1.0000000e+00   4.5518727e+04   4.0000000e+00
   1.7041000e+04   1.0000000e+00   1.0000000e+00   4.5518909e+04   4.0000000e+00
   1.7041000e+04   1.0000000e+00   1.0000000e+00   4.5519143e+04   4.0000000e+00
   1.7041000e+04   1.0000000e+00   1.0000000e+00   4.5519405e+04   4.0000000e+00
   1.7041000e+04   1.0000000e+00   1.0000000e+00   4.5519537e+04   4.0000000e+00
   1.7041000e+04   1.0000000e+00   1.0000000e+00   4.5519662e+04   4.0000000e+00
   1.7041000e+04   1.0000000e+00   1.0000000e+00   4.5519913e+04   4.0000000e+00
   1.7041000e+04   1.0000000e+00   1.0000000e+00   4.5520296e+04   4.0000000e+00
   1.7041000e+04   1.0000000e+00   1.0000000e+00   4.5520540e+04   4.0000000e+00
   1.7041000e+04   1.0000000e+00   1.0000000e+00   4.5520732e+04   4.0000000e+00
   1.7041000e+04   1.0000000e+00   1.0000000e+00   4.5521103e+04   4.0000000e+00
   1.7041000e+04   1.0000000e+00   1.0000000e+00   4.5616001e+04   5.0000000e+00
   1.7041000e+04   1.0000000e+00   1.0000000e+00   4.6636131e+04   1.0000000e+00
   1.7041000e+04   1.0000000e+00   1.0000000e+00   4.6639184e+04   4.0000000e+00
   1.7041000e+04   1.0000000e+00   1.0000000e+00   4.6639465e+04   4.0000000e+00
   1.7041000e+04   1.0000000e+00   1.0000000e+00   4.6639637e+04   4.0000000e+00
   1.7041000e+04   1.0000000e+00   1.0000000e+00   4.6640016e+04   4.0000000e+00
   1.7041000e+04   1.0000000e+00   1.0000000e+00   4.6640273e+04   4.0000000e+00
   1.7041000e+04   1.0000000e+00   1.0000000e+00   4.6640686e+04   4.0000000e+00
   1.7041000e+04   1.0000000e+00   1.0000000e+00   4.6640904e+04   4.0000000e+00
   1.7041000e+04   1.0000000e+00   1.0000000e+00   4.6641116e+04   4.0000000e+00
   1.7041000e+04   1.0000000e+00   1.0000000e+00   4.6641451e+04   4.0000000e+00
   1.7041000e+04   1.0000000e+00   1.0000000e+00   4.6641877e+04   4.0000000e+00
   1.7041000e+04   1.0000000e+00   1.0000000e+00   4.6642108e+04   4.0000000e+00
   1.7041000e+04   1.0000000e+00   1.0000000e+00   4.6642463e+04   4.0000000e+00
   1.7041000e+04   1.0000000e+00   1.0000000e+00   4.6642782e+04   4.0000000e+00
   1.7041000e+04   1.0000000e+00   1.0000000e+00   4.6643129e+04   4.0000000e+00
   1.7041000e+04   1.0000000e+00   1.0000000e+00   4.6755132e+04   5.0000000e+00
   1.7041000e+04   1.0000000e+00   1.0000000e+00   4.7020624e+04   1.0000000e+00
   1.7041000e+04   1.0000000e+00   1.0000000e+00   4.7022235e+04   4.0000000e+00
   1.7041000e+04   1.0000000e+00   1.0000000e+00   4.7022649e+04   4.0000000e+00
   1.7041000e+04   1.0000000e+00   1.0000000e+00   4.7023004e+04   4.0000000e+00
   1.7041000e+04   1.0000000e+00   1.0000000e+00   4.7023242e+04   4.0000000e+00
   1.7041000e+04   1.0000000e+00   1.0000000e+00   4.7023516e+04   4.0000000e+00
   1.7041000e+04   1.0000000e+00   1.0000000e+00   4.7023958e+04   4.0000000e+00
   1.7041000e+04   1.0000000e+00   1.0000000e+00   4.7024125e+04   4.0000000e+00
   1.7041000e+04   1.0000000e+00   1.0000000e+00   4.7024366e+04   4.0000000e+00
   1.7041000e+04   1.0000000e+00   1.0000000e+00   4.7024446e+04   4.0000000e+00
   1.7041000e+04   1.0000000e+00   1.0000000e+00   4.7024627e+04   4.0000000e+00
   1.7041000e+04   1.0000000e+00   1.0000000e+00   4.7024897e+04   4.0000000e+00
   1.7041000e+04   1.0000000e+00   1.0000000e+00   4.7025383e+04   4.0000000e+00
   1.7041000e+04   1.0000000e+00   1.0000000e+00   4.7025645e+04   4.0000000e+00
   1.7041000e+04   1.0000000e+00   1.0000000e+00   4.7025856e+04   4.0000000e+00
   1.7041000e+04   1.0000000e+00   1.0000000e+00   4.7026161e+04   4.0000000e+00
   1.7041000e+04   1.0000000e+00   1.0000000e+00   4.7026547e+04   4.0000000e+00
   1.7041000e+04   1.0000000e+00   1.0000000e+00   4.7026906e+04   4.0000000e+00
   1.7041000e+04   1.0000000e+00   1.0000000e+00   4.7093989e+04   4.0000000e+00
   1.7041000e+04   1.0000000e+00   1.0000000e+00   4.7145626e+04   5.0000000e+00
   1.7041000e+04   1.0000000e+00   1.0000000e+00   4.7368857e+04   1.0000000e+00
   1.7041000e+04   1.0000000e+00   1.0000000e+00   4.7373927e+04   4.0000000e+00
   1.7041000e+04   1.0000000e+00   1.0000000e+00   4.7374176e+04   4.0000000e+00
   1.7041000e+04   1.0000000e+00   1.0000000e+00   4.7374384e+04   4.0000000e+00
   1.7041000e+04   1.0000000e+00   1.0000000e+00   4.7374591e+04   4.0000000e+00
   1.7041000e+04   1.0000000e+00   1.0000000e+00   4.7374918e+04   4.0000000e+00
   1.7041000e+04   1.0000000e+00   1.0000000e+00   4.7375151e+04   4.0000000e+00
   1.7041000e+04   1.0000000e+00   1.0000000e+00   4.7375290e+04   4.0000000e+00
   1.7041000e+04   1.0000000e+00   1.0000000e+00   4.7375548e+04   4.0000000e+00
   1.7041000e+04   1.0000000e+00   1.0000000e+00   4.7375754e+04   4.0000000e+00
   1.7041000e+04   1.0000000e+00   1.0000000e+00   4.7375988e+04   4.0000000e+00
   1.7041000e+04   1.0000000e+00   1.0000000e+00   4.7376061e+04   4.0000000e+00
   1.7041000e+04   1.0000000e+00   1.0000000e+00   4.7496859e+04   5.0000000e+00
   1.7041000e+04   1.0000000e+00   1.0000000e+00   5.2080792e+04   1.0000000e+00
   1.7041000e+04   1.0000000e+00   1.0000000e+00   5.2087154e+04   4.0000000e+00
   1.7041000e+04   1.0000000e+00   1.0000000e+00   5.2087501e+04   4.0000000e+00
   1.7041000e+04   1.0000000e+00   1.0000000e+00   5.2088017e+04   4.0000000e+00
   1.7041000e+04   1.0000000e+00   1.0000000e+00   5.2088375e+04   4.0000000e+00
   1.7041000e+04   1.0000000e+00   1.0000000e+00   5.2089376e+04   4.0000000e+00
   1.7041000e+04   1.0000000e+00   1.0000000e+00   5.2191794e+04   5.0000000e+00
   1.7041000e+04   1.0000000e+00   1.0000000e+00   5.6727050e+04   1.0000000e+00
   1.7041000e+04   1.0000000e+00   1.0000000e+00   5.6731816e+04   4.0000000e+00
   1.7041000e+04   1.0000000e+00   1.0000000e+00   5.6732213e+04   4.0000000e+00
   1.7041000e+04   1.0000000e+00   1.0000000e+00   5.6732508e+04   4.0000000e+00
   1.7041000e+04   1.0000000e+00   1.0000000e+00   5.6732763e+04   4.0000000e+00
   1.7041000e+04   1.0000000e+00   1.0000000e+00   5.6733094e+04   4.0000000e+00
   1.7041000e+04   1.0000000e+00   1.0000000e+00   5.6733454e+04   4.0000000e+00
   1.7041000e+04   1.0000000e+00   1.0000000e+00   5.6827052e+04   5.0000000e+00
   1.7041000e+04   1.0000000e+00   1.0000000e+00   6.3555839e+04   1.0000000e+00
   1.7041000e+04   1.0000000e+00   1.0000000e+00   6.3520770e+04   4.0000000e+00
   1.7041000e+04   1.0000000e+00   1.0000000e+00   6.3559761e+04   4.0000000e+00
   1.7041000e+04   1.0000000e+00   1.0000000e+00   6.3559951e+04   4.0000000e+00
   1.7041000e+04   1.0000000e+00   1.0000000e+00   6.3560196e+04   4.0000000e+00
   1.7041000e+04   1.0000000e+00   1.0000000e+00   6.3560502e+04   4.0000000e+00
   1.7041000e+04   1.0000000e+00   1.0000000e+00   6.3560817e+04   4.0000000e+00
   1.7041000e+04   1.0000000e+00   1.0000000e+00   6.3561095e+04   4.0000000e+00
   1.7041000e+04   1.0000000e+00   1.0000000e+00   6.3561422e+04   4.0000000e+00
   1.7041000e+04   1.0000000e+00   1.0000000e+00   6.3561686e+04   4.0000000e+00
   1.7041000e+04   1.0000000e+00   1.0000000e+00   6.3561905e+04   4.0000000e+00
   1.7041000e+04   1.0000000e+00   1.0000000e+00   6.3562340e+04   4.0000000e+00
   1.7041000e+04   1.0000000e+00   1.0000000e+00   6.3673841e+04   5.0000000e+00
   1.7041000e+04   1.0000000e+00   1.0000000e+00   6.4111140e+04   1.0000000e+00
   1.7041000e+04   1.0000000e+00   1.0000000e+00   6.4114018e+04   4.0000000e+00
   1.7041000e+04   1.0000000e+00   1.0000000e+00   6.4114260e+04   4.0000000e+00
   1.7041000e+04   1.0000000e+00   1.0000000e+00   6.4114462e+04   4.0000000e+00
   1.7041000e+04   1.0000000e+00   1.0000000e+00   6.4114745e+04   4.0000000e+00
   1.7041000e+04   1.0000000e+00   1.0000000e+00   6.4115016e+04   4.0000000e+00
   1.7041000e+04   1.0000000e+00   1.0000000e+00   6.4115352e+04   4.0000000e+00
   1.7041000e+04   1.0000000e+00   1.0000000e+00   6.4115721e+04   4.0000000e+00
   1.7041000e+04   1.0000000e+00   1.0000000e+00   6.4116111e+04   4.0000000e+00
   1.7041000e+04   1.0000000e+00   1.0000000e+00   6.4116450e+04   4.0000000e+00
   1.7041000e+04   1.0000000e+00   1.0000000e+00   6.4117170e+04   4.0000000e+00
   1.7041000e+04   1.0000000e+00   1.0000000e+00   6.4211141e+04   5.0000000e+00
   1.7041000e+04   1.0000000e+00   1.0000000e+00   6.4430523e+04   1.0000000e+00
   1.7041000e+04   1.0000000e+00   1.0000000e+00   6.4432991e+04   4.0000000e+00
   1.7041000e+04   1.0000000e+00   1.0000000e+00   6.4433225e+04   4.0000000e+00
   1.7041000e+04   1.0000000e+00   1.0000000e+00   6.4433500e+04   4.0000000e+00
   1.7041000e+04   1.0000000e+00   1.0000000e+00   6.4433782e+04   4.0000000e+00
   1.7041000e+04   1.0000000e+00   1.0000000e+00   6.4434100e+04   4.0000000e+00
   1.7041000e+04   1.0000000e+00   1.0000000e+00   6.4434437e+04   4.0000000e+00
   1.7041000e+04   1.0000000e+00   1.0000000e+00   6.4434762e+04   4.0000000e+00
   1.7041000e+04   1.0000000e+00   1.0000000e+00   6.4435126e+04   4.0000000e+00
   1.7041000e+04   1.0000000e+00   1.0000000e+00   6.4435525e+04   4.0000000e+00
   1.7041000e+04   1.0000000e+00   1.0000000e+00   6.4435987e+04   4.0000000e+00
   1.7041000e+04   1.0000000e+00   1.0000000e+00   6.4436252e+04   4.0000000e+00
   1.7041000e+04   1.0000000e+00   1.0000000e+00   6.4436390e+04   4.0000000e+00
   1.7041000e+04   1.0000000e+00   1.0000000e+00   6.4436629e+04   4.0000000e+00
   1.7041000e+04   1.0000000e+00   1.0000000e+00   6.4437189e+04   4.0000000e+00
   1.7041000e+04   1.0000000e+00   1.0000000e+00   6.4437355e+04   4.0000000e+00
   1.7041000e+04   1.0000000e+00   1.0000000e+00   6.4437581e+04   4.0000000e+00
   1.7041000e+04   1.0000000e+00   1.0000000e+00   6.4551524e+04   5.0000000e+00
   1.7041000e+04   1.0000000e+00   1.0000000e+00   6.5420210e+04   1.0000000e+00
   1.7041000e+04   1.0000000e+00   1.0000000e+00   6.5424177e+04   4.0000000e+00
   1.7041000e+04   1.0000000e+00   1.0000000e+00   6.5424368e+04   4.0000000e+00
   1.7041000e+04   1.0000000e+00   1.0000000e+00   6.5424585e+04   4.0000000e+00
   1.7041000e+04   1.0000000e+00   1.0000000e+00   6.5424869e+04   4.0000000e+00
   1.7041000e+04   1.0000000e+00   1.0000000e+00   6.5425038e+04   4.0000000e+00
   1.7041000e+04   1.0000000e+00   1.0000000e+00   6.5425280e+04   4.0000000e+00
   1.7041000e+04   1.0000000e+00   1.0000000e+00   6.5425758e+04   4.0000000e+00
   1.7041000e+04   1.0000000e+00   1.0000000e+00   6.5426174e+04   4.0000000e+00
   1.7041000e+04   1.0000000e+00   1.0000000e+00   6.5537211e+04   5.0000000e+00
   1.7041000e+04   1.0000000e+00   1.0000000e+00   6.6511048e+04   1.0000000e+00
   1.7041000e+04   1.0000000e+00   1.0000000e+00   6.6513902e+04   4.0000000e+00
   1.7041000e+04   1.0000000e+00   1.0000000e+00   6.6514154e+04   4.0000000e+00
   1.7041000e+04   1.0000000e+00   1.0000000e+00   6.6514365e+04   4.0000000e+00
   1.7041000e+04   1.0000000e+00   1.0000000e+00   6.6514682e+04   4.0000000e+00
   1.7041000e+04   1.0000000e+00   1.0000000e+00   6.6514959e+04   4.0000000e+00
   1.7041000e+04   1.0000000e+00   1.0000000e+00   6.6515348e+04   4.0000000e+00
   1.7041000e+04   1.0000000e+00   1.0000000e+00   6.6515634e+04   4.0000000e+00
   1.7041000e+04   1.0000000e+00   1.0000000e+00   6.6516064e+04   4.0000000e+00
   1.7041000e+04   1.0000000e+00   1.0000000e+00   6.6516346e+04   4.0000000e+00
   1.7041000e+04   1.0000000e+00   1.0000000e+00   6.6516604e+04   4.0000000e+00
   1.7041000e+04   1.0000000e+00   1.0000000e+00   6.6522361e+04   4.0000000e+00
   1.7041000e+04   1.0000000e+00   1.0000000e+00   6.6525318e+04   4.0000000e+00
   1.7041000e+04   1.0000000e+00   1.0000000e+00   6.6610049e+04   5.0000000e+00
   1.7041000e+04   1.0000000e+00   1.0000000e+00   6.6712052e+04   1.0000000e+00
   1.7041000e+04   1.0000000e+00   1.0000000e+00   6.6715852e+04   4.0000000e+00
   1.7041000e+04   1.0000000e+00   1.0000000e+00   6.6716070e+04   4.0000000e+00
   1.7041000e+04   1.0000000e+00   1.0000000e+00   6.6716338e+04   4.0000000e+00
   1.7041000e+04   1.0000000e+00   1.0000000e+00   6.6716498e+04   4.0000000e+00
   1.7041000e+04   1.0000000e+00   1.0000000e+00   6.6716850e+04   4.0000000e+00
   1.7041000e+04   1.0000000e+00   1.0000000e+00   6.6717156e+04   4.0000000e+00
   1.7041000e+04   1.0000000e+00   1.0000000e+00   6.6717431e+04   4.0000000e+00
   1.7041000e+04   1.0000000e+00   1.0000000e+00   6.6717741e+04   4.0000000e+00
   1.7041000e+04   1.0000000e+00   1.0000000e+00   6.6718106e+04   4.0000000e+00
   1.7041000e+04   1.0000000e+00   1.0000000e+00   6.6718624e+04   4.0000000e+00
   1.7041000e+04   1.0000000e+00   1.0000000e+00   6.6816054e+04   5.0000000e+00
   1.7041000e+04   1.0000000e+00   1.0000000e+00   6.7253872e+04   1.0000000e+00
   1.7041000e+04   1.0000000e+00   1.0000000e+00   6.7256978e+04   4.0000000e+00
   1.7041000e+04   1.0000000e+00   1.0000000e+00   6.7257380e+04   4.0000000e+00
   1.7041000e+04   1.0000000e+00   1.0000000e+00   6.7257839e+04   4.0000000e+00
   1.7041000e+04   1.0000000e+00   1.0000000e+00   6.7258001e+04   4.0000000e+00
   1.7041000e+04   1.0000000e+00   1.0000000e+00   6.7258273e+04   4.0000000e+00
   1.7041000e+04   1.0000000e+00   1.0000000e+00   6.7258645e+04   4.0000000e+00
   1.7041000e+04   1.0000000e+00   1.0000000e+00   6.7258751e+04   4.0000000e+00
   1.7041000e+04   1.0000000e+00   1.0000000e+00   6.7258840e+04   4.0000000e+00
   1.7041000e+04   1.0000000e+00   1.0000000e+00   6.7365873e+04   5.0000000e+00
   1.7041000e+04   1.0000000e+00   1.0000000e+00   6.7568060e+04   1.0000000e+00
   1.7041000e+04   1.0000000e+00   1.0000000e+00   6.7572951e+04   4.0000000e+00
   1.7041000e+04   1.0000000e+00   1.0000000e+00   6.7573179e+04   4.0000000e+00
   1.7041000e+04   1.0000000e+00   1.0000000e+00   6.7573434e+04   4.0000000e+00
   1.7041000e+04   1.0000000e+00   1.0000000e+00   6.7573690e+04   4.0000000e+00
   1.7041000e+04   1.0000000e+00   1.0000000e+00   6.7573976e+04   4.0000000e+00
   1.7041000e+04   1.0000000e+00   1.0000000e+00   6.7664061e+04   5.0000000e+00
   1.7041000e+04   1.0000000e+00   1.0000000e+00             Inf   6.0000000e+00
   1.7041000e+04   1.0000000e+00   2.0000000e+00   2.8274247e+04   2.0000000e+00
   1.7041000e+04   1.0000000e+00   2.0000000e+00   2.8278069e+04   4.0000000e+00
   1.7041000e+04   1.0000000e+00   2.0000000e+00   2.8278275e+04   4.0000000e+00
   1.7041000e+04   1.0000000e+00   2.0000000e+00   2.8278513e+04   4.0000000e+00
   1.7041000e+04   1.0000000e+00   2.0000000e+00   2.8278761e+04   4.0000000e+00
   1.7041000e+04   1.0000000e+00   2.0000000e+00   2.8279209e+04   4.0000000e+00
   1.7041000e+04   1.0000000e+00   2.0000000e+00   2.8279505e+04   4.0000000e+00
   1.7041000e+04   1.0000000e+00   2.0000000e+00   2.8280606e+04   4.0000000e+00
   1.7041000e+04   1.0000000e+00   2.0000000e+00   2.8280902e+04   4.0000000e+00
   1.7041000e+04   1.0000000e+00   2.0000000e+00   2.8281499e+04   4.0000000e+00
   1.7041000e+04   1.0000000e+00   2.0000000e+00   2.8281956e+04   4.0000000e+00
   1.7041000e+04   1.0000000e+00   2.0000000e+00   2.8282381e+04   4.0000000e+00
   1.7041000e+04   1.0000000e+00   2.0000000e+00   2.8282692e+04   4.0000000e+00
   1.7041000e+04   1.0000000e+00   2.0000000e+00   2.8282973e+04   4.0000000e+00
   1.7041000e+04   1.0000000e+00   2.0000000e+00   2.8283544e+04   4.0000000e+00
   1.7041000e+04   1.0000000e+00   2.0000000e+00   2.8283873e+04   4.0000000e+00
   1.7041000e+04   1.0000000e+00   2.0000000e+00   2.8284116e+04   4.0000000e+00
   1.7041000e+04   1.0000000e+00   2.0000000e+00   2.8284424e+04   4.0000000e+00
   1.7041000e+04   1.0000000e+00   2.0000000e+00   2.8285143e+04   4.0000000e+00
   1.7041000e+04   1.0000000e+00   2.0000000e+00   2.8286197e+04   4.0000000e+00
   1.7041000e+04   1.0000000e+00   2.0000000e+00   2.8286342e+04   4.0000000e+00
   1.7041000e+04   1.0000000e+00   2.0000000e+00   2.8286548e+04   4.0000000e+00
   1.7041000e+04   1.0000000e+00   2.0000000e+00   2.8388248e+04   5.0000000e+00
   1.7041000e+04   1.0000000e+00   2.0000000e+00   2.9741305e+04   2.0000000e+00
   1.7041000e+04   1.0000000e+00   2.0000000e+00   2.9723882e+04   4.0000000e+00
   1.7041000e+04   1.0000000e+00   2.0000000e+00   2.9726218e+04   4.0000000e+00
   1.7041000e+04   1.0000000e+00   2.0000000e+00   2.9726656e+04   4.0000000e+00
   1.7041000e+04   1.0000000e+00   2.0000000e+00   2.9728514e+04   4.0000000e+00
   1.7041000e+04   1.0000000e+00   2.0000000e+00   2.9728717e+04   4.0000000e+00
   1.7041000e+04   1.0000000e+00   2.0000000e+00   2.9729045e+04   4.0000000e+00
   1.7041000e+04   1.0000000e+00   2.0000000e+00   2.9729158e+04   4.0000000e+00
   1.7041000e+04   1.0000000e+00   2.0000000e+00   2.9729666e+04   4.0000000e+00
   1.7041000e+04   1.0000000e+00   2.0000000e+00   2.9730182e+04   4.0000000e+00
   1.7041000e+04   1.0000000e+00   2.0000000e+00   2.9731057e+04   4.0000000e+00
   1.7041000e+04   1.0000000e+00   2.0000000e+00   2.9731295e+04   4.0000000e+00
   1.7041000e+04   1.0000000e+00   2.0000000e+00   2.9731712e+04   4.0000000e+00
   1.7041000e+04   1.0000000e+00   2.0000000e+00   2.9731959e+04   4.0000000e+00
   1.7041000e+04   1.0000000e+00   2.0000000e+00   2.9732171e+04   4.0000000e+00
   1.7041000e+04   1.0000000e+00   2.0000000e+00   2.9732537e+04   4.0000000e+00
   1.7041000e+04   1.0000000e+00   2.0000000e+00   2.9732955e+04   4.0000000e+00
   1.7041000e+04   1.0000000e+00   2.0000000e+00   2.9733323e+04   4.0000000e+00
   1.7041000e+04   1.0000000e+00   2.0000000e+00   2.9733735e+04   4.0000000e+00
   1.7041000e+04   1.0000000e+00   2.0000000e+00   2.9734079e+04   4.0000000e+00
   1.7041000e+04   1.0000000e+00   2.0000000e+00   2.9734691e+04   4.0000000e+00
   1.7041000e+04   1.0000000e+00   2.0000000e+00   2.9734961e+04   4.0000000e+00
   1.7041000e+04   1.0000000e+00   2.0000000e+00   2.9735234e+04   4.0000000e+00
   1.7041000e+04   1.0000000e+00   2.0000000e+00   2.9735682e+04   4.0000000e+00
   1.7041000e+04   1.0000000e+00   2.0000000e+00   2.9736087e+04   4.0000000e+00
   1.7041000e+04   1.0000000e+00   2.0000000e+00   2.9736475e+04   4.0000000e+00
   1.7041000e+04   1.0000000e+00   2.0000000e+00   2.9737627e+04   4.0000000e+00
   1.7041000e+04   1.0000000e+00   2.0000000e+00   2.9738136e+04   4.0000000e+00
   1.7041000e+04   1.0000000e+00   2.0000000e+00   2.9738455e+04   4.0000000e+00
   1.7041000e+04   1.0000000e+00   2.0000000e+00   2.9738654e+04   4.0000000e+00
   1.7041000e+04   1.0000000e+00   2.0000000e+00   2.9739351e+04   4.0000000e+00
   1.7041000e+04   1.0000000e+00   2.0000000e+00   2.9739706e+04   4.0000000e+00
   1.7041000e+04   1.0000000e+00   2.0000000e+00   2.9739909e+04   4.0000000e+00
   1.7041000e+04   1.0000000e+00   2.0000000e+00   2.9740101e+04   4.0000000e+00
   1.7041000e+04   1.0000000e+00   2.0000000e+00   2.9740740e+04   4.0000000e+00
   1.7041000e+04   1.0000000e+00   2.0000000e+00   2.9741271e+04   4.0000000e+00
   1.7041000e+04   1.0000000e+00   2.0000000e+00   2.9742785e+04   4.0000000e+00
   1.7041000e+04   1.0000000e+00   2.0000000e+00   2.9744577e+04   4.0000000e+00
   1.7041000e+04   1.0000000e+00   2.0000000e+00   2.9744964e+04   4.0000000e+00
   1.7041000e+04   1.0000000e+00   2.0000000e+00   2.9745385e+04   4.0000000e+00
   1.7041000e+04   1.0000000e+00   2.0000000e+00   2.9745796e+04   4.0000000e+00
   1.7041000e+04   1.0000000e+00   2.0000000e+00   2.9746238e+04   4.0000000e+00
   1.7041000e+04   1.0000000e+00   2.0000000e+00   2.9746589e+04   4.0000000e+00
   1.7041000e+04   1.0000000e+00   2.0000000e+00   2.9746926e+04   4.0000000e+00
   1.7041000e+04   1.0000000e+00   2.0000000e+00   2.9749568e+04   4.0000000e+00
   1.7041000e+04   1.0000000e+00   2.0000000e+00   2.9749917e+04   4.0000000e+00
   1.7041000e+04   1.0000000e+00   2.0000000e+00   2.9750355e+04   4.0000000e+00
   1.7041000e+04   1.0000000e+00   2.0000000e+00   2.9750702e+04   4.0000000e+00
   1.7041000e+04   1.0000000e+00   2.0000000e+00   2.9751184e+04   4.0000000e+00
   1.7041000e+04   1.0000000e+00   2.0000000e+00   2.9752324e+04   4.0000000e+00
   1.7041000e+04   1.0000000e+00   2.0000000e+00   2.9752760e+04   4.0000000e+00
   1.7041000e+04   1.0000000e+00   2.0000000e+00   2.9753075e+04   4.0000000e+00
   1.7041000e+04   1.0000000e+00   2.0000000e+00   2.9753234e+04   4.0000000e+00
   1.7041000e+04   1.0000000e+00   2.0000000e+00   2.9753762e+04   4.0000000e+00
   1.7041000e+04   1.0000000e+00   2.0000000e+00   2.9754121e+04   4.0000000e+00
   1.7041000e+04   1.0000000e+00   2.0000000e+00   2.9755065e+04   4.0000000e+00
   1.7041000e+04   1.0000000e+00   2.0000000e+00   2.9755560e+04   4.0000000e+00
   1.7041000e+04   1.0000000e+00   2.0000000e+00   2.9756017e+04   4.0000000e+00
   1.7041000e+04   1.0000000e+00   2.0000000e+00   2.9756505e+04   4.0000000e+00
   1.7041000e+04   1.0000000e+00   2.0000000e+00   2.9756866e+04   4.0000000e+00
   1.7041000e+04   1.0000000e+00   2.0000000e+00   2.9765005e+04   4.0000000e+00
   1.7041000e+04   1.0000000e+00   2.0000000e+00   2.9765209e+04   4.0000000e+00
   1.7041000e+04   1.0000000e+00   2.0000000e+00   2.9858306e+04   5.0000000e+00
   1.7041000e+04   1.0000000e+00   2.0000000e+00   3.0195502e+04   2.0000000e+00
   1.7041000e+04   1.0000000e+00   2.0000000e+00   3.0222338e+04   4.0000000e+00
   1.7041000e+04   1.0000000e+00   2.0000000e+00   3.0222871e+04   4.0000000e+00
   1.7041000e+04   1.0000000e+00   2.0000000e+00   3.0223667e+04   4.0000000e+00
   1.7041000e+04   1.0000000e+00   2.0000000e+00   3.0228314e+04   4.0000000e+00
   1.7041000e+04   1.0000000e+00   2.0000000e+00   3.0228663e+04   4.0000000e+00
   1.7041000e+04   1.0000000e+00   2.0000000e+00   3.0229234e+04   4.0000000e+00
   1.7041000e+04   1.0000000e+00   2.0000000e+00   3.0229682e+04   4.0000000e+00
   1.7041000e+04   1.0000000e+00   2.0000000e+00   3.0230232e+04   4.0000000e+00
   1.7041000e+04   1.0000000e+00   2.0000000e+00   3.0231462e+04   4.0000000e+00
   1.7041000e+04   1.0000000e+00   2.0000000e+00   3.0232604e+04   4.0000000e+00
   1.7041000e+04   1.0000000e+00   2.0000000e+00   3.0232790e+04   4.0000000e+00
   1.7041000e+04   1.0000000e+00   2.0000000e+00   3.0251630e+04   4.0000000e+00
   1.7041000e+04   1.0000000e+00   2.0000000e+00   3.0252060e+04   4.0000000e+00
   1.7041000e+04   1.0000000e+00   2.0000000e+00   3.0252756e+04   4.0000000e+00
   1.7041000e+04   1.0000000e+00   2.0000000e+00   3.0298503e+04   5.0000000e+00
   1.7041000e+04   1.0000000e+00   2.0000000e+00   3.6085674e+04   2.0000000e+00
   1.7041000e+04   1.0000000e+00   2.0000000e+00   3.6052782e+04   4.0000000e+00
   1.7041000e+04   1.0000000e+00   2.0000000e+00   3.6053078e+04   4.0000000e+00
   1.7041000e+04   1.0000000e+00   2.0000000e+00   3.6055641e+04   4.0000000e+00
   1.7041000e+04   1.0000000e+00   2.0000000e+00   3.6080161e+04   4.0000000e+00
   1.7041000e+04   1.0000000e+00   2.0000000e+00   3.6080878e+04   4.0000000e+00
   1.7041000e+04   1.0000000e+00   2.0000000e+00   3.6084137e+04   4.0000000e+00
   1.7041000e+04   1.0000000e+00   2.0000000e+00   3.6085034e+04   4.0000000e+00
   1.7041000e+04   1.0000000e+00   2.0000000e+00   3.6085722e+04   4.0000000e+00
   1.7041000e+04   1.0000000e+00   2.0000000e+00   3.6086221e+04   4.0000000e+00
   1.7041000e+04   1.0000000e+00   2.0000000e+00   3.6086809e+04   4.0000000e+00
   1.7041000e+04   1.0000000e+00   2.0000000e+00   3.6088170e+04   4.0000000e+00
   1.7041000e+04   1.0000000e+00   2.0000000e+00   3.6088535e+04   4.0000000e+00
   1.7041000e+04   1.0000000e+00   2.0000000e+00   3.6088744e+04   4.0000000e+00
   1.7041000e+04   1.0000000e+00   2.0000000e+00   3.6088985e+04   4.0000000e+00
   1.7041000e+04   1.0000000e+00   2.0000000e+00   3.6090289e+04   4.0000000e+00
   1.7041000e+04   1.0000000e+00   2.0000000e+00   3.6090608e+04   4.0000000e+00
   1.7041000e+04   1.0000000e+00   2.0000000e+00   3.6090724e+04   4.0000000e+00
   1.7041000e+04   1.0000000e+00   2.0000000e+00   3.6090927e+04   4.0000000e+00
   1.7041000e+04   1.0000000e+00   2.0000000e+00   3.6091394e+04   4.0000000e+00
   1.7041000e+04   1.0000000e+00   2.0000000e+00   3.6091907e+04   4.0000000e+00
   1.7041000e+04   1.0000000e+00   2.0000000e+00   3.6092144e+04   4.0000000e+00
   1.7041000e+04   1.0000000e+00   2.0000000e+00   3.6092635e+04   4.0000000e+00
   1.7041000e+04   1.0000000e+00   2.0000000e+00   3.6092862e+04   4.0000000e+00
   1.7041000e+04   1.0000000e+00   2.0000000e+00   3.6093045e+04   4.0000000e+00
   1.7041000e+04   1.0000000e+00   2.0000000e+00   3.6093924e+04   4.0000000e+00
   1.7041000e+04   1.0000000e+00   2.0000000e+00   3.6094113e+04   4.0000000e+00
   1.7041000e+04   1.0000000e+00   2.0000000e+00   3.6094644e+04   4.0000000e+00
   1.7041000e+04   1.0000000e+00   2.0000000e+00   3.6094938e+04   4.0000000e+00
   1.7041000e+04   1.0000000e+00   2.0000000e+00   3.6095149e+04   4.0000000e+00
   1.7041000e+04   1.0000000e+00   2.0000000e+00   3.6095523e+04   4.0000000e+00
   1.7041000e+04   1.0000000e+00   2.0000000e+00   3.6095748e+04   4.0000000e+00
   1.7041000e+04   1.0000000e+00   2.0000000e+00   3.6096099e+04   4.0000000e+00
   1.7041000e+04   1.0000000e+00   2.0000000e+00   3.6096457e+04   4.0000000e+00
   1.7041000e+04   1.0000000e+00   2.0000000e+00   3.6096737e+04   4.0000000e+00
   1.7041000e+04   1.0000000e+00   2.0000000e+00   3.6097000e+04   4.0000000e+00
   1.7041000e+04   1.0000000e+00   2.0000000e+00   3.6097260e+04   4.0000000e+00
   1.7041000e+04   1.0000000e+00   2.0000000e+00   3.6097459e+04   4.0000000e+00
   1.7041000e+04   1.0000000e+00   2.0000000e+00   3.6097723e+04   4.0000000e+00
   1.7041000e+04   1.0000000e+00   2.0000000e+00   3.6097997e+04   4.0000000e+00
   1.7041000e+04   1.0000000e+00   2.0000000e+00   3.6098419e+04   4.0000000e+00
   1.7041000e+04   1.0000000e+00   2.0000000e+00   3.6098674e+04   4.0000000e+00
   1.7041000e+04   1.0000000e+00   2.0000000e+00   3.6098754e+04   4.0000000e+00
   1.7041000e+04   1.0000000e+00   2.0000000e+00   3.6099604e+04   4.0000000e+00
   1.7041000e+04   1.0000000e+00   2.0000000e+00   3.6100367e+04   4.0000000e+00
   1.7041000e+04   1.0000000e+00   2.0000000e+00   3.6100606e+04   4.0000000e+00
   1.7041000e+04   1.0000000e+00   2.0000000e+00   3.6100820e+04   4.0000000e+00
   1.7041000e+04   1.0000000e+00   2.0000000e+00   3.6101047e+04   4.0000000e+00
   1.7041000e+04   1.0000000e+00   2.0000000e+00   3.6101607e+04   4.0000000e+00
   1.7041000e+04   1.0000000e+00   2.0000000e+00   3.6101915e+04   4.0000000e+00
   1.7041000e+04   1.0000000e+00   2.0000000e+00   3.6103171e+04   4.0000000e+00
   1.7041000e+04   1.0000000e+00   2.0000000e+00   3.6110889e+04   4.0000000e+00
   1.7041000e+04   1.0000000e+00   2.0000000e+00   3.6111122e+04   4.0000000e+00
   1.7041000e+04   1.0000000e+00   2.0000000e+00   3.6115347e+04   4.0000000e+00
   1.7041000e+04   1.0000000e+00   2.0000000e+00   3.6116028e+04   4.0000000e+00
   1.7041000e+04   1.0000000e+00   2.0000000e+00   3.6116653e+04   4.0000000e+00
   1.7041000e+04   1.0000000e+00   2.0000000e+00   3.6130441e+04   4.0000000e+00
   1.7041000e+04   1.0000000e+00   2.0000000e+00   3.6130690e+04   4.0000000e+00
   1.7041000e+04   1.0000000e+00   2.0000000e+00   3.6135904e+04   4.0000000e+00
   1.7041000e+04   1.0000000e+00   2.0000000e+00   3.6136173e+04   4.0000000e+00
   1.7041000e+04   1.0000000e+00   2.0000000e+00   3.6136313e+04   4.0000000e+00
   1.7041000e+04   1.0000000e+00   2.0000000e+00   3.6136560e+04   4.0000000e+00
   1.7041000e+04   1.0000000e+00   2.0000000e+00   3.6137004e+04   4.0000000e+00
   1.7041000e+04   1.0000000e+00   2.0000000e+00   3.6137351e+04   4.0000000e+00
   1.7041000e+04   1.0000000e+00   2.0000000e+00   3.6138215e+04   4.0000000e+00
   1.7041000e+04   1.0000000e+00   2.0000000e+00   3.6191676e+04   5.0000000e+00
   1.7041000e+04   1.0000000e+00   2.0000000e+00   3.6297678e+04   2.0000000e+00
   1.7041000e+04   1.0000000e+00   2.0000000e+00   3.6306154e+04   4.0000000e+00
   1.7041000e+04   1.0000000e+00   2.0000000e+00   3.6306706e+04   4.0000000e+00
   1.7041000e+04   1.0000000e+00   2.0000000e+00   3.6306930e+04   4.0000000e+00
   1.7041000e+04   1.0000000e+00   2.0000000e+00   3.6307352e+04   4.0000000e+00
   1.7041000e+04   1.0000000e+00   2.0000000e+00   3.6307964e+04   4.0000000e+00
   1.7041000e+04   1.0000000e+00   2.0000000e+00   3.6308372e+04   4.0000000e+00
   1.7041000e+04   1.0000000e+00   2.0000000e+00   3.6308553e+04   4.0000000e+00
   1.7041000e+04   1.0000000e+00   2.0000000e+00   3.6309015e+04   4.0000000e+00
   1.7041000e+04   1.0000000e+00   2.0000000e+00   3.6309329e+04   4.0000000e+00
   1.7041000e+04   1.0000000e+00   2.0000000e+00   3.6309834e+04   4.0000000e+00
   1.7041000e+04   1.0000000e+00   2.0000000e+00   3.6310074e+04   4.0000000e+00
   1.7041000e+04   1.0000000e+00   2.0000000e+00   3.6310249e+04   4.0000000e+00
   1.7041000e+04   1.0000000e+00   2.0000000e+00   3.6310914e+04   4.0000000e+00
   1.7041000e+04   1.0000000e+00   2.0000000e+00   3.6311407e+04   4.0000000e+00
   1.7041000e+04   1.0000000e+00   2.0000000e+00   3.6311715e+04   4.0000000e+00
   1.7041000e+04   1.0000000e+00   2.0000000e+00   3.6312163e+04   4.0000000e+00
   1.7041000e+04   1.0000000e+00   2.0000000e+00   3.6312543e+04   4.0000000e+00
   1.7041000e+04   1.0000000e+00   2.0000000e+00   3.6312776e+04   4.0000000e+00
   1.7041000e+04   1.0000000e+00   2.0000000e+00   3.6313024e+04   4.0000000e+00
   1.7041000e+04   1.0000000e+00   2.0000000e+00   3.6313261e+04   4.0000000e+00
   1.7041000e+04   1.0000000e+00   2.0000000e+00   3.6313512e+04   4.0000000e+00
   1.7041000e+04   1.0000000e+00   2.0000000e+00   3.6313824e+04   4.0000000e+00
   1.7041000e+04   1.0000000e+00   2.0000000e+00   3.6315221e+04   4.0000000e+00
   1.7041000e+04   1.0000000e+00   2.0000000e+00   3.6318123e+04   4.0000000e+00
   1.7041000e+04   1.0000000e+00   2.0000000e+00   3.6318408e+04   4.0000000e+00
   1.7041000e+04   1.0000000e+00   2.0000000e+00   3.6394679e+04   5.0000000e+00
   1.7041000e+04   1.0000000e+00   2.0000000e+00   3.6621884e+04   2.0000000e+00
   1.7041000e+04   1.0000000e+00   2.0000000e+00   3.6614024e+04   4.0000000e+00
   1.7041000e+04   1.0000000e+00   2.0000000e+00   3.6614332e+04   4.0000000e+00
   1.7041000e+04   1.0000000e+00   2.0000000e+00   3.6614860e+04   4.0000000e+00
   1.7041000e+04   1.0000000e+00   2.0000000e+00   3.6615950e+04   4.0000000e+00
   1.7041000e+04   1.0000000e+00   2.0000000e+00   3.6616428e+04   4.0000000e+00
   1.7041000e+04   1.0000000e+00   2.0000000e+00   3.6616898e+04   4.0000000e+00
   1.7041000e+04   1.0000000e+00   2.0000000e+00   3.6617301e+04   4.0000000e+00
   1.7041000e+04   1.0000000e+00   2.0000000e+00   3.6617620e+04   4.0000000e+00
   1.7041000e+04   1.0000000e+00   2.0000000e+00   3.6617950e+04   4.0000000e+00
   1.7041000e+04   1.0000000e+00   2.0000000e+00   3.6618376e+04   4.0000000e+00
   1.7041000e+04   1.0000000e+00   2.0000000e+00   3.6618569e+04   4.0000000e+00
   1.7041000e+04   1.0000000e+00   2.0000000e+00   3.6619632e+04   4.0000000e+00
   1.7041000e+04   1.0000000e+00   2.0000000e+00   3.6619798e+04   4.0000000e+00
   1.7041000e+04   1.0000000e+00   2.0000000e+00   3.6620022e+04   4.0000000e+00
   1.7041000e+04   1.0000000e+00   2.0000000e+00   3.6620240e+04   4.0000000e+00
   1.7041000e+04   1.0000000e+00   2.0000000e+00   3.6620722e+04   4.0000000e+00
   1.7041000e+04   1.0000000e+00   2.0000000e+00   3.6620953e+04   4.0000000e+00
   1.7041000e+04   1.0000000e+00   2.0000000e+00   3.6621284e+04   4.0000000e+00
   1.7041000e+04   1.0000000e+00   2.0000000e+00   3.6623915e+04   4.0000000e+00
   1.7041000e+04   1.0000000e+00   2.0000000e+00   3.6624189e+04   4.0000000e+00
   1.7041000e+04   1.0000000e+00   2.0000000e+00   3.6624430e+04   4.0000000e+00
   1.7041000e+04   1.0000000e+00   2.0000000e+00   3.6624648e+04   4.0000000e+00
   1.7041000e+04   1.0000000e+00   2.0000000e+00   3.6624904e+04   4.0000000e+00
   1.7041000e+04   1.0000000e+00   2.0000000e+00   3.6625345e+04   4.0000000e+00
   1.7041000e+04   1.0000000e+00   2.0000000e+00   3.6625954e+04   4.0000000e+00
   1.7041000e+04   1.0000000e+00   2.0000000e+00   3.6626266e+04   4.0000000e+00
   1.7041000e+04   1.0000000e+00   2.0000000e+00   3.6626617e+04   4.0000000e+00
   1.7041000e+04   1.0000000e+00   2.0000000e+00   3.6626846e+04   4.0000000e+00
   1.7041000e+04   1.0000000e+00   2.0000000e+00   3.6627196e+04   4.0000000e+00
   1.7041000e+04   1.0000000e+00   2.0000000e+00   3.6627539e+04   4.0000000e+00
   1.7041000e+04   1.0000000e+00   2.0000000e+00   3.6628420e+04   4.0000000e+00
   1.7041000e+04   1.0000000e+00   2.0000000e+00   3.6628669e+04   4.0000000e+00
   1.7041000e+04   1.0000000e+00   2.0000000e+00   3.6628942e+04   4.0000000e+00
   1.7041000e+04   1.0000000e+00   2.0000000e+00   3.6629164e+04   4.0000000e+00
   1.7041000e+04   1.0000000e+00   2.0000000e+00   3.6629364e+04   4.0000000e+00
   1.7041000e+04   1.0000000e+00   2.0000000e+00   3.6629597e+04   4.0000000e+00
   1.7041000e+04   1.0000000e+00   2.0000000e+00   3.6629967e+04   4.0000000e+00
   1.7041000e+04   1.0000000e+00   2.0000000e+00   3.6630278e+04   4.0000000e+00
   1.7041000e+04   1.0000000e+00   2.0000000e+00   3.6630512e+04   4.0000000e+00
   1.7041000e+04   1.0000000e+00   2.0000000e+00   3.6630884e+04   4.0000000e+00
   1.7041000e+04   1.0000000e+00   2.0000000e+00   3.6631204e+04   4.0000000e+00
   1.7041000e+04   1.0000000e+00   2.0000000e+00   3.6631511e+04   4.0000000e+00
   1.7041000e+04   1.0000000e+00   2.0000000e+00   3.6631799e+04   4.0000000e+00
   1.7041000e+04   1.0000000e+00   2.0000000e+00   3.6632778e+04   4.0000000e+00
   1.7041000e+04   1.0000000e+00   2.0000000e+00   3.6632985e+04   4.0000000e+00
   1.7041000e+04   1.0000000e+00   2.0000000e+00   3.6633626e+04   4.0000000e+00
   1.7041000e+04   1.0000000e+00   2.0000000e+00   3.6633943e+04   4.0000000e+00
   1.7041000e+04   1.0000000e+00   2.0000000e+00   3.6638276e+04   4.0000000e+00
   1.7041000e+04   1.0000000e+00   2.0000000e+00   3.6638921e+04   4.0000000e+00
   1.7041000e+04   1.0000000e+00   2.0000000e+00   3.6643595e+04   4.0000000e+00
   1.7041000e+04   1.0000000e+00   2.0000000e+00   3.6715687e+04   4.0000000e+00
   1.7041000e+04   1.0000000e+00   2.0000000e+00   3.6716566e+04   4.0000000e+00
   1.7041000e+04   1.0000000e+00   2.0000000e+00   3.6716911e+04   4.0000000e+00
   1.7041000e+04   1.0000000e+00   2.0000000e+00   3.6717314e+04   4.0000000e+00
   1.7041000e+04   1.0000000e+00   2.0000000e+00   3.6738885e+04   5.0000000e+00
   1.7041000e+04   1.0000000e+00   2.0000000e+00   3.7226931e+04   2.0000000e+00
   1.7041000e+04   1.0000000e+00   2.0000000e+00   3.7206291e+04   4.0000000e+00
   1.7041000e+04   1.0000000e+00   2.0000000e+00   3.7206656e+04   4.0000000e+00
   1.7041000e+04   1.0000000e+00   2.0000000e+00   3.7208828e+04   4.0000000e+00
   1.7041000e+04   1.0000000e+00   2.0000000e+00   3.7209051e+04   4.0000000e+00
   1.7041000e+04   1.0000000e+00   2.0000000e+00   3.7209498e+04   4.0000000e+00
   1.7041000e+04   1.0000000e+00   2.0000000e+00   3.7209774e+04   4.0000000e+00
   1.7041000e+04   1.0000000e+00   2.0000000e+00   3.7209857e+04   4.0000000e+00
   1.7041000e+04   1.0000000e+00   2.0000000e+00   3.7210694e+04   4.0000000e+00
   1.7041000e+04   1.0000000e+00   2.0000000e+00   3.7210937e+04   4.0000000e+00
   1.7041000e+04   1.0000000e+00   2.0000000e+00   3.7211248e+04   4.0000000e+00
   1.7041000e+04   1.0000000e+00   2.0000000e+00   3.7212624e+04   4.0000000e+00
   1.7041000e+04   1.0000000e+00   2.0000000e+00   3.7212752e+04   4.0000000e+00
   1.7041000e+04   1.0000000e+00   2.0000000e+00   3.7213008e+04   4.0000000e+00
   1.7041000e+04   1.0000000e+00   2.0000000e+00   3.7213242e+04   4.0000000e+00
   1.7041000e+04   1.0000000e+00   2.0000000e+00   3.7213585e+04   4.0000000e+00
   1.7041000e+04   1.0000000e+00   2.0000000e+00   3.7213812e+04   4.0000000e+00
   1.7041000e+04   1.0000000e+00   2.0000000e+00   3.7214023e+04   4.0000000e+00
   1.7041000e+04   1.0000000e+00   2.0000000e+00   3.7214579e+04   4.0000000e+00
   1.7041000e+04   1.0000000e+00   2.0000000e+00   3.7214835e+04   4.0000000e+00
   1.7041000e+04   1.0000000e+00   2.0000000e+00   3.7215089e+04   4.0000000e+00
   1.7041000e+04   1.0000000e+00   2.0000000e+00   3.7215458e+04   4.0000000e+00
   1.7041000e+04   1.0000000e+00   2.0000000e+00   3.7215801e+04   4.0000000e+00
   1.7041000e+04   1.0000000e+00   2.0000000e+00   3.7216147e+04   4.0000000e+00
   1.7041000e+04   1.0000000e+00   2.0000000e+00   3.7217425e+04   4.0000000e+00
   1.7041000e+04   1.0000000e+00   2.0000000e+00   3.7217656e+04   4.0000000e+00
   1.7041000e+04   1.0000000e+00   2.0000000e+00   3.7217880e+04   4.0000000e+00
   1.7041000e+04   1.0000000e+00   2.0000000e+00   3.7218115e+04   4.0000000e+00
   1.7041000e+04   1.0000000e+00   2.0000000e+00   3.7218481e+04   4.0000000e+00
   1.7041000e+04   1.0000000e+00   2.0000000e+00   3.7218855e+04   4.0000000e+00
   1.7041000e+04   1.0000000e+00   2.0000000e+00   3.7219121e+04   4.0000000e+00
   1.7041000e+04   1.0000000e+00   2.0000000e+00   3.7219449e+04   4.0000000e+00
   1.7041000e+04   1.0000000e+00   2.0000000e+00   3.7219849e+04   4.0000000e+00
   1.7041000e+04   1.0000000e+00   2.0000000e+00   3.7220290e+04   4.0000000e+00
   1.7041000e+04   1.0000000e+00   2.0000000e+00   3.7220920e+04   4.0000000e+00
   1.7041000e+04   1.0000000e+00   2.0000000e+00   3.7221107e+04   4.0000000e+00
   1.7041000e+04   1.0000000e+00   2.0000000e+00   3.7221349e+04   4.0000000e+00
   1.7041000e+04   1.0000000e+00   2.0000000e+00   3.7222421e+04   4.0000000e+00
   1.7041000e+04   1.0000000e+00   2.0000000e+00   3.7222589e+04   4.0000000e+00
   1.7041000e+04   1.0000000e+00   2.0000000e+00   3.7222840e+04   4.0000000e+00
   1.7041000e+04   1.0000000e+00   2.0000000e+00   3.7223870e+04   4.0000000e+00
   1.7041000e+04   1.0000000e+00   2.0000000e+00   3.7230775e+04   4.0000000e+00
   1.7041000e+04   1.0000000e+00   2.0000000e+00   3.7230947e+04   4.0000000e+00
   1.7041000e+04   1.0000000e+00   2.0000000e+00   3.7231235e+04   4.0000000e+00
   1.7041000e+04   1.0000000e+00   2.0000000e+00   3.7231586e+04   4.0000000e+00
   1.7041000e+04   1.0000000e+00   2.0000000e+00   3.7231994e+04   4.0000000e+00
   1.7041000e+04   1.0000000e+00   2.0000000e+00   3.7232504e+04   4.0000000e+00
   1.7041000e+04   1.0000000e+00   2.0000000e+00   3.7232654e+04   4.0000000e+00
   1.7041000e+04   1.0000000e+00   2.0000000e+00   3.7233071e+04   4.0000000e+00
   1.7041000e+04   1.0000000e+00   2.0000000e+00   3.7233352e+04   4.0000000e+00
   1.7041000e+04   1.0000000e+00   2.0000000e+00   3.7233560e+04   4.0000000e+00
   1.7041000e+04   1.0000000e+00   2.0000000e+00   3.7233890e+04   4.0000000e+00
   1.7041000e+04   1.0000000e+00   2.0000000e+00   3.7234107e+04   4.0000000e+00
   1.7041000e+04   1.0000000e+00   2.0000000e+00   3.7234562e+04   4.0000000e+00
   1.7041000e+04   1.0000000e+00   2.0000000e+00   3.7235138e+04   4.0000000e+00
   1.7041000e+04   1.0000000e+00   2.0000000e+00   3.7235325e+04   4.0000000e+00
   1.7041000e+04   1.0000000e+00   2.0000000e+00   3.7235727e+04   4.0000000e+00
   1.7041000e+04   1.0000000e+00   2.0000000e+00   3.7236175e+04   4.0000000e+00
   1.7041000e+04   1.0000000e+00   2.0000000e+00   3.7236455e+04   4.0000000e+00
   1.7041000e+04   1.0000000e+00   2.0000000e+00   3.7236797e+04   4.0000000e+00
   1.7041000e+04   1.0000000e+00   2.0000000e+00   3.7237243e+04   4.0000000e+00
   1.7041000e+04   1.0000000e+00   2.0000000e+00   3.7237742e+04   4.0000000e+00
   1.7041000e+04   1.0000000e+00   2.0000000e+00   3.7238098e+04   4.0000000e+00
   1.7041000e+04   1.0000000e+00   2.0000000e+00   3.7238584e+04   4.0000000e+00
   1.7041000e+04   1.0000000e+00   2.0000000e+00   3.7238877e+04   4.0000000e+00
   1.7041000e+04   1.0000000e+00   2.0000000e+00   3.7239083e+04   4.0000000e+00
   1.7041000e+04   1.0000000e+00   2.0000000e+00   3.7240505e+04   4.0000000e+00
   1.7041000e+04   1.0000000e+00   2.0000000e+00   3.7241163e+04   4.0000000e+00
   1.7041000e+04   1.0000000e+00   2.0000000e+00   3.7329933e+04   5.0000000e+00
   1.7041000e+04   1.0000000e+00   2.0000000e+00   3.9397268e+04   2.0000000e+00
   1.7041000e+04   1.0000000e+00   2.0000000e+00   3.9405107e+04   4.0000000e+00
   1.7041000e+04   1.0000000e+00   2.0000000e+00   3.9405351e+04   4.0000000e+00
   1.7041000e+04   1.0000000e+00   2.0000000e+00   3.9405595e+04   4.0000000e+00
   1.7041000e+04   1.0000000e+00   2.0000000e+00   3.9405859e+04   4.0000000e+00
   1.7041000e+04   1.0000000e+00   2.0000000e+00   3.9406136e+04   4.0000000e+00
   1.7041000e+04   1.0000000e+00   2.0000000e+00   3.9406439e+04   4.0000000e+00
   1.7041000e+04   1.0000000e+00   2.0000000e+00   3.9406867e+04   4.0000000e+00
   1.7041000e+04   1.0000000e+00   2.0000000e+00   3.9406997e+04   4.0000000e+00
   1.7041000e+04   1.0000000e+00   2.0000000e+00   3.9408059e+04   4.0000000e+00
   1.7041000e+04   1.0000000e+00   2.0000000e+00   3.9408188e+04   4.0000000e+00
   1.7041000e+04   1.0000000e+00   2.0000000e+00   3.9408486e+04   4.0000000e+00
   1.7041000e+04   1.0000000e+00   2.0000000e+00   3.9409002e+04   4.0000000e+00
   1.7041000e+04   1.0000000e+00   2.0000000e+00   3.9409298e+04   4.0000000e+00
   1.7041000e+04   1.0000000e+00   2.0000000e+00   3.9409519e+04   4.0000000e+00
   1.7041000e+04   1.0000000e+00   2.0000000e+00   3.9409808e+04   4.0000000e+00
   1.7041000e+04   1.0000000e+00   2.0000000e+00   3.9410281e+04   4.0000000e+00
   1.7041000e+04   1.0000000e+00   2.0000000e+00   3.9410865e+04   4.0000000e+00
   1.7041000e+04   1.0000000e+00   2.0000000e+00   3.9411123e+04   4.0000000e+00
   1.7041000e+04   1.0000000e+00   2.0000000e+00   3.9411321e+04   4.0000000e+00
   1.7041000e+04   1.0000000e+00   2.0000000e+00   3.9411753e+04   4.0000000e+00
   1.7041000e+04   1.0000000e+00   2.0000000e+00   3.9412245e+04   4.0000000e+00
   1.7041000e+04   1.0000000e+00   2.0000000e+00   3.9412665e+04   4.0000000e+00
   1.7041000e+04   1.0000000e+00   2.0000000e+00   3.9413009e+04   4.0000000e+00
   1.7041000e+04   1.0000000e+00   2.0000000e+00   3.9413350e+04   4.0000000e+00
   1.7041000e+04   1.0000000e+00   2.0000000e+00   3.9521269e+04   5.0000000e+00
   1.7041000e+04   1.0000000e+00   2.0000000e+00   4.4608882e+04   2.0000000e+00
   1.7041000e+04   1.0000000e+00   2.0000000e+00   4.4613581e+04   4.0000000e+00
   1.7041000e+04   1.0000000e+00   2.0000000e+00   4.4613809e+04   4.0000000e+00
   1.7041000e+04   1.0000000e+00   2.0000000e+00   4.4614221e+04   4.0000000e+00
   1.7041000e+04   1.0000000e+00   2.0000000e+00   4.4614798e+04   4.0000000e+00
   1.7041000e+04   1.0000000e+00   2.0000000e+00   4.4615128e+04   4.0000000e+00
   1.7041000e+04   1.0000000e+00   2.0000000e+00   4.4615344e+04   4.0000000e+00
   1.7041000e+04   1.0000000e+00   2.0000000e+00   4.4615665e+04   4.0000000e+00
   1.7041000e+04   1.0000000e+00   2.0000000e+00   4.4615840e+04   4.0000000e+00
   1.7041000e+04   1.0000000e+00   2.0000000e+00   4.4616708e+04   4.0000000e+00
   1.7041000e+04   1.0000000e+00   2.0000000e+00   4.4616894e+04   4.0000000e+00
   1.7041000e+04   1.0000000e+00   2.0000000e+00   4.4617581e+04   4.0000000e+00
   1.7041000e+04   1.0000000e+00   2.0000000e+00   4.4617851e+04   4.0000000e+00
   1.7041000e+04   1.0000000e+00   2.0000000e+00   4.4618331e+04   4.0000000e+00
   1.7041000e+04   1.0000000e+00   2.0000000e+00   4.4618510e+04   4.0000000e+00
   1.7041000e+04   1.0000000e+00   2.0000000e+00   4.4618715e+04   4.0000000e+00
   1.7041000e+04   1.0000000e+00   2.0000000e+00   4.4619161e+04   4.0000000e+00
   1.7041000e+04   1.0000000e+00   2.0000000e+00   4.4619694e+04   4.0000000e+00
   1.7041000e+04   1.0000000e+00   2.0000000e+00   4.4619903e+04   4.0000000e+00
   1.7041000e+04   1.0000000e+00   2.0000000e+00   4.4620305e+04   4.0000000e+00
   1.7041000e+04   1.0000000e+00   2.0000000e+00   4.4620558e+04   4.0000000e+00
   1.7041000e+04   1.0000000e+00   2.0000000e+00   4.4620997e+04   4.0000000e+00
   1.7041000e+04   1.0000000e+00   2.0000000e+00   4.4621380e+04   4.0000000e+00
   1.7041000e+04   1.0000000e+00   2.0000000e+00   4.4621567e+04   4.0000000e+00
   1.7041000e+04   1.0000000e+00   2.0000000e+00   4.4621893e+04   4.0000000e+00
   1.7041000e+04   1.0000000e+00   2.0000000e+00   4.4622393e+04   4.0000000e+00
   1.7041000e+04   1.0000000e+00   2.0000000e+00   4.4627993e+04   4.0000000e+00
   1.7041000e+04   1.0000000e+00   2.0000000e+00   4.4628286e+04   4.0000000e+00
   1.7041000e+04   1.0000000e+00   2.0000000e+00   4.4664127e+04   4.0000000e+00
   1.7041000e+04   1.0000000e+00   2.0000000e+00   4.4664521e+04   4.0000000e+00
   1.7041000e+04   1.0000000e+00   2.0000000e+00   4.4664821e+04   4.0000000e+00
   1.7041000e+04   1.0000000e+00   2.0000000e+00   4.4665362e+04   4.0000000e+00
   1.7041000e+04   1.0000000e+00   2.0000000e+00   4.4665812e+04   4.0000000e+00
   1.7041000e+04   1.0000000e+00   2.0000000e+00   4.4666317e+04   4.0000000e+00
   1.7041000e+04   1.0000000e+00   2.0000000e+00   4.4666778e+04   4.0000000e+00
   1.7041000e+04   1.0000000e+00   2.0000000e+00   4.4712884e+04   5.0000000e+00
   1.7041000e+04   1.0000000e+00   2.0000000e+00   4.6074166e+04   2.0000000e+00
   1.7041000e+04   1.0000000e+00   2.0000000e+00   4.6081000e+04   4.0000000e+00
   1.7041000e+04   1.0000000e+00   2.0000000e+00   4.6081257e+04   4.0000000e+00
   1.7041000e+04   1.0000000e+00   2.0000000e+00   4.6081597e+04   4.0000000e+00
   1.7041000e+04   1.0000000e+00   2.0000000e+00   4.6081938e+04   4.0000000e+00
   1.7041000e+04   1.0000000e+00   2.0000000e+00   4.6082336e+04   4.0000000e+00
   1.7041000e+04   1.0000000e+00   2.0000000e+00   4.6082738e+04   4.0000000e+00
   1.7041000e+04   1.0000000e+00   2.0000000e+00   4.6082962e+04   4.0000000e+00
   1.7041000e+04   1.0000000e+00   2.0000000e+00   4.6083422e+04   4.0000000e+00
   1.7041000e+04   1.0000000e+00   2.0000000e+00   4.6084144e+04   4.0000000e+00
   1.7041000e+04   1.0000000e+00   2.0000000e+00   4.6084685e+04   4.0000000e+00
   1.7041000e+04   1.0000000e+00   2.0000000e+00   4.6084984e+04   4.0000000e+00
   1.7041000e+04   1.0000000e+00   2.0000000e+00   4.6087101e+04   4.0000000e+00
   1.7041000e+04   1.0000000e+00   2.0000000e+00   4.6164124e+04   4.0000000e+00
   1.7041000e+04   1.0000000e+00   2.0000000e+00   4.6164375e+04   4.0000000e+00
   1.7041000e+04   1.0000000e+00   2.0000000e+00   4.6164635e+04   4.0000000e+00
   1.7041000e+04   1.0000000e+00   2.0000000e+00   4.6164926e+04   4.0000000e+00
   1.7041000e+04   1.0000000e+00   2.0000000e+00   4.6165231e+04   4.0000000e+00
   1.7041000e+04   1.0000000e+00   2.0000000e+00   4.6165622e+04   4.0000000e+00
   1.7041000e+04   1.0000000e+00   2.0000000e+00   4.6166112e+04   4.0000000e+00
   1.7041000e+04   1.0000000e+00   2.0000000e+00   4.6184167e+04   5.0000000e+00
   1.7041000e+04   1.0000000e+00   2.0000000e+00   4.6280171e+04   2.0000000e+00
   1.7041000e+04   1.0000000e+00   2.0000000e+00   4.6288726e+04   4.0000000e+00
   1.7041000e+04   1.0000000e+00   2.0000000e+00   4.6289144e+04   4.0000000e+00
   1.7041000e+04   1.0000000e+00   2.0000000e+00   4.6289432e+04   4.0000000e+00
   1.7041000e+04   1.0000000e+00   2.0000000e+00   4.6289740e+04   4.0000000e+00
   1.7041000e+04   1.0000000e+00   2.0000000e+00   4.6290144e+04   4.0000000e+00
   1.7041000e+04   1.0000000e+00   2.0000000e+00   4.6290669e+04   4.0000000e+00
   1.7041000e+04   1.0000000e+00   2.0000000e+00   4.6291337e+04   4.0000000e+00
   1.7041000e+04   1.0000000e+00   2.0000000e+00   4.6291608e+04   4.0000000e+00
   1.7041000e+04   1.0000000e+00   2.0000000e+00   4.6292400e+04   4.0000000e+00
   1.7041000e+04   1.0000000e+00   2.0000000e+00   4.6292634e+04   4.0000000e+00
   1.7041000e+04   1.0000000e+00   2.0000000e+00   4.6292881e+04   4.0000000e+00
   1.7041000e+04   1.0000000e+00   2.0000000e+00   4.6293090e+04   4.0000000e+00
   1.7041000e+04   1.0000000e+00   2.0000000e+00   4.6293429e+04   4.0000000e+00
   1.7041000e+04   1.0000000e+00   2.0000000e+00   4.6293847e+04   4.0000000e+00
   1.7041000e+04   1.0000000e+00   2.0000000e+00   4.6294115e+04   4.0000000e+00
   1.7041000e+04   1.0000000e+00   2.0000000e+00   4.6294499e+04   4.0000000e+00
   1.7041000e+04   1.0000000e+00   2.0000000e+00   4.6294804e+04   4.0000000e+00
   1.7041000e+04   1.0000000e+00   2.0000000e+00   4.6295024e+04   4.0000000e+00
   1.7041000e+04   1.0000000e+00   2.0000000e+00   4.6295307e+04   4.0000000e+00
   1.7041000e+04   1.0000000e+00   2.0000000e+00   4.6295633e+04   4.0000000e+00
   1.7041000e+04   1.0000000e+00   2.0000000e+00   4.6296440e+04   4.0000000e+00
   1.7041000e+04   1.0000000e+00   2.0000000e+00   4.6296706e+04   4.0000000e+00
   1.7041000e+04   1.0000000e+00   2.0000000e+00   4.6296900e+04   4.0000000e+00
   1.7041000e+04   1.0000000e+00   2.0000000e+00   4.6297446e+04   4.0000000e+00
   1.7041000e+04   1.0000000e+00   2.0000000e+00   4.6297776e+04   4.0000000e+00
   1.7041000e+04   1.0000000e+00   2.0000000e+00   4.6298132e+04   4.0000000e+00
   1.7041000e+04   1.0000000e+00   2.0000000e+00   4.6298570e+04   4.0000000e+00
   1.7041000e+04   1.0000000e+00   2.0000000e+00   4.6314598e+04   4.0000000e+00
   1.7041000e+04   1.0000000e+00   2.0000000e+00   4.6407172e+04   5.0000000e+00
   1.7041000e+04   1.0000000e+00   2.0000000e+00   4.7157371e+04   2.0000000e+00
   1.7041000e+04   1.0000000e+00   2.0000000e+00   4.7249941e+04   4.0000000e+00
   1.7041000e+04   1.0000000e+00   2.0000000e+00   4.7250288e+04   4.0000000e+00
   1.7041000e+04   1.0000000e+00   2.0000000e+00   4.7250557e+04   4.0000000e+00
   1.7041000e+04   1.0000000e+00   2.0000000e+00   4.7250998e+04   4.0000000e+00
   1.7041000e+04   1.0000000e+00   2.0000000e+00   4.7251301e+04   4.0000000e+00
   1.7041000e+04   1.0000000e+00   2.0000000e+00   4.7251534e+04   4.0000000e+00
   1.7041000e+04   1.0000000e+00   2.0000000e+00   4.7251849e+04   4.0000000e+00
   1.7041000e+04   1.0000000e+00   2.0000000e+00   4.7252143e+04   4.0000000e+00
   1.7041000e+04   1.0000000e+00   2.0000000e+00   4.7252634e+04   4.0000000e+00
   1.7041000e+04   1.0000000e+00   2.0000000e+00   4.7253232e+04   4.0000000e+00
   1.7041000e+04   1.0000000e+00   2.0000000e+00   4.7253494e+04   4.0000000e+00
   1.7041000e+04   1.0000000e+00   2.0000000e+00   4.7253882e+04   4.0000000e+00
   1.7041000e+04   1.0000000e+00   2.0000000e+00   4.7254021e+04   4.0000000e+00
   1.7041000e+04   1.0000000e+00   2.0000000e+00   4.7254275e+04   4.0000000e+00
   1.7041000e+04   1.0000000e+00   2.0000000e+00   4.7254755e+04   4.0000000e+00
   1.7041000e+04   1.0000000e+00   2.0000000e+00   4.7254904e+04   4.0000000e+00
   1.7041000e+04   1.0000000e+00   2.0000000e+00   4.7255117e+04   4.0000000e+00
   1.7041000e+04   1.0000000e+00   2.0000000e+00   4.7255329e+04   4.0000000e+00
   1.7041000e+04   1.0000000e+00   2.0000000e+00   4.7255890e+04   4.0000000e+00
   1.7041000e+04   1.0000000e+00   2.0000000e+00   4.7256191e+04   4.0000000e+00
   1.7041000e+04   1.0000000e+00   2.0000000e+00   4.7256465e+04   4.0000000e+00
   1.7041000e+04   1.0000000e+00   2.0000000e+00   4.7256807e+04   4.0000000e+00
   1.7041000e+04   1.0000000e+00   2.0000000e+00   4.7257293e+04   4.0000000e+00
   1.7041000e+04   1.0000000e+00   2.0000000e+00   4.7257690e+04   4.0000000e+00
   1.7041000e+04   1.0000000e+00   2.0000000e+00   4.7259263e+04   4.0000000e+00
   1.7041000e+04   1.0000000e+00   2.0000000e+00   4.7259377e+04   4.0000000e+00
   1.7041000e+04   1.0000000e+00   2.0000000e+00   4.7259972e+04   4.0000000e+00
   1.7041000e+04   1.0000000e+00   2.0000000e+00   4.7260438e+04   4.0000000e+00
   1.7041000e+04   1.0000000e+00   2.0000000e+00   4.7260759e+04   4.0000000e+00
   1.7041000e+04   1.0000000e+00   2.0000000e+00   4.7261365e+04   4.0000000e+00
   1.7041000e+04   1.0000000e+00   2.0000000e+00   4.7261372e+04   5.0000000e+00
   1.7041000e+04   1.0000000e+00   2.0000000e+00   4.7381375e+04   2.0000000e+00
   1.7041000e+04   1.0000000e+00   2.0000000e+00   4.7387838e+04   4.0000000e+00
   1.7041000e+04   1.0000000e+00   2.0000000e+00   4.7388139e+04   4.0000000e+00
   1.7041000e+04   1.0000000e+00   2.0000000e+00   4.7388486e+04   4.0000000e+00
   1.7041000e+04   1.0000000e+00   2.0000000e+00   4.7388790e+04   4.0000000e+00
   1.7041000e+04   1.0000000e+00   2.0000000e+00   4.7389014e+04   4.0000000e+00
   1.7041000e+04   1.0000000e+00   2.0000000e+00   4.7389298e+04   4.0000000e+00
   1.7041000e+04   1.0000000e+00   2.0000000e+00   4.7389564e+04   4.0000000e+00
   1.7041000e+04   1.0000000e+00   2.0000000e+00   4.7389878e+04   4.0000000e+00
   1.7041000e+04   1.0000000e+00   2.0000000e+00   4.7390083e+04   4.0000000e+00
   1.7041000e+04   1.0000000e+00   2.0000000e+00   4.7390378e+04   4.0000000e+00
   1.7041000e+04   1.0000000e+00   2.0000000e+00   4.7390713e+04   4.0000000e+00
   1.7041000e+04   1.0000000e+00   2.0000000e+00   4.7391011e+04   4.0000000e+00
   1.7041000e+04   1.0000000e+00   2.0000000e+00   4.7393986e+04   4.0000000e+00
   1.7041000e+04   1.0000000e+00   2.0000000e+00   4.7495376e+04   5.0000000e+00
   1.7041000e+04   1.0000000e+00   2.0000000e+00   4.7590379e+04   2.0000000e+00
   1.7041000e+04   1.0000000e+00   2.0000000e+00   4.7595031e+04   4.0000000e+00
   1.7041000e+04   1.0000000e+00   2.0000000e+00   4.7595508e+04   4.0000000e+00
   1.7041000e+04   1.0000000e+00   2.0000000e+00   4.7595778e+04   4.0000000e+00
   1.7041000e+04   1.0000000e+00   2.0000000e+00   4.7596083e+04   4.0000000e+00
   1.7041000e+04   1.0000000e+00   2.0000000e+00   4.7596349e+04   4.0000000e+00
   1.7041000e+04   1.0000000e+00   2.0000000e+00   4.7596847e+04   4.0000000e+00
   1.7041000e+04   1.0000000e+00   2.0000000e+00   4.7597137e+04   4.0000000e+00
   1.7041000e+04   1.0000000e+00   2.0000000e+00   4.7597600e+04   4.0000000e+00
   1.7041000e+04   1.0000000e+00   2.0000000e+00   4.7597849e+04   4.0000000e+00
   1.7041000e+04   1.0000000e+00   2.0000000e+00   4.7598400e+04   4.0000000e+00
   1.7041000e+04   1.0000000e+00   2.0000000e+00   4.7598793e+04   4.0000000e+00
   1.7041000e+04   1.0000000e+00   2.0000000e+00   4.7599166e+04   4.0000000e+00
   1.7041000e+04   1.0000000e+00   2.0000000e+00   4.7599995e+04   4.0000000e+00
   1.7041000e+04   1.0000000e+00   2.0000000e+00   4.7600939e+04   4.0000000e+00
   1.7041000e+04   1.0000000e+00   2.0000000e+00   4.7691380e+04   5.0000000e+00
   1.7041000e+04   1.0000000e+00   2.0000000e+00   4.9111889e+04   2.0000000e+00
   1.7041000e+04   1.0000000e+00   2.0000000e+00   4.9120351e+04   4.0000000e+00
   1.7041000e+04   1.0000000e+00   2.0000000e+00   4.9120563e+04   4.0000000e+00
   1.7041000e+04   1.0000000e+00   2.0000000e+00   4.9124116e+04   4.0000000e+00
   1.7041000e+04   1.0000000e+00   2.0000000e+00   4.9124311e+04   4.0000000e+00
   1.7041000e+04   1.0000000e+00   2.0000000e+00   4.9124582e+04   4.0000000e+00
   1.7041000e+04   1.0000000e+00   2.0000000e+00   4.9125160e+04   4.0000000e+00
   1.7041000e+04   1.0000000e+00   2.0000000e+00   4.9125433e+04   4.0000000e+00
   1.7041000e+04   1.0000000e+00   2.0000000e+00   4.9125756e+04   4.0000000e+00
   1.7041000e+04   1.0000000e+00   2.0000000e+00   4.9126225e+04   4.0000000e+00
   1.7041000e+04   1.0000000e+00   2.0000000e+00   4.9126435e+04   4.0000000e+00
   1.7041000e+04   1.0000000e+00   2.0000000e+00   4.9126681e+04   4.0000000e+00
   1.7041000e+04   1.0000000e+00   2.0000000e+00   4.9127150e+04   4.0000000e+00
   1.7041000e+04   1.0000000e+00   2.0000000e+00   4.9127412e+04   4.0000000e+00
   1.7041000e+04   1.0000000e+00   2.0000000e+00   4.9127880e+04   4.0000000e+00
   1.7041000e+04   1.0000000e+00   2.0000000e+00   4.9128321e+04   4.0000000e+00
   1.7041000e+04   1.0000000e+00   2.0000000e+00   4.9128875e+04   4.0000000e+00
   1.7041000e+04   1.0000000e+00   2.0000000e+00   4.9129052e+04   4.0000000e+00
   1.7041000e+04   1.0000000e+00   2.0000000e+00   4.9129701e+04   4.0000000e+00
   1.7041000e+04   1.0000000e+00   2.0000000e+00   4.9130433e+04   4.0000000e+00
   1.7041000e+04   1.0000000e+00   2.0000000e+00   4.9130601e+04   4.0000000e+00
   1.7041000e+04   1.0000000e+00   2.0000000e+00   4.9131159e+04   4.0000000e+00
   1.7041000e+04   1.0000000e+00   2.0000000e+00   4.9131492e+04   4.0000000e+00
   1.7041000e+04   1.0000000e+00   2.0000000e+00   4.9131790e+04   4.0000000e+00
   1.7041000e+04   1.0000000e+00   2.0000000e+00   4.9226890e+04   5.0000000e+00
   1.7041000e+04   1.0000000e+00   2.0000000e+00   5.0406375e+04   2.0000000e+00
   1.7041000e+04   1.0000000e+00   2.0000000e+00   5.0431266e+04   4.0000000e+00
   1.7041000e+04   1.0000000e+00   2.0000000e+00   5.0431792e+04   4.0000000e+00
   1.7041000e+04   1.0000000e+00   2.0000000e+00   5.0432243e+04   4.0000000e+00
   1.7041000e+04   1.0000000e+00   2.0000000e+00   5.0432718e+04   4.0000000e+00
   1.7041000e+04   1.0000000e+00   2.0000000e+00   5.0433288e+04   4.0000000e+00
   1.7041000e+04   1.0000000e+00   2.0000000e+00   5.0433579e+04   4.0000000e+00
   1.7041000e+04   1.0000000e+00   2.0000000e+00   5.0433768e+04   4.0000000e+00
   1.7041000e+04   1.0000000e+00   2.0000000e+00   5.0434202e+04   4.0000000e+00
   1.7041000e+04   1.0000000e+00   2.0000000e+00   5.0434439e+04   4.0000000e+00
   1.7041000e+04   1.0000000e+00   2.0000000e+00   5.0435004e+04   4.0000000e+00
   1.7041000e+04   1.0000000e+00   2.0000000e+00   5.0435414e+04   4.0000000e+00
   1.7041000e+04   1.0000000e+00   2.0000000e+00   5.0435720e+04   4.0000000e+00
   1.7041000e+04   1.0000000e+00   2.0000000e+00   5.0534376e+04   5.0000000e+00
   1.7041000e+04   1.0000000e+00   2.0000000e+00   5.0639380e+04   2.0000000e+00
   1.7041000e+04   1.0000000e+00   2.0000000e+00   5.0662954e+04   4.0000000e+00
   1.7041000e+04   1.0000000e+00   2.0000000e+00   5.0663766e+04   4.0000000e+00
   1.7041000e+04   1.0000000e+00   2.0000000e+00   5.0738381e+04   5.0000000e+00
   1.7041000e+04   1.0000000e+00   2.0000000e+00   5.1980256e+04   2.0000000e+00
   1.7041000e+04   1.0000000e+00   2.0000000e+00   5.1989568e+04   4.0000000e+00
   1.7041000e+04   1.0000000e+00   2.0000000e+00   5.1989799e+04   4.0000000e+00
   1.7041000e+04   1.0000000e+00   2.0000000e+00   5.1990023e+04   4.0000000e+00
   1.7041000e+04   1.0000000e+00   2.0000000e+00   5.1990491e+04   4.0000000e+00
   1.7041000e+04   1.0000000e+00   2.0000000e+00   5.1990943e+04   4.0000000e+00
   1.7041000e+04   1.0000000e+00   2.0000000e+00   5.1991319e+04   4.0000000e+00
   1.7041000e+04   1.0000000e+00   2.0000000e+00   5.1991650e+04   4.0000000e+00
   1.7041000e+04   1.0000000e+00   2.0000000e+00   5.1992183e+04   4.0000000e+00
   1.7041000e+04   1.0000000e+00   2.0000000e+00   5.1992387e+04   4.0000000e+00
   1.7041000e+04   1.0000000e+00   2.0000000e+00   5.1992777e+04   4.0000000e+00
   1.7041000e+04   1.0000000e+00   2.0000000e+00   5.1993254e+04   4.0000000e+00
   1.7041000e+04   1.0000000e+00   2.0000000e+00   5.1993686e+04   4.0000000e+00
   1.7041000e+04   1.0000000e+00   2.0000000e+00   5.1993964e+04   4.0000000e+00
   1.7041000e+04   1.0000000e+00   2.0000000e+00   5.1994286e+04   4.0000000e+00
   1.7041000e+04   1.0000000e+00   2.0000000e+00   5.1994735e+04   4.0000000e+00
   1.7041000e+04   1.0000000e+00   2.0000000e+00   5.1995133e+04   4.0000000e+00
   1.7041000e+04   1.0000000e+00   2.0000000e+00   5.1995797e+04   4.0000000e+00
   1.7041000e+04   1.0000000e+00   2.0000000e+00   5.1996154e+04   4.0000000e+00
   1.7041000e+04   1.0000000e+00   2.0000000e+00   5.1996504e+04   4.0000000e+00
   1.7041000e+04   1.0000000e+00   2.0000000e+00   5.2087257e+04   5.0000000e+00
   1.7041000e+04   1.0000000e+00   2.0000000e+00   5.2326620e+04   2.0000000e+00
   1.7041000e+04   1.0000000e+00   2.0000000e+00   5.2372189e+04   4.0000000e+00
   1.7041000e+04   1.0000000e+00   2.0000000e+00   5.2372625e+04   4.0000000e+00
   1.7041000e+04   1.0000000e+00   2.0000000e+00   5.2372883e+04   4.0000000e+00
   1.7041000e+04   1.0000000e+00   2.0000000e+00   5.2373272e+04   4.0000000e+00
   1.7041000e+04   1.0000000e+00   2.0000000e+00   5.2373597e+04   4.0000000e+00
   1.7041000e+04   1.0000000e+00   2.0000000e+00   5.2374102e+04   4.0000000e+00
   1.7041000e+04   1.0000000e+00   2.0000000e+00   5.2374314e+04   4.0000000e+00
   1.7041000e+04   1.0000000e+00   2.0000000e+00   5.2374625e+04   4.0000000e+00
   1.7041000e+04   1.0000000e+00   2.0000000e+00   5.2374957e+04   4.0000000e+00
   1.7041000e+04   1.0000000e+00   2.0000000e+00   5.2375279e+04   4.0000000e+00
   1.7041000e+04   1.0000000e+00   2.0000000e+00   5.2376751e+04   4.0000000e+00
   1.7041000e+04   1.0000000e+00   2.0000000e+00   5.2376962e+04   4.0000000e+00
   1.7041000e+04   1.0000000e+00   2.0000000e+00   5.2377141e+04   4.0000000e+00
   1.7041000e+04   1.0000000e+00   2.0000000e+00   5.2377416e+04   4.0000000e+00
   1.7041000e+04   1.0000000e+00   2.0000000e+00   5.2377701e+04   4.0000000e+00
   1.7041000e+04   1.0000000e+00   2.0000000e+00   5.2378079e+04   4.0000000e+00
   1.7041000e+04   1.0000000e+00   2.0000000e+00   5.2378365e+04   4.0000000e+00
   1.7041000e+04   1.0000000e+00   2.0000000e+00   5.2378682e+04   4.0000000e+00
   1.7041000e+04   1.0000000e+00   2.0000000e+00   5.2381478e+04   4.0000000e+00
   1.7041000e+04   1.0000000e+00   2.0000000e+00   5.2443621e+04   5.0000000e+00
   1.7041000e+04   1.0000000e+00   2.0000000e+00   5.5309786e+04   2.0000000e+00
   1.7041000e+04   1.0000000e+00   2.0000000e+00   5.5316620e+04   4.0000000e+00
   1.7041000e+04   1.0000000e+00   2.0000000e+00   5.5316856e+04   4.0000000e+00
   1.7041000e+04   1.0000000e+00   2.0000000e+00   5.5317134e+04   4.0000000e+00
   1.7041000e+04   1.0000000e+00   2.0000000e+00   5.5317420e+04   4.0000000e+00
   1.7041000e+04   1.0000000e+00   2.0000000e+00   5.5317764e+04   4.0000000e+00
   1.7041000e+04   1.0000000e+00   2.0000000e+00   5.5317966e+04   4.0000000e+00
   1.7041000e+04   1.0000000e+00   2.0000000e+00   5.5318642e+04   4.0000000e+00
   1.7041000e+04   1.0000000e+00   2.0000000e+00   5.5319008e+04   4.0000000e+00
   1.7041000e+04   1.0000000e+00   2.0000000e+00   5.5319288e+04   4.0000000e+00
   1.7041000e+04   1.0000000e+00   2.0000000e+00   5.5319558e+04   4.0000000e+00
   1.7041000e+04   1.0000000e+00   2.0000000e+00   5.5319966e+04   4.0000000e+00
   1.7041000e+04   1.0000000e+00   2.0000000e+00   5.5320247e+04   4.0000000e+00
   1.7041000e+04   1.0000000e+00   2.0000000e+00   5.5320727e+04   4.0000000e+00
   1.7041000e+04   1.0000000e+00   2.0000000e+00   5.5320901e+04   4.0000000e+00
   1.7041000e+04   1.0000000e+00   2.0000000e+00   5.5321315e+04   4.0000000e+00
   1.7041000e+04   1.0000000e+00   2.0000000e+00   5.5321873e+04   4.0000000e+00
   1.7041000e+04   1.0000000e+00   2.0000000e+00   5.5322114e+04   4.0000000e+00
   1.7041000e+04   1.0000000e+00   2.0000000e+00   5.5322376e+04   4.0000000e+00
   1.7041000e+04   1.0000000e+00   2.0000000e+00   5.5322639e+04   4.0000000e+00
   1.7041000e+04   1.0000000e+00   2.0000000e+00   5.5323009e+04   4.0000000e+00
   1.7041000e+04   1.0000000e+00   2.0000000e+00   5.5323294e+04   4.0000000e+00
   1.7041000e+04   1.0000000e+00   2.0000000e+00   5.5323569e+04   4.0000000e+00
   1.7041000e+04   1.0000000e+00   2.0000000e+00   5.5324336e+04   4.0000000e+00
   1.7041000e+04   1.0000000e+00   2.0000000e+00   5.5324482e+04   4.0000000e+00
   1.7041000e+04   1.0000000e+00   2.0000000e+00   5.5324809e+04   4.0000000e+00
   1.7041000e+04   1.0000000e+00   2.0000000e+00   5.5324908e+04   4.0000000e+00
   1.7041000e+04   1.0000000e+00   2.0000000e+00   5.5325254e+04   4.0000000e+00
   1.7041000e+04   1.0000000e+00   2.0000000e+00   5.5325721e+04   4.0000000e+00
   1.7041000e+04   1.0000000e+00   2.0000000e+00   5.5326300e+04   4.0000000e+00
   1.7041000e+04   1.0000000e+00   2.0000000e+00   5.5359835e+04   4.0000000e+00
   1.7041000e+04   1.0000000e+00   2.0000000e+00   5.5423787e+04   5.0000000e+00
   1.7041000e+04   1.0000000e+00   2.0000000e+00   5.5856853e+04   2.0000000e+00
   1.7041000e+04   1.0000000e+00   2.0000000e+00   5.5876691e+04   4.0000000e+00
   1.7041000e+04   1.0000000e+00   2.0000000e+00   5.5877014e+04   4.0000000e+00
   1.7041000e+04   1.0000000e+00   2.0000000e+00   5.5877363e+04   4.0000000e+00
   1.7041000e+04   1.0000000e+00   2.0000000e+00   5.5877738e+04   4.0000000e+00
   1.7041000e+04   1.0000000e+00   2.0000000e+00   5.5878006e+04   4.0000000e+00
   1.7041000e+04   1.0000000e+00   2.0000000e+00   5.5878353e+04   4.0000000e+00
   1.7041000e+04   1.0000000e+00   2.0000000e+00   5.5878873e+04   4.0000000e+00
   1.7041000e+04   1.0000000e+00   2.0000000e+00   5.5878977e+04   4.0000000e+00
   1.7041000e+04   1.0000000e+00   2.0000000e+00   5.5879307e+04   4.0000000e+00
   1.7041000e+04   1.0000000e+00   2.0000000e+00   5.5879601e+04   4.0000000e+00
   1.7041000e+04   1.0000000e+00   2.0000000e+00   5.5880094e+04   4.0000000e+00
   1.7041000e+04   1.0000000e+00   2.0000000e+00   5.5880593e+04   4.0000000e+00
   1.7041000e+04   1.0000000e+00   2.0000000e+00   5.5880748e+04   4.0000000e+00
   1.7041000e+04   1.0000000e+00   2.0000000e+00   5.5880941e+04   4.0000000e+00
   1.7041000e+04   1.0000000e+00   2.0000000e+00   5.5881314e+04   4.0000000e+00
   1.7041000e+04   1.0000000e+00   2.0000000e+00   5.5881926e+04   4.0000000e+00
   1.7041000e+04   1.0000000e+00   2.0000000e+00   5.5882203e+04   4.0000000e+00
   1.7041000e+04   1.0000000e+00   2.0000000e+00   5.5882505e+04   4.0000000e+00
   1.7041000e+04   1.0000000e+00   2.0000000e+00   5.5882882e+04   4.0000000e+00
   1.7041000e+04   1.0000000e+00   2.0000000e+00   5.5885058e+04   4.0000000e+00
   1.7041000e+04   1.0000000e+00   2.0000000e+00   5.5885600e+04   4.0000000e+00
   1.7041000e+04   1.0000000e+00   2.0000000e+00   5.5950685e+04   4.0000000e+00
   1.7041000e+04   1.0000000e+00   2.0000000e+00   5.5950971e+04   4.0000000e+00
   1.7041000e+04   1.0000000e+00   2.0000000e+00   5.5951280e+04   4.0000000e+00
   1.7041000e+04   1.0000000e+00   2.0000000e+00   5.5951567e+04   4.0000000e+00
   1.7041000e+04   1.0000000e+00   2.0000000e+00   5.5952090e+04   4.0000000e+00
   1.7041000e+04   1.0000000e+00   2.0000000e+00   5.5952565e+04   4.0000000e+00
   1.7041000e+04   1.0000000e+00   2.0000000e+00   5.5952854e+04   4.0000000e+00
   1.7041000e+04   1.0000000e+00   2.0000000e+00   5.5953226e+04   4.0000000e+00
   1.7041000e+04   1.0000000e+00   2.0000000e+00   5.5953530e+04   4.0000000e+00
   1.7041000e+04   1.0000000e+00   2.0000000e+00   5.5954036e+04   4.0000000e+00
   1.7041000e+04   1.0000000e+00   2.0000000e+00   5.5954553e+04   4.0000000e+00
   1.7041000e+04   1.0000000e+00   2.0000000e+00   5.5954801e+04   4.0000000e+00
   1.7041000e+04   1.0000000e+00   2.0000000e+00   5.5955045e+04   4.0000000e+00
   1.7041000e+04   1.0000000e+00   2.0000000e+00   5.5955507e+04   4.0000000e+00
   1.7041000e+04   1.0000000e+00   2.0000000e+00   5.5956152e+04   4.0000000e+00
   1.7041000e+04   1.0000000e+00   2.0000000e+00   5.5956463e+04   4.0000000e+00
   1.7041000e+04   1.0000000e+00   2.0000000e+00   5.5956981e+04   4.0000000e+00
   1.7041000e+04   1.0000000e+00   2.0000000e+00   5.5957702e+04   4.0000000e+00
   1.7041000e+04   1.0000000e+00   2.0000000e+00   5.5958124e+04   4.0000000e+00
   1.7041000e+04   1.0000000e+00   2.0000000e+00   5.5958391e+04   4.0000000e+00
   1.7041000e+04   1.0000000e+00   2.0000000e+00   5.5958671e+04   4.0000000e+00
   1.7041000e+04   1.0000000e+00   2.0000000e+00   5.5958976e+04   4.0000000e+00
   1.7041000e+04   1.0000000e+00   2.0000000e+00   5.5983854e+04   5.0000000e+00
   1.7041000e+04   1.0000000e+00   2.0000000e+00   5.6879752e+04   2.0000000e+00
   1.7041000e+04   1.0000000e+00   2.0000000e+00   5.6883983e+04   4.0000000e+00
   1.7041000e+04   1.0000000e+00   2.0000000e+00   5.6884196e+04   4.0000000e+00
   1.7041000e+04   1.0000000e+00   2.0000000e+00   5.6884492e+04   4.0000000e+00
   1.7041000e+04   1.0000000e+00   2.0000000e+00   5.6885145e+04   4.0000000e+00
   1.7041000e+04   1.0000000e+00   2.0000000e+00   5.6885421e+04   4.0000000e+00
   1.7041000e+04   1.0000000e+00   2.0000000e+00   5.6885785e+04   4.0000000e+00
   1.7041000e+04   1.0000000e+00   2.0000000e+00   5.6886125e+04   4.0000000e+00
   1.7041000e+04   1.0000000e+00   2.0000000e+00   5.6886484e+04   4.0000000e+00
   1.7041000e+04   1.0000000e+00   2.0000000e+00   5.6886822e+04   4.0000000e+00
   1.7041000e+04   1.0000000e+00   2.0000000e+00   5.6887030e+04   4.0000000e+00
   1.7041000e+04   1.0000000e+00   2.0000000e+00   5.6887336e+04   4.0000000e+00
   1.7041000e+04   1.0000000e+00   2.0000000e+00   5.6887431e+04   4.0000000e+00
   1.7041000e+04   1.0000000e+00   2.0000000e+00   5.6887819e+04   4.0000000e+00
   1.7041000e+04   1.0000000e+00   2.0000000e+00   5.6888358e+04   4.0000000e+00
   1.7041000e+04   1.0000000e+00   2.0000000e+00   5.6888598e+04   4.0000000e+00
   1.7041000e+04   1.0000000e+00   2.0000000e+00   5.6889144e+04   4.0000000e+00
   1.7041000e+04   1.0000000e+00   2.0000000e+00   5.6889665e+04   4.0000000e+00
   1.7041000e+04   1.0000000e+00   2.0000000e+00   5.6890210e+04   4.0000000e+00
   1.7041000e+04   1.0000000e+00   2.0000000e+00   5.6890540e+04   4.0000000e+00
   1.7041000e+04   1.0000000e+00   2.0000000e+00   5.6890827e+04   4.0000000e+00
   1.7041000e+04   1.0000000e+00   2.0000000e+00   5.6891264e+04   4.0000000e+00
   1.7041000e+04   1.0000000e+00   2.0000000e+00   5.6899689e+04   4.0000000e+00
   1.7041000e+04   1.0000000e+00   2.0000000e+00   5.6985753e+04   5.0000000e+00
   1.7041000e+04   1.0000000e+00   2.0000000e+00   5.8036773e+04   2.0000000e+00
   1.7041000e+04   1.0000000e+00   2.0000000e+00   5.8047552e+04   4.0000000e+00
   1.7041000e+04   1.0000000e+00   2.0000000e+00   5.8047766e+04   4.0000000e+00
   1.7041000e+04   1.0000000e+00   2.0000000e+00   5.8048001e+04   4.0000000e+00
   1.7041000e+04   1.0000000e+00   2.0000000e+00   5.8048353e+04   4.0000000e+00
   1.7041000e+04   1.0000000e+00   2.0000000e+00   5.8048644e+04   4.0000000e+00
   1.7041000e+04   1.0000000e+00   2.0000000e+00   5.8049140e+04   4.0000000e+00
   1.7041000e+04   1.0000000e+00   2.0000000e+00   5.8049504e+04   4.0000000e+00
   1.7041000e+04   1.0000000e+00   2.0000000e+00   5.8049760e+04   4.0000000e+00
   1.7041000e+04   1.0000000e+00   2.0000000e+00   5.8050157e+04   4.0000000e+00
   1.7041000e+04   1.0000000e+00   2.0000000e+00   5.8050452e+04   4.0000000e+00
   1.7041000e+04   1.0000000e+00   2.0000000e+00   5.8050861e+04   4.0000000e+00
   1.7041000e+04   1.0000000e+00   2.0000000e+00   5.8051358e+04   4.0000000e+00
   1.7041000e+04   1.0000000e+00   2.0000000e+00   5.8051713e+04   4.0000000e+00
   1.7041000e+04   1.0000000e+00   2.0000000e+00   5.8051853e+04   4.0000000e+00
   1.7041000e+04   1.0000000e+00   2.0000000e+00   5.8052214e+04   4.0000000e+00
   1.7041000e+04   1.0000000e+00   2.0000000e+00   5.8052393e+04   4.0000000e+00
   1.7041000e+04   1.0000000e+00   2.0000000e+00   5.8052987e+04   4.0000000e+00
   1.7041000e+04   1.0000000e+00   2.0000000e+00   5.8053301e+04   4.0000000e+00
   1.7041000e+04   1.0000000e+00   2.0000000e+00   5.8053952e+04   4.0000000e+00
   1.7041000e+04   1.0000000e+00   2.0000000e+00   5.8132774e+04   5.0000000e+00
   1.7041000e+04   1.0000000e+00   2.0000000e+00   6.0750436e+04   2.0000000e+00
   1.7041000e+04   1.0000000e+00   2.0000000e+00   6.0726836e+04   4.0000000e+00
   1.7041000e+04   1.0000000e+00   2.0000000e+00   6.0730724e+04   4.0000000e+00
   1.7041000e+04   1.0000000e+00   2.0000000e+00   6.0735329e+04   4.0000000e+00
   1.7041000e+04   1.0000000e+00   2.0000000e+00   6.0760400e+04   4.0000000e+00
   1.7041000e+04   1.0000000e+00   2.0000000e+00   6.0760751e+04   4.0000000e+00
   1.7041000e+04   1.0000000e+00   2.0000000e+00   6.0760828e+04   4.0000000e+00
   1.7041000e+04   1.0000000e+00   2.0000000e+00   6.0761213e+04   4.0000000e+00
   1.7041000e+04   1.0000000e+00   2.0000000e+00   6.0761551e+04   4.0000000e+00
   1.7041000e+04   1.0000000e+00   2.0000000e+00   6.0761815e+04   4.0000000e+00
   1.7041000e+04   1.0000000e+00   2.0000000e+00   6.0762019e+04   4.0000000e+00
   1.7041000e+04   1.0000000e+00   2.0000000e+00   6.0762342e+04   4.0000000e+00
   1.7041000e+04   1.0000000e+00   2.0000000e+00   6.0762580e+04   4.0000000e+00
   1.7041000e+04   1.0000000e+00   2.0000000e+00   6.0763047e+04   4.0000000e+00
   1.7041000e+04   1.0000000e+00   2.0000000e+00   6.0763479e+04   4.0000000e+00
   1.7041000e+04   1.0000000e+00   2.0000000e+00   6.0763699e+04   4.0000000e+00
   1.7041000e+04   1.0000000e+00   2.0000000e+00   6.0763928e+04   4.0000000e+00
   1.7041000e+04   1.0000000e+00   2.0000000e+00   6.0764182e+04   4.0000000e+00
   1.7041000e+04   1.0000000e+00   2.0000000e+00   6.0764557e+04   4.0000000e+00
   1.7041000e+04   1.0000000e+00   2.0000000e+00   6.0852332e+04   4.0000000e+00
   1.7041000e+04   1.0000000e+00   2.0000000e+00   6.0852674e+04   4.0000000e+00
   1.7041000e+04   1.0000000e+00   2.0000000e+00   6.0852758e+04   4.0000000e+00
   1.7041000e+04   1.0000000e+00   2.0000000e+00   6.0853089e+04   4.0000000e+00
   1.7041000e+04   1.0000000e+00   2.0000000e+00   6.0853437e+04   5.0000000e+00
   1.7041000e+04   1.0000000e+00   2.0000000e+00   6.2555666e+04   2.0000000e+00
   1.7041000e+04   1.0000000e+00   2.0000000e+00   6.2559512e+04   4.0000000e+00
   1.7041000e+04   1.0000000e+00   2.0000000e+00   6.2559922e+04   4.0000000e+00
   1.7041000e+04   1.0000000e+00   2.0000000e+00   6.2560180e+04   4.0000000e+00
   1.7041000e+04   1.0000000e+00   2.0000000e+00   6.2560565e+04   4.0000000e+00
   1.7041000e+04   1.0000000e+00   2.0000000e+00   6.2561231e+04   4.0000000e+00
   1.7041000e+04   1.0000000e+00   2.0000000e+00   6.2561635e+04   4.0000000e+00
   1.7041000e+04   1.0000000e+00   2.0000000e+00   6.2561947e+04   4.0000000e+00
   1.7041000e+04   1.0000000e+00   2.0000000e+00   6.2562388e+04   4.0000000e+00
   1.7041000e+04   1.0000000e+00   2.0000000e+00   6.2562617e+04   4.0000000e+00
   1.7041000e+04   1.0000000e+00   2.0000000e+00   6.2562776e+04   4.0000000e+00
   1.7041000e+04   1.0000000e+00   2.0000000e+00   6.2563088e+04   4.0000000e+00
   1.7041000e+04   1.0000000e+00   2.0000000e+00   6.2563531e+04   4.0000000e+00
   1.7041000e+04   1.0000000e+00   2.0000000e+00   6.2563815e+04   4.0000000e+00
   1.7041000e+04   1.0000000e+00   2.0000000e+00   6.2564077e+04   4.0000000e+00
   1.7041000e+04   1.0000000e+00   2.0000000e+00   6.2564332e+04   4.0000000e+00
   1.7041000e+04   1.0000000e+00   2.0000000e+00   6.2564803e+04   4.0000000e+00
   1.7041000e+04   1.0000000e+00   2.0000000e+00   6.2565172e+04   4.0000000e+00
   1.7041000e+04   1.0000000e+00   2.0000000e+00   6.2565466e+04   4.0000000e+00
   1.7041000e+04   1.0000000e+00   2.0000000e+00   6.2565700e+04   4.0000000e+00
   1.7041000e+04   1.0000000e+00   2.0000000e+00   6.2566881e+04   4.0000000e+00
   1.7041000e+04   1.0000000e+00   2.0000000e+00   6.2567059e+04   4.0000000e+00
   1.7041000e+04   1.0000000e+00   2.0000000e+00   6.2586271e+04   4.0000000e+00
   1.7041000e+04   1.0000000e+00   2.0000000e+00   6.2586419e+04   4.0000000e+00
   1.7041000e+04   1.0000000e+00   2.0000000e+00   6.2608967e+04   4.0000000e+00
   1.7041000e+04   1.0000000e+00   2.0000000e+00   6.2624659e+04   4.0000000e+00
   1.7041000e+04   1.0000000e+00   2.0000000e+00   6.2669667e+04   5.0000000e+00
   1.7041000e+04   1.0000000e+00   2.0000000e+00   6.5859138e+04   2.0000000e+00
   1.7041000e+04   1.0000000e+00   2.0000000e+00   6.5862738e+04   4.0000000e+00
   1.7041000e+04   1.0000000e+00   2.0000000e+00   6.5862993e+04   4.0000000e+00
   1.7041000e+04   1.0000000e+00   2.0000000e+00   6.5863385e+04   4.0000000e+00
   1.7041000e+04   1.0000000e+00   2.0000000e+00   6.5863696e+04   4.0000000e+00
   1.7041000e+04   1.0000000e+00   2.0000000e+00   6.5864290e+04   4.0000000e+00
   1.7041000e+04   1.0000000e+00   2.0000000e+00   6.5864638e+04   4.0000000e+00
   1.7041000e+04   1.0000000e+00   2.0000000e+00   6.5864826e+04   4.0000000e+00
   1.7041000e+04   1.0000000e+00   2.0000000e+00   6.5865271e+04   4.0000000e+00
   1.7041000e+04   1.0000000e+00   2.0000000e+00   6.5865569e+04   4.0000000e+00
   1.7041000e+04   1.0000000e+00   2.0000000e+00   6.5865837e+04   4.0000000e+00
   1.7041000e+04   1.0000000e+00   2.0000000e+00   6.5866266e+04   4.0000000e+00
   1.7041000e+04   1.0000000e+00   2.0000000e+00   6.5867058e+04   4.0000000e+00
   1.7041000e+04   1.0000000e+00   2.0000000e+00   6.5867560e+04   4.0000000e+00
   1.7041000e+04   1.0000000e+00   2.0000000e+00   6.5867835e+04   4.0000000e+00
   1.7041000e+04   1.0000000e+00   2.0000000e+00   6.5868361e+04   4.0000000e+00
   1.7041000e+04   1.0000000e+00   2.0000000e+00   6.5868744e+04   4.0000000e+00
   1.7041000e+04   1.0000000e+00   2.0000000e+00   6.5868914e+04   4.0000000e+00
   1.7041000e+04   1.0000000e+00   2.0000000e+00   6.5869266e+04   4.0000000e+00
   1.7041000e+04   1.0000000e+00   2.0000000e+00   6.5869434e+04   4.0000000e+00
   1.7041000e+04   1.0000000e+00   2.0000000e+00   6.5869915e+04   4.0000000e+00
   1.7041000e+04   1.0000000e+00   2.0000000e+00   6.5929376e+04   4.0000000e+00
   1.7041000e+04   1.0000000e+00   2.0000000e+00   6.5964140e+04   5.0000000e+00
   1.7041000e+04   1.0000000e+00   2.0000000e+00   6.7008416e+04   2.0000000e+00
   1.7041000e+04   1.0000000e+00   2.0000000e+00   6.7015175e+04   4.0000000e+00
   1.7041000e+04   1.0000000e+00   2.0000000e+00   6.7015472e+04   4.0000000e+00
   1.7041000e+04   1.0000000e+00   2.0000000e+00   6.7015681e+04   4.0000000e+00
   1.7041000e+04   1.0000000e+00   2.0000000e+00   6.7015929e+04   4.0000000e+00
   1.7041000e+04   1.0000000e+00   2.0000000e+00   6.7016234e+04   4.0000000e+00
   1.7041000e+04   1.0000000e+00   2.0000000e+00   6.7016386e+04   4.0000000e+00
   1.7041000e+04   1.0000000e+00   2.0000000e+00   6.7016726e+04   4.0000000e+00
   1.7041000e+04   1.0000000e+00   2.0000000e+00   6.7016999e+04   4.0000000e+00
   1.7041000e+04   1.0000000e+00   2.0000000e+00   6.7017426e+04   4.0000000e+00
   1.7041000e+04   1.0000000e+00   2.0000000e+00   6.7017816e+04   4.0000000e+00
   1.7041000e+04   1.0000000e+00   2.0000000e+00   6.7017999e+04   4.0000000e+00
   1.7041000e+04   1.0000000e+00   2.0000000e+00   6.7018411e+04   4.0000000e+00
   1.7041000e+04   1.0000000e+00   2.0000000e+00   6.7019047e+04   4.0000000e+00
   1.7041000e+04   1.0000000e+00   2.0000000e+00   6.7019260e+04   4.0000000e+00
   1.7041000e+04   1.0000000e+00   2.0000000e+00   6.7019463e+04   4.0000000e+00
   1.7041000e+04   1.0000000e+00   2.0000000e+00   6.7019786e+04   4.0000000e+00
   1.7041000e+04   1.0000000e+00   2.0000000e+00   6.7020037e+04   4.0000000e+00
   1.7041000e+04   1.0000000e+00   2.0000000e+00   6.7020269e+04   4.0000000e+00
   1.7041000e+04   1.0000000e+00   2.0000000e+00   6.7096931e+04   4.0000000e+00
   1.7041000e+04   1.0000000e+00   2.0000000e+00   6.7129418e+04   5.0000000e+00
   1.7041000e+04   1.0000000e+00   2.0000000e+00   6.7670342e+04   2.0000000e+00
   1.7041000e+04   1.0000000e+00   2.0000000e+00   6.7675921e+04   4.0000000e+00
   1.7041000e+04   1.0000000e+00   2.0000000e+00   6.7676242e+04   4.0000000e+00
   1.7041000e+04   1.0000000e+00   2.0000000e+00   6.7676576e+04   4.0000000e+00
   1.7041000e+04   1.0000000e+00   2.0000000e+00   6.7676864e+04   4.0000000e+00
   1.7041000e+04   1.0000000e+00   2.0000000e+00   6.7677038e+04   4.0000000e+00
   1.7041000e+04   1.0000000e+00   2.0000000e+00   6.7677397e+04   4.0000000e+00
   1.7041000e+04   1.0000000e+00   2.0000000e+00   6.7677741e+04   4.0000000e+00
   1.7041000e+04   1.0000000e+00   2.0000000e+00   6.7677945e+04   4.0000000e+00
   1.7041000e+04   1.0000000e+00   2.0000000e+00   6.7678108e+04   4.0000000e+00
   1.7041000e+04   1.0000000e+00   2.0000000e+00   6.7678435e+04   4.0000000e+00
   1.7041000e+04   1.0000000e+00   2.0000000e+00   6.7678692e+04   4.0000000e+00
   1.7041000e+04   1.0000000e+00   2.0000000e+00   6.7679046e+04   4.0000000e+00
   1.7041000e+04   1.0000000e+00   2.0000000e+00   6.7679564e+04   4.0000000e+00
   1.7041000e+04   1.0000000e+00   2.0000000e+00   6.7680281e+04   4.0000000e+00
   1.7041000e+04   1.0000000e+00   2.0000000e+00   6.7681057e+04   4.0000000e+00
   1.7041000e+04   1.0000000e+00   2.0000000e+00   6.7682056e+04   4.0000000e+00
   1.7041000e+04   1.0000000e+00   2.0000000e+00   6.7682095e+04   4.0000000e+00
   1.7041000e+04   1.0000000e+00   2.0000000e+00   6.7682776e+04   4.0000000e+00
   1.7041000e+04   1.0000000e+00   2.0000000e+00   6.7683054e+04   4.0000000e+00
   1.7041000e+04   1.0000000e+00   2.0000000e+00   6.7683545e+04   4.0000000e+00
   1.7041000e+04   1.0000000e+00   2.0000000e+00   6.7683849e+04   4.0000000e+00
   1.7041000e+04   1.0000000e+00   2.0000000e+00   6.7684774e+04   4.0000000e+00
   1.7041000e+04   1.0000000e+00   2.0000000e+00   6.7684844e+04   4.0000000e+00
   1.7041000e+04   1.0000000e+00   2.0000000e+00   6.7685622e+04   4.0000000e+00
   1.7041000e+04   1.0000000e+00   2.0000000e+00   6.7796344e+04   5.0000000e+00
   1.7041000e+04   1.0000000e+00   2.0000000e+00   6.8564543e+04   2.0000000e+00
   1.7041000e+04   1.0000000e+00   2.0000000e+00   6.8582919e+04   4.0000000e+00
   1.7041000e+04   1.0000000e+00   2.0000000e+00   6.8583125e+04   4.0000000e+00
   1.7041000e+04   1.0000000e+00   2.0000000e+00   6.8583347e+04   4.0000000e+00
   1.7041000e+04   1.0000000e+00   2.0000000e+00   6.8583594e+04   4.0000000e+00
   1.7041000e+04   1.0000000e+00   2.0000000e+00   6.8583907e+04   4.0000000e+00
   1.7041000e+04   1.0000000e+00   2.0000000e+00   6.8584306e+04   4.0000000e+00
   1.7041000e+04   1.0000000e+00   2.0000000e+00   6.8584737e+04   4.0000000e+00
   1.7041000e+04   1.0000000e+00   2.0000000e+00   6.8585044e+04   4.0000000e+00
   1.7041000e+04   1.0000000e+00   2.0000000e+00   6.8585485e+04   4.0000000e+00
   1.7041000e+04   1.0000000e+00   2.0000000e+00   6.8585745e+04   4.0000000e+00
   1.7041000e+04   1.0000000e+00   2.0000000e+00   6.8586406e+04   4.0000000e+00
   1.7041000e+04   1.0000000e+00   2.0000000e+00   6.8586663e+04   4.0000000e+00
   1.7041000e+04   1.0000000e+00   2.0000000e+00   6.8587023e+04   4.0000000e+00
   1.7041000e+04   1.0000000e+00   2.0000000e+00   6.8587242e+04   4.0000000e+00
   1.7041000e+04   1.0000000e+00   2.0000000e+00   6.8662545e+04   5.0000000e+00
   1.7041000e+04   1.0000000e+00   2.0000000e+00   6.8771548e+04   2.0000000e+00
   1.7041000e+04   1.0000000e+00   2.0000000e+00   6.8780826e+04   4.0000000e+00
   1.7041000e+04   1.0000000e+00   2.0000000e+00   6.8781165e+04   4.0000000e+00
   1.7041000e+04   1.0000000e+00   2.0000000e+00   6.8781497e+04   4.0000000e+00
   1.7041000e+04   1.0000000e+00   2.0000000e+00   6.8894549e+04   5.0000000e+00
   1.7041000e+04   1.0000000e+00   2.0000000e+00             Inf   6.0000000e+00
   1.7041000e+04   1.0000000e+00   2.0000000e+00   2.5863282e+04   2.0000000e+00
   1.7041000e+04   1.0000000e+00   2.0000000e+00   2.5854081e+04   4.0000000e+00
   1.7041000e+04   1.0000000e+00   2.0000000e+00   2.5862766e+04   4.0000000e+00
   1.7041000e+04   1.0000000e+00   2.0000000e+00   2.5864941e+04   4.0000000e+00
   1.7041000e+04   1.0000000e+00   2.0000000e+00   2.5865415e+04   4.0000000e+00
   1.7041000e+04   1.0000000e+00   2.0000000e+00   2.5865627e+04   4.0000000e+00
   1.7041000e+04   1.0000000e+00   2.0000000e+00   2.5866158e+04   4.0000000e+00
   1.7041000e+04   1.0000000e+00   2.0000000e+00   2.5866446e+04   4.0000000e+00
   1.7041000e+04   1.0000000e+00   2.0000000e+00   2.5866617e+04   4.0000000e+00
   1.7041000e+04   1.0000000e+00   2.0000000e+00   2.5867009e+04   4.0000000e+00
   1.7041000e+04   1.0000000e+00   2.0000000e+00   2.5867439e+04   4.0000000e+00
   1.7041000e+04   1.0000000e+00   2.0000000e+00   2.5867639e+04   4.0000000e+00
   1.7041000e+04   1.0000000e+00   2.0000000e+00   2.5868166e+04   4.0000000e+00
   1.7041000e+04   1.0000000e+00   2.0000000e+00   2.5868521e+04   4.0000000e+00
   1.7041000e+04   1.0000000e+00   2.0000000e+00   2.5868759e+04   4.0000000e+00
   1.7041000e+04   1.0000000e+00   2.0000000e+00   2.5869257e+04   4.0000000e+00
   1.7041000e+04   1.0000000e+00   2.0000000e+00   2.5869503e+04   4.0000000e+00
   1.7041000e+04   1.0000000e+00   2.0000000e+00   2.5869672e+04   4.0000000e+00
   1.7041000e+04   1.0000000e+00   2.0000000e+00   2.5869975e+04   4.0000000e+00
   1.7041000e+04   1.0000000e+00   2.0000000e+00   2.5870308e+04   4.0000000e+00
   1.7041000e+04   1.0000000e+00   2.0000000e+00   2.5870799e+04   4.0000000e+00
   1.7041000e+04   1.0000000e+00   2.0000000e+00   2.5870991e+04   4.0000000e+00
   1.7041000e+04   1.0000000e+00   2.0000000e+00   2.5871437e+04   4.0000000e+00
   1.7041000e+04   1.0000000e+00   2.0000000e+00   2.5871766e+04   4.0000000e+00
   1.7041000e+04   1.0000000e+00   2.0000000e+00   2.5872047e+04   4.0000000e+00
   1.7041000e+04   1.0000000e+00   2.0000000e+00   2.5872601e+04   4.0000000e+00
   1.7041000e+04   1.0000000e+00   2.0000000e+00   2.5873035e+04   4.0000000e+00
   1.7041000e+04   1.0000000e+00   2.0000000e+00   2.5873253e+04   4.0000000e+00
   1.7041000e+04   1.0000000e+00   2.0000000e+00   2.5873510e+04   4.0000000e+00
   1.7041000e+04   1.0000000e+00   2.0000000e+00   2.5873707e+04   4.0000000e+00
   1.7041000e+04   1.0000000e+00   2.0000000e+00   2.5873972e+04   4.0000000e+00
   1.7041000e+04   1.0000000e+00   2.0000000e+00   2.5874677e+04   4.0000000e+00
   1.7041000e+04   1.0000000e+00   2.0000000e+00   2.5874858e+04   4.0000000e+00
   1.7041000e+04   1.0000000e+00   2.0000000e+00   2.5875102e+04   4.0000000e+00
   1.7041000e+04   1.0000000e+00   2.0000000e+00   2.5875509e+04   4.0000000e+00
   1.7041000e+04   1.0000000e+00   2.0000000e+00   2.5875776e+04   4.0000000e+00
   1.7041000e+04   1.0000000e+00   2.0000000e+00   2.5877993e+04   4.0000000e+00
   1.7041000e+04   1.0000000e+00   2.0000000e+00   2.5926066e+04   4.0000000e+00
   1.7041000e+04   1.0000000e+00   2.0000000e+00   2.5927074e+04   4.0000000e+00
   1.7041000e+04   1.0000000e+00   2.0000000e+00   2.5928249e+04   4.0000000e+00
   1.7041000e+04   1.0000000e+00   2.0000000e+00   2.5928951e+04   4.0000000e+00
   1.7041000e+04   1.0000000e+00   2.0000000e+00   2.5929102e+04   4.0000000e+00
   1.7041000e+04   1.0000000e+00   2.0000000e+00   2.5929885e+04   4.0000000e+00
   1.7041000e+04   1.0000000e+00   2.0000000e+00   2.5930346e+04   4.0000000e+00
   1.7041000e+04   1.0000000e+00   2.0000000e+00   2.5936377e+04   4.0000000e+00
   1.7041000e+04   1.0000000e+00   2.0000000e+00   2.5936822e+04   4.0000000e+00
   1.7041000e+04   1.0000000e+00   2.0000000e+00   2.5938377e+04   4.0000000e+00
   1.7041000e+04   1.0000000e+00   2.0000000e+00   2.5979283e+04   5.0000000e+00
   1.7041000e+04   1.0000000e+00   2.0000000e+00   2.8168758e+04   2.0000000e+00
   1.7041000e+04   1.0000000e+00   2.0000000e+00   2.8165874e+04   4.0000000e+00
   1.7041000e+04   1.0000000e+00   2.0000000e+00   2.8166135e+04   4.0000000e+00
   1.7041000e+04   1.0000000e+00   2.0000000e+00   2.8166450e+04   4.0000000e+00
   1.7041000e+04   1.0000000e+00   2.0000000e+00   2.8166735e+04   4.0000000e+00
   1.7041000e+04   1.0000000e+00   2.0000000e+00   2.8167050e+04   4.0000000e+00
   1.7041000e+04   1.0000000e+00   2.0000000e+00   2.8167455e+04   4.0000000e+00
   1.7041000e+04   1.0000000e+00   2.0000000e+00   2.8167691e+04   4.0000000e+00
   1.7041000e+04   1.0000000e+00   2.0000000e+00   2.8168053e+04   4.0000000e+00
   1.7041000e+04   1.0000000e+00   2.0000000e+00   2.8168421e+04   4.0000000e+00
   1.7041000e+04   1.0000000e+00   2.0000000e+00   2.8168894e+04   4.0000000e+00
   1.7041000e+04   1.0000000e+00   2.0000000e+00   2.8169061e+04   4.0000000e+00
   1.7041000e+04   1.0000000e+00   2.0000000e+00   2.8169459e+04   4.0000000e+00
   1.7041000e+04   1.0000000e+00   2.0000000e+00   2.8169828e+04   4.0000000e+00
   1.7041000e+04   1.0000000e+00   2.0000000e+00   2.8170264e+04   4.0000000e+00
   1.7041000e+04   1.0000000e+00   2.0000000e+00   2.8170445e+04   4.0000000e+00
   1.7041000e+04   1.0000000e+00   2.0000000e+00   2.8171227e+04   4.0000000e+00
   1.7041000e+04   1.0000000e+00   2.0000000e+00   2.8171449e+04   4.0000000e+00
   1.7041000e+04   1.0000000e+00   2.0000000e+00   2.8171739e+04   4.0000000e+00
   1.7041000e+04   1.0000000e+00   2.0000000e+00   2.8172008e+04   4.0000000e+00
   1.7041000e+04   1.0000000e+00   2.0000000e+00   2.8172214e+04   4.0000000e+00
   1.7041000e+04   1.0000000e+00   2.0000000e+00   2.8172618e+04   4.0000000e+00
   1.7041000e+04   1.0000000e+00   2.0000000e+00   2.8172817e+04   4.0000000e+00
   1.7041000e+04   1.0000000e+00   2.0000000e+00   2.8173077e+04   4.0000000e+00
   1.7041000e+04   1.0000000e+00   2.0000000e+00   2.8173316e+04   4.0000000e+00
   1.7041000e+04   1.0000000e+00   2.0000000e+00   2.8173631e+04   4.0000000e+00
   1.7041000e+04   1.0000000e+00   2.0000000e+00   2.8174393e+04   4.0000000e+00
   1.7041000e+04   1.0000000e+00   2.0000000e+00   2.8174631e+04   4.0000000e+00
   1.7041000e+04   1.0000000e+00   2.0000000e+00   2.8174957e+04   4.0000000e+00
   1.7041000e+04   1.0000000e+00   2.0000000e+00   2.8175451e+04   4.0000000e+00
   1.7041000e+04   1.0000000e+00   2.0000000e+00   2.8175784e+04   4.0000000e+00
   1.7041000e+04   1.0000000e+00   2.0000000e+00   2.8176124e+04   4.0000000e+00
   1.7041000e+04   1.0000000e+00   2.0000000e+00   2.8176453e+04   4.0000000e+00
   1.7041000e+04   1.0000000e+00   2.0000000e+00   2.8176735e+04   4.0000000e+00
   1.7041000e+04   1.0000000e+00   2.0000000e+00   2.8177250e+04   4.0000000e+00
   1.7041000e+04   1.0000000e+00   2.0000000e+00   2.8178061e+04   4.0000000e+00
   1.7041000e+04   1.0000000e+00   2.0000000e+00   2.8178327e+04   4.0000000e+00
   1.7041000e+04   1.0000000e+00   2.0000000e+00   2.8178544e+04   4.0000000e+00
   1.7041000e+04   1.0000000e+00   2.0000000e+00   2.8178777e+04   4.0000000e+00
   1.7041000e+04   1.0000000e+00   2.0000000e+00   2.8179737e+04   4.0000000e+00
   1.7041000e+04   1.0000000e+00   2.0000000e+00   2.8179833e+04   4.0000000e+00
   1.7041000e+04   1.0000000e+00   2.0000000e+00   2.8180336e+04   4.0000000e+00
   1.7041000e+04   1.0000000e+00   2.0000000e+00   2.8180806e+04   4.0000000e+00
   1.7041000e+04   1.0000000e+00   2.0000000e+00   2.8181117e+04   4.0000000e+00
   1.7041000e+04   1.0000000e+00   2.0000000e+00   2.8181378e+04   4.0000000e+00
   1.7041000e+04   1.0000000e+00   2.0000000e+00   2.8181799e+04   4.0000000e+00
   1.7041000e+04   1.0000000e+00   2.0000000e+00   2.8182574e+04   4.0000000e+00
   1.7041000e+04   1.0000000e+00   2.0000000e+00   2.8184003e+04   4.0000000e+00
   1.7041000e+04   1.0000000e+00   2.0000000e+00   2.8184833e+04   4.0000000e+00
   1.7041000e+04   1.0000000e+00   2.0000000e+00   2.8282760e+04   5.0000000e+00
   1.7041000e+04   1.0000000e+00   2.0000000e+00   2.8735821e+04   2.0000000e+00
   1.7041000e+04   1.0000000e+00   2.0000000e+00   2.8746135e+04   4.0000000e+00
   1.7041000e+04   1.0000000e+00   2.0000000e+00   2.8746586e+04   4.0000000e+00
   1.7041000e+04   1.0000000e+00   2.0000000e+00   2.8746963e+04   4.0000000e+00
   1.7041000e+04   1.0000000e+00   2.0000000e+00   2.8747294e+04   4.0000000e+00
   1.7041000e+04   1.0000000e+00   2.0000000e+00   2.8747632e+04   4.0000000e+00
   1.7041000e+04   1.0000000e+00   2.0000000e+00   2.8747967e+04   4.0000000e+00
   1.7041000e+04   1.0000000e+00   2.0000000e+00   2.8748377e+04   4.0000000e+00
   1.7041000e+04   1.0000000e+00   2.0000000e+00   2.8748647e+04   4.0000000e+00
   1.7041000e+04   1.0000000e+00   2.0000000e+00   2.8748857e+04   4.0000000e+00
   1.7041000e+04   1.0000000e+00   2.0000000e+00   2.8749088e+04   4.0000000e+00
   1.7041000e+04   1.0000000e+00   2.0000000e+00   2.8749439e+04   4.0000000e+00
   1.7041000e+04   1.0000000e+00   2.0000000e+00   2.8749942e+04   4.0000000e+00
   1.7041000e+04   1.0000000e+00   2.0000000e+00   2.8750358e+04   4.0000000e+00
   1.7041000e+04   1.0000000e+00   2.0000000e+00   2.8750537e+04   4.0000000e+00
   1.7041000e+04   1.0000000e+00   2.0000000e+00   2.8750712e+04   4.0000000e+00
   1.7041000e+04   1.0000000e+00   2.0000000e+00   2.8751730e+04   4.0000000e+00
   1.7041000e+04   1.0000000e+00   2.0000000e+00   2.8800515e+04   4.0000000e+00
   1.7041000e+04   1.0000000e+00   2.0000000e+00   2.8800656e+04   4.0000000e+00
   1.7041000e+04   1.0000000e+00   2.0000000e+00   2.8800739e+04   4.0000000e+00
   1.7041000e+04   1.0000000e+00   2.0000000e+00   2.8801363e+04   4.0000000e+00
   1.7041000e+04   1.0000000e+00   2.0000000e+00   2.8801697e+04   4.0000000e+00
   1.7041000e+04   1.0000000e+00   2.0000000e+00   2.8802217e+04   4.0000000e+00
   1.7041000e+04   1.0000000e+00   2.0000000e+00   2.8836823e+04   5.0000000e+00
   1.7041000e+04   1.0000000e+00   2.0000000e+00   3.0101645e+04   2.0000000e+00
   1.7041000e+04   1.0000000e+00   2.0000000e+00   3.0109748e+04   4.0000000e+00
   1.7041000e+04   1.0000000e+00   2.0000000e+00   3.0109927e+04   4.0000000e+00
   1.7041000e+04   1.0000000e+00   2.0000000e+00   3.0110236e+04   4.0000000e+00
   1.7041000e+04   1.0000000e+00   2.0000000e+00   3.0110476e+04   4.0000000e+00
   1.7041000e+04   1.0000000e+00   2.0000000e+00   3.0110783e+04   4.0000000e+00
   1.7041000e+04   1.0000000e+00   2.0000000e+00   3.0110946e+04   4.0000000e+00
   1.7041000e+04   1.0000000e+00   2.0000000e+00   3.0111350e+04   4.0000000e+00
   1.7041000e+04   1.0000000e+00   2.0000000e+00   3.0111500e+04   4.0000000e+00
   1.7041000e+04   1.0000000e+00   2.0000000e+00   3.0111706e+04   4.0000000e+00
   1.7041000e+04   1.0000000e+00   2.0000000e+00   3.0111975e+04   4.0000000e+00
   1.7041000e+04   1.0000000e+00   2.0000000e+00   3.0112554e+04   4.0000000e+00
   1.7041000e+04   1.0000000e+00   2.0000000e+00   3.0112813e+04   4.0000000e+00
   1.7041000e+04   1.0000000e+00   2.0000000e+00   3.0112902e+04   4.0000000e+00
   1.7041000e+04   1.0000000e+00   2.0000000e+00   3.0113211e+04   4.0000000e+00
   1.7041000e+04   1.0000000e+00   2.0000000e+00   3.0113454e+04   4.0000000e+00
   1.7041000e+04   1.0000000e+00   2.0000000e+00   3.0113623e+04   4.0000000e+00
   1.7041000e+04   1.0000000e+00   2.0000000e+00   3.0113823e+04   4.0000000e+00
   1.7041000e+04   1.0000000e+00   2.0000000e+00   3.0114188e+04   4.0000000e+00
   1.7041000e+04   1.0000000e+00   2.0000000e+00   3.0114423e+04   4.0000000e+00
   1.7041000e+04   1.0000000e+00   2.0000000e+00   3.0114923e+04   4.0000000e+00
   1.7041000e+04   1.0000000e+00   2.0000000e+00   3.0115499e+04   4.0000000e+00
   1.7041000e+04   1.0000000e+00   2.0000000e+00   3.0115629e+04   4.0000000e+00
   1.7041000e+04   1.0000000e+00   2.0000000e+00   3.0115848e+04   4.0000000e+00
   1.7041000e+04   1.0000000e+00   2.0000000e+00   3.0116279e+04   4.0000000e+00
   1.7041000e+04   1.0000000e+00   2.0000000e+00   3.0118455e+04   4.0000000e+00
   1.7041000e+04   1.0000000e+00   2.0000000e+00   3.0170599e+04   4.0000000e+00
   1.7041000e+04   1.0000000e+00   2.0000000e+00   3.0170765e+04   4.0000000e+00
   1.7041000e+04   1.0000000e+00   2.0000000e+00   3.0213646e+04   5.0000000e+00
   1.7041000e+04   1.0000000e+00   2.0000000e+00   3.1924087e+04   2.0000000e+00
   1.7041000e+04   1.0000000e+00   2.0000000e+00   3.1928170e+04   4.0000000e+00
   1.7041000e+04   1.0000000e+00   2.0000000e+00   3.1928440e+04   4.0000000e+00
   1.7041000e+04   1.0000000e+00   2.0000000e+00   3.1928708e+04   4.0000000e+00
   1.7041000e+04   1.0000000e+00   2.0000000e+00   3.1929015e+04   4.0000000e+00
   1.7041000e+04   1.0000000e+00   2.0000000e+00   3.1929325e+04   4.0000000e+00
   1.7041000e+04   1.0000000e+00   2.0000000e+00   3.1929569e+04   4.0000000e+00
   1.7041000e+04   1.0000000e+00   2.0000000e+00   3.1929799e+04   4.0000000e+00
   1.7041000e+04   1.0000000e+00   2.0000000e+00   3.1930336e+04   4.0000000e+00
   1.7041000e+04   1.0000000e+00   2.0000000e+00   3.1930707e+04   4.0000000e+00
   1.7041000e+04   1.0000000e+00   2.0000000e+00   3.1930926e+04   4.0000000e+00
   1.7041000e+04   1.0000000e+00   2.0000000e+00   3.1931080e+04   4.0000000e+00
   1.7041000e+04   1.0000000e+00   2.0000000e+00   3.1931637e+04   4.0000000e+00
   1.7041000e+04   1.0000000e+00   2.0000000e+00   3.1931906e+04   4.0000000e+00
   1.7041000e+04   1.0000000e+00   2.0000000e+00   3.1932132e+04   4.0000000e+00
   1.7041000e+04   1.0000000e+00   2.0000000e+00   3.1932582e+04   4.0000000e+00
   1.7041000e+04   1.0000000e+00   2.0000000e+00   3.1932797e+04   4.0000000e+00
   1.7041000e+04   1.0000000e+00   2.0000000e+00   3.1933000e+04   4.0000000e+00
   1.7041000e+04   1.0000000e+00   2.0000000e+00   3.1933320e+04   4.0000000e+00
   1.7041000e+04   1.0000000e+00   2.0000000e+00   3.1933688e+04   4.0000000e+00
   1.7041000e+04   1.0000000e+00   2.0000000e+00   3.1933897e+04   4.0000000e+00
   1.7041000e+04   1.0000000e+00   2.0000000e+00   3.1934165e+04   4.0000000e+00
   1.7041000e+04   1.0000000e+00   2.0000000e+00   3.1934952e+04   4.0000000e+00
   1.7041000e+04   1.0000000e+00   2.0000000e+00   3.1935259e+04   4.0000000e+00
   1.7041000e+04   1.0000000e+00   2.0000000e+00   3.2042088e+04   5.0000000e+00
   1.7041000e+04   1.0000000e+00   2.0000000e+00   3.2824548e+04   2.0000000e+00
   1.7041000e+04   1.0000000e+00   2.0000000e+00   3.2826991e+04   4.0000000e+00
   1.7041000e+04   1.0000000e+00   2.0000000e+00   3.2828030e+04   4.0000000e+00
   1.7041000e+04   1.0000000e+00   2.0000000e+00   3.2828347e+04   4.0000000e+00
   1.7041000e+04   1.0000000e+00   2.0000000e+00   3.2828734e+04   4.0000000e+00
   1.7041000e+04   1.0000000e+00   2.0000000e+00   3.2828936e+04   4.0000000e+00
   1.7041000e+04   1.0000000e+00   2.0000000e+00   3.2829733e+04   4.0000000e+00
   1.7041000e+04   1.0000000e+00   2.0000000e+00   3.2830049e+04   4.0000000e+00
   1.7041000e+04   1.0000000e+00   2.0000000e+00   3.2830862e+04   4.0000000e+00
   1.7041000e+04   1.0000000e+00   2.0000000e+00   3.2831118e+04   4.0000000e+00
   1.7041000e+04   1.0000000e+00   2.0000000e+00   3.2831594e+04   4.0000000e+00
   1.7041000e+04   1.0000000e+00   2.0000000e+00   3.2831777e+04   4.0000000e+00
   1.7041000e+04   1.0000000e+00   2.0000000e+00   3.2831964e+04   4.0000000e+00
   1.7041000e+04   1.0000000e+00   2.0000000e+00   3.2832239e+04   4.0000000e+00
   1.7041000e+04   1.0000000e+00   2.0000000e+00   3.2832418e+04   4.0000000e+00
   1.7041000e+04   1.0000000e+00   2.0000000e+00   3.2832675e+04   4.0000000e+00
   1.7041000e+04   1.0000000e+00   2.0000000e+00   3.2833196e+04   4.0000000e+00
   1.7041000e+04   1.0000000e+00   2.0000000e+00   3.2925549e+04   5.0000000e+00
   1.7041000e+04   1.0000000e+00   2.0000000e+00   3.5181910e+04   2.0000000e+00
   1.7041000e+04   1.0000000e+00   2.0000000e+00   3.5164565e+04   4.0000000e+00
   1.7041000e+04   1.0000000e+00   2.0000000e+00   3.5164905e+04   4.0000000e+00
   1.7041000e+04   1.0000000e+00   2.0000000e+00   3.5189937e+04   4.0000000e+00
   1.7041000e+04   1.0000000e+00   2.0000000e+00   3.5190334e+04   4.0000000e+00
   1.7041000e+04   1.0000000e+00   2.0000000e+00   3.5190528e+04   4.0000000e+00
   1.7041000e+04   1.0000000e+00   2.0000000e+00   3.5190781e+04   4.0000000e+00
   1.7041000e+04   1.0000000e+00   2.0000000e+00   3.5191177e+04   4.0000000e+00
   1.7041000e+04   1.0000000e+00   2.0000000e+00   3.5191476e+04   4.0000000e+00
   1.7041000e+04   1.0000000e+00   2.0000000e+00   3.5191717e+04   4.0000000e+00
   1.7041000e+04   1.0000000e+00   2.0000000e+00   3.5192213e+04   4.0000000e+00
   1.7041000e+04   1.0000000e+00   2.0000000e+00   3.5192623e+04   4.0000000e+00
   1.7041000e+04   1.0000000e+00   2.0000000e+00   3.5192923e+04   4.0000000e+00
   1.7041000e+04   1.0000000e+00   2.0000000e+00   3.5193007e+04   4.0000000e+00
   1.7041000e+04   1.0000000e+00   2.0000000e+00   3.5193374e+04   4.0000000e+00
   1.7041000e+04   1.0000000e+00   2.0000000e+00   3.5193740e+04   4.0000000e+00
   1.7041000e+04   1.0000000e+00   2.0000000e+00   3.5193956e+04   4.0000000e+00
   1.7041000e+04   1.0000000e+00   2.0000000e+00   3.5194198e+04   4.0000000e+00
   1.7041000e+04   1.0000000e+00   2.0000000e+00   3.5194678e+04   4.0000000e+00
   1.7041000e+04   1.0000000e+00   2.0000000e+00   3.5195041e+04   4.0000000e+00
   1.7041000e+04   1.0000000e+00   2.0000000e+00   3.5195223e+04   4.0000000e+00
   1.7041000e+04   1.0000000e+00   2.0000000e+00   3.5195434e+04   4.0000000e+00
   1.7041000e+04   1.0000000e+00   2.0000000e+00   3.5195830e+04   4.0000000e+00
   1.7041000e+04   1.0000000e+00   2.0000000e+00   3.5196165e+04   4.0000000e+00
   1.7041000e+04   1.0000000e+00   2.0000000e+00   3.5196312e+04   4.0000000e+00
   1.7041000e+04   1.0000000e+00   2.0000000e+00   3.5196620e+04   4.0000000e+00
   1.7041000e+04   1.0000000e+00   2.0000000e+00   3.5196956e+04   4.0000000e+00
   1.7041000e+04   1.0000000e+00   2.0000000e+00   3.5197127e+04   4.0000000e+00
   1.7041000e+04   1.0000000e+00   2.0000000e+00   3.5300912e+04   5.0000000e+00
   1.7041000e+04   1.0000000e+00   2.0000000e+00   3.6141365e+04   2.0000000e+00
   1.7041000e+04   1.0000000e+00   2.0000000e+00   3.6146593e+04   4.0000000e+00
   1.7041000e+04   1.0000000e+00   2.0000000e+00   3.6146908e+04   4.0000000e+00
   1.7041000e+04   1.0000000e+00   2.0000000e+00   3.6147415e+04   4.0000000e+00
   1.7041000e+04   1.0000000e+00   2.0000000e+00   3.6147741e+04   4.0000000e+00
   1.7041000e+04   1.0000000e+00   2.0000000e+00   3.6148182e+04   4.0000000e+00
   1.7041000e+04   1.0000000e+00   2.0000000e+00   3.6148396e+04   4.0000000e+00
   1.7041000e+04   1.0000000e+00   2.0000000e+00   3.6148944e+04   4.0000000e+00
   1.7041000e+04   1.0000000e+00   2.0000000e+00   3.6149193e+04   4.0000000e+00
   1.7041000e+04   1.0000000e+00   2.0000000e+00   3.6149563e+04   4.0000000e+00
   1.7041000e+04   1.0000000e+00   2.0000000e+00   3.6149867e+04   4.0000000e+00
   1.7041000e+04   1.0000000e+00   2.0000000e+00   3.6150435e+04   4.0000000e+00
   1.7041000e+04   1.0000000e+00   2.0000000e+00   3.6150650e+04   4.0000000e+00
   1.7041000e+04   1.0000000e+00   2.0000000e+00   3.6150824e+04   4.0000000e+00
   1.7041000e+04   1.0000000e+00   2.0000000e+00   3.6151033e+04   4.0000000e+00
   1.7041000e+04   1.0000000e+00   2.0000000e+00   3.6151253e+04   4.0000000e+00
   1.7041000e+04   1.0000000e+00   2.0000000e+00   3.6151513e+04   4.0000000e+00
   1.7041000e+04   1.0000000e+00   2.0000000e+00   3.6151700e+04   4.0000000e+00
   1.7041000e+04   1.0000000e+00   2.0000000e+00   3.6152076e+04   4.0000000e+00
   1.7041000e+04   1.0000000e+00   2.0000000e+00   3.6152187e+04   4.0000000e+00
   1.7041000e+04   1.0000000e+00   2.0000000e+00   3.6152466e+04   4.0000000e+00
   1.7041000e+04   1.0000000e+00   2.0000000e+00   3.6152804e+04   4.0000000e+00
   1.7041000e+04   1.0000000e+00   2.0000000e+00   3.6153466e+04   4.0000000e+00
   1.7041000e+04   1.0000000e+00   2.0000000e+00   3.6153543e+04   4.0000000e+00
   1.7041000e+04   1.0000000e+00   2.0000000e+00   3.6153772e+04   4.0000000e+00
   1.7041000e+04   1.0000000e+00   2.0000000e+00   3.6154455e+04   4.0000000e+00
   1.7041000e+04   1.0000000e+00   2.0000000e+00   3.6154698e+04   4.0000000e+00
   1.7041000e+04   1.0000000e+00   2.0000000e+00   3.6154957e+04   4.0000000e+00
   1.7041000e+04   1.0000000e+00   2.0000000e+00   3.6155251e+04   4.0000000e+00
   1.7041000e+04   1.0000000e+00   2.0000000e+00   3.6155547e+04   4.0000000e+00
   1.7041000e+04   1.0000000e+00   2.0000000e+00   3.6156169e+04   4.0000000e+00
   1.7041000e+04   1.0000000e+00   2.0000000e+00   3.6157193e+04   4.0000000e+00
   1.7041000e+04   1.0000000e+00   2.0000000e+00   3.6157244e+04   4.0000000e+00
   1.7041000e+04   1.0000000e+00   2.0000000e+00   3.6157596e+04   4.0000000e+00
   1.7041000e+04   1.0000000e+00   2.0000000e+00   3.6157923e+04   4.0000000e+00
   1.7041000e+04   1.0000000e+00   2.0000000e+00   3.6158166e+04   4.0000000e+00
   1.7041000e+04   1.0000000e+00   2.0000000e+00   3.6158430e+04   4.0000000e+00
   1.7041000e+04   1.0000000e+00   2.0000000e+00   3.6245367e+04   5.0000000e+00
   1.7041000e+04   1.0000000e+00   2.0000000e+00   3.7418336e+04   2.0000000e+00
   1.7041000e+04   1.0000000e+00   2.0000000e+00   3.7424019e+04   4.0000000e+00
   1.7041000e+04   1.0000000e+00   2.0000000e+00   3.7424297e+04   4.0000000e+00
   1.7041000e+04   1.0000000e+00   2.0000000e+00   3.7424564e+04   4.0000000e+00
   1.7041000e+04   1.0000000e+00   2.0000000e+00   3.7424900e+04   4.0000000e+00
   1.7041000e+04   1.0000000e+00   2.0000000e+00   3.7425117e+04   4.0000000e+00
   1.7041000e+04   1.0000000e+00   2.0000000e+00   3.7425438e+04   4.0000000e+00
   1.7041000e+04   1.0000000e+00   2.0000000e+00   3.7425800e+04   4.0000000e+00
   1.7041000e+04   1.0000000e+00   2.0000000e+00   3.7426048e+04   4.0000000e+00
   1.7041000e+04   1.0000000e+00   2.0000000e+00   3.7426215e+04   4.0000000e+00
   1.7041000e+04   1.0000000e+00   2.0000000e+00   3.7426537e+04   4.0000000e+00
   1.7041000e+04   1.0000000e+00   2.0000000e+00   3.7426782e+04   4.0000000e+00
   1.7041000e+04   1.0000000e+00   2.0000000e+00   3.7427232e+04   4.0000000e+00
   1.7041000e+04   1.0000000e+00   2.0000000e+00   3.7427644e+04   4.0000000e+00
   1.7041000e+04   1.0000000e+00   2.0000000e+00   3.7428192e+04   4.0000000e+00
   1.7041000e+04   1.0000000e+00   2.0000000e+00   3.7428643e+04   4.0000000e+00
   1.7041000e+04   1.0000000e+00   2.0000000e+00   3.7428890e+04   4.0000000e+00
   1.7041000e+04   1.0000000e+00   2.0000000e+00   3.7429340e+04   4.0000000e+00
   1.7041000e+04   1.0000000e+00   2.0000000e+00   3.7429503e+04   4.0000000e+00
   1.7041000e+04   1.0000000e+00   2.0000000e+00   3.7429843e+04   4.0000000e+00
   1.7041000e+04   1.0000000e+00   2.0000000e+00   3.7430022e+04   4.0000000e+00
   1.7041000e+04   1.0000000e+00   2.0000000e+00   3.7430300e+04   4.0000000e+00
   1.7041000e+04   1.0000000e+00   2.0000000e+00   3.7430719e+04   4.0000000e+00
   1.7041000e+04   1.0000000e+00   2.0000000e+00   3.7529338e+04   5.0000000e+00
   1.7041000e+04   1.0000000e+00   2.0000000e+00   3.7644342e+04   2.0000000e+00
   1.7041000e+04   1.0000000e+00   2.0000000e+00   3.7648242e+04   4.0000000e+00
   1.7041000e+04   1.0000000e+00   2.0000000e+00   3.7648529e+04   4.0000000e+00
   1.7041000e+04   1.0000000e+00   2.0000000e+00   3.7648722e+04   4.0000000e+00
   1.7041000e+04   1.0000000e+00   2.0000000e+00   3.7649006e+04   4.0000000e+00
   1.7041000e+04   1.0000000e+00   2.0000000e+00   3.7649280e+04   4.0000000e+00
   1.7041000e+04   1.0000000e+00   2.0000000e+00   3.7649607e+04   4.0000000e+00
   1.7041000e+04   1.0000000e+00   2.0000000e+00   3.7649787e+04   4.0000000e+00
   1.7041000e+04   1.0000000e+00   2.0000000e+00   3.7650101e+04   4.0000000e+00
   1.7041000e+04   1.0000000e+00   2.0000000e+00   3.7650392e+04   4.0000000e+00
   1.7041000e+04   1.0000000e+00   2.0000000e+00   3.7650490e+04   4.0000000e+00
   1.7041000e+04   1.0000000e+00   2.0000000e+00   3.7650748e+04   4.0000000e+00
   1.7041000e+04   1.0000000e+00   2.0000000e+00   3.7651162e+04   4.0000000e+00
   1.7041000e+04   1.0000000e+00   2.0000000e+00   3.7651475e+04   4.0000000e+00
   1.7041000e+04   1.0000000e+00   2.0000000e+00   3.7656524e+04   4.0000000e+00
   1.7041000e+04   1.0000000e+00   2.0000000e+00   3.7656864e+04   4.0000000e+00
   1.7041000e+04   1.0000000e+00   2.0000000e+00   3.7657190e+04   4.0000000e+00
   1.7041000e+04   1.0000000e+00   2.0000000e+00   3.7736163e+04   4.0000000e+00
   1.7041000e+04   1.0000000e+00   2.0000000e+00   3.7749492e+04   4.0000000e+00
   1.7041000e+04   1.0000000e+00   2.0000000e+00   3.7750232e+04   4.0000000e+00
   1.7041000e+04   1.0000000e+00   2.0000000e+00   3.7750532e+04   4.0000000e+00
   1.7041000e+04   1.0000000e+00   2.0000000e+00   3.7753543e+04   4.0000000e+00
   1.7041000e+04   1.0000000e+00   2.0000000e+00   3.7760904e+04   4.0000000e+00
   1.7041000e+04   1.0000000e+00   2.0000000e+00   3.7762344e+04   5.0000000e+00
   1.7041000e+04   1.0000000e+00   2.0000000e+00   3.7972990e+04   2.0000000e+00
   1.7041000e+04   1.0000000e+00   2.0000000e+00   3.7976562e+04   4.0000000e+00
   1.7041000e+04   1.0000000e+00   2.0000000e+00   3.7976937e+04   4.0000000e+00
   1.7041000e+04   1.0000000e+00   2.0000000e+00   3.7977340e+04   4.0000000e+00
   1.7041000e+04   1.0000000e+00   2.0000000e+00   3.7977767e+04   4.0000000e+00
   1.7041000e+04   1.0000000e+00   2.0000000e+00   3.7978092e+04   4.0000000e+00
   1.7041000e+04   1.0000000e+00   2.0000000e+00   3.7978285e+04   4.0000000e+00
   1.7041000e+04   1.0000000e+00   2.0000000e+00   3.7978829e+04   4.0000000e+00
   1.7041000e+04   1.0000000e+00   2.0000000e+00   3.7979371e+04   4.0000000e+00
   1.7041000e+04   1.0000000e+00   2.0000000e+00   3.7979600e+04   4.0000000e+00
   1.7041000e+04   1.0000000e+00   2.0000000e+00   3.7979916e+04   4.0000000e+00
   1.7041000e+04   1.0000000e+00   2.0000000e+00   3.7980114e+04   4.0000000e+00
   1.7041000e+04   1.0000000e+00   2.0000000e+00   3.7980329e+04   4.0000000e+00
   1.7041000e+04   1.0000000e+00   2.0000000e+00   3.7980880e+04   4.0000000e+00
   1.7041000e+04   1.0000000e+00   2.0000000e+00   3.7981751e+04   4.0000000e+00
   1.7041000e+04   1.0000000e+00   2.0000000e+00   3.7981978e+04   4.0000000e+00
   1.7041000e+04   1.0000000e+00   2.0000000e+00   3.7982266e+04   4.0000000e+00
   1.7041000e+04   1.0000000e+00   2.0000000e+00   3.7983048e+04   4.0000000e+00
   1.7041000e+04   1.0000000e+00   2.0000000e+00   3.7983349e+04   4.0000000e+00
   1.7041000e+04   1.0000000e+00   2.0000000e+00   3.7984298e+04   4.0000000e+00
   1.7041000e+04   1.0000000e+00   2.0000000e+00   3.7984722e+04   4.0000000e+00
   1.7041000e+04   1.0000000e+00   2.0000000e+00   3.7985476e+04   4.0000000e+00
   1.7041000e+04   1.0000000e+00   2.0000000e+00   3.7985678e+04   4.0000000e+00
   1.7041000e+04   1.0000000e+00   2.0000000e+00   3.7986053e+04   4.0000000e+00
   1.7041000e+04   1.0000000e+00   2.0000000e+00   3.7986370e+04   4.0000000e+00
   1.7041000e+04   1.0000000e+00   2.0000000e+00   3.7986721e+04   4.0000000e+00
   1.7041000e+04   1.0000000e+00   2.0000000e+00   3.7987221e+04   4.0000000e+00
   1.7041000e+04   1.0000000e+00   2.0000000e+00   3.7987403e+04   4.0000000e+00
   1.7041000e+04   1.0000000e+00   2.0000000e+00   3.7987678e+04   4.0000000e+00
   1.7041000e+04   1.0000000e+00   2.0000000e+00   3.7987904e+04   4.0000000e+00
   1.7041000e+04   1.0000000e+00   2.0000000e+00   3.7988643e+04   4.0000000e+00
   1.7041000e+04   1.0000000e+00   2.0000000e+00   3.7989035e+04   4.0000000e+00
   1.7041000e+04   1.0000000e+00   2.0000000e+00   3.7989526e+04   4.0000000e+00
   1.7041000e+04   1.0000000e+00   2.0000000e+00   3.7990916e+04   4.0000000e+00
   1.7041000e+04   1.0000000e+00   2.0000000e+00   3.7992106e+04   4.0000000e+00
   1.7041000e+04   1.0000000e+00   2.0000000e+00   3.7992948e+04   4.0000000e+00
   1.7041000e+04   1.0000000e+00   2.0000000e+00   3.7993776e+04   4.0000000e+00
   1.7041000e+04   1.0000000e+00   2.0000000e+00   3.8061227e+04   4.0000000e+00
   1.7041000e+04   1.0000000e+00   2.0000000e+00   3.8072991e+04   5.0000000e+00
   1.7041000e+04   1.0000000e+00   2.0000000e+00   3.8162995e+04   2.0000000e+00
   1.7041000e+04   1.0000000e+00   2.0000000e+00   3.8166437e+04   4.0000000e+00
   1.7041000e+04   1.0000000e+00   2.0000000e+00   3.8166709e+04   4.0000000e+00
   1.7041000e+04   1.0000000e+00   2.0000000e+00   3.8166942e+04   4.0000000e+00
   1.7041000e+04   1.0000000e+00   2.0000000e+00   3.8167352e+04   4.0000000e+00
   1.7041000e+04   1.0000000e+00   2.0000000e+00   3.8167680e+04   4.0000000e+00
   1.7041000e+04   1.0000000e+00   2.0000000e+00   3.8167877e+04   4.0000000e+00
   1.7041000e+04   1.0000000e+00   2.0000000e+00   3.8168044e+04   4.0000000e+00
   1.7041000e+04   1.0000000e+00   2.0000000e+00   3.8168612e+04   4.0000000e+00
   1.7041000e+04   1.0000000e+00   2.0000000e+00   3.8169108e+04   4.0000000e+00
   1.7041000e+04   1.0000000e+00   2.0000000e+00   3.8169295e+04   4.0000000e+00
   1.7041000e+04   1.0000000e+00   2.0000000e+00   3.8169714e+04   4.0000000e+00
   1.7041000e+04   1.0000000e+00   2.0000000e+00   3.8170159e+04   4.0000000e+00
   1.7041000e+04   1.0000000e+00   2.0000000e+00   3.8170424e+04   4.0000000e+00
   1.7041000e+04   1.0000000e+00   2.0000000e+00   3.8170639e+04   4.0000000e+00
   1.7041000e+04   1.0000000e+00   2.0000000e+00   3.8170872e+04   4.0000000e+00
   1.7041000e+04   1.0000000e+00   2.0000000e+00   3.8171348e+04   4.0000000e+00
   1.7041000e+04   1.0000000e+00   2.0000000e+00   3.8171530e+04   4.0000000e+00
   1.7041000e+04   1.0000000e+00   2.0000000e+00   3.8171778e+04   4.0000000e+00
   1.7041000e+04   1.0000000e+00   2.0000000e+00   3.8172020e+04   4.0000000e+00
   1.7041000e+04   1.0000000e+00   2.0000000e+00   3.8172938e+04   4.0000000e+00
   1.7041000e+04   1.0000000e+00   2.0000000e+00   3.8173384e+04   4.0000000e+00
   1.7041000e+04   1.0000000e+00   2.0000000e+00   3.8173705e+04   4.0000000e+00
   1.7041000e+04   1.0000000e+00   2.0000000e+00   3.8173918e+04   4.0000000e+00
   1.7041000e+04   1.0000000e+00   2.0000000e+00   3.8174256e+04   4.0000000e+00
   1.7041000e+04   1.0000000e+00   2.0000000e+00   3.8174494e+04   4.0000000e+00
   1.7041000e+04   1.0000000e+00   2.0000000e+00   3.8175010e+04   4.0000000e+00
   1.7041000e+04   1.0000000e+00   2.0000000e+00   3.8286997e+04   5.0000000e+00
   1.7041000e+04   1.0000000e+00   2.0000000e+00   3.8592006e+04   2.0000000e+00
   1.7041000e+04   1.0000000e+00   2.0000000e+00   3.8698008e+04   5.0000000e+00
   1.7041000e+04   1.0000000e+00   2.0000000e+00   4.0395353e+04   2.0000000e+00
   1.7041000e+04   1.0000000e+00   2.0000000e+00   4.0340662e+04   4.0000000e+00
   1.7041000e+04   1.0000000e+00   2.0000000e+00   4.0363256e+04   4.0000000e+00
   1.7041000e+04   1.0000000e+00   2.0000000e+00   4.0365746e+04   4.0000000e+00
   1.7041000e+04   1.0000000e+00   2.0000000e+00   4.0369520e+04   4.0000000e+00
   1.7041000e+04   1.0000000e+00   2.0000000e+00   4.0373700e+04   4.0000000e+00
   1.7041000e+04   1.0000000e+00   2.0000000e+00   4.0379252e+04   4.0000000e+00
   1.7041000e+04   1.0000000e+00   2.0000000e+00   4.0380097e+04   4.0000000e+00
   1.7041000e+04   1.0000000e+00   2.0000000e+00   4.0399654e+04   4.0000000e+00
   1.7041000e+04   1.0000000e+00   2.0000000e+00   4.0400369e+04   4.0000000e+00
   1.7041000e+04   1.0000000e+00   2.0000000e+00   4.0400594e+04   4.0000000e+00
   1.7041000e+04   1.0000000e+00   2.0000000e+00   4.0400867e+04   4.0000000e+00
   1.7041000e+04   1.0000000e+00   2.0000000e+00   4.0401307e+04   4.0000000e+00
   1.7041000e+04   1.0000000e+00   2.0000000e+00   4.0401705e+04   4.0000000e+00
   1.7041000e+04   1.0000000e+00   2.0000000e+00   4.0402209e+04   4.0000000e+00
   1.7041000e+04   1.0000000e+00   2.0000000e+00   4.0402545e+04   4.0000000e+00
   1.7041000e+04   1.0000000e+00   2.0000000e+00   4.0403117e+04   4.0000000e+00
   1.7041000e+04   1.0000000e+00   2.0000000e+00   4.0403464e+04   4.0000000e+00
   1.7041000e+04   1.0000000e+00   2.0000000e+00   4.0403646e+04   4.0000000e+00
   1.7041000e+04   1.0000000e+00   2.0000000e+00   4.0404072e+04   4.0000000e+00
   1.7041000e+04   1.0000000e+00   2.0000000e+00   4.0404236e+04   4.0000000e+00
   1.7041000e+04   1.0000000e+00   2.0000000e+00   4.0404686e+04   4.0000000e+00
   1.7041000e+04   1.0000000e+00   2.0000000e+00   4.0404897e+04   4.0000000e+00
   1.7041000e+04   1.0000000e+00   2.0000000e+00   4.0405135e+04   4.0000000e+00
   1.7041000e+04   1.0000000e+00   2.0000000e+00   4.0405341e+04   4.0000000e+00
   1.7041000e+04   1.0000000e+00   2.0000000e+00   4.0405720e+04   4.0000000e+00
   1.7041000e+04   1.0000000e+00   2.0000000e+00   4.0405973e+04   4.0000000e+00
   1.7041000e+04   1.0000000e+00   2.0000000e+00   4.0406200e+04   4.0000000e+00
   1.7041000e+04   1.0000000e+00   2.0000000e+00   4.0406676e+04   4.0000000e+00
   1.7041000e+04   1.0000000e+00   2.0000000e+00   4.0406884e+04   4.0000000e+00
   1.7041000e+04   1.0000000e+00   2.0000000e+00   4.0407070e+04   4.0000000e+00
   1.7041000e+04   1.0000000e+00   2.0000000e+00   4.0407509e+04   4.0000000e+00
   1.7041000e+04   1.0000000e+00   2.0000000e+00   4.0407835e+04   4.0000000e+00
   1.7041000e+04   1.0000000e+00   2.0000000e+00   4.0408085e+04   4.0000000e+00
   1.7041000e+04   1.0000000e+00   2.0000000e+00   4.0408470e+04   4.0000000e+00
   1.7041000e+04   1.0000000e+00   2.0000000e+00   4.0408705e+04   4.0000000e+00
   1.7041000e+04   1.0000000e+00   2.0000000e+00   4.0409179e+04   4.0000000e+00
   1.7041000e+04   1.0000000e+00   2.0000000e+00   4.0515354e+04   5.0000000e+00
   1.7041000e+04   1.0000000e+00   2.0000000e+00   4.2820930e+04   2.0000000e+00
   1.7041000e+04   1.0000000e+00   2.0000000e+00   4.2836271e+04   4.0000000e+00
   1.7041000e+04   1.0000000e+00   2.0000000e+00   4.2836592e+04   4.0000000e+00
   1.7041000e+04   1.0000000e+00   2.0000000e+00   4.2836892e+04   4.0000000e+00
   1.7041000e+04   1.0000000e+00   2.0000000e+00   4.2837203e+04   4.0000000e+00
   1.7041000e+04   1.0000000e+00   2.0000000e+00   4.2837736e+04   4.0000000e+00
   1.7041000e+04   1.0000000e+00   2.0000000e+00   4.2837881e+04   4.0000000e+00
   1.7041000e+04   1.0000000e+00   2.0000000e+00   4.2838154e+04   4.0000000e+00
   1.7041000e+04   1.0000000e+00   2.0000000e+00   4.2838476e+04   4.0000000e+00
   1.7041000e+04   1.0000000e+00   2.0000000e+00   4.2838946e+04   4.0000000e+00
   1.7041000e+04   1.0000000e+00   2.0000000e+00   4.2928931e+04   5.0000000e+00
   1.7041000e+04   1.0000000e+00   2.0000000e+00   4.3263673e+04   2.0000000e+00
   1.7041000e+04   1.0000000e+00   2.0000000e+00   4.3273213e+04   4.0000000e+00
   1.7041000e+04   1.0000000e+00   2.0000000e+00   4.3273606e+04   4.0000000e+00
   1.7041000e+04   1.0000000e+00   2.0000000e+00   4.3273916e+04   4.0000000e+00
   1.7041000e+04   1.0000000e+00   2.0000000e+00   4.3274304e+04   4.0000000e+00
   1.7041000e+04   1.0000000e+00   2.0000000e+00   4.3274540e+04   4.0000000e+00
   1.7041000e+04   1.0000000e+00   2.0000000e+00   4.3387674e+04   5.0000000e+00
   1.7041000e+04   1.0000000e+00   2.0000000e+00   4.4161174e+04   2.0000000e+00
   1.7041000e+04   1.0000000e+00   2.0000000e+00   4.4167955e+04   4.0000000e+00
   1.7041000e+04   1.0000000e+00   2.0000000e+00   4.4168217e+04   4.0000000e+00
   1.7041000e+04   1.0000000e+00   2.0000000e+00   4.4168483e+04   4.0000000e+00
   1.7041000e+04   1.0000000e+00   2.0000000e+00   4.4168753e+04   4.0000000e+00
   1.7041000e+04   1.0000000e+00   2.0000000e+00   4.4169025e+04   4.0000000e+00
   1.7041000e+04   1.0000000e+00   2.0000000e+00   4.4169404e+04   4.0000000e+00
   1.7041000e+04   1.0000000e+00   2.0000000e+00   4.4169670e+04   4.0000000e+00
   1.7041000e+04   1.0000000e+00   2.0000000e+00   4.4169881e+04   4.0000000e+00
   1.7041000e+04   1.0000000e+00   2.0000000e+00   4.4171041e+04   4.0000000e+00
   1.7041000e+04   1.0000000e+00   2.0000000e+00   4.4171474e+04   4.0000000e+00
   1.7041000e+04   1.0000000e+00   2.0000000e+00   4.4171887e+04   4.0000000e+00
   1.7041000e+04   1.0000000e+00   2.0000000e+00   4.4172143e+04   4.0000000e+00
   1.7041000e+04   1.0000000e+00   2.0000000e+00   4.4174009e+04   4.0000000e+00
   1.7041000e+04   1.0000000e+00   2.0000000e+00   4.4174275e+04   4.0000000e+00
   1.7041000e+04   1.0000000e+00   2.0000000e+00   4.4174668e+04   4.0000000e+00
   1.7041000e+04   1.0000000e+00   2.0000000e+00   4.4175342e+04   4.0000000e+00
   1.7041000e+04   1.0000000e+00   2.0000000e+00   4.4232580e+04   4.0000000e+00
   1.7041000e+04   1.0000000e+00   2.0000000e+00   4.4253823e+04   4.0000000e+00
   1.7041000e+04   1.0000000e+00   2.0000000e+00   4.4280176e+04   5.0000000e+00
   1.7041000e+04   1.0000000e+00   2.0000000e+00   4.4386178e+04   2.0000000e+00
   1.7041000e+04   1.0000000e+00   2.0000000e+00   4.4389455e+04   4.0000000e+00
   1.7041000e+04   1.0000000e+00   2.0000000e+00   4.4389685e+04   4.0000000e+00
   1.7041000e+04   1.0000000e+00   2.0000000e+00   4.4389869e+04   4.0000000e+00
   1.7041000e+04   1.0000000e+00   2.0000000e+00   4.4390158e+04   4.0000000e+00
   1.7041000e+04   1.0000000e+00   2.0000000e+00   4.4390395e+04   4.0000000e+00
   1.7041000e+04   1.0000000e+00   2.0000000e+00   4.4390744e+04   4.0000000e+00
   1.7041000e+04   1.0000000e+00   2.0000000e+00   4.4391057e+04   4.0000000e+00
   1.7041000e+04   1.0000000e+00   2.0000000e+00   4.4391149e+04   4.0000000e+00
   1.7041000e+04   1.0000000e+00   2.0000000e+00   4.4391229e+04   4.0000000e+00
   1.7041000e+04   1.0000000e+00   2.0000000e+00   4.4391491e+04   4.0000000e+00
   1.7041000e+04   1.0000000e+00   2.0000000e+00   4.4391764e+04   4.0000000e+00
   1.7041000e+04   1.0000000e+00   2.0000000e+00   4.4391929e+04   4.0000000e+00
   1.7041000e+04   1.0000000e+00   2.0000000e+00   4.4392322e+04   4.0000000e+00
   1.7041000e+04   1.0000000e+00   2.0000000e+00   4.4392872e+04   4.0000000e+00
   1.7041000e+04   1.0000000e+00   2.0000000e+00   4.4392926e+04   4.0000000e+00
   1.7041000e+04   1.0000000e+00   2.0000000e+00   4.4393142e+04   4.0000000e+00
   1.7041000e+04   1.0000000e+00   2.0000000e+00   4.4393614e+04   4.0000000e+00
   1.7041000e+04   1.0000000e+00   2.0000000e+00   4.4393859e+04   4.0000000e+00
   1.7041000e+04   1.0000000e+00   2.0000000e+00   4.4394157e+04   4.0000000e+00
   1.7041000e+04   1.0000000e+00   2.0000000e+00   4.4394361e+04   4.0000000e+00
   1.7041000e+04   1.0000000e+00   2.0000000e+00   4.4394780e+04   4.0000000e+00
   1.7041000e+04   1.0000000e+00   2.0000000e+00   4.4395064e+04   4.0000000e+00
   1.7041000e+04   1.0000000e+00   2.0000000e+00   4.4395403e+04   4.0000000e+00
   1.7041000e+04   1.0000000e+00   2.0000000e+00   4.4395695e+04   4.0000000e+00
   1.7041000e+04   1.0000000e+00   2.0000000e+00   4.4395892e+04   4.0000000e+00
   1.7041000e+04   1.0000000e+00   2.0000000e+00   4.4395965e+04   4.0000000e+00
   1.7041000e+04   1.0000000e+00   2.0000000e+00   4.4514179e+04   5.0000000e+00
   1.7041000e+04   1.0000000e+00   2.0000000e+00   5.5370644e+04   2.0000000e+00
   1.7041000e+04   1.0000000e+00   2.0000000e+00   5.5378479e+04   4.0000000e+00
   1.7041000e+04   1.0000000e+00   2.0000000e+00   5.5378692e+04   4.0000000e+00
   1.7041000e+04   1.0000000e+00   2.0000000e+00   5.5378830e+04   4.0000000e+00
   1.7041000e+04   1.0000000e+00   2.0000000e+00   5.5379148e+04   4.0000000e+00
   1.7041000e+04   1.0000000e+00   2.0000000e+00   5.5379214e+04   4.0000000e+00
   1.7041000e+04   1.0000000e+00   2.0000000e+00   5.5379548e+04   4.0000000e+00
   1.7041000e+04   1.0000000e+00   2.0000000e+00   5.5379953e+04   4.0000000e+00
   1.7041000e+04   1.0000000e+00   2.0000000e+00   5.5380166e+04   4.0000000e+00
   1.7041000e+04   1.0000000e+00   2.0000000e+00   5.5380464e+04   4.0000000e+00
   1.7041000e+04   1.0000000e+00   2.0000000e+00   5.5380838e+04   4.0000000e+00
   1.7041000e+04   1.0000000e+00   2.0000000e+00   5.5380965e+04   4.0000000e+00
   1.7041000e+04   1.0000000e+00   2.0000000e+00   5.5381286e+04   4.0000000e+00
   1.7041000e+04   1.0000000e+00   2.0000000e+00   5.5381543e+04   4.0000000e+00
   1.7041000e+04   1.0000000e+00   2.0000000e+00   5.5381717e+04   4.0000000e+00
   1.7041000e+04   1.0000000e+00   2.0000000e+00   5.5381955e+04   4.0000000e+00
   1.7041000e+04   1.0000000e+00   2.0000000e+00   5.5382409e+04   4.0000000e+00
   1.7041000e+04   1.0000000e+00   2.0000000e+00   5.5382732e+04   4.0000000e+00
   1.7041000e+04   1.0000000e+00   2.0000000e+00   5.5383131e+04   4.0000000e+00
   1.7041000e+04   1.0000000e+00   2.0000000e+00   5.5474645e+04   5.0000000e+00
   1.7041000e+04   1.0000000e+00   2.0000000e+00   5.5571648e+04   2.0000000e+00
   1.7041000e+04   1.0000000e+00   2.0000000e+00   5.5579877e+04   4.0000000e+00
   1.7041000e+04   1.0000000e+00   2.0000000e+00   5.5580149e+04   4.0000000e+00
   1.7041000e+04   1.0000000e+00   2.0000000e+00   5.5580378e+04   4.0000000e+00
   1.7041000e+04   1.0000000e+00   2.0000000e+00   5.5580631e+04   4.0000000e+00
   1.7041000e+04   1.0000000e+00   2.0000000e+00   5.5580887e+04   4.0000000e+00
   1.7041000e+04   1.0000000e+00   2.0000000e+00   5.5581182e+04   4.0000000e+00
   1.7041000e+04   1.0000000e+00   2.0000000e+00   5.5581353e+04   4.0000000e+00
   1.7041000e+04   1.0000000e+00   2.0000000e+00   5.5582456e+04   4.0000000e+00
   1.7041000e+04   1.0000000e+00   2.0000000e+00   5.5582741e+04   4.0000000e+00
   1.7041000e+04   1.0000000e+00   2.0000000e+00   5.5583364e+04   4.0000000e+00
   1.7041000e+04   1.0000000e+00   2.0000000e+00   5.5583618e+04   4.0000000e+00
   1.7041000e+04   1.0000000e+00   2.0000000e+00   5.5667650e+04   5.0000000e+00
   1.7041000e+04   1.0000000e+00   2.0000000e+00   5.5904307e+04   2.0000000e+00
   1.7041000e+04   1.0000000e+00   2.0000000e+00   5.6017308e+04   5.0000000e+00
   1.7041000e+04   1.0000000e+00   2.0000000e+00   5.8825396e+04   2.0000000e+00
   1.7041000e+04   1.0000000e+00   2.0000000e+00   5.8821976e+04   4.0000000e+00
   1.7041000e+04   1.0000000e+00   2.0000000e+00   5.8822555e+04   4.0000000e+00
   1.7041000e+04   1.0000000e+00   2.0000000e+00   5.8827498e+04   4.0000000e+00
   1.7041000e+04   1.0000000e+00   2.0000000e+00   5.8827701e+04   4.0000000e+00
   1.7041000e+04   1.0000000e+00   2.0000000e+00   5.8828082e+04   4.0000000e+00
   1.7041000e+04   1.0000000e+00   2.0000000e+00   5.8828330e+04   4.0000000e+00
   1.7041000e+04   1.0000000e+00   2.0000000e+00   5.8829195e+04   4.0000000e+00
   1.7041000e+04   1.0000000e+00   2.0000000e+00   5.8829607e+04   4.0000000e+00
   1.7041000e+04   1.0000000e+00   2.0000000e+00   5.8829854e+04   4.0000000e+00
   1.7041000e+04   1.0000000e+00   2.0000000e+00   5.8830077e+04   4.0000000e+00
   1.7041000e+04   1.0000000e+00   2.0000000e+00   5.8830371e+04   4.0000000e+00
   1.7041000e+04   1.0000000e+00   2.0000000e+00   5.8830633e+04   4.0000000e+00
   1.7041000e+04   1.0000000e+00   2.0000000e+00   5.8831007e+04   4.0000000e+00
   1.7041000e+04   1.0000000e+00   2.0000000e+00   5.8831453e+04   4.0000000e+00
   1.7041000e+04   1.0000000e+00   2.0000000e+00   5.8831654e+04   4.0000000e+00
   1.7041000e+04   1.0000000e+00   2.0000000e+00   5.8832354e+04   4.0000000e+00
   1.7041000e+04   1.0000000e+00   2.0000000e+00   5.8832652e+04   4.0000000e+00
   1.7041000e+04   1.0000000e+00   2.0000000e+00   5.8832908e+04   4.0000000e+00
   1.7041000e+04   1.0000000e+00   2.0000000e+00   5.8833121e+04   4.0000000e+00
   1.7041000e+04   1.0000000e+00   2.0000000e+00   5.8833379e+04   4.0000000e+00
   1.7041000e+04   1.0000000e+00   2.0000000e+00   5.8833833e+04   4.0000000e+00
   1.7041000e+04   1.0000000e+00   2.0000000e+00   5.8834021e+04   4.0000000e+00
   1.7041000e+04   1.0000000e+00   2.0000000e+00   5.8834368e+04   4.0000000e+00
   1.7041000e+04   1.0000000e+00   2.0000000e+00   5.8834818e+04   4.0000000e+00
   1.7041000e+04   1.0000000e+00   2.0000000e+00   5.8835343e+04   4.0000000e+00
   1.7041000e+04   1.0000000e+00   2.0000000e+00   5.8835683e+04   4.0000000e+00
   1.7041000e+04   1.0000000e+00   2.0000000e+00   5.8836113e+04   4.0000000e+00
   1.7041000e+04   1.0000000e+00   2.0000000e+00   5.8836238e+04   4.0000000e+00
   1.7041000e+04   1.0000000e+00   2.0000000e+00   5.8836471e+04   4.0000000e+00
   1.7041000e+04   1.0000000e+00   2.0000000e+00   5.8836711e+04   4.0000000e+00
   1.7041000e+04   1.0000000e+00   2.0000000e+00   5.8836955e+04   4.0000000e+00
   1.7041000e+04   1.0000000e+00   2.0000000e+00   5.8837398e+04   4.0000000e+00
   1.7041000e+04   1.0000000e+00   2.0000000e+00   5.8837957e+04   4.0000000e+00
   1.7041000e+04   1.0000000e+00   2.0000000e+00   5.8838626e+04   4.0000000e+00
   1.7041000e+04   1.0000000e+00   2.0000000e+00   5.8838940e+04   4.0000000e+00
   1.7041000e+04   1.0000000e+00   2.0000000e+00   5.8839697e+04   4.0000000e+00
   1.7041000e+04   1.0000000e+00   2.0000000e+00   5.8840057e+04   4.0000000e+00
   1.7041000e+04   1.0000000e+00   2.0000000e+00   5.8840269e+04   4.0000000e+00
   1.7041000e+04   1.0000000e+00   2.0000000e+00   5.8840659e+04   4.0000000e+00
   1.7041000e+04   1.0000000e+00   2.0000000e+00   5.8845894e+04   4.0000000e+00
   1.7041000e+04   1.0000000e+00   2.0000000e+00   5.8938398e+04   5.0000000e+00
   1.7041000e+04   1.0000000e+00   2.0000000e+00   6.0796339e+04   2.0000000e+00
   1.7041000e+04   1.0000000e+00   2.0000000e+00   6.0800843e+04   4.0000000e+00
   1.7041000e+04   1.0000000e+00   2.0000000e+00   6.0801159e+04   4.0000000e+00
   1.7041000e+04   1.0000000e+00   2.0000000e+00   6.0801429e+04   4.0000000e+00
   1.7041000e+04   1.0000000e+00   2.0000000e+00   6.0801728e+04   4.0000000e+00
   1.7041000e+04   1.0000000e+00   2.0000000e+00   6.0802042e+04   4.0000000e+00
   1.7041000e+04   1.0000000e+00   2.0000000e+00   6.0802567e+04   4.0000000e+00
   1.7041000e+04   1.0000000e+00   2.0000000e+00   6.0802853e+04   4.0000000e+00
   1.7041000e+04   1.0000000e+00   2.0000000e+00   6.0803515e+04   4.0000000e+00
   1.7041000e+04   1.0000000e+00   2.0000000e+00   6.0803924e+04   4.0000000e+00
   1.7041000e+04   1.0000000e+00   2.0000000e+00   6.0804313e+04   4.0000000e+00
   1.7041000e+04   1.0000000e+00   2.0000000e+00   6.0804554e+04   4.0000000e+00
   1.7041000e+04   1.0000000e+00   2.0000000e+00   6.0804982e+04   4.0000000e+00
   1.7041000e+04   1.0000000e+00   2.0000000e+00   6.0805130e+04   4.0000000e+00
   1.7041000e+04   1.0000000e+00   2.0000000e+00   6.0805324e+04   4.0000000e+00
   1.7041000e+04   1.0000000e+00   2.0000000e+00   6.0805544e+04   4.0000000e+00
   1.7041000e+04   1.0000000e+00   2.0000000e+00   6.0805686e+04   4.0000000e+00
   1.7041000e+04   1.0000000e+00   2.0000000e+00   6.0805969e+04   4.0000000e+00
   1.7041000e+04   1.0000000e+00   2.0000000e+00   6.0806223e+04   4.0000000e+00
   1.7041000e+04   1.0000000e+00   2.0000000e+00   6.0806606e+04   4.0000000e+00
   1.7041000e+04   1.0000000e+00   2.0000000e+00   6.0806857e+04   4.0000000e+00
   1.7041000e+04   1.0000000e+00   2.0000000e+00   6.0807386e+04   4.0000000e+00
   1.7041000e+04   1.0000000e+00   2.0000000e+00   6.0807678e+04   4.0000000e+00
   1.7041000e+04   1.0000000e+00   2.0000000e+00   6.0807937e+04   4.0000000e+00
   1.7041000e+04   1.0000000e+00   2.0000000e+00   6.0808190e+04   4.0000000e+00
   1.7041000e+04   1.0000000e+00   2.0000000e+00   6.0809035e+04   4.0000000e+00
   1.7041000e+04   1.0000000e+00   2.0000000e+00   6.0809179e+04   4.0000000e+00
   1.7041000e+04   1.0000000e+00   2.0000000e+00   6.0809452e+04   4.0000000e+00
   1.7041000e+04   1.0000000e+00   2.0000000e+00   6.0834042e+04   4.0000000e+00
   1.7041000e+04   1.0000000e+00   2.0000000e+00   6.0834185e+04   4.0000000e+00
   1.7041000e+04   1.0000000e+00   2.0000000e+00   6.0840836e+04   4.0000000e+00
   1.7041000e+04   1.0000000e+00   2.0000000e+00   6.0906341e+04   5.0000000e+00
   1.7041000e+04   1.0000000e+00   2.0000000e+00   6.2307384e+04   2.0000000e+00
   1.7041000e+04   1.0000000e+00   2.0000000e+00   6.2310821e+04   4.0000000e+00
   1.7041000e+04   1.0000000e+00   2.0000000e+00   6.2311136e+04   4.0000000e+00
   1.7041000e+04   1.0000000e+00   2.0000000e+00   6.2311744e+04   4.0000000e+00
   1.7041000e+04   1.0000000e+00   2.0000000e+00   6.2312352e+04   4.0000000e+00
   1.7041000e+04   1.0000000e+00   2.0000000e+00   6.2312716e+04   4.0000000e+00
   1.7041000e+04   1.0000000e+00   2.0000000e+00   6.2313095e+04   4.0000000e+00
   1.7041000e+04   1.0000000e+00   2.0000000e+00   6.2313637e+04   4.0000000e+00
   1.7041000e+04   1.0000000e+00   2.0000000e+00   6.2313923e+04   4.0000000e+00
   1.7041000e+04   1.0000000e+00   2.0000000e+00   6.2314287e+04   4.0000000e+00
   1.7041000e+04   1.0000000e+00   2.0000000e+00   6.2314446e+04   4.0000000e+00
   1.7041000e+04   1.0000000e+00   2.0000000e+00   6.2314617e+04   4.0000000e+00
   1.7041000e+04   1.0000000e+00   2.0000000e+00   6.2314858e+04   4.0000000e+00
   1.7041000e+04   1.0000000e+00   2.0000000e+00   6.2315005e+04   4.0000000e+00
   1.7041000e+04   1.0000000e+00   2.0000000e+00   6.2315456e+04   4.0000000e+00
   1.7041000e+04   1.0000000e+00   2.0000000e+00   6.2315695e+04   4.0000000e+00
   1.7041000e+04   1.0000000e+00   2.0000000e+00   6.2316076e+04   4.0000000e+00
   1.7041000e+04   1.0000000e+00   2.0000000e+00   6.2316288e+04   4.0000000e+00
   1.7041000e+04   1.0000000e+00   2.0000000e+00   6.2316956e+04   4.0000000e+00
   1.7041000e+04   1.0000000e+00   2.0000000e+00   6.2317425e+04   4.0000000e+00
   1.7041000e+04   1.0000000e+00   2.0000000e+00   6.2317857e+04   4.0000000e+00
   1.7041000e+04   1.0000000e+00   2.0000000e+00   6.2318153e+04   4.0000000e+00
   1.7041000e+04   1.0000000e+00   2.0000000e+00   6.2318553e+04   4.0000000e+00
   1.7041000e+04   1.0000000e+00   2.0000000e+00   6.2419385e+04   5.0000000e+00
   1.7041000e+04   1.0000000e+00   2.0000000e+00   6.7772065e+04   2.0000000e+00
   1.7041000e+04   1.0000000e+00   2.0000000e+00   6.7777434e+04   4.0000000e+00
   1.7041000e+04   1.0000000e+00   2.0000000e+00   6.7777715e+04   4.0000000e+00
   1.7041000e+04   1.0000000e+00   2.0000000e+00   6.7778147e+04   4.0000000e+00
   1.7041000e+04   1.0000000e+00   2.0000000e+00   6.7778434e+04   4.0000000e+00
   1.7041000e+04   1.0000000e+00   2.0000000e+00   6.7778768e+04   4.0000000e+00
   1.7041000e+04   1.0000000e+00   2.0000000e+00   6.7779189e+04   4.0000000e+00
   1.7041000e+04   1.0000000e+00   2.0000000e+00   6.7779525e+04   4.0000000e+00
   1.7041000e+04   1.0000000e+00   2.0000000e+00   6.7779891e+04   4.0000000e+00
   1.7041000e+04   1.0000000e+00   2.0000000e+00   6.7780285e+04   4.0000000e+00
   1.7041000e+04   1.0000000e+00   2.0000000e+00   6.7780556e+04   4.0000000e+00
   1.7041000e+04   1.0000000e+00   2.0000000e+00   6.7780900e+04   4.0000000e+00
   1.7041000e+04   1.0000000e+00   2.0000000e+00   6.7781312e+04   4.0000000e+00
   1.7041000e+04   1.0000000e+00   2.0000000e+00   6.7781624e+04   4.0000000e+00
   1.7041000e+04   1.0000000e+00   2.0000000e+00   6.7781874e+04   4.0000000e+00
   1.7041000e+04   1.0000000e+00   2.0000000e+00   6.7782077e+04   4.0000000e+00
   1.7041000e+04   1.0000000e+00   2.0000000e+00   6.7782383e+04   4.0000000e+00
   1.7041000e+04   1.0000000e+00   2.0000000e+00   6.7782512e+04   4.0000000e+00
   1.7041000e+04   1.0000000e+00   2.0000000e+00   6.7782786e+04   4.0000000e+00
   1.7041000e+04   1.0000000e+00   2.0000000e+00   6.7782959e+04   4.0000000e+00
   1.7041000e+04   1.0000000e+00   2.0000000e+00   6.7783345e+04   4.0000000e+00
   1.7041000e+04   1.0000000e+00   2.0000000e+00   6.7783917e+04   4.0000000e+00
   1.7041000e+04   1.0000000e+00   2.0000000e+00   6.7784177e+04   4.0000000e+00
   1.7041000e+04   1.0000000e+00   2.0000000e+00   6.7784831e+04   4.0000000e+00
   1.7041000e+04   1.0000000e+00   2.0000000e+00   6.7876067e+04   5.0000000e+00
   1.7041000e+04   1.0000000e+00   2.0000000e+00   6.7990070e+04   2.0000000e+00
   1.7041000e+04   1.0000000e+00   2.0000000e+00   6.7994967e+04   4.0000000e+00
   1.7041000e+04   1.0000000e+00   2.0000000e+00   6.7995257e+04   4.0000000e+00
   1.7041000e+04   1.0000000e+00   2.0000000e+00   6.7995497e+04   4.0000000e+00
   1.7041000e+04   1.0000000e+00   2.0000000e+00   6.7995820e+04   4.0000000e+00
   1.7041000e+04   1.0000000e+00   2.0000000e+00   6.7996142e+04   4.0000000e+00
   1.7041000e+04   1.0000000e+00   2.0000000e+00   6.7996345e+04   4.0000000e+00
   1.7041000e+04   1.0000000e+00   2.0000000e+00   6.7996690e+04   4.0000000e+00
   1.7041000e+04   1.0000000e+00   2.0000000e+00   6.7996943e+04   4.0000000e+00
   1.7041000e+04   1.0000000e+00   2.0000000e+00   6.7997348e+04   4.0000000e+00
   1.7041000e+04   1.0000000e+00   2.0000000e+00   6.7997781e+04   4.0000000e+00
   1.7041000e+04   1.0000000e+00   2.0000000e+00   6.7998079e+04   4.0000000e+00
   1.7041000e+04   1.0000000e+00   2.0000000e+00   6.7998504e+04   4.0000000e+00
   1.7041000e+04   1.0000000e+00   2.0000000e+00   6.7998726e+04   4.0000000e+00
   1.7041000e+04   1.0000000e+00   2.0000000e+00   6.7998891e+04   4.0000000e+00
   1.7041000e+04   1.0000000e+00   2.0000000e+00   6.7999132e+04   4.0000000e+00
   1.7041000e+04   1.0000000e+00   2.0000000e+00   6.7999418e+04   4.0000000e+00
   1.7041000e+04   1.0000000e+00   2.0000000e+00   6.8000129e+04   4.0000000e+00
   1.7041000e+04   1.0000000e+00   2.0000000e+00   6.8000285e+04   4.0000000e+00
   1.7041000e+04   1.0000000e+00   2.0000000e+00   6.8000495e+04   4.0000000e+00
   1.7041000e+04   1.0000000e+00   2.0000000e+00   6.8000745e+04   4.0000000e+00
   1.7041000e+04   1.0000000e+00   2.0000000e+00   6.8060224e+04   4.0000000e+00
   1.7041000e+04   1.0000000e+00   2.0000000e+00   6.8092072e+04   5.0000000e+00
   1.7041000e+04   1.0000000e+00   2.0000000e+00             Inf   6.0000000e+00
   1.7041000e+04   1.0000000e+00   3.0000000e+00   2.7142601e+04   3.0000000e+00
   1.7041000e+04   1.0000000e+00   3.0000000e+00   2.7101978e+04   4.0000000e+00
   1.7041000e+04   1.0000000e+00   3.0000000e+00   2.7102442e+04   4.0000000e+00
   1.7041000e+04   1.0000000e+00   3.0000000e+00   2.7108040e+04   4.0000000e+00
   1.7041000e+04   1.0000000e+00   3.0000000e+00   2.7108237e+04   4.0000000e+00
   1.7041000e+04   1.0000000e+00   3.0000000e+00   2.7122362e+04   4.0000000e+00
   1.7041000e+04   1.0000000e+00   3.0000000e+00   2.7145284e+04   4.0000000e+00
   1.7041000e+04   1.0000000e+00   3.0000000e+00   2.7145723e+04   4.0000000e+00
   1.7041000e+04   1.0000000e+00   3.0000000e+00   2.7146276e+04   4.0000000e+00
   1.7041000e+04   1.0000000e+00   3.0000000e+00   2.7146875e+04   4.0000000e+00
   1.7041000e+04   1.0000000e+00   3.0000000e+00   2.7147343e+04   4.0000000e+00
   1.7041000e+04   1.0000000e+00   3.0000000e+00   2.7148095e+04   4.0000000e+00
   1.7041000e+04   1.0000000e+00   3.0000000e+00   2.7151173e+04   4.0000000e+00
   1.7041000e+04   1.0000000e+00   3.0000000e+00   2.7151671e+04   4.0000000e+00
   1.7041000e+04   1.0000000e+00   3.0000000e+00   2.7152024e+04   4.0000000e+00
   1.7041000e+04   1.0000000e+00   3.0000000e+00   2.7152488e+04   4.0000000e+00
   1.7041000e+04   1.0000000e+00   3.0000000e+00   2.7152795e+04   4.0000000e+00
   1.7041000e+04   1.0000000e+00   3.0000000e+00   2.7153099e+04   4.0000000e+00
   1.7041000e+04   1.0000000e+00   3.0000000e+00   2.7153428e+04   4.0000000e+00
   1.7041000e+04   1.0000000e+00   3.0000000e+00   2.7153762e+04   4.0000000e+00
   1.7041000e+04   1.0000000e+00   3.0000000e+00   2.7154504e+04   4.0000000e+00
   1.7041000e+04   1.0000000e+00   3.0000000e+00   2.7154886e+04   4.0000000e+00
   1.7041000e+04   1.0000000e+00   3.0000000e+00   2.7155170e+04   4.0000000e+00
   1.7041000e+04   1.0000000e+00   3.0000000e+00   2.7155573e+04   4.0000000e+00
   1.7041000e+04   1.0000000e+00   3.0000000e+00   2.7155830e+04   4.0000000e+00
   1.7041000e+04   1.0000000e+00   3.0000000e+00   2.7157228e+04   4.0000000e+00
   1.7041000e+04   1.0000000e+00   3.0000000e+00   2.7157431e+04   4.0000000e+00
   1.7041000e+04   1.0000000e+00   3.0000000e+00   2.7157640e+04   4.0000000e+00
   1.7041000e+04   1.0000000e+00   3.0000000e+00   2.7157887e+04   4.0000000e+00
   1.7041000e+04   1.0000000e+00   3.0000000e+00   2.7158115e+04   4.0000000e+00
   1.7041000e+04   1.0000000e+00   3.0000000e+00   2.7159317e+04   4.0000000e+00
   1.7041000e+04   1.0000000e+00   3.0000000e+00   2.7160402e+04   4.0000000e+00
   1.7041000e+04   1.0000000e+00   3.0000000e+00   2.7160683e+04   4.0000000e+00
   1.7041000e+04   1.0000000e+00   3.0000000e+00   2.7160974e+04   4.0000000e+00
   1.7041000e+04   1.0000000e+00   3.0000000e+00   2.7164071e+04   4.0000000e+00
   1.7041000e+04   1.0000000e+00   3.0000000e+00   2.7164619e+04   4.0000000e+00
   1.7041000e+04   1.0000000e+00   3.0000000e+00   2.7165343e+04   4.0000000e+00
   1.7041000e+04   1.0000000e+00   3.0000000e+00   2.7170048e+04   4.0000000e+00
   1.7041000e+04   1.0000000e+00   3.0000000e+00   2.7170826e+04   4.0000000e+00
   1.7041000e+04   1.0000000e+00   3.0000000e+00   2.7183795e+04   4.0000000e+00
   1.7041000e+04   1.0000000e+00   3.0000000e+00   2.7184593e+04   4.0000000e+00
   1.7041000e+04   1.0000000e+00   3.0000000e+00   2.7186224e+04   4.0000000e+00
   1.7041000e+04   1.0000000e+00   3.0000000e+00   2.7190242e+04   4.0000000e+00
   1.7041000e+04   1.0000000e+00   3.0000000e+00   2.7222517e+04   4.0000000e+00
   1.7041000e+04   1.0000000e+00   3.0000000e+00   2.7223184e+04   4.0000000e+00
   1.7041000e+04   1.0000000e+00   3.0000000e+00   2.7223373e+04   4.0000000e+00
   1.7041000e+04   1.0000000e+00   3.0000000e+00   2.7225264e+04   4.0000000e+00
   1.7041000e+04   1.0000000e+00   3.0000000e+00   2.7229449e+04   4.0000000e+00
   1.7041000e+04   1.0000000e+00   3.0000000e+00   2.7230811e+04   4.0000000e+00
   1.7041000e+04   1.0000000e+00   3.0000000e+00   2.7256417e+04   4.0000000e+00
   1.7041000e+04   1.0000000e+00   3.0000000e+00   2.7256817e+04   4.0000000e+00
   1.7041000e+04   1.0000000e+00   3.0000000e+00   2.7268453e+04   4.0000000e+00
   1.7041000e+04   1.0000000e+00   3.0000000e+00   2.7268914e+04   4.0000000e+00
   1.7041000e+04   1.0000000e+00   3.0000000e+00   2.7269159e+04   4.0000000e+00
   1.7041000e+04   1.0000000e+00   3.0000000e+00   2.7270603e+04   5.0000000e+00
   1.7041000e+04   1.0000000e+00   3.0000000e+00   2.7962816e+04   3.0000000e+00
   1.7041000e+04   1.0000000e+00   3.0000000e+00   2.7967018e+04   4.0000000e+00
   1.7041000e+04   1.0000000e+00   3.0000000e+00   2.7967374e+04   4.0000000e+00
   1.7041000e+04   1.0000000e+00   3.0000000e+00   2.7967618e+04   4.0000000e+00
   1.7041000e+04   1.0000000e+00   3.0000000e+00   2.7968223e+04   4.0000000e+00
   1.7041000e+04   1.0000000e+00   3.0000000e+00   2.7968743e+04   4.0000000e+00
   1.7041000e+04   1.0000000e+00   3.0000000e+00   2.7969529e+04   4.0000000e+00
   1.7041000e+04   1.0000000e+00   3.0000000e+00   2.7970084e+04   4.0000000e+00
   1.7041000e+04   1.0000000e+00   3.0000000e+00   2.7970641e+04   4.0000000e+00
   1.7041000e+04   1.0000000e+00   3.0000000e+00   2.7971595e+04   4.0000000e+00
   1.7041000e+04   1.0000000e+00   3.0000000e+00   2.7972793e+04   4.0000000e+00
   1.7041000e+04   1.0000000e+00   3.0000000e+00   2.7973026e+04   4.0000000e+00
   1.7041000e+04   1.0000000e+00   3.0000000e+00   2.7973261e+04   4.0000000e+00
   1.7041000e+04   1.0000000e+00   3.0000000e+00   2.7973496e+04   4.0000000e+00
   1.7041000e+04   1.0000000e+00   3.0000000e+00   2.7973806e+04   4.0000000e+00
   1.7041000e+04   1.0000000e+00   3.0000000e+00   2.7974116e+04   4.0000000e+00
   1.7041000e+04   1.0000000e+00   3.0000000e+00   2.7974403e+04   4.0000000e+00
   1.7041000e+04   1.0000000e+00   3.0000000e+00   2.7974675e+04   4.0000000e+00
   1.7041000e+04   1.0000000e+00   3.0000000e+00   2.7975613e+04   4.0000000e+00
   1.7041000e+04   1.0000000e+00   3.0000000e+00   2.7975690e+04   4.0000000e+00
   1.7041000e+04   1.0000000e+00   3.0000000e+00   2.7975981e+04   4.0000000e+00
   1.7041000e+04   1.0000000e+00   3.0000000e+00   2.7976476e+04   4.0000000e+00
   1.7041000e+04   1.0000000e+00   3.0000000e+00   2.7977039e+04   4.0000000e+00
   1.7041000e+04   1.0000000e+00   3.0000000e+00   2.7977664e+04   4.0000000e+00
   1.7041000e+04   1.0000000e+00   3.0000000e+00   2.7978443e+04   4.0000000e+00
   1.7041000e+04   1.0000000e+00   3.0000000e+00   2.7978656e+04   4.0000000e+00
   1.7041000e+04   1.0000000e+00   3.0000000e+00   2.7978918e+04   4.0000000e+00
   1.7041000e+04   1.0000000e+00   3.0000000e+00   2.7979102e+04   4.0000000e+00
   1.7041000e+04   1.0000000e+00   3.0000000e+00   2.7979582e+04   4.0000000e+00
   1.7041000e+04   1.0000000e+00   3.0000000e+00   2.7979843e+04   4.0000000e+00
   1.7041000e+04   1.0000000e+00   3.0000000e+00   2.7980188e+04   4.0000000e+00
   1.7041000e+04   1.0000000e+00   3.0000000e+00   2.7980423e+04   4.0000000e+00
   1.7041000e+04   1.0000000e+00   3.0000000e+00   2.7980601e+04   4.0000000e+00
   1.7041000e+04   1.0000000e+00   3.0000000e+00   2.7981708e+04   4.0000000e+00
   1.7041000e+04   1.0000000e+00   3.0000000e+00   2.7982236e+04   4.0000000e+00
   1.7041000e+04   1.0000000e+00   3.0000000e+00   2.7982514e+04   4.0000000e+00
   1.7041000e+04   1.0000000e+00   3.0000000e+00   2.7983671e+04   4.0000000e+00
   1.7041000e+04   1.0000000e+00   3.0000000e+00   2.7983919e+04   4.0000000e+00
   1.7041000e+04   1.0000000e+00   3.0000000e+00   2.7984212e+04   4.0000000e+00
   1.7041000e+04   1.0000000e+00   3.0000000e+00   2.7984651e+04   4.0000000e+00
   1.7041000e+04   1.0000000e+00   3.0000000e+00   2.7985015e+04   4.0000000e+00
   1.7041000e+04   1.0000000e+00   3.0000000e+00   2.7985290e+04   4.0000000e+00
   1.7041000e+04   1.0000000e+00   3.0000000e+00   2.7985408e+04   4.0000000e+00
   1.7041000e+04   1.0000000e+00   3.0000000e+00   2.7986566e+04   4.0000000e+00
   1.7041000e+04   1.0000000e+00   3.0000000e+00   2.7986962e+04   4.0000000e+00
   1.7041000e+04   1.0000000e+00   3.0000000e+00   2.7987125e+04   4.0000000e+00
   1.7041000e+04   1.0000000e+00   3.0000000e+00   2.7987468e+04   4.0000000e+00
   1.7041000e+04   1.0000000e+00   3.0000000e+00   2.7987987e+04   4.0000000e+00
   1.7041000e+04   1.0000000e+00   3.0000000e+00   2.7988252e+04   4.0000000e+00
   1.7041000e+04   1.0000000e+00   3.0000000e+00   2.7988717e+04   4.0000000e+00
   1.7041000e+04   1.0000000e+00   3.0000000e+00   2.7989012e+04   4.0000000e+00
   1.7041000e+04   1.0000000e+00   3.0000000e+00   2.7990974e+04   4.0000000e+00
   1.7041000e+04   1.0000000e+00   3.0000000e+00   2.7991325e+04   4.0000000e+00
   1.7041000e+04   1.0000000e+00   3.0000000e+00   2.7991494e+04   4.0000000e+00
   1.7041000e+04   1.0000000e+00   3.0000000e+00   2.7991726e+04   4.0000000e+00
   1.7041000e+04   1.0000000e+00   3.0000000e+00   2.7991981e+04   4.0000000e+00
   1.7041000e+04   1.0000000e+00   3.0000000e+00   2.7996446e+04   4.0000000e+00
   1.7041000e+04   1.0000000e+00   3.0000000e+00   2.8023228e+04   4.0000000e+00
   1.7041000e+04   1.0000000e+00   3.0000000e+00   2.8071818e+04   5.0000000e+00
   1.7041000e+04   1.0000000e+00   3.0000000e+00   2.8508251e+04   3.0000000e+00
   1.7041000e+04   1.0000000e+00   3.0000000e+00   2.8482123e+04   4.0000000e+00
   1.7041000e+04   1.0000000e+00   3.0000000e+00   2.8482346e+04   4.0000000e+00
   1.7041000e+04   1.0000000e+00   3.0000000e+00   2.8482826e+04   4.0000000e+00
   1.7041000e+04   1.0000000e+00   3.0000000e+00   2.8485157e+04   4.0000000e+00
   1.7041000e+04   1.0000000e+00   3.0000000e+00   2.8502811e+04   4.0000000e+00
   1.7041000e+04   1.0000000e+00   3.0000000e+00   2.8503120e+04   4.0000000e+00
   1.7041000e+04   1.0000000e+00   3.0000000e+00   2.8505161e+04   4.0000000e+00
   1.7041000e+04   1.0000000e+00   3.0000000e+00   2.8505976e+04   4.0000000e+00
   1.7041000e+04   1.0000000e+00   3.0000000e+00   2.8506353e+04   4.0000000e+00
   1.7041000e+04   1.0000000e+00   3.0000000e+00   2.8506895e+04   4.0000000e+00
   1.7041000e+04   1.0000000e+00   3.0000000e+00   2.8507216e+04   4.0000000e+00
   1.7041000e+04   1.0000000e+00   3.0000000e+00   2.8507772e+04   4.0000000e+00
   1.7041000e+04   1.0000000e+00   3.0000000e+00   2.8508138e+04   4.0000000e+00
   1.7041000e+04   1.0000000e+00   3.0000000e+00   2.8508532e+04   4.0000000e+00
   1.7041000e+04   1.0000000e+00   3.0000000e+00   2.8509157e+04   4.0000000e+00
   1.7041000e+04   1.0000000e+00   3.0000000e+00   2.8509394e+04   4.0000000e+00
   1.7041000e+04   1.0000000e+00   3.0000000e+00   2.8509605e+04   4.0000000e+00
   1.7041000e+04   1.0000000e+00   3.0000000e+00   2.8510328e+04   4.0000000e+00
   1.7041000e+04   1.0000000e+00   3.0000000e+00   2.8510587e+04   4.0000000e+00
   1.7041000e+04   1.0000000e+00   3.0000000e+00   2.8511077e+04   4.0000000e+00
   1.7041000e+04   1.0000000e+00   3.0000000e+00   2.8511482e+04   4.0000000e+00
   1.7041000e+04   1.0000000e+00   3.0000000e+00   2.8511824e+04   4.0000000e+00
   1.7041000e+04   1.0000000e+00   3.0000000e+00   2.8511895e+04   4.0000000e+00
   1.7041000e+04   1.0000000e+00   3.0000000e+00   2.8512171e+04   4.0000000e+00
   1.7041000e+04   1.0000000e+00   3.0000000e+00   2.8513113e+04   4.0000000e+00
   1.7041000e+04   1.0000000e+00   3.0000000e+00   2.8513429e+04   4.0000000e+00
   1.7041000e+04   1.0000000e+00   3.0000000e+00   2.8513645e+04   4.0000000e+00
   1.7041000e+04   1.0000000e+00   3.0000000e+00   2.8513993e+04   4.0000000e+00
   1.7041000e+04   1.0000000e+00   3.0000000e+00   2.8514915e+04   4.0000000e+00
   1.7041000e+04   1.0000000e+00   3.0000000e+00   2.8515102e+04   4.0000000e+00
   1.7041000e+04   1.0000000e+00   3.0000000e+00   2.8515352e+04   4.0000000e+00
   1.7041000e+04   1.0000000e+00   3.0000000e+00   2.8515615e+04   4.0000000e+00
   1.7041000e+04   1.0000000e+00   3.0000000e+00   2.8516104e+04   4.0000000e+00
   1.7041000e+04   1.0000000e+00   3.0000000e+00   2.8516390e+04   4.0000000e+00
   1.7041000e+04   1.0000000e+00   3.0000000e+00   2.8516525e+04   4.0000000e+00
   1.7041000e+04   1.0000000e+00   3.0000000e+00   2.8518591e+04   4.0000000e+00
   1.7041000e+04   1.0000000e+00   3.0000000e+00   2.8519040e+04   4.0000000e+00
   1.7041000e+04   1.0000000e+00   3.0000000e+00   2.8519372e+04   4.0000000e+00
   1.7041000e+04   1.0000000e+00   3.0000000e+00   2.8519507e+04   4.0000000e+00
   1.7041000e+04   1.0000000e+00   3.0000000e+00   2.8519859e+04   4.0000000e+00
   1.7041000e+04   1.0000000e+00   3.0000000e+00   2.8520174e+04   4.0000000e+00
   1.7041000e+04   1.0000000e+00   3.0000000e+00   2.8520831e+04   4.0000000e+00
   1.7041000e+04   1.0000000e+00   3.0000000e+00   2.8521213e+04   4.0000000e+00
   1.7041000e+04   1.0000000e+00   3.0000000e+00   2.8521588e+04   4.0000000e+00
   1.7041000e+04   1.0000000e+00   3.0000000e+00   2.8523024e+04   4.0000000e+00
   1.7041000e+04   1.0000000e+00   3.0000000e+00   2.8525321e+04   4.0000000e+00
   1.7041000e+04   1.0000000e+00   3.0000000e+00   2.8526903e+04   4.0000000e+00
   1.7041000e+04   1.0000000e+00   3.0000000e+00   2.8534509e+04   4.0000000e+00
   1.7041000e+04   1.0000000e+00   3.0000000e+00   2.8595111e+04   4.0000000e+00
   1.7041000e+04   1.0000000e+00   3.0000000e+00   2.8595487e+04   4.0000000e+00
   1.7041000e+04   1.0000000e+00   3.0000000e+00   2.8595543e+04   4.0000000e+00
   1.7041000e+04   1.0000000e+00   3.0000000e+00   2.8595722e+04   4.0000000e+00
   1.7041000e+04   1.0000000e+00   3.0000000e+00   2.8596521e+04   4.0000000e+00
   1.7041000e+04   1.0000000e+00   3.0000000e+00   2.8596812e+04   4.0000000e+00
   1.7041000e+04   1.0000000e+00   3.0000000e+00   2.8597215e+04   4.0000000e+00
   1.7041000e+04   1.0000000e+00   3.0000000e+00   2.8597543e+04   4.0000000e+00
   1.7041000e+04   1.0000000e+00   3.0000000e+00   2.8598027e+04   4.0000000e+00
   1.7041000e+04   1.0000000e+00   3.0000000e+00   2.8598373e+04   4.0000000e+00
   1.7041000e+04   1.0000000e+00   3.0000000e+00   2.8598956e+04   4.0000000e+00
   1.7041000e+04   1.0000000e+00   3.0000000e+00   2.8599573e+04   4.0000000e+00
   1.7041000e+04   1.0000000e+00   3.0000000e+00   2.8600914e+04   4.0000000e+00
   1.7041000e+04   1.0000000e+00   3.0000000e+00   2.8602416e+04   4.0000000e+00
   1.7041000e+04   1.0000000e+00   3.0000000e+00   2.8603323e+04   4.0000000e+00
   1.7041000e+04   1.0000000e+00   3.0000000e+00   2.8603703e+04   4.0000000e+00
   1.7041000e+04   1.0000000e+00   3.0000000e+00   2.8609253e+04   5.0000000e+00
   1.7041000e+04   1.0000000e+00   3.0000000e+00   2.8727257e+04   3.0000000e+00
   1.7041000e+04   1.0000000e+00   3.0000000e+00   2.8731385e+04   4.0000000e+00
   1.7041000e+04   1.0000000e+00   3.0000000e+00   2.8731599e+04   4.0000000e+00
   1.7041000e+04   1.0000000e+00   3.0000000e+00   2.8731710e+04   4.0000000e+00
   1.7041000e+04   1.0000000e+00   3.0000000e+00   2.8731939e+04   4.0000000e+00
   1.7041000e+04   1.0000000e+00   3.0000000e+00   2.8732220e+04   4.0000000e+00
   1.7041000e+04   1.0000000e+00   3.0000000e+00   2.8732563e+04   4.0000000e+00
   1.7041000e+04   1.0000000e+00   3.0000000e+00   2.8732852e+04   4.0000000e+00
   1.7041000e+04   1.0000000e+00   3.0000000e+00   2.8733094e+04   4.0000000e+00
   1.7041000e+04   1.0000000e+00   3.0000000e+00   2.8733365e+04   4.0000000e+00
   1.7041000e+04   1.0000000e+00   3.0000000e+00   2.8733562e+04   4.0000000e+00
   1.7041000e+04   1.0000000e+00   3.0000000e+00   2.8733798e+04   4.0000000e+00
   1.7041000e+04   1.0000000e+00   3.0000000e+00   2.8733994e+04   4.0000000e+00
   1.7041000e+04   1.0000000e+00   3.0000000e+00   2.8734403e+04   4.0000000e+00
   1.7041000e+04   1.0000000e+00   3.0000000e+00   2.8734589e+04   4.0000000e+00
   1.7041000e+04   1.0000000e+00   3.0000000e+00   2.8735004e+04   4.0000000e+00
   1.7041000e+04   1.0000000e+00   3.0000000e+00   2.8735165e+04   4.0000000e+00
   1.7041000e+04   1.0000000e+00   3.0000000e+00   2.8735518e+04   4.0000000e+00
   1.7041000e+04   1.0000000e+00   3.0000000e+00   2.8735933e+04   4.0000000e+00
   1.7041000e+04   1.0000000e+00   3.0000000e+00   2.8736123e+04   4.0000000e+00
   1.7041000e+04   1.0000000e+00   3.0000000e+00   2.8736423e+04   4.0000000e+00
   1.7041000e+04   1.0000000e+00   3.0000000e+00   2.8736978e+04   4.0000000e+00
   1.7041000e+04   1.0000000e+00   3.0000000e+00   2.8737297e+04   4.0000000e+00
   1.7041000e+04   1.0000000e+00   3.0000000e+00   2.8737672e+04   4.0000000e+00
   1.7041000e+04   1.0000000e+00   3.0000000e+00   2.8738409e+04   4.0000000e+00
   1.7041000e+04   1.0000000e+00   3.0000000e+00   2.8738775e+04   4.0000000e+00
   1.7041000e+04   1.0000000e+00   3.0000000e+00   2.8739399e+04   4.0000000e+00
   1.7041000e+04   1.0000000e+00   3.0000000e+00   2.8740553e+04   4.0000000e+00
   1.7041000e+04   1.0000000e+00   3.0000000e+00   2.8740717e+04   4.0000000e+00
   1.7041000e+04   1.0000000e+00   3.0000000e+00   2.8740937e+04   4.0000000e+00
   1.7041000e+04   1.0000000e+00   3.0000000e+00   2.8741158e+04   4.0000000e+00
   1.7041000e+04   1.0000000e+00   3.0000000e+00   2.8741586e+04   4.0000000e+00
   1.7041000e+04   1.0000000e+00   3.0000000e+00   2.8743006e+04   4.0000000e+00
   1.7041000e+04   1.0000000e+00   3.0000000e+00   2.8744691e+04   4.0000000e+00
   1.7041000e+04   1.0000000e+00   3.0000000e+00   2.8745266e+04   4.0000000e+00
   1.7041000e+04   1.0000000e+00   3.0000000e+00   2.8745858e+04   4.0000000e+00
   1.7041000e+04   1.0000000e+00   3.0000000e+00   2.8762140e+04   4.0000000e+00
   1.7041000e+04   1.0000000e+00   3.0000000e+00   2.8762234e+04   4.0000000e+00
   1.7041000e+04   1.0000000e+00   3.0000000e+00   2.8762637e+04   4.0000000e+00
   1.7041000e+04   1.0000000e+00   3.0000000e+00   2.8769413e+04   4.0000000e+00
   1.7041000e+04   1.0000000e+00   3.0000000e+00   2.8769706e+04   4.0000000e+00
   1.7041000e+04   1.0000000e+00   3.0000000e+00   2.8815128e+04   4.0000000e+00
   1.7041000e+04   1.0000000e+00   3.0000000e+00   2.8815456e+04   4.0000000e+00
   1.7041000e+04   1.0000000e+00   3.0000000e+00   2.8846258e+04   5.0000000e+00
   1.7041000e+04   1.0000000e+00   3.0000000e+00   3.2784835e+04   3.0000000e+00
   1.7041000e+04   1.0000000e+00   3.0000000e+00   3.2788838e+04   4.0000000e+00
   1.7041000e+04   1.0000000e+00   3.0000000e+00   3.2789207e+04   4.0000000e+00
   1.7041000e+04   1.0000000e+00   3.0000000e+00   3.2789816e+04   4.0000000e+00
   1.7041000e+04   1.0000000e+00   3.0000000e+00   3.2790207e+04   4.0000000e+00
   1.7041000e+04   1.0000000e+00   3.0000000e+00   3.2790690e+04   4.0000000e+00
   1.7041000e+04   1.0000000e+00   3.0000000e+00   3.2790930e+04   4.0000000e+00
   1.7041000e+04   1.0000000e+00   3.0000000e+00   3.2791489e+04   4.0000000e+00
   1.7041000e+04   1.0000000e+00   3.0000000e+00   3.2792008e+04   4.0000000e+00
   1.7041000e+04   1.0000000e+00   3.0000000e+00   3.2792413e+04   4.0000000e+00
   1.7041000e+04   1.0000000e+00   3.0000000e+00   3.2792736e+04   4.0000000e+00
   1.7041000e+04   1.0000000e+00   3.0000000e+00   3.2793327e+04   4.0000000e+00
   1.7041000e+04   1.0000000e+00   3.0000000e+00   3.2793530e+04   4.0000000e+00
   1.7041000e+04   1.0000000e+00   3.0000000e+00   3.2793805e+04   4.0000000e+00
   1.7041000e+04   1.0000000e+00   3.0000000e+00   3.2794497e+04   4.0000000e+00
   1.7041000e+04   1.0000000e+00   3.0000000e+00   3.2794700e+04   4.0000000e+00
   1.7041000e+04   1.0000000e+00   3.0000000e+00   3.2794901e+04   4.0000000e+00
   1.7041000e+04   1.0000000e+00   3.0000000e+00   3.2795300e+04   4.0000000e+00
   1.7041000e+04   1.0000000e+00   3.0000000e+00   3.2795520e+04   4.0000000e+00
   1.7041000e+04   1.0000000e+00   3.0000000e+00   3.2795708e+04   4.0000000e+00
   1.7041000e+04   1.0000000e+00   3.0000000e+00   3.2796130e+04   4.0000000e+00
   1.7041000e+04   1.0000000e+00   3.0000000e+00   3.2796694e+04   4.0000000e+00
   1.7041000e+04   1.0000000e+00   3.0000000e+00   3.2797125e+04   4.0000000e+00
   1.7041000e+04   1.0000000e+00   3.0000000e+00   3.2797354e+04   4.0000000e+00
   1.7041000e+04   1.0000000e+00   3.0000000e+00   3.2798322e+04   4.0000000e+00
   1.7041000e+04   1.0000000e+00   3.0000000e+00   3.2798690e+04   4.0000000e+00
   1.7041000e+04   1.0000000e+00   3.0000000e+00   3.2799425e+04   4.0000000e+00
   1.7041000e+04   1.0000000e+00   3.0000000e+00   3.2799703e+04   4.0000000e+00
   1.7041000e+04   1.0000000e+00   3.0000000e+00   3.2800010e+04   4.0000000e+00
   1.7041000e+04   1.0000000e+00   3.0000000e+00   3.2800193e+04   4.0000000e+00
   1.7041000e+04   1.0000000e+00   3.0000000e+00   3.2800380e+04   4.0000000e+00
   1.7041000e+04   1.0000000e+00   3.0000000e+00   3.2800763e+04   4.0000000e+00
   1.7041000e+04   1.0000000e+00   3.0000000e+00   3.2801412e+04   4.0000000e+00
   1.7041000e+04   1.0000000e+00   3.0000000e+00   3.2801968e+04   4.0000000e+00
   1.7041000e+04   1.0000000e+00   3.0000000e+00   3.2802502e+04   4.0000000e+00
   1.7041000e+04   1.0000000e+00   3.0000000e+00   3.2804729e+04   4.0000000e+00
   1.7041000e+04   1.0000000e+00   3.0000000e+00   3.2805111e+04   4.0000000e+00
   1.7041000e+04   1.0000000e+00   3.0000000e+00   3.2805456e+04   4.0000000e+00
   1.7041000e+04   1.0000000e+00   3.0000000e+00   3.2805883e+04   4.0000000e+00
   1.7041000e+04   1.0000000e+00   3.0000000e+00   3.2806287e+04   4.0000000e+00
   1.7041000e+04   1.0000000e+00   3.0000000e+00   3.2808149e+04   4.0000000e+00
   1.7041000e+04   1.0000000e+00   3.0000000e+00   3.2809236e+04   4.0000000e+00
   1.7041000e+04   1.0000000e+00   3.0000000e+00   3.2869552e+04   4.0000000e+00
   1.7041000e+04   1.0000000e+00   3.0000000e+00   3.2869982e+04   4.0000000e+00
   1.7041000e+04   1.0000000e+00   3.0000000e+00   3.2870006e+04   4.0000000e+00
   1.7041000e+04   1.0000000e+00   3.0000000e+00   3.2870229e+04   4.0000000e+00
   1.7041000e+04   1.0000000e+00   3.0000000e+00   3.2870527e+04   4.0000000e+00
   1.7041000e+04   1.0000000e+00   3.0000000e+00   3.2870966e+04   4.0000000e+00
   1.7041000e+04   1.0000000e+00   3.0000000e+00   3.2871366e+04   4.0000000e+00
   1.7041000e+04   1.0000000e+00   3.0000000e+00   3.2871717e+04   4.0000000e+00
   1.7041000e+04   1.0000000e+00   3.0000000e+00   3.2872057e+04   4.0000000e+00
   1.7041000e+04   1.0000000e+00   3.0000000e+00   3.2872353e+04   4.0000000e+00
   1.7041000e+04   1.0000000e+00   3.0000000e+00   3.2872816e+04   4.0000000e+00
   1.7041000e+04   1.0000000e+00   3.0000000e+00   3.2873012e+04   4.0000000e+00
   1.7041000e+04   1.0000000e+00   3.0000000e+00   3.2874085e+04   4.0000000e+00
   1.7041000e+04   1.0000000e+00   3.0000000e+00   3.2874284e+04   4.0000000e+00
   1.7041000e+04   1.0000000e+00   3.0000000e+00   3.2874493e+04   4.0000000e+00
   1.7041000e+04   1.0000000e+00   3.0000000e+00   3.2874849e+04   4.0000000e+00
   1.7041000e+04   1.0000000e+00   3.0000000e+00   3.2875522e+04   4.0000000e+00
   1.7041000e+04   1.0000000e+00   3.0000000e+00   3.2876077e+04   4.0000000e+00
   1.7041000e+04   1.0000000e+00   3.0000000e+00   3.2876302e+04   4.0000000e+00
   1.7041000e+04   1.0000000e+00   3.0000000e+00   3.2876791e+04   4.0000000e+00
   1.7041000e+04   1.0000000e+00   3.0000000e+00   3.2879961e+04   4.0000000e+00
   1.7041000e+04   1.0000000e+00   3.0000000e+00   3.2881086e+04   4.0000000e+00
   1.7041000e+04   1.0000000e+00   3.0000000e+00   3.2893836e+04   5.0000000e+00
   1.7041000e+04   1.0000000e+00   3.0000000e+00   3.5111664e+04   3.0000000e+00
   1.7041000e+04   1.0000000e+00   3.0000000e+00   3.5118818e+04   4.0000000e+00
   1.7041000e+04   1.0000000e+00   3.0000000e+00   3.5119256e+04   4.0000000e+00
   1.7041000e+04   1.0000000e+00   3.0000000e+00   3.5120483e+04   4.0000000e+00
   1.7041000e+04   1.0000000e+00   3.0000000e+00   3.5120743e+04   4.0000000e+00
   1.7041000e+04   1.0000000e+00   3.0000000e+00   3.5121039e+04   4.0000000e+00
   1.7041000e+04   1.0000000e+00   3.0000000e+00   3.5121258e+04   4.0000000e+00
   1.7041000e+04   1.0000000e+00   3.0000000e+00   3.5121476e+04   4.0000000e+00
   1.7041000e+04   1.0000000e+00   3.0000000e+00   3.5121659e+04   4.0000000e+00
   1.7041000e+04   1.0000000e+00   3.0000000e+00   3.5122017e+04   4.0000000e+00
   1.7041000e+04   1.0000000e+00   3.0000000e+00   3.5122426e+04   4.0000000e+00
   1.7041000e+04   1.0000000e+00   3.0000000e+00   3.5122712e+04   4.0000000e+00
   1.7041000e+04   1.0000000e+00   3.0000000e+00   3.5123097e+04   4.0000000e+00
   1.7041000e+04   1.0000000e+00   3.0000000e+00   3.5124164e+04   4.0000000e+00
   1.7041000e+04   1.0000000e+00   3.0000000e+00   3.5124352e+04   4.0000000e+00
   1.7041000e+04   1.0000000e+00   3.0000000e+00   3.5124591e+04   4.0000000e+00
   1.7041000e+04   1.0000000e+00   3.0000000e+00   3.5124802e+04   4.0000000e+00
   1.7041000e+04   1.0000000e+00   3.0000000e+00   3.5125028e+04   4.0000000e+00
   1.7041000e+04   1.0000000e+00   3.0000000e+00   3.5125292e+04   4.0000000e+00
   1.7041000e+04   1.0000000e+00   3.0000000e+00   3.5125449e+04   4.0000000e+00
   1.7041000e+04   1.0000000e+00   3.0000000e+00   3.5125852e+04   4.0000000e+00
   1.7041000e+04   1.0000000e+00   3.0000000e+00   3.5126250e+04   4.0000000e+00
   1.7041000e+04   1.0000000e+00   3.0000000e+00   3.5126531e+04   4.0000000e+00
   1.7041000e+04   1.0000000e+00   3.0000000e+00   3.5127398e+04   4.0000000e+00
   1.7041000e+04   1.0000000e+00   3.0000000e+00   3.5127845e+04   4.0000000e+00
   1.7041000e+04   1.0000000e+00   3.0000000e+00   3.5128050e+04   4.0000000e+00
   1.7041000e+04   1.0000000e+00   3.0000000e+00   3.5128184e+04   4.0000000e+00
   1.7041000e+04   1.0000000e+00   3.0000000e+00   3.5128488e+04   4.0000000e+00
   1.7041000e+04   1.0000000e+00   3.0000000e+00   3.5129147e+04   4.0000000e+00
   1.7041000e+04   1.0000000e+00   3.0000000e+00   3.5129517e+04   4.0000000e+00
   1.7041000e+04   1.0000000e+00   3.0000000e+00   3.5130424e+04   4.0000000e+00
   1.7041000e+04   1.0000000e+00   3.0000000e+00   3.5130836e+04   4.0000000e+00
   1.7041000e+04   1.0000000e+00   3.0000000e+00   3.5130997e+04   4.0000000e+00
   1.7041000e+04   1.0000000e+00   3.0000000e+00   3.5131228e+04   4.0000000e+00
   1.7041000e+04   1.0000000e+00   3.0000000e+00   3.5131497e+04   4.0000000e+00
   1.7041000e+04   1.0000000e+00   3.0000000e+00   3.5131720e+04   4.0000000e+00
   1.7041000e+04   1.0000000e+00   3.0000000e+00   3.5131964e+04   4.0000000e+00
   1.7041000e+04   1.0000000e+00   3.0000000e+00   3.5132361e+04   4.0000000e+00
   1.7041000e+04   1.0000000e+00   3.0000000e+00   3.5132738e+04   4.0000000e+00
   1.7041000e+04   1.0000000e+00   3.0000000e+00   3.5133338e+04   4.0000000e+00
   1.7041000e+04   1.0000000e+00   3.0000000e+00   3.5133730e+04   4.0000000e+00
   1.7041000e+04   1.0000000e+00   3.0000000e+00   3.5134041e+04   4.0000000e+00
   1.7041000e+04   1.0000000e+00   3.0000000e+00   3.5134868e+04   4.0000000e+00
   1.7041000e+04   1.0000000e+00   3.0000000e+00   3.5135122e+04   4.0000000e+00
   1.7041000e+04   1.0000000e+00   3.0000000e+00   3.5135408e+04   4.0000000e+00
   1.7041000e+04   1.0000000e+00   3.0000000e+00   3.5135627e+04   4.0000000e+00
   1.7041000e+04   1.0000000e+00   3.0000000e+00   3.5135889e+04   4.0000000e+00
   1.7041000e+04   1.0000000e+00   3.0000000e+00   3.5137386e+04   4.0000000e+00
   1.7041000e+04   1.0000000e+00   3.0000000e+00   3.5137607e+04   4.0000000e+00
   1.7041000e+04   1.0000000e+00   3.0000000e+00   3.5137810e+04   4.0000000e+00
   1.7041000e+04   1.0000000e+00   3.0000000e+00   3.5138044e+04   4.0000000e+00
   1.7041000e+04   1.0000000e+00   3.0000000e+00   3.5138306e+04   4.0000000e+00
   1.7041000e+04   1.0000000e+00   3.0000000e+00   3.5138820e+04   4.0000000e+00
   1.7041000e+04   1.0000000e+00   3.0000000e+00   3.5139652e+04   4.0000000e+00
   1.7041000e+04   1.0000000e+00   3.0000000e+00   3.5140008e+04   4.0000000e+00
   1.7041000e+04   1.0000000e+00   3.0000000e+00   3.5140325e+04   4.0000000e+00
   1.7041000e+04   1.0000000e+00   3.0000000e+00   3.5140821e+04   4.0000000e+00
   1.7041000e+04   1.0000000e+00   3.0000000e+00   3.5142461e+04   4.0000000e+00
   1.7041000e+04   1.0000000e+00   3.0000000e+00   3.5142990e+04   4.0000000e+00
   1.7041000e+04   1.0000000e+00   3.0000000e+00   3.5145909e+04   4.0000000e+00
   1.7041000e+04   1.0000000e+00   3.0000000e+00   3.5146133e+04   4.0000000e+00
   1.7041000e+04   1.0000000e+00   3.0000000e+00   3.5146396e+04   4.0000000e+00
   1.7041000e+04   1.0000000e+00   3.0000000e+00   3.5146621e+04   4.0000000e+00
   1.7041000e+04   1.0000000e+00   3.0000000e+00   3.5181744e+04   4.0000000e+00
   1.7041000e+04   1.0000000e+00   3.0000000e+00   3.5182123e+04   4.0000000e+00
   1.7041000e+04   1.0000000e+00   3.0000000e+00   3.5182539e+04   4.0000000e+00
   1.7041000e+04   1.0000000e+00   3.0000000e+00   3.5230665e+04   5.0000000e+00
   1.7041000e+04   1.0000000e+00   3.0000000e+00   3.9167264e+04   3.0000000e+00
   1.7041000e+04   1.0000000e+00   3.0000000e+00   3.9161543e+04   4.0000000e+00
   1.7041000e+04   1.0000000e+00   3.0000000e+00   3.9168732e+04   4.0000000e+00
   1.7041000e+04   1.0000000e+00   3.0000000e+00   3.9179282e+04   4.0000000e+00
   1.7041000e+04   1.0000000e+00   3.0000000e+00   3.9179845e+04   4.0000000e+00
   1.7041000e+04   1.0000000e+00   3.0000000e+00   3.9180352e+04   4.0000000e+00
   1.7041000e+04   1.0000000e+00   3.0000000e+00   3.9181211e+04   4.0000000e+00
   1.7041000e+04   1.0000000e+00   3.0000000e+00   3.9182883e+04   4.0000000e+00
   1.7041000e+04   1.0000000e+00   3.0000000e+00   3.9183362e+04   4.0000000e+00
   1.7041000e+04   1.0000000e+00   3.0000000e+00   3.9183462e+04   4.0000000e+00
   1.7041000e+04   1.0000000e+00   3.0000000e+00   3.9183635e+04   4.0000000e+00
   1.7041000e+04   1.0000000e+00   3.0000000e+00   3.9184929e+04   4.0000000e+00
   1.7041000e+04   1.0000000e+00   3.0000000e+00   3.9185319e+04   4.0000000e+00
   1.7041000e+04   1.0000000e+00   3.0000000e+00   3.9186262e+04   4.0000000e+00
   1.7041000e+04   1.0000000e+00   3.0000000e+00   3.9186665e+04   4.0000000e+00
   1.7041000e+04   1.0000000e+00   3.0000000e+00   3.9186935e+04   4.0000000e+00
   1.7041000e+04   1.0000000e+00   3.0000000e+00   3.9187303e+04   4.0000000e+00
   1.7041000e+04   1.0000000e+00   3.0000000e+00   3.9187503e+04   4.0000000e+00
   1.7041000e+04   1.0000000e+00   3.0000000e+00   3.9187901e+04   4.0000000e+00
   1.7041000e+04   1.0000000e+00   3.0000000e+00   3.9188014e+04   4.0000000e+00
   1.7041000e+04   1.0000000e+00   3.0000000e+00   3.9188817e+04   4.0000000e+00
   1.7041000e+04   1.0000000e+00   3.0000000e+00   3.9189135e+04   4.0000000e+00
   1.7041000e+04   1.0000000e+00   3.0000000e+00   3.9189169e+04   4.0000000e+00
   1.7041000e+04   1.0000000e+00   3.0000000e+00   3.9189895e+04   4.0000000e+00
   1.7041000e+04   1.0000000e+00   3.0000000e+00   3.9191265e+04   4.0000000e+00
   1.7041000e+04   1.0000000e+00   3.0000000e+00   3.9191457e+04   4.0000000e+00
   1.7041000e+04   1.0000000e+00   3.0000000e+00   3.9191615e+04   4.0000000e+00
   1.7041000e+04   1.0000000e+00   3.0000000e+00   3.9191944e+04   4.0000000e+00
   1.7041000e+04   1.0000000e+00   3.0000000e+00   3.9192234e+04   4.0000000e+00
   1.7041000e+04   1.0000000e+00   3.0000000e+00   3.9192659e+04   4.0000000e+00
   1.7041000e+04   1.0000000e+00   3.0000000e+00   3.9192952e+04   4.0000000e+00
   1.7041000e+04   1.0000000e+00   3.0000000e+00   3.9193238e+04   4.0000000e+00
   1.7041000e+04   1.0000000e+00   3.0000000e+00   3.9194168e+04   4.0000000e+00
   1.7041000e+04   1.0000000e+00   3.0000000e+00   3.9194730e+04   4.0000000e+00
   1.7041000e+04   1.0000000e+00   3.0000000e+00   3.9195649e+04   4.0000000e+00
   1.7041000e+04   1.0000000e+00   3.0000000e+00   3.9196311e+04   4.0000000e+00
   1.7041000e+04   1.0000000e+00   3.0000000e+00   3.9197294e+04   4.0000000e+00
   1.7041000e+04   1.0000000e+00   3.0000000e+00   3.9198045e+04   4.0000000e+00
   1.7041000e+04   1.0000000e+00   3.0000000e+00   3.9199141e+04   4.0000000e+00
   1.7041000e+04   1.0000000e+00   3.0000000e+00   3.9202422e+04   4.0000000e+00
   1.7041000e+04   1.0000000e+00   3.0000000e+00   3.9202798e+04   4.0000000e+00
   1.7041000e+04   1.0000000e+00   3.0000000e+00   3.9203027e+04   4.0000000e+00
   1.7041000e+04   1.0000000e+00   3.0000000e+00   3.9203372e+04   4.0000000e+00
   1.7041000e+04   1.0000000e+00   3.0000000e+00   3.9278265e+04   5.0000000e+00
   1.7041000e+04   1.0000000e+00   3.0000000e+00   4.1020158e+04   3.0000000e+00
   1.7041000e+04   1.0000000e+00   3.0000000e+00   4.1015020e+04   4.0000000e+00
   1.7041000e+04   1.0000000e+00   3.0000000e+00   4.1034285e+04   4.0000000e+00
   1.7041000e+04   1.0000000e+00   3.0000000e+00   4.1034595e+04   4.0000000e+00
   1.7041000e+04   1.0000000e+00   3.0000000e+00   4.1034751e+04   4.0000000e+00
   1.7041000e+04   1.0000000e+00   3.0000000e+00   4.1035127e+04   4.0000000e+00
   1.7041000e+04   1.0000000e+00   3.0000000e+00   4.1035785e+04   4.0000000e+00
   1.7041000e+04   1.0000000e+00   3.0000000e+00   4.1036390e+04   4.0000000e+00
   1.7041000e+04   1.0000000e+00   3.0000000e+00   4.1036755e+04   4.0000000e+00
   1.7041000e+04   1.0000000e+00   3.0000000e+00   4.1038062e+04   4.0000000e+00
   1.7041000e+04   1.0000000e+00   3.0000000e+00   4.1038294e+04   4.0000000e+00
   1.7041000e+04   1.0000000e+00   3.0000000e+00   4.1038534e+04   4.0000000e+00
   1.7041000e+04   1.0000000e+00   3.0000000e+00   4.1039617e+04   4.0000000e+00
   1.7041000e+04   1.0000000e+00   3.0000000e+00   4.1039684e+04   4.0000000e+00
   1.7041000e+04   1.0000000e+00   3.0000000e+00   4.1039838e+04   4.0000000e+00
   1.7041000e+04   1.0000000e+00   3.0000000e+00   4.1040099e+04   4.0000000e+00
   1.7041000e+04   1.0000000e+00   3.0000000e+00   4.1040537e+04   4.0000000e+00
   1.7041000e+04   1.0000000e+00   3.0000000e+00   4.1040762e+04   4.0000000e+00
   1.7041000e+04   1.0000000e+00   3.0000000e+00   4.1041058e+04   4.0000000e+00
   1.7041000e+04   1.0000000e+00   3.0000000e+00   4.1041470e+04   4.0000000e+00
   1.7041000e+04   1.0000000e+00   3.0000000e+00   4.1041958e+04   4.0000000e+00
   1.7041000e+04   1.0000000e+00   3.0000000e+00   4.1042666e+04   4.0000000e+00
   1.7041000e+04   1.0000000e+00   3.0000000e+00   4.1042877e+04   4.0000000e+00
   1.7041000e+04   1.0000000e+00   3.0000000e+00   4.1043119e+04   4.0000000e+00
   1.7041000e+04   1.0000000e+00   3.0000000e+00   4.1043463e+04   4.0000000e+00
   1.7041000e+04   1.0000000e+00   3.0000000e+00   4.1043726e+04   4.0000000e+00
   1.7041000e+04   1.0000000e+00   3.0000000e+00   4.1043973e+04   4.0000000e+00
   1.7041000e+04   1.0000000e+00   3.0000000e+00   4.1044589e+04   4.0000000e+00
   1.7041000e+04   1.0000000e+00   3.0000000e+00   4.1045768e+04   4.0000000e+00
   1.7041000e+04   1.0000000e+00   3.0000000e+00   4.1046322e+04   4.0000000e+00
   1.7041000e+04   1.0000000e+00   3.0000000e+00   4.1046565e+04   4.0000000e+00
   1.7041000e+04   1.0000000e+00   3.0000000e+00   4.1047065e+04   4.0000000e+00
   1.7041000e+04   1.0000000e+00   3.0000000e+00   4.1047358e+04   4.0000000e+00
   1.7041000e+04   1.0000000e+00   3.0000000e+00   4.1047594e+04   4.0000000e+00
   1.7041000e+04   1.0000000e+00   3.0000000e+00   4.1047926e+04   4.0000000e+00
   1.7041000e+04   1.0000000e+00   3.0000000e+00   4.1048146e+04   4.0000000e+00
   1.7041000e+04   1.0000000e+00   3.0000000e+00   4.1048384e+04   4.0000000e+00
   1.7041000e+04   1.0000000e+00   3.0000000e+00   4.1048711e+04   4.0000000e+00
   1.7041000e+04   1.0000000e+00   3.0000000e+00   4.1048846e+04   4.0000000e+00
   1.7041000e+04   1.0000000e+00   3.0000000e+00   4.1049174e+04   4.0000000e+00
   1.7041000e+04   1.0000000e+00   3.0000000e+00   4.1049588e+04   4.0000000e+00
   1.7041000e+04   1.0000000e+00   3.0000000e+00   4.1049922e+04   4.0000000e+00
   1.7041000e+04   1.0000000e+00   3.0000000e+00   4.1050342e+04   4.0000000e+00
   1.7041000e+04   1.0000000e+00   3.0000000e+00   4.1051423e+04   4.0000000e+00
   1.7041000e+04   1.0000000e+00   3.0000000e+00   4.1051592e+04   4.0000000e+00
   1.7041000e+04   1.0000000e+00   3.0000000e+00   4.1052256e+04   4.0000000e+00
   1.7041000e+04   1.0000000e+00   3.0000000e+00   4.1052607e+04   4.0000000e+00
   1.7041000e+04   1.0000000e+00   3.0000000e+00   4.1052993e+04   4.0000000e+00
   1.7041000e+04   1.0000000e+00   3.0000000e+00   4.1053548e+04   4.0000000e+00
   1.7041000e+04   1.0000000e+00   3.0000000e+00   4.1053827e+04   4.0000000e+00
   1.7041000e+04   1.0000000e+00   3.0000000e+00   4.1054340e+04   4.0000000e+00
   1.7041000e+04   1.0000000e+00   3.0000000e+00   4.1054621e+04   4.0000000e+00
   1.7041000e+04   1.0000000e+00   3.0000000e+00   4.1119159e+04   5.0000000e+00
   1.7041000e+04   1.0000000e+00   3.0000000e+00   4.2543187e+04   3.0000000e+00
   1.7041000e+04   1.0000000e+00   3.0000000e+00   4.2585027e+04   4.0000000e+00
   1.7041000e+04   1.0000000e+00   3.0000000e+00   4.2585509e+04   4.0000000e+00
   1.7041000e+04   1.0000000e+00   3.0000000e+00   4.2586050e+04   4.0000000e+00
   1.7041000e+04   1.0000000e+00   3.0000000e+00   4.2586648e+04   4.0000000e+00
   1.7041000e+04   1.0000000e+00   3.0000000e+00   4.2586929e+04   4.0000000e+00
   1.7041000e+04   1.0000000e+00   3.0000000e+00   4.2588689e+04   4.0000000e+00
   1.7041000e+04   1.0000000e+00   3.0000000e+00   4.2588893e+04   4.0000000e+00
   1.7041000e+04   1.0000000e+00   3.0000000e+00   4.2589138e+04   4.0000000e+00
   1.7041000e+04   1.0000000e+00   3.0000000e+00   4.2589406e+04   4.0000000e+00
   1.7041000e+04   1.0000000e+00   3.0000000e+00   4.2589814e+04   4.0000000e+00
   1.7041000e+04   1.0000000e+00   3.0000000e+00   4.2590093e+04   4.0000000e+00
   1.7041000e+04   1.0000000e+00   3.0000000e+00   4.2590606e+04   4.0000000e+00
   1.7041000e+04   1.0000000e+00   3.0000000e+00   4.2590814e+04   4.0000000e+00
   1.7041000e+04   1.0000000e+00   3.0000000e+00   4.2591027e+04   4.0000000e+00
   1.7041000e+04   1.0000000e+00   3.0000000e+00   4.2591410e+04   4.0000000e+00
   1.7041000e+04   1.0000000e+00   3.0000000e+00   4.2591638e+04   4.0000000e+00
   1.7041000e+04   1.0000000e+00   3.0000000e+00   4.2592288e+04   4.0000000e+00
   1.7041000e+04   1.0000000e+00   3.0000000e+00   4.2592561e+04   4.0000000e+00
   1.7041000e+04   1.0000000e+00   3.0000000e+00   4.2592835e+04   4.0000000e+00
   1.7041000e+04   1.0000000e+00   3.0000000e+00   4.2593120e+04   4.0000000e+00
   1.7041000e+04   1.0000000e+00   3.0000000e+00   4.2593462e+04   4.0000000e+00
   1.7041000e+04   1.0000000e+00   3.0000000e+00   4.2593639e+04   4.0000000e+00
   1.7041000e+04   1.0000000e+00   3.0000000e+00   4.2593838e+04   4.0000000e+00
   1.7041000e+04   1.0000000e+00   3.0000000e+00   4.2594229e+04   4.0000000e+00
   1.7041000e+04   1.0000000e+00   3.0000000e+00   4.2594499e+04   4.0000000e+00
   1.7041000e+04   1.0000000e+00   3.0000000e+00   4.2594948e+04   4.0000000e+00
   1.7041000e+04   1.0000000e+00   3.0000000e+00   4.2595272e+04   4.0000000e+00
   1.7041000e+04   1.0000000e+00   3.0000000e+00   4.2596297e+04   4.0000000e+00
   1.7041000e+04   1.0000000e+00   3.0000000e+00   4.2596534e+04   4.0000000e+00
   1.7041000e+04   1.0000000e+00   3.0000000e+00   4.2596710e+04   4.0000000e+00
   1.7041000e+04   1.0000000e+00   3.0000000e+00   4.2596962e+04   4.0000000e+00
   1.7041000e+04   1.0000000e+00   3.0000000e+00   4.2597214e+04   4.0000000e+00
   1.7041000e+04   1.0000000e+00   3.0000000e+00   4.2597618e+04   4.0000000e+00
   1.7041000e+04   1.0000000e+00   3.0000000e+00   4.2598099e+04   4.0000000e+00
   1.7041000e+04   1.0000000e+00   3.0000000e+00   4.2598742e+04   4.0000000e+00
   1.7041000e+04   1.0000000e+00   3.0000000e+00   4.2599126e+04   4.0000000e+00
   1.7041000e+04   1.0000000e+00   3.0000000e+00   4.2599402e+04   4.0000000e+00
   1.7041000e+04   1.0000000e+00   3.0000000e+00   4.2599692e+04   4.0000000e+00
   1.7041000e+04   1.0000000e+00   3.0000000e+00   4.2599994e+04   4.0000000e+00
   1.7041000e+04   1.0000000e+00   3.0000000e+00   4.2600311e+04   4.0000000e+00
   1.7041000e+04   1.0000000e+00   3.0000000e+00   4.2600627e+04   4.0000000e+00
   1.7041000e+04   1.0000000e+00   3.0000000e+00   4.2601355e+04   4.0000000e+00
   1.7041000e+04   1.0000000e+00   3.0000000e+00   4.2601768e+04   4.0000000e+00
   1.7041000e+04   1.0000000e+00   3.0000000e+00   4.2602152e+04   4.0000000e+00
   1.7041000e+04   1.0000000e+00   3.0000000e+00   4.2603308e+04   4.0000000e+00
   1.7041000e+04   1.0000000e+00   3.0000000e+00   4.2604134e+04   4.0000000e+00
   1.7041000e+04   1.0000000e+00   3.0000000e+00   4.2642189e+04   5.0000000e+00
   1.7041000e+04   1.0000000e+00   3.0000000e+00   4.3886937e+04   3.0000000e+00
   1.7041000e+04   1.0000000e+00   3.0000000e+00   4.3910044e+04   4.0000000e+00
   1.7041000e+04   1.0000000e+00   3.0000000e+00   4.3910266e+04   4.0000000e+00
   1.7041000e+04   1.0000000e+00   3.0000000e+00   4.3910552e+04   4.0000000e+00
   1.7041000e+04   1.0000000e+00   3.0000000e+00   4.3910876e+04   4.0000000e+00
   1.7041000e+04   1.0000000e+00   3.0000000e+00   4.3911961e+04   4.0000000e+00
   1.7041000e+04   1.0000000e+00   3.0000000e+00   4.3912467e+04   4.0000000e+00
   1.7041000e+04   1.0000000e+00   3.0000000e+00   4.3912605e+04   4.0000000e+00
   1.7041000e+04   1.0000000e+00   3.0000000e+00   4.3912731e+04   4.0000000e+00
   1.7041000e+04   1.0000000e+00   3.0000000e+00   4.3912881e+04   4.0000000e+00
   1.7041000e+04   1.0000000e+00   3.0000000e+00   4.3913225e+04   4.0000000e+00
   1.7041000e+04   1.0000000e+00   3.0000000e+00   4.3914269e+04   4.0000000e+00
   1.7041000e+04   1.0000000e+00   3.0000000e+00   4.3914952e+04   4.0000000e+00
   1.7041000e+04   1.0000000e+00   3.0000000e+00   4.3915406e+04   4.0000000e+00
   1.7041000e+04   1.0000000e+00   3.0000000e+00   4.3915698e+04   4.0000000e+00
   1.7041000e+04   1.0000000e+00   3.0000000e+00   4.3916159e+04   4.0000000e+00
   1.7041000e+04   1.0000000e+00   3.0000000e+00   4.3916401e+04   4.0000000e+00
   1.7041000e+04   1.0000000e+00   3.0000000e+00   4.3916671e+04   4.0000000e+00
   1.7041000e+04   1.0000000e+00   3.0000000e+00   4.3918229e+04   4.0000000e+00
   1.7041000e+04   1.0000000e+00   3.0000000e+00   4.3918412e+04   4.0000000e+00
   1.7041000e+04   1.0000000e+00   3.0000000e+00   4.3918648e+04   4.0000000e+00
   1.7041000e+04   1.0000000e+00   3.0000000e+00   4.3918940e+04   4.0000000e+00
   1.7041000e+04   1.0000000e+00   3.0000000e+00   4.3919169e+04   4.0000000e+00
   1.7041000e+04   1.0000000e+00   3.0000000e+00   4.3919577e+04   4.0000000e+00
   1.7041000e+04   1.0000000e+00   3.0000000e+00   4.3919849e+04   4.0000000e+00
   1.7041000e+04   1.0000000e+00   3.0000000e+00   4.3920184e+04   4.0000000e+00
   1.7041000e+04   1.0000000e+00   3.0000000e+00   4.3920480e+04   4.0000000e+00
   1.7041000e+04   1.0000000e+00   3.0000000e+00   4.3920782e+04   4.0000000e+00
   1.7041000e+04   1.0000000e+00   3.0000000e+00   4.3921003e+04   4.0000000e+00
   1.7041000e+04   1.0000000e+00   3.0000000e+00   4.3921068e+04   4.0000000e+00
   1.7041000e+04   1.0000000e+00   3.0000000e+00   4.3921362e+04   4.0000000e+00
   1.7041000e+04   1.0000000e+00   3.0000000e+00   4.3921659e+04   4.0000000e+00
   1.7041000e+04   1.0000000e+00   3.0000000e+00   4.3923338e+04   4.0000000e+00
   1.7041000e+04   1.0000000e+00   3.0000000e+00   4.3923484e+04   4.0000000e+00
   1.7041000e+04   1.0000000e+00   3.0000000e+00   4.3923706e+04   4.0000000e+00
   1.7041000e+04   1.0000000e+00   3.0000000e+00   4.3924042e+04   4.0000000e+00
   1.7041000e+04   1.0000000e+00   3.0000000e+00   4.3924278e+04   4.0000000e+00
   1.7041000e+04   1.0000000e+00   3.0000000e+00   4.3924525e+04   4.0000000e+00
   1.7041000e+04   1.0000000e+00   3.0000000e+00   4.3925324e+04   4.0000000e+00
   1.7041000e+04   1.0000000e+00   3.0000000e+00   4.3926955e+04   4.0000000e+00
   1.7041000e+04   1.0000000e+00   3.0000000e+00   4.3927069e+04   4.0000000e+00
   1.7041000e+04   1.0000000e+00   3.0000000e+00   4.3927389e+04   4.0000000e+00
   1.7041000e+04   1.0000000e+00   3.0000000e+00   4.3928298e+04   4.0000000e+00
   1.7041000e+04   1.0000000e+00   3.0000000e+00   4.3928681e+04   4.0000000e+00
   1.7041000e+04   1.0000000e+00   3.0000000e+00   4.3929194e+04   4.0000000e+00
   1.7041000e+04   1.0000000e+00   3.0000000e+00   4.3929484e+04   4.0000000e+00
   1.7041000e+04   1.0000000e+00   3.0000000e+00   4.4010938e+04   5.0000000e+00
   1.7041000e+04   1.0000000e+00   3.0000000e+00   4.4103941e+04   3.0000000e+00
   1.7041000e+04   1.0000000e+00   3.0000000e+00   4.4114238e+04   4.0000000e+00
   1.7041000e+04   1.0000000e+00   3.0000000e+00   4.4114522e+04   4.0000000e+00
   1.7041000e+04   1.0000000e+00   3.0000000e+00   4.4115012e+04   4.0000000e+00
   1.7041000e+04   1.0000000e+00   3.0000000e+00   4.4115506e+04   4.0000000e+00
   1.7041000e+04   1.0000000e+00   3.0000000e+00   4.4115835e+04   4.0000000e+00
   1.7041000e+04   1.0000000e+00   3.0000000e+00   4.4116269e+04   4.0000000e+00
   1.7041000e+04   1.0000000e+00   3.0000000e+00   4.4116647e+04   4.0000000e+00
   1.7041000e+04   1.0000000e+00   3.0000000e+00   4.4116900e+04   4.0000000e+00
   1.7041000e+04   1.0000000e+00   3.0000000e+00   4.4117730e+04   4.0000000e+00
   1.7041000e+04   1.0000000e+00   3.0000000e+00   4.4118701e+04   4.0000000e+00
   1.7041000e+04   1.0000000e+00   3.0000000e+00   4.4118970e+04   4.0000000e+00
   1.7041000e+04   1.0000000e+00   3.0000000e+00   4.4119188e+04   4.0000000e+00
   1.7041000e+04   1.0000000e+00   3.0000000e+00   4.4119420e+04   4.0000000e+00
   1.7041000e+04   1.0000000e+00   3.0000000e+00   4.4119682e+04   4.0000000e+00
   1.7041000e+04   1.0000000e+00   3.0000000e+00   4.4120230e+04   4.0000000e+00
   1.7041000e+04   1.0000000e+00   3.0000000e+00   4.4120928e+04   4.0000000e+00
   1.7041000e+04   1.0000000e+00   3.0000000e+00   4.4121270e+04   4.0000000e+00
   1.7041000e+04   1.0000000e+00   3.0000000e+00   4.4121552e+04   4.0000000e+00
   1.7041000e+04   1.0000000e+00   3.0000000e+00   4.4121839e+04   4.0000000e+00
   1.7041000e+04   1.0000000e+00   3.0000000e+00   4.4122193e+04   4.0000000e+00
   1.7041000e+04   1.0000000e+00   3.0000000e+00   4.4122579e+04   4.0000000e+00
   1.7041000e+04   1.0000000e+00   3.0000000e+00   4.4122766e+04   4.0000000e+00
   1.7041000e+04   1.0000000e+00   3.0000000e+00   4.4123005e+04   4.0000000e+00
   1.7041000e+04   1.0000000e+00   3.0000000e+00   4.4123829e+04   4.0000000e+00
   1.7041000e+04   1.0000000e+00   3.0000000e+00   4.4124046e+04   4.0000000e+00
   1.7041000e+04   1.0000000e+00   3.0000000e+00   4.4124271e+04   4.0000000e+00
   1.7041000e+04   1.0000000e+00   3.0000000e+00   4.4124465e+04   4.0000000e+00
   1.7041000e+04   1.0000000e+00   3.0000000e+00   4.4124722e+04   4.0000000e+00
   1.7041000e+04   1.0000000e+00   3.0000000e+00   4.4125043e+04   4.0000000e+00
   1.7041000e+04   1.0000000e+00   3.0000000e+00   4.4125435e+04   4.0000000e+00
   1.7041000e+04   1.0000000e+00   3.0000000e+00   4.4127039e+04   4.0000000e+00
   1.7041000e+04   1.0000000e+00   3.0000000e+00   4.4127301e+04   4.0000000e+00
   1.7041000e+04   1.0000000e+00   3.0000000e+00   4.4127576e+04   4.0000000e+00
   1.7041000e+04   1.0000000e+00   3.0000000e+00   4.4128268e+04   4.0000000e+00
   1.7041000e+04   1.0000000e+00   3.0000000e+00   4.4128522e+04   4.0000000e+00
   1.7041000e+04   1.0000000e+00   3.0000000e+00   4.4128965e+04   4.0000000e+00
   1.7041000e+04   1.0000000e+00   3.0000000e+00   4.4130285e+04   4.0000000e+00
   1.7041000e+04   1.0000000e+00   3.0000000e+00   4.4130445e+04   4.0000000e+00
   1.7041000e+04   1.0000000e+00   3.0000000e+00   4.4130648e+04   4.0000000e+00
   1.7041000e+04   1.0000000e+00   3.0000000e+00   4.4130852e+04   4.0000000e+00
   1.7041000e+04   1.0000000e+00   3.0000000e+00   4.4131214e+04   4.0000000e+00
   1.7041000e+04   1.0000000e+00   3.0000000e+00   4.4132426e+04   4.0000000e+00
   1.7041000e+04   1.0000000e+00   3.0000000e+00   4.4204216e+04   4.0000000e+00
   1.7041000e+04   1.0000000e+00   3.0000000e+00   4.4204501e+04   4.0000000e+00
   1.7041000e+04   1.0000000e+00   3.0000000e+00   4.4204936e+04   4.0000000e+00
   1.7041000e+04   1.0000000e+00   3.0000000e+00   4.4205377e+04   4.0000000e+00
   1.7041000e+04   1.0000000e+00   3.0000000e+00   4.4205942e+04   5.0000000e+00
   1.7041000e+04   1.0000000e+00   3.0000000e+00   4.5621157e+04   3.0000000e+00
   1.7041000e+04   1.0000000e+00   3.0000000e+00   4.5626310e+04   4.0000000e+00
   1.7041000e+04   1.0000000e+00   3.0000000e+00   4.5628312e+04   4.0000000e+00
   1.7041000e+04   1.0000000e+00   3.0000000e+00   4.5628668e+04   4.0000000e+00
   1.7041000e+04   1.0000000e+00   3.0000000e+00   4.5628983e+04   4.0000000e+00
   1.7041000e+04   1.0000000e+00   3.0000000e+00   4.5629631e+04   4.0000000e+00
   1.7041000e+04   1.0000000e+00   3.0000000e+00   4.5630156e+04   4.0000000e+00
   1.7041000e+04   1.0000000e+00   3.0000000e+00   4.5630518e+04   4.0000000e+00
   1.7041000e+04   1.0000000e+00   3.0000000e+00   4.5631042e+04   4.0000000e+00
   1.7041000e+04   1.0000000e+00   3.0000000e+00   4.5632481e+04   4.0000000e+00
   1.7041000e+04   1.0000000e+00   3.0000000e+00   4.5632707e+04   4.0000000e+00
   1.7041000e+04   1.0000000e+00   3.0000000e+00   4.5632917e+04   4.0000000e+00
   1.7041000e+04   1.0000000e+00   3.0000000e+00   4.5633197e+04   4.0000000e+00
   1.7041000e+04   1.0000000e+00   3.0000000e+00   4.5633447e+04   4.0000000e+00
   1.7041000e+04   1.0000000e+00   3.0000000e+00   4.5633810e+04   4.0000000e+00
   1.7041000e+04   1.0000000e+00   3.0000000e+00   4.5634037e+04   4.0000000e+00
   1.7041000e+04   1.0000000e+00   3.0000000e+00   4.5634375e+04   4.0000000e+00
   1.7041000e+04   1.0000000e+00   3.0000000e+00   4.5634939e+04   4.0000000e+00
   1.7041000e+04   1.0000000e+00   3.0000000e+00   4.5635412e+04   4.0000000e+00
   1.7041000e+04   1.0000000e+00   3.0000000e+00   4.5635737e+04   4.0000000e+00
   1.7041000e+04   1.0000000e+00   3.0000000e+00   4.5636508e+04   4.0000000e+00
   1.7041000e+04   1.0000000e+00   3.0000000e+00   4.5637219e+04   4.0000000e+00
   1.7041000e+04   1.0000000e+00   3.0000000e+00   4.5637421e+04   4.0000000e+00
   1.7041000e+04   1.0000000e+00   3.0000000e+00   4.5637649e+04   4.0000000e+00
   1.7041000e+04   1.0000000e+00   3.0000000e+00   4.5637860e+04   4.0000000e+00
   1.7041000e+04   1.0000000e+00   3.0000000e+00   4.5638099e+04   4.0000000e+00
   1.7041000e+04   1.0000000e+00   3.0000000e+00   4.5638487e+04   4.0000000e+00
   1.7041000e+04   1.0000000e+00   3.0000000e+00   4.5638874e+04   4.0000000e+00
   1.7041000e+04   1.0000000e+00   3.0000000e+00   4.5639233e+04   4.0000000e+00
   1.7041000e+04   1.0000000e+00   3.0000000e+00   4.5639425e+04   4.0000000e+00
   1.7041000e+04   1.0000000e+00   3.0000000e+00   4.5639626e+04   4.0000000e+00
   1.7041000e+04   1.0000000e+00   3.0000000e+00   4.5639963e+04   4.0000000e+00
   1.7041000e+04   1.0000000e+00   3.0000000e+00   4.5640718e+04   4.0000000e+00
   1.7041000e+04   1.0000000e+00   3.0000000e+00   4.5640942e+04   4.0000000e+00
   1.7041000e+04   1.0000000e+00   3.0000000e+00   4.5641191e+04   4.0000000e+00
   1.7041000e+04   1.0000000e+00   3.0000000e+00   4.5641494e+04   4.0000000e+00
   1.7041000e+04   1.0000000e+00   3.0000000e+00   4.5641708e+04   4.0000000e+00
   1.7041000e+04   1.0000000e+00   3.0000000e+00   4.5642125e+04   4.0000000e+00
   1.7041000e+04   1.0000000e+00   3.0000000e+00   4.5642458e+04   4.0000000e+00
   1.7041000e+04   1.0000000e+00   3.0000000e+00   4.5643764e+04   4.0000000e+00
   1.7041000e+04   1.0000000e+00   3.0000000e+00   4.5643912e+04   4.0000000e+00
   1.7041000e+04   1.0000000e+00   3.0000000e+00   4.5644369e+04   4.0000000e+00
   1.7041000e+04   1.0000000e+00   3.0000000e+00   4.5644610e+04   4.0000000e+00
   1.7041000e+04   1.0000000e+00   3.0000000e+00   4.5644880e+04   4.0000000e+00
   1.7041000e+04   1.0000000e+00   3.0000000e+00   4.5645238e+04   4.0000000e+00
   1.7041000e+04   1.0000000e+00   3.0000000e+00   4.5645465e+04   4.0000000e+00
   1.7041000e+04   1.0000000e+00   3.0000000e+00   4.5739158e+04   5.0000000e+00
   1.7041000e+04   1.0000000e+00   3.0000000e+00   4.6527176e+04   3.0000000e+00
   1.7041000e+04   1.0000000e+00   3.0000000e+00   4.6561117e+04   4.0000000e+00
   1.7041000e+04   1.0000000e+00   3.0000000e+00   4.6562198e+04   4.0000000e+00
   1.7041000e+04   1.0000000e+00   3.0000000e+00   4.6564162e+04   4.0000000e+00
   1.7041000e+04   1.0000000e+00   3.0000000e+00   4.6564433e+04   4.0000000e+00
   1.7041000e+04   1.0000000e+00   3.0000000e+00   4.6564547e+04   4.0000000e+00
   1.7041000e+04   1.0000000e+00   3.0000000e+00   4.6564946e+04   4.0000000e+00
   1.7041000e+04   1.0000000e+00   3.0000000e+00   4.6565372e+04   4.0000000e+00
   1.7041000e+04   1.0000000e+00   3.0000000e+00   4.6565924e+04   4.0000000e+00
   1.7041000e+04   1.0000000e+00   3.0000000e+00   4.6566219e+04   4.0000000e+00
   1.7041000e+04   1.0000000e+00   3.0000000e+00   4.6567061e+04   4.0000000e+00
   1.7041000e+04   1.0000000e+00   3.0000000e+00   4.6567260e+04   4.0000000e+00
   1.7041000e+04   1.0000000e+00   3.0000000e+00   4.6567482e+04   4.0000000e+00
   1.7041000e+04   1.0000000e+00   3.0000000e+00   4.6567844e+04   4.0000000e+00
   1.7041000e+04   1.0000000e+00   3.0000000e+00   4.6568168e+04   4.0000000e+00
   1.7041000e+04   1.0000000e+00   3.0000000e+00   4.6568470e+04   4.0000000e+00
   1.7041000e+04   1.0000000e+00   3.0000000e+00   4.6568779e+04   4.0000000e+00
   1.7041000e+04   1.0000000e+00   3.0000000e+00   4.6569196e+04   4.0000000e+00
   1.7041000e+04   1.0000000e+00   3.0000000e+00   4.6570062e+04   4.0000000e+00
   1.7041000e+04   1.0000000e+00   3.0000000e+00   4.6570301e+04   4.0000000e+00
   1.7041000e+04   1.0000000e+00   3.0000000e+00   4.6570713e+04   4.0000000e+00
   1.7041000e+04   1.0000000e+00   3.0000000e+00   4.6571150e+04   4.0000000e+00
   1.7041000e+04   1.0000000e+00   3.0000000e+00   4.6571287e+04   4.0000000e+00
   1.7041000e+04   1.0000000e+00   3.0000000e+00   4.6571505e+04   4.0000000e+00
   1.7041000e+04   1.0000000e+00   3.0000000e+00   4.6571928e+04   4.0000000e+00
   1.7041000e+04   1.0000000e+00   3.0000000e+00   4.6572217e+04   4.0000000e+00
   1.7041000e+04   1.0000000e+00   3.0000000e+00   4.6572492e+04   4.0000000e+00
   1.7041000e+04   1.0000000e+00   3.0000000e+00   4.6572675e+04   4.0000000e+00
   1.7041000e+04   1.0000000e+00   3.0000000e+00   4.6572942e+04   4.0000000e+00
   1.7041000e+04   1.0000000e+00   3.0000000e+00   4.6573279e+04   4.0000000e+00
   1.7041000e+04   1.0000000e+00   3.0000000e+00   4.6574034e+04   4.0000000e+00
   1.7041000e+04   1.0000000e+00   3.0000000e+00   4.6574332e+04   4.0000000e+00
   1.7041000e+04   1.0000000e+00   3.0000000e+00   4.6574576e+04   4.0000000e+00
   1.7041000e+04   1.0000000e+00   3.0000000e+00   4.6574848e+04   4.0000000e+00
   1.7041000e+04   1.0000000e+00   3.0000000e+00   4.6575304e+04   4.0000000e+00
   1.7041000e+04   1.0000000e+00   3.0000000e+00   4.6575650e+04   4.0000000e+00
   1.7041000e+04   1.0000000e+00   3.0000000e+00   4.6576594e+04   4.0000000e+00
   1.7041000e+04   1.0000000e+00   3.0000000e+00   4.6576830e+04   4.0000000e+00
   1.7041000e+04   1.0000000e+00   3.0000000e+00   4.6577210e+04   4.0000000e+00
   1.7041000e+04   1.0000000e+00   3.0000000e+00   4.6577511e+04   4.0000000e+00
   1.7041000e+04   1.0000000e+00   3.0000000e+00   4.6578063e+04   4.0000000e+00
   1.7041000e+04   1.0000000e+00   3.0000000e+00   4.6580139e+04   4.0000000e+00
   1.7041000e+04   1.0000000e+00   3.0000000e+00   4.6626004e+04   4.0000000e+00
   1.7041000e+04   1.0000000e+00   3.0000000e+00   4.6626404e+04   4.0000000e+00
   1.7041000e+04   1.0000000e+00   3.0000000e+00   4.6641178e+04   5.0000000e+00
   1.7041000e+04   1.0000000e+00   3.0000000e+00   4.7809383e+04   3.0000000e+00
   1.7041000e+04   1.0000000e+00   3.0000000e+00   4.7828377e+04   4.0000000e+00
   1.7041000e+04   1.0000000e+00   3.0000000e+00   4.7837834e+04   4.0000000e+00
   1.7041000e+04   1.0000000e+00   3.0000000e+00   4.7838146e+04   4.0000000e+00
   1.7041000e+04   1.0000000e+00   3.0000000e+00   4.7838365e+04   4.0000000e+00
   1.7041000e+04   1.0000000e+00   3.0000000e+00   4.7838665e+04   4.0000000e+00
   1.7041000e+04   1.0000000e+00   3.0000000e+00   4.7839060e+04   4.0000000e+00
   1.7041000e+04   1.0000000e+00   3.0000000e+00   4.7839253e+04   4.0000000e+00
   1.7041000e+04   1.0000000e+00   3.0000000e+00   4.7839773e+04   4.0000000e+00
   1.7041000e+04   1.0000000e+00   3.0000000e+00   4.7840977e+04   4.0000000e+00
   1.7041000e+04   1.0000000e+00   3.0000000e+00   4.7841141e+04   4.0000000e+00
   1.7041000e+04   1.0000000e+00   3.0000000e+00   4.7841500e+04   4.0000000e+00
   1.7041000e+04   1.0000000e+00   3.0000000e+00   4.7841826e+04   4.0000000e+00
   1.7041000e+04   1.0000000e+00   3.0000000e+00   4.7842208e+04   4.0000000e+00
   1.7041000e+04   1.0000000e+00   3.0000000e+00   4.7842568e+04   4.0000000e+00
   1.7041000e+04   1.0000000e+00   3.0000000e+00   4.7842599e+04   4.0000000e+00
   1.7041000e+04   1.0000000e+00   3.0000000e+00   4.7842740e+04   4.0000000e+00
   1.7041000e+04   1.0000000e+00   3.0000000e+00   4.7843102e+04   4.0000000e+00
   1.7041000e+04   1.0000000e+00   3.0000000e+00   4.7844584e+04   4.0000000e+00
   1.7041000e+04   1.0000000e+00   3.0000000e+00   4.7844924e+04   4.0000000e+00
   1.7041000e+04   1.0000000e+00   3.0000000e+00   4.7845133e+04   4.0000000e+00
   1.7041000e+04   1.0000000e+00   3.0000000e+00   4.7845362e+04   4.0000000e+00
   1.7041000e+04   1.0000000e+00   3.0000000e+00   4.7846255e+04   4.0000000e+00
   1.7041000e+04   1.0000000e+00   3.0000000e+00   4.7846467e+04   4.0000000e+00
   1.7041000e+04   1.0000000e+00   3.0000000e+00   4.7846773e+04   4.0000000e+00
   1.7041000e+04   1.0000000e+00   3.0000000e+00   4.7847131e+04   4.0000000e+00
   1.7041000e+04   1.0000000e+00   3.0000000e+00   4.7847521e+04   4.0000000e+00
   1.7041000e+04   1.0000000e+00   3.0000000e+00   4.7848882e+04   4.0000000e+00
   1.7041000e+04   1.0000000e+00   3.0000000e+00   4.7849222e+04   4.0000000e+00
   1.7041000e+04   1.0000000e+00   3.0000000e+00   4.7849421e+04   4.0000000e+00
   1.7041000e+04   1.0000000e+00   3.0000000e+00   4.7849749e+04   4.0000000e+00
   1.7041000e+04   1.0000000e+00   3.0000000e+00   4.7850020e+04   4.0000000e+00
   1.7041000e+04   1.0000000e+00   3.0000000e+00   4.7850298e+04   4.0000000e+00
   1.7041000e+04   1.0000000e+00   3.0000000e+00   4.7850540e+04   4.0000000e+00
   1.7041000e+04   1.0000000e+00   3.0000000e+00   4.7851088e+04   4.0000000e+00
   1.7041000e+04   1.0000000e+00   3.0000000e+00   4.7851423e+04   4.0000000e+00
   1.7041000e+04   1.0000000e+00   3.0000000e+00   4.7852055e+04   4.0000000e+00
   1.7041000e+04   1.0000000e+00   3.0000000e+00   4.7852738e+04   4.0000000e+00
   1.7041000e+04   1.0000000e+00   3.0000000e+00   4.7853144e+04   4.0000000e+00
   1.7041000e+04   1.0000000e+00   3.0000000e+00   4.7854374e+04   4.0000000e+00
   1.7041000e+04   1.0000000e+00   3.0000000e+00   4.7855123e+04   4.0000000e+00
   1.7041000e+04   1.0000000e+00   3.0000000e+00   4.7855365e+04   4.0000000e+00
   1.7041000e+04   1.0000000e+00   3.0000000e+00   4.7856039e+04   4.0000000e+00
   1.7041000e+04   1.0000000e+00   3.0000000e+00   4.7856167e+04   4.0000000e+00
   1.7041000e+04   1.0000000e+00   3.0000000e+00   4.7857980e+04   4.0000000e+00
   1.7041000e+04   1.0000000e+00   3.0000000e+00   4.7906384e+04   5.0000000e+00
   1.7041000e+04   1.0000000e+00   3.0000000e+00   5.1089043e+04   3.0000000e+00
   1.7041000e+04   1.0000000e+00   3.0000000e+00   5.1094393e+04   4.0000000e+00
   1.7041000e+04   1.0000000e+00   3.0000000e+00   5.1094692e+04   4.0000000e+00
   1.7041000e+04   1.0000000e+00   3.0000000e+00   5.1094964e+04   4.0000000e+00
   1.7041000e+04   1.0000000e+00   3.0000000e+00   5.1095255e+04   4.0000000e+00
   1.7041000e+04   1.0000000e+00   3.0000000e+00   5.1095564e+04   4.0000000e+00
   1.7041000e+04   1.0000000e+00   3.0000000e+00   5.1095907e+04   4.0000000e+00
   1.7041000e+04   1.0000000e+00   3.0000000e+00   5.1096178e+04   4.0000000e+00
   1.7041000e+04   1.0000000e+00   3.0000000e+00   5.1096520e+04   4.0000000e+00
   1.7041000e+04   1.0000000e+00   3.0000000e+00   5.1097181e+04   4.0000000e+00
   1.7041000e+04   1.0000000e+00   3.0000000e+00   5.1097520e+04   4.0000000e+00
   1.7041000e+04   1.0000000e+00   3.0000000e+00   5.1097745e+04   4.0000000e+00
   1.7041000e+04   1.0000000e+00   3.0000000e+00   5.1098126e+04   4.0000000e+00
   1.7041000e+04   1.0000000e+00   3.0000000e+00   5.1098846e+04   4.0000000e+00
   1.7041000e+04   1.0000000e+00   3.0000000e+00   5.1099086e+04   4.0000000e+00
   1.7041000e+04   1.0000000e+00   3.0000000e+00   5.1100382e+04   4.0000000e+00
   1.7041000e+04   1.0000000e+00   3.0000000e+00   5.1100491e+04   4.0000000e+00
   1.7041000e+04   1.0000000e+00   3.0000000e+00   5.1100702e+04   4.0000000e+00
   1.7041000e+04   1.0000000e+00   3.0000000e+00   5.1101047e+04   4.0000000e+00
   1.7041000e+04   1.0000000e+00   3.0000000e+00   5.1101397e+04   4.0000000e+00
   1.7041000e+04   1.0000000e+00   3.0000000e+00   5.1101708e+04   4.0000000e+00
   1.7041000e+04   1.0000000e+00   3.0000000e+00   5.1102104e+04   4.0000000e+00
   1.7041000e+04   1.0000000e+00   3.0000000e+00   5.1102455e+04   4.0000000e+00
   1.7041000e+04   1.0000000e+00   3.0000000e+00   5.1102744e+04   4.0000000e+00
   1.7041000e+04   1.0000000e+00   3.0000000e+00   5.1103719e+04   4.0000000e+00
   1.7041000e+04   1.0000000e+00   3.0000000e+00   5.1104252e+04   4.0000000e+00
   1.7041000e+04   1.0000000e+00   3.0000000e+00   5.1104556e+04   4.0000000e+00
   1.7041000e+04   1.0000000e+00   3.0000000e+00   5.1104806e+04   4.0000000e+00
   1.7041000e+04   1.0000000e+00   3.0000000e+00   5.1105360e+04   4.0000000e+00
   1.7041000e+04   1.0000000e+00   3.0000000e+00   5.1105709e+04   4.0000000e+00
   1.7041000e+04   1.0000000e+00   3.0000000e+00   5.1107233e+04   4.0000000e+00
   1.7041000e+04   1.0000000e+00   3.0000000e+00   5.1107753e+04   4.0000000e+00
   1.7041000e+04   1.0000000e+00   3.0000000e+00   5.1108030e+04   4.0000000e+00
   1.7041000e+04   1.0000000e+00   3.0000000e+00   5.1108549e+04   4.0000000e+00
   1.7041000e+04   1.0000000e+00   3.0000000e+00   5.1109637e+04   4.0000000e+00
   1.7041000e+04   1.0000000e+00   3.0000000e+00   5.1110262e+04   4.0000000e+00
   1.7041000e+04   1.0000000e+00   3.0000000e+00   5.1111128e+04   4.0000000e+00
   1.7041000e+04   1.0000000e+00   3.0000000e+00   5.1111516e+04   4.0000000e+00
   1.7041000e+04   1.0000000e+00   3.0000000e+00   5.1111712e+04   4.0000000e+00
   1.7041000e+04   1.0000000e+00   3.0000000e+00   5.1126757e+04   4.0000000e+00
   1.7041000e+04   1.0000000e+00   3.0000000e+00   5.1174596e+04   4.0000000e+00
   1.7041000e+04   1.0000000e+00   3.0000000e+00   5.1190044e+04   5.0000000e+00
   1.7041000e+04   1.0000000e+00   3.0000000e+00   5.1768251e+04   3.0000000e+00
   1.7041000e+04   1.0000000e+00   3.0000000e+00   5.1778241e+04   4.0000000e+00
   1.7041000e+04   1.0000000e+00   3.0000000e+00   5.1778514e+04   4.0000000e+00
   1.7041000e+04   1.0000000e+00   3.0000000e+00   5.1778803e+04   4.0000000e+00
   1.7041000e+04   1.0000000e+00   3.0000000e+00   5.1779091e+04   4.0000000e+00
   1.7041000e+04   1.0000000e+00   3.0000000e+00   5.1779702e+04   4.0000000e+00
   1.7041000e+04   1.0000000e+00   3.0000000e+00   5.1780158e+04   4.0000000e+00
   1.7041000e+04   1.0000000e+00   3.0000000e+00   5.1780738e+04   4.0000000e+00
   1.7041000e+04   1.0000000e+00   3.0000000e+00   5.1780977e+04   4.0000000e+00
   1.7041000e+04   1.0000000e+00   3.0000000e+00   5.1781311e+04   4.0000000e+00
   1.7041000e+04   1.0000000e+00   3.0000000e+00   5.1781497e+04   4.0000000e+00
   1.7041000e+04   1.0000000e+00   3.0000000e+00   5.1782445e+04   4.0000000e+00
   1.7041000e+04   1.0000000e+00   3.0000000e+00   5.1782622e+04   4.0000000e+00
   1.7041000e+04   1.0000000e+00   3.0000000e+00   5.1782832e+04   4.0000000e+00
   1.7041000e+04   1.0000000e+00   3.0000000e+00   5.1783159e+04   4.0000000e+00
   1.7041000e+04   1.0000000e+00   3.0000000e+00   5.1783523e+04   4.0000000e+00
   1.7041000e+04   1.0000000e+00   3.0000000e+00   5.1783881e+04   4.0000000e+00
   1.7041000e+04   1.0000000e+00   3.0000000e+00   5.1784285e+04   4.0000000e+00
   1.7041000e+04   1.0000000e+00   3.0000000e+00   5.1784535e+04   4.0000000e+00
   1.7041000e+04   1.0000000e+00   3.0000000e+00   5.1784838e+04   4.0000000e+00
   1.7041000e+04   1.0000000e+00   3.0000000e+00   5.1785109e+04   4.0000000e+00
   1.7041000e+04   1.0000000e+00   3.0000000e+00   5.1785420e+04   4.0000000e+00
   1.7041000e+04   1.0000000e+00   3.0000000e+00   5.1785895e+04   4.0000000e+00
   1.7041000e+04   1.0000000e+00   3.0000000e+00   5.1786019e+04   4.0000000e+00
   1.7041000e+04   1.0000000e+00   3.0000000e+00   5.1786304e+04   4.0000000e+00
   1.7041000e+04   1.0000000e+00   3.0000000e+00   5.1787284e+04   4.0000000e+00
   1.7041000e+04   1.0000000e+00   3.0000000e+00   5.1787572e+04   4.0000000e+00
   1.7041000e+04   1.0000000e+00   3.0000000e+00   5.1787754e+04   4.0000000e+00
   1.7041000e+04   1.0000000e+00   3.0000000e+00   5.1787910e+04   4.0000000e+00
   1.7041000e+04   1.0000000e+00   3.0000000e+00   5.1788182e+04   4.0000000e+00
   1.7041000e+04   1.0000000e+00   3.0000000e+00   5.1788394e+04   4.0000000e+00
   1.7041000e+04   1.0000000e+00   3.0000000e+00   5.1789061e+04   4.0000000e+00
   1.7041000e+04   1.0000000e+00   3.0000000e+00   5.1789782e+04   4.0000000e+00
   1.7041000e+04   1.0000000e+00   3.0000000e+00   5.1790046e+04   4.0000000e+00
   1.7041000e+04   1.0000000e+00   3.0000000e+00   5.1790408e+04   4.0000000e+00
   1.7041000e+04   1.0000000e+00   3.0000000e+00   5.1790714e+04   4.0000000e+00
   1.7041000e+04   1.0000000e+00   3.0000000e+00   5.1791126e+04   4.0000000e+00
   1.7041000e+04   1.0000000e+00   3.0000000e+00   5.1791471e+04   4.0000000e+00
   1.7041000e+04   1.0000000e+00   3.0000000e+00   5.1791716e+04   4.0000000e+00
   1.7041000e+04   1.0000000e+00   3.0000000e+00   5.1792015e+04   4.0000000e+00
   1.7041000e+04   1.0000000e+00   3.0000000e+00   5.1792334e+04   4.0000000e+00
   1.7041000e+04   1.0000000e+00   3.0000000e+00   5.1793267e+04   4.0000000e+00
   1.7041000e+04   1.0000000e+00   3.0000000e+00   5.1793633e+04   4.0000000e+00
   1.7041000e+04   1.0000000e+00   3.0000000e+00   5.1794013e+04   4.0000000e+00
   1.7041000e+04   1.0000000e+00   3.0000000e+00   5.1794468e+04   4.0000000e+00
   1.7041000e+04   1.0000000e+00   3.0000000e+00   5.1794822e+04   4.0000000e+00
   1.7041000e+04   1.0000000e+00   3.0000000e+00   5.1795231e+04   4.0000000e+00
   1.7041000e+04   1.0000000e+00   3.0000000e+00   5.1796894e+04   4.0000000e+00
   1.7041000e+04   1.0000000e+00   3.0000000e+00   5.1884253e+04   5.0000000e+00
   1.7041000e+04   1.0000000e+00   3.0000000e+00   5.4181220e+04   3.0000000e+00
   1.7041000e+04   1.0000000e+00   3.0000000e+00   5.4186579e+04   4.0000000e+00
   1.7041000e+04   1.0000000e+00   3.0000000e+00   5.4186808e+04   4.0000000e+00
   1.7041000e+04   1.0000000e+00   3.0000000e+00   5.4187081e+04   4.0000000e+00
   1.7041000e+04   1.0000000e+00   3.0000000e+00   5.4188291e+04   4.0000000e+00
   1.7041000e+04   1.0000000e+00   3.0000000e+00   5.4188593e+04   4.0000000e+00
   1.7041000e+04   1.0000000e+00   3.0000000e+00   5.4189211e+04   4.0000000e+00
   1.7041000e+04   1.0000000e+00   3.0000000e+00   5.4189459e+04   4.0000000e+00
   1.7041000e+04   1.0000000e+00   3.0000000e+00   5.4189696e+04   4.0000000e+00
   1.7041000e+04   1.0000000e+00   3.0000000e+00   5.4189992e+04   4.0000000e+00
   1.7041000e+04   1.0000000e+00   3.0000000e+00   5.4190795e+04   4.0000000e+00
   1.7041000e+04   1.0000000e+00   3.0000000e+00   5.4190992e+04   4.0000000e+00
   1.7041000e+04   1.0000000e+00   3.0000000e+00   5.4191219e+04   4.0000000e+00
   1.7041000e+04   1.0000000e+00   3.0000000e+00   5.4191589e+04   4.0000000e+00
   1.7041000e+04   1.0000000e+00   3.0000000e+00   5.4191793e+04   4.0000000e+00
   1.7041000e+04   1.0000000e+00   3.0000000e+00   5.4192188e+04   4.0000000e+00
   1.7041000e+04   1.0000000e+00   3.0000000e+00   5.4192463e+04   4.0000000e+00
   1.7041000e+04   1.0000000e+00   3.0000000e+00   5.4192882e+04   4.0000000e+00
   1.7041000e+04   1.0000000e+00   3.0000000e+00   5.4193213e+04   4.0000000e+00
   1.7041000e+04   1.0000000e+00   3.0000000e+00   5.4193695e+04   4.0000000e+00
   1.7041000e+04   1.0000000e+00   3.0000000e+00   5.4193879e+04   4.0000000e+00
   1.7041000e+04   1.0000000e+00   3.0000000e+00   5.4194292e+04   4.0000000e+00
   1.7041000e+04   1.0000000e+00   3.0000000e+00   5.4194988e+04   4.0000000e+00
   1.7041000e+04   1.0000000e+00   3.0000000e+00   5.4195321e+04   4.0000000e+00
   1.7041000e+04   1.0000000e+00   3.0000000e+00   5.4195694e+04   4.0000000e+00
   1.7041000e+04   1.0000000e+00   3.0000000e+00   5.4196318e+04   4.0000000e+00
   1.7041000e+04   1.0000000e+00   3.0000000e+00   5.4197417e+04   4.0000000e+00
   1.7041000e+04   1.0000000e+00   3.0000000e+00   5.4197807e+04   4.0000000e+00
   1.7041000e+04   1.0000000e+00   3.0000000e+00   5.4198177e+04   4.0000000e+00
   1.7041000e+04   1.0000000e+00   3.0000000e+00   5.4198378e+04   4.0000000e+00
   1.7041000e+04   1.0000000e+00   3.0000000e+00   5.4198860e+04   4.0000000e+00
   1.7041000e+04   1.0000000e+00   3.0000000e+00   5.4199187e+04   4.0000000e+00
   1.7041000e+04   1.0000000e+00   3.0000000e+00   5.4200420e+04   4.0000000e+00
   1.7041000e+04   1.0000000e+00   3.0000000e+00   5.4200810e+04   4.0000000e+00
   1.7041000e+04   1.0000000e+00   3.0000000e+00   5.4201182e+04   4.0000000e+00
   1.7041000e+04   1.0000000e+00   3.0000000e+00   5.4202810e+04   4.0000000e+00
   1.7041000e+04   1.0000000e+00   3.0000000e+00   5.4203698e+04   4.0000000e+00
   1.7041000e+04   1.0000000e+00   3.0000000e+00   5.4203947e+04   4.0000000e+00
   1.7041000e+04   1.0000000e+00   3.0000000e+00   5.4204175e+04   4.0000000e+00
   1.7041000e+04   1.0000000e+00   3.0000000e+00   5.4208412e+04   4.0000000e+00
   1.7041000e+04   1.0000000e+00   3.0000000e+00   5.4279222e+04   5.0000000e+00
   1.7041000e+04   1.0000000e+00   3.0000000e+00   5.4393225e+04   3.0000000e+00
   1.7041000e+04   1.0000000e+00   3.0000000e+00   5.4391935e+04   4.0000000e+00
   1.7041000e+04   1.0000000e+00   3.0000000e+00   5.4395471e+04   4.0000000e+00
   1.7041000e+04   1.0000000e+00   3.0000000e+00   5.4396518e+04   4.0000000e+00
   1.7041000e+04   1.0000000e+00   3.0000000e+00   5.4398407e+04   4.0000000e+00
   1.7041000e+04   1.0000000e+00   3.0000000e+00   5.4398607e+04   4.0000000e+00
   1.7041000e+04   1.0000000e+00   3.0000000e+00   5.4399189e+04   4.0000000e+00
   1.7041000e+04   1.0000000e+00   3.0000000e+00   5.4399872e+04   4.0000000e+00
   1.7041000e+04   1.0000000e+00   3.0000000e+00   5.4400196e+04   4.0000000e+00
   1.7041000e+04   1.0000000e+00   3.0000000e+00   5.4400520e+04   4.0000000e+00
   1.7041000e+04   1.0000000e+00   3.0000000e+00   5.4400790e+04   4.0000000e+00
   1.7041000e+04   1.0000000e+00   3.0000000e+00   5.4401105e+04   4.0000000e+00
   1.7041000e+04   1.0000000e+00   3.0000000e+00   5.4401454e+04   4.0000000e+00
   1.7041000e+04   1.0000000e+00   3.0000000e+00   5.4401830e+04   4.0000000e+00
   1.7041000e+04   1.0000000e+00   3.0000000e+00   5.4402105e+04   4.0000000e+00
   1.7041000e+04   1.0000000e+00   3.0000000e+00   5.4403247e+04   4.0000000e+00
   1.7041000e+04   1.0000000e+00   3.0000000e+00   5.4403782e+04   4.0000000e+00
   1.7041000e+04   1.0000000e+00   3.0000000e+00   5.4404058e+04   4.0000000e+00
   1.7041000e+04   1.0000000e+00   3.0000000e+00   5.4404311e+04   4.0000000e+00
   1.7041000e+04   1.0000000e+00   3.0000000e+00   5.4404716e+04   4.0000000e+00
   1.7041000e+04   1.0000000e+00   3.0000000e+00   5.4405115e+04   4.0000000e+00
   1.7041000e+04   1.0000000e+00   3.0000000e+00   5.4405537e+04   4.0000000e+00
   1.7041000e+04   1.0000000e+00   3.0000000e+00   5.4405758e+04   4.0000000e+00
   1.7041000e+04   1.0000000e+00   3.0000000e+00   5.4407183e+04   4.0000000e+00
   1.7041000e+04   1.0000000e+00   3.0000000e+00   5.4407544e+04   4.0000000e+00
   1.7041000e+04   1.0000000e+00   3.0000000e+00   5.4407751e+04   4.0000000e+00
   1.7041000e+04   1.0000000e+00   3.0000000e+00   5.4407976e+04   4.0000000e+00
   1.7041000e+04   1.0000000e+00   3.0000000e+00   5.4408302e+04   4.0000000e+00
   1.7041000e+04   1.0000000e+00   3.0000000e+00   5.4408467e+04   4.0000000e+00
   1.7041000e+04   1.0000000e+00   3.0000000e+00   5.4409927e+04   4.0000000e+00
   1.7041000e+04   1.0000000e+00   3.0000000e+00   5.4410503e+04   4.0000000e+00
   1.7041000e+04   1.0000000e+00   3.0000000e+00   5.4410924e+04   4.0000000e+00
   1.7041000e+04   1.0000000e+00   3.0000000e+00   5.4411161e+04   4.0000000e+00
   1.7041000e+04   1.0000000e+00   3.0000000e+00   5.4411442e+04   4.0000000e+00
   1.7041000e+04   1.0000000e+00   3.0000000e+00   5.4411792e+04   4.0000000e+00
   1.7041000e+04   1.0000000e+00   3.0000000e+00   5.4414081e+04   4.0000000e+00
   1.7041000e+04   1.0000000e+00   3.0000000e+00   5.4414476e+04   4.0000000e+00
   1.7041000e+04   1.0000000e+00   3.0000000e+00   5.4414595e+04   4.0000000e+00
   1.7041000e+04   1.0000000e+00   3.0000000e+00   5.4415588e+04   4.0000000e+00
   1.7041000e+04   1.0000000e+00   3.0000000e+00   5.4415897e+04   4.0000000e+00
   1.7041000e+04   1.0000000e+00   3.0000000e+00   5.4477156e+04   4.0000000e+00
   1.7041000e+04   1.0000000e+00   3.0000000e+00   5.4477492e+04   4.0000000e+00
   1.7041000e+04   1.0000000e+00   3.0000000e+00   5.4478110e+04   4.0000000e+00
   1.7041000e+04   1.0000000e+00   3.0000000e+00   5.4482358e+04   4.0000000e+00
   1.7041000e+04   1.0000000e+00   3.0000000e+00   5.4482843e+04   4.0000000e+00
   1.7041000e+04   1.0000000e+00   3.0000000e+00   5.4483224e+04   4.0000000e+00
   1.7041000e+04   1.0000000e+00   3.0000000e+00   5.4485786e+04   4.0000000e+00
   1.7041000e+04   1.0000000e+00   3.0000000e+00   5.4486310e+04   4.0000000e+00
   1.7041000e+04   1.0000000e+00   3.0000000e+00   5.4504226e+04   5.0000000e+00
   1.7041000e+04   1.0000000e+00   3.0000000e+00   5.5526791e+04   3.0000000e+00
   1.7041000e+04   1.0000000e+00   3.0000000e+00   5.5592504e+04   4.0000000e+00
   1.7041000e+04   1.0000000e+00   3.0000000e+00   5.5592897e+04   4.0000000e+00
   1.7041000e+04   1.0000000e+00   3.0000000e+00   5.5593171e+04   4.0000000e+00
   1.7041000e+04   1.0000000e+00   3.0000000e+00   5.5593457e+04   4.0000000e+00
   1.7041000e+04   1.0000000e+00   3.0000000e+00   5.5593730e+04   4.0000000e+00
   1.7041000e+04   1.0000000e+00   3.0000000e+00   5.5594266e+04   4.0000000e+00
   1.7041000e+04   1.0000000e+00   3.0000000e+00   5.5594683e+04   4.0000000e+00
   1.7041000e+04   1.0000000e+00   3.0000000e+00   5.5595113e+04   4.0000000e+00
   1.7041000e+04   1.0000000e+00   3.0000000e+00   5.5595583e+04   4.0000000e+00
   1.7041000e+04   1.0000000e+00   3.0000000e+00   5.5595912e+04   4.0000000e+00
   1.7041000e+04   1.0000000e+00   3.0000000e+00   5.5596226e+04   4.0000000e+00
   1.7041000e+04   1.0000000e+00   3.0000000e+00   5.5596468e+04   4.0000000e+00
   1.7041000e+04   1.0000000e+00   3.0000000e+00   5.5596785e+04   4.0000000e+00
   1.7041000e+04   1.0000000e+00   3.0000000e+00   5.5597777e+04   4.0000000e+00
   1.7041000e+04   1.0000000e+00   3.0000000e+00   5.5597935e+04   4.0000000e+00
   1.7041000e+04   1.0000000e+00   3.0000000e+00   5.5598143e+04   4.0000000e+00
   1.7041000e+04   1.0000000e+00   3.0000000e+00   5.5598539e+04   4.0000000e+00
   1.7041000e+04   1.0000000e+00   3.0000000e+00   5.5599275e+04   4.0000000e+00
   1.7041000e+04   1.0000000e+00   3.0000000e+00   5.5599597e+04   4.0000000e+00
   1.7041000e+04   1.0000000e+00   3.0000000e+00   5.5600002e+04   4.0000000e+00
   1.7041000e+04   1.0000000e+00   3.0000000e+00   5.5600346e+04   4.0000000e+00
   1.7041000e+04   1.0000000e+00   3.0000000e+00   5.5601333e+04   4.0000000e+00
   1.7041000e+04   1.0000000e+00   3.0000000e+00   5.5601547e+04   4.0000000e+00
   1.7041000e+04   1.0000000e+00   3.0000000e+00   5.5601740e+04   4.0000000e+00
   1.7041000e+04   1.0000000e+00   3.0000000e+00   5.5602099e+04   4.0000000e+00
   1.7041000e+04   1.0000000e+00   3.0000000e+00   5.5602579e+04   4.0000000e+00
   1.7041000e+04   1.0000000e+00   3.0000000e+00   5.5603604e+04   4.0000000e+00
   1.7041000e+04   1.0000000e+00   3.0000000e+00   5.5603684e+04   4.0000000e+00
   1.7041000e+04   1.0000000e+00   3.0000000e+00   5.5603962e+04   4.0000000e+00
   1.7041000e+04   1.0000000e+00   3.0000000e+00   5.5604294e+04   4.0000000e+00
   1.7041000e+04   1.0000000e+00   3.0000000e+00   5.5604674e+04   4.0000000e+00
   1.7041000e+04   1.0000000e+00   3.0000000e+00   5.5605127e+04   4.0000000e+00
   1.7041000e+04   1.0000000e+00   3.0000000e+00   5.5605490e+04   4.0000000e+00
   1.7041000e+04   1.0000000e+00   3.0000000e+00   5.5606782e+04   4.0000000e+00
   1.7041000e+04   1.0000000e+00   3.0000000e+00   5.5606933e+04   4.0000000e+00
   1.7041000e+04   1.0000000e+00   3.0000000e+00   5.5607108e+04   4.0000000e+00
   1.7041000e+04   1.0000000e+00   3.0000000e+00   5.5607307e+04   4.0000000e+00
   1.7041000e+04   1.0000000e+00   3.0000000e+00   5.5607625e+04   4.0000000e+00
   1.7041000e+04   1.0000000e+00   3.0000000e+00   5.5608097e+04   4.0000000e+00
   1.7041000e+04   1.0000000e+00   3.0000000e+00   5.5610755e+04   4.0000000e+00
   1.7041000e+04   1.0000000e+00   3.0000000e+00   5.5640792e+04   5.0000000e+00
   1.7041000e+04   1.0000000e+00   3.0000000e+00   5.6211597e+04   3.0000000e+00
   1.7041000e+04   1.0000000e+00   3.0000000e+00   5.6195268e+04   4.0000000e+00
   1.7041000e+04   1.0000000e+00   3.0000000e+00   5.6195522e+04   4.0000000e+00
   1.7041000e+04   1.0000000e+00   3.0000000e+00   5.6195798e+04   4.0000000e+00
   1.7041000e+04   1.0000000e+00   3.0000000e+00   5.6196060e+04   4.0000000e+00
   1.7041000e+04   1.0000000e+00   3.0000000e+00   5.6196441e+04   4.0000000e+00
   1.7041000e+04   1.0000000e+00   3.0000000e+00   5.6196603e+04   4.0000000e+00
   1.7041000e+04   1.0000000e+00   3.0000000e+00   5.6197150e+04   4.0000000e+00
   1.7041000e+04   1.0000000e+00   3.0000000e+00   5.6197504e+04   4.0000000e+00
   1.7041000e+04   1.0000000e+00   3.0000000e+00   5.6198651e+04   4.0000000e+00
   1.7041000e+04   1.0000000e+00   3.0000000e+00   5.6199034e+04   4.0000000e+00
   1.7041000e+04   1.0000000e+00   3.0000000e+00   5.6200064e+04   4.0000000e+00
   1.7041000e+04   1.0000000e+00   3.0000000e+00   5.6201775e+04   4.0000000e+00
   1.7041000e+04   1.0000000e+00   3.0000000e+00   5.6202005e+04   4.0000000e+00
   1.7041000e+04   1.0000000e+00   3.0000000e+00   5.6202199e+04   4.0000000e+00
   1.7041000e+04   1.0000000e+00   3.0000000e+00   5.6202587e+04   4.0000000e+00
   1.7041000e+04   1.0000000e+00   3.0000000e+00   5.6202976e+04   4.0000000e+00
   1.7041000e+04   1.0000000e+00   3.0000000e+00   5.6203354e+04   4.0000000e+00
   1.7041000e+04   1.0000000e+00   3.0000000e+00   5.6203701e+04   4.0000000e+00
   1.7041000e+04   1.0000000e+00   3.0000000e+00   5.6204026e+04   4.0000000e+00
   1.7041000e+04   1.0000000e+00   3.0000000e+00   5.6204426e+04   4.0000000e+00
   1.7041000e+04   1.0000000e+00   3.0000000e+00   5.6205687e+04   4.0000000e+00
   1.7041000e+04   1.0000000e+00   3.0000000e+00   5.6205899e+04   4.0000000e+00
   1.7041000e+04   1.0000000e+00   3.0000000e+00   5.6206408e+04   4.0000000e+00
   1.7041000e+04   1.0000000e+00   3.0000000e+00   5.6322982e+04   4.0000000e+00
   1.7041000e+04   1.0000000e+00   3.0000000e+00   5.6336598e+04   5.0000000e+00
   1.7041000e+04   1.0000000e+00   3.0000000e+00   5.7098757e+04   3.0000000e+00
   1.7041000e+04   1.0000000e+00   3.0000000e+00   5.7110843e+04   4.0000000e+00
   1.7041000e+04   1.0000000e+00   3.0000000e+00   5.7111046e+04   4.0000000e+00
   1.7041000e+04   1.0000000e+00   3.0000000e+00   5.7111188e+04   4.0000000e+00
   1.7041000e+04   1.0000000e+00   3.0000000e+00   5.7113378e+04   4.0000000e+00
   1.7041000e+04   1.0000000e+00   3.0000000e+00   5.7113922e+04   4.0000000e+00
   1.7041000e+04   1.0000000e+00   3.0000000e+00   5.7114963e+04   4.0000000e+00
   1.7041000e+04   1.0000000e+00   3.0000000e+00   5.7115292e+04   4.0000000e+00
   1.7041000e+04   1.0000000e+00   3.0000000e+00   5.7115667e+04   4.0000000e+00
   1.7041000e+04   1.0000000e+00   3.0000000e+00   5.7116094e+04   4.0000000e+00
   1.7041000e+04   1.0000000e+00   3.0000000e+00   5.7116464e+04   4.0000000e+00
   1.7041000e+04   1.0000000e+00   3.0000000e+00   5.7118297e+04   4.0000000e+00
   1.7041000e+04   1.0000000e+00   3.0000000e+00   5.7118476e+04   4.0000000e+00
   1.7041000e+04   1.0000000e+00   3.0000000e+00   5.7118806e+04   4.0000000e+00
   1.7041000e+04   1.0000000e+00   3.0000000e+00   5.7119188e+04   4.0000000e+00
   1.7041000e+04   1.0000000e+00   3.0000000e+00   5.7119466e+04   4.0000000e+00
   1.7041000e+04   1.0000000e+00   3.0000000e+00   5.7119731e+04   4.0000000e+00
   1.7041000e+04   1.0000000e+00   3.0000000e+00   5.7120007e+04   4.0000000e+00
   1.7041000e+04   1.0000000e+00   3.0000000e+00   5.7120312e+04   4.0000000e+00
   1.7041000e+04   1.0000000e+00   3.0000000e+00   5.7120797e+04   4.0000000e+00
   1.7041000e+04   1.0000000e+00   3.0000000e+00   5.7121113e+04   4.0000000e+00
   1.7041000e+04   1.0000000e+00   3.0000000e+00   5.7121453e+04   4.0000000e+00
   1.7041000e+04   1.0000000e+00   3.0000000e+00   5.7121741e+04   4.0000000e+00
   1.7041000e+04   1.0000000e+00   3.0000000e+00   5.7122064e+04   4.0000000e+00
   1.7041000e+04   1.0000000e+00   3.0000000e+00   5.7122415e+04   4.0000000e+00
   1.7041000e+04   1.0000000e+00   3.0000000e+00   5.7123360e+04   4.0000000e+00
   1.7041000e+04   1.0000000e+00   3.0000000e+00   5.7123596e+04   4.0000000e+00
   1.7041000e+04   1.0000000e+00   3.0000000e+00   5.7123787e+04   4.0000000e+00
   1.7041000e+04   1.0000000e+00   3.0000000e+00   5.7124066e+04   4.0000000e+00
   1.7041000e+04   1.0000000e+00   3.0000000e+00   5.7124353e+04   4.0000000e+00
   1.7041000e+04   1.0000000e+00   3.0000000e+00   5.7124570e+04   4.0000000e+00
   1.7041000e+04   1.0000000e+00   3.0000000e+00   5.7124860e+04   4.0000000e+00
   1.7041000e+04   1.0000000e+00   3.0000000e+00   5.7125217e+04   4.0000000e+00
   1.7041000e+04   1.0000000e+00   3.0000000e+00   5.7125524e+04   4.0000000e+00
   1.7041000e+04   1.0000000e+00   3.0000000e+00   5.7126035e+04   4.0000000e+00
   1.7041000e+04   1.0000000e+00   3.0000000e+00   5.7126642e+04   4.0000000e+00
   1.7041000e+04   1.0000000e+00   3.0000000e+00   5.7126957e+04   4.0000000e+00
   1.7041000e+04   1.0000000e+00   3.0000000e+00   5.7127303e+04   4.0000000e+00
   1.7041000e+04   1.0000000e+00   3.0000000e+00   5.7127608e+04   4.0000000e+00
   1.7041000e+04   1.0000000e+00   3.0000000e+00   5.7127911e+04   4.0000000e+00
   1.7041000e+04   1.0000000e+00   3.0000000e+00   5.7128937e+04   4.0000000e+00
   1.7041000e+04   1.0000000e+00   3.0000000e+00   5.7129239e+04   4.0000000e+00
   1.7041000e+04   1.0000000e+00   3.0000000e+00   5.7129617e+04   4.0000000e+00
   1.7041000e+04   1.0000000e+00   3.0000000e+00   5.7132699e+04   4.0000000e+00
   1.7041000e+04   1.0000000e+00   3.0000000e+00   5.7201758e+04   5.0000000e+00
   1.7041000e+04   1.0000000e+00   3.0000000e+00   5.7804768e+04   3.0000000e+00
   1.7041000e+04   1.0000000e+00   3.0000000e+00   5.7809687e+04   4.0000000e+00
   1.7041000e+04   1.0000000e+00   3.0000000e+00   5.7810039e+04   4.0000000e+00
   1.7041000e+04   1.0000000e+00   3.0000000e+00   5.7810423e+04   4.0000000e+00
   1.7041000e+04   1.0000000e+00   3.0000000e+00   5.7810702e+04   4.0000000e+00
   1.7041000e+04   1.0000000e+00   3.0000000e+00   5.7811055e+04   4.0000000e+00
   1.7041000e+04   1.0000000e+00   3.0000000e+00   5.7811476e+04   4.0000000e+00
   1.7041000e+04   1.0000000e+00   3.0000000e+00   5.7811904e+04   4.0000000e+00
   1.7041000e+04   1.0000000e+00   3.0000000e+00   5.7812445e+04   4.0000000e+00
   1.7041000e+04   1.0000000e+00   3.0000000e+00   5.7812750e+04   4.0000000e+00
   1.7041000e+04   1.0000000e+00   3.0000000e+00   5.7813573e+04   4.0000000e+00
   1.7041000e+04   1.0000000e+00   3.0000000e+00   5.7813761e+04   4.0000000e+00
   1.7041000e+04   1.0000000e+00   3.0000000e+00   5.7813942e+04   4.0000000e+00
   1.7041000e+04   1.0000000e+00   3.0000000e+00   5.7814174e+04   4.0000000e+00
   1.7041000e+04   1.0000000e+00   3.0000000e+00   5.7814362e+04   4.0000000e+00
   1.7041000e+04   1.0000000e+00   3.0000000e+00   5.7814646e+04   4.0000000e+00
   1.7041000e+04   1.0000000e+00   3.0000000e+00   5.7815156e+04   4.0000000e+00
   1.7041000e+04   1.0000000e+00   3.0000000e+00   5.7815474e+04   4.0000000e+00
   1.7041000e+04   1.0000000e+00   3.0000000e+00   5.7815832e+04   4.0000000e+00
   1.7041000e+04   1.0000000e+00   3.0000000e+00   5.7816162e+04   4.0000000e+00
   1.7041000e+04   1.0000000e+00   3.0000000e+00   5.7816426e+04   4.0000000e+00
   1.7041000e+04   1.0000000e+00   3.0000000e+00   5.7816680e+04   4.0000000e+00
   1.7041000e+04   1.0000000e+00   3.0000000e+00   5.7817017e+04   4.0000000e+00
   1.7041000e+04   1.0000000e+00   3.0000000e+00   5.7817764e+04   4.0000000e+00
   1.7041000e+04   1.0000000e+00   3.0000000e+00   5.7817893e+04   4.0000000e+00
   1.7041000e+04   1.0000000e+00   3.0000000e+00   5.7818089e+04   4.0000000e+00
   1.7041000e+04   1.0000000e+00   3.0000000e+00   5.7818325e+04   4.0000000e+00
   1.7041000e+04   1.0000000e+00   3.0000000e+00   5.7818509e+04   4.0000000e+00
   1.7041000e+04   1.0000000e+00   3.0000000e+00   5.7819387e+04   4.0000000e+00
   1.7041000e+04   1.0000000e+00   3.0000000e+00   5.7819554e+04   4.0000000e+00
   1.7041000e+04   1.0000000e+00   3.0000000e+00   5.7819950e+04   4.0000000e+00
   1.7041000e+04   1.0000000e+00   3.0000000e+00   5.7820310e+04   4.0000000e+00
   1.7041000e+04   1.0000000e+00   3.0000000e+00   5.7820361e+04   4.0000000e+00
   1.7041000e+04   1.0000000e+00   3.0000000e+00   5.7820611e+04   4.0000000e+00
   1.7041000e+04   1.0000000e+00   3.0000000e+00   5.7820948e+04   4.0000000e+00
   1.7041000e+04   1.0000000e+00   3.0000000e+00   5.7822058e+04   4.0000000e+00
   1.7041000e+04   1.0000000e+00   3.0000000e+00   5.7822324e+04   4.0000000e+00
   1.7041000e+04   1.0000000e+00   3.0000000e+00   5.7822571e+04   4.0000000e+00
   1.7041000e+04   1.0000000e+00   3.0000000e+00   5.7824685e+04   4.0000000e+00
   1.7041000e+04   1.0000000e+00   3.0000000e+00   5.7824952e+04   4.0000000e+00
   1.7041000e+04   1.0000000e+00   3.0000000e+00   5.7825279e+04   4.0000000e+00
   1.7041000e+04   1.0000000e+00   3.0000000e+00   5.7825724e+04   4.0000000e+00
   1.7041000e+04   1.0000000e+00   3.0000000e+00   5.7931598e+04   4.0000000e+00
   1.7041000e+04   1.0000000e+00   3.0000000e+00   5.7931769e+04   5.0000000e+00
   1.7041000e+04   1.0000000e+00   3.0000000e+00   5.9140374e+04   3.0000000e+00
   1.7041000e+04   1.0000000e+00   3.0000000e+00   5.9144215e+04   4.0000000e+00
   1.7041000e+04   1.0000000e+00   3.0000000e+00   5.9144448e+04   4.0000000e+00
   1.7041000e+04   1.0000000e+00   3.0000000e+00   5.9144785e+04   4.0000000e+00
   1.7041000e+04   1.0000000e+00   3.0000000e+00   5.9145419e+04   4.0000000e+00
   1.7041000e+04   1.0000000e+00   3.0000000e+00   5.9145933e+04   4.0000000e+00
   1.7041000e+04   1.0000000e+00   3.0000000e+00   5.9146220e+04   4.0000000e+00
   1.7041000e+04   1.0000000e+00   3.0000000e+00   5.9146572e+04   4.0000000e+00
   1.7041000e+04   1.0000000e+00   3.0000000e+00   5.9146866e+04   4.0000000e+00
   1.7041000e+04   1.0000000e+00   3.0000000e+00   5.9147135e+04   4.0000000e+00
   1.7041000e+04   1.0000000e+00   3.0000000e+00   5.9147448e+04   4.0000000e+00
   1.7041000e+04   1.0000000e+00   3.0000000e+00   5.9148157e+04   4.0000000e+00
   1.7041000e+04   1.0000000e+00   3.0000000e+00   5.9148300e+04   4.0000000e+00
   1.7041000e+04   1.0000000e+00   3.0000000e+00   5.9148511e+04   4.0000000e+00
   1.7041000e+04   1.0000000e+00   3.0000000e+00   5.9148822e+04   4.0000000e+00
   1.7041000e+04   1.0000000e+00   3.0000000e+00   5.9149062e+04   4.0000000e+00
   1.7041000e+04   1.0000000e+00   3.0000000e+00   5.9149300e+04   4.0000000e+00
   1.7041000e+04   1.0000000e+00   3.0000000e+00   5.9149881e+04   4.0000000e+00
   1.7041000e+04   1.0000000e+00   3.0000000e+00   5.9150137e+04   4.0000000e+00
   1.7041000e+04   1.0000000e+00   3.0000000e+00   5.9150437e+04   4.0000000e+00
   1.7041000e+04   1.0000000e+00   3.0000000e+00   5.9150784e+04   4.0000000e+00
   1.7041000e+04   1.0000000e+00   3.0000000e+00   5.9151636e+04   4.0000000e+00
   1.7041000e+04   1.0000000e+00   3.0000000e+00   5.9151815e+04   4.0000000e+00
   1.7041000e+04   1.0000000e+00   3.0000000e+00   5.9152043e+04   4.0000000e+00
   1.7041000e+04   1.0000000e+00   3.0000000e+00   5.9152256e+04   4.0000000e+00
   1.7041000e+04   1.0000000e+00   3.0000000e+00   5.9152574e+04   4.0000000e+00
   1.7041000e+04   1.0000000e+00   3.0000000e+00   5.9152812e+04   4.0000000e+00
   1.7041000e+04   1.0000000e+00   3.0000000e+00   5.9153048e+04   4.0000000e+00
   1.7041000e+04   1.0000000e+00   3.0000000e+00   5.9153422e+04   4.0000000e+00
   1.7041000e+04   1.0000000e+00   3.0000000e+00   5.9153851e+04   4.0000000e+00
   1.7041000e+04   1.0000000e+00   3.0000000e+00   5.9154122e+04   4.0000000e+00
   1.7041000e+04   1.0000000e+00   3.0000000e+00   5.9154396e+04   4.0000000e+00
   1.7041000e+04   1.0000000e+00   3.0000000e+00   5.9154735e+04   4.0000000e+00
   1.7041000e+04   1.0000000e+00   3.0000000e+00   5.9155152e+04   4.0000000e+00
   1.7041000e+04   1.0000000e+00   3.0000000e+00   5.9155776e+04   4.0000000e+00
   1.7041000e+04   1.0000000e+00   3.0000000e+00   5.9156045e+04   4.0000000e+00
   1.7041000e+04   1.0000000e+00   3.0000000e+00   5.9156504e+04   4.0000000e+00
   1.7041000e+04   1.0000000e+00   3.0000000e+00   5.9156824e+04   4.0000000e+00
   1.7041000e+04   1.0000000e+00   3.0000000e+00   5.9157080e+04   4.0000000e+00
   1.7041000e+04   1.0000000e+00   3.0000000e+00   5.9157532e+04   4.0000000e+00
   1.7041000e+04   1.0000000e+00   3.0000000e+00   5.9157871e+04   4.0000000e+00
   1.7041000e+04   1.0000000e+00   3.0000000e+00   5.9158195e+04   4.0000000e+00
   1.7041000e+04   1.0000000e+00   3.0000000e+00   5.9158507e+04   4.0000000e+00
   1.7041000e+04   1.0000000e+00   3.0000000e+00   5.9159017e+04   4.0000000e+00
   1.7041000e+04   1.0000000e+00   3.0000000e+00   5.9161374e+04   4.0000000e+00
   1.7041000e+04   1.0000000e+00   3.0000000e+00   5.9161554e+04   4.0000000e+00
   1.7041000e+04   1.0000000e+00   3.0000000e+00   5.9161785e+04   4.0000000e+00
   1.7041000e+04   1.0000000e+00   3.0000000e+00   5.9162021e+04   4.0000000e+00
   1.7041000e+04   1.0000000e+00   3.0000000e+00   5.9162378e+04   4.0000000e+00
   1.7041000e+04   1.0000000e+00   3.0000000e+00   5.9162807e+04   4.0000000e+00
   1.7041000e+04   1.0000000e+00   3.0000000e+00   5.9163294e+04   4.0000000e+00
   1.7041000e+04   1.0000000e+00   3.0000000e+00   5.9206850e+04   4.0000000e+00
   1.7041000e+04   1.0000000e+00   3.0000000e+00   5.9207369e+04   4.0000000e+00
   1.7041000e+04   1.0000000e+00   3.0000000e+00   5.9249675e+04   4.0000000e+00
   1.7041000e+04   1.0000000e+00   3.0000000e+00   5.9254011e+04   4.0000000e+00
   1.7041000e+04   1.0000000e+00   3.0000000e+00   5.9254464e+04   4.0000000e+00
   1.7041000e+04   1.0000000e+00   3.0000000e+00   5.9257218e+04   4.0000000e+00
   1.7041000e+04   1.0000000e+00   3.0000000e+00   5.9257756e+04   4.0000000e+00
   1.7041000e+04   1.0000000e+00   3.0000000e+00   5.9259565e+04   4.0000000e+00
   1.7041000e+04   1.0000000e+00   3.0000000e+00   5.9260376e+04   5.0000000e+00
   1.7041000e+04   1.0000000e+00   3.0000000e+00   5.9750754e+04   3.0000000e+00
   1.7041000e+04   1.0000000e+00   3.0000000e+00   5.9705198e+04   4.0000000e+00
   1.7041000e+04   1.0000000e+00   3.0000000e+00   5.9705370e+04   4.0000000e+00
   1.7041000e+04   1.0000000e+00   3.0000000e+00   5.9713495e+04   4.0000000e+00
   1.7041000e+04   1.0000000e+00   3.0000000e+00   5.9765043e+04   4.0000000e+00
   1.7041000e+04   1.0000000e+00   3.0000000e+00   5.9765346e+04   4.0000000e+00
   1.7041000e+04   1.0000000e+00   3.0000000e+00   5.9765970e+04   4.0000000e+00
   1.7041000e+04   1.0000000e+00   3.0000000e+00   5.9766244e+04   4.0000000e+00
   1.7041000e+04   1.0000000e+00   3.0000000e+00   5.9766534e+04   4.0000000e+00
   1.7041000e+04   1.0000000e+00   3.0000000e+00   5.9767012e+04   4.0000000e+00
   1.7041000e+04   1.0000000e+00   3.0000000e+00   5.9767453e+04   4.0000000e+00
   1.7041000e+04   1.0000000e+00   3.0000000e+00   5.9767993e+04   4.0000000e+00
   1.7041000e+04   1.0000000e+00   3.0000000e+00   5.9768546e+04   4.0000000e+00
   1.7041000e+04   1.0000000e+00   3.0000000e+00   5.9769692e+04   4.0000000e+00
   1.7041000e+04   1.0000000e+00   3.0000000e+00   5.9769880e+04   4.0000000e+00
   1.7041000e+04   1.0000000e+00   3.0000000e+00   5.9770164e+04   4.0000000e+00
   1.7041000e+04   1.0000000e+00   3.0000000e+00   5.9770571e+04   4.0000000e+00
   1.7041000e+04   1.0000000e+00   3.0000000e+00   5.9772023e+04   4.0000000e+00
   1.7041000e+04   1.0000000e+00   3.0000000e+00   5.9772425e+04   4.0000000e+00
   1.7041000e+04   1.0000000e+00   3.0000000e+00   5.9772671e+04   4.0000000e+00
   1.7041000e+04   1.0000000e+00   3.0000000e+00   5.9773016e+04   4.0000000e+00
   1.7041000e+04   1.0000000e+00   3.0000000e+00   5.9775455e+04   4.0000000e+00
   1.7041000e+04   1.0000000e+00   3.0000000e+00   5.9775822e+04   4.0000000e+00
   1.7041000e+04   1.0000000e+00   3.0000000e+00   5.9776005e+04   4.0000000e+00
   1.7041000e+04   1.0000000e+00   3.0000000e+00   5.9776368e+04   4.0000000e+00
   1.7041000e+04   1.0000000e+00   3.0000000e+00   5.9777022e+04   4.0000000e+00
   1.7041000e+04   1.0000000e+00   3.0000000e+00   5.9777312e+04   4.0000000e+00
   1.7041000e+04   1.0000000e+00   3.0000000e+00   5.9777571e+04   4.0000000e+00
   1.7041000e+04   1.0000000e+00   3.0000000e+00   5.9784402e+04   4.0000000e+00
   1.7041000e+04   1.0000000e+00   3.0000000e+00   5.9784723e+04   4.0000000e+00
   1.7041000e+04   1.0000000e+00   3.0000000e+00   5.9784968e+04   4.0000000e+00
   1.7041000e+04   1.0000000e+00   3.0000000e+00   5.9785608e+04   4.0000000e+00
   1.7041000e+04   1.0000000e+00   3.0000000e+00   5.9810256e+04   4.0000000e+00
   1.7041000e+04   1.0000000e+00   3.0000000e+00   5.9857756e+04   5.0000000e+00
   1.7041000e+04   1.0000000e+00   3.0000000e+00   6.0066729e+04   3.0000000e+00
   1.7041000e+04   1.0000000e+00   3.0000000e+00   6.0047928e+04   4.0000000e+00
   1.7041000e+04   1.0000000e+00   3.0000000e+00   6.0048150e+04   4.0000000e+00
   1.7041000e+04   1.0000000e+00   3.0000000e+00   6.0048325e+04   4.0000000e+00
   1.7041000e+04   1.0000000e+00   3.0000000e+00   6.0048574e+04   4.0000000e+00
   1.7041000e+04   1.0000000e+00   3.0000000e+00   6.0048922e+04   4.0000000e+00
   1.7041000e+04   1.0000000e+00   3.0000000e+00   6.0049218e+04   4.0000000e+00
   1.7041000e+04   1.0000000e+00   3.0000000e+00   6.0049468e+04   4.0000000e+00
   1.7041000e+04   1.0000000e+00   3.0000000e+00   6.0049732e+04   4.0000000e+00
   1.7041000e+04   1.0000000e+00   3.0000000e+00   6.0050587e+04   4.0000000e+00
   1.7041000e+04   1.0000000e+00   3.0000000e+00   6.0051276e+04   4.0000000e+00
   1.7041000e+04   1.0000000e+00   3.0000000e+00   6.0051601e+04   4.0000000e+00
   1.7041000e+04   1.0000000e+00   3.0000000e+00   6.0051876e+04   4.0000000e+00
   1.7041000e+04   1.0000000e+00   3.0000000e+00   6.0052120e+04   4.0000000e+00
   1.7041000e+04   1.0000000e+00   3.0000000e+00   6.0052492e+04   4.0000000e+00
   1.7041000e+04   1.0000000e+00   3.0000000e+00   6.0052945e+04   4.0000000e+00
   1.7041000e+04   1.0000000e+00   3.0000000e+00   6.0053374e+04   4.0000000e+00
   1.7041000e+04   1.0000000e+00   3.0000000e+00   6.0053810e+04   4.0000000e+00
   1.7041000e+04   1.0000000e+00   3.0000000e+00   6.0055076e+04   4.0000000e+00
   1.7041000e+04   1.0000000e+00   3.0000000e+00   6.0055425e+04   4.0000000e+00
   1.7041000e+04   1.0000000e+00   3.0000000e+00   6.0055663e+04   4.0000000e+00
   1.7041000e+04   1.0000000e+00   3.0000000e+00   6.0055921e+04   4.0000000e+00
   1.7041000e+04   1.0000000e+00   3.0000000e+00   6.0056779e+04   4.0000000e+00
   1.7041000e+04   1.0000000e+00   3.0000000e+00   6.0057133e+04   4.0000000e+00
   1.7041000e+04   1.0000000e+00   3.0000000e+00   6.0057500e+04   4.0000000e+00
   1.7041000e+04   1.0000000e+00   3.0000000e+00   6.0058306e+04   4.0000000e+00
   1.7041000e+04   1.0000000e+00   3.0000000e+00   6.0058666e+04   4.0000000e+00
   1.7041000e+04   1.0000000e+00   3.0000000e+00   6.0061214e+04   4.0000000e+00
   1.7041000e+04   1.0000000e+00   3.0000000e+00   6.0064384e+04   4.0000000e+00
   1.7041000e+04   1.0000000e+00   3.0000000e+00   6.0072637e+04   4.0000000e+00
   1.7041000e+04   1.0000000e+00   3.0000000e+00   6.0072783e+04   4.0000000e+00
   1.7041000e+04   1.0000000e+00   3.0000000e+00   6.0073334e+04   4.0000000e+00
   1.7041000e+04   1.0000000e+00   3.0000000e+00   6.0074591e+04   4.0000000e+00
   1.7041000e+04   1.0000000e+00   3.0000000e+00   6.0076479e+04   4.0000000e+00
   1.7041000e+04   1.0000000e+00   3.0000000e+00   6.0078978e+04   4.0000000e+00
   1.7041000e+04   1.0000000e+00   3.0000000e+00   6.0079690e+04   4.0000000e+00
   1.7041000e+04   1.0000000e+00   3.0000000e+00   6.0107718e+04   4.0000000e+00
   1.7041000e+04   1.0000000e+00   3.0000000e+00   6.0165730e+04   5.0000000e+00
   1.7041000e+04   1.0000000e+00   3.0000000e+00   6.1424733e+04   3.0000000e+00
   1.7041000e+04   1.0000000e+00   3.0000000e+00   6.1428041e+04   4.0000000e+00
   1.7041000e+04   1.0000000e+00   3.0000000e+00   6.1430202e+04   4.0000000e+00
   1.7041000e+04   1.0000000e+00   3.0000000e+00   6.1430495e+04   4.0000000e+00
   1.7041000e+04   1.0000000e+00   3.0000000e+00   6.1431365e+04   4.0000000e+00
   1.7041000e+04   1.0000000e+00   3.0000000e+00   6.1432519e+04   4.0000000e+00
   1.7041000e+04   1.0000000e+00   3.0000000e+00   6.1432913e+04   4.0000000e+00
   1.7041000e+04   1.0000000e+00   3.0000000e+00   6.1433283e+04   4.0000000e+00
   1.7041000e+04   1.0000000e+00   3.0000000e+00   6.1433521e+04   4.0000000e+00
   1.7041000e+04   1.0000000e+00   3.0000000e+00   6.1433985e+04   4.0000000e+00
   1.7041000e+04   1.0000000e+00   3.0000000e+00   6.1434546e+04   4.0000000e+00
   1.7041000e+04   1.0000000e+00   3.0000000e+00   6.1435691e+04   4.0000000e+00
   1.7041000e+04   1.0000000e+00   3.0000000e+00   6.1435893e+04   4.0000000e+00
   1.7041000e+04   1.0000000e+00   3.0000000e+00   6.1436124e+04   4.0000000e+00
   1.7041000e+04   1.0000000e+00   3.0000000e+00   6.1436510e+04   4.0000000e+00
   1.7041000e+04   1.0000000e+00   3.0000000e+00   6.1436908e+04   4.0000000e+00
   1.7041000e+04   1.0000000e+00   3.0000000e+00   6.1437189e+04   4.0000000e+00
   1.7041000e+04   1.0000000e+00   3.0000000e+00   6.1437461e+04   4.0000000e+00
   1.7041000e+04   1.0000000e+00   3.0000000e+00   6.1437777e+04   4.0000000e+00
   1.7041000e+04   1.0000000e+00   3.0000000e+00   6.1438587e+04   4.0000000e+00
   1.7041000e+04   1.0000000e+00   3.0000000e+00   6.1438832e+04   4.0000000e+00
   1.7041000e+04   1.0000000e+00   3.0000000e+00   6.1439031e+04   4.0000000e+00
   1.7041000e+04   1.0000000e+00   3.0000000e+00   6.1439375e+04   4.0000000e+00
   1.7041000e+04   1.0000000e+00   3.0000000e+00   6.1439610e+04   4.0000000e+00
   1.7041000e+04   1.0000000e+00   3.0000000e+00   6.1439912e+04   4.0000000e+00
   1.7041000e+04   1.0000000e+00   3.0000000e+00   6.1440175e+04   4.0000000e+00
   1.7041000e+04   1.0000000e+00   3.0000000e+00   6.1441003e+04   4.0000000e+00
   1.7041000e+04   1.0000000e+00   3.0000000e+00   6.1441290e+04   4.0000000e+00
   1.7041000e+04   1.0000000e+00   3.0000000e+00   6.1441518e+04   4.0000000e+00
   1.7041000e+04   1.0000000e+00   3.0000000e+00   6.1442645e+04   4.0000000e+00
   1.7041000e+04   1.0000000e+00   3.0000000e+00   6.1442873e+04   4.0000000e+00
   1.7041000e+04   1.0000000e+00   3.0000000e+00   6.1443240e+04   4.0000000e+00
   1.7041000e+04   1.0000000e+00   3.0000000e+00   6.1443497e+04   4.0000000e+00
   1.7041000e+04   1.0000000e+00   3.0000000e+00   6.1443767e+04   4.0000000e+00
   1.7041000e+04   1.0000000e+00   3.0000000e+00   6.1444449e+04   4.0000000e+00
   1.7041000e+04   1.0000000e+00   3.0000000e+00   6.1444574e+04   4.0000000e+00
   1.7041000e+04   1.0000000e+00   3.0000000e+00   6.1445022e+04   4.0000000e+00
   1.7041000e+04   1.0000000e+00   3.0000000e+00   6.1447083e+04   4.0000000e+00
   1.7041000e+04   1.0000000e+00   3.0000000e+00   6.1447417e+04   4.0000000e+00
   1.7041000e+04   1.0000000e+00   3.0000000e+00   6.1447674e+04   4.0000000e+00
   1.7041000e+04   1.0000000e+00   3.0000000e+00   6.1447862e+04   4.0000000e+00
   1.7041000e+04   1.0000000e+00   3.0000000e+00   6.1449983e+04   4.0000000e+00
   1.7041000e+04   1.0000000e+00   3.0000000e+00   6.1450460e+04   4.0000000e+00
   1.7041000e+04   1.0000000e+00   3.0000000e+00   6.1452505e+04   4.0000000e+00
   1.7041000e+04   1.0000000e+00   3.0000000e+00   6.1456992e+04   4.0000000e+00
   1.7041000e+04   1.0000000e+00   3.0000000e+00   6.1535669e+04   4.0000000e+00
   1.7041000e+04   1.0000000e+00   3.0000000e+00   6.1535964e+04   4.0000000e+00
   1.7041000e+04   1.0000000e+00   3.0000000e+00   6.1536268e+04   4.0000000e+00
   1.7041000e+04   1.0000000e+00   3.0000000e+00   6.1536544e+04   4.0000000e+00
   1.7041000e+04   1.0000000e+00   3.0000000e+00   6.1536925e+04   4.0000000e+00
   1.7041000e+04   1.0000000e+00   3.0000000e+00   6.1547735e+04   5.0000000e+00
   1.7041000e+04   1.0000000e+00   3.0000000e+00   6.2014735e+04   3.0000000e+00
   1.7041000e+04   1.0000000e+00   3.0000000e+00   6.2016434e+04   4.0000000e+00
   1.7041000e+04   1.0000000e+00   3.0000000e+00   6.2016984e+04   4.0000000e+00
   1.7041000e+04   1.0000000e+00   3.0000000e+00   6.2018736e+04   4.0000000e+00
   1.7041000e+04   1.0000000e+00   3.0000000e+00   6.2019022e+04   4.0000000e+00
   1.7041000e+04   1.0000000e+00   3.0000000e+00   6.2019333e+04   4.0000000e+00
   1.7041000e+04   1.0000000e+00   3.0000000e+00   6.2019772e+04   4.0000000e+00
   1.7041000e+04   1.0000000e+00   3.0000000e+00   6.2020051e+04   4.0000000e+00
   1.7041000e+04   1.0000000e+00   3.0000000e+00   6.2021306e+04   4.0000000e+00
   1.7041000e+04   1.0000000e+00   3.0000000e+00   6.2021517e+04   4.0000000e+00
   1.7041000e+04   1.0000000e+00   3.0000000e+00   6.2021776e+04   4.0000000e+00
   1.7041000e+04   1.0000000e+00   3.0000000e+00   6.2022023e+04   4.0000000e+00
   1.7041000e+04   1.0000000e+00   3.0000000e+00   6.2022324e+04   4.0000000e+00
   1.7041000e+04   1.0000000e+00   3.0000000e+00   6.2022577e+04   4.0000000e+00
   1.7041000e+04   1.0000000e+00   3.0000000e+00   6.2022960e+04   4.0000000e+00
   1.7041000e+04   1.0000000e+00   3.0000000e+00   6.2023234e+04   4.0000000e+00
   1.7041000e+04   1.0000000e+00   3.0000000e+00   6.2023775e+04   4.0000000e+00
   1.7041000e+04   1.0000000e+00   3.0000000e+00   6.2024115e+04   4.0000000e+00
   1.7041000e+04   1.0000000e+00   3.0000000e+00   6.2025195e+04   4.0000000e+00
   1.7041000e+04   1.0000000e+00   3.0000000e+00   6.2025394e+04   4.0000000e+00
   1.7041000e+04   1.0000000e+00   3.0000000e+00   6.2025599e+04   4.0000000e+00
   1.7041000e+04   1.0000000e+00   3.0000000e+00   6.2025896e+04   4.0000000e+00
   1.7041000e+04   1.0000000e+00   3.0000000e+00   6.2026166e+04   4.0000000e+00
   1.7041000e+04   1.0000000e+00   3.0000000e+00   6.2026411e+04   4.0000000e+00
   1.7041000e+04   1.0000000e+00   3.0000000e+00   6.2027020e+04   4.0000000e+00
   1.7041000e+04   1.0000000e+00   3.0000000e+00   6.2027987e+04   4.0000000e+00
   1.7041000e+04   1.0000000e+00   3.0000000e+00   6.2028320e+04   4.0000000e+00
   1.7041000e+04   1.0000000e+00   3.0000000e+00   6.2028707e+04   4.0000000e+00
   1.7041000e+04   1.0000000e+00   3.0000000e+00   6.2029013e+04   4.0000000e+00
   1.7041000e+04   1.0000000e+00   3.0000000e+00   6.2029283e+04   4.0000000e+00
   1.7041000e+04   1.0000000e+00   3.0000000e+00   6.2029976e+04   4.0000000e+00
   1.7041000e+04   1.0000000e+00   3.0000000e+00   6.2030338e+04   4.0000000e+00
   1.7041000e+04   1.0000000e+00   3.0000000e+00   6.2030626e+04   4.0000000e+00
   1.7041000e+04   1.0000000e+00   3.0000000e+00   6.2030901e+04   4.0000000e+00
   1.7041000e+04   1.0000000e+00   3.0000000e+00   6.2031617e+04   4.0000000e+00
   1.7041000e+04   1.0000000e+00   3.0000000e+00   6.2032910e+04   4.0000000e+00
   1.7041000e+04   1.0000000e+00   3.0000000e+00   6.2033100e+04   4.0000000e+00
   1.7041000e+04   1.0000000e+00   3.0000000e+00   6.2033398e+04   4.0000000e+00
   1.7041000e+04   1.0000000e+00   3.0000000e+00   6.2033646e+04   4.0000000e+00
   1.7041000e+04   1.0000000e+00   3.0000000e+00   6.2033920e+04   4.0000000e+00
   1.7041000e+04   1.0000000e+00   3.0000000e+00   6.2034616e+04   4.0000000e+00
   1.7041000e+04   1.0000000e+00   3.0000000e+00   6.2035026e+04   4.0000000e+00
   1.7041000e+04   1.0000000e+00   3.0000000e+00   6.2036087e+04   4.0000000e+00
   1.7041000e+04   1.0000000e+00   3.0000000e+00   6.2036123e+04   4.0000000e+00
   1.7041000e+04   1.0000000e+00   3.0000000e+00   6.2036441e+04   4.0000000e+00
   1.7041000e+04   1.0000000e+00   3.0000000e+00   6.2036804e+04   4.0000000e+00
   1.7041000e+04   1.0000000e+00   3.0000000e+00   6.2037172e+04   4.0000000e+00
   1.7041000e+04   1.0000000e+00   3.0000000e+00   6.2037478e+04   4.0000000e+00
   1.7041000e+04   1.0000000e+00   3.0000000e+00   6.2039731e+04   4.0000000e+00
   1.7041000e+04   1.0000000e+00   3.0000000e+00   6.2040246e+04   4.0000000e+00
   1.7041000e+04   1.0000000e+00   3.0000000e+00   6.2042329e+04   4.0000000e+00
   1.7041000e+04   1.0000000e+00   3.0000000e+00   6.2138736e+04   5.0000000e+00
   1.7041000e+04   1.0000000e+00   3.0000000e+00   6.2354661e+04   3.0000000e+00
   1.7041000e+04   1.0000000e+00   3.0000000e+00   6.2364544e+04   4.0000000e+00
   1.7041000e+04   1.0000000e+00   3.0000000e+00   6.2364805e+04   4.0000000e+00
   1.7041000e+04   1.0000000e+00   3.0000000e+00   6.2365148e+04   4.0000000e+00
   1.7041000e+04   1.0000000e+00   3.0000000e+00   6.2365658e+04   4.0000000e+00
   1.7041000e+04   1.0000000e+00   3.0000000e+00   6.2367194e+04   4.0000000e+00
   1.7041000e+04   1.0000000e+00   3.0000000e+00   6.2367526e+04   4.0000000e+00
   1.7041000e+04   1.0000000e+00   3.0000000e+00   6.2367821e+04   4.0000000e+00
   1.7041000e+04   1.0000000e+00   3.0000000e+00   6.2368134e+04   4.0000000e+00
   1.7041000e+04   1.0000000e+00   3.0000000e+00   6.2368459e+04   4.0000000e+00
   1.7041000e+04   1.0000000e+00   3.0000000e+00   6.2369199e+04   4.0000000e+00
   1.7041000e+04   1.0000000e+00   3.0000000e+00   6.2370372e+04   4.0000000e+00
   1.7041000e+04   1.0000000e+00   3.0000000e+00   6.2370622e+04   4.0000000e+00
   1.7041000e+04   1.0000000e+00   3.0000000e+00   6.2370841e+04   4.0000000e+00
   1.7041000e+04   1.0000000e+00   3.0000000e+00   6.2371251e+04   4.0000000e+00
   1.7041000e+04   1.0000000e+00   3.0000000e+00   6.2371737e+04   4.0000000e+00
   1.7041000e+04   1.0000000e+00   3.0000000e+00   6.2372064e+04   4.0000000e+00
   1.7041000e+04   1.0000000e+00   3.0000000e+00   6.2372363e+04   4.0000000e+00
   1.7041000e+04   1.0000000e+00   3.0000000e+00   6.2373173e+04   4.0000000e+00
   1.7041000e+04   1.0000000e+00   3.0000000e+00   6.2373377e+04   4.0000000e+00
   1.7041000e+04   1.0000000e+00   3.0000000e+00   6.2373607e+04   4.0000000e+00
   1.7041000e+04   1.0000000e+00   3.0000000e+00   6.2373681e+04   4.0000000e+00
   1.7041000e+04   1.0000000e+00   3.0000000e+00   6.2373827e+04   4.0000000e+00
   1.7041000e+04   1.0000000e+00   3.0000000e+00   6.2374146e+04   4.0000000e+00
   1.7041000e+04   1.0000000e+00   3.0000000e+00   6.2374329e+04   4.0000000e+00
   1.7041000e+04   1.0000000e+00   3.0000000e+00   6.2374608e+04   4.0000000e+00
   1.7041000e+04   1.0000000e+00   3.0000000e+00   6.2374856e+04   4.0000000e+00
   1.7041000e+04   1.0000000e+00   3.0000000e+00   6.2375562e+04   4.0000000e+00
   1.7041000e+04   1.0000000e+00   3.0000000e+00   6.2375899e+04   4.0000000e+00
   1.7041000e+04   1.0000000e+00   3.0000000e+00   6.2376153e+04   4.0000000e+00
   1.7041000e+04   1.0000000e+00   3.0000000e+00   6.2376476e+04   4.0000000e+00
   1.7041000e+04   1.0000000e+00   3.0000000e+00   6.2377273e+04   4.0000000e+00
   1.7041000e+04   1.0000000e+00   3.0000000e+00   6.2378360e+04   4.0000000e+00
   1.7041000e+04   1.0000000e+00   3.0000000e+00   6.2378684e+04   4.0000000e+00
   1.7041000e+04   1.0000000e+00   3.0000000e+00   6.2378974e+04   4.0000000e+00
   1.7041000e+04   1.0000000e+00   3.0000000e+00   6.2379744e+04   4.0000000e+00
   1.7041000e+04   1.0000000e+00   3.0000000e+00   6.2379919e+04   4.0000000e+00
   1.7041000e+04   1.0000000e+00   3.0000000e+00   6.2380124e+04   4.0000000e+00
   1.7041000e+04   1.0000000e+00   3.0000000e+00   6.2380328e+04   4.0000000e+00
   1.7041000e+04   1.0000000e+00   3.0000000e+00   6.2380642e+04   4.0000000e+00
   1.7041000e+04   1.0000000e+00   3.0000000e+00   6.2380861e+04   4.0000000e+00
   1.7041000e+04   1.0000000e+00   3.0000000e+00   6.2381125e+04   4.0000000e+00
   1.7041000e+04   1.0000000e+00   3.0000000e+00   6.2382427e+04   4.0000000e+00
   1.7041000e+04   1.0000000e+00   3.0000000e+00   6.2382571e+04   4.0000000e+00
   1.7041000e+04   1.0000000e+00   3.0000000e+00   6.2382685e+04   4.0000000e+00
   1.7041000e+04   1.0000000e+00   3.0000000e+00   6.2382843e+04   4.0000000e+00
   1.7041000e+04   1.0000000e+00   3.0000000e+00   6.2383084e+04   4.0000000e+00
   1.7041000e+04   1.0000000e+00   3.0000000e+00   6.2383432e+04   4.0000000e+00
   1.7041000e+04   1.0000000e+00   3.0000000e+00   6.2383770e+04   4.0000000e+00
   1.7041000e+04   1.0000000e+00   3.0000000e+00   6.2383834e+04   4.0000000e+00
   1.7041000e+04   1.0000000e+00   3.0000000e+00   6.2456663e+04   5.0000000e+00
   1.7041000e+04   1.0000000e+00   3.0000000e+00   6.3526747e+04   3.0000000e+00
   1.7041000e+04   1.0000000e+00   3.0000000e+00   6.3486616e+04   4.0000000e+00
   1.7041000e+04   1.0000000e+00   3.0000000e+00   6.3494897e+04   4.0000000e+00
   1.7041000e+04   1.0000000e+00   3.0000000e+00   6.3501897e+04   4.0000000e+00
   1.7041000e+04   1.0000000e+00   3.0000000e+00   6.3503095e+04   4.0000000e+00
   1.7041000e+04   1.0000000e+00   3.0000000e+00   6.3505595e+04   4.0000000e+00
   1.7041000e+04   1.0000000e+00   3.0000000e+00   6.3518438e+04   4.0000000e+00
   1.7041000e+04   1.0000000e+00   3.0000000e+00   6.3518554e+04   4.0000000e+00
   1.7041000e+04   1.0000000e+00   3.0000000e+00   6.3526369e+04   4.0000000e+00
   1.7041000e+04   1.0000000e+00   3.0000000e+00   6.3527750e+04   4.0000000e+00
   1.7041000e+04   1.0000000e+00   3.0000000e+00   6.3528100e+04   4.0000000e+00
   1.7041000e+04   1.0000000e+00   3.0000000e+00   6.3528524e+04   4.0000000e+00
   1.7041000e+04   1.0000000e+00   3.0000000e+00   6.3528905e+04   4.0000000e+00
   1.7041000e+04   1.0000000e+00   3.0000000e+00   6.3529436e+04   4.0000000e+00
   1.7041000e+04   1.0000000e+00   3.0000000e+00   6.3529840e+04   4.0000000e+00
   1.7041000e+04   1.0000000e+00   3.0000000e+00   6.3531108e+04   4.0000000e+00
   1.7041000e+04   1.0000000e+00   3.0000000e+00   6.3531404e+04   4.0000000e+00
   1.7041000e+04   1.0000000e+00   3.0000000e+00   6.3531855e+04   4.0000000e+00
   1.7041000e+04   1.0000000e+00   3.0000000e+00   6.3532195e+04   4.0000000e+00
   1.7041000e+04   1.0000000e+00   3.0000000e+00   6.3532747e+04   4.0000000e+00
   1.7041000e+04   1.0000000e+00   3.0000000e+00   6.3534342e+04   4.0000000e+00
   1.7041000e+04   1.0000000e+00   3.0000000e+00   6.3534838e+04   4.0000000e+00
   1.7041000e+04   1.0000000e+00   3.0000000e+00   6.3536013e+04   4.0000000e+00
   1.7041000e+04   1.0000000e+00   3.0000000e+00   6.3536744e+04   4.0000000e+00
   1.7041000e+04   1.0000000e+00   3.0000000e+00   6.3537521e+04   4.0000000e+00
   1.7041000e+04   1.0000000e+00   3.0000000e+00   6.3539943e+04   4.0000000e+00
   1.7041000e+04   1.0000000e+00   3.0000000e+00   6.3541531e+04   4.0000000e+00
   1.7041000e+04   1.0000000e+00   3.0000000e+00   6.3541929e+04   4.0000000e+00
   1.7041000e+04   1.0000000e+00   3.0000000e+00   6.3543310e+04   4.0000000e+00
   1.7041000e+04   1.0000000e+00   3.0000000e+00   6.3543638e+04   4.0000000e+00
   1.7041000e+04   1.0000000e+00   3.0000000e+00   6.3544135e+04   4.0000000e+00
   1.7041000e+04   1.0000000e+00   3.0000000e+00   6.3562132e+04   4.0000000e+00
   1.7041000e+04   1.0000000e+00   3.0000000e+00   6.3562517e+04   4.0000000e+00
   1.7041000e+04   1.0000000e+00   3.0000000e+00   6.3563500e+04   4.0000000e+00
   1.7041000e+04   1.0000000e+00   3.0000000e+00   6.3626820e+04   4.0000000e+00
   1.7041000e+04   1.0000000e+00   3.0000000e+00   6.3627170e+04   4.0000000e+00
   1.7041000e+04   1.0000000e+00   3.0000000e+00   6.3634748e+04   5.0000000e+00
   1.7041000e+04   1.0000000e+00   3.0000000e+00   6.4122329e+04   3.0000000e+00
   1.7041000e+04   1.0000000e+00   3.0000000e+00   6.4092117e+04   4.0000000e+00
   1.7041000e+04   1.0000000e+00   3.0000000e+00   6.4126320e+04   4.0000000e+00
   1.7041000e+04   1.0000000e+00   3.0000000e+00   6.4126671e+04   4.0000000e+00
   1.7041000e+04   1.0000000e+00   3.0000000e+00   6.4127087e+04   4.0000000e+00
   1.7041000e+04   1.0000000e+00   3.0000000e+00   6.4127471e+04   4.0000000e+00
   1.7041000e+04   1.0000000e+00   3.0000000e+00   6.4127812e+04   4.0000000e+00
   1.7041000e+04   1.0000000e+00   3.0000000e+00   6.4130327e+04   4.0000000e+00
   1.7041000e+04   1.0000000e+00   3.0000000e+00   6.4130695e+04   4.0000000e+00
   1.7041000e+04   1.0000000e+00   3.0000000e+00   6.4131040e+04   4.0000000e+00
   1.7041000e+04   1.0000000e+00   3.0000000e+00   6.4131362e+04   4.0000000e+00
   1.7041000e+04   1.0000000e+00   3.0000000e+00   6.4131967e+04   4.0000000e+00
   1.7041000e+04   1.0000000e+00   3.0000000e+00   6.4133042e+04   4.0000000e+00
   1.7041000e+04   1.0000000e+00   3.0000000e+00   6.4133325e+04   4.0000000e+00
   1.7041000e+04   1.0000000e+00   3.0000000e+00   6.4134169e+04   4.0000000e+00
   1.7041000e+04   1.0000000e+00   3.0000000e+00   6.4135513e+04   4.0000000e+00
   1.7041000e+04   1.0000000e+00   3.0000000e+00   6.4135707e+04   4.0000000e+00
   1.7041000e+04   1.0000000e+00   3.0000000e+00   6.4135972e+04   4.0000000e+00
   1.7041000e+04   1.0000000e+00   3.0000000e+00   6.4136507e+04   4.0000000e+00
   1.7041000e+04   1.0000000e+00   3.0000000e+00   6.4136730e+04   4.0000000e+00
   1.7041000e+04   1.0000000e+00   3.0000000e+00   6.4136964e+04   4.0000000e+00
   1.7041000e+04   1.0000000e+00   3.0000000e+00   6.4137654e+04   4.0000000e+00
   1.7041000e+04   1.0000000e+00   3.0000000e+00   6.4138039e+04   4.0000000e+00
   1.7041000e+04   1.0000000e+00   3.0000000e+00   6.4138471e+04   4.0000000e+00
   1.7041000e+04   1.0000000e+00   3.0000000e+00   6.4138919e+04   4.0000000e+00
   1.7041000e+04   1.0000000e+00   3.0000000e+00   6.4140135e+04   4.0000000e+00
   1.7041000e+04   1.0000000e+00   3.0000000e+00   6.4140517e+04   4.0000000e+00
   1.7041000e+04   1.0000000e+00   3.0000000e+00   6.4140734e+04   4.0000000e+00
   1.7041000e+04   1.0000000e+00   3.0000000e+00   6.4140980e+04   4.0000000e+00
   1.7041000e+04   1.0000000e+00   3.0000000e+00   6.4141165e+04   4.0000000e+00
   1.7041000e+04   1.0000000e+00   3.0000000e+00   6.4141688e+04   4.0000000e+00
   1.7041000e+04   1.0000000e+00   3.0000000e+00   6.4141958e+04   4.0000000e+00
   1.7041000e+04   1.0000000e+00   3.0000000e+00   6.4142412e+04   4.0000000e+00
   1.7041000e+04   1.0000000e+00   3.0000000e+00   6.4143666e+04   4.0000000e+00
   1.7041000e+04   1.0000000e+00   3.0000000e+00   6.4145215e+04   4.0000000e+00
   1.7041000e+04   1.0000000e+00   3.0000000e+00   6.4224331e+04   5.0000000e+00
   1.7041000e+04   1.0000000e+00   3.0000000e+00   6.4707965e+04   3.0000000e+00
   1.7041000e+04   1.0000000e+00   3.0000000e+00   6.4789049e+04   4.0000000e+00
   1.7041000e+04   1.0000000e+00   3.0000000e+00   6.4789388e+04   4.0000000e+00
   1.7041000e+04   1.0000000e+00   3.0000000e+00   6.4789680e+04   4.0000000e+00
   1.7041000e+04   1.0000000e+00   3.0000000e+00   6.4789954e+04   4.0000000e+00
   1.7041000e+04   1.0000000e+00   3.0000000e+00   6.4790182e+04   4.0000000e+00
   1.7041000e+04   1.0000000e+00   3.0000000e+00   6.4790547e+04   4.0000000e+00
   1.7041000e+04   1.0000000e+00   3.0000000e+00   6.4790925e+04   4.0000000e+00
   1.7041000e+04   1.0000000e+00   3.0000000e+00   6.4791212e+04   4.0000000e+00
   1.7041000e+04   1.0000000e+00   3.0000000e+00   6.4791529e+04   4.0000000e+00
   1.7041000e+04   1.0000000e+00   3.0000000e+00   6.4791764e+04   4.0000000e+00
   1.7041000e+04   1.0000000e+00   3.0000000e+00   6.4793815e+04   4.0000000e+00
   1.7041000e+04   1.0000000e+00   3.0000000e+00   6.4794301e+04   4.0000000e+00
   1.7041000e+04   1.0000000e+00   3.0000000e+00   6.4794590e+04   4.0000000e+00
   1.7041000e+04   1.0000000e+00   3.0000000e+00   6.4794938e+04   4.0000000e+00
   1.7041000e+04   1.0000000e+00   3.0000000e+00   6.4795258e+04   4.0000000e+00
   1.7041000e+04   1.0000000e+00   3.0000000e+00   6.4795693e+04   4.0000000e+00
   1.7041000e+04   1.0000000e+00   3.0000000e+00   6.4817967e+04   5.0000000e+00
   1.7041000e+04   1.0000000e+00   3.0000000e+00   6.4937969e+04   3.0000000e+00
   1.7041000e+04   1.0000000e+00   3.0000000e+00   6.4889871e+04   4.0000000e+00
   1.7041000e+04   1.0000000e+00   3.0000000e+00   6.4954384e+04   4.0000000e+00
   1.7041000e+04   1.0000000e+00   3.0000000e+00   6.4954726e+04   4.0000000e+00
   1.7041000e+04   1.0000000e+00   3.0000000e+00   6.4955068e+04   4.0000000e+00
   1.7041000e+04   1.0000000e+00   3.0000000e+00   6.4955523e+04   4.0000000e+00
   1.7041000e+04   1.0000000e+00   3.0000000e+00   6.4955895e+04   4.0000000e+00
   1.7041000e+04   1.0000000e+00   3.0000000e+00   6.4956169e+04   4.0000000e+00
   1.7041000e+04   1.0000000e+00   3.0000000e+00   6.4956584e+04   4.0000000e+00
   1.7041000e+04   1.0000000e+00   3.0000000e+00   6.4956867e+04   4.0000000e+00
   1.7041000e+04   1.0000000e+00   3.0000000e+00   6.4957094e+04   4.0000000e+00
   1.7041000e+04   1.0000000e+00   3.0000000e+00   6.4957552e+04   4.0000000e+00
   1.7041000e+04   1.0000000e+00   3.0000000e+00   6.4958041e+04   4.0000000e+00
   1.7041000e+04   1.0000000e+00   3.0000000e+00   6.4958381e+04   4.0000000e+00
   1.7041000e+04   1.0000000e+00   3.0000000e+00   6.4960048e+04   4.0000000e+00
   1.7041000e+04   1.0000000e+00   3.0000000e+00   6.4960257e+04   4.0000000e+00
   1.7041000e+04   1.0000000e+00   3.0000000e+00   6.4960453e+04   4.0000000e+00
   1.7041000e+04   1.0000000e+00   3.0000000e+00   6.4960871e+04   4.0000000e+00
   1.7041000e+04   1.0000000e+00   3.0000000e+00   6.4961128e+04   4.0000000e+00
   1.7041000e+04   1.0000000e+00   3.0000000e+00   6.4961409e+04   4.0000000e+00
   1.7041000e+04   1.0000000e+00   3.0000000e+00   6.4961653e+04   4.0000000e+00
   1.7041000e+04   1.0000000e+00   3.0000000e+00   6.4961955e+04   4.0000000e+00
   1.7041000e+04   1.0000000e+00   3.0000000e+00   6.4962331e+04   4.0000000e+00
   1.7041000e+04   1.0000000e+00   3.0000000e+00   6.4962765e+04   4.0000000e+00
   1.7041000e+04   1.0000000e+00   3.0000000e+00   6.4963014e+04   4.0000000e+00
   1.7041000e+04   1.0000000e+00   3.0000000e+00   6.4963399e+04   4.0000000e+00
   1.7041000e+04   1.0000000e+00   3.0000000e+00   6.4963528e+04   4.0000000e+00
   1.7041000e+04   1.0000000e+00   3.0000000e+00   6.4963842e+04   4.0000000e+00
   1.7041000e+04   1.0000000e+00   3.0000000e+00   6.4965622e+04   4.0000000e+00
   1.7041000e+04   1.0000000e+00   3.0000000e+00   6.4966160e+04   4.0000000e+00
   1.7041000e+04   1.0000000e+00   3.0000000e+00   6.4966743e+04   4.0000000e+00
   1.7041000e+04   1.0000000e+00   3.0000000e+00   6.4968523e+04   4.0000000e+00
   1.7041000e+04   1.0000000e+00   3.0000000e+00   6.5036781e+04   4.0000000e+00
   1.7041000e+04   1.0000000e+00   3.0000000e+00   6.5037343e+04   4.0000000e+00
   1.7041000e+04   1.0000000e+00   3.0000000e+00   6.5062970e+04   5.0000000e+00
   1.7041000e+04   1.0000000e+00   3.0000000e+00   6.5409063e+04   3.0000000e+00
   1.7041000e+04   1.0000000e+00   3.0000000e+00   6.5417260e+04   4.0000000e+00
   1.7041000e+04   1.0000000e+00   3.0000000e+00   6.5417650e+04   4.0000000e+00
   1.7041000e+04   1.0000000e+00   3.0000000e+00   6.5417910e+04   4.0000000e+00
   1.7041000e+04   1.0000000e+00   3.0000000e+00   6.5418045e+04   4.0000000e+00
   1.7041000e+04   1.0000000e+00   3.0000000e+00   6.5419745e+04   4.0000000e+00
   1.7041000e+04   1.0000000e+00   3.0000000e+00   6.5420258e+04   4.0000000e+00
   1.7041000e+04   1.0000000e+00   3.0000000e+00   6.5420525e+04   4.0000000e+00
   1.7041000e+04   1.0000000e+00   3.0000000e+00   6.5420814e+04   4.0000000e+00
   1.7041000e+04   1.0000000e+00   3.0000000e+00   6.5421169e+04   4.0000000e+00
   1.7041000e+04   1.0000000e+00   3.0000000e+00   6.5421624e+04   4.0000000e+00
   1.7041000e+04   1.0000000e+00   3.0000000e+00   6.5422453e+04   4.0000000e+00
   1.7041000e+04   1.0000000e+00   3.0000000e+00   6.5422676e+04   4.0000000e+00
   1.7041000e+04   1.0000000e+00   3.0000000e+00   6.5422821e+04   4.0000000e+00
   1.7041000e+04   1.0000000e+00   3.0000000e+00   6.5423066e+04   4.0000000e+00
   1.7041000e+04   1.0000000e+00   3.0000000e+00   6.5423477e+04   4.0000000e+00
   1.7041000e+04   1.0000000e+00   3.0000000e+00   6.5423834e+04   4.0000000e+00
   1.7041000e+04   1.0000000e+00   3.0000000e+00   6.5424154e+04   4.0000000e+00
   1.7041000e+04   1.0000000e+00   3.0000000e+00   6.5424407e+04   4.0000000e+00
   1.7041000e+04   1.0000000e+00   3.0000000e+00   6.5424723e+04   4.0000000e+00
   1.7041000e+04   1.0000000e+00   3.0000000e+00   6.5425422e+04   4.0000000e+00
   1.7041000e+04   1.0000000e+00   3.0000000e+00   6.5425550e+04   4.0000000e+00
   1.7041000e+04   1.0000000e+00   3.0000000e+00   6.5425674e+04   4.0000000e+00
   1.7041000e+04   1.0000000e+00   3.0000000e+00   6.5426291e+04   4.0000000e+00
   1.7041000e+04   1.0000000e+00   3.0000000e+00   6.5426443e+04   4.0000000e+00
   1.7041000e+04   1.0000000e+00   3.0000000e+00   6.5426592e+04   4.0000000e+00
   1.7041000e+04   1.0000000e+00   3.0000000e+00   6.5426859e+04   4.0000000e+00
   1.7041000e+04   1.0000000e+00   3.0000000e+00   6.5427346e+04   4.0000000e+00
   1.7041000e+04   1.0000000e+00   3.0000000e+00   6.5427567e+04   4.0000000e+00
   1.7041000e+04   1.0000000e+00   3.0000000e+00   6.5427873e+04   4.0000000e+00
   1.7041000e+04   1.0000000e+00   3.0000000e+00   6.5428210e+04   4.0000000e+00
   1.7041000e+04   1.0000000e+00   3.0000000e+00   6.5431943e+04   4.0000000e+00
   1.7041000e+04   1.0000000e+00   3.0000000e+00   6.5432358e+04   4.0000000e+00
   1.7041000e+04   1.0000000e+00   3.0000000e+00   6.5432856e+04   4.0000000e+00
   1.7041000e+04   1.0000000e+00   3.0000000e+00   6.5433316e+04   4.0000000e+00
   1.7041000e+04   1.0000000e+00   3.0000000e+00   6.5433967e+04   4.0000000e+00
   1.7041000e+04   1.0000000e+00   3.0000000e+00   6.5517083e+04   4.0000000e+00
   1.7041000e+04   1.0000000e+00   3.0000000e+00   6.5517320e+04   4.0000000e+00
   1.7041000e+04   1.0000000e+00   3.0000000e+00   6.5517832e+04   4.0000000e+00
   1.7041000e+04   1.0000000e+00   3.0000000e+00   6.5523064e+04   5.0000000e+00
   1.7041000e+04   1.0000000e+00   3.0000000e+00             Inf   6.0000000e+00
   1.7041000e+04   1.0000000e+00   3.0000000e+00   2.6638017e+04   3.0000000e+00
   1.7041000e+04   1.0000000e+00   3.0000000e+00   2.6658114e+04   4.0000000e+00
   1.7041000e+04   1.0000000e+00   3.0000000e+00   2.6658383e+04   4.0000000e+00
   1.7041000e+04   1.0000000e+00   3.0000000e+00   2.6658953e+04   4.0000000e+00
   1.7041000e+04   1.0000000e+00   3.0000000e+00   2.6659250e+04   4.0000000e+00
   1.7041000e+04   1.0000000e+00   3.0000000e+00   2.6659717e+04   4.0000000e+00
   1.7041000e+04   1.0000000e+00   3.0000000e+00   2.6659983e+04   4.0000000e+00
   1.7041000e+04   1.0000000e+00   3.0000000e+00   2.6660193e+04   4.0000000e+00
   1.7041000e+04   1.0000000e+00   3.0000000e+00   2.6660451e+04   4.0000000e+00
   1.7041000e+04   1.0000000e+00   3.0000000e+00   2.6660616e+04   4.0000000e+00
   1.7041000e+04   1.0000000e+00   3.0000000e+00   2.6660853e+04   4.0000000e+00
   1.7041000e+04   1.0000000e+00   3.0000000e+00   2.6661086e+04   4.0000000e+00
   1.7041000e+04   1.0000000e+00   3.0000000e+00   2.6661460e+04   4.0000000e+00
   1.7041000e+04   1.0000000e+00   3.0000000e+00   2.6661681e+04   4.0000000e+00
   1.7041000e+04   1.0000000e+00   3.0000000e+00   2.6661921e+04   4.0000000e+00
   1.7041000e+04   1.0000000e+00   3.0000000e+00   2.6662158e+04   4.0000000e+00
   1.7041000e+04   1.0000000e+00   3.0000000e+00   2.6662505e+04   4.0000000e+00
   1.7041000e+04   1.0000000e+00   3.0000000e+00   2.6662786e+04   4.0000000e+00
   1.7041000e+04   1.0000000e+00   3.0000000e+00   2.6663417e+04   4.0000000e+00
   1.7041000e+04   1.0000000e+00   3.0000000e+00   2.6663634e+04   4.0000000e+00
   1.7041000e+04   1.0000000e+00   3.0000000e+00   2.6663839e+04   4.0000000e+00
   1.7041000e+04   1.0000000e+00   3.0000000e+00   2.6664199e+04   4.0000000e+00
   1.7041000e+04   1.0000000e+00   3.0000000e+00   2.6664569e+04   4.0000000e+00
   1.7041000e+04   1.0000000e+00   3.0000000e+00   2.6664776e+04   4.0000000e+00
   1.7041000e+04   1.0000000e+00   3.0000000e+00   2.6665214e+04   4.0000000e+00
   1.7041000e+04   1.0000000e+00   3.0000000e+00   2.6665832e+04   4.0000000e+00
   1.7041000e+04   1.0000000e+00   3.0000000e+00   2.6666045e+04   4.0000000e+00
   1.7041000e+04   1.0000000e+00   3.0000000e+00   2.6666119e+04   4.0000000e+00
   1.7041000e+04   1.0000000e+00   3.0000000e+00   2.6666498e+04   4.0000000e+00
   1.7041000e+04   1.0000000e+00   3.0000000e+00   2.6667211e+04   4.0000000e+00
   1.7041000e+04   1.0000000e+00   3.0000000e+00   2.6667405e+04   4.0000000e+00
   1.7041000e+04   1.0000000e+00   3.0000000e+00   2.6667642e+04   4.0000000e+00
   1.7041000e+04   1.0000000e+00   3.0000000e+00   2.6668029e+04   4.0000000e+00
   1.7041000e+04   1.0000000e+00   3.0000000e+00   2.6668238e+04   4.0000000e+00
   1.7041000e+04   1.0000000e+00   3.0000000e+00   2.6669397e+04   4.0000000e+00
   1.7041000e+04   1.0000000e+00   3.0000000e+00   2.6669592e+04   4.0000000e+00
   1.7041000e+04   1.0000000e+00   3.0000000e+00   2.6669859e+04   4.0000000e+00
   1.7041000e+04   1.0000000e+00   3.0000000e+00   2.6670002e+04   4.0000000e+00
   1.7041000e+04   1.0000000e+00   3.0000000e+00   2.6670642e+04   4.0000000e+00
   1.7041000e+04   1.0000000e+00   3.0000000e+00   2.6670826e+04   4.0000000e+00
   1.7041000e+04   1.0000000e+00   3.0000000e+00   2.6671634e+04   4.0000000e+00
   1.7041000e+04   1.0000000e+00   3.0000000e+00   2.6672024e+04   4.0000000e+00
   1.7041000e+04   1.0000000e+00   3.0000000e+00   2.6672675e+04   4.0000000e+00
   1.7041000e+04   1.0000000e+00   3.0000000e+00   2.6672969e+04   4.0000000e+00
   1.7041000e+04   1.0000000e+00   3.0000000e+00   2.6673858e+04   4.0000000e+00
   1.7041000e+04   1.0000000e+00   3.0000000e+00   2.6674178e+04   4.0000000e+00
   1.7041000e+04   1.0000000e+00   3.0000000e+00   2.6674560e+04   4.0000000e+00
   1.7041000e+04   1.0000000e+00   3.0000000e+00   2.6674946e+04   4.0000000e+00
   1.7041000e+04   1.0000000e+00   3.0000000e+00   2.6675278e+04   4.0000000e+00
   1.7041000e+04   1.0000000e+00   3.0000000e+00   2.6675991e+04   4.0000000e+00
   1.7041000e+04   1.0000000e+00   3.0000000e+00   2.6676300e+04   4.0000000e+00
   1.7041000e+04   1.0000000e+00   3.0000000e+00   2.6676354e+04   4.0000000e+00
   1.7041000e+04   1.0000000e+00   3.0000000e+00   2.6676644e+04   4.0000000e+00
   1.7041000e+04   1.0000000e+00   3.0000000e+00   2.6677332e+04   4.0000000e+00
   1.7041000e+04   1.0000000e+00   3.0000000e+00   2.6678195e+04   4.0000000e+00
   1.7041000e+04   1.0000000e+00   3.0000000e+00   2.6678430e+04   4.0000000e+00
   1.7041000e+04   1.0000000e+00   3.0000000e+00   2.6682499e+04   4.0000000e+00
   1.7041000e+04   1.0000000e+00   3.0000000e+00   2.6691242e+04   4.0000000e+00
   1.7041000e+04   1.0000000e+00   3.0000000e+00   2.6691566e+04   4.0000000e+00
   1.7041000e+04   1.0000000e+00   3.0000000e+00   2.6764018e+04   5.0000000e+00
   1.7041000e+04   1.0000000e+00   3.0000000e+00   2.7651529e+04   3.0000000e+00
   1.7041000e+04   1.0000000e+00   3.0000000e+00   2.7656252e+04   4.0000000e+00
   1.7041000e+04   1.0000000e+00   3.0000000e+00   2.7657356e+04   4.0000000e+00
   1.7041000e+04   1.0000000e+00   3.0000000e+00   2.7660320e+04   4.0000000e+00
   1.7041000e+04   1.0000000e+00   3.0000000e+00   2.7661819e+04   4.0000000e+00
   1.7041000e+04   1.0000000e+00   3.0000000e+00   2.7662274e+04   4.0000000e+00
   1.7041000e+04   1.0000000e+00   3.0000000e+00   2.7662844e+04   4.0000000e+00
   1.7041000e+04   1.0000000e+00   3.0000000e+00   2.7663212e+04   4.0000000e+00
   1.7041000e+04   1.0000000e+00   3.0000000e+00   2.7663712e+04   4.0000000e+00
   1.7041000e+04   1.0000000e+00   3.0000000e+00   2.7664155e+04   4.0000000e+00
   1.7041000e+04   1.0000000e+00   3.0000000e+00   2.7664440e+04   4.0000000e+00
   1.7041000e+04   1.0000000e+00   3.0000000e+00   2.7664744e+04   4.0000000e+00
   1.7041000e+04   1.0000000e+00   3.0000000e+00   2.7664964e+04   4.0000000e+00
   1.7041000e+04   1.0000000e+00   3.0000000e+00   2.7665308e+04   4.0000000e+00
   1.7041000e+04   1.0000000e+00   3.0000000e+00   2.7666082e+04   4.0000000e+00
   1.7041000e+04   1.0000000e+00   3.0000000e+00   2.7666352e+04   4.0000000e+00
   1.7041000e+04   1.0000000e+00   3.0000000e+00   2.7666620e+04   4.0000000e+00
   1.7041000e+04   1.0000000e+00   3.0000000e+00   2.7667002e+04   4.0000000e+00
   1.7041000e+04   1.0000000e+00   3.0000000e+00   2.7667306e+04   4.0000000e+00
   1.7041000e+04   1.0000000e+00   3.0000000e+00   2.7667894e+04   4.0000000e+00
   1.7041000e+04   1.0000000e+00   3.0000000e+00   2.7668091e+04   4.0000000e+00
   1.7041000e+04   1.0000000e+00   3.0000000e+00   2.7668322e+04   4.0000000e+00
   1.7041000e+04   1.0000000e+00   3.0000000e+00   2.7668567e+04   4.0000000e+00
   1.7041000e+04   1.0000000e+00   3.0000000e+00   2.7668847e+04   4.0000000e+00
   1.7041000e+04   1.0000000e+00   3.0000000e+00   2.7669036e+04   4.0000000e+00
   1.7041000e+04   1.0000000e+00   3.0000000e+00   2.7669420e+04   4.0000000e+00
   1.7041000e+04   1.0000000e+00   3.0000000e+00   2.7669857e+04   4.0000000e+00
   1.7041000e+04   1.0000000e+00   3.0000000e+00   2.7670121e+04   4.0000000e+00
   1.7041000e+04   1.0000000e+00   3.0000000e+00   2.7670396e+04   4.0000000e+00
   1.7041000e+04   1.0000000e+00   3.0000000e+00   2.7670700e+04   4.0000000e+00
   1.7041000e+04   1.0000000e+00   3.0000000e+00   2.7670948e+04   4.0000000e+00
   1.7041000e+04   1.0000000e+00   3.0000000e+00   2.7671277e+04   4.0000000e+00
   1.7041000e+04   1.0000000e+00   3.0000000e+00   2.7671536e+04   4.0000000e+00
   1.7041000e+04   1.0000000e+00   3.0000000e+00   2.7672286e+04   4.0000000e+00
   1.7041000e+04   1.0000000e+00   3.0000000e+00   2.7672932e+04   4.0000000e+00
   1.7041000e+04   1.0000000e+00   3.0000000e+00   2.7673108e+04   4.0000000e+00
   1.7041000e+04   1.0000000e+00   3.0000000e+00   2.7673264e+04   4.0000000e+00
   1.7041000e+04   1.0000000e+00   3.0000000e+00   2.7673506e+04   4.0000000e+00
   1.7041000e+04   1.0000000e+00   3.0000000e+00   2.7673918e+04   4.0000000e+00
   1.7041000e+04   1.0000000e+00   3.0000000e+00   2.7674242e+04   4.0000000e+00
   1.7041000e+04   1.0000000e+00   3.0000000e+00   2.7674763e+04   4.0000000e+00
   1.7041000e+04   1.0000000e+00   3.0000000e+00   2.7674957e+04   4.0000000e+00
   1.7041000e+04   1.0000000e+00   3.0000000e+00   2.7675294e+04   4.0000000e+00
   1.7041000e+04   1.0000000e+00   3.0000000e+00   2.7675876e+04   4.0000000e+00
   1.7041000e+04   1.0000000e+00   3.0000000e+00   2.7676100e+04   4.0000000e+00
   1.7041000e+04   1.0000000e+00   3.0000000e+00   2.7676353e+04   4.0000000e+00
   1.7041000e+04   1.0000000e+00   3.0000000e+00   2.7676594e+04   4.0000000e+00
   1.7041000e+04   1.0000000e+00   3.0000000e+00   2.7677025e+04   4.0000000e+00
   1.7041000e+04   1.0000000e+00   3.0000000e+00   2.7677849e+04   4.0000000e+00
   1.7041000e+04   1.0000000e+00   3.0000000e+00   2.7678171e+04   4.0000000e+00
   1.7041000e+04   1.0000000e+00   3.0000000e+00   2.7678763e+04   4.0000000e+00
   1.7041000e+04   1.0000000e+00   3.0000000e+00   2.7678925e+04   4.0000000e+00
   1.7041000e+04   1.0000000e+00   3.0000000e+00   2.7682649e+04   4.0000000e+00
   1.7041000e+04   1.0000000e+00   3.0000000e+00   2.7767530e+04   5.0000000e+00
   1.7041000e+04   1.0000000e+00   3.0000000e+00   3.1373478e+04   3.0000000e+00
   1.7041000e+04   1.0000000e+00   3.0000000e+00   3.1374321e+04   4.0000000e+00
   1.7041000e+04   1.0000000e+00   3.0000000e+00   3.1375727e+04   4.0000000e+00
   1.7041000e+04   1.0000000e+00   3.0000000e+00   3.1376059e+04   4.0000000e+00
   1.7041000e+04   1.0000000e+00   3.0000000e+00   3.1376766e+04   4.0000000e+00
   1.7041000e+04   1.0000000e+00   3.0000000e+00   3.1377176e+04   4.0000000e+00
   1.7041000e+04   1.0000000e+00   3.0000000e+00   3.1377460e+04   4.0000000e+00
   1.7041000e+04   1.0000000e+00   3.0000000e+00   3.1377730e+04   4.0000000e+00
   1.7041000e+04   1.0000000e+00   3.0000000e+00   3.1378041e+04   4.0000000e+00
   1.7041000e+04   1.0000000e+00   3.0000000e+00   3.1378361e+04   4.0000000e+00
   1.7041000e+04   1.0000000e+00   3.0000000e+00   3.1378638e+04   4.0000000e+00
   1.7041000e+04   1.0000000e+00   3.0000000e+00   3.1378878e+04   4.0000000e+00
   1.7041000e+04   1.0000000e+00   3.0000000e+00   3.1379180e+04   4.0000000e+00
   1.7041000e+04   1.0000000e+00   3.0000000e+00   3.1379738e+04   4.0000000e+00
   1.7041000e+04   1.0000000e+00   3.0000000e+00   3.1380044e+04   4.0000000e+00
   1.7041000e+04   1.0000000e+00   3.0000000e+00   3.1380297e+04   4.0000000e+00
   1.7041000e+04   1.0000000e+00   3.0000000e+00   3.1380492e+04   4.0000000e+00
   1.7041000e+04   1.0000000e+00   3.0000000e+00   3.1380682e+04   4.0000000e+00
   1.7041000e+04   1.0000000e+00   3.0000000e+00   3.1380922e+04   4.0000000e+00
   1.7041000e+04   1.0000000e+00   3.0000000e+00   3.1381219e+04   4.0000000e+00
   1.7041000e+04   1.0000000e+00   3.0000000e+00   3.1381717e+04   4.0000000e+00
   1.7041000e+04   1.0000000e+00   3.0000000e+00   3.1382005e+04   4.0000000e+00
   1.7041000e+04   1.0000000e+00   3.0000000e+00   3.1382282e+04   4.0000000e+00
   1.7041000e+04   1.0000000e+00   3.0000000e+00   3.1382654e+04   4.0000000e+00
   1.7041000e+04   1.0000000e+00   3.0000000e+00   3.1382921e+04   4.0000000e+00
   1.7041000e+04   1.0000000e+00   3.0000000e+00   3.1383197e+04   4.0000000e+00
   1.7041000e+04   1.0000000e+00   3.0000000e+00   3.1384011e+04   4.0000000e+00
   1.7041000e+04   1.0000000e+00   3.0000000e+00   3.1384262e+04   4.0000000e+00
   1.7041000e+04   1.0000000e+00   3.0000000e+00   3.1384480e+04   4.0000000e+00
   1.7041000e+04   1.0000000e+00   3.0000000e+00   3.1384723e+04   4.0000000e+00
   1.7041000e+04   1.0000000e+00   3.0000000e+00   3.1385372e+04   4.0000000e+00
   1.7041000e+04   1.0000000e+00   3.0000000e+00   3.1386024e+04   4.0000000e+00
   1.7041000e+04   1.0000000e+00   3.0000000e+00   3.1386509e+04   4.0000000e+00
   1.7041000e+04   1.0000000e+00   3.0000000e+00   3.1386946e+04   4.0000000e+00
   1.7041000e+04   1.0000000e+00   3.0000000e+00   3.1387260e+04   4.0000000e+00
   1.7041000e+04   1.0000000e+00   3.0000000e+00   3.1387602e+04   4.0000000e+00
   1.7041000e+04   1.0000000e+00   3.0000000e+00   3.1387944e+04   4.0000000e+00
   1.7041000e+04   1.0000000e+00   3.0000000e+00   3.1388950e+04   4.0000000e+00
   1.7041000e+04   1.0000000e+00   3.0000000e+00   3.1389187e+04   4.0000000e+00
   1.7041000e+04   1.0000000e+00   3.0000000e+00   3.1389455e+04   4.0000000e+00
   1.7041000e+04   1.0000000e+00   3.0000000e+00   3.1389835e+04   4.0000000e+00
   1.7041000e+04   1.0000000e+00   3.0000000e+00   3.1390056e+04   4.0000000e+00
   1.7041000e+04   1.0000000e+00   3.0000000e+00   3.1390488e+04   4.0000000e+00
   1.7041000e+04   1.0000000e+00   3.0000000e+00   3.1390852e+04   4.0000000e+00
   1.7041000e+04   1.0000000e+00   3.0000000e+00   3.1391182e+04   4.0000000e+00
   1.7041000e+04   1.0000000e+00   3.0000000e+00   3.1391338e+04   4.0000000e+00
   1.7041000e+04   1.0000000e+00   3.0000000e+00   3.1391576e+04   4.0000000e+00
   1.7041000e+04   1.0000000e+00   3.0000000e+00   3.1391844e+04   4.0000000e+00
   1.7041000e+04   1.0000000e+00   3.0000000e+00   3.1392181e+04   4.0000000e+00
   1.7041000e+04   1.0000000e+00   3.0000000e+00   3.1392505e+04   4.0000000e+00
   1.7041000e+04   1.0000000e+00   3.0000000e+00   3.1394205e+04   4.0000000e+00
   1.7041000e+04   1.0000000e+00   3.0000000e+00   3.1395257e+04   4.0000000e+00
   1.7041000e+04   1.0000000e+00   3.0000000e+00   3.1397576e+04   4.0000000e+00
   1.7041000e+04   1.0000000e+00   3.0000000e+00   3.1397834e+04   4.0000000e+00
   1.7041000e+04   1.0000000e+00   3.0000000e+00   3.1398156e+04   4.0000000e+00
   1.7041000e+04   1.0000000e+00   3.0000000e+00   3.1398927e+04   4.0000000e+00
   1.7041000e+04   1.0000000e+00   3.0000000e+00   3.1406192e+04   4.0000000e+00
   1.7041000e+04   1.0000000e+00   3.0000000e+00   3.1406417e+04   4.0000000e+00
   1.7041000e+04   1.0000000e+00   3.0000000e+00   3.1419108e+04   4.0000000e+00
   1.7041000e+04   1.0000000e+00   3.0000000e+00   3.1438552e+04   4.0000000e+00
   1.7041000e+04   1.0000000e+00   3.0000000e+00   3.1439279e+04   4.0000000e+00
   1.7041000e+04   1.0000000e+00   3.0000000e+00   3.1439561e+04   4.0000000e+00
   1.7041000e+04   1.0000000e+00   3.0000000e+00   3.1471349e+04   4.0000000e+00
   1.7041000e+04   1.0000000e+00   3.0000000e+00   3.1471597e+04   4.0000000e+00
   1.7041000e+04   1.0000000e+00   3.0000000e+00   3.1471745e+04   4.0000000e+00
   1.7041000e+04   1.0000000e+00   3.0000000e+00   3.1472348e+04   4.0000000e+00
   1.7041000e+04   1.0000000e+00   3.0000000e+00   3.1472653e+04   4.0000000e+00
   1.7041000e+04   1.0000000e+00   3.0000000e+00   3.1473340e+04   4.0000000e+00
   1.7041000e+04   1.0000000e+00   3.0000000e+00   3.1477562e+04   4.0000000e+00
   1.7041000e+04   1.0000000e+00   3.0000000e+00   3.1478126e+04   4.0000000e+00
   1.7041000e+04   1.0000000e+00   3.0000000e+00   3.1478543e+04   4.0000000e+00
   1.7041000e+04   1.0000000e+00   3.0000000e+00   3.1479919e+04   4.0000000e+00
   1.7041000e+04   1.0000000e+00   3.0000000e+00   3.1482598e+04   4.0000000e+00
   1.7041000e+04   1.0000000e+00   3.0000000e+00   3.1483300e+04   4.0000000e+00
   1.7041000e+04   1.0000000e+00   3.0000000e+00   3.1484640e+04   4.0000000e+00
   1.7041000e+04   1.0000000e+00   3.0000000e+00   3.1485024e+04   4.0000000e+00
   1.7041000e+04   1.0000000e+00   3.0000000e+00   3.1485328e+04   4.0000000e+00
   1.7041000e+04   1.0000000e+00   3.0000000e+00   3.1497479e+04   5.0000000e+00
   1.7041000e+04   1.0000000e+00   3.0000000e+00   3.3573631e+04   3.0000000e+00
   1.7041000e+04   1.0000000e+00   3.0000000e+00   3.3577150e+04   4.0000000e+00
   1.7041000e+04   1.0000000e+00   3.0000000e+00   3.3577503e+04   4.0000000e+00
   1.7041000e+04   1.0000000e+00   3.0000000e+00   3.3578267e+04   4.0000000e+00
   1.7041000e+04   1.0000000e+00   3.0000000e+00   3.3578676e+04   4.0000000e+00
   1.7041000e+04   1.0000000e+00   3.0000000e+00   3.3579491e+04   4.0000000e+00
   1.7041000e+04   1.0000000e+00   3.0000000e+00   3.3579804e+04   4.0000000e+00
   1.7041000e+04   1.0000000e+00   3.0000000e+00   3.3580073e+04   4.0000000e+00
   1.7041000e+04   1.0000000e+00   3.0000000e+00   3.3580338e+04   4.0000000e+00
   1.7041000e+04   1.0000000e+00   3.0000000e+00   3.3580589e+04   4.0000000e+00
   1.7041000e+04   1.0000000e+00   3.0000000e+00   3.3580860e+04   4.0000000e+00
   1.7041000e+04   1.0000000e+00   3.0000000e+00   3.3581216e+04   4.0000000e+00
   1.7041000e+04   1.0000000e+00   3.0000000e+00   3.3581513e+04   4.0000000e+00
   1.7041000e+04   1.0000000e+00   3.0000000e+00   3.3582139e+04   4.0000000e+00
   1.7041000e+04   1.0000000e+00   3.0000000e+00   3.3582765e+04   4.0000000e+00
   1.7041000e+04   1.0000000e+00   3.0000000e+00   3.3583054e+04   4.0000000e+00
   1.7041000e+04   1.0000000e+00   3.0000000e+00   3.3583207e+04   4.0000000e+00
   1.7041000e+04   1.0000000e+00   3.0000000e+00   3.3583420e+04   4.0000000e+00
   1.7041000e+04   1.0000000e+00   3.0000000e+00   3.3583916e+04   4.0000000e+00
   1.7041000e+04   1.0000000e+00   3.0000000e+00   3.3584259e+04   4.0000000e+00
   1.7041000e+04   1.0000000e+00   3.0000000e+00   3.3584705e+04   4.0000000e+00
   1.7041000e+04   1.0000000e+00   3.0000000e+00   3.3585019e+04   4.0000000e+00
   1.7041000e+04   1.0000000e+00   3.0000000e+00   3.3585261e+04   4.0000000e+00
   1.7041000e+04   1.0000000e+00   3.0000000e+00   3.3586043e+04   4.0000000e+00
   1.7041000e+04   1.0000000e+00   3.0000000e+00   3.3586257e+04   4.0000000e+00
   1.7041000e+04   1.0000000e+00   3.0000000e+00   3.3586468e+04   4.0000000e+00
   1.7041000e+04   1.0000000e+00   3.0000000e+00   3.3586716e+04   4.0000000e+00
   1.7041000e+04   1.0000000e+00   3.0000000e+00   3.3587110e+04   4.0000000e+00
   1.7041000e+04   1.0000000e+00   3.0000000e+00   3.3587324e+04   4.0000000e+00
   1.7041000e+04   1.0000000e+00   3.0000000e+00   3.3587818e+04   4.0000000e+00
   1.7041000e+04   1.0000000e+00   3.0000000e+00   3.3588237e+04   4.0000000e+00
   1.7041000e+04   1.0000000e+00   3.0000000e+00   3.3588567e+04   4.0000000e+00
   1.7041000e+04   1.0000000e+00   3.0000000e+00   3.3588806e+04   4.0000000e+00
   1.7041000e+04   1.0000000e+00   3.0000000e+00   3.3590457e+04   4.0000000e+00
   1.7041000e+04   1.0000000e+00   3.0000000e+00   3.3590692e+04   4.0000000e+00
   1.7041000e+04   1.0000000e+00   3.0000000e+00   3.3590915e+04   4.0000000e+00
   1.7041000e+04   1.0000000e+00   3.0000000e+00   3.3591673e+04   4.0000000e+00
   1.7041000e+04   1.0000000e+00   3.0000000e+00   3.3591884e+04   4.0000000e+00
   1.7041000e+04   1.0000000e+00   3.0000000e+00   3.3592134e+04   4.0000000e+00
   1.7041000e+04   1.0000000e+00   3.0000000e+00   3.3592437e+04   4.0000000e+00
   1.7041000e+04   1.0000000e+00   3.0000000e+00   3.3593928e+04   4.0000000e+00
   1.7041000e+04   1.0000000e+00   3.0000000e+00   3.3594162e+04   4.0000000e+00
   1.7041000e+04   1.0000000e+00   3.0000000e+00   3.3594476e+04   4.0000000e+00
   1.7041000e+04   1.0000000e+00   3.0000000e+00   3.3594844e+04   4.0000000e+00
   1.7041000e+04   1.0000000e+00   3.0000000e+00   3.3595061e+04   4.0000000e+00
   1.7041000e+04   1.0000000e+00   3.0000000e+00   3.3595382e+04   4.0000000e+00
   1.7041000e+04   1.0000000e+00   3.0000000e+00   3.3595624e+04   4.0000000e+00
   1.7041000e+04   1.0000000e+00   3.0000000e+00   3.3595955e+04   4.0000000e+00
   1.7041000e+04   1.0000000e+00   3.0000000e+00   3.3596367e+04   4.0000000e+00
   1.7041000e+04   1.0000000e+00   3.0000000e+00   3.3598929e+04   4.0000000e+00
   1.7041000e+04   1.0000000e+00   3.0000000e+00   3.3600257e+04   4.0000000e+00
   1.7041000e+04   1.0000000e+00   3.0000000e+00   3.3634649e+04   4.0000000e+00
   1.7041000e+04   1.0000000e+00   3.0000000e+00   3.3635001e+04   4.0000000e+00
   1.7041000e+04   1.0000000e+00   3.0000000e+00   3.3642198e+04   4.0000000e+00
   1.7041000e+04   1.0000000e+00   3.0000000e+00   3.3642368e+04   4.0000000e+00
   1.7041000e+04   1.0000000e+00   3.0000000e+00   3.3680490e+04   4.0000000e+00
   1.7041000e+04   1.0000000e+00   3.0000000e+00   3.3680633e+04   5.0000000e+00
   1.7041000e+04   1.0000000e+00   3.0000000e+00   3.4618179e+04   3.0000000e+00
   1.7041000e+04   1.0000000e+00   3.0000000e+00   3.4623126e+04   4.0000000e+00
   1.7041000e+04   1.0000000e+00   3.0000000e+00   3.4623567e+04   4.0000000e+00
   1.7041000e+04   1.0000000e+00   3.0000000e+00   3.4624673e+04   4.0000000e+00
   1.7041000e+04   1.0000000e+00   3.0000000e+00   3.4625022e+04   4.0000000e+00
   1.7041000e+04   1.0000000e+00   3.0000000e+00   3.4625387e+04   4.0000000e+00
   1.7041000e+04   1.0000000e+00   3.0000000e+00   3.4625729e+04   4.0000000e+00
   1.7041000e+04   1.0000000e+00   3.0000000e+00   3.4626854e+04   4.0000000e+00
   1.7041000e+04   1.0000000e+00   3.0000000e+00   3.4627063e+04   4.0000000e+00
   1.7041000e+04   1.0000000e+00   3.0000000e+00   3.4627272e+04   4.0000000e+00
   1.7041000e+04   1.0000000e+00   3.0000000e+00   3.4627542e+04   4.0000000e+00
   1.7041000e+04   1.0000000e+00   3.0000000e+00   3.4627891e+04   4.0000000e+00
   1.7041000e+04   1.0000000e+00   3.0000000e+00   3.4628109e+04   4.0000000e+00
   1.7041000e+04   1.0000000e+00   3.0000000e+00   3.4628757e+04   4.0000000e+00
   1.7041000e+04   1.0000000e+00   3.0000000e+00   3.4629012e+04   4.0000000e+00
   1.7041000e+04   1.0000000e+00   3.0000000e+00   3.4629305e+04   4.0000000e+00
   1.7041000e+04   1.0000000e+00   3.0000000e+00   3.4630059e+04   4.0000000e+00
   1.7041000e+04   1.0000000e+00   3.0000000e+00   3.4630208e+04   4.0000000e+00
   1.7041000e+04   1.0000000e+00   3.0000000e+00   3.4630438e+04   4.0000000e+00
   1.7041000e+04   1.0000000e+00   3.0000000e+00   3.4630721e+04   4.0000000e+00
   1.7041000e+04   1.0000000e+00   3.0000000e+00   3.4630978e+04   4.0000000e+00
   1.7041000e+04   1.0000000e+00   3.0000000e+00   3.4631231e+04   4.0000000e+00
   1.7041000e+04   1.0000000e+00   3.0000000e+00   3.4632153e+04   4.0000000e+00
   1.7041000e+04   1.0000000e+00   3.0000000e+00   3.4632503e+04   4.0000000e+00
   1.7041000e+04   1.0000000e+00   3.0000000e+00   3.4632847e+04   4.0000000e+00
   1.7041000e+04   1.0000000e+00   3.0000000e+00   3.4633093e+04   4.0000000e+00
   1.7041000e+04   1.0000000e+00   3.0000000e+00   3.4633298e+04   4.0000000e+00
   1.7041000e+04   1.0000000e+00   3.0000000e+00   3.4633550e+04   4.0000000e+00
   1.7041000e+04   1.0000000e+00   3.0000000e+00   3.4633775e+04   4.0000000e+00
   1.7041000e+04   1.0000000e+00   3.0000000e+00   3.4634024e+04   4.0000000e+00
   1.7041000e+04   1.0000000e+00   3.0000000e+00   3.4634547e+04   4.0000000e+00
   1.7041000e+04   1.0000000e+00   3.0000000e+00   3.4634796e+04   4.0000000e+00
   1.7041000e+04   1.0000000e+00   3.0000000e+00   3.4636002e+04   4.0000000e+00
   1.7041000e+04   1.0000000e+00   3.0000000e+00   3.4636172e+04   4.0000000e+00
   1.7041000e+04   1.0000000e+00   3.0000000e+00   3.4636393e+04   4.0000000e+00
   1.7041000e+04   1.0000000e+00   3.0000000e+00   3.4636711e+04   4.0000000e+00
   1.7041000e+04   1.0000000e+00   3.0000000e+00   3.4636924e+04   4.0000000e+00
   1.7041000e+04   1.0000000e+00   3.0000000e+00   3.4637120e+04   4.0000000e+00
   1.7041000e+04   1.0000000e+00   3.0000000e+00   3.4637415e+04   4.0000000e+00
   1.7041000e+04   1.0000000e+00   3.0000000e+00   3.4637637e+04   4.0000000e+00
   1.7041000e+04   1.0000000e+00   3.0000000e+00   3.4638681e+04   4.0000000e+00
   1.7041000e+04   1.0000000e+00   3.0000000e+00   3.4638945e+04   4.0000000e+00
   1.7041000e+04   1.0000000e+00   3.0000000e+00   3.4639290e+04   4.0000000e+00
   1.7041000e+04   1.0000000e+00   3.0000000e+00   3.4639526e+04   4.0000000e+00
   1.7041000e+04   1.0000000e+00   3.0000000e+00   3.4639784e+04   4.0000000e+00
   1.7041000e+04   1.0000000e+00   3.0000000e+00   3.4640758e+04   4.0000000e+00
   1.7041000e+04   1.0000000e+00   3.0000000e+00   3.4641219e+04   4.0000000e+00
   1.7041000e+04   1.0000000e+00   3.0000000e+00   3.4641448e+04   4.0000000e+00
   1.7041000e+04   1.0000000e+00   3.0000000e+00   3.4642176e+04   4.0000000e+00
   1.7041000e+04   1.0000000e+00   3.0000000e+00   3.4644904e+04   4.0000000e+00
   1.7041000e+04   1.0000000e+00   3.0000000e+00   3.4645737e+04   4.0000000e+00
   1.7041000e+04   1.0000000e+00   3.0000000e+00   3.4646282e+04   4.0000000e+00
   1.7041000e+04   1.0000000e+00   3.0000000e+00   3.4646605e+04   4.0000000e+00
   1.7041000e+04   1.0000000e+00   3.0000000e+00   3.4646730e+04   4.0000000e+00
   1.7041000e+04   1.0000000e+00   3.0000000e+00   3.4647036e+04   4.0000000e+00
   1.7041000e+04   1.0000000e+00   3.0000000e+00   3.4686723e+04   4.0000000e+00
   1.7041000e+04   1.0000000e+00   3.0000000e+00   3.4742180e+04   5.0000000e+00
   1.7041000e+04   1.0000000e+00   3.0000000e+00   3.6453291e+04   3.0000000e+00
   1.7041000e+04   1.0000000e+00   3.0000000e+00   3.6461924e+04   4.0000000e+00
   1.7041000e+04   1.0000000e+00   3.0000000e+00   3.6462504e+04   4.0000000e+00
   1.7041000e+04   1.0000000e+00   3.0000000e+00   3.6462725e+04   4.0000000e+00
   1.7041000e+04   1.0000000e+00   3.0000000e+00   3.6462975e+04   4.0000000e+00
   1.7041000e+04   1.0000000e+00   3.0000000e+00   3.6463279e+04   4.0000000e+00
   1.7041000e+04   1.0000000e+00   3.0000000e+00   3.6463829e+04   4.0000000e+00
   1.7041000e+04   1.0000000e+00   3.0000000e+00   3.6464266e+04   4.0000000e+00
   1.7041000e+04   1.0000000e+00   3.0000000e+00   3.6464486e+04   4.0000000e+00
   1.7041000e+04   1.0000000e+00   3.0000000e+00   3.6464679e+04   4.0000000e+00
   1.7041000e+04   1.0000000e+00   3.0000000e+00   3.6465270e+04   4.0000000e+00
   1.7041000e+04   1.0000000e+00   3.0000000e+00   3.6465863e+04   4.0000000e+00
   1.7041000e+04   1.0000000e+00   3.0000000e+00   3.6466181e+04   4.0000000e+00
   1.7041000e+04   1.0000000e+00   3.0000000e+00   3.6466944e+04   4.0000000e+00
   1.7041000e+04   1.0000000e+00   3.0000000e+00   3.6467144e+04   4.0000000e+00
   1.7041000e+04   1.0000000e+00   3.0000000e+00   3.6467321e+04   4.0000000e+00
   1.7041000e+04   1.0000000e+00   3.0000000e+00   3.6467572e+04   4.0000000e+00
   1.7041000e+04   1.0000000e+00   3.0000000e+00   3.6467748e+04   4.0000000e+00
   1.7041000e+04   1.0000000e+00   3.0000000e+00   3.6467931e+04   4.0000000e+00
   1.7041000e+04   1.0000000e+00   3.0000000e+00   3.6468379e+04   4.0000000e+00
   1.7041000e+04   1.0000000e+00   3.0000000e+00   3.6468826e+04   4.0000000e+00
   1.7041000e+04   1.0000000e+00   3.0000000e+00   3.6469047e+04   4.0000000e+00
   1.7041000e+04   1.0000000e+00   3.0000000e+00   3.6469272e+04   4.0000000e+00
   1.7041000e+04   1.0000000e+00   3.0000000e+00   3.6469516e+04   4.0000000e+00
   1.7041000e+04   1.0000000e+00   3.0000000e+00   3.6470081e+04   4.0000000e+00
   1.7041000e+04   1.0000000e+00   3.0000000e+00   3.6470494e+04   4.0000000e+00
   1.7041000e+04   1.0000000e+00   3.0000000e+00   3.6470883e+04   4.0000000e+00
   1.7041000e+04   1.0000000e+00   3.0000000e+00   3.6471093e+04   4.0000000e+00
   1.7041000e+04   1.0000000e+00   3.0000000e+00   3.6471388e+04   4.0000000e+00
   1.7041000e+04   1.0000000e+00   3.0000000e+00   3.6471657e+04   4.0000000e+00
   1.7041000e+04   1.0000000e+00   3.0000000e+00   3.6472601e+04   4.0000000e+00
   1.7041000e+04   1.0000000e+00   3.0000000e+00   3.6473007e+04   4.0000000e+00
   1.7041000e+04   1.0000000e+00   3.0000000e+00   3.6474187e+04   4.0000000e+00
   1.7041000e+04   1.0000000e+00   3.0000000e+00   3.6474457e+04   4.0000000e+00
   1.7041000e+04   1.0000000e+00   3.0000000e+00   3.6474761e+04   4.0000000e+00
   1.7041000e+04   1.0000000e+00   3.0000000e+00   3.6474935e+04   4.0000000e+00
   1.7041000e+04   1.0000000e+00   3.0000000e+00   3.6475249e+04   4.0000000e+00
   1.7041000e+04   1.0000000e+00   3.0000000e+00   3.6475533e+04   4.0000000e+00
   1.7041000e+04   1.0000000e+00   3.0000000e+00   3.6476204e+04   4.0000000e+00
   1.7041000e+04   1.0000000e+00   3.0000000e+00   3.6476588e+04   4.0000000e+00
   1.7041000e+04   1.0000000e+00   3.0000000e+00   3.6547329e+04   4.0000000e+00
   1.7041000e+04   1.0000000e+00   3.0000000e+00   3.6564293e+04   5.0000000e+00
   1.7041000e+04   1.0000000e+00   3.0000000e+00   3.6982325e+04   3.0000000e+00
   1.7041000e+04   1.0000000e+00   3.0000000e+00   3.6989730e+04   4.0000000e+00
   1.7041000e+04   1.0000000e+00   3.0000000e+00   3.6990064e+04   4.0000000e+00
   1.7041000e+04   1.0000000e+00   3.0000000e+00   3.6990336e+04   4.0000000e+00
   1.7041000e+04   1.0000000e+00   3.0000000e+00   3.6990664e+04   4.0000000e+00
   1.7041000e+04   1.0000000e+00   3.0000000e+00   3.6991079e+04   4.0000000e+00
   1.7041000e+04   1.0000000e+00   3.0000000e+00   3.6991529e+04   4.0000000e+00
   1.7041000e+04   1.0000000e+00   3.0000000e+00   3.6992199e+04   4.0000000e+00
   1.7041000e+04   1.0000000e+00   3.0000000e+00   3.6992456e+04   4.0000000e+00
   1.7041000e+04   1.0000000e+00   3.0000000e+00   3.6992724e+04   4.0000000e+00
   1.7041000e+04   1.0000000e+00   3.0000000e+00   3.6993172e+04   4.0000000e+00
   1.7041000e+04   1.0000000e+00   3.0000000e+00   3.6993412e+04   4.0000000e+00
   1.7041000e+04   1.0000000e+00   3.0000000e+00   3.6993697e+04   4.0000000e+00
   1.7041000e+04   1.0000000e+00   3.0000000e+00   3.6993919e+04   4.0000000e+00
   1.7041000e+04   1.0000000e+00   3.0000000e+00   3.6994442e+04   4.0000000e+00
   1.7041000e+04   1.0000000e+00   3.0000000e+00   3.6994624e+04   4.0000000e+00
   1.7041000e+04   1.0000000e+00   3.0000000e+00   3.6994868e+04   4.0000000e+00
   1.7041000e+04   1.0000000e+00   3.0000000e+00   3.6995133e+04   4.0000000e+00
   1.7041000e+04   1.0000000e+00   3.0000000e+00   3.6995304e+04   4.0000000e+00
   1.7041000e+04   1.0000000e+00   3.0000000e+00   3.6995728e+04   4.0000000e+00
   1.7041000e+04   1.0000000e+00   3.0000000e+00   3.6996311e+04   4.0000000e+00
   1.7041000e+04   1.0000000e+00   3.0000000e+00   3.6997152e+04   4.0000000e+00
   1.7041000e+04   1.0000000e+00   3.0000000e+00   3.6997503e+04   4.0000000e+00
   1.7041000e+04   1.0000000e+00   3.0000000e+00   3.6997892e+04   4.0000000e+00
   1.7041000e+04   1.0000000e+00   3.0000000e+00   3.6998291e+04   4.0000000e+00
   1.7041000e+04   1.0000000e+00   3.0000000e+00   3.6998648e+04   4.0000000e+00
   1.7041000e+04   1.0000000e+00   3.0000000e+00   3.6999053e+04   4.0000000e+00
   1.7041000e+04   1.0000000e+00   3.0000000e+00   3.6999269e+04   4.0000000e+00
   1.7041000e+04   1.0000000e+00   3.0000000e+00   3.6999552e+04   4.0000000e+00
   1.7041000e+04   1.0000000e+00   3.0000000e+00   3.6999772e+04   4.0000000e+00
   1.7041000e+04   1.0000000e+00   3.0000000e+00   3.7000577e+04   4.0000000e+00
   1.7041000e+04   1.0000000e+00   3.0000000e+00   3.7000921e+04   4.0000000e+00
   1.7041000e+04   1.0000000e+00   3.0000000e+00   3.7001144e+04   4.0000000e+00
   1.7041000e+04   1.0000000e+00   3.0000000e+00   3.7001384e+04   4.0000000e+00
   1.7041000e+04   1.0000000e+00   3.0000000e+00   3.7001649e+04   4.0000000e+00
   1.7041000e+04   1.0000000e+00   3.0000000e+00   3.7001837e+04   4.0000000e+00
   1.7041000e+04   1.0000000e+00   3.0000000e+00   3.7002036e+04   4.0000000e+00
   1.7041000e+04   1.0000000e+00   3.0000000e+00   3.7002921e+04   4.0000000e+00
   1.7041000e+04   1.0000000e+00   3.0000000e+00   3.7003271e+04   4.0000000e+00
   1.7041000e+04   1.0000000e+00   3.0000000e+00   3.7003549e+04   4.0000000e+00
   1.7041000e+04   1.0000000e+00   3.0000000e+00   3.7003833e+04   4.0000000e+00
   1.7041000e+04   1.0000000e+00   3.0000000e+00   3.7004010e+04   4.0000000e+00
   1.7041000e+04   1.0000000e+00   3.0000000e+00   3.7004234e+04   4.0000000e+00
   1.7041000e+04   1.0000000e+00   3.0000000e+00   3.7004611e+04   4.0000000e+00
   1.7041000e+04   1.0000000e+00   3.0000000e+00   3.7004798e+04   4.0000000e+00
   1.7041000e+04   1.0000000e+00   3.0000000e+00   3.7004939e+04   4.0000000e+00
   1.7041000e+04   1.0000000e+00   3.0000000e+00   3.7006886e+04   4.0000000e+00
   1.7041000e+04   1.0000000e+00   3.0000000e+00   3.7007343e+04   4.0000000e+00
   1.7041000e+04   1.0000000e+00   3.0000000e+00   3.7007790e+04   4.0000000e+00
   1.7041000e+04   1.0000000e+00   3.0000000e+00   3.7008375e+04   4.0000000e+00
   1.7041000e+04   1.0000000e+00   3.0000000e+00   3.7008570e+04   4.0000000e+00
   1.7041000e+04   1.0000000e+00   3.0000000e+00   3.7008995e+04   4.0000000e+00
   1.7041000e+04   1.0000000e+00   3.0000000e+00   3.7011691e+04   4.0000000e+00
   1.7041000e+04   1.0000000e+00   3.0000000e+00   3.7085727e+04   4.0000000e+00
   1.7041000e+04   1.0000000e+00   3.0000000e+00   3.7095327e+04   5.0000000e+00
   1.7041000e+04   1.0000000e+00   3.0000000e+00   3.7206331e+04   3.0000000e+00
   1.7041000e+04   1.0000000e+00   3.0000000e+00   3.7232086e+04   4.0000000e+00
   1.7041000e+04   1.0000000e+00   3.0000000e+00   3.7235199e+04   4.0000000e+00
   1.7041000e+04   1.0000000e+00   3.0000000e+00   3.7235420e+04   4.0000000e+00
   1.7041000e+04   1.0000000e+00   3.0000000e+00   3.7235540e+04   4.0000000e+00
   1.7041000e+04   1.0000000e+00   3.0000000e+00   3.7235931e+04   4.0000000e+00
   1.7041000e+04   1.0000000e+00   3.0000000e+00   3.7236508e+04   4.0000000e+00
   1.7041000e+04   1.0000000e+00   3.0000000e+00   3.7237406e+04   4.0000000e+00
   1.7041000e+04   1.0000000e+00   3.0000000e+00   3.7237651e+04   4.0000000e+00
   1.7041000e+04   1.0000000e+00   3.0000000e+00   3.7237885e+04   4.0000000e+00
   1.7041000e+04   1.0000000e+00   3.0000000e+00   3.7238396e+04   4.0000000e+00
   1.7041000e+04   1.0000000e+00   3.0000000e+00   3.7238471e+04   4.0000000e+00
   1.7041000e+04   1.0000000e+00   3.0000000e+00   3.7238794e+04   4.0000000e+00
   1.7041000e+04   1.0000000e+00   3.0000000e+00   3.7239102e+04   4.0000000e+00
   1.7041000e+04   1.0000000e+00   3.0000000e+00   3.7239928e+04   4.0000000e+00
   1.7041000e+04   1.0000000e+00   3.0000000e+00   3.7240221e+04   4.0000000e+00
   1.7041000e+04   1.0000000e+00   3.0000000e+00   3.7240442e+04   4.0000000e+00
   1.7041000e+04   1.0000000e+00   3.0000000e+00   3.7240864e+04   4.0000000e+00
   1.7041000e+04   1.0000000e+00   3.0000000e+00   3.7241257e+04   4.0000000e+00
   1.7041000e+04   1.0000000e+00   3.0000000e+00   3.7241525e+04   4.0000000e+00
   1.7041000e+04   1.0000000e+00   3.0000000e+00   3.7241741e+04   4.0000000e+00
   1.7041000e+04   1.0000000e+00   3.0000000e+00   3.7242338e+04   4.0000000e+00
   1.7041000e+04   1.0000000e+00   3.0000000e+00   3.7242727e+04   4.0000000e+00
   1.7041000e+04   1.0000000e+00   3.0000000e+00   3.7243512e+04   4.0000000e+00
   1.7041000e+04   1.0000000e+00   3.0000000e+00   3.7243691e+04   4.0000000e+00
   1.7041000e+04   1.0000000e+00   3.0000000e+00   3.7243923e+04   4.0000000e+00
   1.7041000e+04   1.0000000e+00   3.0000000e+00   3.7244128e+04   4.0000000e+00
   1.7041000e+04   1.0000000e+00   3.0000000e+00   3.7244498e+04   4.0000000e+00
   1.7041000e+04   1.0000000e+00   3.0000000e+00   3.7244753e+04   4.0000000e+00
   1.7041000e+04   1.0000000e+00   3.0000000e+00   3.7245048e+04   4.0000000e+00
   1.7041000e+04   1.0000000e+00   3.0000000e+00   3.7245240e+04   4.0000000e+00
   1.7041000e+04   1.0000000e+00   3.0000000e+00   3.7245806e+04   4.0000000e+00
   1.7041000e+04   1.0000000e+00   3.0000000e+00   3.7246235e+04   4.0000000e+00
   1.7041000e+04   1.0000000e+00   3.0000000e+00   3.7246714e+04   4.0000000e+00
   1.7041000e+04   1.0000000e+00   3.0000000e+00   3.7247001e+04   4.0000000e+00
   1.7041000e+04   1.0000000e+00   3.0000000e+00   3.7247253e+04   4.0000000e+00
   1.7041000e+04   1.0000000e+00   3.0000000e+00   3.7247697e+04   4.0000000e+00
   1.7041000e+04   1.0000000e+00   3.0000000e+00   3.7249556e+04   4.0000000e+00
   1.7041000e+04   1.0000000e+00   3.0000000e+00   3.7249967e+04   4.0000000e+00
   1.7041000e+04   1.0000000e+00   3.0000000e+00   3.7250300e+04   4.0000000e+00
   1.7041000e+04   1.0000000e+00   3.0000000e+00   3.7250945e+04   4.0000000e+00
   1.7041000e+04   1.0000000e+00   3.0000000e+00   3.7251185e+04   4.0000000e+00
   1.7041000e+04   1.0000000e+00   3.0000000e+00   3.7251255e+04   4.0000000e+00
   1.7041000e+04   1.0000000e+00   3.0000000e+00   3.7251580e+04   4.0000000e+00
   1.7041000e+04   1.0000000e+00   3.0000000e+00   3.7251844e+04   4.0000000e+00
   1.7041000e+04   1.0000000e+00   3.0000000e+00   3.7252596e+04   4.0000000e+00
   1.7041000e+04   1.0000000e+00   3.0000000e+00   3.7322332e+04   5.0000000e+00
   1.7041000e+04   1.0000000e+00   3.0000000e+00   3.9221382e+04   3.0000000e+00
   1.7041000e+04   1.0000000e+00   3.0000000e+00   3.9225170e+04   4.0000000e+00
   1.7041000e+04   1.0000000e+00   3.0000000e+00   3.9228704e+04   4.0000000e+00
   1.7041000e+04   1.0000000e+00   3.0000000e+00   3.9228978e+04   4.0000000e+00
   1.7041000e+04   1.0000000e+00   3.0000000e+00   3.9229362e+04   4.0000000e+00
   1.7041000e+04   1.0000000e+00   3.0000000e+00   3.9230281e+04   4.0000000e+00
   1.7041000e+04   1.0000000e+00   3.0000000e+00   3.9230841e+04   4.0000000e+00
   1.7041000e+04   1.0000000e+00   3.0000000e+00   3.9231034e+04   4.0000000e+00
   1.7041000e+04   1.0000000e+00   3.0000000e+00   3.9231558e+04   4.0000000e+00
   1.7041000e+04   1.0000000e+00   3.0000000e+00   3.9232449e+04   4.0000000e+00
   1.7041000e+04   1.0000000e+00   3.0000000e+00   3.9232719e+04   4.0000000e+00
   1.7041000e+04   1.0000000e+00   3.0000000e+00   3.9233330e+04   4.0000000e+00
   1.7041000e+04   1.0000000e+00   3.0000000e+00   3.9233895e+04   4.0000000e+00
   1.7041000e+04   1.0000000e+00   3.0000000e+00   3.9234157e+04   4.0000000e+00
   1.7041000e+04   1.0000000e+00   3.0000000e+00   3.9234516e+04   4.0000000e+00
   1.7041000e+04   1.0000000e+00   3.0000000e+00   3.9234889e+04   4.0000000e+00
   1.7041000e+04   1.0000000e+00   3.0000000e+00   3.9235285e+04   4.0000000e+00
   1.7041000e+04   1.0000000e+00   3.0000000e+00   3.9235698e+04   4.0000000e+00
   1.7041000e+04   1.0000000e+00   3.0000000e+00   3.9236388e+04   4.0000000e+00
   1.7041000e+04   1.0000000e+00   3.0000000e+00   3.9237678e+04   4.0000000e+00
   1.7041000e+04   1.0000000e+00   3.0000000e+00   3.9237956e+04   4.0000000e+00
   1.7041000e+04   1.0000000e+00   3.0000000e+00   3.9238222e+04   4.0000000e+00
   1.7041000e+04   1.0000000e+00   3.0000000e+00   3.9238488e+04   4.0000000e+00
   1.7041000e+04   1.0000000e+00   3.0000000e+00   3.9238929e+04   4.0000000e+00
   1.7041000e+04   1.0000000e+00   3.0000000e+00   3.9239447e+04   4.0000000e+00
   1.7041000e+04   1.0000000e+00   3.0000000e+00   3.9241114e+04   4.0000000e+00
   1.7041000e+04   1.0000000e+00   3.0000000e+00   3.9241371e+04   4.0000000e+00
   1.7041000e+04   1.0000000e+00   3.0000000e+00   3.9241593e+04   4.0000000e+00
   1.7041000e+04   1.0000000e+00   3.0000000e+00   3.9241853e+04   4.0000000e+00
   1.7041000e+04   1.0000000e+00   3.0000000e+00   3.9242153e+04   4.0000000e+00
   1.7041000e+04   1.0000000e+00   3.0000000e+00   3.9242338e+04   4.0000000e+00
   1.7041000e+04   1.0000000e+00   3.0000000e+00   3.9242773e+04   4.0000000e+00
   1.7041000e+04   1.0000000e+00   3.0000000e+00   3.9242862e+04   4.0000000e+00
   1.7041000e+04   1.0000000e+00   3.0000000e+00   3.9244343e+04   4.0000000e+00
   1.7041000e+04   1.0000000e+00   3.0000000e+00   3.9244686e+04   4.0000000e+00
   1.7041000e+04   1.0000000e+00   3.0000000e+00   3.9245890e+04   4.0000000e+00
   1.7041000e+04   1.0000000e+00   3.0000000e+00   3.9246121e+04   4.0000000e+00
   1.7041000e+04   1.0000000e+00   3.0000000e+00   3.9247625e+04   4.0000000e+00
   1.7041000e+04   1.0000000e+00   3.0000000e+00   3.9248125e+04   4.0000000e+00
   1.7041000e+04   1.0000000e+00   3.0000000e+00   3.9281374e+04   4.0000000e+00
   1.7041000e+04   1.0000000e+00   3.0000000e+00   3.9282901e+04   4.0000000e+00
   1.7041000e+04   1.0000000e+00   3.0000000e+00   3.9336383e+04   5.0000000e+00
   1.7041000e+04   1.0000000e+00   3.0000000e+00   3.9667917e+04   3.0000000e+00
   1.7041000e+04   1.0000000e+00   3.0000000e+00   3.9675778e+04   4.0000000e+00
   1.7041000e+04   1.0000000e+00   3.0000000e+00   3.9676025e+04   4.0000000e+00
   1.7041000e+04   1.0000000e+00   3.0000000e+00   3.9676323e+04   4.0000000e+00
   1.7041000e+04   1.0000000e+00   3.0000000e+00   3.9676553e+04   4.0000000e+00
   1.7041000e+04   1.0000000e+00   3.0000000e+00   3.9676811e+04   4.0000000e+00
   1.7041000e+04   1.0000000e+00   3.0000000e+00   3.9676987e+04   4.0000000e+00
   1.7041000e+04   1.0000000e+00   3.0000000e+00   3.9677271e+04   4.0000000e+00
   1.7041000e+04   1.0000000e+00   3.0000000e+00   3.9677549e+04   4.0000000e+00
   1.7041000e+04   1.0000000e+00   3.0000000e+00   3.9677752e+04   4.0000000e+00
   1.7041000e+04   1.0000000e+00   3.0000000e+00   3.9678006e+04   4.0000000e+00
   1.7041000e+04   1.0000000e+00   3.0000000e+00   3.9678251e+04   4.0000000e+00
   1.7041000e+04   1.0000000e+00   3.0000000e+00   3.9678811e+04   4.0000000e+00
   1.7041000e+04   1.0000000e+00   3.0000000e+00   3.9679049e+04   4.0000000e+00
   1.7041000e+04   1.0000000e+00   3.0000000e+00   3.9679399e+04   4.0000000e+00
   1.7041000e+04   1.0000000e+00   3.0000000e+00   3.9679656e+04   4.0000000e+00
   1.7041000e+04   1.0000000e+00   3.0000000e+00   3.9679875e+04   4.0000000e+00
   1.7041000e+04   1.0000000e+00   3.0000000e+00   3.9680352e+04   4.0000000e+00
   1.7041000e+04   1.0000000e+00   3.0000000e+00   3.9680645e+04   4.0000000e+00
   1.7041000e+04   1.0000000e+00   3.0000000e+00   3.9681123e+04   4.0000000e+00
   1.7041000e+04   1.0000000e+00   3.0000000e+00   3.9681564e+04   4.0000000e+00
   1.7041000e+04   1.0000000e+00   3.0000000e+00   3.9681791e+04   4.0000000e+00
   1.7041000e+04   1.0000000e+00   3.0000000e+00   3.9682081e+04   4.0000000e+00
   1.7041000e+04   1.0000000e+00   3.0000000e+00   3.9682873e+04   4.0000000e+00
   1.7041000e+04   1.0000000e+00   3.0000000e+00   3.9683134e+04   4.0000000e+00
   1.7041000e+04   1.0000000e+00   3.0000000e+00   3.9683508e+04   4.0000000e+00
   1.7041000e+04   1.0000000e+00   3.0000000e+00   3.9683660e+04   4.0000000e+00
   1.7041000e+04   1.0000000e+00   3.0000000e+00   3.9684372e+04   4.0000000e+00
   1.7041000e+04   1.0000000e+00   3.0000000e+00   3.9684654e+04   4.0000000e+00
   1.7041000e+04   1.0000000e+00   3.0000000e+00   3.9684883e+04   4.0000000e+00
   1.7041000e+04   1.0000000e+00   3.0000000e+00   3.9685213e+04   4.0000000e+00
   1.7041000e+04   1.0000000e+00   3.0000000e+00   3.9685888e+04   4.0000000e+00
   1.7041000e+04   1.0000000e+00   3.0000000e+00   3.9686086e+04   4.0000000e+00
   1.7041000e+04   1.0000000e+00   3.0000000e+00   3.9686597e+04   4.0000000e+00
   1.7041000e+04   1.0000000e+00   3.0000000e+00   3.9687604e+04   4.0000000e+00
   1.7041000e+04   1.0000000e+00   3.0000000e+00   3.9688566e+04   4.0000000e+00
   1.7041000e+04   1.0000000e+00   3.0000000e+00   3.9688815e+04   4.0000000e+00
   1.7041000e+04   1.0000000e+00   3.0000000e+00   3.9689121e+04   4.0000000e+00
   1.7041000e+04   1.0000000e+00   3.0000000e+00   3.9689388e+04   4.0000000e+00
   1.7041000e+04   1.0000000e+00   3.0000000e+00   3.9690689e+04   4.0000000e+00
   1.7041000e+04   1.0000000e+00   3.0000000e+00   3.9690917e+04   4.0000000e+00
   1.7041000e+04   1.0000000e+00   3.0000000e+00   3.9691084e+04   4.0000000e+00
   1.7041000e+04   1.0000000e+00   3.0000000e+00   3.9691277e+04   4.0000000e+00
   1.7041000e+04   1.0000000e+00   3.0000000e+00   3.9691586e+04   4.0000000e+00
   1.7041000e+04   1.0000000e+00   3.0000000e+00   3.9692411e+04   4.0000000e+00
   1.7041000e+04   1.0000000e+00   3.0000000e+00   3.9692557e+04   4.0000000e+00
   1.7041000e+04   1.0000000e+00   3.0000000e+00   3.9692793e+04   4.0000000e+00
   1.7041000e+04   1.0000000e+00   3.0000000e+00   3.9693119e+04   4.0000000e+00
   1.7041000e+04   1.0000000e+00   3.0000000e+00   3.9693475e+04   4.0000000e+00
   1.7041000e+04   1.0000000e+00   3.0000000e+00   3.9693701e+04   4.0000000e+00
   1.7041000e+04   1.0000000e+00   3.0000000e+00   3.9693995e+04   4.0000000e+00
   1.7041000e+04   1.0000000e+00   3.0000000e+00   3.9694253e+04   4.0000000e+00
   1.7041000e+04   1.0000000e+00   3.0000000e+00   3.9754434e+04   4.0000000e+00
   1.7041000e+04   1.0000000e+00   3.0000000e+00   3.9764919e+04   5.0000000e+00
   1.7041000e+04   1.0000000e+00   3.0000000e+00   3.9978344e+04   3.0000000e+00
   1.7041000e+04   1.0000000e+00   3.0000000e+00   3.9996656e+04   4.0000000e+00
   1.7041000e+04   1.0000000e+00   3.0000000e+00   3.9996906e+04   4.0000000e+00
   1.7041000e+04   1.0000000e+00   3.0000000e+00   3.9997195e+04   4.0000000e+00
   1.7041000e+04   1.0000000e+00   3.0000000e+00   3.9997261e+04   4.0000000e+00
   1.7041000e+04   1.0000000e+00   3.0000000e+00   3.9997725e+04   4.0000000e+00
   1.7041000e+04   1.0000000e+00   3.0000000e+00   3.9998527e+04   4.0000000e+00
   1.7041000e+04   1.0000000e+00   3.0000000e+00   4.0000236e+04   4.0000000e+00
   1.7041000e+04   1.0000000e+00   3.0000000e+00   4.0023581e+04   4.0000000e+00
   1.7041000e+04   1.0000000e+00   3.0000000e+00   4.0074346e+04   5.0000000e+00
   1.7041000e+04   1.0000000e+00   3.0000000e+00   4.2394919e+04   3.0000000e+00
   1.7041000e+04   1.0000000e+00   3.0000000e+00   4.2400271e+04   4.0000000e+00
   1.7041000e+04   1.0000000e+00   3.0000000e+00   4.2400589e+04   4.0000000e+00
   1.7041000e+04   1.0000000e+00   3.0000000e+00   4.2400919e+04   4.0000000e+00
   1.7041000e+04   1.0000000e+00   3.0000000e+00   4.2401191e+04   4.0000000e+00
   1.7041000e+04   1.0000000e+00   3.0000000e+00   4.2402729e+04   4.0000000e+00
   1.7041000e+04   1.0000000e+00   3.0000000e+00   4.2403096e+04   4.0000000e+00
   1.7041000e+04   1.0000000e+00   3.0000000e+00   4.2403432e+04   4.0000000e+00
   1.7041000e+04   1.0000000e+00   3.0000000e+00   4.2403786e+04   4.0000000e+00
   1.7041000e+04   1.0000000e+00   3.0000000e+00   4.2404225e+04   4.0000000e+00
   1.7041000e+04   1.0000000e+00   3.0000000e+00   4.2404717e+04   4.0000000e+00
   1.7041000e+04   1.0000000e+00   3.0000000e+00   4.2405045e+04   4.0000000e+00
   1.7041000e+04   1.0000000e+00   3.0000000e+00   4.2405294e+04   4.0000000e+00
   1.7041000e+04   1.0000000e+00   3.0000000e+00   4.2405535e+04   4.0000000e+00
   1.7041000e+04   1.0000000e+00   3.0000000e+00   4.2405768e+04   4.0000000e+00
   1.7041000e+04   1.0000000e+00   3.0000000e+00   4.2406026e+04   4.0000000e+00
   1.7041000e+04   1.0000000e+00   3.0000000e+00   4.2406258e+04   4.0000000e+00
   1.7041000e+04   1.0000000e+00   3.0000000e+00   4.2406487e+04   4.0000000e+00
   1.7041000e+04   1.0000000e+00   3.0000000e+00   4.2406763e+04   4.0000000e+00
   1.7041000e+04   1.0000000e+00   3.0000000e+00   4.2406993e+04   4.0000000e+00
   1.7041000e+04   1.0000000e+00   3.0000000e+00   4.2407699e+04   4.0000000e+00
   1.7041000e+04   1.0000000e+00   3.0000000e+00   4.2408143e+04   4.0000000e+00
   1.7041000e+04   1.0000000e+00   3.0000000e+00   4.2409264e+04   4.0000000e+00
   1.7041000e+04   1.0000000e+00   3.0000000e+00   4.2409505e+04   4.0000000e+00
   1.7041000e+04   1.0000000e+00   3.0000000e+00   4.2409759e+04   4.0000000e+00
   1.7041000e+04   1.0000000e+00   3.0000000e+00   4.2410099e+04   4.0000000e+00
   1.7041000e+04   1.0000000e+00   3.0000000e+00   4.2410356e+04   4.0000000e+00
   1.7041000e+04   1.0000000e+00   3.0000000e+00   4.2410631e+04   4.0000000e+00
   1.7041000e+04   1.0000000e+00   3.0000000e+00   4.2410980e+04   4.0000000e+00
   1.7041000e+04   1.0000000e+00   3.0000000e+00   4.2412145e+04   4.0000000e+00
   1.7041000e+04   1.0000000e+00   3.0000000e+00   4.2412345e+04   4.0000000e+00
   1.7041000e+04   1.0000000e+00   3.0000000e+00   4.2412533e+04   4.0000000e+00
   1.7041000e+04   1.0000000e+00   3.0000000e+00   4.2412731e+04   4.0000000e+00
   1.7041000e+04   1.0000000e+00   3.0000000e+00   4.2412994e+04   4.0000000e+00
   1.7041000e+04   1.0000000e+00   3.0000000e+00   4.2413500e+04   4.0000000e+00
   1.7041000e+04   1.0000000e+00   3.0000000e+00   4.2413717e+04   4.0000000e+00
   1.7041000e+04   1.0000000e+00   3.0000000e+00   4.2414336e+04   4.0000000e+00
   1.7041000e+04   1.0000000e+00   3.0000000e+00   4.2414608e+04   4.0000000e+00
   1.7041000e+04   1.0000000e+00   3.0000000e+00   4.2415161e+04   4.0000000e+00
   1.7041000e+04   1.0000000e+00   3.0000000e+00   4.2416171e+04   4.0000000e+00
   1.7041000e+04   1.0000000e+00   3.0000000e+00   4.2416440e+04   4.0000000e+00
   1.7041000e+04   1.0000000e+00   3.0000000e+00   4.2416890e+04   4.0000000e+00
   1.7041000e+04   1.0000000e+00   3.0000000e+00   4.2417181e+04   4.0000000e+00
   1.7041000e+04   1.0000000e+00   3.0000000e+00   4.2417393e+04   4.0000000e+00
   1.7041000e+04   1.0000000e+00   3.0000000e+00   4.2417905e+04   4.0000000e+00
   1.7041000e+04   1.0000000e+00   3.0000000e+00   4.2418249e+04   4.0000000e+00
   1.7041000e+04   1.0000000e+00   3.0000000e+00   4.2418970e+04   4.0000000e+00
   1.7041000e+04   1.0000000e+00   3.0000000e+00   4.2419348e+04   4.0000000e+00
   1.7041000e+04   1.0000000e+00   3.0000000e+00   4.2500921e+04   5.0000000e+00
   1.7041000e+04   1.0000000e+00   3.0000000e+00   4.2603925e+04   3.0000000e+00
   1.7041000e+04   1.0000000e+00   3.0000000e+00   4.2611070e+04   4.0000000e+00
   1.7041000e+04   1.0000000e+00   3.0000000e+00   4.2611712e+04   4.0000000e+00
   1.7041000e+04   1.0000000e+00   3.0000000e+00   4.2612172e+04   4.0000000e+00
   1.7041000e+04   1.0000000e+00   3.0000000e+00   4.2614476e+04   4.0000000e+00
   1.7041000e+04   1.0000000e+00   3.0000000e+00   4.2615086e+04   4.0000000e+00
   1.7041000e+04   1.0000000e+00   3.0000000e+00   4.2615558e+04   4.0000000e+00
   1.7041000e+04   1.0000000e+00   3.0000000e+00   4.2616052e+04   4.0000000e+00
   1.7041000e+04   1.0000000e+00   3.0000000e+00   4.2616979e+04   4.0000000e+00
   1.7041000e+04   1.0000000e+00   3.0000000e+00   4.2617190e+04   4.0000000e+00
   1.7041000e+04   1.0000000e+00   3.0000000e+00   4.2617406e+04   4.0000000e+00
   1.7041000e+04   1.0000000e+00   3.0000000e+00   4.2617710e+04   4.0000000e+00
   1.7041000e+04   1.0000000e+00   3.0000000e+00   4.2618001e+04   4.0000000e+00
   1.7041000e+04   1.0000000e+00   3.0000000e+00   4.2618227e+04   4.0000000e+00
   1.7041000e+04   1.0000000e+00   3.0000000e+00   4.2618706e+04   4.0000000e+00
   1.7041000e+04   1.0000000e+00   3.0000000e+00   4.2619022e+04   4.0000000e+00
   1.7041000e+04   1.0000000e+00   3.0000000e+00   4.2619248e+04   4.0000000e+00
   1.7041000e+04   1.0000000e+00   3.0000000e+00   4.2619469e+04   4.0000000e+00
   1.7041000e+04   1.0000000e+00   3.0000000e+00   4.2619508e+04   4.0000000e+00
   1.7041000e+04   1.0000000e+00   3.0000000e+00   4.2619822e+04   4.0000000e+00
   1.7041000e+04   1.0000000e+00   3.0000000e+00   4.2620165e+04   4.0000000e+00
   1.7041000e+04   1.0000000e+00   3.0000000e+00   4.2621021e+04   4.0000000e+00
   1.7041000e+04   1.0000000e+00   3.0000000e+00   4.2621127e+04   4.0000000e+00
   1.7041000e+04   1.0000000e+00   3.0000000e+00   4.2621325e+04   4.0000000e+00
   1.7041000e+04   1.0000000e+00   3.0000000e+00   4.2621529e+04   4.0000000e+00
   1.7041000e+04   1.0000000e+00   3.0000000e+00   4.2621700e+04   4.0000000e+00
   1.7041000e+04   1.0000000e+00   3.0000000e+00   4.2622066e+04   4.0000000e+00
   1.7041000e+04   1.0000000e+00   3.0000000e+00   4.2622271e+04   4.0000000e+00
   1.7041000e+04   1.0000000e+00   3.0000000e+00   4.2622917e+04   4.0000000e+00
   1.7041000e+04   1.0000000e+00   3.0000000e+00   4.2623271e+04   4.0000000e+00
   1.7041000e+04   1.0000000e+00   3.0000000e+00   4.2623607e+04   4.0000000e+00
   1.7041000e+04   1.0000000e+00   3.0000000e+00   4.2624473e+04   4.0000000e+00
   1.7041000e+04   1.0000000e+00   3.0000000e+00   4.2624704e+04   4.0000000e+00
   1.7041000e+04   1.0000000e+00   3.0000000e+00   4.2625095e+04   4.0000000e+00
   1.7041000e+04   1.0000000e+00   3.0000000e+00   4.2625470e+04   4.0000000e+00
   1.7041000e+04   1.0000000e+00   3.0000000e+00   4.2626423e+04   4.0000000e+00
   1.7041000e+04   1.0000000e+00   3.0000000e+00   4.2626596e+04   4.0000000e+00
   1.7041000e+04   1.0000000e+00   3.0000000e+00   4.2626794e+04   4.0000000e+00
   1.7041000e+04   1.0000000e+00   3.0000000e+00   4.2627016e+04   4.0000000e+00
   1.7041000e+04   1.0000000e+00   3.0000000e+00   4.2627579e+04   4.0000000e+00
   1.7041000e+04   1.0000000e+00   3.0000000e+00   4.2627821e+04   4.0000000e+00
   1.7041000e+04   1.0000000e+00   3.0000000e+00   4.2628913e+04   4.0000000e+00
   1.7041000e+04   1.0000000e+00   3.0000000e+00   4.2629320e+04   4.0000000e+00
   1.7041000e+04   1.0000000e+00   3.0000000e+00   4.2629894e+04   4.0000000e+00
   1.7041000e+04   1.0000000e+00   3.0000000e+00   4.2630219e+04   4.0000000e+00
   1.7041000e+04   1.0000000e+00   3.0000000e+00   4.2710927e+04   5.0000000e+00
   1.7041000e+04   1.0000000e+00   3.0000000e+00   4.4964703e+04   3.0000000e+00
   1.7041000e+04   1.0000000e+00   3.0000000e+00   4.4952743e+04   4.0000000e+00
   1.7041000e+04   1.0000000e+00   3.0000000e+00   4.4967477e+04   4.0000000e+00
   1.7041000e+04   1.0000000e+00   3.0000000e+00   4.4969911e+04   4.0000000e+00
   1.7041000e+04   1.0000000e+00   3.0000000e+00   4.4970077e+04   4.0000000e+00
   1.7041000e+04   1.0000000e+00   3.0000000e+00   4.4972055e+04   4.0000000e+00
   1.7041000e+04   1.0000000e+00   3.0000000e+00   4.4973151e+04   4.0000000e+00
   1.7041000e+04   1.0000000e+00   3.0000000e+00   4.4973517e+04   4.0000000e+00
   1.7041000e+04   1.0000000e+00   3.0000000e+00   4.4974340e+04   4.0000000e+00
   1.7041000e+04   1.0000000e+00   3.0000000e+00   4.4974903e+04   4.0000000e+00
   1.7041000e+04   1.0000000e+00   3.0000000e+00   4.4978079e+04   4.0000000e+00
   1.7041000e+04   1.0000000e+00   3.0000000e+00   4.4978902e+04   4.0000000e+00
   1.7041000e+04   1.0000000e+00   3.0000000e+00   4.4979179e+04   4.0000000e+00
   1.7041000e+04   1.0000000e+00   3.0000000e+00   4.4979759e+04   4.0000000e+00
   1.7041000e+04   1.0000000e+00   3.0000000e+00   4.4982257e+04   4.0000000e+00
   1.7041000e+04   1.0000000e+00   3.0000000e+00   4.4982860e+04   4.0000000e+00
   1.7041000e+04   1.0000000e+00   3.0000000e+00   4.4983855e+04   4.0000000e+00
   1.7041000e+04   1.0000000e+00   3.0000000e+00   4.4984473e+04   4.0000000e+00
   1.7041000e+04   1.0000000e+00   3.0000000e+00   4.4986435e+04   4.0000000e+00
   1.7041000e+04   1.0000000e+00   3.0000000e+00   4.4986780e+04   4.0000000e+00
   1.7041000e+04   1.0000000e+00   3.0000000e+00   4.4987203e+04   4.0000000e+00
   1.7041000e+04   1.0000000e+00   3.0000000e+00   4.4992092e+04   4.0000000e+00
   1.7041000e+04   1.0000000e+00   3.0000000e+00   4.4992370e+04   4.0000000e+00
   1.7041000e+04   1.0000000e+00   3.0000000e+00   4.5000257e+04   4.0000000e+00
   1.7041000e+04   1.0000000e+00   3.0000000e+00   4.5001580e+04   4.0000000e+00
   1.7041000e+04   1.0000000e+00   3.0000000e+00   4.5001761e+04   4.0000000e+00
   1.7041000e+04   1.0000000e+00   3.0000000e+00   4.5002847e+04   4.0000000e+00
   1.7041000e+04   1.0000000e+00   3.0000000e+00   4.5008697e+04   4.0000000e+00
   1.7041000e+04   1.0000000e+00   3.0000000e+00   4.5010530e+04   4.0000000e+00
   1.7041000e+04   1.0000000e+00   3.0000000e+00   4.5020055e+04   4.0000000e+00
   1.7041000e+04   1.0000000e+00   3.0000000e+00   4.5020286e+04   4.0000000e+00
   1.7041000e+04   1.0000000e+00   3.0000000e+00   4.5085704e+04   5.0000000e+00
   1.7041000e+04   1.0000000e+00   3.0000000e+00   4.5186707e+04   3.0000000e+00
   1.7041000e+04   1.0000000e+00   3.0000000e+00   4.5195330e+04   4.0000000e+00
   1.7041000e+04   1.0000000e+00   3.0000000e+00   4.5195748e+04   4.0000000e+00
   1.7041000e+04   1.0000000e+00   3.0000000e+00   4.5196251e+04   4.0000000e+00
   1.7041000e+04   1.0000000e+00   3.0000000e+00   4.5196744e+04   4.0000000e+00
   1.7041000e+04   1.0000000e+00   3.0000000e+00   4.5293708e+04   5.0000000e+00
   1.7041000e+04   1.0000000e+00   3.0000000e+00   4.6409127e+04   3.0000000e+00
   1.7041000e+04   1.0000000e+00   3.0000000e+00   4.6412725e+04   4.0000000e+00
   1.7041000e+04   1.0000000e+00   3.0000000e+00   4.6413342e+04   4.0000000e+00
   1.7041000e+04   1.0000000e+00   3.0000000e+00   4.6413809e+04   4.0000000e+00
   1.7041000e+04   1.0000000e+00   3.0000000e+00   4.6414047e+04   4.0000000e+00
   1.7041000e+04   1.0000000e+00   3.0000000e+00   4.6414608e+04   4.0000000e+00
   1.7041000e+04   1.0000000e+00   3.0000000e+00   4.6416270e+04   4.0000000e+00
   1.7041000e+04   1.0000000e+00   3.0000000e+00   4.6416581e+04   4.0000000e+00
   1.7041000e+04   1.0000000e+00   3.0000000e+00   4.6416718e+04   4.0000000e+00
   1.7041000e+04   1.0000000e+00   3.0000000e+00   4.6416991e+04   4.0000000e+00
   1.7041000e+04   1.0000000e+00   3.0000000e+00   4.6417484e+04   4.0000000e+00
   1.7041000e+04   1.0000000e+00   3.0000000e+00   4.6417733e+04   4.0000000e+00
   1.7041000e+04   1.0000000e+00   3.0000000e+00   4.6418090e+04   4.0000000e+00
   1.7041000e+04   1.0000000e+00   3.0000000e+00   4.6418857e+04   4.0000000e+00
   1.7041000e+04   1.0000000e+00   3.0000000e+00   4.6419004e+04   4.0000000e+00
   1.7041000e+04   1.0000000e+00   3.0000000e+00   4.6419186e+04   4.0000000e+00
   1.7041000e+04   1.0000000e+00   3.0000000e+00   4.6419386e+04   4.0000000e+00
   1.7041000e+04   1.0000000e+00   3.0000000e+00   4.6419629e+04   4.0000000e+00
   1.7041000e+04   1.0000000e+00   3.0000000e+00   4.6419870e+04   4.0000000e+00
   1.7041000e+04   1.0000000e+00   3.0000000e+00   4.6420154e+04   4.0000000e+00
   1.7041000e+04   1.0000000e+00   3.0000000e+00   4.6420609e+04   4.0000000e+00
   1.7041000e+04   1.0000000e+00   3.0000000e+00   4.6420950e+04   4.0000000e+00
   1.7041000e+04   1.0000000e+00   3.0000000e+00   4.6421240e+04   4.0000000e+00
   1.7041000e+04   1.0000000e+00   3.0000000e+00   4.6421802e+04   4.0000000e+00
   1.7041000e+04   1.0000000e+00   3.0000000e+00   4.6422129e+04   4.0000000e+00
   1.7041000e+04   1.0000000e+00   3.0000000e+00   4.6422802e+04   4.0000000e+00
   1.7041000e+04   1.0000000e+00   3.0000000e+00   4.6423092e+04   4.0000000e+00
   1.7041000e+04   1.0000000e+00   3.0000000e+00   4.6423586e+04   4.0000000e+00
   1.7041000e+04   1.0000000e+00   3.0000000e+00   4.6423876e+04   4.0000000e+00
   1.7041000e+04   1.0000000e+00   3.0000000e+00   4.6424899e+04   4.0000000e+00
   1.7041000e+04   1.0000000e+00   3.0000000e+00   4.6425095e+04   4.0000000e+00
   1.7041000e+04   1.0000000e+00   3.0000000e+00   4.6425296e+04   4.0000000e+00
   1.7041000e+04   1.0000000e+00   3.0000000e+00   4.6425717e+04   4.0000000e+00
   1.7041000e+04   1.0000000e+00   3.0000000e+00   4.6426113e+04   4.0000000e+00
   1.7041000e+04   1.0000000e+00   3.0000000e+00   4.6426381e+04   4.0000000e+00
   1.7041000e+04   1.0000000e+00   3.0000000e+00   4.6426645e+04   4.0000000e+00
   1.7041000e+04   1.0000000e+00   3.0000000e+00   4.6426886e+04   4.0000000e+00
   1.7041000e+04   1.0000000e+00   3.0000000e+00   4.6427187e+04   4.0000000e+00
   1.7041000e+04   1.0000000e+00   3.0000000e+00   4.6428317e+04   4.0000000e+00
   1.7041000e+04   1.0000000e+00   3.0000000e+00   4.6428652e+04   4.0000000e+00
   1.7041000e+04   1.0000000e+00   3.0000000e+00   4.6429482e+04   4.0000000e+00
   1.7041000e+04   1.0000000e+00   3.0000000e+00   4.6430647e+04   4.0000000e+00
   1.7041000e+04   1.0000000e+00   3.0000000e+00   4.6431735e+04   4.0000000e+00
   1.7041000e+04   1.0000000e+00   3.0000000e+00   4.6431909e+04   4.0000000e+00
   1.7041000e+04   1.0000000e+00   3.0000000e+00   4.6434820e+04   4.0000000e+00
   1.7041000e+04   1.0000000e+00   3.0000000e+00   4.6501391e+04   4.0000000e+00
   1.7041000e+04   1.0000000e+00   3.0000000e+00   4.6518128e+04   5.0000000e+00
   1.7041000e+04   1.0000000e+00   3.0000000e+00   4.7588861e+04   3.0000000e+00
   1.7041000e+04   1.0000000e+00   3.0000000e+00   4.7703863e+04   5.0000000e+00
   1.7041000e+04   1.0000000e+00   3.0000000e+00   4.9047385e+04   3.0000000e+00
   1.7041000e+04   1.0000000e+00   3.0000000e+00   4.9061412e+04   4.0000000e+00
   1.7041000e+04   1.0000000e+00   3.0000000e+00   4.9062180e+04   4.0000000e+00
   1.7041000e+04   1.0000000e+00   3.0000000e+00   4.9062477e+04   4.0000000e+00
   1.7041000e+04   1.0000000e+00   3.0000000e+00   4.9062840e+04   4.0000000e+00
   1.7041000e+04   1.0000000e+00   3.0000000e+00   4.9070638e+04   4.0000000e+00
   1.7041000e+04   1.0000000e+00   3.0000000e+00   4.9070901e+04   4.0000000e+00
   1.7041000e+04   1.0000000e+00   3.0000000e+00   4.9071028e+04   4.0000000e+00
   1.7041000e+04   1.0000000e+00   3.0000000e+00   4.9071463e+04   4.0000000e+00
   1.7041000e+04   1.0000000e+00   3.0000000e+00   4.9071758e+04   4.0000000e+00
   1.7041000e+04   1.0000000e+00   3.0000000e+00   4.9071934e+04   4.0000000e+00
   1.7041000e+04   1.0000000e+00   3.0000000e+00   4.9072080e+04   4.0000000e+00
   1.7041000e+04   1.0000000e+00   3.0000000e+00   4.9072515e+04   4.0000000e+00
   1.7041000e+04   1.0000000e+00   3.0000000e+00   4.9072570e+04   4.0000000e+00
   1.7041000e+04   1.0000000e+00   3.0000000e+00   4.9073187e+04   4.0000000e+00
   1.7041000e+04   1.0000000e+00   3.0000000e+00   4.9073808e+04   4.0000000e+00
   1.7041000e+04   1.0000000e+00   3.0000000e+00   4.9075578e+04   4.0000000e+00
   1.7041000e+04   1.0000000e+00   3.0000000e+00   4.9075849e+04   4.0000000e+00
   1.7041000e+04   1.0000000e+00   3.0000000e+00   4.9076141e+04   4.0000000e+00
   1.7041000e+04   1.0000000e+00   3.0000000e+00   4.9076860e+04   4.0000000e+00
   1.7041000e+04   1.0000000e+00   3.0000000e+00   4.9077210e+04   4.0000000e+00
   1.7041000e+04   1.0000000e+00   3.0000000e+00   4.9077484e+04   4.0000000e+00
   1.7041000e+04   1.0000000e+00   3.0000000e+00   4.9078237e+04   4.0000000e+00
   1.7041000e+04   1.0000000e+00   3.0000000e+00   4.9079039e+04   4.0000000e+00
   1.7041000e+04   1.0000000e+00   3.0000000e+00   4.9079224e+04   4.0000000e+00
   1.7041000e+04   1.0000000e+00   3.0000000e+00   4.9079489e+04   4.0000000e+00
   1.7041000e+04   1.0000000e+00   3.0000000e+00   4.9079719e+04   4.0000000e+00
   1.7041000e+04   1.0000000e+00   3.0000000e+00   4.9081660e+04   4.0000000e+00
   1.7041000e+04   1.0000000e+00   3.0000000e+00   4.9081850e+04   4.0000000e+00
   1.7041000e+04   1.0000000e+00   3.0000000e+00   4.9081989e+04   4.0000000e+00
   1.7041000e+04   1.0000000e+00   3.0000000e+00   4.9082272e+04   4.0000000e+00
   1.7041000e+04   1.0000000e+00   3.0000000e+00   4.9082439e+04   4.0000000e+00
   1.7041000e+04   1.0000000e+00   3.0000000e+00   4.9082909e+04   4.0000000e+00
   1.7041000e+04   1.0000000e+00   3.0000000e+00   4.9083148e+04   4.0000000e+00
   1.7041000e+04   1.0000000e+00   3.0000000e+00   4.9083655e+04   4.0000000e+00
   1.7041000e+04   1.0000000e+00   3.0000000e+00   4.9085082e+04   4.0000000e+00
   1.7041000e+04   1.0000000e+00   3.0000000e+00   4.9085952e+04   4.0000000e+00
   1.7041000e+04   1.0000000e+00   3.0000000e+00   4.9086676e+04   4.0000000e+00
   1.7041000e+04   1.0000000e+00   3.0000000e+00   4.9088129e+04   4.0000000e+00
   1.7041000e+04   1.0000000e+00   3.0000000e+00   4.9088626e+04   4.0000000e+00
   1.7041000e+04   1.0000000e+00   3.0000000e+00   4.9090642e+04   4.0000000e+00
   1.7041000e+04   1.0000000e+00   3.0000000e+00   4.9091077e+04   4.0000000e+00
   1.7041000e+04   1.0000000e+00   3.0000000e+00   4.9091146e+04   4.0000000e+00
   1.7041000e+04   1.0000000e+00   3.0000000e+00   4.9114835e+04   4.0000000e+00
   1.7041000e+04   1.0000000e+00   3.0000000e+00   4.9174387e+04   5.0000000e+00
   1.7041000e+04   1.0000000e+00   3.0000000e+00   5.0257723e+04   3.0000000e+00
   1.7041000e+04   1.0000000e+00   3.0000000e+00   5.0358724e+04   5.0000000e+00
   1.7041000e+04   1.0000000e+00   3.0000000e+00   5.0603686e+04   3.0000000e+00
   1.7041000e+04   1.0000000e+00   3.0000000e+00   5.0607240e+04   4.0000000e+00
   1.7041000e+04   1.0000000e+00   3.0000000e+00   5.0607499e+04   4.0000000e+00
   1.7041000e+04   1.0000000e+00   3.0000000e+00   5.0607805e+04   4.0000000e+00
   1.7041000e+04   1.0000000e+00   3.0000000e+00   5.0608077e+04   4.0000000e+00
   1.7041000e+04   1.0000000e+00   3.0000000e+00   5.0608344e+04   4.0000000e+00
   1.7041000e+04   1.0000000e+00   3.0000000e+00   5.0608610e+04   4.0000000e+00
   1.7041000e+04   1.0000000e+00   3.0000000e+00   5.0608906e+04   4.0000000e+00
   1.7041000e+04   1.0000000e+00   3.0000000e+00   5.0609615e+04   4.0000000e+00
   1.7041000e+04   1.0000000e+00   3.0000000e+00   5.0609826e+04   4.0000000e+00
   1.7041000e+04   1.0000000e+00   3.0000000e+00   5.0610118e+04   4.0000000e+00
   1.7041000e+04   1.0000000e+00   3.0000000e+00   5.0610346e+04   4.0000000e+00
   1.7041000e+04   1.0000000e+00   3.0000000e+00   5.0610487e+04   4.0000000e+00
   1.7041000e+04   1.0000000e+00   3.0000000e+00   5.0610826e+04   4.0000000e+00
   1.7041000e+04   1.0000000e+00   3.0000000e+00   5.0611388e+04   4.0000000e+00
   1.7041000e+04   1.0000000e+00   3.0000000e+00   5.0611716e+04   4.0000000e+00
   1.7041000e+04   1.0000000e+00   3.0000000e+00   5.0611946e+04   4.0000000e+00
   1.7041000e+04   1.0000000e+00   3.0000000e+00   5.0612184e+04   4.0000000e+00
   1.7041000e+04   1.0000000e+00   3.0000000e+00   5.0612453e+04   4.0000000e+00
   1.7041000e+04   1.0000000e+00   3.0000000e+00   5.0612724e+04   4.0000000e+00
   1.7041000e+04   1.0000000e+00   3.0000000e+00   5.0613040e+04   4.0000000e+00
   1.7041000e+04   1.0000000e+00   3.0000000e+00   5.0613258e+04   4.0000000e+00
   1.7041000e+04   1.0000000e+00   3.0000000e+00   5.0613515e+04   4.0000000e+00
   1.7041000e+04   1.0000000e+00   3.0000000e+00   5.0613598e+04   4.0000000e+00
   1.7041000e+04   1.0000000e+00   3.0000000e+00   5.0613766e+04   4.0000000e+00
   1.7041000e+04   1.0000000e+00   3.0000000e+00   5.0614013e+04   4.0000000e+00
   1.7041000e+04   1.0000000e+00   3.0000000e+00   5.0614290e+04   4.0000000e+00
   1.7041000e+04   1.0000000e+00   3.0000000e+00   5.0614789e+04   4.0000000e+00
   1.7041000e+04   1.0000000e+00   3.0000000e+00   5.0615772e+04   4.0000000e+00
   1.7041000e+04   1.0000000e+00   3.0000000e+00   5.0616014e+04   4.0000000e+00
   1.7041000e+04   1.0000000e+00   3.0000000e+00   5.0616262e+04   4.0000000e+00
   1.7041000e+04   1.0000000e+00   3.0000000e+00   5.0616410e+04   4.0000000e+00
   1.7041000e+04   1.0000000e+00   3.0000000e+00   5.0616822e+04   4.0000000e+00
   1.7041000e+04   1.0000000e+00   3.0000000e+00   5.0617309e+04   4.0000000e+00
   1.7041000e+04   1.0000000e+00   3.0000000e+00   5.0617545e+04   4.0000000e+00
   1.7041000e+04   1.0000000e+00   3.0000000e+00   5.0618408e+04   4.0000000e+00
   1.7041000e+04   1.0000000e+00   3.0000000e+00   5.0619223e+04   4.0000000e+00
   1.7041000e+04   1.0000000e+00   3.0000000e+00   5.0619513e+04   4.0000000e+00
   1.7041000e+04   1.0000000e+00   3.0000000e+00   5.0619814e+04   4.0000000e+00
   1.7041000e+04   1.0000000e+00   3.0000000e+00   5.0622376e+04   4.0000000e+00
   1.7041000e+04   1.0000000e+00   3.0000000e+00   5.0622821e+04   4.0000000e+00
   1.7041000e+04   1.0000000e+00   3.0000000e+00   5.0623640e+04   4.0000000e+00
   1.7041000e+04   1.0000000e+00   3.0000000e+00   5.0646584e+04   4.0000000e+00
   1.7041000e+04   1.0000000e+00   3.0000000e+00   5.0709688e+04   5.0000000e+00
   1.7041000e+04   1.0000000e+00   3.0000000e+00   5.1425780e+04   3.0000000e+00
   1.7041000e+04   1.0000000e+00   3.0000000e+00   5.1422738e+04   4.0000000e+00
   1.7041000e+04   1.0000000e+00   3.0000000e+00   5.1424954e+04   4.0000000e+00
   1.7041000e+04   1.0000000e+00   3.0000000e+00   5.1431296e+04   4.0000000e+00
   1.7041000e+04   1.0000000e+00   3.0000000e+00   5.1431636e+04   4.0000000e+00
   1.7041000e+04   1.0000000e+00   3.0000000e+00   5.1444728e+04   4.0000000e+00
   1.7041000e+04   1.0000000e+00   3.0000000e+00   5.1445029e+04   4.0000000e+00
   1.7041000e+04   1.0000000e+00   3.0000000e+00   5.1445323e+04   4.0000000e+00
   1.7041000e+04   1.0000000e+00   3.0000000e+00   5.1445867e+04   4.0000000e+00
   1.7041000e+04   1.0000000e+00   3.0000000e+00   5.1447357e+04   4.0000000e+00
   1.7041000e+04   1.0000000e+00   3.0000000e+00   5.1448102e+04   4.0000000e+00
   1.7041000e+04   1.0000000e+00   3.0000000e+00   5.1448374e+04   4.0000000e+00
   1.7041000e+04   1.0000000e+00   3.0000000e+00   5.1448839e+04   4.0000000e+00
   1.7041000e+04   1.0000000e+00   3.0000000e+00   5.1449981e+04   4.0000000e+00
   1.7041000e+04   1.0000000e+00   3.0000000e+00   5.1450341e+04   4.0000000e+00
   1.7041000e+04   1.0000000e+00   3.0000000e+00   5.1450785e+04   4.0000000e+00
   1.7041000e+04   1.0000000e+00   3.0000000e+00   5.1451036e+04   4.0000000e+00
   1.7041000e+04   1.0000000e+00   3.0000000e+00   5.1451818e+04   4.0000000e+00
   1.7041000e+04   1.0000000e+00   3.0000000e+00   5.1452665e+04   4.0000000e+00
   1.7041000e+04   1.0000000e+00   3.0000000e+00   5.1452953e+04   4.0000000e+00
   1.7041000e+04   1.0000000e+00   3.0000000e+00   5.1453199e+04   4.0000000e+00
   1.7041000e+04   1.0000000e+00   3.0000000e+00   5.1453668e+04   4.0000000e+00
   1.7041000e+04   1.0000000e+00   3.0000000e+00   5.1455244e+04   4.0000000e+00
   1.7041000e+04   1.0000000e+00   3.0000000e+00   5.1455497e+04   4.0000000e+00
   1.7041000e+04   1.0000000e+00   3.0000000e+00   5.1455725e+04   4.0000000e+00
   1.7041000e+04   1.0000000e+00   3.0000000e+00   5.1455977e+04   4.0000000e+00
   1.7041000e+04   1.0000000e+00   3.0000000e+00   5.1456228e+04   4.0000000e+00
   1.7041000e+04   1.0000000e+00   3.0000000e+00   5.1456596e+04   4.0000000e+00
   1.7041000e+04   1.0000000e+00   3.0000000e+00   5.1456771e+04   4.0000000e+00
   1.7041000e+04   1.0000000e+00   3.0000000e+00   5.1457227e+04   4.0000000e+00
   1.7041000e+04   1.0000000e+00   3.0000000e+00   5.1458228e+04   4.0000000e+00
   1.7041000e+04   1.0000000e+00   3.0000000e+00   5.1458597e+04   4.0000000e+00
   1.7041000e+04   1.0000000e+00   3.0000000e+00   5.1459112e+04   4.0000000e+00
   1.7041000e+04   1.0000000e+00   3.0000000e+00   5.1459366e+04   4.0000000e+00
   1.7041000e+04   1.0000000e+00   3.0000000e+00   5.1459681e+04   4.0000000e+00
   1.7041000e+04   1.0000000e+00   3.0000000e+00   5.1525782e+04   5.0000000e+00
   1.7041000e+04   1.0000000e+00   3.0000000e+00   5.1635784e+04   3.0000000e+00
   1.7041000e+04   1.0000000e+00   3.0000000e+00   5.1654524e+04   4.0000000e+00
   1.7041000e+04   1.0000000e+00   3.0000000e+00   5.1654801e+04   4.0000000e+00
   1.7041000e+04   1.0000000e+00   3.0000000e+00   5.1655086e+04   4.0000000e+00
   1.7041000e+04   1.0000000e+00   3.0000000e+00   5.1655565e+04   4.0000000e+00
   1.7041000e+04   1.0000000e+00   3.0000000e+00   5.1656196e+04   4.0000000e+00
   1.7041000e+04   1.0000000e+00   3.0000000e+00   5.1656640e+04   4.0000000e+00
   1.7041000e+04   1.0000000e+00   3.0000000e+00   5.1657724e+04   4.0000000e+00
   1.7041000e+04   1.0000000e+00   3.0000000e+00   5.1657933e+04   4.0000000e+00
   1.7041000e+04   1.0000000e+00   3.0000000e+00   5.1658225e+04   4.0000000e+00
   1.7041000e+04   1.0000000e+00   3.0000000e+00   5.1659768e+04   4.0000000e+00
   1.7041000e+04   1.0000000e+00   3.0000000e+00   5.1660081e+04   4.0000000e+00
   1.7041000e+04   1.0000000e+00   3.0000000e+00   5.1660151e+04   4.0000000e+00
   1.7041000e+04   1.0000000e+00   3.0000000e+00   5.1660474e+04   4.0000000e+00
   1.7041000e+04   1.0000000e+00   3.0000000e+00   5.1661971e+04   4.0000000e+00
   1.7041000e+04   1.0000000e+00   3.0000000e+00   5.1662205e+04   4.0000000e+00
   1.7041000e+04   1.0000000e+00   3.0000000e+00   5.1662601e+04   4.0000000e+00
   1.7041000e+04   1.0000000e+00   3.0000000e+00   5.1662889e+04   4.0000000e+00
   1.7041000e+04   1.0000000e+00   3.0000000e+00   5.1663242e+04   4.0000000e+00
   1.7041000e+04   1.0000000e+00   3.0000000e+00   5.1663659e+04   4.0000000e+00
   1.7041000e+04   1.0000000e+00   3.0000000e+00   5.1664620e+04   4.0000000e+00
   1.7041000e+04   1.0000000e+00   3.0000000e+00   5.1665219e+04   4.0000000e+00
   1.7041000e+04   1.0000000e+00   3.0000000e+00   5.1666971e+04   4.0000000e+00
   1.7041000e+04   1.0000000e+00   3.0000000e+00   5.1667745e+04   4.0000000e+00
   1.7041000e+04   1.0000000e+00   3.0000000e+00   5.1668221e+04   4.0000000e+00
   1.7041000e+04   1.0000000e+00   3.0000000e+00   5.1731786e+04   5.0000000e+00
   1.7041000e+04   1.0000000e+00   3.0000000e+00   5.2444068e+04   3.0000000e+00
   1.7041000e+04   1.0000000e+00   3.0000000e+00   5.2453920e+04   4.0000000e+00
   1.7041000e+04   1.0000000e+00   3.0000000e+00   5.2454197e+04   4.0000000e+00
   1.7041000e+04   1.0000000e+00   3.0000000e+00   5.2454318e+04   4.0000000e+00
   1.7041000e+04   1.0000000e+00   3.0000000e+00   5.2454630e+04   4.0000000e+00
   1.7041000e+04   1.0000000e+00   3.0000000e+00   5.2454928e+04   4.0000000e+00
   1.7041000e+04   1.0000000e+00   3.0000000e+00   5.2459119e+04   4.0000000e+00
   1.7041000e+04   1.0000000e+00   3.0000000e+00   5.2459496e+04   4.0000000e+00
   1.7041000e+04   1.0000000e+00   3.0000000e+00   5.2459748e+04   4.0000000e+00
   1.7041000e+04   1.0000000e+00   3.0000000e+00   5.2459865e+04   4.0000000e+00
   1.7041000e+04   1.0000000e+00   3.0000000e+00   5.2460049e+04   4.0000000e+00
   1.7041000e+04   1.0000000e+00   3.0000000e+00   5.2460639e+04   4.0000000e+00
   1.7041000e+04   1.0000000e+00   3.0000000e+00   5.2460932e+04   4.0000000e+00
   1.7041000e+04   1.0000000e+00   3.0000000e+00   5.2461285e+04   4.0000000e+00
   1.7041000e+04   1.0000000e+00   3.0000000e+00   5.2461918e+04   4.0000000e+00
   1.7041000e+04   1.0000000e+00   3.0000000e+00   5.2462071e+04   4.0000000e+00
   1.7041000e+04   1.0000000e+00   3.0000000e+00   5.2462274e+04   4.0000000e+00
   1.7041000e+04   1.0000000e+00   3.0000000e+00   5.2462728e+04   4.0000000e+00
   1.7041000e+04   1.0000000e+00   3.0000000e+00   5.2462989e+04   4.0000000e+00
   1.7041000e+04   1.0000000e+00   3.0000000e+00   5.2463279e+04   4.0000000e+00
   1.7041000e+04   1.0000000e+00   3.0000000e+00   5.2463758e+04   4.0000000e+00
   1.7041000e+04   1.0000000e+00   3.0000000e+00   5.2464590e+04   4.0000000e+00
   1.7041000e+04   1.0000000e+00   3.0000000e+00   5.2464805e+04   4.0000000e+00
   1.7041000e+04   1.0000000e+00   3.0000000e+00   5.2465057e+04   4.0000000e+00
   1.7041000e+04   1.0000000e+00   3.0000000e+00   5.2465272e+04   4.0000000e+00
   1.7041000e+04   1.0000000e+00   3.0000000e+00   5.2465816e+04   4.0000000e+00
   1.7041000e+04   1.0000000e+00   3.0000000e+00   5.2466076e+04   4.0000000e+00
   1.7041000e+04   1.0000000e+00   3.0000000e+00   5.2466366e+04   4.0000000e+00
   1.7041000e+04   1.0000000e+00   3.0000000e+00   5.2466650e+04   4.0000000e+00
   1.7041000e+04   1.0000000e+00   3.0000000e+00   5.2467011e+04   4.0000000e+00
   1.7041000e+04   1.0000000e+00   3.0000000e+00   5.2467324e+04   4.0000000e+00
   1.7041000e+04   1.0000000e+00   3.0000000e+00   5.2467514e+04   4.0000000e+00
   1.7041000e+04   1.0000000e+00   3.0000000e+00   5.2468450e+04   4.0000000e+00
   1.7041000e+04   1.0000000e+00   3.0000000e+00   5.2468657e+04   4.0000000e+00
   1.7041000e+04   1.0000000e+00   3.0000000e+00   5.2468793e+04   4.0000000e+00
   1.7041000e+04   1.0000000e+00   3.0000000e+00   5.2469048e+04   4.0000000e+00
   1.7041000e+04   1.0000000e+00   3.0000000e+00   5.2469512e+04   4.0000000e+00
   1.7041000e+04   1.0000000e+00   3.0000000e+00   5.2469914e+04   4.0000000e+00
   1.7041000e+04   1.0000000e+00   3.0000000e+00   5.2470301e+04   4.0000000e+00
   1.7041000e+04   1.0000000e+00   3.0000000e+00   5.2470449e+04   4.0000000e+00
   1.7041000e+04   1.0000000e+00   3.0000000e+00   5.2470765e+04   4.0000000e+00
   1.7041000e+04   1.0000000e+00   3.0000000e+00   5.2471101e+04   4.0000000e+00
   1.7041000e+04   1.0000000e+00   3.0000000e+00   5.2471265e+04   4.0000000e+00
   1.7041000e+04   1.0000000e+00   3.0000000e+00   5.2471475e+04   4.0000000e+00
   1.7041000e+04   1.0000000e+00   3.0000000e+00   5.2471766e+04   4.0000000e+00
   1.7041000e+04   1.0000000e+00   3.0000000e+00   5.2472282e+04   4.0000000e+00
   1.7041000e+04   1.0000000e+00   3.0000000e+00   5.2472590e+04   4.0000000e+00
   1.7041000e+04   1.0000000e+00   3.0000000e+00   5.2473612e+04   4.0000000e+00
   1.7041000e+04   1.0000000e+00   3.0000000e+00   5.2474033e+04   4.0000000e+00
   1.7041000e+04   1.0000000e+00   3.0000000e+00   5.2474247e+04   4.0000000e+00
   1.7041000e+04   1.0000000e+00   3.0000000e+00   5.2475332e+04   4.0000000e+00
   1.7041000e+04   1.0000000e+00   3.0000000e+00   5.2475877e+04   4.0000000e+00
   1.7041000e+04   1.0000000e+00   3.0000000e+00   5.2476573e+04   4.0000000e+00
   1.7041000e+04   1.0000000e+00   3.0000000e+00   5.2476969e+04   4.0000000e+00
   1.7041000e+04   1.0000000e+00   3.0000000e+00   5.2572069e+04   5.0000000e+00
   1.7041000e+04   1.0000000e+00   3.0000000e+00   5.2842344e+04   3.0000000e+00
   1.7041000e+04   1.0000000e+00   3.0000000e+00   5.2849330e+04   4.0000000e+00
   1.7041000e+04   1.0000000e+00   3.0000000e+00   5.2854383e+04   4.0000000e+00
   1.7041000e+04   1.0000000e+00   3.0000000e+00   5.2854697e+04   4.0000000e+00
   1.7041000e+04   1.0000000e+00   3.0000000e+00   5.2855218e+04   4.0000000e+00
   1.7041000e+04   1.0000000e+00   3.0000000e+00   5.2856272e+04   4.0000000e+00
   1.7041000e+04   1.0000000e+00   3.0000000e+00   5.2856693e+04   4.0000000e+00
   1.7041000e+04   1.0000000e+00   3.0000000e+00   5.2856903e+04   4.0000000e+00
   1.7041000e+04   1.0000000e+00   3.0000000e+00   5.2857038e+04   4.0000000e+00
   1.7041000e+04   1.0000000e+00   3.0000000e+00   5.2857621e+04   4.0000000e+00
   1.7041000e+04   1.0000000e+00   3.0000000e+00   5.2857817e+04   4.0000000e+00
   1.7041000e+04   1.0000000e+00   3.0000000e+00   5.2858111e+04   4.0000000e+00
   1.7041000e+04   1.0000000e+00   3.0000000e+00   5.2859229e+04   4.0000000e+00
   1.7041000e+04   1.0000000e+00   3.0000000e+00   5.2859437e+04   4.0000000e+00
   1.7041000e+04   1.0000000e+00   3.0000000e+00   5.2859761e+04   4.0000000e+00
   1.7041000e+04   1.0000000e+00   3.0000000e+00   5.2859970e+04   4.0000000e+00
   1.7041000e+04   1.0000000e+00   3.0000000e+00   5.2860232e+04   4.0000000e+00
   1.7041000e+04   1.0000000e+00   3.0000000e+00   5.2860941e+04   4.0000000e+00
   1.7041000e+04   1.0000000e+00   3.0000000e+00   5.2861686e+04   4.0000000e+00
   1.7041000e+04   1.0000000e+00   3.0000000e+00   5.2861821e+04   4.0000000e+00
   1.7041000e+04   1.0000000e+00   3.0000000e+00   5.2862025e+04   4.0000000e+00
   1.7041000e+04   1.0000000e+00   3.0000000e+00   5.2862310e+04   4.0000000e+00
   1.7041000e+04   1.0000000e+00   3.0000000e+00   5.2862512e+04   4.0000000e+00
   1.7041000e+04   1.0000000e+00   3.0000000e+00   5.2863091e+04   4.0000000e+00
   1.7041000e+04   1.0000000e+00   3.0000000e+00   5.2864071e+04   4.0000000e+00
   1.7041000e+04   1.0000000e+00   3.0000000e+00   5.2864363e+04   4.0000000e+00
   1.7041000e+04   1.0000000e+00   3.0000000e+00   5.2864729e+04   4.0000000e+00
   1.7041000e+04   1.0000000e+00   3.0000000e+00   5.2865017e+04   4.0000000e+00
   1.7041000e+04   1.0000000e+00   3.0000000e+00   5.2865383e+04   4.0000000e+00
   1.7041000e+04   1.0000000e+00   3.0000000e+00   5.2865594e+04   4.0000000e+00
   1.7041000e+04   1.0000000e+00   3.0000000e+00   5.2865891e+04   4.0000000e+00
   1.7041000e+04   1.0000000e+00   3.0000000e+00   5.2866192e+04   4.0000000e+00
   1.7041000e+04   1.0000000e+00   3.0000000e+00   5.2868711e+04   4.0000000e+00
   1.7041000e+04   1.0000000e+00   3.0000000e+00   5.2868850e+04   4.0000000e+00
   1.7041000e+04   1.0000000e+00   3.0000000e+00   5.2869251e+04   4.0000000e+00
   1.7041000e+04   1.0000000e+00   3.0000000e+00   5.2870565e+04   4.0000000e+00
   1.7041000e+04   1.0000000e+00   3.0000000e+00   5.2871013e+04   4.0000000e+00
   1.7041000e+04   1.0000000e+00   3.0000000e+00   5.2871236e+04   4.0000000e+00
   1.7041000e+04   1.0000000e+00   3.0000000e+00   5.2872154e+04   4.0000000e+00
   1.7041000e+04   1.0000000e+00   3.0000000e+00   5.2941346e+04   5.0000000e+00
   1.7041000e+04   1.0000000e+00   3.0000000e+00   5.3512772e+04   3.0000000e+00
   1.7041000e+04   1.0000000e+00   3.0000000e+00   5.3542676e+04   4.0000000e+00
   1.7041000e+04   1.0000000e+00   3.0000000e+00   5.3551303e+04   4.0000000e+00
   1.7041000e+04   1.0000000e+00   3.0000000e+00   5.3551645e+04   4.0000000e+00
   1.7041000e+04   1.0000000e+00   3.0000000e+00   5.3552005e+04   4.0000000e+00
   1.7041000e+04   1.0000000e+00   3.0000000e+00   5.3552319e+04   4.0000000e+00
   1.7041000e+04   1.0000000e+00   3.0000000e+00   5.3552648e+04   4.0000000e+00
   1.7041000e+04   1.0000000e+00   3.0000000e+00   5.3552822e+04   4.0000000e+00
   1.7041000e+04   1.0000000e+00   3.0000000e+00   5.3553453e+04   4.0000000e+00
   1.7041000e+04   1.0000000e+00   3.0000000e+00   5.3553779e+04   4.0000000e+00
   1.7041000e+04   1.0000000e+00   3.0000000e+00   5.3554613e+04   4.0000000e+00
   1.7041000e+04   1.0000000e+00   3.0000000e+00   5.3555169e+04   4.0000000e+00
   1.7041000e+04   1.0000000e+00   3.0000000e+00   5.3556117e+04   4.0000000e+00
   1.7041000e+04   1.0000000e+00   3.0000000e+00   5.3556446e+04   4.0000000e+00
   1.7041000e+04   1.0000000e+00   3.0000000e+00   5.3557777e+04   4.0000000e+00
   1.7041000e+04   1.0000000e+00   3.0000000e+00   5.3558463e+04   4.0000000e+00
   1.7041000e+04   1.0000000e+00   3.0000000e+00   5.3558584e+04   4.0000000e+00
   1.7041000e+04   1.0000000e+00   3.0000000e+00   5.3558869e+04   4.0000000e+00
   1.7041000e+04   1.0000000e+00   3.0000000e+00   5.3559202e+04   4.0000000e+00
   1.7041000e+04   1.0000000e+00   3.0000000e+00   5.3559585e+04   4.0000000e+00
   1.7041000e+04   1.0000000e+00   3.0000000e+00   5.3560033e+04   4.0000000e+00
   1.7041000e+04   1.0000000e+00   3.0000000e+00   5.3560350e+04   4.0000000e+00
   1.7041000e+04   1.0000000e+00   3.0000000e+00   5.3560431e+04   4.0000000e+00
   1.7041000e+04   1.0000000e+00   3.0000000e+00   5.3560999e+04   4.0000000e+00
   1.7041000e+04   1.0000000e+00   3.0000000e+00   5.3561470e+04   4.0000000e+00
   1.7041000e+04   1.0000000e+00   3.0000000e+00   5.3624773e+04   5.0000000e+00
   1.7041000e+04   1.0000000e+00   3.0000000e+00   5.4103349e+04   3.0000000e+00
   1.7041000e+04   1.0000000e+00   3.0000000e+00   5.4069234e+04   4.0000000e+00
   1.7041000e+04   1.0000000e+00   3.0000000e+00   5.4117137e+04   4.0000000e+00
   1.7041000e+04   1.0000000e+00   3.0000000e+00   5.4117498e+04   4.0000000e+00
   1.7041000e+04   1.0000000e+00   3.0000000e+00   5.4117744e+04   4.0000000e+00
   1.7041000e+04   1.0000000e+00   3.0000000e+00   5.4118301e+04   4.0000000e+00
   1.7041000e+04   1.0000000e+00   3.0000000e+00   5.4118389e+04   4.0000000e+00
   1.7041000e+04   1.0000000e+00   3.0000000e+00   5.4123322e+04   4.0000000e+00
   1.7041000e+04   1.0000000e+00   3.0000000e+00   5.4123736e+04   4.0000000e+00
   1.7041000e+04   1.0000000e+00   3.0000000e+00   5.4124601e+04   4.0000000e+00
   1.7041000e+04   1.0000000e+00   3.0000000e+00   5.4124960e+04   4.0000000e+00
   1.7041000e+04   1.0000000e+00   3.0000000e+00   5.4125820e+04   4.0000000e+00
   1.7041000e+04   1.0000000e+00   3.0000000e+00   5.4126772e+04   4.0000000e+00
   1.7041000e+04   1.0000000e+00   3.0000000e+00   5.4128093e+04   4.0000000e+00
   1.7041000e+04   1.0000000e+00   3.0000000e+00   5.4128378e+04   4.0000000e+00
   1.7041000e+04   1.0000000e+00   3.0000000e+00   5.4128588e+04   4.0000000e+00
   1.7041000e+04   1.0000000e+00   3.0000000e+00   5.4129042e+04   4.0000000e+00
   1.7041000e+04   1.0000000e+00   3.0000000e+00   5.4129139e+04   4.0000000e+00
   1.7041000e+04   1.0000000e+00   3.0000000e+00   5.4129444e+04   4.0000000e+00
   1.7041000e+04   1.0000000e+00   3.0000000e+00   5.4129723e+04   4.0000000e+00
   1.7041000e+04   1.0000000e+00   3.0000000e+00   5.4130124e+04   4.0000000e+00
   1.7041000e+04   1.0000000e+00   3.0000000e+00   5.4130477e+04   4.0000000e+00
   1.7041000e+04   1.0000000e+00   3.0000000e+00   5.4130935e+04   4.0000000e+00
   1.7041000e+04   1.0000000e+00   3.0000000e+00   5.4131172e+04   4.0000000e+00
   1.7041000e+04   1.0000000e+00   3.0000000e+00   5.4131485e+04   4.0000000e+00
   1.7041000e+04   1.0000000e+00   3.0000000e+00   5.4133736e+04   4.0000000e+00
   1.7041000e+04   1.0000000e+00   3.0000000e+00   5.4133954e+04   4.0000000e+00
   1.7041000e+04   1.0000000e+00   3.0000000e+00   5.4134205e+04   4.0000000e+00
[truncated: 8,046,136 more chars]
