# Supplementary material for: Recalibrating timing behavior via expected covariance between temporal cues
Source: eLife. 2018 Nov 2;7:e38790. doi: 10.7554/eLife.38790 (PMC6235573; doi:10.7554/eLife.38790)
Supplement: Figure 1—figure supplement 1—source data 1. [file elife-38790-fig1-figsupp1-data1.zip › Figure 1- figure supplement 1/Groups-CorrelatedAndUncorrelated_4a/README.txt]

Experiment 4a:
Rats were initially trained to associate 3 distinct cues (light, solid tone, beeping tone) with 3 different durations (4, 8, or 16 seconds). Then, in one group (rats 17046 to 17050), we then increased the 4 and 16 second cue durations to 8 and 32 seconds, respectively. In the other (rats 17041 to 17045), rats, we still increased the 16 second cue duration to 32 seconds. However, we left the 4 second cue duration unchanged. Finally, we tested how responses would shift to the unchanged, 8-second cue.

The initial columns of all data files contain dummy-coded information needed to index the data. Description below.

Binned data files:
Column 1: subject number, Column 2: phase (1 = last training session, 2 = test session), Column 3: cue (1 = short cue, 3 = long cue), Column 4: time-values relative to trial start that correspond to binned data for each probe trial a rat completed. The binned data start at column 5 and are oriented in a time X trial matrix format. As described in the general README, if a rat did not receive an Nth trial during a session, the Nth column will contain the value NaN and should be disregarded when computing mean response rate across trials.

Time event data files:
Columns 1 to 3 are same as above. The final two columns contain time-stamps for events (as seconds from session start) and the corresponding values in the adjacent column contain dummy-coded values for the identity of the event (1 = short cue on, 2 = medium cue on, 3 = long cue on, response = 4, trialEnd = 5, sessionOver = 6). Note that 2 sessions were used for this experiment. Therefore, care should be taken to separate the 2 sessions when binning the data (using sessionOver as an index). 
