# Supplementary material for: Recalibrating timing behavior via expected covariance between temporal cues
Source: eLife. 2018 Nov 2;7:e38790. doi: 10.7554/eLife.38790 (PMC6235573; doi:10.7554/eLife.38790)
Supplement: Figure 1—figure supplement 1—source data 1. [file elife-38790-fig1-figsupp1-data1.zip › Figure 1- figure supplement 1/Groups-CorrelatedAndUncorrelated_4b/Exp6_CorrelatedCrossModalBinnedData]

   1.8111000e+04   1.0000000e+00   1.0000000e+00  -7.5000000e+00   0.0000000e+00   0.0000000e+00   0.0000000e+00   0.0000000e+00   0.0000000e+00   0.0000000e+00   0.0000000e+00   0.0000000e+00   0.0000000e+00   0.0000000e+00   0.0000000e+00   0.0000000e+00   0.0000000e+00   0.0000000e+00   0.0000000e+00   0.0000000e+00   0.0000000e+00   0.0000000e+00   0.0000000e+00   0.0000000e+00   0.0000000e+00   0.0000000e+00   0.0000000e+00   0.0000000e+00   0.0000000e+00   0.0000000e+00   0.0000000e+00   0.0000000e+00   0.0000000e+00   0.0000000e+00   0.0000000e+00   0.0000000e+00   0.0000000e+00   0.0000000e+00   0.0000000e+00   0.0000000e+00   0.0000000e+00   0.0000000e+00   0.0000000e+00   0.0000000e+00   0.0000000e+00   0.0000000e+00   0.0000000e+00   0.0000000e+00   0.0000000e+00   0.0000000e+00   0.0000000e+00   0.0000000e+00   0.0000000e+00   0.0000000e+00   0.0000000e+00   0.0000000e+00   0.0000000e+00   0.0000000e+00   0.0000000e+00   0.0000000e+00   0.0000000e+00             NaN             NaN             NaN             NaN             NaN             NaN             NaN             NaN             NaN             NaN             NaN             NaN             NaN             NaN             NaN             NaN             NaN             NaN             NaN             NaN             NaN             NaN             NaN             NaN             NaN             NaN             NaN             NaN             NaN             NaN             NaN             NaN             NaN             NaN             NaN             NaN             NaN             NaN             NaN             NaN             NaN             NaN             NaN             NaN
   1.8111000e+04   1.0000000e+00   1.0000000e+00  -6.5000000e+00   0.0000000e+00   0.0000000e+00   0.0000000e+00   0.0000000e+00   0.0000000e+00   0.0000000e+00   0.0000000e+00   0.0000000e+00   0.0000000e+00   0.0000000e+00   0.0000000e+00   0.0000000e+00   0.0000000e+00   0.0000000e+00   0.0000000e+00   0.0000000e+00   0.0000000e+00   0.0000000e+00   0.0000000e+00   0.0000000e+00   0.0000000e+00   0.0000000e+00   0.0000000e+00   0.0000000e+00   0.0000000e+00   0.0000000e+00   0.0000000e+00   0.0000000e+00   0.0000000e+00   0.0000000e+00   0.0000000e+00   0.0000000e+00   0.0000000e+00   0.0000000e+00   0.0000000e+00   0.0000000e+00   0.0000000e+00   0.0000000e+00   0.0000000e+00   0.0000000e+00   0.0000000e+00   0.0000000e+00   0.0000000e+00   0.0000000e+00   0.0000000e+00   0.0000000e+00   0.0000000e+00   0.0000000e+00   0.0000000e+00   0.0000000e+00   0.0000000e+00   0.0000000e+00   0.0000000e+00   0.0000000e+00   0.0000000e+00   0.0000000e+00   0.0000000e+00             NaN             NaN             NaN             NaN             NaN             NaN             NaN             NaN             NaN             NaN             NaN             NaN             NaN             NaN             NaN             NaN             NaN             NaN             NaN             NaN             NaN             NaN             NaN             NaN             NaN             NaN             NaN             NaN             NaN             NaN             NaN             NaN             NaN             NaN             NaN             NaN             NaN             NaN             NaN             NaN             NaN             NaN             NaN             NaN
   1.8111000e+04   1.0000000e+00   1.0000000e+00  -5.5000000e+00   0.0000000e+00   0.0000000e+00   0.0000000e+00   0.0000000e+00   0.0000000e+00   0.0000000e+00   0.0000000e+00   0.0000000e+00   0.0000000e+00   0.0000000e+00   0.0000000e+00   0.0000000e+00   0.0000000e+00   0.0000000e+00   0.0000000e+00   0.0000000e+00   0.0000000e+00   0.0000000e+00   0.0000000e+00   0.0000000e+00   0.0000000e+00   0.0000000e+00   0.0000000e+00   0.0000000e+00   0.0000000e+00   0.0000000e+00   0.0000000e+00   0.0000000e+00   0.0000000e+00   0.0000000e+00   0.0000000e+00   0.0000000e+00   0.0000000e+00   0.0000000e+00   0.0000000e+00   0.0000000e+00   0.0000000e+00   0.0000000e+00   0.0000000e+00   0.0000000e+00   0.0000000e+00   0.0000000e+00   0.0000000e+00   0.0000000e+00   0.0000000e+00   0.0000000e+00   0.0000000e+00   0.0000000e+00   0.0000000e+00   0.0000000e+00   0.0000000e+00   0.0000000e+00   0.0000000e+00   0.0000000e+00   0.0000000e+00   0.0000000e+00   0.0000000e+00             NaN             NaN             NaN             NaN             NaN             NaN             NaN             NaN             NaN             NaN             NaN             NaN             NaN             NaN             NaN             NaN             NaN             NaN             NaN             NaN             NaN             NaN             NaN             NaN             NaN             NaN             NaN             NaN             NaN             NaN             NaN             NaN             NaN             NaN             NaN             NaN             NaN             NaN             NaN             NaN             NaN             NaN             NaN             NaN
   1.8111000e+04   1.0000000e+00   1.0000000e+00  -4.5000000e+00   0.0000000e+00   0.0000000e+00   0.0000000e+00   0.0000000e+00   0.0000000e+00   0.0000000e+00   0.0000000e+00   0.0000000e+00   0.0000000e+00   0.0000000e+00   0.0000000e+00   0.0000000e+00   0.0000000e+00   0.0000000e+00   0.0000000e+00   0.0000000e+00   0.0000000e+00   0.0000000e+00   0.0000000e+00   0.0000000e+00   0.0000000e+00   0.0000000e+00   0.0000000e+00   0.0000000e+00   0.0000000e+00   0.0000000e+00   0.0000000e+00   0.0000000e+00   0.0000000e+00   0.0000000e+00   0.0000000e+00   0.0000000e+00   0.0000000e+00   0.0000000e+00   0.0000000e+00   0.0000000e+00   0.0000000e+00   0.0000000e+00   0.0000000e+00   0.0000000e+00   0.0000000e+00   0.0000000e+00   0.0000000e+00   0.0000000e+00   0.0000000e+00   0.0000000e+00   0.0000000e+00   0.0000000e+00   0.0000000e+00   0.0000000e+00   0.0000000e+00   0.0000000e+00   0.0000000e+00   0.0000000e+00   0.0000000e+00   0.0000000e+00   0.0000000e+00             NaN             NaN             NaN             NaN             NaN             NaN             NaN             NaN             NaN             NaN             NaN             NaN             NaN             NaN             NaN             NaN             NaN             NaN             NaN             NaN             NaN             NaN             NaN             NaN             NaN             NaN             NaN             NaN             NaN             NaN             NaN             NaN             NaN             NaN             NaN             NaN             NaN             NaN             NaN             NaN             NaN             NaN             NaN             NaN
   1.8111000e+04   1.0000000e+00   1.0000000e+00  -3.5000000e+00   0.0000000e+00   0.0000000e+00   0.0000000e+00   0.0000000e+00   0.0000000e+00   0.0000000e+00   0.0000000e+00   0.0000000e+00   0.0000000e+00   0.0000000e+00   0.0000000e+00   0.0000000e+00   0.0000000e+00   0.0000000e+00   0.0000000e+00   0.0000000e+00   0.0000000e+00   0.0000000e+00   0.0000000e+00   0.0000000e+00   0.0000000e+00   0.0000000e+00   0.0000000e+00   0.0000000e+00   0.0000000e+00   0.0000000e+00   0.0000000e+00   0.0000000e+00   0.0000000e+00   0.0000000e+00   0.0000000e+00   0.0000000e+00   0.0000000e+00   0.0000000e+00   0.0000000e+00   0.0000000e+00   0.0000000e+00   0.0000000e+00   0.0000000e+00   0.0000000e+00   0.0000000e+00   0.0000000e+00   0.0000000e+00   0.0000000e+00   0.0000000e+00   0.0000000e+00   0.0000000e+00   0.0000000e+00   0.0000000e+00   0.0000000e+00   0.0000000e+00   0.0000000e+00   0.0000000e+00   0.0000000e+00   0.0000000e+00   0.0000000e+00   0.0000000e+00             NaN             NaN             NaN             NaN             NaN             NaN             NaN             NaN             NaN             NaN             NaN             NaN             NaN             NaN             NaN             NaN             NaN             NaN             NaN             NaN             NaN             NaN             NaN             NaN             NaN             NaN             NaN             NaN             NaN             NaN             NaN             NaN             NaN             NaN             NaN             NaN             NaN             NaN             NaN             NaN             NaN             NaN             NaN             NaN
   1.8111000e+04   1.0000000e+00   1.0000000e+00  -2.5000000e+00   0.0000000e+00   0.0000000e+00   0.0000000e+00   0.0000000e+00   0.0000000e+00   0.0000000e+00   0.0000000e+00   0.0000000e+00   0.0000000e+00   0.0000000e+00   0.0000000e+00   0.0000000e+00   0.0000000e+00   0.0000000e+00   0.0000000e+00   0.0000000e+00   0.0000000e+00   0.0000000e+00   0.0000000e+00   0.0000000e+00   0.0000000e+00   0.0000000e+00   0.0000000e+00   0.0000000e+00   0.0000000e+00   0.0000000e+00   0.0000000e+00   0.0000000e+00   0.0000000e+00   0.0000000e+00   0.0000000e+00   0.0000000e+00   0.0000000e+00   0.0000000e+00   0.0000000e+00   0.0000000e+00   0.0000000e+00   0.0000000e+00   0.0000000e+00   0.0000000e+00   0.0000000e+00   0.0000000e+00   0.0000000e+00   0.0000000e+00   0.0000000e+00   0.0000000e+00   0.0000000e+00   0.0000000e+00   0.0000000e+00   0.0000000e+00   0.0000000e+00   0.0000000e+00   0.0000000e+00   0.0000000e+00   0.0000000e+00   0.0000000e+00   0.0000000e+00             NaN             NaN             NaN             NaN             NaN             NaN             NaN             NaN             NaN             NaN             NaN             NaN             NaN             NaN             NaN             NaN             NaN             NaN             NaN             NaN             NaN             NaN             NaN             NaN             NaN             NaN             NaN             NaN             NaN             NaN             NaN             NaN             NaN             NaN             NaN             NaN             NaN             NaN             NaN             NaN             NaN             NaN             NaN             NaN
   1.8111000e+04   1.0000000e+00   1.0000000e+00  -1.5000000e+00   0.0000000e+00   0.0000000e+00   0.0000000e+00   0.0000000e+00   0.0000000e+00   0.0000000e+00   0.0000000e+00   0.0000000e+00   0.0000000e+00   0.0000000e+00   0.0000000e+00   0.0000000e+00   0.0000000e+00   0.0000000e+00   0.0000000e+00   0.0000000e+00   0.0000000e+00   0.0000000e+00   0.0000000e+00   0.0000000e+00   0.0000000e+00   0.0000000e+00   0.0000000e+00   0.0000000e+00   0.0000000e+00   0.0000000e+00   0.0000000e+00   0.0000000e+00   0.0000000e+00   0.0000000e+00   0.0000000e+00   0.0000000e+00   1.0000000e+00   0.0000000e+00   0.0000000e+00   0.0000000e+00   0.0000000e+00   0.0000000e+00   0.0000000e+00   0.0000000e+00   0.0000000e+00   0.0000000e+00   0.0000000e+00   0.0000000e+00   0.0000000e+00   0.0000000e+00   0.0000000e+00   0.0000000e+00   0.0000000e+00   0.0000000e+00   0.0000000e+00   0.0000000e+00   0.0000000e+00   0.0000000e+00   0.0000000e+00   0.0000000e+00   0.0000000e+00             NaN             NaN             NaN             NaN             NaN             NaN             NaN             NaN             NaN             NaN             NaN             NaN             NaN             NaN             NaN             NaN             NaN             NaN             NaN             NaN             NaN             NaN             NaN             NaN             NaN             NaN             NaN             NaN             NaN             NaN             NaN             NaN             NaN             NaN             NaN             NaN             NaN             NaN             NaN             NaN             NaN             NaN             NaN             NaN
   1.8111000e+04   1.0000000e+00   1.0000000e+00  -5.0000000e-01   0.0000000e+00   0.0000000e+00   0.0000000e+00   0.0000000e+00   0.0000000e+00   0.0000000e+00   0.0000000e+00   0.0000000e+00   0.0000000e+00   0.0000000e+00   1.0000000e+00   0.0000000e+00   0.0000000e+00   0.0000000e+00   0.0000000e+00   0.0000000e+00   0.0000000e+00   0.0000000e+00   0.0000000e+00   0.0000000e+00   0.0000000e+00   0.0000000e+00   0.0000000e+00   0.0000000e+00   0.0000000e+00   0.0000000e+00   0.0000000e+00   0.0000000e+00   0.0000000e+00   0.0000000e+00   0.0000000e+00   0.0000000e+00   0.0000000e+00   0.0000000e+00   0.0000000e+00   0.0000000e+00   0.0000000e+00   0.0000000e+00   0.0000000e+00   0.0000000e+00   0.0000000e+00   0.0000000e+00   0.0000000e+00   0.0000000e+00   0.0000000e+00   0.0000000e+00   0.0000000e+00   0.0000000e+00   0.0000000e+00   0.0000000e+00   0.0000000e+00   0.0000000e+00   0.0000000e+00   0.0000000e+00   0.0000000e+00   0.0000000e+00   0.0000000e+00             NaN             NaN             NaN             NaN             NaN             NaN             NaN             NaN             NaN             NaN             NaN             NaN             NaN             NaN             NaN             NaN             NaN             NaN             NaN             NaN             NaN             NaN             NaN             NaN             NaN             NaN             NaN             NaN             NaN             NaN             NaN             NaN             NaN             NaN             NaN             NaN             NaN             NaN             NaN             NaN             NaN             NaN             NaN             NaN
   1.8111000e+04   1.0000000e+00   1.0000000e+00   5.0000000e-01   0.0000000e+00   0.0000000e+00   0.0000000e+00   0.0000000e+00   0.0000000e+00   0.0000000e+00   0.0000000e+00   0.0000000e+00   0.0000000e+00   0.0000000e+00   0.0000000e+00   0.0000000e+00   0.0000000e+00   0.0000000e+00   0.0000000e+00   0.0000000e+00   0.0000000e+00   0.0000000e+00   0.0000000e+00   1.0000000e+00   0.0000000e+00   0.0000000e+00   0.0000000e+00   0.0000000e+00   0.0000000e+00   0.0000000e+00   0.0000000e+00   0.0000000e+00   0.0000000e+00   0.0000000e+00   0.0000000e+00   0.0000000e+00   0.0000000e+00   0.0000000e+00   0.0000000e+00   0.0000000e+00   0.0000000e+00   0.0000000e+00   0.0000000e+00   0.0000000e+00   0.0000000e+00   0.0000000e+00   0.0000000e+00   0.0000000e+00   0.0000000e+00   0.0000000e+00   0.0000000e+00   0.0000000e+00   0.0000000e+00   0.0000000e+00   0.0000000e+00   0.0000000e+00   0.0000000e+00   0.0000000e+00   0.0000000e+00   0.0000000e+00   0.0000000e+00             NaN             NaN             NaN             NaN             NaN             NaN             NaN             NaN             NaN             NaN             NaN             NaN             NaN             NaN             NaN             NaN             NaN             NaN             NaN             NaN             NaN             NaN             NaN             NaN             NaN             NaN             NaN             NaN             NaN             NaN             NaN             NaN             NaN             NaN             NaN             NaN             NaN             NaN             NaN             NaN             NaN             NaN             NaN             NaN
   1.8111000e+04   1.0000000e+00   1.0000000e+00   1.5000000e+00   0.0000000e+00   0.0000000e+00   3.0000000e+00   3.0000000e+00   2.0000000e+00   0.0000000e+00   0.0000000e+00   0.0000000e+00   0.0000000e+00   0.0000000e+00   2.0000000e+00   0.0000000e+00   0.0000000e+00   0.0000000e+00   0.0000000e+00   0.0000000e+00   0.0000000e+00   0.0000000e+00   0.0000000e+00   0.0000000e+00   0.0000000e+00   0.0000000e+00   0.0000000e+00   0.0000000e+00   2.0000000e+00   0.0000000e+00   0.0000000e+00   0.0000000e+00   0.0000000e+00   0.0000000e+00   0.0000000e+00   0.0000000e+00   4.0000000e+00   0.0000000e+00   0.0000000e+00   3.0000000e+00   0.0000000e+00   0.0000000e+00   0.0000000e+00   0.0000000e+00   0.0000000e+00   0.0000000e+00   0.0000000e+00   0.0000000e+00   0.0000000e+00   4.0000000e+00   0.0000000e+00   0.0000000e+00   0.0000000e+00   0.0000000e+00   0.0000000e+00   0.0000000e+00   0.0000000e+00   0.0000000e+00   0.0000000e+00   0.0000000e+00   0.0000000e+00             NaN             NaN             NaN             NaN             NaN             NaN             NaN             NaN             NaN             NaN             NaN             NaN             NaN             NaN             NaN             NaN             NaN             NaN             NaN             NaN             NaN             NaN             NaN             NaN             NaN             NaN             NaN             NaN             NaN             NaN             NaN             NaN             NaN             NaN             NaN             NaN             NaN             NaN             NaN             NaN             NaN             NaN             NaN             NaN
   1.8111000e+04   1.0000000e+00   1.0000000e+00   2.5000000e+00   1.0000000e+00   0.0000000e+00   3.0000000e+00   1.0000000e+00   3.0000000e+00   0.0000000e+00   1.0000000e+00   0.0000000e+00   0.0000000e+00   0.0000000e+00   3.0000000e+00   0.0000000e+00   4.0000000e+00   0.0000000e+00   0.0000000e+00   0.0000000e+00   0.0000000e+00   0.0000000e+00   0.0000000e+00   2.0000000e+00   0.0000000e+00   0.0000000e+00   0.0000000e+00   0.0000000e+00   5.0000000e+00   2.0000000e+00   0.0000000e+00   4.0000000e+00   0.0000000e+00   0.0000000e+00   0.0000000e+00   0.0000000e+00   3.0000000e+00   2.0000000e+00   0.0000000e+00   3.0000000e+00   0.0000000e+00   2.0000000e+00   0.0000000e+00   0.0000000e+00   4.0000000e+00   0.0000000e+00   4.0000000e+00   0.0000000e+00   0.0000000e+00   4.0000000e+00   4.0000000e+00   0.0000000e+00   5.0000000e+00   0.0000000e+00   0.0000000e+00   0.0000000e+00   0.0000000e+00   0.0000000e+00   0.0000000e+00   0.0000000e+00   0.0000000e+00             NaN             NaN             NaN             NaN             NaN             NaN             NaN             NaN             NaN             NaN             NaN             NaN             NaN             NaN             NaN             NaN             NaN             NaN             NaN             NaN             NaN             NaN             NaN             NaN             NaN             NaN             NaN             NaN             NaN             NaN             NaN             NaN             NaN             NaN             NaN             NaN             NaN             NaN             NaN             NaN             NaN             NaN             NaN             NaN
   1.8111000e+04   1.0000000e+00   1.0000000e+00   3.5000000e+00   2.0000000e+00   0.0000000e+00   4.0000000e+00   3.0000000e+00   2.0000000e+00   0.0000000e+00   4.0000000e+00   3.0000000e+00   0.0000000e+00   0.0000000e+00   2.0000000e+00   0.0000000e+00   3.0000000e+00   0.0000000e+00   0.0000000e+00   0.0000000e+00   0.0000000e+00   3.0000000e+00   0.0000000e+00   2.0000000e+00   0.0000000e+00   0.0000000e+00   0.0000000e+00   3.0000000e+00   3.0000000e+00   4.0000000e+00   0.0000000e+00   3.0000000e+00   1.0000000e+00   2.0000000e+00   0.0000000e+00   0.0000000e+00   3.0000000e+00   5.0000000e+00   0.0000000e+00   4.0000000e+00   3.0000000e+00   3.0000000e+00   0.0000000e+00   0.0000000e+00   4.0000000e+00   0.0000000e+00   3.0000000e+00   0.0000000e+00   0.0000000e+00   3.0000000e+00   3.0000000e+00   0.0000000e+00   4.0000000e+00   0.0000000e+00   0.0000000e+00   0.0000000e+00   0.0000000e+00   0.0000000e+00   0.0000000e+00   0.0000000e+00   0.0000000e+00             NaN             NaN             NaN             NaN             NaN             NaN             NaN             NaN             NaN             NaN             NaN             NaN             NaN             NaN             NaN             NaN             NaN             NaN             NaN             NaN             NaN             NaN             NaN             NaN             NaN             NaN             NaN             NaN             NaN             NaN             NaN             NaN             NaN             NaN             NaN             NaN             NaN             NaN             NaN             NaN             NaN             NaN             NaN             NaN
   1.8111000e+04   1.0000000e+00   1.0000000e+00   4.5000000e+00   2.0000000e+00   3.0000000e+00   4.0000000e+00   3.0000000e+00   2.0000000e+00   0.0000000e+00   4.0000000e+00   4.0000000e+00   4.0000000e+00   0.0000000e+00   4.0000000e+00   0.0000000e+00   3.0000000e+00   4.0000000e+00   5.0000000e+00   0.0000000e+00   0.0000000e+00   5.0000000e+00   0.0000000e+00   2.0000000e+00   0.0000000e+00   3.0000000e+00   3.0000000e+00   4.0000000e+00   4.0000000e+00   4.0000000e+00   0.0000000e+00   5.0000000e+00   5.0000000e+00   4.0000000e+00   3.0000000e+00   1.0000000e+00   4.0000000e+00   4.0000000e+00   0.0000000e+00   1.0000000e+00   4.0000000e+00   4.0000000e+00   1.0000000e+00   0.0000000e+00   5.0000000e+00   0.0000000e+00   4.0000000e+00   0.0000000e+00   0.0000000e+00   2.0000000e+00   3.0000000e+00   0.0000000e+00   5.0000000e+00   0.0000000e+00   3.0000000e+00   0.0000000e+00   0.0000000e+00   0.0000000e+00   0.0000000e+00   0.0000000e+00   0.0000000e+00             NaN             NaN             NaN             NaN             NaN             NaN             NaN             NaN             NaN             NaN             NaN             NaN             NaN             NaN             NaN             NaN             NaN             NaN             NaN             NaN             NaN             NaN             NaN             NaN             NaN             NaN             NaN             NaN             NaN             NaN             NaN             NaN             NaN             NaN             NaN             NaN             NaN             NaN             NaN             NaN             NaN             NaN             NaN             NaN
   1.8111000e+04   1.0000000e+00   1.0000000e+00   5.5000000e+00   2.0000000e+00   3.0000000e+00   2.0000000e+00   1.0000000e+00   4.0000000e+00   0.0000000e+00   4.0000000e+00   2.0000000e+00   4.0000000e+00   0.0000000e+00   3.0000000e+00   0.0000000e+00   2.0000000e+00   4.0000000e+00   4.0000000e+00   0.0000000e+00   0.0000000e+00   2.0000000e+00   0.0000000e+00   3.0000000e+00   0.0000000e+00   4.0000000e+00   3.0000000e+00   4.0000000e+00   4.0000000e+00   4.0000000e+00   0.0000000e+00   2.0000000e+00   3.0000000e+00   4.0000000e+00   4.0000000e+00   4.0000000e+00   3.0000000e+00   2.0000000e+00   0.0000000e+00   1.0000000e+00   3.0000000e+00   3.0000000e+00   4.0000000e+00   0.0000000e+00   4.0000000e+00   0.0000000e+00   5.0000000e+00   0.0000000e+00   0.0000000e+00   1.0000000e+00   0.0000000e+00   0.0000000e+00   4.0000000e+00   3.0000000e+00   5.0000000e+00   0.0000000e+00   3.0000000e+00   0.0000000e+00   2.0000000e+00   5.0000000e+00   0.0000000e+00             NaN             NaN             NaN             NaN             NaN             NaN             NaN             NaN             NaN             NaN             NaN             NaN             NaN             NaN             NaN             NaN             NaN             NaN             NaN             NaN             NaN             NaN             NaN             NaN             NaN             NaN             NaN             NaN             NaN             NaN             NaN             NaN             NaN             NaN             NaN             NaN             NaN             NaN             NaN             NaN             NaN             NaN             NaN             NaN
   1.8111000e+04   1.0000000e+00   1.0000000e+00   6.5000000e+00   2.0000000e+00   3.0000000e+00   0.0000000e+00   3.0000000e+00   1.0000000e+00   0.0000000e+00   2.0000000e+00   0.0000000e+00   2.0000000e+00   0.0000000e+00   5.0000000e+00   0.0000000e+00   0.0000000e+00   4.0000000e+00   3.0000000e+00   0.0000000e+00   0.0000000e+00   0.0000000e+00   0.0000000e+00   3.0000000e+00   0.0000000e+00   2.0000000e+00   4.0000000e+00   4.0000000e+00   0.0000000e+00   3.0000000e+00   0.0000000e+00   1.0000000e+00   0.0000000e+00   5.0000000e+00   4.0000000e+00   3.0000000e+00   4.0000000e+00   0.0000000e+00   0.0000000e+00   0.0000000e+00   0.0000000e+00   0.0000000e+00   3.0000000e+00   0.0000000e+00   1.0000000e+00   0.0000000e+00   0.0000000e+00   1.0000000e+00   2.0000000e+00   0.0000000e+00   0.0000000e+00   0.0000000e+00   2.0000000e+00   1.0000000e+00   2.0000000e+00   0.0000000e+00   0.0000000e+00   2.0000000e+00   0.0000000e+00   0.0000000e+00   0.0000000e+00             NaN             NaN             NaN             NaN             NaN             NaN             NaN             NaN             NaN             NaN             NaN             NaN             NaN             NaN             NaN             NaN             NaN             NaN             NaN             NaN             NaN             NaN             NaN             NaN             NaN             NaN             NaN             NaN             NaN             NaN             NaN             NaN             NaN             NaN             NaN             NaN             NaN             NaN             NaN             NaN             NaN             NaN             NaN             NaN
   1.8111000e+04   1.0000000e+00   1.0000000e+00   7.5000000e+00   1.0000000e+00   3.0000000e+00   0.0000000e+00   0.0000000e+00   0.0000000e+00   0.0000000e+00   0.0000000e+00   0.0000000e+00   0.0000000e+00   3.0000000e+00   3.0000000e+00   0.0000000e+00   0.0000000e+00   2.0000000e+00   0.0000000e+00   0.0000000e+00   0.0000000e+00   0.0000000e+00   3.0000000e+00   0.0000000e+00   0.0000000e+00   0.0000000e+00   0.0000000e+00   1.0000000e+00   0.0000000e+00   0.0000000e+00   0.0000000e+00   0.0000000e+00   0.0000000e+00   0.0000000e+00   1.0000000e+00   3.0000000e+00   1.0000000e+00   0.0000000e+00   0.0000000e+00   0.0000000e+00   0.0000000e+00   0.0000000e+00   0.0000000e+00   0.0000000e+00   0.0000000e+00   0.0000000e+00   0.0000000e+00   2.0000000e+00   1.0000000e+00   0.0000000e+00   0.0000000e+00   0.0000000e+00   0.0000000e+00   0.0000000e+00   0.0000000e+00   0.0000000e+00   0.0000000e+00   0.0000000e+00   0.0000000e+00   0.0000000e+00   0.0000000e+00             NaN             NaN             NaN             NaN             NaN             NaN             NaN             NaN             NaN             NaN             NaN             NaN             NaN             NaN             NaN             NaN             NaN             NaN             NaN             NaN             NaN             NaN             NaN             NaN             NaN             NaN             NaN             NaN             NaN             NaN             NaN             NaN             NaN             NaN             NaN             NaN             NaN             NaN             NaN             NaN             NaN             NaN             NaN             NaN
   1.8111000e+04   1.0000000e+00   1.0000000e+00   8.5000000e+00   3.0000000e+00   3.0000000e+00   0.0000000e+00   0.0000000e+00   0.0000000e+00   4.0000000e+00   0.0000000e+00   0.0000000e+00   0.0000000e+00   2.0000000e+00   1.0000000e+00   0.0000000e+00   1.0000000e+00   0.0000000e+00   0.0000000e+00   0.0000000e+00   0.0000000e+00   0.0000000e+00   2.0000000e+00   0.0000000e+00   0.0000000e+00   0.0000000e+00   0.0000000e+00   0.0000000e+00   0.0000000e+00   0.0000000e+00   5.0000000e+00   0.0000000e+00   0.0000000e+00   0.0000000e+00   0.0000000e+00   5.0000000e+00   0.0000000e+00   0.0000000e+00   0.0000000e+00   0.0000000e+00   0.0000000e+00   0.0000000e+00   0.0000000e+00   0.0000000e+00   0.0000000e+00   0.0000000e+00   0.0000000e+00   0.0000000e+00   0.0000000e+00   0.0000000e+00   0.0000000e+00   0.0000000e+00   0.0000000e+00   0.0000000e+00   0.0000000e+00   0.0000000e+00   0.0000000e+00   0.0000000e+00   0.0000000e+00   0.0000000e+00   0.0000000e+00             NaN             NaN             NaN             NaN             NaN             NaN             NaN             NaN             NaN             NaN             NaN             NaN             NaN             NaN             NaN             NaN             NaN             NaN             NaN             NaN             NaN             NaN             NaN             NaN             NaN             NaN             NaN             NaN             NaN             NaN             NaN             NaN             NaN             NaN             NaN             NaN             NaN             NaN             NaN             NaN             NaN             NaN             NaN             NaN
   1.8111000e+04   1.0000000e+00   1.0000000e+00   9.5000000e+00   3.0000000e+00   1.0000000e+00   0.0000000e+00   0.0000000e+00   0.0000000e+00   6.0000000e+00   0.0000000e+00   0.0000000e+00   0.0000000e+00   5.0000000e+00   0.0000000e+00   0.0000000e+00   0.0000000e+00   0.0000000e+00   0.0000000e+00   0.0000000e+00   0.0000000e+00   0.0000000e+00   0.0000000e+00   0.0000000e+00   0.0000000e+00   0.0000000e+00   0.0000000e+00   0.0000000e+00   0.0000000e+00   0.0000000e+00   4.0000000e+00   0.0000000e+00   0.0000000e+00   0.0000000e+00   0.0000000e+00   4.0000000e+00   0.0000000e+00   0.0000000e+00   0.0000000e+00   0.0000000e+00   0.0000000e+00   0.0000000e+00   0.0000000e+00   0.0000000e+00   0.0000000e+00   0.0000000e+00   0.0000000e+00   0.0000000e+00   0.0000000e+00   0.0000000e+00   0.0000000e+00   0.0000000e+00   0.0000000e+00   0.0000000e+00   0.0000000e+00   0.0000000e+00   0.0000000e+00   0.0000000e+00   0.0000000e+00   0.0000000e+00   0.0000000e+00             NaN             NaN             NaN             NaN             NaN             NaN             NaN             NaN             NaN             NaN             NaN             NaN             NaN             NaN             NaN             NaN             NaN             NaN             NaN             NaN             NaN             NaN             NaN             NaN             NaN             NaN             NaN             NaN             NaN             NaN             NaN             NaN             NaN             NaN             NaN             NaN             NaN             NaN             NaN             NaN             NaN             NaN             NaN             NaN
   1.8111000e+04   1.0000000e+00   1.0000000e+00   1.0500000e+01   3.0000000e+00   0.0000000e+00   0.0000000e+00   0.0000000e+00   0.0000000e+00   4.0000000e+00   0.0000000e+00   0.0000000e+00   0.0000000e+00   3.0000000e+00   0.0000000e+00   0.0000000e+00   0.0000000e+00   0.0000000e+00   0.0000000e+00   0.0000000e+00   0.0000000e+00   0.0000000e+00   0.0000000e+00   0.0000000e+00   0.0000000e+00   0.0000000e+00   0.0000000e+00   0.0000000e+00   0.0000000e+00   0.0000000e+00   4.0000000e+00   0.0000000e+00   0.0000000e+00   0.0000000e+00   0.0000000e+00   1.0000000e+00   0.0000000e+00   0.0000000e+00   0.0000000e+00   0.0000000e+00   0.0000000e+00   0.0000000e+00   0.0000000e+00   0.0000000e+00   0.0000000e+00   0.0000000e+00   0.0000000e+00   0.0000000e+00   0.0000000e+00   0.0000000e+00   0.0000000e+00   0.0000000e+00   0.0000000e+00   0.0000000e+00   0.0000000e+00   0.0000000e+00   0.0000000e+00   0.0000000e+00   0.0000000e+00   0.0000000e+00   0.0000000e+00             NaN             NaN             NaN             NaN             NaN             NaN             NaN             NaN             NaN             NaN             NaN             NaN             NaN             NaN             NaN             NaN             NaN             NaN             NaN             NaN             NaN             NaN             NaN             NaN             NaN             NaN             NaN             NaN             NaN             NaN             NaN             NaN             NaN             NaN             NaN             NaN             NaN             NaN             NaN             NaN             NaN             NaN             NaN             NaN
   1.8111000e+04   1.0000000e+00   1.0000000e+00   1.1500000e+01   0.0000000e+00   0.0000000e+00   0.0000000e+00   0.0000000e+00   0.0000000e+00   0.0000000e+00   0.0000000e+00   0.0000000e+00   0.0000000e+00   0.0000000e+00   0.0000000e+00   0.0000000e+00   0.0000000e+00   0.0000000e+00   0.0000000e+00   0.0000000e+00   0.0000000e+00   0.0000000e+00   0.0000000e+00   0.0000000e+00   0.0000000e+00   0.0000000e+00   0.0000000e+00   0.0000000e+00   0.0000000e+00   0.0000000e+00   3.0000000e+00   0.0000000e+00   0.0000000e+00   0.0000000e+00   0.0000000e+00   0.0000000e+00   0.0000000e+00   0.0000000e+00   0.0000000e+00   0.0000000e+00   0.0000000e+00   0.0000000e+00   0.0000000e+00   0.0000000e+00   0.0000000e+00   0.0000000e+00   0.0000000e+00   0.0000000e+00   0.0000000e+00   0.0000000e+00   0.0000000e+00   0.0000000e+00   0.0000000e+00   0.0000000e+00   0.0000000e+00   0.0000000e+00   0.0000000e+00   0.0000000e+00   0.0000000e+00   0.0000000e+00   0.0000000e+00             NaN             NaN             NaN             NaN             NaN             NaN             NaN             NaN             NaN             NaN             NaN             NaN             NaN             NaN             NaN             NaN             NaN             NaN             NaN             NaN             NaN             NaN             NaN             NaN             NaN             NaN             NaN             NaN             NaN             NaN             NaN             NaN             NaN             NaN             NaN             NaN             NaN             NaN             NaN             NaN             NaN             NaN             NaN             NaN
   1.8111000e+04   1.0000000e+00   1.0000000e+00   1.2500000e+01   0.0000000e+00   0.0000000e+00   0.0000000e+00   0.0000000e+00   0.0000000e+00   0.0000000e+00   0.0000000e+00   0.0000000e+00   0.0000000e+00   0.0000000e+00   0.0000000e+00   1.0000000e+00   0.0000000e+00   0.0000000e+00   0.0000000e+00   0.0000000e+00   0.0000000e+00   0.0000000e+00   0.0000000e+00   0.0000000e+00   0.0000000e+00   0.0000000e+00   0.0000000e+00   0.0000000e+00   0.0000000e+00   0.0000000e+00   1.0000000e+00   0.0000000e+00   0.0000000e+00   0.0000000e+00   0.0000000e+00   0.0000000e+00   0.0000000e+00   0.0000000e+00   0.0000000e+00   0.0000000e+00   0.0000000e+00   0.0000000e+00   0.0000000e+00   0.0000000e+00   0.0000000e+00   0.0000000e+00   0.0000000e+00   0.0000000e+00   0.0000000e+00   0.0000000e+00   0.0000000e+00   0.0000000e+00   0.0000000e+00   0.0000000e+00   0.0000000e+00   0.0000000e+00   0.0000000e+00   0.0000000e+00   0.0000000e+00   0.0000000e+00   0.0000000e+00             NaN             NaN             NaN             NaN             NaN             NaN             NaN             NaN             NaN             NaN             NaN             NaN             NaN             NaN             NaN             NaN             NaN             NaN             NaN             NaN             NaN             NaN             NaN             NaN             NaN             NaN             NaN             NaN             NaN             NaN             NaN             NaN             NaN             NaN             NaN             NaN             NaN             NaN             NaN             NaN             NaN             NaN             NaN             NaN
   1.8111000e+04   1.0000000e+00   1.0000000e+00   1.3500000e+01   0.0000000e+00   0.0000000e+00   0.0000000e+00   0.0000000e+00   0.0000000e+00   0.0000000e+00   0.0000000e+00   0.0000000e+00   0.0000000e+00   0.0000000e+00   0.0000000e+00   0.0000000e+00   0.0000000e+00   0.0000000e+00   0.0000000e+00   0.0000000e+00   0.0000000e+00   0.0000000e+00   0.0000000e+00   0.0000000e+00   0.0000000e+00   0.0000000e+00   0.0000000e+00   0.0000000e+00   0.0000000e+00   0.0000000e+00   0.0000000e+00   0.0000000e+00   0.0000000e+00   0.0000000e+00   0.0000000e+00   0.0000000e+00   0.0000000e+00   0.0000000e+00   0.0000000e+00   0.0000000e+00   0.0000000e+00   0.0000000e+00   0.0000000e+00   0.0000000e+00   0.0000000e+00   1.0000000e+00   0.0000000e+00   0.0000000e+00   0.0000000e+00   0.0000000e+00   0.0000000e+00   0.0000000e+00   0.0000000e+00   0.0000000e+00   0.0000000e+00   0.0000000e+00   0.0000000e+00   0.0000000e+00   0.0000000e+00   0.0000000e+00   0.0000000e+00             NaN             NaN             NaN             NaN             NaN             NaN             NaN             NaN             NaN             NaN             NaN             NaN             NaN             NaN             NaN             NaN             NaN             NaN             NaN             NaN             NaN             NaN             NaN             NaN             NaN             NaN             NaN             NaN             NaN             NaN             NaN             NaN             NaN             NaN             NaN             NaN             NaN             NaN             NaN             NaN             NaN             NaN             NaN             NaN
   1.8111000e+04   1.0000000e+00   1.0000000e+00   1.4500000e+01   0.0000000e+00   0.0000000e+00   0.0000000e+00   0.0000000e+00   0.0000000e+00   0.0000000e+00   0.0000000e+00   0.0000000e+00   0.0000000e+00   0.0000000e+00   0.0000000e+00   0.0000000e+00   0.0000000e+00   0.0000000e+00   0.0000000e+00   0.0000000e+00   0.0000000e+00   0.0000000e+00   0.0000000e+00   0.0000000e+00   0.0000000e+00   0.0000000e+00   0.0000000e+00   0.0000000e+00   0.0000000e+00   0.0000000e+00   0.0000000e+00   0.0000000e+00   0.0000000e+00   0.0000000e+00   0.0000000e+00   0.0000000e+00   0.0000000e+00   0.0000000e+00   0.0000000e+00   0.0000000e+00   0.0000000e+00   0.0000000e+00   0.0000000e+00   1.0000000e+00   0.0000000e+00   1.0000000e+00   0.0000000e+00   0.0000000e+00   0.0000000e+00   0.0000000e+00   0.0000000e+00   0.0000000e+00   0.0000000e+00   0.0000000e+00   0.0000000e+00   0.0000000e+00   0.0000000e+00   0.0000000e+00   0.0000000e+00   0.0000000e+00   0.0000000e+00             NaN             NaN             NaN             NaN             NaN             NaN             NaN             NaN             NaN             NaN             NaN             NaN             NaN             NaN             NaN             NaN             NaN             NaN             NaN             NaN             NaN             NaN             NaN             NaN             NaN             NaN             NaN             NaN             NaN             NaN             NaN             NaN             NaN             NaN             NaN             NaN             NaN             NaN             NaN             NaN             NaN             NaN             NaN             NaN
   1.8111000e+04   1.0000000e+00   1.0000000e+00   1.5500000e+01   0.0000000e+00   0.0000000e+00   0.0000000e+00   0.0000000e+00   0.0000000e+00   0.0000000e+00   0.0000000e+00   0.0000000e+00   0.0000000e+00   0.0000000e+00   0.0000000e+00   0.0000000e+00   0.0000000e+00   0.0000000e+00   0.0000000e+00   0.0000000e+00   2.0000000e+00   0.0000000e+00   0.0000000e+00   0.0000000e+00   0.0000000e+00   0.0000000e+00   0.0000000e+00   0.0000000e+00   0.0000000e+00   0.0000000e+00   0.0000000e+00   0.0000000e+00   0.0000000e+00   0.0000000e+00   0.0000000e+00   0.0000000e+00   0.0000000e+00   0.0000000e+00   0.0000000e+00   0.0000000e+00   0.0000000e+00   0.0000000e+00   0.0000000e+00   3.0000000e+00   0.0000000e+00   0.0000000e+00   0.0000000e+00   0.0000000e+00   0.0000000e+00   0.0000000e+00   0.0000000e+00   0.0000000e+00   0.0000000e+00   0.0000000e+00   0.0000000e+00   0.0000000e+00   0.0000000e+00   0.0000000e+00   0.0000000e+00   0.0000000e+00   0.0000000e+00             NaN             NaN             NaN             NaN             NaN             NaN             NaN             NaN             NaN             NaN             NaN             NaN             NaN             NaN             NaN             NaN             NaN             NaN             NaN             NaN             NaN             NaN             NaN             NaN             NaN             NaN             NaN             NaN             NaN             NaN             NaN             NaN             NaN             NaN             NaN             NaN             NaN             NaN             NaN             NaN             NaN             NaN             NaN             NaN
   1.8111000e+04   1.0000000e+00   1.0000000e+00   1.6500000e+01   0.0000000e+00   0.0000000e+00   0.0000000e+00   0.0000000e+00   0.0000000e+00   0.0000000e+00   0.0000000e+00   0.0000000e+00   0.0000000e+00   0.0000000e+00   0.0000000e+00   0.0000000e+00   0.0000000e+00   0.0000000e+00   0.0000000e+00   0.0000000e+00   3.0000000e+00   0.0000000e+00   0.0000000e+00   0.0000000e+00   0.0000000e+00   0.0000000e+00   0.0000000e+00   0.0000000e+00   0.0000000e+00   0.0000000e+00   0.0000000e+00   0.0000000e+00   0.0000000e+00   0.0000000e+00   0.0000000e+00   0.0000000e+00   0.0000000e+00   0.0000000e+00   0.0000000e+00   0.0000000e+00   0.0000000e+00   0.0000000e+00   0.0000000e+00   0.0000000e+00   0.0000000e+00   0.0000000e+00   0.0000000e+00   0.0000000e+00   0.0000000e+00   0.0000000e+00   0.0000000e+00   0.0000000e+00   0.0000000e+00   0.0000000e+00   0.0000000e+00   0.0000000e+00   0.0000000e+00   0.0000000e+00   0.0000000e+00   0.0000000e+00   0.0000000e+00             NaN             NaN             NaN             NaN             NaN             NaN             NaN             NaN             NaN             NaN             NaN             NaN             NaN             NaN             NaN             NaN             NaN             NaN             NaN             NaN             NaN             NaN             NaN             NaN             NaN             NaN             NaN             NaN             NaN             NaN             NaN             NaN             NaN             NaN             NaN             NaN             NaN             NaN             NaN             NaN             NaN             NaN             NaN             NaN
   1.8111000e+04   1.0000000e+00   1.0000000e+00   1.7500000e+01   0.0000000e+00   0.0000000e+00   0.0000000e+00   0.0000000e+00   0.0000000e+00   0.0000000e+00   0.0000000e+00   0.0000000e+00   0.0000000e+00   0.0000000e+00   0.0000000e+00   0.0000000e+00   0.0000000e+00   0.0000000e+00   0.0000000e+00   0.0000000e+00   0.0000000e+00   0.0000000e+00   0.0000000e+00   0.0000000e+00   0.0000000e+00   0.0000000e+00   0.0000000e+00   0.0000000e+00   0.0000000e+00   0.0000000e+00   0.0000000e+00   0.0000000e+00   0.0000000e+00   0.0000000e+00   0.0000000e+00   0.0000000e+00   0.0000000e+00   0.0000000e+00   0.0000000e+00   0.0000000e+00   0.0000000e+00   0.0000000e+00   0.0000000e+00   0.0000000e+00   0.0000000e+00   0.0000000e+00   0.0000000e+00   0.0000000e+00   0.0000000e+00   0.0000000e+00   0.0000000e+00   0.0000000e+00   0.0000000e+00   0.0000000e+00   0.0000000e+00   0.0000000e+00   0.0000000e+00   0.0000000e+00   0.0000000e+00   0.0000000e+00   0.0000000e+00             NaN             NaN             NaN             NaN             NaN             NaN             NaN             NaN             NaN             NaN             NaN             NaN             NaN             NaN             NaN             NaN             NaN             NaN             NaN             NaN             NaN             NaN             NaN             NaN             NaN             NaN             NaN             NaN             NaN             NaN             NaN             NaN             NaN             NaN             NaN             NaN             NaN             NaN             NaN             NaN             NaN             NaN             NaN             NaN
   1.8111000e+04   1.0000000e+00   1.0000000e+00   1.8500000e+01   0.0000000e+00   0.0000000e+00   0.0000000e+00   0.0000000e+00   0.0000000e+00   0.0000000e+00   0.0000000e+00   0.0000000e+00   0.0000000e+00   0.0000000e+00   0.0000000e+00   0.0000000e+00   0.0000000e+00   0.0000000e+00   0.0000000e+00   0.0000000e+00   0.0000000e+00   0.0000000e+00   0.0000000e+00   0.0000000e+00   1.0000000e+00   0.0000000e+00   0.0000000e+00   0.0000000e+00   0.0000000e+00   0.0000000e+00   0.0000000e+00   0.0000000e+00   0.0000000e+00   0.0000000e+00   0.0000000e+00   0.0000000e+00   0.0000000e+00   0.0000000e+00   0.0000000e+00   0.0000000e+00   0.0000000e+00   0.0000000e+00   0.0000000e+00   0.0000000e+00   0.0000000e+00   0.0000000e+00   0.0000000e+00   0.0000000e+00   0.0000000e+00   0.0000000e+00   0.0000000e+00   0.0000000e+00   0.0000000e+00   0.0000000e+00   0.0000000e+00   0.0000000e+00   0.0000000e+00   0.0000000e+00   0.0000000e+00   0.0000000e+00   0.0000000e+00             NaN             NaN             NaN             NaN             NaN             NaN             NaN             NaN             NaN             NaN             NaN             NaN             NaN             NaN             NaN             NaN             NaN             NaN             NaN             NaN             NaN             NaN             NaN             NaN             NaN             NaN             NaN             NaN             NaN             NaN             NaN             NaN             NaN             NaN             NaN             NaN             NaN             NaN             NaN             NaN             NaN             NaN             NaN             NaN
   1.8111000e+04   1.0000000e+00   1.0000000e+00   1.9500000e+01   0.0000000e+00   0.0000000e+00   0.0000000e+00   0.0000000e+00   0.0000000e+00   0.0000000e+00   0.0000000e+00   0.0000000e+00   0.0000000e+00   0.0000000e+00   0.0000000e+00   0.0000000e+00   0.0000000e+00   0.0000000e+00   0.0000000e+00   0.0000000e+00   0.0000000e+00   0.0000000e+00   1.0000000e+00   0.0000000e+00   2.0000000e+00   0.0000000e+00   0.0000000e+00   0.0000000e+00   0.0000000e+00   0.0000000e+00   0.0000000e+00   0.0000000e+00   0.0000000e+00   0.0000000e+00   0.0000000e+00   0.0000000e+00   0.0000000e+00   0.0000000e+00   0.0000000e+00   0.0000000e+00   0.0000000e+00   0.0000000e+00   0.0000000e+00   0.0000000e+00   0.0000000e+00   0.0000000e+00   0.0000000e+00   0.0000000e+00   0.0000000e+00   0.0000000e+00   0.0000000e+00   0.0000000e+00   0.0000000e+00   0.0000000e+00   0.0000000e+00   0.0000000e+00   0.0000000e+00   0.0000000e+00   0.0000000e+00   0.0000000e+00   0.0000000e+00             NaN             NaN             NaN             NaN             NaN             NaN             NaN             NaN             NaN             NaN             NaN             NaN             NaN             NaN             NaN             NaN             NaN             NaN             NaN             NaN             NaN             NaN             NaN             NaN             NaN             NaN             NaN             NaN             NaN             NaN             NaN             NaN             NaN             NaN             NaN             NaN             NaN             NaN             NaN             NaN             NaN             NaN             NaN             NaN
   1.8111000e+04   1.0000000e+00   1.0000000e+00   2.0500000e+01   0.0000000e+00   0.0000000e+00   0.0000000e+00   0.0000000e+00   0.0000000e+00   0.0000000e+00   0.0000000e+00   0.0000000e+00   0.0000000e+00   0.0000000e+00   0.0000000e+00   0.0000000e+00   0.0000000e+00   0.0000000e+00   0.0000000e+00   0.0000000e+00   0.0000000e+00   0.0000000e+00   5.0000000e+00   0.0000000e+00   0.0000000e+00   0.0000000e+00   0.0000000e+00   0.0000000e+00   0.0000000e+00   0.0000000e+00   0.0000000e+00   0.0000000e+00   0.0000000e+00   0.0000000e+00   0.0000000e+00   0.0000000e+00   0.0000000e+00   0.0000000e+00   1.0000000e+00   0.0000000e+00   0.0000000e+00   0.0000000e+00   0.0000000e+00   0.0000000e+00   0.0000000e+00   0.0000000e+00   0.0000000e+00   0.0000000e+00   0.0000000e+00   0.0000000e+00   0.0000000e+00   0.0000000e+00   0.0000000e+00   0.0000000e+00   0.0000000e+00   2.0000000e+00   0.0000000e+00   0.0000000e+00   0.0000000e+00   0.0000000e+00   0.0000000e+00             NaN             NaN             NaN             NaN             NaN             NaN             NaN             NaN             NaN             NaN             NaN             NaN             NaN             NaN             NaN             NaN             NaN             NaN             NaN             NaN             NaN             NaN             NaN             NaN             NaN             NaN             NaN             NaN             NaN             NaN             NaN             NaN             NaN             NaN             NaN             NaN             NaN             NaN             NaN             NaN             NaN             NaN             NaN             NaN
   1.8111000e+04   1.0000000e+00   1.0000000e+00   2.1500000e+01   0.0000000e+00   0.0000000e+00   0.0000000e+00   0.0000000e+00   0.0000000e+00   0.0000000e+00   0.0000000e+00   0.0000000e+00   0.0000000e+00   0.0000000e+00   0.0000000e+00   0.0000000e+00   0.0000000e+00   0.0000000e+00   0.0000000e+00   0.0000000e+00   0.0000000e+00   0.0000000e+00   4.0000000e+00   1.0000000e+00   0.0000000e+00   0.0000000e+00   0.0000000e+00   0.0000000e+00   0.0000000e+00   0.0000000e+00   0.0000000e+00   0.0000000e+00   0.0000000e+00   0.0000000e+00   0.0000000e+00   0.0000000e+00   0.0000000e+00   0.0000000e+00   5.0000000e+00   0.0000000e+00   0.0000000e+00   0.0000000e+00   0.0000000e+00   0.0000000e+00   0.0000000e+00   0.0000000e+00   0.0000000e+00   0.0000000e+00   0.0000000e+00   0.0000000e+00   0.0000000e+00   0.0000000e+00   0.0000000e+00   0.0000000e+00   0.0000000e+00   0.0000000e+00   0.0000000e+00   0.0000000e+00   0.0000000e+00   0.0000000e+00   2.0000000e+00             NaN             NaN             NaN             NaN             NaN             NaN             NaN             NaN             NaN             NaN             NaN             NaN             NaN             NaN             NaN             NaN             NaN             NaN             NaN             NaN             NaN             NaN             NaN             NaN             NaN             NaN             NaN             NaN             NaN             NaN             NaN             NaN             NaN             NaN             NaN             NaN             NaN             NaN             NaN             NaN             NaN             NaN             NaN             NaN
   1.8111000e+04   1.0000000e+00   1.0000000e+00   2.2500000e+01   0.0000000e+00   0.0000000e+00   0.0000000e+00   0.0000000e+00   0.0000000e+00   0.0000000e+00   0.0000000e+00   0.0000000e+00   0.0000000e+00   0.0000000e+00   0.0000000e+00   0.0000000e+00   0.0000000e+00   0.0000000e+00   0.0000000e+00   0.0000000e+00   0.0000000e+00   0.0000000e+00   0.0000000e+00   0.0000000e+00   0.0000000e+00   0.0000000e+00   0.0000000e+00   0.0000000e+00   0.0000000e+00   0.0000000e+00   0.0000000e+00   0.0000000e+00   0.0000000e+00   0.0000000e+00   0.0000000e+00   0.0000000e+00   0.0000000e+00   0.0000000e+00   4.0000000e+00   0.0000000e+00   0.0000000e+00   0.0000000e+00   0.0000000e+00   0.0000000e+00   0.0000000e+00   0.0000000e+00   0.0000000e+00   0.0000000e+00   0.0000000e+00   0.0000000e+00   0.0000000e+00   0.0000000e+00   0.0000000e+00   0.0000000e+00   0.0000000e+00   0.0000000e+00   0.0000000e+00   0.0000000e+00   0.0000000e+00   0.0000000e+00   0.0000000e+00             NaN             NaN             NaN             NaN             NaN             NaN             NaN             NaN             NaN             NaN             NaN             NaN             NaN             NaN             NaN             NaN             NaN             NaN             NaN             NaN             NaN             NaN             NaN             NaN             NaN             NaN             NaN             NaN             NaN             NaN             NaN             NaN             NaN             NaN             NaN             NaN             NaN             NaN             NaN             NaN             NaN             NaN             NaN             NaN
   1.8111000e+04   1.0000000e+00   1.0000000e+00   2.3500000e+01   0.0000000e+00   0.0000000e+00   0.0000000e+00   0.0000000e+00   0.0000000e+00   0.0000000e+00   0.0000000e+00   0.0000000e+00   0.0000000e+00   0.0000000e+00   0.0000000e+00   0.0000000e+00   0.0000000e+00   0.0000000e+00   0.0000000e+00   0.0000000e+00   0.0000000e+00   0.0000000e+00   0.0000000e+00   0.0000000e+00   0.0000000e+00   0.0000000e+00   0.0000000e+00   0.0000000e+00   0.0000000e+00   0.0000000e+00   0.0000000e+00   0.0000000e+00   0.0000000e+00   0.0000000e+00   0.0000000e+00   0.0000000e+00   0.0000000e+00   0.0000000e+00   1.0000000e+00   0.0000000e+00   0.0000000e+00   0.0000000e+00   0.0000000e+00   0.0000000e+00   0.0000000e+00   0.0000000e+00   0.0000000e+00   0.0000000e+00   0.0000000e+00   0.0000000e+00   0.0000000e+00   0.0000000e+00   0.0000000e+00   0.0000000e+00   0.0000000e+00   0.0000000e+00   0.0000000e+00   0.0000000e+00   0.0000000e+00   0.0000000e+00   0.0000000e+00             NaN             NaN             NaN             NaN             NaN             NaN             NaN             NaN             NaN             NaN             NaN             NaN             NaN             NaN             NaN             NaN             NaN             NaN             NaN             NaN             NaN             NaN             NaN             NaN             NaN             NaN             NaN             NaN             NaN             NaN             NaN             NaN             NaN             NaN             NaN             NaN             NaN             NaN             NaN             NaN             NaN             NaN             NaN             NaN
   1.8111000e+04   1.0000000e+00   1.0000000e+00   2.4500000e+01   0.0000000e+00   0.0000000e+00   0.0000000e+00   0.0000000e+00   0.0000000e+00   0.0000000e+00   0.0000000e+00   0.0000000e+00   0.0000000e+00   0.0000000e+00   0.0000000e+00   0.0000000e+00   0.0000000e+00   0.0000000e+00   0.0000000e+00   0.0000000e+00   0.0000000e+00   0.0000000e+00   0.0000000e+00   0.0000000e+00   0.0000000e+00   0.0000000e+00   0.0000000e+00   0.0000000e+00   0.0000000e+00   0.0000000e+00   0.0000000e+00   0.0000000e+00   0.0000000e+00   0.0000000e+00   0.0000000e+00   0.0000000e+00   0.0000000e+00   0.0000000e+00   0.0000000e+00   0.0000000e+00   0.0000000e+00   0.0000000e+00   0.0000000e+00   0.0000000e+00   0.0000000e+00   0.0000000e+00   0.0000000e+00   0.0000000e+00   0.0000000e+00   0.0000000e+00   0.0000000e+00   0.0000000e+00   0.0000000e+00   0.0000000e+00   0.0000000e+00   0.0000000e+00   0.0000000e+00   0.0000000e+00   0.0000000e+00   0.0000000e+00   0.0000000e+00             NaN             NaN             NaN             NaN             NaN             NaN             NaN             NaN             NaN             NaN             NaN             NaN             NaN             NaN             NaN             NaN             NaN             NaN             NaN             NaN             NaN             NaN             NaN             NaN             NaN             NaN             NaN             NaN             NaN             NaN             NaN             NaN             NaN             NaN             NaN             NaN             NaN             NaN             NaN             NaN             NaN             NaN             NaN             NaN
   1.8111000e+04   1.0000000e+00   1.0000000e+00   2.5500000e+01   0.0000000e+00   0.0000000e+00   0.0000000e+00   0.0000000e+00   0.0000000e+00   0.0000000e+00   0.0000000e+00   0.0000000e+00   0.0000000e+00   0.0000000e+00   0.0000000e+00   0.0000000e+00   0.0000000e+00   0.0000000e+00   0.0000000e+00   0.0000000e+00   0.0000000e+00   0.0000000e+00   0.0000000e+00   0.0000000e+00   0.0000000e+00   0.0000000e+00   0.0000000e+00   0.0000000e+00   0.0000000e+00   0.0000000e+00   0.0000000e+00   0.0000000e+00   0.0000000e+00   0.0000000e+00   0.0000000e+00   0.0000000e+00   0.0000000e+00   0.0000000e+00   0.0000000e+00   0.0000000e+00   0.0000000e+00   0.0000000e+00   0.0000000e+00   0.0000000e+00   0.0000000e+00   0.0000000e+00   0.0000000e+00   0.0000000e+00   0.0000000e+00   0.0000000e+00   0.0000000e+00   0.0000000e+00   0.0000000e+00   0.0000000e+00   0.0000000e+00   0.0000000e+00   0.0000000e+00   0.0000000e+00   0.0000000e+00   0.0000000e+00   0.0000000e+00             NaN             NaN             NaN             NaN             NaN             NaN             NaN             NaN             NaN             NaN             NaN             NaN             NaN             NaN             NaN             NaN             NaN             NaN             NaN             NaN             NaN             NaN             NaN             NaN             NaN             NaN             NaN             NaN             NaN             NaN             NaN             NaN             NaN             NaN             NaN             NaN             NaN             NaN             NaN             NaN             NaN             NaN             NaN             NaN
   1.8111000e+04   1.0000000e+00   1.0000000e+00   2.6500000e+01   0.0000000e+00   0.0000000e+00   0.0000000e+00   0.0000000e+00   0.0000000e+00   0.0000000e+00   0.0000000e+00   0.0000000e+00   0.0000000e+00   0.0000000e+00   0.0000000e+00   0.0000000e+00   0.0000000e+00   0.0000000e+00   0.0000000e+00   0.0000000e+00   0.0000000e+00   0.0000000e+00   0.0000000e+00   0.0000000e+00   0.0000000e+00   0.0000000e+00   0.0000000e+00   0.0000000e+00   0.0000000e+00   0.0000000e+00   0.0000000e+00   0.0000000e+00   0.0000000e+00   0.0000000e+00   0.0000000e+00   0.0000000e+00   0.0000000e+00   0.0000000e+00   0.0000000e+00   0.0000000e+00   0.0000000e+00   0.0000000e+00   0.0000000e+00   0.0000000e+00   0.0000000e+00   0.0000000e+00   0.0000000e+00   0.0000000e+00   0.0000000e+00   0.0000000e+00   0.0000000e+00   0.0000000e+00   0.0000000e+00   0.0000000e+00   0.0000000e+00   0.0000000e+00   0.0000000e+00   0.0000000e+00   0.0000000e+00   0.0000000e+00   0.0000000e+00             NaN             NaN             NaN             NaN             NaN             NaN             NaN             NaN             NaN             NaN             NaN             NaN             NaN             NaN             NaN             NaN             NaN             NaN             NaN             NaN             NaN             NaN             NaN             NaN             NaN             NaN             NaN             NaN             NaN             NaN             NaN             NaN             NaN             NaN             NaN             NaN             NaN             NaN             NaN             NaN             NaN             NaN             NaN             NaN
   1.8111000e+04   1.0000000e+00   1.0000000e+00   2.7500000e+01   0.0000000e+00   0.0000000e+00   0.0000000e+00   0.0000000e+00   0.0000000e+00   0.0000000e+00   0.0000000e+00   0.0000000e+00   0.0000000e+00   0.0000000e+00   0.0000000e+00   0.0000000e+00   0.0000000e+00   0.0000000e+00   0.0000000e+00   0.0000000e+00   0.0000000e+00   0.0000000e+00   0.0000000e+00   0.0000000e+00   0.0000000e+00   0.0000000e+00   0.0000000e+00   0.0000000e+00   0.0000000e+00   0.0000000e+00   0.0000000e+00   0.0000000e+00   0.0000000e+00   0.0000000e+00   0.0000000e+00   0.0000000e+00   0.0000000e+00   0.0000000e+00   0.0000000e+00   0.0000000e+00   0.0000000e+00   0.0000000e+00   0.0000000e+00   0.0000000e+00   0.0000000e+00   0.0000000e+00   0.0000000e+00   0.0000000e+00   0.0000000e+00   0.0000000e+00   0.0000000e+00   0.0000000e+00   0.0000000e+00   0.0000000e+00   0.0000000e+00   0.0000000e+00   0.0000000e+00   0.0000000e+00   0.0000000e+00   0.0000000e+00   0.0000000e+00             NaN             NaN             NaN             NaN             NaN             NaN             NaN             NaN             NaN             NaN             NaN             NaN             NaN             NaN             NaN             NaN             NaN             NaN             NaN             NaN             NaN             NaN             NaN             NaN             NaN             NaN             NaN             NaN             NaN             NaN             NaN             NaN             NaN             NaN             NaN             NaN             NaN             NaN             NaN             NaN             NaN             NaN             NaN             NaN
   1.8111000e+04   1.0000000e+00   1.0000000e+00   2.8500000e+01   0.0000000e+00   0.0000000e+00   0.0000000e+00   0.0000000e+00   0.0000000e+00   0.0000000e+00   0.0000000e+00   0.0000000e+00   0.0000000e+00   0.0000000e+00   0.0000000e+00   0.0000000e+00   0.0000000e+00   0.0000000e+00   0.0000000e+00   0.0000000e+00   0.0000000e+00   0.0000000e+00   0.0000000e+00   0.0000000e+00   0.0000000e+00   0.0000000e+00   0.0000000e+00   0.0000000e+00   0.0000000e+00   0.0000000e+00   0.0000000e+00   0.0000000e+00   0.0000000e+00   0.0000000e+00   0.0000000e+00   0.0000000e+00   0.0000000e+00   0.0000000e+00   0.0000000e+00   0.0000000e+00   0.0000000e+00   0.0000000e+00   0.0000000e+00   0.0000000e+00   0.0000000e+00   0.0000000e+00   0.0000000e+00   0.0000000e+00   0.0000000e+00   0.0000000e+00   0.0000000e+00   0.0000000e+00   0.0000000e+00   0.0000000e+00   0.0000000e+00   0.0000000e+00   0.0000000e+00   0.0000000e+00   0.0000000e+00   0.0000000e+00   0.0000000e+00             NaN             NaN             NaN             NaN             NaN             NaN             NaN             NaN             NaN             NaN             NaN             NaN             NaN             NaN             NaN             NaN             NaN             NaN             NaN             NaN             NaN             NaN             NaN             NaN             NaN             NaN             NaN             NaN             NaN             NaN             NaN             NaN             NaN             NaN             NaN             NaN             NaN             NaN             NaN             NaN             NaN             NaN             NaN             NaN
   1.8111000e+04   1.0000000e+00   1.0000000e+00   2.9500000e+01   0.0000000e+00   0.0000000e+00   0.0000000e+00   0.0000000e+00   0.0000000e+00   0.0000000e+00   0.0000000e+00   0.0000000e+00   0.0000000e+00   0.0000000e+00   0.0000000e+00   0.0000000e+00   0.0000000e+00   0.0000000e+00   0.0000000e+00   0.0000000e+00   0.0000000e+00   0.0000000e+00   0.0000000e+00   0.0000000e+00   0.0000000e+00   0.0000000e+00   0.0000000e+00   0.0000000e+00   0.0000000e+00   0.0000000e+00   0.0000000e+00   0.0000000e+00   0.0000000e+00   0.0000000e+00   0.0000000e+00   0.0000000e+00   0.0000000e+00   0.0000000e+00   0.0000000e+00   0.0000000e+00   0.0000000e+00   0.0000000e+00   0.0000000e+00   0.0000000e+00   0.0000000e+00   0.0000000e+00   0.0000000e+00   0.0000000e+00   0.0000000e+00   0.0000000e+00   0.0000000e+00   0.0000000e+00   0.0000000e+00   0.0000000e+00   0.0000000e+00   0.0000000e+00   0.0000000e+00   0.0000000e+00   0.0000000e+00   0.0000000e+00   0.0000000e+00             NaN             NaN             NaN             NaN             NaN             NaN             NaN             NaN             NaN             NaN             NaN             NaN             NaN             NaN             NaN             NaN             NaN             NaN             NaN             NaN             NaN             NaN             NaN             NaN             NaN             NaN             NaN             NaN             NaN             NaN             NaN             NaN             NaN             NaN             NaN             NaN             NaN             NaN             NaN             NaN             NaN             NaN             NaN             NaN
   1.8111000e+04   1.0000000e+00   1.0000000e+00   3.0500000e+01   0.0000000e+00   0.0000000e+00   0.0000000e+00   0.0000000e+00   0.0000000e+00   0.0000000e+00   0.0000000e+00   0.0000000e+00   0.0000000e+00   0.0000000e+00   0.0000000e+00   0.0000000e+00   0.0000000e+00   0.0000000e+00   0.0000000e+00   0.0000000e+00   0.0000000e+00   0.0000000e+00   0.0000000e+00   0.0000000e+00   0.0000000e+00   0.0000000e+00   0.0000000e+00   0.0000000e+00   0.0000000e+00   0.0000000e+00   0.0000000e+00   0.0000000e+00   0.0000000e+00   0.0000000e+00   0.0000000e+00   0.0000000e+00   0.0000000e+00   0.0000000e+00   0.0000000e+00   0.0000000e+00   0.0000000e+00   0.0000000e+00   0.0000000e+00   0.0000000e+00   0.0000000e+00   0.0000000e+00   0.0000000e+00   0.0000000e+00   0.0000000e+00   0.0000000e+00   0.0000000e+00   0.0000000e+00   0.0000000e+00   0.0000000e+00   0.0000000e+00   0.0000000e+00   0.0000000e+00   0.0000000e+00   0.0000000e+00   0.0000000e+00   0.0000000e+00             NaN             NaN             NaN             NaN             NaN             NaN             NaN             NaN             NaN             NaN             NaN             NaN             NaN             NaN             NaN             NaN             NaN             NaN             NaN             NaN             NaN             NaN             NaN             NaN             NaN             NaN             NaN             NaN             NaN             NaN             NaN             NaN             NaN             NaN             NaN             NaN             NaN             NaN             NaN             NaN             NaN             NaN             NaN             NaN
   1.8111000e+04   1.0000000e+00   1.0000000e+00   3.1500000e+01   0.0000000e+00   0.0000000e+00   0.0000000e+00   0.0000000e+00   0.0000000e+00   0.0000000e+00   0.0000000e+00   0.0000000e+00   0.0000000e+00   0.0000000e+00   0.0000000e+00   0.0000000e+00   0.0000000e+00   0.0000000e+00   0.0000000e+00   0.0000000e+00   0.0000000e+00   0.0000000e+00   0.0000000e+00   0.0000000e+00   0.0000000e+00   0.0000000e+00   0.0000000e+00   0.0000000e+00   0.0000000e+00   0.0000000e+00   0.0000000e+00   0.0000000e+00   0.0000000e+00   0.0000000e+00   0.0000000e+00   0.0000000e+00   0.0000000e+00   0.0000000e+00   0.0000000e+00   0.0000000e+00   0.0000000e+00   0.0000000e+00   0.0000000e+00   0.0000000e+00   0.0000000e+00   0.0000000e+00   0.0000000e+00   0.0000000e+00   0.0000000e+00   0.0000000e+00   0.0000000e+00   0.0000000e+00   0.0000000e+00   0.0000000e+00   0.0000000e+00   0.0000000e+00   0.0000000e+00   0.0000000e+00   0.0000000e+00   0.0000000e+00   0.0000000e+00             NaN             NaN             NaN             NaN             NaN             NaN             NaN             NaN             NaN             NaN             NaN             NaN             NaN             NaN             NaN             NaN             NaN             NaN             NaN             NaN             NaN             NaN             NaN             NaN             NaN             NaN             NaN             NaN             NaN             NaN             NaN             NaN             NaN             NaN             NaN             NaN             NaN             NaN             NaN             NaN             NaN             NaN             NaN             NaN
   1.8111000e+04   1.0000000e+00   1.0000000e+00   3.2500000e+01   0.0000000e+00   0.0000000e+00   0.0000000e+00   0.0000000e+00   0.0000000e+00   0.0000000e+00   0.0000000e+00   0.0000000e+00   0.0000000e+00   0.0000000e+00   0.0000000e+00   0.0000000e+00   0.0000000e+00   0.0000000e+00   0.0000000e+00   0.0000000e+00   0.0000000e+00   0.0000000e+00   0.0000000e+00   0.0000000e+00   0.0000000e+00   0.0000000e+00   0.0000000e+00   0.0000000e+00   0.0000000e+00   0.0000000e+00   0.0000000e+00   0.0000000e+00   0.0000000e+00   0.0000000e+00   0.0000000e+00   0.0000000e+00   0.0000000e+00   0.0000000e+00   0.0000000e+00   0.0000000e+00   0.0000000e+00   0.0000000e+00   0.0000000e+00   0.0000000e+00   0.0000000e+00   0.0000000e+00   0.0000000e+00   0.0000000e+00   0.0000000e+00   0.0000000e+00   0.0000000e+00   0.0000000e+00   0.0000000e+00   0.0000000e+00   0.0000000e+00   0.0000000e+00   0.0000000e+00   0.0000000e+00   0.0000000e+00   0.0000000e+00   0.0000000e+00             NaN             NaN             NaN             NaN             NaN             NaN             NaN             NaN             NaN             NaN             NaN             NaN             NaN             NaN             NaN             NaN             NaN             NaN             NaN             NaN             NaN             NaN             NaN             NaN             NaN             NaN             NaN             NaN             NaN             NaN             NaN             NaN             NaN             NaN             NaN             NaN             NaN             NaN             NaN             NaN             NaN             NaN             NaN             NaN
   1.8111000e+04   1.0000000e+00   1.0000000e+00   3.3500000e+01   0.0000000e+00   0.0000000e+00   0.0000000e+00   0.0000000e+00   0.0000000e+00   0.0000000e+00   0.0000000e+00   0.0000000e+00   0.0000000e+00   0.0000000e+00   0.0000000e+00   0.0000000e+00   0.0000000e+00   0.0000000e+00   0.0000000e+00   0.0000000e+00   0.0000000e+00   0.0000000e+00   0.0000000e+00   0.0000000e+00   0.0000000e+00   0.0000000e+00   0.0000000e+00   0.0000000e+00   0.0000000e+00   0.0000000e+00   0.0000000e+00   0.0000000e+00   0.0000000e+00   0.0000000e+00   0.0000000e+00   0.0000000e+00   0.0000000e+00   0.0000000e+00   0.0000000e+00   0.0000000e+00   0.0000000e+00   0.0000000e+00   0.0000000e+00   0.0000000e+00   0.0000000e+00   0.0000000e+00   0.0000000e+00   0.0000000e+00   0.0000000e+00   0.0000000e+00   0.0000000e+00   0.0000000e+00   0.0000000e+00   0.0000000e+00   0.0000000e+00   0.0000000e+00   0.0000000e+00   0.0000000e+00   0.0000000e+00   0.0000000e+00   0.0000000e+00             NaN             NaN             NaN             NaN             NaN             NaN             NaN             NaN             NaN             NaN             NaN             NaN             NaN             NaN             NaN             NaN             NaN             NaN             NaN             NaN             NaN             NaN             NaN             NaN             NaN             NaN             NaN             NaN             NaN             NaN             NaN             NaN             NaN             NaN             NaN             NaN             NaN             NaN             NaN             NaN             NaN             NaN             NaN             NaN
   1.8111000e+04   1.0000000e+00   1.0000000e+00   3.4500000e+01   0.0000000e+00   0.0000000e+00   0.0000000e+00   0.0000000e+00   0.0000000e+00   0.0000000e+00   0.0000000e+00   0.0000000e+00   0.0000000e+00   0.0000000e+00   0.0000000e+00   0.0000000e+00   0.0000000e+00   0.0000000e+00   0.0000000e+00   0.0000000e+00   0.0000000e+00   0.0000000e+00   0.0000000e+00   0.0000000e+00   0.0000000e+00   0.0000000e+00   0.0000000e+00   0.0000000e+00   0.0000000e+00   0.0000000e+00   0.0000000e+00   0.0000000e+00   0.0000000e+00   0.0000000e+00   0.0000000e+00   0.0000000e+00   0.0000000e+00   0.0000000e+00   0.0000000e+00   0.0000000e+00   0.0000000e+00   0.0000000e+00   0.0000000e+00   0.0000000e+00   0.0000000e+00   0.0000000e+00   0.0000000e+00   0.0000000e+00   0.0000000e+00   0.0000000e+00   0.0000000e+00   0.0000000e+00   0.0000000e+00   0.0000000e+00   0.0000000e+00   0.0000000e+00   0.0000000e+00   0.0000000e+00   0.0000000e+00   0.0000000e+00   0.0000000e+00             NaN             NaN             NaN             NaN             NaN             NaN             NaN             NaN             NaN             NaN             NaN             NaN             NaN             NaN             NaN             NaN             NaN             NaN             NaN             NaN             NaN             NaN             NaN             NaN             NaN             NaN             NaN             NaN             NaN             NaN             NaN             NaN             NaN             NaN             NaN             NaN             NaN             NaN             NaN             NaN             NaN             NaN             NaN             NaN
   1.8111000e+04   1.0000000e+00   1.0000000e+00   3.5500000e+01   0.0000000e+00   0.0000000e+00   0.0000000e+00   0.0000000e+00   0.0000000e+00   0.0000000e+00   0.0000000e+00   0.0000000e+00   0.0000000e+00   0.0000000e+00   0.0000000e+00   0.0000000e+00   0.0000000e+00   0.0000000e+00   0.0000000e+00   0.0000000e+00   0.0000000e+00   0.0000000e+00   0.0000000e+00   0.0000000e+00   0.0000000e+00   0.0000000e+00   0.0000000e+00   0.0000000e+00   0.0000000e+00   0.0000000e+00   0.0000000e+00   0.0000000e+00   0.0000000e+00   0.0000000e+00   0.0000000e+00   0.0000000e+00   0.0000000e+00   0.0000000e+00   0.0000000e+00   0.0000000e+00   0.0000000e+00   0.0000000e+00   0.0000000e+00   0.0000000e+00   0.0000000e+00   0.0000000e+00   0.0000000e+00   0.0000000e+00   0.0000000e+00   0.0000000e+00   0.0000000e+00   0.0000000e+00   0.0000000e+00   0.0000000e+00   0.0000000e+00   0.0000000e+00   0.0000000e+00   0.0000000e+00   0.0000000e+00   0.0000000e+00   0.0000000e+00             NaN             NaN             NaN             NaN             NaN             NaN             NaN             NaN             NaN             NaN             NaN             NaN             NaN             NaN             NaN             NaN             NaN             NaN             NaN             NaN             NaN             NaN             NaN             NaN             NaN             NaN             NaN             NaN             NaN             NaN             NaN             NaN             NaN             NaN             NaN             NaN             NaN             NaN             NaN             NaN             NaN             NaN             NaN             NaN
   1.8111000e+04   1.0000000e+00   1.0000000e+00   3.6500000e+01   0.0000000e+00   0.0000000e+00   0.0000000e+00   0.0000000e+00   0.0000000e+00   0.0000000e+00   0.0000000e+00   0.0000000e+00   0.0000000e+00   0.0000000e+00   0.0000000e+00   0.0000000e+00   0.0000000e+00   0.0000000e+00   0.0000000e+00   0.0000000e+00   0.0000000e+00   0.0000000e+00   0.0000000e+00   0.0000000e+00   0.0000000e+00   0.0000000e+00   0.0000000e+00   0.0000000e+00   0.0000000e+00   0.0000000e+00   0.0000000e+00   0.0000000e+00   0.0000000e+00   0.0000000e+00   0.0000000e+00   0.0000000e+00   0.0000000e+00   0.0000000e+00   0.0000000e+00   0.0000000e+00   0.0000000e+00   0.0000000e+00   0.0000000e+00   0.0000000e+00   0.0000000e+00   0.0000000e+00   0.0000000e+00   0.0000000e+00   0.0000000e+00   0.0000000e+00   0.0000000e+00   0.0000000e+00   0.0000000e+00   0.0000000e+00   0.0000000e+00   0.0000000e+00   0.0000000e+00   0.0000000e+00   0.0000000e+00   0.0000000e+00   0.0000000e+00             NaN             NaN             NaN             NaN             NaN             NaN             NaN             NaN             NaN             NaN             NaN             NaN             NaN             NaN             NaN             NaN             NaN             NaN             NaN             NaN             NaN             NaN             NaN             NaN             NaN             NaN             NaN             NaN             NaN             NaN             NaN             NaN             NaN             NaN             NaN             NaN             NaN             NaN             NaN             NaN             NaN             NaN             NaN             NaN
   1.8111000e+04   1.0000000e+00   1.0000000e+00   3.7500000e+01   0.0000000e+00   0.0000000e+00   0.0000000e+00   0.0000000e+00   0.0000000e+00   0.0000000e+00   0.0000000e+00   0.0000000e+00   0.0000000e+00   0.0000000e+00   0.0000000e+00   0.0000000e+00   0.0000000e+00   0.0000000e+00   0.0000000e+00   0.0000000e+00   0.0000000e+00   0.0000000e+00   0.0000000e+00   0.0000000e+00   0.0000000e+00   0.0000000e+00   0.0000000e+00   0.0000000e+00   0.0000000e+00   0.0000000e+00   0.0000000e+00   0.0000000e+00   0.0000000e+00   0.0000000e+00   0.0000000e+00   0.0000000e+00   0.0000000e+00   0.0000000e+00   0.0000000e+00   0.0000000e+00   0.0000000e+00   0.0000000e+00   0.0000000e+00   0.0000000e+00   0.0000000e+00   0.0000000e+00   0.0000000e+00   0.0000000e+00   0.0000000e+00   0.0000000e+00   0.0000000e+00   0.0000000e+00   0.0000000e+00   0.0000000e+00   0.0000000e+00   0.0000000e+00   0.0000000e+00   0.0000000e+00   0.0000000e+00   0.0000000e+00   0.0000000e+00             NaN             NaN             NaN             NaN             NaN             NaN             NaN             NaN             NaN             NaN             NaN             NaN             NaN             NaN             NaN             NaN             NaN             NaN             NaN             NaN             NaN             NaN             NaN             NaN             NaN             NaN             NaN             NaN             NaN             NaN             NaN             NaN             NaN             NaN             NaN             NaN             NaN             NaN             NaN             NaN             NaN             NaN             NaN             NaN
   1.8111000e+04   1.0000000e+00   1.0000000e+00   3.8500000e+01   0.0000000e+00   0.0000000e+00   0.0000000e+00   0.0000000e+00   0.0000000e+00   0.0000000e+00   0.0000000e+00   0.0000000e+00   0.0000000e+00   0.0000000e+00   0.0000000e+00   0.0000000e+00   0.0000000e+00   0.0000000e+00   0.0000000e+00   0.0000000e+00   0.0000000e+00   0.0000000e+00   0.0000000e+00   0.0000000e+00   0.0000000e+00   0.0000000e+00   0.0000000e+00   0.0000000e+00   0.0000000e+00   0.0000000e+00   0.0000000e+00   0.0000000e+00   0.0000000e+00   0.0000000e+00   0.0000000e+00   0.0000000e+00   0.0000000e+00   0.0000000e+00   0.0000000e+00   0.0000000e+00   0.0000000e+00   0.0000000e+00   0.0000000e+00   0.0000000e+00   0.0000000e+00   0.0000000e+00   0.0000000e+00   0.0000000e+00   0.0000000e+00   0.0000000e+00   0.0000000e+00   0.0000000e+00   0.0000000e+00   0.0000000e+00   0.0000000e+00   0.0000000e+00   0.0000000e+00   0.0000000e+00   0.0000000e+00   0.0000000e+00   0.0000000e+00             NaN             NaN             NaN             NaN             NaN             NaN             NaN             NaN             NaN             NaN             NaN             NaN             NaN             NaN             NaN             NaN             NaN             NaN             NaN             NaN             NaN             NaN             NaN             NaN             NaN             NaN             NaN             NaN             NaN             NaN             NaN             NaN             NaN             NaN             NaN             NaN             NaN             NaN             NaN             NaN             NaN             NaN             NaN             NaN
   1.8111000e+04   1.0000000e+00   1.0000000e+00   3.9500000e+01   0.0000000e+00   0.0000000e+00   0.0000000e+00   0.0000000e+00   0.0000000e+00   0.0000000e+00   0.0000000e+00   0.0000000e+00   0.0000000e+00   0.0000000e+00   0.0000000e+00   0.0000000e+00   0.0000000e+00   0.0000000e+00   0.0000000e+00   0.0000000e+00   0.0000000e+00   0.0000000e+00   0.0000000e+00   0.0000000e+00   0.0000000e+00   0.0000000e+00   0.0000000e+00   0.0000000e+00   0.0000000e+00   0.0000000e+00   0.0000000e+00   0.0000000e+00   0.0000000e+00   0.0000000e+00   0.0000000e+00   0.0000000e+00   0.0000000e+00   0.0000000e+00   0.0000000e+00   0.0000000e+00   0.0000000e+00   0.0000000e+00   0.0000000e+00   0.0000000e+00   0.0000000e+00   0.0000000e+00   0.0000000e+00   0.0000000e+00   0.0000000e+00   0.0000000e+00   0.0000000e+00   0.0000000e+00   0.0000000e+00   0.0000000e+00   0.0000000e+00   0.0000000e+00   0.0000000e+00   0.0000000e+00   0.0000000e+00   0.0000000e+00   0.0000000e+00             NaN             NaN             NaN             NaN             NaN             NaN             NaN             NaN             NaN             NaN             NaN             NaN             NaN             NaN             NaN             NaN             NaN             NaN             NaN             NaN             NaN             NaN             NaN             NaN             NaN             NaN             NaN             NaN             NaN             NaN             NaN             NaN             NaN             NaN             NaN             NaN             NaN             NaN             NaN             NaN             NaN             NaN             NaN             NaN
   1.8111000e+04   1.0000000e+00   1.0000000e+00   4.0500000e+01   0.0000000e+00   0.0000000e+00   0.0000000e+00   0.0000000e+00   0.0000000e+00   0.0000000e+00   0.0000000e+00   0.0000000e+00   0.0000000e+00   0.0000000e+00   0.0000000e+00   0.0000000e+00   0.0000000e+00   0.0000000e+00   0.0000000e+00   0.0000000e+00   0.0000000e+00   0.0000000e+00   0.0000000e+00   0.0000000e+00   0.0000000e+00   0.0000000e+00   0.0000000e+00   0.0000000e+00   0.0000000e+00   0.0000000e+00   0.0000000e+00   0.0000000e+00   0.0000000e+00   0.0000000e+00   0.0000000e+00   0.0000000e+00   0.0000000e+00   0.0000000e+00   0.0000000e+00   0.0000000e+00   0.0000000e+00   0.0000000e+00   0.0000000e+00   0.0000000e+00   0.0000000e+00   0.0000000e+00   0.0000000e+00   0.0000000e+00   0.0000000e+00   0.0000000e+00   0.0000000e+00   0.0000000e+00   0.0000000e+00   0.0000000e+00   0.0000000e+00   0.0000000e+00   0.0000000e+00   0.0000000e+00   0.0000000e+00   0.0000000e+00   0.0000000e+00             NaN             NaN             NaN             NaN             NaN             NaN             NaN             NaN             NaN             NaN             NaN             NaN             NaN             NaN             NaN             NaN             NaN             NaN             NaN             NaN             NaN             NaN             NaN             NaN             NaN             NaN             NaN             NaN             NaN             NaN             NaN             NaN             NaN             NaN             NaN             NaN             NaN             NaN             NaN             NaN             NaN             NaN             NaN             NaN
   1.8111000e+04   1.0000000e+00   1.0000000e+00   4.1500000e+01   0.0000000e+00   0.0000000e+00   0.0000000e+00   0.0000000e+00   0.0000000e+00   0.0000000e+00   0.0000000e+00   0.0000000e+00   0.0000000e+00   0.0000000e+00   0.0000000e+00   0.0000000e+00   0.0000000e+00   0.0000000e+00   0.0000000e+00   0.0000000e+00   0.0000000e+00   0.0000000e+00   0.0000000e+00   0.0000000e+00   0.0000000e+00   0.0000000e+00   0.0000000e+00   0.0000000e+00   0.0000000e+00   0.0000000e+00   0.0000000e+00   0.0000000e+00   0.0000000e+00   0.0000000e+00   0.0000000e+00   0.0000000e+00   0.0000000e+00   0.0000000e+00   0.0000000e+00   0.0000000e+00   0.0000000e+00   0.0000000e+00   0.0000000e+00   0.0000000e+00   0.0000000e+00   0.0000000e+00   0.0000000e+00   0.0000000e+00   0.0000000e+00   0.0000000e+00   0.0000000e+00   0.0000000e+00   0.0000000e+00   0.0000000e+00   0.0000000e+00   0.0000000e+00   0.0000000e+00   0.0000000e+00   0.0000000e+00   0.0000000e+00   0.0000000e+00             NaN             NaN             NaN             NaN             NaN             NaN             NaN             NaN             NaN             NaN             NaN             NaN             NaN             NaN             NaN             NaN             NaN             NaN             NaN             NaN             NaN             NaN             NaN             NaN             NaN             NaN             NaN             NaN             NaN             NaN             NaN             NaN             NaN             NaN             NaN             NaN             NaN             NaN             NaN             NaN             NaN             NaN             NaN             NaN
   1.8111000e+04   1.0000000e+00   1.0000000e+00   4.2500000e+01   0.0000000e+00   0.0000000e+00   0.0000000e+00   0.0000000e+00   0.0000000e+00   0.0000000e+00   0.0000000e+00   0.0000000e+00   0.0000000e+00   0.0000000e+00   0.0000000e+00   0.0000000e+00   0.0000000e+00   0.0000000e+00   0.0000000e+00   0.0000000e+00   0.0000000e+00   0.0000000e+00   0.0000000e+00   0.0000000e+00   0.0000000e+00   0.0000000e+00   0.0000000e+00   0.0000000e+00   0.0000000e+00   0.0000000e+00   0.0000000e+00   0.0000000e+00   0.0000000e+00   0.0000000e+00   0.0000000e+00   0.0000000e+00   0.0000000e+00   0.0000000e+00   0.0000000e+00   0.0000000e+00   0.0000000e+00   0.0000000e+00   0.0000000e+00   0.0000000e+00   0.0000000e+00   0.0000000e+00   0.0000000e+00   0.0000000e+00   0.0000000e+00   0.0000000e+00   0.0000000e+00   0.0000000e+00   0.0000000e+00   0.0000000e+00   0.0000000e+00   0.0000000e+00   0.0000000e+00   0.0000000e+00   0.0000000e+00   0.0000000e+00   0.0000000e+00             NaN             NaN             NaN             NaN             NaN             NaN             NaN             NaN             NaN             NaN             NaN             NaN             NaN             NaN             NaN             NaN             NaN             NaN             NaN             NaN             NaN             NaN             NaN             NaN             NaN             NaN             NaN             NaN             NaN             NaN             NaN             NaN             NaN             NaN             NaN             NaN             NaN             NaN             NaN             NaN             NaN             NaN             NaN             NaN
   1.8111000e+04   1.0000000e+00   1.0000000e+00   4.3500000e+01   0.0000000e+00   0.0000000e+00   0.0000000e+00   0.0000000e+00   0.0000000e+00   0.0000000e+00   0.0000000e+00   0.0000000e+00   0.0000000e+00   0.0000000e+00   0.0000000e+00   0.0000000e+00   0.0000000e+00   0.0000000e+00   0.0000000e+00   0.0000000e+00   0.0000000e+00   0.0000000e+00   0.0000000e+00   0.0000000e+00   0.0000000e+00   0.0000000e+00   0.0000000e+00   0.0000000e+00   0.0000000e+00   0.0000000e+00   0.0000000e+00   0.0000000e+00   0.0000000e+00   0.0000000e+00   0.0000000e+00   0.0000000e+00   0.0000000e+00   0.0000000e+00   0.0000000e+00   0.0000000e+00   0.0000000e+00   0.0000000e+00   0.0000000e+00   0.0000000e+00   0.0000000e+00   0.0000000e+00   0.0000000e+00   0.0000000e+00   0.0000000e+00   0.0000000e+00   0.0000000e+00   0.0000000e+00   0.0000000e+00   0.0000000e+00   0.0000000e+00   0.0000000e+00   0.0000000e+00   0.0000000e+00   0.0000000e+00   0.0000000e+00   0.0000000e+00             NaN             NaN             NaN             NaN             NaN             NaN             NaN             NaN             NaN             NaN             NaN             NaN             NaN             NaN             NaN             NaN             NaN             NaN             NaN             NaN             NaN             NaN             NaN             NaN             NaN             NaN             NaN             NaN             NaN             NaN             NaN             NaN             NaN             NaN             NaN             NaN             NaN             NaN             NaN             NaN             NaN             NaN             NaN             NaN
   1.8111000e+04   1.0000000e+00   1.0000000e+00   4.4500000e+01   0.0000000e+00   0.0000000e+00   0.0000000e+00   0.0000000e+00   0.0000000e+00   0.0000000e+00   0.0000000e+00   0.0000000e+00   0.0000000e+00   0.0000000e+00   0.0000000e+00   0.0000000e+00   0.0000000e+00   0.0000000e+00   0.0000000e+00   0.0000000e+00   0.0000000e+00   0.0000000e+00   0.0000000e+00   0.0000000e+00   0.0000000e+00   0.0000000e+00   0.0000000e+00   0.0000000e+00   0.0000000e+00   0.0000000e+00   0.0000000e+00   0.0000000e+00   0.0000000e+00   0.0000000e+00   0.0000000e+00   0.0000000e+00   0.0000000e+00   0.0000000e+00   0.0000000e+00   0.0000000e+00   0.0000000e+00   0.0000000e+00   0.0000000e+00   0.0000000e+00   0.0000000e+00   0.0000000e+00   0.0000000e+00   0.0000000e+00   0.0000000e+00   0.0000000e+00   0.0000000e+00   0.0000000e+00   0.0000000e+00   0.0000000e+00   0.0000000e+00   0.0000000e+00   0.0000000e+00   0.0000000e+00   0.0000000e+00   0.0000000e+00   0.0000000e+00             NaN             NaN             NaN             NaN             NaN             NaN             NaN             NaN             NaN             NaN             NaN             NaN             NaN             NaN             NaN             NaN             NaN             NaN             NaN             NaN             NaN             NaN             NaN             NaN             NaN             NaN             NaN             NaN             NaN             NaN             NaN             NaN             NaN             NaN             NaN             NaN             NaN             NaN             NaN             NaN             NaN             NaN             NaN             NaN
   1.8111000e+04   1.0000000e+00   1.0000000e+00   4.5500000e+01   0.0000000e+00   0.0000000e+00   0.0000000e+00   0.0000000e+00   0.0000000e+00   0.0000000e+00   0.0000000e+00   0.0000000e+00   0.0000000e+00   0.0000000e+00   0.0000000e+00   0.0000000e+00   0.0000000e+00   0.0000000e+00   0.0000000e+00   0.0000000e+00   0.0000000e+00   0.0000000e+00   0.0000000e+00   0.0000000e+00   0.0000000e+00   0.0000000e+00   0.0000000e+00   0.0000000e+00   0.0000000e+00   0.0000000e+00   0.0000000e+00   0.0000000e+00   0.0000000e+00   0.0000000e+00   0.0000000e+00   0.0000000e+00   0.0000000e+00   0.0000000e+00   0.0000000e+00   0.0000000e+00   0.0000000e+00   0.0000000e+00   0.0000000e+00   0.0000000e+00   0.0000000e+00   0.0000000e+00   0.0000000e+00   0.0000000e+00   0.0000000e+00   0.0000000e+00   0.0000000e+00   0.0000000e+00   0.0000000e+00   0.0000000e+00   0.0000000e+00   0.0000000e+00   0.0000000e+00   0.0000000e+00   0.0000000e+00   0.0000000e+00   0.0000000e+00             NaN             NaN             NaN             NaN             NaN             NaN             NaN             NaN             NaN             NaN             NaN             NaN             NaN             NaN             NaN             NaN             NaN             NaN             NaN             NaN             NaN             NaN             NaN             NaN             NaN             NaN             NaN             NaN             NaN             NaN             NaN             NaN             NaN             NaN             NaN             NaN             NaN             NaN             NaN             NaN             NaN             NaN             NaN             NaN
   1.8111000e+04   1.0000000e+00   1.0000000e+00   4.6500000e+01   0.0000000e+00   0.0000000e+00   0.0000000e+00   0.0000000e+00   0.0000000e+00   0.0000000e+00   0.0000000e+00   0.0000000e+00   0.0000000e+00   0.0000000e+00   0.0000000e+00   0.0000000e+00   0.0000000e+00   0.0000000e+00   0.0000000e+00   0.0000000e+00   0.0000000e+00   0.0000000e+00   0.0000000e+00   0.0000000e+00   0.0000000e+00   0.0000000e+00   0.0000000e+00   0.0000000e+00   0.0000000e+00   0.0000000e+00   0.0000000e+00   0.0000000e+00   0.0000000e+00   0.0000000e+00   0.0000000e+00   0.0000000e+00   0.0000000e+00   0.0000000e+00   0.0000000e+00   0.0000000e+00   0.0000000e+00   0.0000000e+00   0.0000000e+00   0.0000000e+00   0.0000000e+00   0.0000000e+00   0.0000000e+00   0.0000000e+00   0.0000000e+00   0.0000000e+00   0.0000000e+00   0.0000000e+00   0.0000000e+00   0.0000000e+00   0.0000000e+00   0.0000000e+00   0.0000000e+00   0.0000000e+00   0.0000000e+00   0.0000000e+00   0.0000000e+00             NaN             NaN             NaN             NaN             NaN             NaN             NaN             NaN             NaN             NaN             NaN             NaN             NaN             NaN             NaN             NaN             NaN             NaN             NaN             NaN             NaN             NaN             NaN             NaN             NaN             NaN             NaN             NaN             NaN             NaN             NaN             NaN             NaN             NaN             NaN             NaN             NaN             NaN             NaN             NaN             NaN             NaN             NaN             NaN
   1.8111000e+04   1.0000000e+00   1.0000000e+00   4.7500000e+01   0.0000000e+00   0.0000000e+00   0.0000000e+00   0.0000000e+00   0.0000000e+00   0.0000000e+00   0.0000000e+00   0.0000000e+00   0.0000000e+00   0.0000000e+00   0.0000000e+00   0.0000000e+00   0.0000000e+00   0.0000000e+00   0.0000000e+00   0.0000000e+00   0.0000000e+00   0.0000000e+00   0.0000000e+00   0.0000000e+00   0.0000000e+00   0.0000000e+00   0.0000000e+00   0.0000000e+00   0.0000000e+00   0.0000000e+00   0.0000000e+00   0.0000000e+00   0.0000000e+00   0.0000000e+00   0.0000000e+00   0.0000000e+00   0.0000000e+00   0.0000000e+00   0.0000000e+00   0.0000000e+00   0.0000000e+00   0.0000000e+00   0.0000000e+00   0.0000000e+00   0.0000000e+00   0.0000000e+00   0.0000000e+00   0.0000000e+00   0.0000000e+00   0.0000000e+00   0.0000000e+00   0.0000000e+00   0.0000000e+00   0.0000000e+00   0.0000000e+00   0.0000000e+00   0.0000000e+00   0.0000000e+00   0.0000000e+00   0.0000000e+00   0.0000000e+00             NaN             NaN             NaN             NaN             NaN             NaN             NaN             NaN             NaN             NaN             NaN             NaN             NaN             NaN             NaN             NaN             NaN             NaN             NaN             NaN             NaN             NaN             NaN             NaN             NaN             NaN             NaN             NaN             NaN             NaN             NaN             NaN             NaN             NaN             NaN             NaN             NaN             NaN             NaN             NaN             NaN             NaN             NaN             NaN
   1.8111000e+04   1.0000000e+00   2.0000000e+00  -7.5000000e+00   1.0000000e+00   0.0000000e+00   0.0000000e+00   0.0000000e+00   0.0000000e+00   0.0000000e+00   0.0000000e+00   0.0000000e+00   0.0000000e+00   0.0000000e+00   0.0000000e+00   0.0000000e+00   0.0000000e+00   0.0000000e+00   0.0000000e+00   0.0000000e+00   0.0000000e+00   0.0000000e+00   0.0000000e+00   0.0000000e+00   0.0000000e+00   0.0000000e+00   0.0000000e+00   0.0000000e+00   0.0000000e+00   0.0000000e+00   0.0000000e+00   0.0000000e+00   0.0000000e+00   0.0000000e+00   0.0000000e+00   0.0000000e+00   0.0000000e+00   0.0000000e+00   0.0000000e+00   0.0000000e+00   0.0000000e+00   0.0000000e+00   0.0000000e+00   0.0000000e+00   0.0000000e+00   0.0000000e+00   0.0000000e+00   0.0000000e+00   0.0000000e+00   0.0000000e+00   0.0000000e+00   0.0000000e+00   0.0000000e+00   0.0000000e+00   0.0000000e+00   0.0000000e+00   0.0000000e+00   0.0000000e+00   0.0000000e+00   0.0000000e+00   0.0000000e+00   0.0000000e+00   0.0000000e+00   0.0000000e+00   0.0000000e+00   0.0000000e+00   0.0000000e+00   0.0000000e+00   0.0000000e+00             NaN             NaN             NaN             NaN             NaN             NaN             NaN             NaN             NaN             NaN             NaN             NaN             NaN             NaN             NaN             NaN             NaN             NaN             NaN             NaN             NaN             NaN             NaN             NaN             NaN             NaN             NaN             NaN             NaN             NaN             NaN             NaN             NaN             NaN             NaN             NaN
   1.8111000e+04   1.0000000e+00   2.0000000e+00  -6.5000000e+00   0.0000000e+00   0.0000000e+00   0.0000000e+00   0.0000000e+00   0.0000000e+00   0.0000000e+00   0.0000000e+00   0.0000000e+00   0.0000000e+00   0.0000000e+00   0.0000000e+00   0.0000000e+00   0.0000000e+00   0.0000000e+00   0.0000000e+00   0.0000000e+00   0.0000000e+00   0.0000000e+00   0.0000000e+00   0.0000000e+00   0.0000000e+00   0.0000000e+00   0.0000000e+00   0.0000000e+00   0.0000000e+00   0.0000000e+00   0.0000000e+00   0.0000000e+00   0.0000000e+00   0.0000000e+00   0.0000000e+00   0.0000000e+00   0.0000000e+00   0.0000000e+00   0.0000000e+00   0.0000000e+00   0.0000000e+00   0.0000000e+00   0.0000000e+00   0.0000000e+00   0.0000000e+00   0.0000000e+00   0.0000000e+00   0.0000000e+00   0.0000000e+00   0.0000000e+00   0.0000000e+00   0.0000000e+00   2.0000000e+00   0.0000000e+00   0.0000000e+00   0.0000000e+00   0.0000000e+00   0.0000000e+00   0.0000000e+00   0.0000000e+00   0.0000000e+00   0.0000000e+00   0.0000000e+00   0.0000000e+00   0.0000000e+00   0.0000000e+00   0.0000000e+00   0.0000000e+00   0.0000000e+00             NaN             NaN             NaN             NaN             NaN             NaN             NaN             NaN             NaN             NaN             NaN             NaN             NaN             NaN             NaN             NaN             NaN             NaN             NaN             NaN             NaN             NaN             NaN             NaN             NaN             NaN             NaN             NaN             NaN             NaN             NaN             NaN             NaN             NaN             NaN             NaN
   1.8111000e+04   1.0000000e+00   2.0000000e+00  -5.5000000e+00   0.0000000e+00   0.0000000e+00   0.0000000e+00   0.0000000e+00   0.0000000e+00   0.0000000e+00   0.0000000e+00   0.0000000e+00   0.0000000e+00   0.0000000e+00   0.0000000e+00   0.0000000e+00   0.0000000e+00   0.0000000e+00   0.0000000e+00   0.0000000e+00   0.0000000e+00   0.0000000e+00   0.0000000e+00   0.0000000e+00   0.0000000e+00   0.0000000e+00   0.0000000e+00   0.0000000e+00   0.0000000e+00   0.0000000e+00   0.0000000e+00   0.0000000e+00   0.0000000e+00   0.0000000e+00   0.0000000e+00   0.0000000e+00   0.0000000e+00   0.0000000e+00   0.0000000e+00   0.0000000e+00   0.0000000e+00   0.0000000e+00   0.0000000e+00   0.0000000e+00   0.0000000e+00   0.0000000e+00   0.0000000e+00   0.0000000e+00   0.0000000e+00   0.0000000e+00   0.0000000e+00   0.0000000e+00   0.0000000e+00   0.0000000e+00   0.0000000e+00   0.0000000e+00   0.0000000e+00   0.0000000e+00   0.0000000e+00   0.0000000e+00   0.0000000e+00   0.0000000e+00   0.0000000e+00   0.0000000e+00   0.0000000e+00   0.0000000e+00   0.0000000e+00   0.0000000e+00   0.0000000e+00             NaN             NaN             NaN             NaN             NaN             NaN             NaN             NaN             NaN             NaN             NaN             NaN             NaN             NaN             NaN             NaN             NaN             NaN             NaN             NaN             NaN             NaN             NaN             NaN             NaN             NaN             NaN             NaN             NaN             NaN             NaN             NaN             NaN             NaN             NaN             NaN
   1.8111000e+04   1.0000000e+00   2.0000000e+00  -4.5000000e+00   0.0000000e+00   0.0000000e+00   0.0000000e+00   0.0000000e+00   0.0000000e+00   0.0000000e+00   0.0000000e+00   0.0000000e+00   0.0000000e+00   0.0000000e+00   0.0000000e+00   0.0000000e+00   0.0000000e+00   0.0000000e+00   0.0000000e+00   0.0000000e+00   0.0000000e+00   0.0000000e+00   0.0000000e+00   0.0000000e+00   0.0000000e+00   0.0000000e+00   0.0000000e+00   0.0000000e+00   0.0000000e+00   0.0000000e+00   0.0000000e+00   0.0000000e+00   0.0000000e+00   0.0000000e+00   0.0000000e+00   0.0000000e+00   0.0000000e+00   0.0000000e+00   0.0000000e+00   0.0000000e+00   0.0000000e+00   0.0000000e+00   0.0000000e+00   0.0000000e+00   0.0000000e+00   0.0000000e+00   0.0000000e+00   0.0000000e+00   0.0000000e+00   0.0000000e+00   0.0000000e+00   0.0000000e+00   0.0000000e+00   0.0000000e+00   0.0000000e+00   0.0000000e+00   0.0000000e+00   0.0000000e+00   0.0000000e+00   0.0000000e+00   0.0000000e+00   0.0000000e+00   0.0000000e+00   0.0000000e+00   0.0000000e+00   0.0000000e+00   0.0000000e+00   0.0000000e+00   0.0000000e+00             NaN             NaN             NaN             NaN             NaN             NaN             NaN             NaN             NaN             NaN             NaN             NaN             NaN             NaN             NaN             NaN             NaN             NaN             NaN             NaN             NaN             NaN             NaN             NaN             NaN             NaN             NaN             NaN             NaN             NaN             NaN             NaN             NaN             NaN             NaN             NaN
   1.8111000e+04   1.0000000e+00   2.0000000e+00  -3.5000000e+00   0.0000000e+00   0.0000000e+00   0.0000000e+00   0.0000000e+00   0.0000000e+00   0.0000000e+00   0.0000000e+00   0.0000000e+00   0.0000000e+00   0.0000000e+00   0.0000000e+00   0.0000000e+00   0.0000000e+00   0.0000000e+00   0.0000000e+00   0.0000000e+00   0.0000000e+00   0.0000000e+00   0.0000000e+00   0.0000000e+00   0.0000000e+00   0.0000000e+00   0.0000000e+00   0.0000000e+00   0.0000000e+00   0.0000000e+00   0.0000000e+00   0.0000000e+00   0.0000000e+00   0.0000000e+00   0.0000000e+00   0.0000000e+00   0.0000000e+00   0.0000000e+00   0.0000000e+00   0.0000000e+00   0.0000000e+00   0.0000000e+00   0.0000000e+00   0.0000000e+00   0.0000000e+00   0.0000000e+00   0.0000000e+00   0.0000000e+00   0.0000000e+00   0.0000000e+00   0.0000000e+00   0.0000000e+00   0.0000000e+00   0.0000000e+00   0.0000000e+00   0.0000000e+00   0.0000000e+00   0.0000000e+00   0.0000000e+00   0.0000000e+00   0.0000000e+00   0.0000000e+00   0.0000000e+00   0.0000000e+00   0.0000000e+00   0.0000000e+00   0.0000000e+00   0.0000000e+00   0.0000000e+00             NaN             NaN             NaN             NaN             NaN             NaN             NaN             NaN             NaN             NaN             NaN             NaN             NaN             NaN             NaN             NaN             NaN             NaN             NaN             NaN             NaN             NaN             NaN             NaN             NaN             NaN             NaN             NaN             NaN             NaN             NaN             NaN             NaN             NaN             NaN             NaN
   1.8111000e+04   1.0000000e+00   2.0000000e+00  -2.5000000e+00   0.0000000e+00   0.0000000e+00   0.0000000e+00   0.0000000e+00   0.0000000e+00   0.0000000e+00   0.0000000e+00   0.0000000e+00   0.0000000e+00   0.0000000e+00   0.0000000e+00   0.0000000e+00   0.0000000e+00   0.0000000e+00   0.0000000e+00   0.0000000e+00   0.0000000e+00   0.0000000e+00   0.0000000e+00   0.0000000e+00   0.0000000e+00   0.0000000e+00   0.0000000e+00   0.0000000e+00   0.0000000e+00   0.0000000e+00   0.0000000e+00   0.0000000e+00   0.0000000e+00   0.0000000e+00   0.0000000e+00   0.0000000e+00   0.0000000e+00   0.0000000e+00   0.0000000e+00   0.0000000e+00   0.0000000e+00   0.0000000e+00   0.0000000e+00   0.0000000e+00   0.0000000e+00   0.0000000e+00   0.0000000e+00   0.0000000e+00   0.0000000e+00   0.0000000e+00   0.0000000e+00   0.0000000e+00   0.0000000e+00   0.0000000e+00   0.0000000e+00   0.0000000e+00   0.0000000e+00   0.0000000e+00   0.0000000e+00   0.0000000e+00   0.0000000e+00   0.0000000e+00   0.0000000e+00   0.0000000e+00   0.0000000e+00   0.0000000e+00   0.0000000e+00   0.0000000e+00   0.0000000e+00             NaN             NaN             NaN             NaN             NaN             NaN             NaN             NaN             NaN             NaN             NaN             NaN             NaN             NaN             NaN             NaN             NaN             NaN             NaN             NaN             NaN             NaN             NaN             NaN             NaN             NaN             NaN             NaN             NaN             NaN             NaN             NaN             NaN             NaN             NaN             NaN
   1.8111000e+04   1.0000000e+00   2.0000000e+00  -1.5000000e+00   0.0000000e+00   0.0000000e+00   0.0000000e+00   0.0000000e+00   0.0000000e+00   0.0000000e+00   0.0000000e+00   0.0000000e+00   0.0000000e+00   0.0000000e+00   0.0000000e+00   0.0000000e+00   0.0000000e+00   0.0000000e+00   0.0000000e+00   0.0000000e+00   0.0000000e+00   0.0000000e+00   0.0000000e+00   0.0000000e+00   0.0000000e+00   0.0000000e+00   0.0000000e+00   0.0000000e+00   0.0000000e+00   0.0000000e+00   0.0000000e+00   0.0000000e+00   0.0000000e+00   0.0000000e+00   0.0000000e+00   0.0000000e+00   0.0000000e+00   0.0000000e+00   0.0000000e+00   0.0000000e+00   0.0000000e+00   0.0000000e+00   0.0000000e+00   0.0000000e+00   0.0000000e+00   0.0000000e+00   0.0000000e+00   0.0000000e+00   0.0000000e+00   0.0000000e+00   0.0000000e+00   0.0000000e+00   0.0000000e+00   0.0000000e+00   0.0000000e+00   0.0000000e+00   0.0000000e+00   0.0000000e+00   0.0000000e+00   0.0000000e+00   0.0000000e+00   0.0000000e+00   0.0000000e+00   0.0000000e+00   0.0000000e+00   0.0000000e+00   0.0000000e+00   0.0000000e+00   0.0000000e+00             NaN             NaN             NaN             NaN             NaN             NaN             NaN             NaN             NaN             NaN             NaN             NaN             NaN             NaN             NaN             NaN             NaN             NaN             NaN             NaN             NaN             NaN             NaN             NaN             NaN             NaN             NaN             NaN             NaN             NaN             NaN             NaN             NaN             NaN             NaN             NaN
   1.8111000e+04   1.0000000e+00   2.0000000e+00  -5.0000000e-01   0.0000000e+00   0.0000000e+00   0.0000000e+00   0.0000000e+00   0.0000000e+00   0.0000000e+00   0.0000000e+00   0.0000000e+00   0.0000000e+00   0.0000000e+00   0.0000000e+00   0.0000000e+00   0.0000000e+00   0.0000000e+00   0.0000000e+00   0.0000000e+00   0.0000000e+00   0.0000000e+00   0.0000000e+00   0.0000000e+00   0.0000000e+00   0.0000000e+00   0.0000000e+00   0.0000000e+00   0.0000000e+00   0.0000000e+00   0.0000000e+00   0.0000000e+00   0.0000000e+00   0.0000000e+00   0.0000000e+00   0.0000000e+00   0.0000000e+00   0.0000000e+00   0.0000000e+00   0.0000000e+00   0.0000000e+00   0.0000000e+00   0.0000000e+00   0.0000000e+00   0.0000000e+00   0.0000000e+00   0.0000000e+00   0.0000000e+00   0.0000000e+00   0.0000000e+00   0.0000000e+00   0.0000000e+00   0.0000000e+00   0.0000000e+00   0.0000000e+00   0.0000000e+00   0.0000000e+00   0.0000000e+00   0.0000000e+00   0.0000000e+00   0.0000000e+00   0.0000000e+00   0.0000000e+00   0.0000000e+00   0.0000000e+00   0.0000000e+00   0.0000000e+00   0.0000000e+00   0.0000000e+00             NaN             NaN             NaN             NaN             NaN             NaN             NaN             NaN             NaN             NaN             NaN             NaN             NaN             NaN             NaN             NaN             NaN             NaN             NaN             NaN             NaN             NaN             NaN             NaN             NaN             NaN             NaN             NaN             NaN             NaN             NaN             NaN             NaN             NaN             NaN             NaN
   1.8111000e+04   1.0000000e+00   2.0000000e+00   5.0000000e-01   0.0000000e+00   0.0000000e+00   0.0000000e+00   0.0000000e+00   0.0000000e+00   0.0000000e+00   0.0000000e+00   0.0000000e+00   0.0000000e+00   0.0000000e+00   0.0000000e+00   0.0000000e+00   0.0000000e+00   0.0000000e+00   0.0000000e+00   0.0000000e+00   0.0000000e+00   0.0000000e+00   0.0000000e+00   0.0000000e+00   0.0000000e+00   0.0000000e+00   0.0000000e+00   0.0000000e+00   0.0000000e+00   0.0000000e+00   0.0000000e+00   0.0000000e+00   0.0000000e+00   0.0000000e+00   0.0000000e+00   0.0000000e+00   0.0000000e+00   0.0000000e+00   0.0000000e+00   0.0000000e+00   0.0000000e+00   0.0000000e+00   0.0000000e+00   0.0000000e+00   0.0000000e+00   0.0000000e+00   0.0000000e+00   0.0000000e+00   0.0000000e+00   0.0000000e+00   0.0000000e+00   0.0000000e+00   0.0000000e+00   0.0000000e+00   0.0000000e+00   0.0000000e+00   0.0000000e+00   0.0000000e+00   0.0000000e+00   0.0000000e+00   0.0000000e+00   0.0000000e+00   0.0000000e+00   0.0000000e+00   0.0000000e+00   0.0000000e+00   0.0000000e+00   0.0000000e+00   0.0000000e+00             NaN             NaN             NaN             NaN             NaN             NaN             NaN             NaN             NaN             NaN             NaN             NaN             NaN             NaN             NaN             NaN             NaN             NaN             NaN             NaN             NaN             NaN             NaN             NaN             NaN             NaN             NaN             NaN             NaN             NaN             NaN             NaN             NaN             NaN             NaN             NaN
   1.8111000e+04   1.0000000e+00   2.0000000e+00   1.5000000e+00   0.0000000e+00   0.0000000e+00   0.0000000e+00   0.0000000e+00   0.0000000e+00   0.0000000e+00   0.0000000e+00   0.0000000e+00   0.0000000e+00   0.0000000e+00   1.0000000e+00   0.0000000e+00   0.0000000e+00   0.0000000e+00   0.0000000e+00   0.0000000e+00   0.0000000e+00   0.0000000e+00   0.0000000e+00   0.0000000e+00   0.0000000e+00   0.0000000e+00   0.0000000e+00   0.0000000e+00   0.0000000e+00   0.0000000e+00   0.0000000e+00   0.0000000e+00   0.0000000e+00   0.0000000e+00   0.0000000e+00   0.0000000e+00   0.0000000e+00   0.0000000e+00   0.0000000e+00   1.0000000e+00   0.0000000e+00   0.0000000e+00   0.0000000e+00   2.0000000e+00   0.0000000e+00   0.0000000e+00   0.0000000e+00   0.0000000e+00   0.0000000e+00   0.0000000e+00   0.0000000e+00   0.0000000e+00   0.0000000e+00   0.0000000e+00   0.0000000e+00   0.0000000e+00   0.0000000e+00   0.0000000e+00   0.0000000e+00   0.0000000e+00   0.0000000e+00   0.0000000e+00   0.0000000e+00   0.0000000e+00   0.0000000e+00   0.0000000e+00   0.0000000e+00   0.0000000e+00   0.0000000e+00             NaN             NaN             NaN             NaN             NaN             NaN             NaN             NaN             NaN             NaN             NaN             NaN             NaN             NaN             NaN             NaN             NaN             NaN             NaN             NaN             NaN             NaN             NaN             NaN             NaN             NaN             NaN             NaN             NaN             NaN             NaN             NaN             NaN             NaN             NaN             NaN
   1.8111000e+04   1.0000000e+00   2.0000000e+00   2.5000000e+00   0.0000000e+00   0.0000000e+00   0.0000000e+00   0.0000000e+00   0.0000000e+00   0.0000000e+00   0.0000000e+00   0.0000000e+00   1.0000000e+00   0.0000000e+00   1.0000000e+00   0.0000000e+00   0.0000000e+00   0.0000000e+00   0.0000000e+00   0.0000000e+00   0.0000000e+00   0.0000000e+00   0.0000000e+00   0.0000000e+00   0.0000000e+00   0.0000000e+00   0.0000000e+00   0.0000000e+00   0.0000000e+00   0.0000000e+00   0.0000000e+00   0.0000000e+00   0.0000000e+00   0.0000000e+00   0.0000000e+00   0.0000000e+00   0.0000000e+00   0.0000000e+00   0.0000000e+00   0.0000000e+00   0.0000000e+00   3.0000000e+00   0.0000000e+00   2.0000000e+00   1.0000000e+00   0.0000000e+00   0.0000000e+00   0.0000000e+00   0.0000000e+00   0.0000000e+00   0.0000000e+00   0.0000000e+00   0.0000000e+00   0.0000000e+00   0.0000000e+00   0.0000000e+00   2.0000000e+00   2.0000000e+00   0.0000000e+00   0.0000000e+00   0.0000000e+00   0.0000000e+00   0.0000000e+00   0.0000000e+00   0.0000000e+00   0.0000000e+00   1.0000000e+00   0.0000000e+00   0.0000000e+00             NaN             NaN             NaN             NaN             NaN             NaN             NaN             NaN             NaN             NaN             NaN             NaN             NaN             NaN             NaN             NaN             NaN             NaN             NaN             NaN             NaN             NaN             NaN             NaN             NaN             NaN             NaN             NaN             NaN             NaN             NaN             NaN             NaN             NaN             NaN             NaN
   1.8111000e+04   1.0000000e+00   2.0000000e+00   3.5000000e+00   0.0000000e+00   4.0000000e+00   2.0000000e+00   0.0000000e+00   0.0000000e+00   0.0000000e+00   0.0000000e+00   0.0000000e+00   1.0000000e+00   0.0000000e+00   2.0000000e+00   0.0000000e+00   0.0000000e+00   0.0000000e+00   0.0000000e+00   0.0000000e+00   0.0000000e+00   0.0000000e+00   0.0000000e+00   0.0000000e+00   0.0000000e+00   1.0000000e+00   0.0000000e+00   0.0000000e+00   0.0000000e+00   0.0000000e+00   0.0000000e+00   1.0000000e+00   4.0000000e+00   3.0000000e+00   1.0000000e+00   2.0000000e+00   0.0000000e+00   0.0000000e+00   0.0000000e+00   0.0000000e+00   5.0000000e+00   4.0000000e+00   0.0000000e+00   1.0000000e+00   2.0000000e+00   0.0000000e+00   2.0000000e+00   2.0000000e+00   0.0000000e+00   1.0000000e+00   0.0000000e+00   3.0000000e+00   0.0000000e+00   0.0000000e+00   0.0000000e+00   1.0000000e+00   3.0000000e+00   3.0000000e+00   3.0000000e+00   0.0000000e+00   0.0000000e+00   2.0000000e+00   0.0000000e+00   0.0000000e+00   0.0000000e+00   0.0000000e+00   0.0000000e+00   0.0000000e+00   0.0000000e+00             NaN             NaN             NaN             NaN             NaN             NaN             NaN             NaN             NaN             NaN             NaN             NaN             NaN             NaN             NaN             NaN             NaN             NaN             NaN             NaN             NaN             NaN             NaN             NaN             NaN             NaN             NaN             NaN             NaN             NaN             NaN             NaN             NaN             NaN             NaN             NaN
   1.8111000e+04   1.0000000e+00   2.0000000e+00   4.5000000e+00   0.0000000e+00   5.0000000e+00   2.0000000e+00   0.0000000e+00   0.0000000e+00   0.0000000e+00   0.0000000e+00   0.0000000e+00   4.0000000e+00   0.0000000e+00   2.0000000e+00   0.0000000e+00   0.0000000e+00   0.0000000e+00   0.0000000e+00   0.0000000e+00   0.0000000e+00   0.0000000e+00   0.0000000e+00   0.0000000e+00   0.0000000e+00   2.0000000e+00   0.0000000e+00   1.0000000e+00   0.0000000e+00   0.0000000e+00   2.0000000e+00   4.0000000e+00   2.0000000e+00   2.0000000e+00   2.0000000e+00   1.0000000e+00   0.0000000e+00   0.0000000e+00   5.0000000e+00   2.0000000e+00   4.0000000e+00   3.0000000e+00   0.0000000e+00   2.0000000e+00   2.0000000e+00   0.0000000e+00   5.0000000e+00   2.0000000e+00   0.0000000e+00   4.0000000e+00   0.0000000e+00   4.0000000e+00   0.0000000e+00   0.0000000e+00   0.0000000e+00   3.0000000e+00   4.0000000e+00   2.0000000e+00   5.0000000e+00   0.0000000e+00   0.0000000e+00   4.0000000e+00   0.0000000e+00   0.0000000e+00   0.0000000e+00   2.0000000e+00   0.0000000e+00   2.0000000e+00   0.0000000e+00             NaN             NaN             NaN             NaN             NaN             NaN             NaN             NaN             NaN             NaN             NaN             NaN             NaN             NaN             NaN             NaN             NaN             NaN             NaN             NaN             NaN             NaN             NaN             NaN             NaN             NaN             NaN             NaN             NaN             NaN             NaN             NaN             NaN             NaN             NaN             NaN
   1.8111000e+04   1.0000000e+00   2.0000000e+00   5.5000000e+00   2.0000000e+00   4.0000000e+00   4.0000000e+00   3.0000000e+00   0.0000000e+00   0.0000000e+00   2.0000000e+00   4.0000000e+00   2.0000000e+00   0.0000000e+00   3.0000000e+00   2.0000000e+00   0.0000000e+00   0.0000000e+00   0.0000000e+00   0.0000000e+00   2.0000000e+00   0.0000000e+00   0.0000000e+00   0.0000000e+00   1.0000000e+00   3.0000000e+00   0.0000000e+00   0.0000000e+00   0.0000000e+00   1.0000000e+00   3.0000000e+00   2.0000000e+00   4.0000000e+00   3.0000000e+00   1.0000000e+00   3.0000000e+00   1.0000000e+00   0.0000000e+00   5.0000000e+00   1.0000000e+00   3.0000000e+00   3.0000000e+00   5.0000000e+00   2.0000000e+00   3.0000000e+00   0.0000000e+00   5.0000000e+00   4.0000000e+00   0.0000000e+00   4.0000000e+00   0.0000000e+00   3.0000000e+00   0.0000000e+00   0.0000000e+00   0.0000000e+00   3.0000000e+00   3.0000000e+00   3.0000000e+00   4.0000000e+00   5.0000000e+00   1.0000000e+00   3.0000000e+00   0.0000000e+00   2.0000000e+00   4.0000000e+00   4.0000000e+00   2.0000000e+00   3.0000000e+00   0.0000000e+00             NaN             NaN             NaN             NaN             NaN             NaN             NaN             NaN             NaN             NaN             NaN             NaN             NaN             NaN             NaN             NaN             NaN             NaN             NaN             NaN             NaN             NaN             NaN             NaN             NaN             NaN             NaN             NaN             NaN             NaN             NaN             NaN             NaN             NaN             NaN             NaN
   1.8111000e+04   1.0000000e+00   2.0000000e+00   6.5000000e+00   5.0000000e+00   4.0000000e+00   4.0000000e+00   3.0000000e+00   4.0000000e+00   0.0000000e+00   4.0000000e+00   5.0000000e+00   2.0000000e+00   4.0000000e+00   4.0000000e+00   5.0000000e+00   0.0000000e+00   4.0000000e+00   0.0000000e+00   0.0000000e+00   4.0000000e+00   0.0000000e+00   0.0000000e+00   0.0000000e+00   4.0000000e+00   3.0000000e+00   0.0000000e+00   2.0000000e+00   3.0000000e+00   3.0000000e+00   4.0000000e+00   3.0000000e+00   3.0000000e+00   3.0000000e+00   2.0000000e+00   3.0000000e+00   4.0000000e+00   0.0000000e+00   5.0000000e+00   3.0000000e+00   4.0000000e+00   4.0000000e+00   4.0000000e+00   3.0000000e+00   2.0000000e+00   3.0000000e+00   4.0000000e+00   1.0000000e+00   0.0000000e+00   3.0000000e+00   6.0000000e+00   2.0000000e+00   0.0000000e+00   0.0000000e+00   0.0000000e+00   2.0000000e+00   2.0000000e+00   4.0000000e+00   3.0000000e+00   5.0000000e+00   5.0000000e+00   3.0000000e+00   2.0000000e+00   4.0000000e+00   3.0000000e+00   1.0000000e+00   3.0000000e+00   5.0000000e+00   5.0000000e+00             NaN             NaN             NaN             NaN             NaN             NaN             NaN             NaN             NaN             NaN             NaN             NaN             NaN             NaN             NaN             NaN             NaN             NaN             NaN             NaN             NaN             NaN             NaN             NaN             NaN             NaN             NaN             NaN             NaN             NaN             NaN             NaN             NaN             NaN             NaN             NaN
   1.8111000e+04   1.0000000e+00   2.0000000e+00   7.5000000e+00   2.0000000e+00   1.0000000e+00   4.0000000e+00   2.0000000e+00   6.0000000e+00   3.0000000e+00   6.0000000e+00   4.0000000e+00   2.0000000e+00   5.0000000e+00   3.0000000e+00   4.0000000e+00   0.0000000e+00   3.0000000e+00   0.0000000e+00   0.0000000e+00   3.0000000e+00   2.0000000e+00   0.0000000e+00   0.0000000e+00   5.0000000e+00   3.0000000e+00   0.0000000e+00   2.0000000e+00   3.0000000e+00   2.0000000e+00   5.0000000e+00   4.0000000e+00   2.0000000e+00   4.0000000e+00   3.0000000e+00   3.0000000e+00   4.0000000e+00   0.0000000e+00   4.0000000e+00   3.0000000e+00   2.0000000e+00   2.0000000e+00   3.0000000e+00   3.0000000e+00   3.0000000e+00   3.0000000e+00   4.0000000e+00   3.0000000e+00   0.0000000e+00   4.0000000e+00   3.0000000e+00   1.0000000e+00   2.0000000e+00   0.0000000e+00   0.0000000e+00   2.0000000e+00   5.0000000e+00   3.0000000e+00   3.0000000e+00   3.0000000e+00   4.0000000e+00   3.0000000e+00   5.0000000e+00   5.0000000e+00   2.0000000e+00   2.0000000e+00   3.0000000e+00   2.0000000e+00   4.0000000e+00             NaN             NaN             NaN             NaN             NaN             NaN             NaN             NaN             NaN             NaN             NaN             NaN             NaN             NaN             NaN             NaN             NaN             NaN             NaN             NaN             NaN             NaN             NaN             NaN             NaN             NaN             NaN             NaN             NaN             NaN             NaN             NaN             NaN             NaN             NaN             NaN
   1.8111000e+04   1.0000000e+00   2.0000000e+00   8.5000000e+00   4.0000000e+00   4.0000000e+00   4.0000000e+00   5.0000000e+00   4.0000000e+00   4.0000000e+00   5.0000000e+00   4.0000000e+00   4.0000000e+00   3.0000000e+00   2.0000000e+00   2.0000000e+00   1.0000000e+00   4.0000000e+00   0.0000000e+00   0.0000000e+00   3.0000000e+00   2.0000000e+00   0.0000000e+00   0.0000000e+00   3.0000000e+00   2.0000000e+00   0.0000000e+00   2.0000000e+00   3.0000000e+00   4.0000000e+00   3.0000000e+00   3.0000000e+00   3.0000000e+00   3.0000000e+00   4.0000000e+00   5.0000000e+00   4.0000000e+00   0.0000000e+00   2.0000000e+00   2.0000000e+00   4.0000000e+00   4.0000000e+00   4.0000000e+00   2.0000000e+00   4.0000000e+00   3.0000000e+00   2.0000000e+00   2.0000000e+00   0.0000000e+00   4.0000000e+00   4.0000000e+00   4.0000000e+00   5.0000000e+00   0.0000000e+00   3.0000000e+00   3.0000000e+00   4.0000000e+00   3.0000000e+00   4.0000000e+00   3.0000000e+00   5.0000000e+00   4.0000000e+00   6.0000000e+00   4.0000000e+00   3.0000000e+00   5.0000000e+00   4.0000000e+00   4.0000000e+00   4.0000000e+00             NaN             NaN             NaN             NaN             NaN             NaN             NaN             NaN             NaN             NaN             NaN             NaN             NaN             NaN             NaN             NaN             NaN             NaN             NaN             NaN             NaN             NaN             NaN             NaN             NaN             NaN             NaN             NaN             NaN             NaN             NaN             NaN             NaN             NaN             NaN             NaN
   1.8111000e+04   1.0000000e+00   2.0000000e+00   9.5000000e+00   4.0000000e+00   4.0000000e+00   1.0000000e+00   2.0000000e+00   4.0000000e+00   2.0000000e+00   4.0000000e+00   3.0000000e+00   2.0000000e+00   2.0000000e+00   4.0000000e+00   4.0000000e+00   3.0000000e+00   2.0000000e+00   0.0000000e+00   1.0000000e+00   3.0000000e+00   4.0000000e+00   0.0000000e+00   0.0000000e+00   2.0000000e+00   4.0000000e+00   1.0000000e+00   3.0000000e+00   3.0000000e+00   4.0000000e+00   3.0000000e+00   3.0000000e+00   4.0000000e+00   4.0000000e+00   3.0000000e+00   3.0000000e+00   4.0000000e+00   0.0000000e+00   3.0000000e+00   2.0000000e+00   3.0000000e+00   3.0000000e+00   2.0000000e+00   3.0000000e+00   4.0000000e+00   4.0000000e+00   3.0000000e+00   3.0000000e+00   0.0000000e+00   3.0000000e+00   4.0000000e+00   3.0000000e+00   4.0000000e+00   0.0000000e+00   4.0000000e+00   3.0000000e+00   2.0000000e+00   3.0000000e+00   3.0000000e+00   3.0000000e+00   3.0000000e+00   3.0000000e+00   3.0000000e+00   3.0000000e+00   3.0000000e+00   2.0000000e+00   2.0000000e+00   3.0000000e+00   4.0000000e+00             NaN             NaN             NaN             NaN             NaN             NaN             NaN             NaN             NaN             NaN             NaN             NaN             NaN             NaN             NaN             NaN             NaN             NaN             NaN             NaN             NaN             NaN             NaN             NaN             NaN             NaN             NaN             NaN             NaN             NaN             NaN             NaN             NaN             NaN             NaN             NaN
   1.8111000e+04   1.0000000e+00   2.0000000e+00   1.0500000e+01   3.0000000e+00   2.0000000e+00   3.0000000e+00   4.0000000e+00   2.0000000e+00   3.0000000e+00   2.0000000e+00   4.0000000e+00   3.0000000e+00   4.0000000e+00   4.0000000e+00   4.0000000e+00   4.0000000e+00   2.0000000e+00   0.0000000e+00   6.0000000e+00   3.0000000e+00   3.0000000e+00   0.0000000e+00   0.0000000e+00   2.0000000e+00   2.0000000e+00   3.0000000e+00   3.0000000e+00   4.0000000e+00   2.0000000e+00   0.0000000e+00   1.0000000e+00   3.0000000e+00   2.0000000e+00   3.0000000e+00   3.0000000e+00   3.0000000e+00   0.0000000e+00   2.0000000e+00   3.0000000e+00   4.0000000e+00   2.0000000e+00   4.0000000e+00   3.0000000e+00   3.0000000e+00   4.0000000e+00   2.0000000e+00   2.0000000e+00   0.0000000e+00   3.0000000e+00   3.0000000e+00   3.0000000e+00   3.0000000e+00   0.0000000e+00   4.0000000e+00   4.0000000e+00   2.0000000e+00   3.0000000e+00   2.0000000e+00   3.0000000e+00   1.0000000e+00   2.0000000e+00   4.0000000e+00   4.0000000e+00   3.0000000e+00   3.0000000e+00   2.0000000e+00   3.0000000e+00   2.0000000e+00             NaN             NaN             NaN             NaN             NaN             NaN             NaN             NaN             NaN             NaN             NaN             NaN             NaN             NaN             NaN             NaN             NaN             NaN             NaN             NaN             NaN             NaN             NaN             NaN             NaN             NaN             NaN             NaN             NaN             NaN             NaN             NaN             NaN             NaN             NaN             NaN
   1.8111000e+04   1.0000000e+00   2.0000000e+00   1.1500000e+01   3.0000000e+00   3.0000000e+00   5.0000000e+00   3.0000000e+00   0.0000000e+00   4.0000000e+00   3.0000000e+00   3.0000000e+00   2.0000000e+00   2.0000000e+00   2.0000000e+00   3.0000000e+00   5.0000000e+00   3.0000000e+00   1.0000000e+00   5.0000000e+00   0.0000000e+00   1.0000000e+00   0.0000000e+00   0.0000000e+00   1.0000000e+00   3.0000000e+00   5.0000000e+00   4.0000000e+00   1.0000000e+00   4.0000000e+00   0.0000000e+00   0.0000000e+00   5.0000000e+00   2.0000000e+00   4.0000000e+00   2.0000000e+00   3.0000000e+00   0.0000000e+00   4.0000000e+00   5.0000000e+00   3.0000000e+00   3.0000000e+00   2.0000000e+00   3.0000000e+00   0.0000000e+00   2.0000000e+00   2.0000000e+00   3.0000000e+00   0.0000000e+00   3.0000000e+00   1.0000000e+00   1.0000000e+00   3.0000000e+00   0.0000000e+00   4.0000000e+00   1.0000000e+00   1.0000000e+00   2.0000000e+00   2.0000000e+00   4.0000000e+00   0.0000000e+00   3.0000000e+00   2.0000000e+00   4.0000000e+00   3.0000000e+00   3.0000000e+00   0.0000000e+00   4.0000000e+00   0.0000000e+00             NaN             NaN             NaN             NaN             NaN             NaN             NaN             NaN             NaN             NaN             NaN             NaN             NaN             NaN             NaN             NaN             NaN             NaN             NaN             NaN             NaN             NaN             NaN             NaN             NaN             NaN             NaN             NaN             NaN             NaN             NaN             NaN             NaN             NaN             NaN             NaN
   1.8111000e+04   1.0000000e+00   2.0000000e+00   1.2500000e+01   2.0000000e+00   1.0000000e+00   3.0000000e+00   0.0000000e+00   0.0000000e+00   3.0000000e+00   1.0000000e+00   3.0000000e+00   5.0000000e+00   0.0000000e+00   1.0000000e+00   2.0000000e+00   2.0000000e+00   2.0000000e+00   4.0000000e+00   2.0000000e+00   0.0000000e+00   0.0000000e+00   0.0000000e+00   1.0000000e+00   1.0000000e+00   1.0000000e+00   2.0000000e+00   3.0000000e+00   0.0000000e+00   2.0000000e+00   0.0000000e+00   0.0000000e+00   2.0000000e+00   0.0000000e+00   1.0000000e+00   0.0000000e+00   2.0000000e+00   0.0000000e+00   4.0000000e+00   2.0000000e+00   2.0000000e+00   0.0000000e+00   0.0000000e+00   1.0000000e+00   0.0000000e+00   4.0000000e+00   1.0000000e+00   2.0000000e+00   0.0000000e+00   2.0000000e+00   0.0000000e+00   0.0000000e+00   0.0000000e+00   0.0000000e+00   3.0000000e+00   0.0000000e+00   1.0000000e+00   3.0000000e+00   3.0000000e+00   2.0000000e+00   0.0000000e+00   4.0000000e+00   2.0000000e+00   2.0000000e+00   2.0000000e+00   3.0000000e+00   3.0000000e+00   3.0000000e+00   0.0000000e+00             NaN             NaN             NaN             NaN             NaN             NaN             NaN             NaN             NaN             NaN             NaN             NaN             NaN             NaN             NaN             NaN             NaN             NaN             NaN             NaN             NaN             NaN             NaN             NaN             NaN             NaN             NaN             NaN             NaN             NaN             NaN             NaN             NaN             NaN             NaN             NaN
   1.8111000e+04   1.0000000e+00   2.0000000e+00   1.3500000e+01   0.0000000e+00   0.0000000e+00   1.0000000e+00   0.0000000e+00   0.0000000e+00   3.0000000e+00   0.0000000e+00   0.0000000e+00   3.0000000e+00   0.0000000e+00   0.0000000e+00   1.0000000e+00   2.0000000e+00   3.0000000e+00   4.0000000e+00   3.0000000e+00   0.0000000e+00   0.0000000e+00   0.0000000e+00   1.0000000e+00   1.0000000e+00   5.0000000e+00   3.0000000e+00   1.0000000e+00   0.0000000e+00   1.0000000e+00   1.0000000e+00   0.0000000e+00   0.0000000e+00   0.0000000e+00   0.0000000e+00   0.0000000e+00   2.0000000e+00   0.0000000e+00   2.0000000e+00   5.0000000e+00   3.0000000e+00   0.0000000e+00   0.0000000e+00   0.0000000e+00   0.0000000e+00   3.0000000e+00   0.0000000e+00   2.0000000e+00   4.0000000e+00   1.0000000e+00   0.0000000e+00   0.0000000e+00   0.0000000e+00   2.0000000e+00   3.0000000e+00   0.0000000e+00   0.0000000e+00   1.0000000e+00   3.0000000e+00   1.0000000e+00   0.0000000e+00   2.0000000e+00   0.0000000e+00   0.0000000e+00   2.0000000e+00   0.0000000e+00   0.0000000e+00   3.0000000e+00   0.0000000e+00             NaN             NaN             NaN             NaN             NaN             NaN             NaN             NaN             NaN             NaN             NaN             NaN             NaN             NaN             NaN             NaN             NaN             NaN             NaN             NaN             NaN             NaN             NaN             NaN             NaN             NaN             NaN             NaN             NaN             NaN             NaN             NaN             NaN             NaN             NaN             NaN
   1.8111000e+04   1.0000000e+00   2.0000000e+00   1.4500000e+01   0.0000000e+00   0.0000000e+00   2.0000000e+00   0.0000000e+00   0.0000000e+00   3.0000000e+00   0.0000000e+00   0.0000000e+00   3.0000000e+00   0.0000000e+00   0.0000000e+00   0.0000000e+00   3.0000000e+00   0.0000000e+00   4.0000000e+00   3.0000000e+00   0.0000000e+00   0.0000000e+00   0.0000000e+00   0.0000000e+00   0.0000000e+00   1.0000000e+00   3.0000000e+00   2.0000000e+00   0.0000000e+00   1.0000000e+00   0.0000000e+00   0.0000000e+00   0.0000000e+00   0.0000000e+00   0.0000000e+00   0.0000000e+00   0.0000000e+00   0.0000000e+00   1.0000000e+00   1.0000000e+00   1.0000000e+00   0.0000000e+00   0.0000000e+00   0.0000000e+00   0.0000000e+00   3.0000000e+00   0.0000000e+00   1.0000000e+00   4.0000000e+00   0.0000000e+00   0.0000000e+00   0.0000000e+00   0.0000000e+00   3.0000000e+00   3.0000000e+00   0.0000000e+00   0.0000000e+00   0.0000000e+00   2.0000000e+00   0.0000000e+00   0.0000000e+00   3.0000000e+00   0.0000000e+00   0.0000000e+00   2.0000000e+00   0.0000000e+00   0.0000000e+00   1.0000000e+00   0.0000000e+00             NaN             NaN             NaN             NaN             NaN             NaN             NaN             NaN             NaN             NaN             NaN             NaN             NaN             NaN             NaN             NaN             NaN             NaN             NaN             NaN             NaN             NaN             NaN             NaN             NaN             NaN             NaN             NaN             NaN             NaN             NaN             NaN             NaN             NaN             NaN             NaN
   1.8111000e+04   1.0000000e+00   2.0000000e+00   1.5500000e+01   0.0000000e+00   0.0000000e+00   0.0000000e+00   0.0000000e+00   0.0000000e+00   0.0000000e+00   0.0000000e+00   0.0000000e+00   1.0000000e+00   0.0000000e+00   0.0000000e+00   0.0000000e+00   4.0000000e+00   0.0000000e+00   3.0000000e+00   4.0000000e+00   0.0000000e+00   0.0000000e+00   1.0000000e+00   0.0000000e+00   0.0000000e+00   0.0000000e+00   4.0000000e+00   4.0000000e+00   0.0000000e+00   0.0000000e+00   0.0000000e+00   0.0000000e+00   0.0000000e+00   0.0000000e+00   0.0000000e+00   0.0000000e+00   0.0000000e+00   0.0000000e+00   0.0000000e+00   0.0000000e+00   0.0000000e+00   0.0000000e+00   0.0000000e+00   0.0000000e+00   0.0000000e+00   3.0000000e+00   0.0000000e+00   3.0000000e+00   3.0000000e+00   1.0000000e+00   0.0000000e+00   0.0000000e+00   0.0000000e+00   5.0000000e+00   2.0000000e+00   0.0000000e+00   0.0000000e+00   0.0000000e+00   0.0000000e+00   1.0000000e+00   0.0000000e+00   1.0000000e+00   0.0000000e+00   0.0000000e+00   2.0000000e+00   0.0000000e+00   0.0000000e+00   3.0000000e+00   0.0000000e+00             NaN             NaN             NaN             NaN             NaN             NaN             NaN             NaN             NaN             NaN             NaN             NaN             NaN             NaN             NaN             NaN             NaN             NaN             NaN             NaN             NaN             NaN             NaN             NaN             NaN             NaN             NaN             NaN             NaN             NaN             NaN             NaN             NaN             NaN             NaN             NaN
   1.8111000e+04   1.0000000e+00   2.0000000e+00   1.6500000e+01   0.0000000e+00   0.0000000e+00   0.0000000e+00   0.0000000e+00   0.0000000e+00   0.0000000e+00   0.0000000e+00   0.0000000e+00   0.0000000e+00   0.0000000e+00   0.0000000e+00   0.0000000e+00   3.0000000e+00   0.0000000e+00   4.0000000e+00   4.0000000e+00   0.0000000e+00   0.0000000e+00   3.0000000e+00   0.0000000e+00   0.0000000e+00   0.0000000e+00   2.0000000e+00   0.0000000e+00   0.0000000e+00   0.0000000e+00   0.0000000e+00   0.0000000e+00   0.0000000e+00   0.0000000e+00   0.0000000e+00   0.0000000e+00   0.0000000e+00   0.0000000e+00   0.0000000e+00   0.0000000e+00   0.0000000e+00   0.0000000e+00   0.0000000e+00   0.0000000e+00   0.0000000e+00   4.0000000e+00   0.0000000e+00   3.0000000e+00   3.0000000e+00   0.0000000e+00   0.0000000e+00   0.0000000e+00   0.0000000e+00   5.0000000e+00   2.0000000e+00   0.0000000e+00   0.0000000e+00   0.0000000e+00   0.0000000e+00   1.0000000e+00   0.0000000e+00   0.0000000e+00   0.0000000e+00   0.0000000e+00   2.0000000e+00   0.0000000e+00   0.0000000e+00   2.0000000e+00   0.0000000e+00             NaN             NaN             NaN             NaN             NaN             NaN             NaN             NaN             NaN             NaN             NaN             NaN             NaN             NaN             NaN             NaN             NaN             NaN             NaN             NaN             NaN             NaN             NaN             NaN             NaN             NaN             NaN             NaN             NaN             NaN             NaN             NaN             NaN             NaN             NaN             NaN
   1.8111000e+04   1.0000000e+00   2.0000000e+00   1.7500000e+01   0.0000000e+00   0.0000000e+00   0.0000000e+00   0.0000000e+00   0.0000000e+00   0.0000000e+00   0.0000000e+00   0.0000000e+00   0.0000000e+00   0.0000000e+00   0.0000000e+00   0.0000000e+00   4.0000000e+00   0.0000000e+00   4.0000000e+00   1.0000000e+00   0.0000000e+00   0.0000000e+00   3.0000000e+00   0.0000000e+00   0.0000000e+00   0.0000000e+00   1.0000000e+00   0.0000000e+00   0.0000000e+00   0.0000000e+00   0.0000000e+00   0.0000000e+00   0.0000000e+00   0.0000000e+00   0.0000000e+00   0.0000000e+00   0.0000000e+00   0.0000000e+00   0.0000000e+00   0.0000000e+00   0.0000000e+00   0.0000000e+00   0.0000000e+00   0.0000000e+00   0.0000000e+00   3.0000000e+00   0.0000000e+00   3.0000000e+00   4.0000000e+00   0.0000000e+00   0.0000000e+00   0.0000000e+00   0.0000000e+00   3.0000000e+00   2.0000000e+00   0.0000000e+00   0.0000000e+00   0.0000000e+00   0.0000000e+00   0.0000000e+00   0.0000000e+00   0.0000000e+00   0.0000000e+00   0.0000000e+00   0.0000000e+00   0.0000000e+00   0.0000000e+00   0.0000000e+00   0.0000000e+00             NaN             NaN             NaN             NaN             NaN             NaN             NaN             NaN             NaN             NaN             NaN             NaN             NaN             NaN             NaN             NaN             NaN             NaN             NaN             NaN             NaN             NaN             NaN             NaN             NaN             NaN             NaN             NaN             NaN             NaN             NaN             NaN             NaN             NaN             NaN             NaN
   1.8111000e+04   1.0000000e+00   2.0000000e+00   1.8500000e+01   0.0000000e+00   0.0000000e+00   0.0000000e+00   0.0000000e+00   0.0000000e+00   0.0000000e+00   0.0000000e+00   0.0000000e+00   0.0000000e+00   0.0000000e+00   0.0000000e+00   0.0000000e+00   0.0000000e+00   0.0000000e+00   1.0000000e+00   0.0000000e+00   0.0000000e+00   0.0000000e+00   2.0000000e+00   0.0000000e+00   0.0000000e+00   0.0000000e+00   0.0000000e+00   0.0000000e+00   0.0000000e+00   0.0000000e+00   1.0000000e+00   0.0000000e+00   0.0000000e+00   0.0000000e+00   0.0000000e+00   0.0000000e+00   0.0000000e+00   0.0000000e+00   0.0000000e+00   0.0000000e+00   0.0000000e+00   0.0000000e+00   0.0000000e+00   0.0000000e+00   0.0000000e+00   3.0000000e+00   0.0000000e+00   2.0000000e+00   0.0000000e+00   0.0000000e+00   0.0000000e+00   0.0000000e+00   0.0000000e+00   1.0000000e+00   1.0000000e+00   0.0000000e+00   0.0000000e+00   0.0000000e+00   0.0000000e+00   0.0000000e+00   0.0000000e+00   0.0000000e+00   0.0000000e+00   0.0000000e+00   1.0000000e+00   0.0000000e+00   0.0000000e+00   0.0000000e+00   0.0000000e+00             NaN             NaN             NaN             NaN             NaN             NaN             NaN             NaN             NaN             NaN             NaN             NaN             NaN             NaN             NaN             NaN             NaN             NaN             NaN             NaN             NaN             NaN             NaN             NaN             NaN             NaN             NaN             NaN             NaN             NaN             NaN             NaN             NaN             NaN             NaN             NaN
   1.8111000e+04   1.0000000e+00   2.0000000e+00   1.9500000e+01   0.0000000e+00   0.0000000e+00   0.0000000e+00   0.0000000e+00   0.0000000e+00   0.0000000e+00   0.0000000e+00   0.0000000e+00   0.0000000e+00   0.0000000e+00   0.0000000e+00   0.0000000e+00   0.0000000e+00   0.0000000e+00   0.0000000e+00   0.0000000e+00   0.0000000e+00   0.0000000e+00   4.0000000e+00   0.0000000e+00   0.0000000e+00   0.0000000e+00   0.0000000e+00   0.0000000e+00   0.0000000e+00   0.0000000e+00   0.0000000e+00   0.0000000e+00   0.0000000e+00   0.0000000e+00   0.0000000e+00   0.0000000e+00   0.0000000e+00   0.0000000e+00   0.0000000e+00   0.0000000e+00   0.0000000e+00   0.0000000e+00   0.0000000e+00   0.0000000e+00   0.0000000e+00   1.0000000e+00   0.0000000e+00   3.0000000e+00   0.0000000e+00   0.0000000e+00   0.0000000e+00   0.0000000e+00   0.0000000e+00   4.0000000e+00   0.0000000e+00   0.0000000e+00   0.0000000e+00   0.0000000e+00   0.0000000e+00   0.0000000e+00   0.0000000e+00   0.0000000e+00   0.0000000e+00   0.0000000e+00   0.0000000e+00   0.0000000e+00   0.0000000e+00   0.0000000e+00   0.0000000e+00             NaN             NaN             NaN             NaN             NaN             NaN             NaN             NaN             NaN             NaN             NaN             NaN             NaN             NaN             NaN             NaN             NaN             NaN             NaN             NaN             NaN             NaN             NaN             NaN             NaN             NaN             NaN             NaN             NaN             NaN             NaN             NaN             NaN             NaN             NaN             NaN
   1.8111000e+04   1.0000000e+00   2.0000000e+00   2.0500000e+01   0.0000000e+00   0.0000000e+00   0.0000000e+00   0.0000000e+00   0.0000000e+00   0.0000000e+00   0.0000000e+00   0.0000000e+00   0.0000000e+00   0.0000000e+00   0.0000000e+00   0.0000000e+00   0.0000000e+00   0.0000000e+00   0.0000000e+00   0.0000000e+00   0.0000000e+00   0.0000000e+00   2.0000000e+00   0.0000000e+00   0.0000000e+00   0.0000000e+00   0.0000000e+00   0.0000000e+00   0.0000000e+00   0.0000000e+00   0.0000000e+00   0.0000000e+00   0.0000000e+00   0.0000000e+00   0.0000000e+00   0.0000000e+00   0.0000000e+00   0.0000000e+00   0.0000000e+00   0.0000000e+00   0.0000000e+00   0.0000000e+00   0.0000000e+00   0.0000000e+00   0.0000000e+00   2.0000000e+00   0.0000000e+00   0.0000000e+00   0.0000000e+00   0.0000000e+00   0.0000000e+00   0.0000000e+00   0.0000000e+00   2.0000000e+00   0.0000000e+00   0.0000000e+00   0.0000000e+00   0.0000000e+00   0.0000000e+00   0.0000000e+00   0.0000000e+00   0.0000000e+00   0.0000000e+00   0.0000000e+00   0.0000000e+00   0.0000000e+00   0.0000000e+00   0.0000000e+00   0.0000000e+00             NaN             NaN             NaN             NaN             NaN             NaN             NaN             NaN             NaN             NaN             NaN             NaN             NaN             NaN             NaN             NaN             NaN             NaN             NaN             NaN             NaN             NaN             NaN             NaN             NaN             NaN             NaN             NaN             NaN             NaN             NaN             NaN             NaN             NaN             NaN             NaN
   1.8111000e+04   1.0000000e+00   2.0000000e+00   2.1500000e+01   0.0000000e+00   0.0000000e+00   0.0000000e+00   0.0000000e+00   0.0000000e+00   0.0000000e+00   0.0000000e+00   0.0000000e+00   0.0000000e+00   0.0000000e+00   0.0000000e+00   0.0000000e+00   0.0000000e+00   0.0000000e+00   0.0000000e+00   0.0000000e+00   0.0000000e+00   0.0000000e+00   3.0000000e+00   0.0000000e+00   0.0000000e+00   0.0000000e+00   0.0000000e+00   0.0000000e+00   0.0000000e+00   0.0000000e+00   0.0000000e+00   0.0000000e+00   0.0000000e+00   0.0000000e+00   0.0000000e+00   0.0000000e+00   0.0000000e+00   0.0000000e+00   0.0000000e+00   0.0000000e+00   0.0000000e+00   0.0000000e+00   0.0000000e+00   0.0000000e+00   0.0000000e+00   3.0000000e+00   0.0000000e+00   1.0000000e+00   0.0000000e+00   0.0000000e+00   0.0000000e+00   0.0000000e+00   0.0000000e+00   4.0000000e+00   0.0000000e+00   0.0000000e+00   0.0000000e+00   0.0000000e+00   0.0000000e+00   0.0000000e+00   0.0000000e+00   0.0000000e+00   0.0000000e+00   0.0000000e+00   0.0000000e+00   0.0000000e+00   0.0000000e+00   0.0000000e+00   0.0000000e+00             NaN             NaN             NaN             NaN             NaN             NaN             NaN             NaN             NaN             NaN             NaN             NaN             NaN             NaN             NaN             NaN             NaN             NaN             NaN             NaN             NaN             NaN             NaN             NaN             NaN             NaN             NaN             NaN             NaN             NaN             NaN             NaN             NaN             NaN             NaN             NaN
   1.8111000e+04   1.0000000e+00   2.0000000e+00   2.2500000e+01   0.0000000e+00   0.0000000e+00   0.0000000e+00   0.0000000e+00   0.0000000e+00   0.0000000e+00   0.0000000e+00   0.0000000e+00   0.0000000e+00   0.0000000e+00   0.0000000e+00   0.0000000e+00   0.0000000e+00   0.0000000e+00   0.0000000e+00   0.0000000e+00   0.0000000e+00   0.0000000e+00   2.0000000e+00   0.0000000e+00   0.0000000e+00   0.0000000e+00   0.0000000e+00   0.0000000e+00   0.0000000e+00   0.0000000e+00   0.0000000e+00   0.0000000e+00   0.0000000e+00   0.0000000e+00   0.0000000e+00   0.0000000e+00   0.0000000e+00   0.0000000e+00   0.0000000e+00   0.0000000e+00   0.0000000e+00   0.0000000e+00   0.0000000e+00   0.0000000e+00   0.0000000e+00   1.0000000e+00   0.0000000e+00   0.0000000e+00   0.0000000e+00   0.0000000e+00   0.0000000e+00   0.0000000e+00   0.0000000e+00   3.0000000e+00   0.0000000e+00   0.0000000e+00   0.0000000e+00   0.0000000e+00   0.0000000e+00   0.0000000e+00   0.0000000e+00   0.0000000e+00   0.0000000e+00   0.0000000e+00   0.0000000e+00   0.0000000e+00   0.0000000e+00   0.0000000e+00   0.0000000e+00             NaN             NaN             NaN             NaN             NaN             NaN             NaN             NaN             NaN             NaN             NaN             NaN             NaN             NaN             NaN             NaN             NaN             NaN             NaN             NaN             NaN             NaN             NaN             NaN             NaN             NaN             NaN             NaN             NaN             NaN             NaN             NaN             NaN             NaN             NaN             NaN
   1.8111000e+04   1.0000000e+00   2.0000000e+00   2.3500000e+01   0.0000000e+00   0.0000000e+00   0.0000000e+00   0.0000000e+00   0.0000000e+00   0.0000000e+00   0.0000000e+00   0.0000000e+00   0.0000000e+00   0.0000000e+00   0.0000000e+00   0.0000000e+00   0.0000000e+00   0.0000000e+00   0.0000000e+00   0.0000000e+00   0.0000000e+00   0.0000000e+00   0.0000000e+00   0.0000000e+00   0.0000000e+00   0.0000000e+00   0.0000000e+00   0.0000000e+00   0.0000000e+00   0.0000000e+00   0.0000000e+00   0.0000000e+00   0.0000000e+00   0.0000000e+00   0.0000000e+00   0.0000000e+00   0.0000000e+00   0.0000000e+00   0.0000000e+00   0.0000000e+00   0.0000000e+00   0.0000000e+00   0.0000000e+00   0.0000000e+00   0.0000000e+00   2.0000000e+00   0.0000000e+00   1.0000000e+00   0.0000000e+00   0.0000000e+00   0.0000000e+00   0.0000000e+00   0.0000000e+00   2.0000000e+00   0.0000000e+00   0.0000000e+00   0.0000000e+00   0.0000000e+00   0.0000000e+00   0.0000000e+00   0.0000000e+00   0.0000000e+00   0.0000000e+00   0.0000000e+00   0.0000000e+00   0.0000000e+00   0.0000000e+00   0.0000000e+00   0.0000000e+00             NaN             NaN             NaN             NaN             NaN             NaN             NaN             NaN             NaN             NaN             NaN             NaN             NaN             NaN             NaN             NaN             NaN             NaN             NaN             NaN             NaN             NaN             NaN             NaN             NaN             NaN             NaN             NaN             NaN             NaN             NaN             NaN             NaN             NaN             NaN             NaN
   1.8111000e+04   1.0000000e+00   2.0000000e+00   2.4500000e+01   0.0000000e+00   0.0000000e+00   0.0000000e+00   0.0000000e+00   0.0000000e+00   0.0000000e+00   0.0000000e+00   0.0000000e+00   0.0000000e+00   0.0000000e+00   0.0000000e+00   0.0000000e+00   0.0000000e+00   0.0000000e+00   0.0000000e+00   0.0000000e+00   0.0000000e+00   0.0000000e+00   0.0000000e+00   0.0000000e+00   0.0000000e+00   0.0000000e+00   0.0000000e+00   0.0000000e+00   0.0000000e+00   0.0000000e+00   0.0000000e+00   0.0000000e+00   0.0000000e+00   0.0000000e+00   0.0000000e+00   0.0000000e+00   0.0000000e+00   0.0000000e+00   0.0000000e+00   0.0000000e+00   0.0000000e+00   0.0000000e+00   0.0000000e+00   0.0000000e+00   0.0000000e+00   3.0000000e+00   0.0000000e+00   1.0000000e+00   0.0000000e+00   0.0000000e+00   0.0000000e+00   0.0000000e+00   0.0000000e+00   2.0000000e+00   0.0000000e+00   0.0000000e+00   0.0000000e+00   0.0000000e+00   0.0000000e+00   0.0000000e+00   0.0000000e+00   0.0000000e+00   0.0000000e+00   0.0000000e+00   0.0000000e+00   0.0000000e+00   0.0000000e+00   0.0000000e+00   0.0000000e+00             NaN             NaN             NaN             NaN             NaN             NaN             NaN             NaN             NaN             NaN             NaN             NaN             NaN             NaN             NaN             NaN             NaN             NaN             NaN             NaN             NaN             NaN             NaN             NaN             NaN             NaN             NaN             NaN             NaN             NaN             NaN             NaN             NaN             NaN             NaN             NaN
   1.8111000e+04   1.0000000e+00   2.0000000e+00   2.5500000e+01   0.0000000e+00   0.0000000e+00   0.0000000e+00   0.0000000e+00   0.0000000e+00   0.0000000e+00   0.0000000e+00   0.0000000e+00   0.0000000e+00   0.0000000e+00   0.0000000e+00   0.0000000e+00   0.0000000e+00   0.0000000e+00   0.0000000e+00   0.0000000e+00   0.0000000e+00   0.0000000e+00   0.0000000e+00   0.0000000e+00   0.0000000e+00   0.0000000e+00   0.0000000e+00   0.0000000e+00   0.0000000e+00   0.0000000e+00   0.0000000e+00   0.0000000e+00   0.0000000e+00   0.0000000e+00   0.0000000e+00   0.0000000e+00   0.0000000e+00   0.0000000e+00   0.0000000e+00   0.0000000e+00   0.0000000e+00   0.0000000e+00   0.0000000e+00   0.0000000e+00   0.0000000e+00   2.0000000e+00   0.0000000e+00   0.0000000e+00   0.0000000e+00   0.0000000e+00   0.0000000e+00   0.0000000e+00   0.0000000e+00   3.0000000e+00   0.0000000e+00   0.0000000e+00   0.0000000e+00   0.0000000e+00   0.0000000e+00   0.0000000e+00   0.0000000e+00   0.0000000e+00   0.0000000e+00   0.0000000e+00   0.0000000e+00   0.0000000e+00   0.0000000e+00   0.0000000e+00   0.0000000e+00             NaN             NaN             NaN             NaN             NaN             NaN             NaN             NaN             NaN             NaN             NaN             NaN             NaN             NaN             NaN             NaN             NaN             NaN             NaN             NaN             NaN             NaN             NaN             NaN             NaN             NaN             NaN             NaN             NaN             NaN             NaN             NaN             NaN             NaN             NaN             NaN
   1.8111000e+04   1.0000000e+00   2.0000000e+00   2.6500000e+01   0.0000000e+00   0.0000000e+00   0.0000000e+00   0.0000000e+00   0.0000000e+00   0.0000000e+00   0.0000000e+00   0.0000000e+00   0.0000000e+00   0.0000000e+00   0.0000000e+00   0.0000000e+00   0.0000000e+00   0.0000000e+00   0.0000000e+00   0.0000000e+00   0.0000000e+00   0.0000000e+00   0.0000000e+00   0.0000000e+00   0.0000000e+00   0.0000000e+00   0.0000000e+00   0.0000000e+00   0.0000000e+00   0.0000000e+00   0.0000000e+00   0.0000000e+00   0.0000000e+00   0.0000000e+00   0.0000000e+00   0.0000000e+00   0.0000000e+00   0.0000000e+00   0.0000000e+00   0.0000000e+00   0.0000000e+00   0.0000000e+00   0.0000000e+00   0.0000000e+00   0.0000000e+00   0.0000000e+00   0.0000000e+00   0.0000000e+00   0.0000000e+00   0.0000000e+00   0.0000000e+00   0.0000000e+00   0.0000000e+00   2.0000000e+00   0.0000000e+00   0.0000000e+00   0.0000000e+00   0.0000000e+00   0.0000000e+00   0.0000000e+00   0.0000000e+00   0.0000000e+00   0.0000000e+00   0.0000000e+00   0.0000000e+00   0.0000000e+00   0.0000000e+00   0.0000000e+00   0.0000000e+00             NaN             NaN             NaN             NaN             NaN             NaN             NaN             NaN             NaN             NaN             NaN             NaN             NaN             NaN             NaN             NaN             NaN             NaN             NaN             NaN             NaN             NaN             NaN             NaN             NaN             NaN             NaN             NaN             NaN             NaN             NaN             NaN             NaN             NaN             NaN             NaN
   1.8111000e+04   1.0000000e+00   2.0000000e+00   2.7500000e+01   0.0000000e+00   0.0000000e+00   0.0000000e+00   0.0000000e+00   0.0000000e+00   0.0000000e+00   0.0000000e+00   0.0000000e+00   0.0000000e+00   0.0000000e+00   0.0000000e+00   0.0000000e+00   0.0000000e+00   0.0000000e+00   0.0000000e+00   0.0000000e+00   0.0000000e+00   0.0000000e+00   0.0000000e+00   0.0000000e+00   0.0000000e+00   0.0000000e+00   0.0000000e+00   0.0000000e+00   0.0000000e+00   0.0000000e+00   0.0000000e+00   0.0000000e+00   0.0000000e+00   0.0000000e+00   0.0000000e+00   0.0000000e+00   0.0000000e+00   0.0000000e+00   0.0000000e+00   0.0000000e+00   0.0000000e+00   0.0000000e+00   0.0000000e+00   0.0000000e+00   0.0000000e+00   1.0000000e+00   0.0000000e+00   1.0000000e+00   0.0000000e+00   0.0000000e+00   0.0000000e+00   0.0000000e+00   0.0000000e+00   2.0000000e+00   0.0000000e+00   0.0000000e+00   0.0000000e+00   0.0000000e+00   0.0000000e+00   0.0000000e+00   0.0000000e+00   0.0000000e+00   0.0000000e+00   0.0000000e+00   0.0000000e+00   0.0000000e+00   0.0000000e+00   0.0000000e+00   0.0000000e+00             NaN             NaN             NaN             NaN             NaN             NaN             NaN             NaN             NaN             NaN             NaN             NaN             NaN             NaN             NaN             NaN             NaN             NaN             NaN             NaN             NaN             NaN             NaN             NaN             NaN             NaN             NaN             NaN             NaN             NaN             NaN             NaN             NaN             NaN             NaN             NaN
   1.8111000e+04   1.0000000e+00   2.0000000e+00   2.8500000e+01   0.0000000e+00   0.0000000e+00   0.0000000e+00   0.0000000e+00   0.0000000e+00   0.0000000e+00   0.0000000e+00   0.0000000e+00   0.0000000e+00   0.0000000e+00   0.0000000e+00   0.0000000e+00   0.0000000e+00   0.0000000e+00   0.0000000e+00   0.0000000e+00   0.0000000e+00   0.0000000e+00   0.0000000e+00   0.0000000e+00   0.0000000e+00   0.0000000e+00   0.0000000e+00   0.0000000e+00   0.0000000e+00   0.0000000e+00   0.0000000e+00   0.0000000e+00   0.0000000e+00   0.0000000e+00   0.0000000e+00   0.0000000e+00   0.0000000e+00   0.0000000e+00   0.0000000e+00   0.0000000e+00   0.0000000e+00   0.0000000e+00   0.0000000e+00   0.0000000e+00   0.0000000e+00   0.0000000e+00   0.0000000e+00   0.0000000e+00   0.0000000e+00   0.0000000e+00   0.0000000e+00   0.0000000e+00   0.0000000e+00   2.0000000e+00   0.0000000e+00   0.0000000e+00   0.0000000e+00   0.0000000e+00   0.0000000e+00   0.0000000e+00   0.0000000e+00   0.0000000e+00   0.0000000e+00   0.0000000e+00   0.0000000e+00   0.0000000e+00   0.0000000e+00   0.0000000e+00   0.0000000e+00             NaN             NaN             NaN             NaN             NaN             NaN             NaN             NaN             NaN             NaN             NaN             NaN             NaN             NaN             NaN             NaN             NaN             NaN             NaN             NaN             NaN             NaN             NaN             NaN             NaN             NaN             NaN             NaN             NaN             NaN             NaN             NaN             NaN             NaN             NaN             NaN
   1.8111000e+04   1.0000000e+00   2.0000000e+00   2.9500000e+01   0.0000000e+00   0.0000000e+00   0.0000000e+00   0.0000000e+00   0.0000000e+00   0.0000000e+00   0.0000000e+00   0.0000000e+00   0.0000000e+00   0.0000000e+00   0.0000000e+00   0.0000000e+00   0.0000000e+00   0.0000000e+00   0.0000000e+00   0.0000000e+00   0.0000000e+00   0.0000000e+00   0.0000000e+00   0.0000000e+00   0.0000000e+00   0.0000000e+00   0.0000000e+00   0.0000000e+00   0.0000000e+00   0.0000000e+00   0.0000000e+00   0.0000000e+00   0.0000000e+00   0.0000000e+00   0.0000000e+00   0.0000000e+00   0.0000000e+00   0.0000000e+00   0.0000000e+00   0.0000000e+00   0.0000000e+00   0.0000000e+00   0.0000000e+00   0.0000000e+00   0.0000000e+00   1.0000000e+00   0.0000000e+00   0.0000000e+00   0.0000000e+00   0.0000000e+00   0.0000000e+00   0.0000000e+00   0.0000000e+00   1.0000000e+00   0.0000000e+00   0.0000000e+00   0.0000000e+00   0.0000000e+00   0.0000000e+00   0.0000000e+00   0.0000000e+00   0.0000000e+00   0.0000000e+00   0.0000000e+00   0.0000000e+00   0.0000000e+00   0.0000000e+00   0.0000000e+00   0.0000000e+00             NaN             NaN             NaN             NaN             NaN             NaN             NaN             NaN             NaN             NaN             NaN             NaN             NaN             NaN             NaN             NaN             NaN             NaN             NaN             NaN             NaN             NaN             NaN             NaN             NaN             NaN             NaN             NaN             NaN             NaN             NaN             NaN             NaN             NaN             NaN             NaN
   1.8111000e+04   1.0000000e+00   2.0000000e+00   3.0500000e+01   0.0000000e+00   0.0000000e+00   0.0000000e+00   0.0000000e+00   0.0000000e+00   0.0000000e+00   0.0000000e+00   0.0000000e+00   0.0000000e+00   0.0000000e+00   0.0000000e+00   0.0000000e+00   0.0000000e+00   0.0000000e+00   0.0000000e+00   0.0000000e+00   0.0000000e+00   0.0000000e+00   0.0000000e+00   0.0000000e+00   0.0000000e+00   0.0000000e+00   0.0000000e+00   0.0000000e+00   0.0000000e+00   0.0000000e+00   0.0000000e+00   0.0000000e+00   0.0000000e+00   0.0000000e+00   0.0000000e+00   0.0000000e+00   0.0000000e+00   0.0000000e+00   0.0000000e+00   0.0000000e+00   0.0000000e+00   0.0000000e+00   0.0000000e+00   0.0000000e+00   0.0000000e+00   0.0000000e+00   0.0000000e+00   0.0000000e+00   0.0000000e+00   0.0000000e+00   0.0000000e+00   0.0000000e+00   0.0000000e+00   1.0000000e+00   0.0000000e+00   0.0000000e+00   0.0000000e+00   0.0000000e+00   0.0000000e+00   0.0000000e+00   0.0000000e+00   0.0000000e+00   0.0000000e+00   0.0000000e+00   0.0000000e+00   0.0000000e+00   0.0000000e+00   0.0000000e+00   0.0000000e+00             NaN             NaN             NaN             NaN             NaN             NaN             NaN             NaN             NaN             NaN             NaN             NaN             NaN             NaN             NaN             NaN             NaN             NaN             NaN             NaN             NaN             NaN             NaN             NaN             NaN             NaN             NaN             NaN             NaN             NaN             NaN             NaN             NaN             NaN             NaN             NaN
   1.8111000e+04   1.0000000e+00   2.0000000e+00   3.1500000e+01   0.0000000e+00   0.0000000e+00   0.0000000e+00   0.0000000e+00   0.0000000e+00   0.0000000e+00   0.0000000e+00   0.0000000e+00   0.0000000e+00   0.0000000e+00   0.0000000e+00   0.0000000e+00   0.0000000e+00   0.0000000e+00   0.0000000e+00   0.0000000e+00   0.0000000e+00   0.0000000e+00   0.0000000e+00   0.0000000e+00   0.0000000e+00   0.0000000e+00   0.0000000e+00   0.0000000e+00   0.0000000e+00   0.0000000e+00   0.0000000e+00   0.0000000e+00   0.0000000e+00   0.0000000e+00   0.0000000e+00   0.0000000e+00   0.0000000e+00   0.0000000e+00   0.0000000e+00   0.0000000e+00   0.0000000e+00   0.0000000e+00   0.0000000e+00   0.0000000e+00   0.0000000e+00   0.0000000e+00   0.0000000e+00   0.0000000e+00   0.0000000e+00   0.0000000e+00   0.0000000e+00   0.0000000e+00   0.0000000e+00   0.0000000e+00   0.0000000e+00   0.0000000e+00   0.0000000e+00   0.0000000e+00   0.0000000e+00   0.0000000e+00   0.0000000e+00   0.0000000e+00   0.0000000e+00   0.0000000e+00   0.0000000e+00   0.0000000e+00   0.0000000e+00   0.0000000e+00   0.0000000e+00             NaN             NaN             NaN             NaN             NaN             NaN             NaN             NaN             NaN             NaN             NaN             NaN             NaN             NaN             NaN             NaN             NaN             NaN             NaN             NaN             NaN             NaN             NaN             NaN             NaN             NaN             NaN             NaN             NaN             NaN             NaN             NaN             NaN             NaN             NaN             NaN
   1.8111000e+04   1.0000000e+00   2.0000000e+00   3.2500000e+01   0.0000000e+00   0.0000000e+00   0.0000000e+00   0.0000000e+00   0.0000000e+00   0.0000000e+00   0.0000000e+00   0.0000000e+00   0.0000000e+00   0.0000000e+00   0.0000000e+00   0.0000000e+00   0.0000000e+00   0.0000000e+00   0.0000000e+00   0.0000000e+00   0.0000000e+00   0.0000000e+00   0.0000000e+00   0.0000000e+00   0.0000000e+00   0.0000000e+00   0.0000000e+00   0.0000000e+00   0.0000000e+00   0.0000000e+00   0.0000000e+00   0.0000000e+00   0.0000000e+00   0.0000000e+00   0.0000000e+00   0.0000000e+00   0.0000000e+00   0.0000000e+00   0.0000000e+00   0.0000000e+00   0.0000000e+00   0.0000000e+00   0.0000000e+00   0.0000000e+00   0.0000000e+00   0.0000000e+00   0.0000000e+00   0.0000000e+00   0.0000000e+00   0.0000000e+00   0.0000000e+00   0.0000000e+00   0.0000000e+00   0.0000000e+00   0.0000000e+00   0.0000000e+00   0.0000000e+00   0.0000000e+00   0.0000000e+00   0.0000000e+00   0.0000000e+00   0.0000000e+00   0.0000000e+00   0.0000000e+00   0.0000000e+00   0.0000000e+00   0.0000000e+00   0.0000000e+00   0.0000000e+00             NaN             NaN             NaN             NaN             NaN             NaN             NaN             NaN             NaN             NaN             NaN             NaN             NaN             NaN             NaN             NaN             NaN             NaN             NaN             NaN             NaN             NaN             NaN             NaN             NaN             NaN             NaN             NaN             NaN             NaN             NaN             NaN             NaN             NaN             NaN             NaN
   1.8111000e+04   1.0000000e+00   2.0000000e+00   3.3500000e+01   0.0000000e+00   0.0000000e+00   0.0000000e+00   0.0000000e+00   0.0000000e+00   0.0000000e+00   0.0000000e+00   0.0000000e+00   0.0000000e+00   0.0000000e+00   0.0000000e+00   0.0000000e+00   0.0000000e+00   0.0000000e+00   0.0000000e+00   0.0000000e+00   0.0000000e+00   0.0000000e+00   0.0000000e+00   0.0000000e+00   0.0000000e+00   0.0000000e+00   0.0000000e+00   0.0000000e+00   0.0000000e+00   0.0000000e+00   0.0000000e+00   0.0000000e+00   0.0000000e+00   0.0000000e+00   0.0000000e+00   0.0000000e+00   0.0000000e+00   0.0000000e+00   0.0000000e+00   0.0000000e+00   0.0000000e+00   0.0000000e+00   0.0000000e+00   0.0000000e+00   0.0000000e+00   0.0000000e+00   0.0000000e+00   0.0000000e+00   0.0000000e+00   0.0000000e+00   0.0000000e+00   0.0000000e+00   0.0000000e+00   0.0000000e+00   0.0000000e+00   0.0000000e+00   0.0000000e+00   0.0000000e+00   0.0000000e+00   0.0000000e+00   0.0000000e+00   0.0000000e+00   0.0000000e+00   0.0000000e+00   0.0000000e+00   0.0000000e+00   0.0000000e+00   0.0000000e+00   0.0000000e+00             NaN             NaN             NaN             NaN             NaN             NaN             NaN             NaN             NaN             NaN             NaN             NaN             NaN             NaN             NaN             NaN             NaN             NaN             NaN             NaN             NaN             NaN             NaN             NaN             NaN             NaN             NaN             NaN             NaN             NaN             NaN             NaN             NaN             NaN             NaN             NaN
   1.8111000e+04   1.0000000e+00   2.0000000e+00   3.4500000e+01   0.0000000e+00   0.0000000e+00   0.0000000e+00   0.0000000e+00   0.0000000e+00   0.0000000e+00   0.0000000e+00   0.0000000e+00   0.0000000e+00   0.0000000e+00   0.0000000e+00   0.0000000e+00   0.0000000e+00   0.0000000e+00   0.0000000e+00   0.0000000e+00   0.0000000e+00   0.0000000e+00   0.0000000e+00   0.0000000e+00   0.0000000e+00   0.0000000e+00   0.0000000e+00   0.0000000e+00   0.0000000e+00   0.0000000e+00   0.0000000e+00   0.0000000e+00   0.0000000e+00   0.0000000e+00   0.0000000e+00   0.0000000e+00   0.0000000e+00   0.0000000e+00   0.0000000e+00   0.0000000e+00   0.0000000e+00   0.0000000e+00   0.0000000e+00   0.0000000e+00   0.0000000e+00   0.0000000e+00   0.0000000e+00   0.0000000e+00   0.0000000e+00   0.0000000e+00   0.0000000e+00   0.0000000e+00   0.0000000e+00   0.0000000e+00   0.0000000e+00   0.0000000e+00   0.0000000e+00   0.0000000e+00   0.0000000e+00   0.0000000e+00   0.0000000e+00   0.0000000e+00   0.0000000e+00   0.0000000e+00   0.0000000e+00   0.0000000e+00   0.0000000e+00   0.0000000e+00   0.0000000e+00             NaN             NaN             NaN             NaN             NaN             NaN             NaN             NaN             NaN             NaN             NaN             NaN             NaN             NaN             NaN             NaN             NaN             NaN             NaN             NaN             NaN             NaN             NaN             NaN             NaN             NaN             NaN             NaN             NaN             NaN             NaN             NaN             NaN             NaN             NaN             NaN
   1.8111000e+04   1.0000000e+00   2.0000000e+00   3.5500000e+01   0.0000000e+00   0.0000000e+00   0.0000000e+00   0.0000000e+00   0.0000000e+00   0.0000000e+00   0.0000000e+00   0.0000000e+00   0.0000000e+00   0.0000000e+00   0.0000000e+00   0.0000000e+00   0.0000000e+00   0.0000000e+00   0.0000000e+00   0.0000000e+00   0.0000000e+00   0.0000000e+00   0.0000000e+00   0.0000000e+00   0.0000000e+00   0.0000000e+00   0.0000000e+00   0.0000000e+00   0.0000000e+00   0.0000000e+00   0.0000000e+00   0.0000000e+00   0.0000000e+00   0.0000000e+00   0.0000000e+00   0.0000000e+00   0.0000000e+00   0.0000000e+00   0.0000000e+00   0.0000000e+00   0.0000000e+00   0.0000000e+00   0.0000000e+00   0.0000000e+00   0.0000000e+00   0.0000000e+00   0.0000000e+00   0.0000000e+00   0.0000000e+00   0.0000000e+00   0.0000000e+00   0.0000000e+00   0.0000000e+00   0.0000000e+00   0.0000000e+00   0.0000000e+00   0.0000000e+00   0.0000000e+00   0.0000000e+00   0.0000000e+00   0.0000000e+00   0.0000000e+00   0.0000000e+00   0.0000000e+00   0.0000000e+00   0.0000000e+00   0.0000000e+00   0.0000000e+00   0.0000000e+00             NaN             NaN             NaN             NaN             NaN             NaN             NaN             NaN             NaN             NaN             NaN             NaN             NaN             NaN             NaN             NaN             NaN             NaN             NaN             NaN             NaN             NaN             NaN             NaN             NaN             NaN             NaN             NaN             NaN             NaN             NaN             NaN             NaN             NaN             NaN             NaN
   1.8111000e+04   1.0000000e+00   2.0000000e+00   3.6500000e+01   0.0000000e+00   0.0000000e+00   0.0000000e+00   0.0000000e+00   0.0000000e+00   0.0000000e+00   0.0000000e+00   0.0000000e+00   0.0000000e+00   0.0000000e+00   0.0000000e+00   0.0000000e+00   0.0000000e+00   0.0000000e+00   0.0000000e+00   0.0000000e+00   0.0000000e+00   0.0000000e+00   0.0000000e+00   0.0000000e+00   0.0000000e+00   0.0000000e+00   0.0000000e+00   0.0000000e+00   0.0000000e+00   0.0000000e+00   0.0000000e+00   0.0000000e+00   0.0000000e+00   0.0000000e+00   0.0000000e+00   0.0000000e+00   0.0000000e+00   0.0000000e+00   0.0000000e+00   0.0000000e+00   0.0000000e+00   0.0000000e+00   0.0000000e+00   0.0000000e+00   0.0000000e+00   0.0000000e+00   0.0000000e+00   0.0000000e+00   0.0000000e+00   0.0000000e+00   0.0000000e+00   0.0000000e+00   0.0000000e+00   0.0000000e+00   0.0000000e+00   0.0000000e+00   0.0000000e+00   0.0000000e+00   0.0000000e+00   0.0000000e+00   0.0000000e+00   0.0000000e+00   0.0000000e+00   0.0000000e+00   0.0000000e+00   0.0000000e+00   0.0000000e+00   0.0000000e+00   0.0000000e+00             NaN             NaN             NaN             NaN             NaN             NaN             NaN             NaN             NaN             NaN             NaN             NaN             NaN             NaN             NaN             NaN             NaN             NaN             NaN             NaN             NaN             NaN             NaN             NaN             NaN             NaN             NaN             NaN             NaN             NaN             NaN             NaN             NaN             NaN             NaN             NaN
   1.8111000e+04   1.0000000e+00   2.0000000e+00   3.7500000e+01   0.0000000e+00   0.0000000e+00   0.0000000e+00   0.0000000e+00   0.0000000e+00   0.0000000e+00   0.0000000e+00   0.0000000e+00   0.0000000e+00   0.0000000e+00   0.0000000e+00   0.0000000e+00   0.0000000e+00   0.0000000e+00   0.0000000e+00   0.0000000e+00   0.0000000e+00   0.0000000e+00   0.0000000e+00   0.0000000e+00   0.0000000e+00   0.0000000e+00   0.0000000e+00   0.0000000e+00   0.0000000e+00   0.0000000e+00   0.0000000e+00   0.0000000e+00   0.0000000e+00   0.0000000e+00   0.0000000e+00   0.0000000e+00   0.0000000e+00   0.0000000e+00   0.0000000e+00   0.0000000e+00   0.0000000e+00   0.0000000e+00   0.0000000e+00   0.0000000e+00   0.0000000e+00   0.0000000e+00   0.0000000e+00   0.0000000e+00   0.0000000e+00   0.0000000e+00   0.0000000e+00   0.0000000e+00   0.0000000e+00   0.0000000e+00   0.0000000e+00   0.0000000e+00   0.0000000e+00   0.0000000e+00   0.0000000e+00   0.0000000e+00   0.0000000e+00   0.0000000e+00   0.0000000e+00   0.0000000e+00   0.0000000e+00   0.0000000e+00   0.0000000e+00   0.0000000e+00   0.0000000e+00             NaN             NaN             NaN             NaN             NaN             NaN             NaN             NaN             NaN             NaN             NaN             NaN             NaN             NaN             NaN             NaN             NaN             NaN             NaN             NaN             NaN             NaN             NaN             NaN             NaN             NaN             NaN             NaN             NaN             NaN             NaN             NaN             NaN             NaN             NaN             NaN
   1.8111000e+04   1.0000000e+00   2.0000000e+00   3.8500000e+01   0.0000000e+00   0.0000000e+00   0.0000000e+00   0.0000000e+00   0.0000000e+00   0.0000000e+00   0.0000000e+00   0.0000000e+00   0.0000000e+00   0.0000000e+00   0.0000000e+00   0.0000000e+00   0.0000000e+00   0.0000000e+00   0.0000000e+00   0.0000000e+00   0.0000000e+00   0.0000000e+00   0.0000000e+00   0.0000000e+00   0.0000000e+00   0.0000000e+00   0.0000000e+00   0.0000000e+00   0.0000000e+00   0.0000000e+00   0.0000000e+00   0.0000000e+00   0.0000000e+00   0.0000000e+00   0.0000000e+00   0.0000000e+00   0.0000000e+00   0.0000000e+00   0.0000000e+00   0.0000000e+00   0.0000000e+00   0.0000000e+00   0.0000000e+00   0.0000000e+00   0.0000000e+00   0.0000000e+00   0.0000000e+00   0.0000000e+00   0.0000000e+00   0.0000000e+00   0.0000000e+00   0.0000000e+00   0.0000000e+00   0.0000000e+00   0.0000000e+00   0.0000000e+00   0.0000000e+00   0.0000000e+00   0.0000000e+00   0.0000000e+00   0.0000000e+00   0.0000000e+00   0.0000000e+00   0.0000000e+00   0.0000000e+00   0.0000000e+00   0.0000000e+00   0.0000000e+00   0.0000000e+00             NaN             NaN             NaN             NaN             NaN             NaN             NaN             NaN             NaN             NaN             NaN             NaN             NaN             NaN             NaN             NaN             NaN             NaN             NaN             NaN             NaN             NaN             NaN             NaN             NaN             NaN             NaN             NaN             NaN             NaN             NaN             NaN             NaN             NaN             NaN             NaN
   1.8111000e+04   1.0000000e+00   2.0000000e+00   3.9500000e+01   0.0000000e+00   0.0000000e+00   0.0000000e+00   0.0000000e+00   0.0000000e+00   0.0000000e+00   0.0000000e+00   0.0000000e+00   0.0000000e+00   0.0000000e+00   0.0000000e+00   0.0000000e+00   0.0000000e+00   0.0000000e+00   0.0000000e+00   0.0000000e+00   0.0000000e+00   0.0000000e+00   0.0000000e+00   0.0000000e+00   0.0000000e+00   0.0000000e+00   0.0000000e+00   0.0000000e+00   0.0000000e+00   0.0000000e+00   0.0000000e+00   0.0000000e+00   0.0000000e+00   0.0000000e+00   0.0000000e+00   0.0000000e+00   0.0000000e+00   0.0000000e+00   0.0000000e+00   0.0000000e+00   0.0000000e+00   0.0000000e+00   0.0000000e+00   0.0000000e+00   0.0000000e+00   0.0000000e+00   0.0000000e+00   0.0000000e+00   0.0000000e+00   0.0000000e+00   0.0000000e+00   0.0000000e+00   0.0000000e+00   0.0000000e+00   0.0000000e+00   0.0000000e+00   0.0000000e+00   0.0000000e+00   0.0000000e+00   0.0000000e+00   0.0000000e+00   0.0000000e+00   0.0000000e+00   0.0000000e+00   0.0000000e+00   0.0000000e+00   0.0000000e+00   0.0000000e+00   0.0000000e+00             NaN             NaN             NaN             NaN             NaN             NaN             NaN             NaN             NaN             NaN             NaN             NaN             NaN             NaN             NaN             NaN             NaN             NaN             NaN             NaN             NaN             NaN             NaN             NaN             NaN             NaN             NaN             NaN             NaN             NaN             NaN             NaN             NaN             NaN             NaN             NaN
   1.8111000e+04   1.0000000e+00   2.0000000e+00   4.0500000e+01   0.0000000e+00   0.0000000e+00   0.0000000e+00   0.0000000e+00   0.0000000e+00   0.0000000e+00   0.0000000e+00   0.0000000e+00   0.0000000e+00   0.0000000e+00   0.0000000e+00   0.0000000e+00   0.0000000e+00   0.0000000e+00   0.0000000e+00   0.0000000e+00   0.0000000e+00   0.0000000e+00   0.0000000e+00   0.0000000e+00   0.0000000e+00   0.0000000e+00   0.0000000e+00   0.0000000e+00   0.0000000e+00   0.0000000e+00   0.0000000e+00   0.0000000e+00   0.0000000e+00   0.0000000e+00   2.0000000e+00   0.0000000e+00   0.0000000e+00   0.0000000e+00   0.0000000e+00   0.0000000e+00   0.0000000e+00   0.0000000e+00   0.0000000e+00   0.0000000e+00   0.0000000e+00   0.0000000e+00   0.0000000e+00   0.0000000e+00   0.0000000e+00   0.0000000e+00   0.0000000e+00   0.0000000e+00   0.0000000e+00   0.0000000e+00   0.0000000e+00   0.0000000e+00   0.0000000e+00   0.0000000e+00   0.0000000e+00   0.0000000e+00   0.0000000e+00   0.0000000e+00   0.0000000e+00   0.0000000e+00   0.0000000e+00   0.0000000e+00   0.0000000e+00   0.0000000e+00   0.0000000e+00             NaN             NaN             NaN             NaN             NaN             NaN             NaN             NaN             NaN             NaN             NaN             NaN             NaN             NaN             NaN             NaN             NaN             NaN             NaN             NaN             NaN             NaN             NaN             NaN             NaN             NaN             NaN             NaN             NaN             NaN             NaN             NaN             NaN             NaN             NaN             NaN
   1.8111000e+04   1.0000000e+00   2.0000000e+00   4.1500000e+01   0.0000000e+00   0.0000000e+00   0.0000000e+00   0.0000000e+00   0.0000000e+00   0.0000000e+00   0.0000000e+00   0.0000000e+00   0.0000000e+00   0.0000000e+00   0.0000000e+00   0.0000000e+00   0.0000000e+00   0.0000000e+00   0.0000000e+00   0.0000000e+00   0.0000000e+00   0.0000000e+00   0.0000000e+00   0.0000000e+00   0.0000000e+00   0.0000000e+00   0.0000000e+00   0.0000000e+00   0.0000000e+00   0.0000000e+00   0.0000000e+00   0.0000000e+00   0.0000000e+00   0.0000000e+00   0.0000000e+00   0.0000000e+00   0.0000000e+00   0.0000000e+00   0.0000000e+00   0.0000000e+00   0.0000000e+00   0.0000000e+00   0.0000000e+00   0.0000000e+00   0.0000000e+00   0.0000000e+00   0.0000000e+00   0.0000000e+00   0.0000000e+00   0.0000000e+00   0.0000000e+00   0.0000000e+00   0.0000000e+00   0.0000000e+00   0.0000000e+00   0.0000000e+00   0.0000000e+00   0.0000000e+00   0.0000000e+00   0.0000000e+00   0.0000000e+00   0.0000000e+00   0.0000000e+00   0.0000000e+00   0.0000000e+00   0.0000000e+00   0.0000000e+00   0.0000000e+00   0.0000000e+00             NaN             NaN             NaN             NaN             NaN             NaN             NaN             NaN             NaN             NaN             NaN             NaN             NaN             NaN             NaN             NaN             NaN             NaN             NaN             NaN             NaN             NaN             NaN             NaN             NaN             NaN             NaN             NaN             NaN             NaN             NaN             NaN             NaN             NaN             NaN             NaN
   1.8111000e+04   1.0000000e+00   2.0000000e+00   4.2500000e+01   0.0000000e+00   0.0000000e+00   0.0000000e+00   0.0000000e+00   0.0000000e+00   0.0000000e+00   0.0000000e+00   0.0000000e+00   0.0000000e+00   0.0000000e+00   0.0000000e+00   0.0000000e+00   0.0000000e+00   0.0000000e+00   0.0000000e+00   0.0000000e+00   0.0000000e+00   0.0000000e+00   0.0000000e+00   0.0000000e+00   0.0000000e+00   0.0000000e+00   0.0000000e+00   0.0000000e+00   0.0000000e+00   0.0000000e+00   0.0000000e+00   0.0000000e+00   0.0000000e+00   0.0000000e+00   0.0000000e+00   0.0000000e+00   0.0000000e+00   0.0000000e+00   0.0000000e+00   0.0000000e+00   0.0000000e+00   0.0000000e+00   0.0000000e+00   0.0000000e+00   0.0000000e+00   0.0000000e+00   0.0000000e+00   0.0000000e+00   0.0000000e+00   0.0000000e+00   0.0000000e+00   0.0000000e+00   0.0000000e+00   0.0000000e+00   0.0000000e+00   0.0000000e+00   0.0000000e+00   0.0000000e+00   0.0000000e+00   0.0000000e+00   0.0000000e+00   0.0000000e+00   0.0000000e+00   0.0000000e+00   0.0000000e+00   0.0000000e+00   0.0000000e+00   0.0000000e+00   0.0000000e+00             NaN             NaN             NaN             NaN             NaN             NaN             NaN             NaN             NaN             NaN             NaN             NaN             NaN             NaN             NaN             NaN             NaN             NaN             NaN             NaN             NaN             NaN             NaN             NaN             NaN             NaN             NaN             NaN             NaN             NaN             NaN             NaN             NaN             NaN             NaN             NaN
   1.8111000e+04   1.0000000e+00   2.0000000e+00   4.3500000e+01   0.0000000e+00   0.0000000e+00   0.0000000e+00   0.0000000e+00   0.0000000e+00   0.0000000e+00   0.0000000e+00   0.0000000e+00   0.0000000e+00   0.0000000e+00   0.0000000e+00   0.0000000e+00   0.0000000e+00   0.0000000e+00   0.0000000e+00   0.0000000e+00   0.0000000e+00   0.0000000e+00   0.0000000e+00   0.0000000e+00   0.0000000e+00   0.0000000e+00   0.0000000e+00   0.0000000e+00   0.0000000e+00   0.0000000e+00   0.0000000e+00   0.0000000e+00   0.0000000e+00   0.0000000e+00   0.0000000e+00   0.0000000e+00   0.0000000e+00   0.0000000e+00   0.0000000e+00   0.0000000e+00   0.0000000e+00   0.0000000e+00   0.0000000e+00   0.0000000e+00   0.0000000e+00   0.0000000e+00   0.0000000e+00   0.0000000e+00   0.0000000e+00   0.0000000e+00   0.0000000e+00   0.0000000e+00   0.0000000e+00   0.0000000e+00   0.0000000e+00   0.0000000e+00   0.0000000e+00   0.0000000e+00   0.0000000e+00   0.0000000e+00   0.0000000e+00   0.0000000e+00   0.0000000e+00   0.0000000e+00   0.0000000e+00   0.0000000e+00   0.0000000e+00   0.0000000e+00   0.0000000e+00             NaN             NaN             NaN             NaN             NaN             NaN             NaN             NaN             NaN             NaN             NaN             NaN             NaN             NaN             NaN             NaN             NaN             NaN             NaN             NaN             NaN             NaN             NaN             NaN             NaN             NaN             NaN             NaN             NaN             NaN             NaN             NaN             NaN             NaN             NaN             NaN
   1.8111000e+04   1.0000000e+00   2.0000000e+00   4.4500000e+01   0.0000000e+00   0.0000000e+00   0.0000000e+00   0.0000000e+00   0.0000000e+00   0.0000000e+00   0.0000000e+00   0.0000000e+00   0.0000000e+00   0.0000000e+00   0.0000000e+00   0.0000000e+00   0.0000000e+00   0.0000000e+00   0.0000000e+00   0.0000000e+00   0.0000000e+00   0.0000000e+00   0.0000000e+00   0.0000000e+00   0.0000000e+00   0.0000000e+00   0.0000000e+00   0.0000000e+00   0.0000000e+00   0.0000000e+00   0.0000000e+00   0.0000000e+00   0.0000000e+00   0.0000000e+00   0.0000000e+00   0.0000000e+00   0.0000000e+00   0.0000000e+00   0.0000000e+00   0.0000000e+00   0.0000000e+00   0.0000000e+00   0.0000000e+00   0.0000000e+00   0.0000000e+00   0.0000000e+00   0.0000000e+00   0.0000000e+00   0.0000000e+00   0.0000000e+00   0.0000000e+00   0.0000000e+00   0.0000000e+00   0.0000000e+00   0.0000000e+00   0.0000000e+00   0.0000000e+00   0.0000000e+00   0.0000000e+00   0.0000000e+00   0.0000000e+00   0.0000000e+00   0.0000000e+00   0.0000000e+00   0.0000000e+00   0.0000000e+00   0.0000000e+00   0.0000000e+00   0.0000000e+00             NaN             NaN             NaN             NaN             NaN             NaN             NaN             NaN             NaN             NaN             NaN             NaN             NaN             NaN             NaN             NaN             NaN             NaN             NaN             NaN             NaN             NaN             NaN             NaN             NaN             NaN             NaN             NaN             NaN             NaN             NaN             NaN             NaN             NaN             NaN             NaN
   1.8111000e+04   1.0000000e+00   2.0000000e+00   4.5500000e+01   0.0000000e+00   0.0000000e+00   0.0000000e+00   0.0000000e+00   0.0000000e+00   0.0000000e+00   0.0000000e+00   0.0000000e+00   0.0000000e+00   0.0000000e+00   0.0000000e+00   0.0000000e+00   0.0000000e+00   0.0000000e+00   0.0000000e+00   0.0000000e+00   0.0000000e+00   0.0000000e+00   0.0000000e+00   0.0000000e+00   0.0000000e+00   0.0000000e+00   0.0000000e+00   0.0000000e+00   0.0000000e+00   0.0000000e+00   0.0000000e+00   0.0000000e+00   0.0000000e+00   0.0000000e+00   0.0000000e+00   0.0000000e+00   0.0000000e+00   0.0000000e+00   0.0000000e+00   0.0000000e+00   0.0000000e+00   0.0000000e+00   0.0000000e+00   0.0000000e+00   0.0000000e+00   0.0000000e+00   0.0000000e+00   0.0000000e+00   0.0000000e+00   0.0000000e+00   0.0000000e+00   0.0000000e+00   0.0000000e+00   0.0000000e+00   0.0000000e+00   0.0000000e+00   0.0000000e+00   0.0000000e+00   0.0000000e+00   0.0000000e+00   0.0000000e+00   0.0000000e+00   0.0000000e+00   0.0000000e+00   0.0000000e+00   0.0000000e+00   0.0000000e+00   0.0000000e+00   0.0000000e+00             NaN             NaN             NaN             NaN             NaN             NaN             NaN             NaN             NaN             NaN             NaN             NaN             NaN             NaN             NaN             NaN             NaN             NaN             NaN             NaN             NaN             NaN             NaN             NaN             NaN             NaN             NaN             NaN             NaN             NaN             NaN             NaN             NaN             NaN             NaN             NaN
   1.8111000e+04   1.0000000e+00   2.0000000e+00   4.6500000e+01   0.0000000e+00   0.0000000e+00   0.0000000e+00   0.0000000e+00   0.0000000e+00   0.0000000e+00   0.0000000e+00   0.0000000e+00   0.0000000e+00   0.0000000e+00   0.0000000e+00   0.0000000e+00   0.0000000e+00   0.0000000e+00   0.0000000e+00   0.0000000e+00   0.0000000e+00   0.0000000e+00   0.0000000e+00   0.0000000e+00   0.0000000e+00   0.0000000e+00   0.0000000e+00   0.0000000e+00   0.0000000e+00   0.0000000e+00   0.0000000e+00   0.0000000e+00   0.0000000e+00   0.0000000e+00   0.0000000e+00   0.0000000e+00   0.0000000e+00   0.0000000e+00   0.0000000e+00   0.0000000e+00   0.0000000e+00   0.0000000e+00   0.0000000e+00   0.0000000e+00   0.0000000e+00   0.0000000e+00   0.0000000e+00   0.0000000e+00   0.0000000e+00   0.0000000e+00   0.0000000e+00   0.0000000e+00   0.0000000e+00   0.0000000e+00   0.0000000e+00   0.0000000e+00   0.0000000e+00   0.0000000e+00   0.0000000e+00   0.0000000e+00   0.0000000e+00   0.0000000e+00   0.0000000e+00   0.0000000e+00   0.0000000e+00   0.0000000e+00   0.0000000e+00   0.0000000e+00   0.0000000e+00             NaN             NaN             NaN             NaN             NaN             NaN             NaN             NaN             NaN             NaN             NaN             NaN             NaN             NaN             NaN             NaN             NaN             NaN             NaN             NaN             NaN             NaN             NaN             NaN             NaN             NaN             NaN             NaN             NaN             NaN             NaN             NaN             NaN             NaN             NaN             NaN
   1.8111000e+04   1.0000000e+00   2.0000000e+00   4.7500000e+01   0.0000000e+00   0.0000000e+00   0.0000000e+00   0.0000000e+00   0.0000000e+00   0.0000000e+00   0.0000000e+00   0.0000000e+00   0.0000000e+00   0.0000000e+00   0.0000000e+00   0.0000000e+00   0.0000000e+00   0.0000000e+00   0.0000000e+00   0.0000000e+00   0.0000000e+00   0.0000000e+00   0.0000000e+00   0.0000000e+00   0.0000000e+00   0.0000000e+00   0.0000000e+00   0.0000000e+00   0.0000000e+00   0.0000000e+00   0.0000000e+00   0.0000000e+00   0.0000000e+00   0.0000000e+00   0.0000000e+00   0.0000000e+00   0.0000000e+00   0.0000000e+00   0.0000000e+00   0.0000000e+00   0.0000000e+00   0.0000000e+00   0.0000000e+00   0.0000000e+00   0.0000000e+00   0.0000000e+00   0.0000000e+00   0.0000000e+00   0.0000000e+00   0.0000000e+00   0.0000000e+00   0.0000000e+00   0.0000000e+00   0.0000000e+00   0.0000000e+00   0.0000000e+00   0.0000000e+00   0.0000000e+00   0.0000000e+00   0.0000000e+00   0.0000000e+00   0.0000000e+00   0.0000000e+00   0.0000000e+00   0.0000000e+00   0.0000000e+00   0.0000000e+00   0.0000000e+00   0.0000000e+00             NaN             NaN             NaN             NaN             NaN             NaN             NaN             NaN             NaN             NaN             NaN             NaN             NaN             NaN             NaN             NaN             NaN             NaN             NaN             NaN             NaN             NaN             NaN             NaN             NaN             NaN             NaN             NaN             NaN             NaN             NaN             NaN             NaN             NaN             NaN             NaN
   1.8111000e+04   1.0000000e+00   3.0000000e+00  -7.5000000e+00   0.0000000e+00   0.0000000e+00   0.0000000e+00   0.0000000e+00   0.0000000e+00   0.0000000e+00   0.0000000e+00   0.0000000e+00   0.0000000e+00   0.0000000e+00   0.0000000e+00   0.0000000e+00   0.0000000e+00   0.0000000e+00   0.0000000e+00   0.0000000e+00   0.0000000e+00   0.0000000e+00   0.0000000e+00   0.0000000e+00   0.0000000e+00   0.0000000e+00   0.0000000e+00   0.0000000e+00   0.0000000e+00   0.0000000e+00   0.0000000e+00   0.0000000e+00   0.0000000e+00   0.0000000e+00   0.0000000e+00   0.0000000e+00   0.0000000e+00   0.0000000e+00   0.0000000e+00   0.0000000e+00   0.0000000e+00   0.0000000e+00   0.0000000e+00   0.0000000e+00   0.0000000e+00   0.0000000e+00   0.0000000e+00   0.0000000e+00   0.0000000e+00   0.0000000e+00   0.0000000e+00   0.0000000e+00   0.0000000e+00   0.0000000e+00   0.0000000e+00   0.0000000e+00   0.0000000e+00   0.0000000e+00   0.0000000e+00   0.0000000e+00             NaN             NaN             NaN             NaN             NaN             NaN             NaN             NaN             NaN             NaN             NaN             NaN             NaN             NaN             NaN             NaN             NaN             NaN             NaN             NaN             NaN             NaN             NaN             NaN             NaN             NaN             NaN             NaN             NaN             NaN             NaN             NaN             NaN             NaN             NaN             NaN             NaN             NaN             NaN             NaN             NaN             NaN             NaN             NaN             NaN
   1.8111000e+04   1.0000000e+00   3.0000000e+00  -6.5000000e+00   0.0000000e+00   0.0000000e+00   0.0000000e+00   0.0000000e+00   0.0000000e+00   0.0000000e+00   0.0000000e+00   0.0000000e+00   0.0000000e+00   0.0000000e+00   0.0000000e+00   0.0000000e+00   0.0000000e+00   0.0000000e+00   0.0000000e+00   0.0000000e+00   0.0000000e+00   0.0000000e+00   0.0000000e+00   0.0000000e+00   0.0000000e+00   0.0000000e+00   0.0000000e+00   0.0000000e+00   0.0000000e+00   0.0000000e+00   0.0000000e+00   0.0000000e+00   0.0000000e+00   0.0000000e+00   0.0000000e+00   0.0000000e+00   0.0000000e+00   0.0000000e+00   0.0000000e+00   0.0000000e+00   0.0000000e+00   0.0000000e+00   0.0000000e+00   0.0000000e+00   0.0000000e+00   0.0000000e+00   0.0000000e+00   0.0000000e+00   0.0000000e+00   0.0000000e+00   0.0000000e+00   0.0000000e+00   0.0000000e+00   0.0000000e+00   0.0000000e+00   0.0000000e+00   0.0000000e+00   0.0000000e+00   0.0000000e+00   0.0000000e+00             NaN             NaN             NaN             NaN             NaN             NaN             NaN             NaN             NaN             NaN             NaN             NaN             NaN             NaN             NaN             NaN             NaN             NaN             NaN             NaN             NaN             NaN             NaN             NaN             NaN             NaN             NaN             NaN             NaN             NaN             NaN             NaN             NaN             NaN             NaN             NaN             NaN             NaN             NaN             NaN             NaN             NaN             NaN             NaN             NaN
   1.8111000e+04   1.0000000e+00   3.0000000e+00  -5.5000000e+00   0.0000000e+00   0.0000000e+00   0.0000000e+00   0.0000000e+00   0.0000000e+00   0.0000000e+00   0.0000000e+00   0.0000000e+00   0.0000000e+00   0.0000000e+00   0.0000000e+00   0.0000000e+00   0.0000000e+00   0.0000000e+00   0.0000000e+00   0.0000000e+00   0.0000000e+00   0.0000000e+00   0.0000000e+00   0.0000000e+00   0.0000000e+00   0.0000000e+00   0.0000000e+00   0.0000000e+00   0.0000000e+00   0.0000000e+00   0.0000000e+00   0.0000000e+00   0.0000000e+00   0.0000000e+00   0.0000000e+00   0.0000000e+00   0.0000000e+00   0.0000000e+00   0.0000000e+00   0.0000000e+00   0.0000000e+00   0.0000000e+00   0.0000000e+00   0.0000000e+00   0.0000000e+00   0.0000000e+00   0.0000000e+00   0.0000000e+00   0.0000000e+00   0.0000000e+00   0.0000000e+00   0.0000000e+00   0.0000000e+00   0.0000000e+00   0.0000000e+00   0.0000000e+00   0.0000000e+00   0.0000000e+00   0.0000000e+00   0.0000000e+00             NaN             NaN             NaN             NaN             NaN             NaN             NaN             NaN             NaN             NaN             NaN             NaN             NaN             NaN             NaN             NaN             NaN             NaN             NaN             NaN             NaN             NaN             NaN             NaN             NaN             NaN             NaN             NaN             NaN             NaN             NaN             NaN             NaN             NaN             NaN             NaN             NaN             NaN             NaN             NaN             NaN             NaN             NaN             NaN             NaN
   1.8111000e+04   1.0000000e+00   3.0000000e+00  -4.5000000e+00   0.0000000e+00   0.0000000e+00   0.0000000e+00   0.0000000e+00   0.0000000e+00   0.0000000e+00   0.0000000e+00   0.0000000e+00   0.0000000e+00   0.0000000e+00   0.0000000e+00   0.0000000e+00   0.0000000e+00   0.0000000e+00   0.0000000e+00   0.0000000e+00   0.0000000e+00   0.0000000e+00   0.0000000e+00   0.0000000e+00   0.0000000e+00   0.0000000e+00   0.0000000e+00   0.0000000e+00   0.0000000e+00   0.0000000e+00   0.0000000e+00   0.0000000e+00   0.0000000e+00   0.0000000e+00   0.0000000e+00   0.0000000e+00   0.0000000e+00   0.0000000e+00   0.0000000e+00   0.0000000e+00   0.0000000e+00   0.0000000e+00   0.0000000e+00   0.0000000e+00   0.0000000e+00   0.0000000e+00   0.0000000e+00   0.0000000e+00   0.0000000e+00   0.0000000e+00   0.0000000e+00   0.0000000e+00   0.0000000e+00   0.0000000e+00   0.0000000e+00   0.0000000e+00   0.0000000e+00   0.0000000e+00   0.0000000e+00   0.0000000e+00             NaN             NaN             NaN             NaN             NaN             NaN             NaN             NaN             NaN             NaN             NaN             NaN             NaN             NaN             NaN             NaN             NaN             NaN             NaN             NaN             NaN             NaN             NaN             NaN             NaN             NaN             NaN             NaN             NaN             NaN             NaN             NaN             NaN             NaN             NaN             NaN             NaN             NaN             NaN             NaN             NaN             NaN             NaN             NaN             NaN
   1.8111000e+04   1.0000000e+00   3.0000000e+00  -3.5000000e+00   0.0000000e+00   0.0000000e+00   0.0000000e+00   0.0000000e+00   0.0000000e+00   0.0000000e+00   0.0000000e+00   0.0000000e+00   0.0000000e+00   0.0000000e+00   0.0000000e+00   0.0000000e+00   0.0000000e+00   0.0000000e+00   0.0000000e+00   0.0000000e+00   0.0000000e+00   0.0000000e+00   0.0000000e+00   0.0000000e+00   0.0000000e+00   0.0000000e+00   0.0000000e+00   0.0000000e+00   0.0000000e+00   0.0000000e+00   0.0000000e+00   0.0000000e+00   0.0000000e+00   0.0000000e+00   0.0000000e+00   0.0000000e+00   0.0000000e+00   0.0000000e+00   0.0000000e+00   0.0000000e+00   0.0000000e+00   0.0000000e+00   0.0000000e+00   0.0000000e+00   0.0000000e+00   0.0000000e+00   0.0000000e+00   0.0000000e+00   0.0000000e+00   0.0000000e+00   0.0000000e+00   0.0000000e+00   0.0000000e+00   0.0000000e+00   0.0000000e+00   0.0000000e+00   0.0000000e+00   0.0000000e+00   0.0000000e+00   0.0000000e+00             NaN             NaN             NaN             NaN             NaN             NaN             NaN             NaN             NaN             NaN             NaN             NaN             NaN             NaN             NaN             NaN             NaN             NaN             NaN             NaN             NaN             NaN             NaN             NaN             NaN             NaN             NaN             NaN             NaN             NaN             NaN             NaN             NaN             NaN             NaN             NaN             NaN             NaN             NaN             NaN             NaN             NaN             NaN             NaN             NaN
   1.8111000e+04   1.0000000e+00   3.0000000e+00  -2.5000000e+00   0.0000000e+00   0.0000000e+00   0.0000000e+00   0.0000000e+00   0.0000000e+00   0.0000000e+00   0.0000000e+00   0.0000000e+00   0.0000000e+00   0.0000000e+00   0.0000000e+00   0.0000000e+00   0.0000000e+00   0.0000000e+00   0.0000000e+00   0.0000000e+00   0.0000000e+00   0.0000000e+00   0.0000000e+00   0.0000000e+00   0.0000000e+00   0.0000000e+00   0.0000000e+00   0.0000000e+00   0.0000000e+00   0.0000000e+00   0.0000000e+00   0.0000000e+00   0.0000000e+00   0.0000000e+00   0.0000000e+00   0.0000000e+00   0.0000000e+00   0.0000000e+00   0.0000000e+00   0.0000000e+00   0.0000000e+00   0.0000000e+00   0.0000000e+00   0.0000000e+00   0.0000000e+00   0.0000000e+00   0.0000000e+00   0.0000000e+00   0.0000000e+00   0.0000000e+00   0.0000000e+00   0.0000000e+00   0.0000000e+00   0.0000000e+00   0.0000000e+00   0.0000000e+00   0.0000000e+00   0.0000000e+00   0.0000000e+00   0.0000000e+00             NaN             NaN             NaN             NaN             NaN             NaN             NaN             NaN             NaN             NaN             NaN             NaN             NaN             NaN             NaN             NaN             NaN             NaN             NaN             NaN             NaN             NaN             NaN             NaN             NaN             NaN             NaN             NaN             NaN             NaN             NaN             NaN             NaN             NaN             NaN             NaN             NaN             NaN             NaN             NaN             NaN             NaN             NaN             NaN             NaN
   1.8111000e+04   1.0000000e+00   3.0000000e+00  -1.5000000e+00   0.0000000e+00   0.0000000e+00   0.0000000e+00   0.0000000e+00   0.0000000e+00   0.0000000e+00   0.0000000e+00   0.0000000e+00   0.0000000e+00   0.0000000e+00   0.0000000e+00   0.0000000e+00   0.0000000e+00   0.0000000e+00   0.0000000e+00   0.0000000e+00   0.0000000e+00   0.0000000e+00   0.0000000e+00   0.0000000e+00   0.0000000e+00   0.0000000e+00   0.0000000e+00   0.0000000e+00   0.0000000e+00   0.0000000e+00   0.0000000e+00   0.0000000e+00   0.0000000e+00   0.0000000e+00   0.0000000e+00   0.0000000e+00   0.0000000e+00   0.0000000e+00   0.0000000e+00   0.0000000e+00   0.0000000e+00   0.0000000e+00   0.0000000e+00   0.0000000e+00   0.0000000e+00   0.0000000e+00   0.0000000e+00   0.0000000e+00   0.0000000e+00   0.0000000e+00   0.0000000e+00   0.0000000e+00   0.0000000e+00   0.0000000e+00   0.0000000e+00   0.0000000e+00   0.0000000e+00   0.0000000e+00   0.0000000e+00   0.0000000e+00             NaN             NaN             NaN             NaN             NaN             NaN             NaN             NaN             NaN             NaN             NaN             NaN             NaN             NaN             NaN             NaN             NaN             NaN             NaN             NaN             NaN             NaN             NaN             NaN             NaN             NaN             NaN             NaN             NaN             NaN             NaN             NaN             NaN             NaN             NaN             NaN             NaN             NaN             NaN             NaN             NaN             NaN             NaN             NaN             NaN
   1.8111000e+04   1.0000000e+00   3.0000000e+00  -5.0000000e-01   0.0000000e+00   0.0000000e+00   0.0000000e+00   0.0000000e+00   0.0000000e+00   0.0000000e+00   0.0000000e+00   0.0000000e+00   0.0000000e+00   0.0000000e+00   0.0000000e+00   0.0000000e+00   0.0000000e+00   0.0000000e+00   0.0000000e+00   0.0000000e+00   0.0000000e+00   0.0000000e+00   0.0000000e+00   0.0000000e+00   0.0000000e+00   0.0000000e+00   0.0000000e+00   0.0000000e+00   0.0000000e+00   0.0000000e+00   0.0000000e+00   0.0000000e+00   0.0000000e+00   0.0000000e+00   0.0000000e+00   0.0000000e+00   0.0000000e+00   0.0000000e+00   0.0000000e+00   0.0000000e+00   0.0000000e+00   0.0000000e+00   0.0000000e+00   0.0000000e+00   0.0000000e+00   0.0000000e+00   0.0000000e+00   0.0000000e+00   0.0000000e+00   0.0000000e+00   0.0000000e+00   0.0000000e+00   0.0000000e+00   0.0000000e+00   0.0000000e+00   0.0000000e+00   0.0000000e+00   0.0000000e+00   0.0000000e+00   0.0000000e+00             NaN             NaN             NaN             NaN             NaN             NaN             NaN             NaN             NaN             NaN             NaN             NaN             NaN             NaN             NaN             NaN             NaN             NaN             NaN             NaN             NaN             NaN             NaN             NaN             NaN             NaN             NaN             NaN             NaN             NaN             NaN             NaN             NaN             NaN             NaN             NaN             NaN             NaN             NaN             NaN             NaN             NaN             NaN             NaN             NaN
   1.8111000e+04   1.0000000e+00   3.0000000e+00   5.0000000e-01   0.0000000e+00   0.0000000e+00   0.0000000e+00   0.0000000e+00   0.0000000e+00   0.0000000e+00   0.0000000e+00   0.0000000e+00   0.0000000e+00   0.0000000e+00   0.0000000e+00   0.0000000e+00   0.0000000e+00   0.0000000e+00   0.0000000e+00   0.0000000e+00   0.0000000e+00   0.0000000e+00   0.0000000e+00   0.0000000e+00   0.0000000e+00   0.0000000e+00   0.0000000e+00   0.0000000e+00   0.0000000e+00   0.0000000e+00   0.0000000e+00   0.0000000e+00   0.0000000e+00   0.0000000e+00   0.0000000e+00   0.0000000e+00   0.0000000e+00   0.0000000e+00   0.0000000e+00   0.0000000e+00   0.0000000e+00   0.0000000e+00   0.0000000e+00   0.0000000e+00   0.0000000e+00   0.0000000e+00   0.0000000e+00   0.0000000e+00   0.0000000e+00   0.0000000e+00   0.0000000e+00   0.0000000e+00   0.0000000e+00   0.0000000e+00   0.0000000e+00   0.0000000e+00   0.0000000e+00   0.0000000e+00   0.0000000e+00   0.0000000e+00             NaN             NaN             NaN             NaN             NaN             NaN             NaN             NaN             NaN             NaN             NaN             NaN             NaN             NaN             NaN             NaN             NaN             NaN             NaN             NaN             NaN             NaN             NaN             NaN             NaN             NaN             NaN             NaN             NaN             NaN             NaN             NaN             NaN             NaN             NaN             NaN             NaN             NaN             NaN             NaN             NaN             NaN             NaN             NaN             NaN
   1.8111000e+04   1.0000000e+00   3.0000000e+00   1.5000000e+00   0.0000000e+00   0.0000000e+00   0.0000000e+00   0.0000000e+00   0.0000000e+00   0.0000000e+00   0.0000000e+00   0.0000000e+00   0.0000000e+00   0.0000000e+00   0.0000000e+00   0.0000000e+00   0.0000000e+00   0.0000000e+00   0.0000000e+00   0.0000000e+00   0.0000000e+00   0.0000000e+00   0.0000000e+00   0.0000000e+00   0.0000000e+00   0.0000000e+00   0.0000000e+00   0.0000000e+00   0.0000000e+00   0.0000000e+00   0.0000000e+00   0.0000000e+00   0.0000000e+00   0.0000000e+00   0.0000000e+00   0.0000000e+00   0.0000000e+00   0.0000000e+00   0.0000000e+00   0.0000000e+00   0.0000000e+00   0.0000000e+00   0.0000000e+00   0.0000000e+00   0.0000000e+00   0.0000000e+00   0.0000000e+00   0.0000000e+00   0.0000000e+00   0.0000000e+00   0.0000000e+00   0.0000000e+00   0.0000000e+00   0.0000000e+00   0.0000000e+00   0.0000000e+00   0.0000000e+00   0.0000000e+00   0.0000000e+00   0.0000000e+00             NaN             NaN             NaN             NaN             NaN             NaN             NaN             NaN             NaN             NaN             NaN             NaN             NaN             NaN             NaN             NaN             NaN             NaN             NaN             NaN             NaN             NaN             NaN             NaN             NaN             NaN             NaN             NaN             NaN             NaN             NaN             NaN             NaN             NaN             NaN             NaN             NaN             NaN             NaN             NaN             NaN             NaN             NaN             NaN             NaN
   1.8111000e+04   1.0000000e+00   3.0000000e+00   2.5000000e+00   0.0000000e+00   1.0000000e+00   1.0000000e+00   0.0000000e+00   0.0000000e+00   0.0000000e+00   0.0000000e+00   0.0000000e+00   0.0000000e+00   0.0000000e+00   0.0000000e+00   0.0000000e+00   0.0000000e+00   0.0000000e+00   0.0000000e+00   0.0000000e+00   0.0000000e+00   0.0000000e+00   0.0000000e+00   0.0000000e+00   0.0000000e+00   0.0000000e+00   0.0000000e+00   0.0000000e+00   0.0000000e+00   1.0000000e+00   0.0000000e+00   0.0000000e+00   0.0000000e+00   0.0000000e+00   0.0000000e+00   0.0000000e+00   1.0000000e+00   0.0000000e+00   0.0000000e+00   0.0000000e+00   0.0000000e+00   0.0000000e+00   0.0000000e+00   0.0000000e+00   0.0000000e+00   0.0000000e+00   0.0000000e+00   0.0000000e+00   0.0000000e+00   0.0000000e+00   0.0000000e+00   0.0000000e+00   0.0000000e+00   1.0000000e+00   0.0000000e+00   0.0000000e+00   0.0000000e+00   0.0000000e+00   0.0000000e+00   1.0000000e+00             NaN             NaN             NaN             NaN             NaN             NaN             NaN             NaN             NaN             NaN             NaN             NaN             NaN             NaN             NaN             NaN             NaN             NaN             NaN             NaN             NaN             NaN             NaN             NaN             NaN             NaN             NaN             NaN             NaN             NaN             NaN             NaN             NaN             NaN             NaN             NaN             NaN             NaN             NaN             NaN             NaN             NaN             NaN             NaN             NaN
   1.8111000e+04   1.0000000e+00   3.0000000e+00   3.5000000e+00   1.0000000e+00   1.0000000e+00   1.0000000e+00   0.0000000e+00   0.0000000e+00   0.0000000e+00   0.0000000e+00   0.0000000e+00   0.0000000e+00   0.0000000e+00   0.0000000e+00   0.0000000e+00   0.0000000e+00   0.0000000e+00   0.0000000e+00   0.0000000e+00   0.0000000e+00   0.0000000e+00   0.0000000e+00   0.0000000e+00   0.0000000e+00   0.0000000e+00   0.0000000e+00   0.0000000e+00   0.0000000e+00   1.0000000e+00   0.0000000e+00   0.0000000e+00   0.0000000e+00   2.0000000e+00   0.0000000e+00   0.0000000e+00   1.0000000e+00   0.0000000e+00   0.0000000e+00   0.0000000e+00   0.0000000e+00   0.0000000e+00   0.0000000e+00   0.0000000e+00   0.0000000e+00   0.0000000e+00   0.0000000e+00   0.0000000e+00   0.0000000e+00   0.0000000e+00   0.0000000e+00   0.0000000e+00   0.0000000e+00   1.0000000e+00   0.0000000e+00   0.0000000e+00   0.0000000e+00   0.0000000e+00   0.0000000e+00   1.0000000e+00             NaN             NaN             NaN             NaN             NaN             NaN             NaN             NaN             NaN             NaN             NaN             NaN             NaN             NaN             NaN             NaN             NaN             NaN             NaN             NaN             NaN             NaN             NaN             NaN             NaN             NaN             NaN             NaN             NaN             NaN             NaN             NaN             NaN             NaN             NaN             NaN             NaN             NaN             NaN             NaN             NaN             NaN             NaN             NaN             NaN
   1.8111000e+04   1.0000000e+00   3.0000000e+00   4.5000000e+00   2.0000000e+00   2.0000000e+00   3.0000000e+00   0.0000000e+00   0.0000000e+00   0.0000000e+00   0.0000000e+00   0.0000000e+00   0.0000000e+00   1.0000000e+00   1.0000000e+00   0.0000000e+00   0.0000000e+00   0.0000000e+00   0.0000000e+00   0.0000000e+00   0.0000000e+00   2.0000000e+00   0.0000000e+00   0.0000000e+00   1.0000000e+00   0.0000000e+00   0.0000000e+00   0.0000000e+00   0.0000000e+00   0.0000000e+00   0.0000000e+00   0.0000000e+00   0.0000000e+00   1.0000000e+00   0.0000000e+00   0.0000000e+00   2.0000000e+00   0.0000000e+00   0.0000000e+00   0.0000000e+00   0.0000000e+00   0.0000000e+00   0.0000000e+00   0.0000000e+00   0.0000000e+00   0.0000000e+00   0.0000000e+00   0.0000000e+00   0.0000000e+00   0.0000000e+00   0.0000000e+00   4.0000000e+00   0.0000000e+00   2.0000000e+00   0.0000000e+00   2.0000000e+00   3.0000000e+00   0.0000000e+00   0.0000000e+00   2.0000000e+00             NaN             NaN             NaN             NaN             NaN             NaN             NaN             NaN             NaN             NaN             NaN             NaN             NaN             NaN             NaN             NaN             NaN             NaN             NaN             NaN             NaN             NaN             NaN             NaN             NaN             NaN             NaN             NaN             NaN             NaN             NaN             NaN             NaN             NaN             NaN             NaN             NaN             NaN             NaN             NaN             NaN             NaN             NaN             NaN             NaN
   1.8111000e+04   1.0000000e+00   3.0000000e+00   5.5000000e+00   2.0000000e+00   1.0000000e+00   1.0000000e+00   0.0000000e+00   0.0000000e+00   0.0000000e+00   0.0000000e+00   0.0000000e+00   0.0000000e+00   0.0000000e+00   5.0000000e+00   0.0000000e+00   0.0000000e+00   0.0000000e+00   0.0000000e+00   0.0000000e+00   0.0000000e+00   4.0000000e+00   0.0000000e+00   0.0000000e+00   4.0000000e+00   0.0000000e+00   0.0000000e+00   0.0000000e+00   0.0000000e+00   2.0000000e+00   0.0000000e+00   0.0000000e+00   0.0000000e+00   1.0000000e+00   0.0000000e+00   0.0000000e+00   0.0000000e+00   0.0000000e+00   0.0000000e+00   0.0000000e+00   0.0000000e+00   0.0000000e+00   2.0000000e+00   0.0000000e+00   0.0000000e+00   0.0000000e+00   0.0000000e+00   0.0000000e+00   0.0000000e+00   1.0000000e+00   0.0000000e+00   4.0000000e+00   2.0000000e+00   0.0000000e+00   0.0000000e+00   3.0000000e+00   3.0000000e+00   0.0000000e+00   0.0000000e+00   0.0000000e+00             NaN             NaN             NaN             NaN             NaN             NaN             NaN             NaN             NaN             NaN             NaN             NaN             NaN             NaN             NaN             NaN             NaN             NaN             NaN             NaN             NaN             NaN             NaN             NaN             NaN             NaN             NaN             NaN             NaN             NaN             NaN             NaN             NaN             NaN             NaN             NaN             NaN             NaN             NaN             NaN             NaN             NaN             NaN             NaN             NaN
   1.8111000e+04   1.0000000e+00   3.0000000e+00   6.5000000e+00   2.0000000e+00   2.0000000e+00   0.0000000e+00   0.0000000e+00   0.0000000e+00   0.0000000e+00   0.0000000e+00   0.0000000e+00   0.0000000e+00   0.0000000e+00   4.0000000e+00   0.0000000e+00   0.0000000e+00   0.0000000e+00   0.0000000e+00   0.0000000e+00   0.0000000e+00   3.0000000e+00   0.0000000e+00   0.0000000e+00   3.0000000e+00   4.0000000e+00   0.0000000e+00   0.0000000e+00   0.0000000e+00   0.0000000e+00   1.0000000e+00   0.0000000e+00   0.0000000e+00   2.0000000e+00   0.0000000e+00   0.0000000e+00   2.0000000e+00   0.0000000e+00   0.0000000e+00   0.0000000e+00   0.0000000e+00   0.0000000e+00   2.0000000e+00   0.0000000e+00   0.0000000e+00   0.0000000e+00   0.0000000e+00   0.0000000e+00   0.0000000e+00   1.0000000e+00   0.0000000e+00   5.0000000e+00   5.0000000e+00   1.0000000e+00   0.0000000e+00   4.0000000e+00   4.0000000e+00   0.0000000e+00   0.0000000e+00   2.0000000e+00             NaN             NaN             NaN             NaN             NaN             NaN             NaN             NaN             NaN             NaN             NaN             NaN             NaN             NaN             NaN             NaN             NaN             NaN             NaN             NaN             NaN             NaN             NaN             NaN             NaN             NaN             NaN             NaN             NaN             NaN             NaN             NaN             NaN             NaN             NaN             NaN             NaN             NaN             NaN             NaN             NaN             NaN             NaN             NaN             NaN
   1.8111000e+04   1.0000000e+00   3.0000000e+00   7.5000000e+00   3.0000000e+00   0.0000000e+00   2.0000000e+00   3.0000000e+00   0.0000000e+00   0.0000000e+00   0.0000000e+00   0.0000000e+00   0.0000000e+00   0.0000000e+00   4.0000000e+00   0.0000000e+00   0.0000000e+00   0.0000000e+00   0.0000000e+00   0.0000000e+00   0.0000000e+00   2.0000000e+00   0.0000000e+00   0.0000000e+00   3.0000000e+00   4.0000000e+00   1.0000000e+00   0.0000000e+00   3.0000000e+00   1.0000000e+00   1.0000000e+00   0.0000000e+00   0.0000000e+00   0.0000000e+00   0.0000000e+00   0.0000000e+00   3.0000000e+00   5.0000000e+00   0.0000000e+00   0.0000000e+00   0.0000000e+00   0.0000000e+00   2.0000000e+00   0.0000000e+00   0.0000000e+00   0.0000000e+00   0.0000000e+00   0.0000000e+00   0.0000000e+00   2.0000000e+00   0.0000000e+00   3.0000000e+00   3.0000000e+00   2.0000000e+00   0.0000000e+00   4.0000000e+00   4.0000000e+00   0.0000000e+00   1.0000000e+00   2.0000000e+00             NaN             NaN             NaN             NaN             NaN             NaN             NaN             NaN             NaN             NaN             NaN             NaN             NaN             NaN             NaN             NaN             NaN             NaN             NaN             NaN             NaN             NaN             NaN             NaN             NaN             NaN             NaN             NaN             NaN             NaN             NaN             NaN             NaN             NaN             NaN             NaN             NaN             NaN             NaN             NaN             NaN             NaN             NaN             NaN             NaN
   1.8111000e+04   1.0000000e+00   3.0000000e+00   8.5000000e+00   3.0000000e+00   0.0000000e+00   4.0000000e+00   4.0000000e+00   3.0000000e+00   0.0000000e+00   0.0000000e+00   0.0000000e+00   1.0000000e+00   1.0000000e+00   4.0000000e+00   0.0000000e+00   0.0000000e+00   0.0000000e+00   0.0000000e+00   0.0000000e+00   0.0000000e+00   2.0000000e+00   0.0000000e+00   0.0000000e+00   2.0000000e+00   5.0000000e+00   0.0000000e+00   0.0000000e+00   5.0000000e+00   1.0000000e+00   0.0000000e+00   0.0000000e+00   2.0000000e+00   2.0000000e+00   0.0000000e+00   0.0000000e+00   0.0000000e+00   3.0000000e+00   0.0000000e+00   0.0000000e+00   0.0000000e+00   0.0000000e+00   2.0000000e+00   0.0000000e+00   0.0000000e+00   0.0000000e+00   0.0000000e+00   0.0000000e+00   0.0000000e+00   2.0000000e+00   0.0000000e+00   3.0000000e+00   2.0000000e+00   3.0000000e+00   0.0000000e+00   3.0000000e+00   3.0000000e+00   0.0000000e+00   3.0000000e+00   1.0000000e+00             NaN             NaN             NaN             NaN             NaN             NaN             NaN             NaN             NaN             NaN             NaN             NaN             NaN             NaN             NaN             NaN             NaN             NaN             NaN             NaN             NaN             NaN             NaN             NaN             NaN             NaN             NaN             NaN             NaN             NaN             NaN             NaN             NaN             NaN             NaN             NaN             NaN             NaN             NaN             NaN             NaN             NaN             NaN             NaN             NaN
   1.8111000e+04   1.0000000e+00   3.0000000e+00   9.5000000e+00   3.0000000e+00   0.0000000e+00   4.0000000e+00   4.0000000e+00   3.0000000e+00   0.0000000e+00   0.0000000e+00   0.0000000e+00   0.0000000e+00   0.0000000e+00   4.0000000e+00   0.0000000e+00   0.0000000e+00   0.0000000e+00   0.0000000e+00   0.0000000e+00   0.0000000e+00   3.0000000e+00   0.0000000e+00   0.0000000e+00   3.0000000e+00   3.0000000e+00   0.0000000e+00   0.0000000e+00   4.0000000e+00   1.0000000e+00   0.0000000e+00   0.0000000e+00   4.0000000e+00   2.0000000e+00   0.0000000e+00   2.0000000e+00   1.0000000e+00   4.0000000e+00   0.0000000e+00   0.0000000e+00   0.0000000e+00   0.0000000e+00   1.0000000e+00   0.0000000e+00   0.0000000e+00   0.0000000e+00   0.0000000e+00   0.0000000e+00   0.0000000e+00   2.0000000e+00   0.0000000e+00   2.0000000e+00   3.0000000e+00   4.0000000e+00   0.0000000e+00   2.0000000e+00   2.0000000e+00   0.0000000e+00   4.0000000e+00   1.0000000e+00             NaN             NaN             NaN             NaN             NaN             NaN             NaN             NaN             NaN             NaN             NaN             NaN             NaN             NaN             NaN             NaN             NaN             NaN             NaN             NaN             NaN             NaN             NaN             NaN             NaN             NaN             NaN             NaN             NaN             NaN             NaN             NaN             NaN             NaN             NaN             NaN             NaN             NaN             NaN             NaN             NaN             NaN             NaN             NaN             NaN
   1.8111000e+04   1.0000000e+00   3.0000000e+00   1.0500000e+01   4.0000000e+00   3.0000000e+00   4.0000000e+00   4.0000000e+00   3.0000000e+00   0.0000000e+00   0.0000000e+00   0.0000000e+00   0.0000000e+00   0.0000000e+00   3.0000000e+00   0.0000000e+00   0.0000000e+00   0.0000000e+00   0.0000000e+00   0.0000000e+00   0.0000000e+00   3.0000000e+00   0.0000000e+00   1.0000000e+00   2.0000000e+00   3.0000000e+00   1.0000000e+00   0.0000000e+00   3.0000000e+00   3.0000000e+00   2.0000000e+00   0.0000000e+00   3.0000000e+00   3.0000000e+00   0.0000000e+00   4.0000000e+00   2.0000000e+00   3.0000000e+00   0.0000000e+00   0.0000000e+00   0.0000000e+00   0.0000000e+00   2.0000000e+00   0.0000000e+00   0.0000000e+00   0.0000000e+00   0.0000000e+00   0.0000000e+00   0.0000000e+00   3.0000000e+00   0.0000000e+00   4.0000000e+00   3.0000000e+00   3.0000000e+00   0.0000000e+00   3.0000000e+00   4.0000000e+00   0.0000000e+00   4.0000000e+00   2.0000000e+00             NaN             NaN             NaN             NaN             NaN             NaN             NaN             NaN             NaN             NaN             NaN             NaN             NaN             NaN             NaN             NaN             NaN             NaN             NaN             NaN             NaN             NaN             NaN             NaN             NaN             NaN             NaN             NaN             NaN             NaN             NaN             NaN             NaN             NaN             NaN             NaN             NaN             NaN             NaN             NaN             NaN             NaN             NaN             NaN             NaN
   1.8111000e+04   1.0000000e+00   3.0000000e+00   1.1500000e+01   1.0000000e+00   3.0000000e+00   3.0000000e+00   2.0000000e+00   2.0000000e+00   0.0000000e+00   0.0000000e+00   0.0000000e+00   1.0000000e+00   2.0000000e+00   3.0000000e+00   0.0000000e+00   0.0000000e+00   0.0000000e+00   0.0000000e+00   0.0000000e+00   4.0000000e+00   3.0000000e+00   0.0000000e+00   5.0000000e+00   2.0000000e+00   3.0000000e+00   0.0000000e+00   0.0000000e+00   4.0000000e+00   4.0000000e+00   2.0000000e+00   0.0000000e+00   2.0000000e+00   3.0000000e+00   0.0000000e+00   6.0000000e+00   3.0000000e+00   4.0000000e+00   0.0000000e+00   0.0000000e+00   0.0000000e+00   0.0000000e+00   3.0000000e+00   0.0000000e+00   0.0000000e+00   0.0000000e+00   0.0000000e+00   0.0000000e+00   0.0000000e+00   3.0000000e+00   0.0000000e+00   2.0000000e+00   3.0000000e+00   3.0000000e+00   0.0000000e+00   2.0000000e+00   3.0000000e+00   0.0000000e+00   3.0000000e+00   4.0000000e+00             NaN             NaN             NaN             NaN             NaN             NaN             NaN             NaN             NaN             NaN             NaN             NaN             NaN             NaN             NaN             NaN             NaN             NaN             NaN             NaN             NaN             NaN             NaN             NaN             NaN             NaN             NaN             NaN             NaN             NaN             NaN             NaN             NaN             NaN             NaN             NaN             NaN             NaN             NaN             NaN             NaN             NaN             NaN             NaN             NaN
   1.8111000e+04   1.0000000e+00   3.0000000e+00   1.2500000e+01   3.0000000e+00   1.0000000e+00   4.0000000e+00   4.0000000e+00   3.0000000e+00   0.0000000e+00   0.0000000e+00   0.0000000e+00   0.0000000e+00   2.0000000e+00   2.0000000e+00   0.0000000e+00   0.0000000e+00   0.0000000e+00   0.0000000e+00   1.0000000e+00   5.0000000e+00   4.0000000e+00   0.0000000e+00   3.0000000e+00   2.0000000e+00   3.0000000e+00   2.0000000e+00   0.0000000e+00   4.0000000e+00   2.0000000e+00   5.0000000e+00   0.0000000e+00   3.0000000e+00   3.0000000e+00   0.0000000e+00   4.0000000e+00   4.0000000e+00   2.0000000e+00   0.0000000e+00   1.0000000e+00   0.0000000e+00   0.0000000e+00   1.0000000e+00   0.0000000e+00   0.0000000e+00   0.0000000e+00   0.0000000e+00   0.0000000e+00   0.0000000e+00   4.0000000e+00   0.0000000e+00   4.0000000e+00   3.0000000e+00   4.0000000e+00   0.0000000e+00   3.0000000e+00   3.0000000e+00   0.0000000e+00   2.0000000e+00   2.0000000e+00             NaN             NaN             NaN             NaN             NaN             NaN             NaN             NaN             NaN             NaN             NaN             NaN             NaN             NaN             NaN             NaN             NaN             NaN             NaN             NaN             NaN             NaN             NaN             NaN             NaN             NaN             NaN             NaN             NaN             NaN             NaN             NaN             NaN             NaN             NaN             NaN             NaN             NaN             NaN             NaN             NaN             NaN             NaN             NaN             NaN
   1.8111000e+04   1.0000000e+00   3.0000000e+00   1.3500000e+01   2.0000000e+00   2.0000000e+00   3.0000000e+00   3.0000000e+00   2.0000000e+00   0.0000000e+00   0.0000000e+00   0.0000000e+00   1.0000000e+00   4.0000000e+00   3.0000000e+00   0.0000000e+00   0.0000000e+00   0.0000000e+00   0.0000000e+00   5.0000000e+00   2.0000000e+00   3.0000000e+00   0.0000000e+00   4.0000000e+00   2.0000000e+00   4.0000000e+00   2.0000000e+00   0.0000000e+00   1.0000000e+00   2.0000000e+00   3.0000000e+00   0.0000000e+00   2.0000000e+00   2.0000000e+00   0.0000000e+00   4.0000000e+00   3.0000000e+00   3.0000000e+00   0.0000000e+00   0.0000000e+00   0.0000000e+00   0.0000000e+00   3.0000000e+00   0.0000000e+00   0.0000000e+00   0.0000000e+00   0.0000000e+00   0.0000000e+00   0.0000000e+00   2.0000000e+00   0.0000000e+00   2.0000000e+00   3.0000000e+00   2.0000000e+00   0.0000000e+00   2.0000000e+00   4.0000000e+00   0.0000000e+00   2.0000000e+00   2.0000000e+00             NaN             NaN             NaN             NaN             NaN             NaN             NaN             NaN             NaN             NaN             NaN             NaN             NaN             NaN             NaN             NaN             NaN             NaN             NaN             NaN             NaN             NaN             NaN             NaN             NaN             NaN             NaN             NaN             NaN             NaN             NaN             NaN             NaN             NaN             NaN             NaN             NaN             NaN             NaN             NaN             NaN             NaN             NaN             NaN             NaN
   1.8111000e+04   1.0000000e+00   3.0000000e+00   1.4500000e+01   3.0000000e+00   2.0000000e+00   1.0000000e+00   3.0000000e+00   2.0000000e+00   0.0000000e+00   0.0000000e+00   0.0000000e+00   0.0000000e+00   2.0000000e+00   3.0000000e+00   0.0000000e+00   0.0000000e+00   0.0000000e+00   0.0000000e+00   5.0000000e+00   3.0000000e+00   5.0000000e+00   0.0000000e+00   4.0000000e+00   4.0000000e+00   3.0000000e+00   3.0000000e+00   0.0000000e+00   3.0000000e+00   3.0000000e+00   3.0000000e+00   2.0000000e+00   3.0000000e+00   2.0000000e+00   0.0000000e+00   4.0000000e+00   3.0000000e+00   4.0000000e+00   0.0000000e+00   0.0000000e+00   0.0000000e+00   0.0000000e+00   2.0000000e+00   0.0000000e+00   0.0000000e+00   0.0000000e+00   0.0000000e+00   0.0000000e+00   0.0000000e+00   3.0000000e+00   0.0000000e+00   2.0000000e+00   3.0000000e+00   4.0000000e+00   0.0000000e+00   1.0000000e+00   2.0000000e+00   0.0000000e+00   2.0000000e+00   2.0000000e+00             NaN             NaN             NaN             NaN             NaN             NaN             NaN             NaN             NaN             NaN             NaN             NaN             NaN             NaN             NaN             NaN             NaN             NaN             NaN             NaN             NaN             NaN             NaN             NaN             NaN             NaN             NaN             NaN             NaN             NaN             NaN             NaN             NaN             NaN             NaN             NaN             NaN             NaN             NaN             NaN             NaN             NaN             NaN             NaN             NaN
   1.8111000e+04   1.0000000e+00   3.0000000e+00   1.5500000e+01   3.0000000e+00   2.0000000e+00   3.0000000e+00   4.0000000e+00   4.0000000e+00   0.0000000e+00   0.0000000e+00   0.0000000e+00   0.0000000e+00   0.0000000e+00   3.0000000e+00   0.0000000e+00   0.0000000e+00   0.0000000e+00   0.0000000e+00   5.0000000e+00   3.0000000e+00   3.0000000e+00   0.0000000e+00   2.0000000e+00   2.0000000e+00   4.0000000e+00   1.0000000e+00   0.0000000e+00   2.0000000e+00   2.0000000e+00   5.0000000e+00   4.0000000e+00   1.0000000e+00   2.0000000e+00   0.0000000e+00   4.0000000e+00   2.0000000e+00   3.0000000e+00   0.0000000e+00   3.0000000e+00   0.0000000e+00   0.0000000e+00   3.0000000e+00   0.0000000e+00   0.0000000e+00   0.0000000e+00   0.0000000e+00   0.0000000e+00   0.0000000e+00   3.0000000e+00   0.0000000e+00   2.0000000e+00   1.0000000e+00   4.0000000e+00   0.0000000e+00   3.0000000e+00   3.0000000e+00   0.0000000e+00   2.0000000e+00   4.0000000e+00             NaN             NaN             NaN             NaN             NaN             NaN             NaN             NaN             NaN             NaN             NaN             NaN             NaN             NaN             NaN             NaN             NaN             NaN             NaN             NaN             NaN             NaN             NaN             NaN             NaN             NaN             NaN             NaN             NaN             NaN             NaN             NaN             NaN             NaN             NaN             NaN             NaN             NaN             NaN             NaN             NaN             NaN             NaN             NaN             NaN
   1.8111000e+04   1.0000000e+00   3.0000000e+00   1.6500000e+01   3.0000000e+00   3.0000000e+00   4.0000000e+00   4.0000000e+00   2.0000000e+00   0.0000000e+00   0.0000000e+00   0.0000000e+00   0.0000000e+00   3.0000000e+00   3.0000000e+00   0.0000000e+00   0.0000000e+00   0.0000000e+00   0.0000000e+00   2.0000000e+00   2.0000000e+00   3.0000000e+00   3.0000000e+00   3.0000000e+00   3.0000000e+00   3.0000000e+00   4.0000000e+00   0.0000000e+00   2.0000000e+00   3.0000000e+00   3.0000000e+00   3.0000000e+00   0.0000000e+00   4.0000000e+00   0.0000000e+00   4.0000000e+00   3.0000000e+00   4.0000000e+00   0.0000000e+00   1.0000000e+00   0.0000000e+00   0.0000000e+00   3.0000000e+00   0.0000000e+00   2.0000000e+00   0.0000000e+00   0.0000000e+00   0.0000000e+00   0.0000000e+00   2.0000000e+00   0.0000000e+00   3.0000000e+00   2.0000000e+00   1.0000000e+00   0.0000000e+00   3.0000000e+00   3.0000000e+00   0.0000000e+00   4.0000000e+00   3.0000000e+00             NaN             NaN             NaN             NaN             NaN             NaN             NaN             NaN             NaN             NaN             NaN             NaN             NaN             NaN             NaN             NaN             NaN             NaN             NaN             NaN             NaN             NaN             NaN             NaN             NaN             NaN             NaN             NaN             NaN             NaN             NaN             NaN             NaN             NaN             NaN             NaN             NaN             NaN             NaN             NaN             NaN             NaN             NaN             NaN             NaN
   1.8111000e+04   1.0000000e+00   3.0000000e+00   1.7500000e+01   3.0000000e+00   1.0000000e+00   4.0000000e+00   3.0000000e+00   4.0000000e+00   0.0000000e+00   0.0000000e+00   0.0000000e+00   0.0000000e+00   4.0000000e+00   2.0000000e+00   0.0000000e+00   0.0000000e+00   0.0000000e+00   0.0000000e+00   3.0000000e+00   4.0000000e+00   1.0000000e+00   3.0000000e+00   3.0000000e+00   4.0000000e+00   1.0000000e+00   4.0000000e+00   0.0000000e+00   2.0000000e+00   3.0000000e+00   2.0000000e+00   3.0000000e+00   0.0000000e+00   4.0000000e+00   0.0000000e+00   4.0000000e+00   3.0000000e+00   2.0000000e+00   0.0000000e+00   3.0000000e+00   0.0000000e+00   0.0000000e+00   3.0000000e+00   0.0000000e+00   4.0000000e+00   0.0000000e+00   0.0000000e+00   0.0000000e+00   0.0000000e+00   2.0000000e+00   0.0000000e+00   2.0000000e+00   3.0000000e+00   3.0000000e+00   0.0000000e+00   3.0000000e+00   3.0000000e+00   0.0000000e+00   2.0000000e+00   1.0000000e+00             NaN             NaN             NaN             NaN             NaN             NaN             NaN             NaN             NaN             NaN             NaN             NaN             NaN             NaN             NaN             NaN             NaN             NaN             NaN             NaN             NaN             NaN             NaN             NaN             NaN             NaN             NaN             NaN             NaN             NaN             NaN             NaN             NaN             NaN             NaN             NaN             NaN             NaN             NaN             NaN             NaN             NaN             NaN             NaN             NaN
   1.8111000e+04   1.0000000e+00   3.0000000e+00   1.8500000e+01   3.0000000e+00   4.0000000e+00   4.0000000e+00   4.0000000e+00   2.0000000e+00   0.0000000e+00   0.0000000e+00   0.0000000e+00   1.0000000e+00   3.0000000e+00   2.0000000e+00   0.0000000e+00   4.0000000e+00   0.0000000e+00   0.0000000e+00   2.0000000e+00   4.0000000e+00   3.0000000e+00   3.0000000e+00   3.0000000e+00   2.0000000e+00   3.0000000e+00   2.0000000e+00   0.0000000e+00   2.0000000e+00   4.0000000e+00   3.0000000e+00   1.0000000e+00   0.0000000e+00   1.0000000e+00   0.0000000e+00   2.0000000e+00   3.0000000e+00   2.0000000e+00   0.0000000e+00   2.0000000e+00   0.0000000e+00   0.0000000e+00   2.0000000e+00   0.0000000e+00   4.0000000e+00   0.0000000e+00   0.0000000e+00   0.0000000e+00   0.0000000e+00   2.0000000e+00   0.0000000e+00   2.0000000e+00   2.0000000e+00   3.0000000e+00   0.0000000e+00   2.0000000e+00   3.0000000e+00   0.0000000e+00   3.0000000e+00   4.0000000e+00             NaN             NaN             NaN             NaN             NaN             NaN             NaN             NaN             NaN             NaN             NaN             NaN             NaN             NaN             NaN             NaN             NaN             NaN             NaN             NaN             NaN             NaN             NaN             NaN             NaN             NaN             NaN             NaN             NaN             NaN             NaN             NaN             NaN             NaN             NaN             NaN             NaN             NaN             NaN             NaN             NaN             NaN             NaN             NaN             NaN
   1.8111000e+04   1.0000000e+00   3.0000000e+00   1.9500000e+01   1.0000000e+00   4.0000000e+00   2.0000000e+00   1.0000000e+00   4.0000000e+00   0.0000000e+00   0.0000000e+00   0.0000000e+00   2.0000000e+00   4.0000000e+00   3.0000000e+00   0.0000000e+00   2.0000000e+00   0.0000000e+00   0.0000000e+00   3.0000000e+00   2.0000000e+00   2.0000000e+00   3.0000000e+00   2.0000000e+00   3.0000000e+00   3.0000000e+00   4.0000000e+00   0.0000000e+00   4.0000000e+00   2.0000000e+00   3.0000000e+00   5.0000000e+00   2.0000000e+00   3.0000000e+00   0.0000000e+00   3.0000000e+00   1.0000000e+00   2.0000000e+00   0.0000000e+00   3.0000000e+00   0.0000000e+00   0.0000000e+00   3.0000000e+00   1.0000000e+00   2.0000000e+00   0.0000000e+00   0.0000000e+00   0.0000000e+00   0.0000000e+00   2.0000000e+00   2.0000000e+00   1.0000000e+00   4.0000000e+00   1.0000000e+00   0.0000000e+00   3.0000000e+00   2.0000000e+00   0.0000000e+00   3.0000000e+00   3.0000000e+00             NaN             NaN             NaN             NaN             NaN             NaN             NaN             NaN             NaN             NaN             NaN             NaN             NaN             NaN             NaN             NaN             NaN             NaN             NaN             NaN             NaN             NaN             NaN             NaN             NaN             NaN             NaN             NaN             NaN             NaN             NaN             NaN             NaN             NaN             NaN             NaN             NaN             NaN             NaN             NaN             NaN             NaN             NaN             NaN             NaN
   1.8111000e+04   1.0000000e+00   3.0000000e+00   2.0500000e+01   2.0000000e+00   3.0000000e+00   0.0000000e+00   3.0000000e+00   2.0000000e+00   0.0000000e+00   0.0000000e+00   0.0000000e+00   4.0000000e+00   2.0000000e+00   3.0000000e+00   0.0000000e+00   3.0000000e+00   0.0000000e+00   0.0000000e+00   2.0000000e+00   3.0000000e+00   2.0000000e+00   3.0000000e+00   4.0000000e+00   3.0000000e+00   3.0000000e+00   1.0000000e+00   0.0000000e+00   3.0000000e+00   3.0000000e+00   4.0000000e+00   4.0000000e+00   1.0000000e+00   2.0000000e+00   0.0000000e+00   2.0000000e+00   2.0000000e+00   1.0000000e+00   0.0000000e+00   4.0000000e+00   0.0000000e+00   0.0000000e+00   2.0000000e+00   4.0000000e+00   3.0000000e+00   0.0000000e+00   0.0000000e+00   0.0000000e+00   0.0000000e+00   5.0000000e+00   2.0000000e+00   1.0000000e+00   2.0000000e+00   0.0000000e+00   0.0000000e+00   2.0000000e+00   3.0000000e+00   0.0000000e+00   4.0000000e+00   1.0000000e+00             NaN             NaN             NaN             NaN             NaN             NaN             NaN             NaN             NaN             NaN             NaN             NaN             NaN             NaN             NaN             NaN             NaN             NaN             NaN             NaN             NaN             NaN             NaN             NaN             NaN             NaN             NaN             NaN             NaN             NaN             NaN             NaN             NaN             NaN             NaN             NaN             NaN             NaN             NaN             NaN             NaN             NaN             NaN             NaN             NaN
   1.8111000e+04   1.0000000e+00   3.0000000e+00   2.1500000e+01   0.0000000e+00   3.0000000e+00   2.0000000e+00   3.0000000e+00   2.0000000e+00   0.0000000e+00   0.0000000e+00   0.0000000e+00   3.0000000e+00   3.0000000e+00   0.0000000e+00   0.0000000e+00   1.0000000e+00   0.0000000e+00   0.0000000e+00   3.0000000e+00   4.0000000e+00   1.0000000e+00   2.0000000e+00   4.0000000e+00   2.0000000e+00   2.0000000e+00   3.0000000e+00   0.0000000e+00   3.0000000e+00   2.0000000e+00   3.0000000e+00   3.0000000e+00   1.0000000e+00   2.0000000e+00   0.0000000e+00   2.0000000e+00   3.0000000e+00   4.0000000e+00   0.0000000e+00   3.0000000e+00   0.0000000e+00   0.0000000e+00   3.0000000e+00   3.0000000e+00   2.0000000e+00   0.0000000e+00   0.0000000e+00   0.0000000e+00   0.0000000e+00   2.0000000e+00   3.0000000e+00   3.0000000e+00   2.0000000e+00   0.0000000e+00   0.0000000e+00   2.0000000e+00   3.0000000e+00   0.0000000e+00   3.0000000e+00   2.0000000e+00             NaN             NaN             NaN             NaN             NaN             NaN             NaN             NaN             NaN             NaN             NaN             NaN             NaN             NaN             NaN             NaN             NaN             NaN             NaN             NaN             NaN             NaN             NaN             NaN             NaN             NaN             NaN             NaN             NaN             NaN             NaN             NaN             NaN             NaN             NaN             NaN             NaN             NaN             NaN             NaN             NaN             NaN             NaN             NaN             NaN
   1.8111000e+04   1.0000000e+00   3.0000000e+00   2.2500000e+01   0.0000000e+00   3.0000000e+00   1.0000000e+00   4.0000000e+00   2.0000000e+00   0.0000000e+00   0.0000000e+00   0.0000000e+00   2.0000000e+00   3.0000000e+00   1.0000000e+00   0.0000000e+00   4.0000000e+00   0.0000000e+00   0.0000000e+00   3.0000000e+00   4.0000000e+00   4.0000000e+00   2.0000000e+00   1.0000000e+00   3.0000000e+00   2.0000000e+00   4.0000000e+00   0.0000000e+00   3.0000000e+00   3.0000000e+00   3.0000000e+00   4.0000000e+00   1.0000000e+00   1.0000000e+00   0.0000000e+00   3.0000000e+00   2.0000000e+00   2.0000000e+00   0.0000000e+00   3.0000000e+00   0.0000000e+00   0.0000000e+00   2.0000000e+00   3.0000000e+00   4.0000000e+00   0.0000000e+00   0.0000000e+00   0.0000000e+00   0.0000000e+00   3.0000000e+00   4.0000000e+00   2.0000000e+00   4.0000000e+00   0.0000000e+00   0.0000000e+00   1.0000000e+00   2.0000000e+00   0.0000000e+00   3.0000000e+00   1.0000000e+00             NaN             NaN             NaN             NaN             NaN             NaN             NaN             NaN             NaN             NaN             NaN             NaN             NaN             NaN             NaN             NaN             NaN             NaN             NaN             NaN             NaN             NaN             NaN             NaN             NaN             NaN             NaN             NaN             NaN             NaN             NaN             NaN             NaN             NaN             NaN             NaN             NaN             NaN             NaN             NaN             NaN             NaN             NaN             NaN             NaN
   1.8111000e+04   1.0000000e+00   3.0000000e+00   2.3500000e+01   0.0000000e+00   2.0000000e+00   3.0000000e+00   4.0000000e+00   2.0000000e+00   0.0000000e+00   0.0000000e+00   0.0000000e+00   3.0000000e+00   2.0000000e+00   0.0000000e+00   0.0000000e+00   3.0000000e+00   0.0000000e+00   0.0000000e+00   3.0000000e+00   4.0000000e+00   3.0000000e+00   3.0000000e+00   3.0000000e+00   2.0000000e+00   3.0000000e+00   5.0000000e+00   0.0000000e+00   3.0000000e+00   2.0000000e+00   2.0000000e+00   5.0000000e+00   2.0000000e+00   3.0000000e+00   0.0000000e+00   4.0000000e+00   2.0000000e+00   2.0000000e+00   0.0000000e+00   3.0000000e+00   0.0000000e+00   0.0000000e+00   2.0000000e+00   2.0000000e+00   4.0000000e+00   0.0000000e+00   0.0000000e+00   0.0000000e+00   0.0000000e+00   4.0000000e+00   3.0000000e+00   3.0000000e+00   2.0000000e+00   0.0000000e+00   0.0000000e+00   1.0000000e+00   2.0000000e+00   0.0000000e+00   4.0000000e+00   0.0000000e+00             NaN             NaN             NaN             NaN             NaN             NaN             NaN             NaN             NaN             NaN             NaN             NaN             NaN             NaN             NaN             NaN             NaN             NaN             NaN             NaN             NaN             NaN             NaN             NaN             NaN             NaN             NaN             NaN             NaN             NaN             NaN             NaN             NaN             NaN             NaN             NaN             NaN             NaN             NaN             NaN             NaN             NaN             NaN             NaN             NaN
   1.8111000e+04   1.0000000e+00   3.0000000e+00   2.4500000e+01   0.0000000e+00   4.0000000e+00   1.0000000e+00   4.0000000e+00   3.0000000e+00   0.0000000e+00   0.0000000e+00   0.0000000e+00   3.0000000e+00   3.0000000e+00   0.0000000e+00   0.0000000e+00   3.0000000e+00   0.0000000e+00   0.0000000e+00   3.0000000e+00   3.0000000e+00   1.0000000e+00   1.0000000e+00   2.0000000e+00   2.0000000e+00   3.0000000e+00   2.0000000e+00   3.0000000e+00   3.0000000e+00   2.0000000e+00   1.0000000e+00   2.0000000e+00   0.0000000e+00   2.0000000e+00   0.0000000e+00   3.0000000e+00   0.0000000e+00   2.0000000e+00   0.0000000e+00   3.0000000e+00   0.0000000e+00   0.0000000e+00   2.0000000e+00   1.0000000e+00   2.0000000e+00   0.0000000e+00   0.0000000e+00   0.0000000e+00   0.0000000e+00   2.0000000e+00   4.0000000e+00   2.0000000e+00   2.0000000e+00   0.0000000e+00   0.0000000e+00   0.0000000e+00   1.0000000e+00   0.0000000e+00   2.0000000e+00   2.0000000e+00             NaN             NaN             NaN             NaN             NaN             NaN             NaN             NaN             NaN             NaN             NaN             NaN             NaN             NaN             NaN             NaN             NaN             NaN             NaN             NaN             NaN             NaN             NaN             NaN             NaN             NaN             NaN             NaN             NaN             NaN             NaN             NaN             NaN             NaN             NaN             NaN             NaN             NaN             NaN             NaN             NaN             NaN             NaN             NaN             NaN
   1.8111000e+04   1.0000000e+00   3.0000000e+00   2.5500000e+01   0.0000000e+00   4.0000000e+00   1.0000000e+00   1.0000000e+00   0.0000000e+00   0.0000000e+00   0.0000000e+00   0.0000000e+00   4.0000000e+00   2.0000000e+00   0.0000000e+00   0.0000000e+00   3.0000000e+00   0.0000000e+00   0.0000000e+00   3.0000000e+00   3.0000000e+00   2.0000000e+00   2.0000000e+00   3.0000000e+00   3.0000000e+00   2.0000000e+00   2.0000000e+00   3.0000000e+00   3.0000000e+00   3.0000000e+00   3.0000000e+00   2.0000000e+00   0.0000000e+00   0.0000000e+00   0.0000000e+00   3.0000000e+00   0.0000000e+00   3.0000000e+00   0.0000000e+00   4.0000000e+00   0.0000000e+00   0.0000000e+00   3.0000000e+00   4.0000000e+00   3.0000000e+00   0.0000000e+00   0.0000000e+00   0.0000000e+00   0.0000000e+00   2.0000000e+00   3.0000000e+00   1.0000000e+00   2.0000000e+00   0.0000000e+00   0.0000000e+00   0.0000000e+00   2.0000000e+00   0.0000000e+00   2.0000000e+00   0.0000000e+00             NaN             NaN             NaN             NaN             NaN             NaN             NaN             NaN             NaN             NaN             NaN             NaN             NaN             NaN             NaN             NaN             NaN             NaN             NaN             NaN             NaN             NaN             NaN             NaN             NaN             NaN             NaN             NaN             NaN             NaN             NaN             NaN             NaN             NaN             NaN             NaN             NaN             NaN             NaN             NaN             NaN             NaN             NaN             NaN             NaN
   1.8111000e+04   1.0000000e+00   3.0000000e+00   2.6500000e+01   0.0000000e+00   3.0000000e+00   3.0000000e+00   3.0000000e+00   0.0000000e+00   0.0000000e+00   0.0000000e+00   0.0000000e+00   2.0000000e+00   0.0000000e+00   0.0000000e+00   0.0000000e+00   3.0000000e+00   0.0000000e+00   0.0000000e+00   2.0000000e+00   1.0000000e+00   2.0000000e+00   4.0000000e+00   4.0000000e+00   3.0000000e+00   2.0000000e+00   2.0000000e+00   4.0000000e+00   2.0000000e+00   3.0000000e+00   4.0000000e+00   3.0000000e+00   0.0000000e+00   0.0000000e+00   0.0000000e+00   2.0000000e+00   0.0000000e+00   0.0000000e+00   0.0000000e+00   2.0000000e+00   0.0000000e+00   0.0000000e+00   3.0000000e+00   3.0000000e+00   3.0000000e+00   0.0000000e+00   0.0000000e+00   0.0000000e+00   0.0000000e+00   3.0000000e+00   2.0000000e+00   0.0000000e+00   2.0000000e+00   0.0000000e+00   0.0000000e+00   0.0000000e+00   3.0000000e+00   0.0000000e+00   2.0000000e+00   0.0000000e+00             NaN             NaN             NaN             NaN             NaN             NaN             NaN             NaN             NaN             NaN             NaN             NaN             NaN             NaN             NaN             NaN             NaN             NaN             NaN             NaN             NaN             NaN             NaN             NaN             NaN             NaN             NaN             NaN             NaN             NaN             NaN             NaN             NaN             NaN             NaN             NaN             NaN             NaN             NaN             NaN             NaN             NaN             NaN             NaN             NaN
   1.8111000e+04   1.0000000e+00   3.0000000e+00   2.7500000e+01   0.0000000e+00   4.0000000e+00   2.0000000e+00   2.0000000e+00   0.0000000e+00   0.0000000e+00   0.0000000e+00   0.0000000e+00   3.0000000e+00   0.0000000e+00   0.0000000e+00   0.0000000e+00   2.0000000e+00   0.0000000e+00   0.0000000e+00   1.0000000e+00   0.0000000e+00   1.0000000e+00   4.0000000e+00   3.0000000e+00   1.0000000e+00   0.0000000e+00   2.0000000e+00   5.0000000e+00   1.0000000e+00   3.0000000e+00   3.0000000e+00   3.0000000e+00   0.0000000e+00   0.0000000e+00   0.0000000e+00   1.0000000e+00   0.0000000e+00   1.0000000e+00   0.0000000e+00   2.0000000e+00   0.0000000e+00   0.0000000e+00   3.0000000e+00   1.0000000e+00   2.0000000e+00   0.0000000e+00   0.0000000e+00   0.0000000e+00   0.0000000e+00   4.0000000e+00   3.0000000e+00   0.0000000e+00   0.0000000e+00   0.0000000e+00   0.0000000e+00   0.0000000e+00   0.0000000e+00   0.0000000e+00   2.0000000e+00   0.0000000e+00             NaN             NaN             NaN             NaN             NaN             NaN             NaN             NaN             NaN             NaN             NaN             NaN             NaN             NaN             NaN             NaN             NaN             NaN             NaN             NaN             NaN             NaN             NaN             NaN             NaN             NaN             NaN             NaN             NaN             NaN             NaN             NaN             NaN             NaN             NaN             NaN             NaN             NaN             NaN             NaN             NaN             NaN             NaN             NaN             NaN
   1.8111000e+04   1.0000000e+00   3.0000000e+00   2.8500000e+01   0.0000000e+00   1.0000000e+00   1.0000000e+00   0.0000000e+00   0.0000000e+00   0.0000000e+00   0.0000000e+00   0.0000000e+00   4.0000000e+00   0.0000000e+00   0.0000000e+00   0.0000000e+00   4.0000000e+00   0.0000000e+00   0.0000000e+00   0.0000000e+00   0.0000000e+00   0.0000000e+00   2.0000000e+00   2.0000000e+00   2.0000000e+00   1.0000000e+00   3.0000000e+00   1.0000000e+00   2.0000000e+00   3.0000000e+00   1.0000000e+00   3.0000000e+00   0.0000000e+00   0.0000000e+00   0.0000000e+00   0.0000000e+00   0.0000000e+00   0.0000000e+00   0.0000000e+00   4.0000000e+00   0.0000000e+00   0.0000000e+00   0.0000000e+00   4.0000000e+00   2.0000000e+00   0.0000000e+00   0.0000000e+00   0.0000000e+00   0.0000000e+00   0.0000000e+00   3.0000000e+00   0.0000000e+00   0.0000000e+00   0.0000000e+00   0.0000000e+00   0.0000000e+00   0.0000000e+00   0.0000000e+00   0.0000000e+00   0.0000000e+00             NaN             NaN             NaN             NaN             NaN             NaN             NaN             NaN             NaN             NaN             NaN             NaN             NaN             NaN             NaN             NaN             NaN             NaN             NaN             NaN             NaN             NaN             NaN             NaN             NaN             NaN             NaN             NaN             NaN             NaN             NaN             NaN             NaN             NaN             NaN             NaN             NaN             NaN             NaN             NaN             NaN             NaN             NaN             NaN             NaN
   1.8111000e+04   1.0000000e+00   3.0000000e+00   2.9500000e+01   0.0000000e+00   3.0000000e+00   0.0000000e+00   0.0000000e+00   0.0000000e+00   0.0000000e+00   0.0000000e+00   0.0000000e+00   3.0000000e+00   0.0000000e+00   0.0000000e+00   0.0000000e+00   2.0000000e+00   0.0000000e+00   0.0000000e+00   0.0000000e+00   0.0000000e+00   0.0000000e+00   3.0000000e+00   2.0000000e+00   2.0000000e+00   0.0000000e+00   2.0000000e+00   4.0000000e+00   0.0000000e+00   0.0000000e+00   0.0000000e+00   1.0000000e+00   0.0000000e+00   0.0000000e+00   0.0000000e+00   0.0000000e+00   0.0000000e+00   0.0000000e+00   0.0000000e+00   3.0000000e+00   0.0000000e+00   0.0000000e+00   0.0000000e+00   1.0000000e+00   4.0000000e+00   0.0000000e+00   0.0000000e+00   0.0000000e+00   0.0000000e+00   0.0000000e+00   2.0000000e+00   0.0000000e+00   0.0000000e+00   0.0000000e+00   0.0000000e+00   0.0000000e+00   0.0000000e+00   0.0000000e+00   0.0000000e+00   0.0000000e+00             NaN             NaN             NaN             NaN             NaN             NaN             NaN             NaN             NaN             NaN             NaN             NaN             NaN             NaN             NaN             NaN             NaN             NaN             NaN             NaN             NaN             NaN             NaN             NaN             NaN             NaN             NaN             NaN             NaN             NaN             NaN             NaN             NaN             NaN             NaN             NaN             NaN             NaN             NaN             NaN             NaN             NaN             NaN             NaN             NaN
   1.8111000e+04   1.0000000e+00   3.0000000e+00   3.0500000e+01   0.0000000e+00   1.0000000e+00   0.0000000e+00   0.0000000e+00   0.0000000e+00   0.0000000e+00   0.0000000e+00   0.0000000e+00   2.0000000e+00   0.0000000e+00   0.0000000e+00   0.0000000e+00   3.0000000e+00   0.0000000e+00   0.0000000e+00   0.0000000e+00   0.0000000e+00   0.0000000e+00   2.0000000e+00   3.0000000e+00   0.0000000e+00   0.0000000e+00   2.0000000e+00   4.0000000e+00   0.0000000e+00   0.0000000e+00   0.0000000e+00   0.0000000e+00   0.0000000e+00   0.0000000e+00   0.0000000e+00   0.0000000e+00   0.0000000e+00   0.0000000e+00   0.0000000e+00   4.0000000e+00   0.0000000e+00   0.0000000e+00   0.0000000e+00   3.0000000e+00   2.0000000e+00   0.0000000e+00   0.0000000e+00   2.0000000e+00   0.0000000e+00   0.0000000e+00   4.0000000e+00   0.0000000e+00   0.0000000e+00   0.0000000e+00   0.0000000e+00   0.0000000e+00   1.0000000e+00   0.0000000e+00   0.0000000e+00   0.0000000e+00             NaN             NaN             NaN             NaN             NaN             NaN             NaN             NaN             NaN             NaN             NaN             NaN             NaN             NaN             NaN             NaN             NaN             NaN             NaN             NaN             NaN             NaN             NaN             NaN             NaN             NaN             NaN             NaN             NaN             NaN             NaN             NaN             NaN             NaN             NaN             NaN             NaN             NaN             NaN             NaN             NaN             NaN             NaN             NaN             NaN
   1.8111000e+04   1.0000000e+00   3.0000000e+00   3.1500000e+01   0.0000000e+00   1.0000000e+00   0.0000000e+00   0.0000000e+00   0.0000000e+00   0.0000000e+00   0.0000000e+00   0.0000000e+00   3.0000000e+00   0.0000000e+00   0.0000000e+00   0.0000000e+00   5.0000000e+00   0.0000000e+00   0.0000000e+00   0.0000000e+00   0.0000000e+00   0.0000000e+00   2.0000000e+00   2.0000000e+00   0.0000000e+00   0.0000000e+00   4.0000000e+00   1.0000000e+00   0.0000000e+00   0.0000000e+00   0.0000000e+00   0.0000000e+00   0.0000000e+00   0.0000000e+00   0.0000000e+00   1.0000000e+00   0.0000000e+00   0.0000000e+00   0.0000000e+00   2.0000000e+00   0.0000000e+00   0.0000000e+00   0.0000000e+00   3.0000000e+00   2.0000000e+00   0.0000000e+00   0.0000000e+00   4.0000000e+00   0.0000000e+00   0.0000000e+00   3.0000000e+00   0.0000000e+00   0.0000000e+00   0.0000000e+00   0.0000000e+00   0.0000000e+00   0.0000000e+00   0.0000000e+00   0.0000000e+00   0.0000000e+00             NaN             NaN             NaN             NaN             NaN             NaN             NaN             NaN             NaN             NaN             NaN             NaN             NaN             NaN             NaN             NaN             NaN             NaN             NaN             NaN             NaN             NaN             NaN             NaN             NaN             NaN             NaN             NaN             NaN             NaN             NaN             NaN             NaN             NaN             NaN             NaN             NaN             NaN             NaN             NaN             NaN             NaN             NaN             NaN             NaN
   1.8111000e+04   1.0000000e+00   3.0000000e+00   3.2500000e+01   0.0000000e+00   0.0000000e+00   0.0000000e+00   0.0000000e+00   0.0000000e+00   0.0000000e+00   0.0000000e+00   0.0000000e+00   2.0000000e+00   0.0000000e+00   0.0000000e+00   0.0000000e+00   3.0000000e+00   0.0000000e+00   0.0000000e+00   0.0000000e+00   0.0000000e+00   0.0000000e+00   4.0000000e+00   1.0000000e+00   0.0000000e+00   0.0000000e+00   1.0000000e+00   3.0000000e+00   0.0000000e+00   0.0000000e+00   0.0000000e+00   0.0000000e+00   0.0000000e+00   0.0000000e+00   0.0000000e+00   0.0000000e+00   0.0000000e+00   0.0000000e+00   0.0000000e+00   2.0000000e+00   0.0000000e+00   0.0000000e+00   0.0000000e+00   2.0000000e+00   3.0000000e+00   0.0000000e+00   0.0000000e+00   3.0000000e+00   0.0000000e+00   0.0000000e+00   2.0000000e+00   0.0000000e+00   0.0000000e+00   0.0000000e+00   0.0000000e+00   0.0000000e+00   0.0000000e+00   0.0000000e+00   0.0000000e+00   0.0000000e+00             NaN             NaN             NaN             NaN             NaN             NaN             NaN             NaN             NaN             NaN             NaN             NaN             NaN             NaN             NaN             NaN             NaN             NaN             NaN             NaN             NaN             NaN             NaN             NaN             NaN             NaN             NaN             NaN             NaN             NaN             NaN             NaN             NaN             NaN             NaN             NaN             NaN             NaN             NaN             NaN             NaN             NaN             NaN             NaN             NaN
   1.8111000e+04   1.0000000e+00   3.0000000e+00   3.3500000e+01   0.0000000e+00   0.0000000e+00   0.0000000e+00   0.0000000e+00   0.0000000e+00   0.0000000e+00   0.0000000e+00   0.0000000e+00   2.0000000e+00   0.0000000e+00   0.0000000e+00   0.0000000e+00   2.0000000e+00   0.0000000e+00   0.0000000e+00   0.0000000e+00   0.0000000e+00   0.0000000e+00   3.0000000e+00   2.0000000e+00   0.0000000e+00   0.0000000e+00   0.0000000e+00   3.0000000e+00   0.0000000e+00   0.0000000e+00   0.0000000e+00   0.0000000e+00   0.0000000e+00   0.0000000e+00   0.0000000e+00   0.0000000e+00   0.0000000e+00   0.0000000e+00   0.0000000e+00   1.0000000e+00   0.0000000e+00   0.0000000e+00   0.0000000e+00   2.0000000e+00   3.0000000e+00   0.0000000e+00   0.0000000e+00   2.0000000e+00   0.0000000e+00   0.0000000e+00   0.0000000e+00   0.0000000e+00   0.0000000e+00   0.0000000e+00   0.0000000e+00   0.0000000e+00   0.0000000e+00   0.0000000e+00   0.0000000e+00   0.0000000e+00             NaN             NaN             NaN             NaN             NaN             NaN             NaN             NaN             NaN             NaN             NaN             NaN             NaN             NaN             NaN             NaN             NaN             NaN             NaN             NaN             NaN             NaN             NaN             NaN             NaN             NaN             NaN             NaN             NaN             NaN             NaN             NaN             NaN             NaN             NaN             NaN             NaN             NaN             NaN             NaN             NaN             NaN             NaN             NaN             NaN
   1.8111000e+04   1.0000000e+00   3.0000000e+00   3.4500000e+01   0.0000000e+00   0.0000000e+00   0.0000000e+00   0.0000000e+00   0.0000000e+00   0.0000000e+00   0.0000000e+00   0.0000000e+00   3.0000000e+00   0.0000000e+00   0.0000000e+00   0.0000000e+00   2.0000000e+00   0.0000000e+00   0.0000000e+00   0.0000000e+00   0.0000000e+00   0.0000000e+00   3.0000000e+00   2.0000000e+00   0.0000000e+00   0.0000000e+00   0.0000000e+00   3.0000000e+00   0.0000000e+00   0.0000000e+00   0.0000000e+00   0.0000000e+00   2.0000000e+00   0.0000000e+00   0.0000000e+00   0.0000000e+00   0.0000000e+00   0.0000000e+00   0.0000000e+00   1.0000000e+00   0.0000000e+00   0.0000000e+00   0.0000000e+00   1.0000000e+00   1.0000000e+00   0.0000000e+00   0.0000000e+00   2.0000000e+00   0.0000000e+00   0.0000000e+00   0.0000000e+00   0.0000000e+00   0.0000000e+00   0.0000000e+00   0.0000000e+00   0.0000000e+00   0.0000000e+00   0.0000000e+00   0.0000000e+00   0.0000000e+00             NaN             NaN             NaN             NaN             NaN             NaN             NaN             NaN             NaN             NaN             NaN             NaN             NaN             NaN             NaN             NaN             NaN             NaN             NaN             NaN             NaN             NaN             NaN             NaN             NaN             NaN             NaN             NaN             NaN             NaN             NaN             NaN             NaN             NaN             NaN             NaN             NaN             NaN             NaN             NaN             NaN             NaN             NaN             NaN             NaN
   1.8111000e+04   1.0000000e+00   3.0000000e+00   3.5500000e+01   0.0000000e+00   0.0000000e+00   0.0000000e+00   0.0000000e+00   0.0000000e+00   0.0000000e+00   0.0000000e+00   0.0000000e+00   0.0000000e+00   0.0000000e+00   0.0000000e+00   0.0000000e+00   2.0000000e+00   0.0000000e+00   0.0000000e+00   0.0000000e+00   0.0000000e+00   0.0000000e+00   5.0000000e+00   0.0000000e+00   0.0000000e+00   0.0000000e+00   0.0000000e+00   3.0000000e+00   0.0000000e+00   0.0000000e+00   0.0000000e+00   0.0000000e+00   2.0000000e+00   0.0000000e+00   0.0000000e+00   0.0000000e+00   0.0000000e+00   0.0000000e+00   0.0000000e+00   0.0000000e+00   0.0000000e+00   0.0000000e+00   0.0000000e+00   1.0000000e+00   0.0000000e+00   0.0000000e+00   0.0000000e+00   3.0000000e+00   0.0000000e+00   0.0000000e+00   0.0000000e+00   0.0000000e+00   0.0000000e+00   0.0000000e+00   0.0000000e+00   0.0000000e+00   0.0000000e+00   0.0000000e+00   0.0000000e+00   0.0000000e+00             NaN             NaN             NaN             NaN             NaN             NaN             NaN             NaN             NaN             NaN             NaN             NaN             NaN             NaN             NaN             NaN             NaN             NaN             NaN             NaN             NaN             NaN             NaN             NaN             NaN             NaN             NaN             NaN             NaN             NaN             NaN             NaN             NaN             NaN             NaN             NaN             NaN             NaN             NaN             NaN             NaN             NaN             NaN             NaN             NaN
   1.8111000e+04   1.0000000e+00   3.0000000e+00   3.6500000e+01   0.0000000e+00   0.0000000e+00   0.0000000e+00   0.0000000e+00   0.0000000e+00   0.0000000e+00   0.0000000e+00   0.0000000e+00   0.0000000e+00   0.0000000e+00   0.0000000e+00   0.0000000e+00   1.0000000e+00   0.0000000e+00   0.0000000e+00   0.0000000e+00   0.0000000e+00   0.0000000e+00   2.0000000e+00   0.0000000e+00   0.0000000e+00   0.0000000e+00   0.0000000e+00   2.0000000e+00   0.0000000e+00   0.0000000e+00   0.0000000e+00   0.0000000e+00   0.0000000e+00   0.0000000e+00   0.0000000e+00   0.0000000e+00   0.0000000e+00   0.0000000e+00   0.0000000e+00   0.0000000e+00   0.0000000e+00   0.0000000e+00   0.0000000e+00   3.0000000e+00   0.0000000e+00   0.0000000e+00   0.0000000e+00   3.0000000e+00   0.0000000e+00   0.0000000e+00   0.0000000e+00   0.0000000e+00   0.0000000e+00   0.0000000e+00   0.0000000e+00   0.0000000e+00   0.0000000e+00   0.0000000e+00   0.0000000e+00   0.0000000e+00             NaN             NaN             NaN             NaN             NaN             NaN             NaN             NaN             NaN             NaN             NaN             NaN             NaN             NaN             NaN             NaN             NaN             NaN             NaN             NaN             NaN             NaN             NaN             NaN             NaN             NaN             NaN             NaN             NaN             NaN             NaN             NaN             NaN             NaN             NaN             NaN             NaN             NaN             NaN             NaN             NaN             NaN             NaN             NaN             NaN
   1.8111000e+04   1.0000000e+00   3.0000000e+00   3.7500000e+01   0.0000000e+00   0.0000000e+00   0.0000000e+00   0.0000000e+00   0.0000000e+00   0.0000000e+00   0.0000000e+00   0.0000000e+00   0.0000000e+00   0.0000000e+00   0.0000000e+00   0.0000000e+00   0.0000000e+00   0.0000000e+00   0.0000000e+00   0.0000000e+00   0.0000000e+00   0.0000000e+00   3.0000000e+00   0.0000000e+00   0.0000000e+00   0.0000000e+00   0.0000000e+00   2.0000000e+00   0.0000000e+00   0.0000000e+00   0.0000000e+00   0.0000000e+00   0.0000000e+00   0.0000000e+00   0.0000000e+00   0.0000000e+00   0.0000000e+00   0.0000000e+00   0.0000000e+00   0.0000000e+00   0.0000000e+00   0.0000000e+00   0.0000000e+00   0.0000000e+00   0.0000000e+00   0.0000000e+00   0.0000000e+00   2.0000000e+00   0.0000000e+00   0.0000000e+00   0.0000000e+00   0.0000000e+00   0.0000000e+00   0.0000000e+00   0.0000000e+00   0.0000000e+00   0.0000000e+00   0.0000000e+00   0.0000000e+00   0.0000000e+00             NaN             NaN             NaN             NaN             NaN             NaN             NaN             NaN             NaN             NaN             NaN             NaN             NaN             NaN             NaN             NaN             NaN             NaN             NaN             NaN             NaN             NaN             NaN             NaN             NaN             NaN             NaN             NaN             NaN             NaN             NaN             NaN             NaN             NaN             NaN             NaN             NaN             NaN             NaN             NaN             NaN             NaN             NaN             NaN             NaN
   1.8111000e+04   1.0000000e+00   3.0000000e+00   3.8500000e+01   0.0000000e+00   0.0000000e+00   0.0000000e+00   0.0000000e+00   0.0000000e+00   0.0000000e+00   0.0000000e+00   0.0000000e+00   0.0000000e+00   0.0000000e+00   0.0000000e+00   0.0000000e+00   0.0000000e+00   0.0000000e+00   0.0000000e+00   0.0000000e+00   0.0000000e+00   0.0000000e+00   1.0000000e+00   0.0000000e+00   0.0000000e+00   0.0000000e+00   0.0000000e+00   0.0000000e+00   0.0000000e+00   0.0000000e+00   0.0000000e+00   0.0000000e+00   0.0000000e+00   0.0000000e+00   0.0000000e+00   0.0000000e+00   0.0000000e+00   0.0000000e+00   0.0000000e+00   0.0000000e+00   0.0000000e+00   0.0000000e+00   0.0000000e+00   0.0000000e+00   0.0000000e+00   0.0000000e+00   0.0000000e+00   1.0000000e+00   0.0000000e+00   0.0000000e+00   0.0000000e+00   0.0000000e+00   0.0000000e+00   0.0000000e+00   0.0000000e+00   0.0000000e+00   0.0000000e+00   0.0000000e+00   0.0000000e+00   0.0000000e+00             NaN             NaN             NaN             NaN             NaN             NaN             NaN             NaN             NaN             NaN             NaN             NaN             NaN             NaN             NaN             NaN             NaN             NaN             NaN             NaN             NaN             NaN             NaN             NaN             NaN             NaN             NaN             NaN             NaN             NaN             NaN             NaN             NaN             NaN             NaN             NaN             NaN             NaN             NaN             NaN             NaN             NaN             NaN             NaN             NaN
   1.8111000e+04   1.0000000e+00   3.0000000e+00   3.9500000e+01   0.0000000e+00   0.0000000e+00   0.0000000e+00   0.0000000e+00   0.0000000e+00   0.0000000e+00   0.0000000e+00   0.0000000e+00   0.0000000e+00   0.0000000e+00   0.0000000e+00   0.0000000e+00   0.0000000e+00   0.0000000e+00   0.0000000e+00   0.0000000e+00   0.0000000e+00   0.0000000e+00   1.0000000e+00   0.0000000e+00   0.0000000e+00   0.0000000e+00   0.0000000e+00   0.0000000e+00   0.0000000e+00   0.0000000e+00   0.0000000e+00   0.0000000e+00   0.0000000e+00   0.0000000e+00   0.0000000e+00   0.0000000e+00   0.0000000e+00   0.0000000e+00   0.0000000e+00   0.0000000e+00   0.0000000e+00   0.0000000e+00   0.0000000e+00   0.0000000e+00   0.0000000e+00   0.0000000e+00   0.0000000e+00   3.0000000e+00   0.0000000e+00   0.0000000e+00   0.0000000e+00   0.0000000e+00   0.0000000e+00   0.0000000e+00   0.0000000e+00   0.0000000e+00   0.0000000e+00   0.0000000e+00   0.0000000e+00   0.0000000e+00             NaN             NaN             NaN             NaN             NaN             NaN             NaN             NaN             NaN             NaN             NaN             NaN             NaN             NaN             NaN             NaN             NaN             NaN             NaN             NaN             NaN             NaN             NaN             NaN             NaN             NaN             NaN             NaN             NaN             NaN             NaN             NaN             NaN             NaN             NaN             NaN             NaN             NaN             NaN             NaN             NaN             NaN             NaN             NaN             NaN
   1.8111000e+04   1.0000000e+00   3.0000000e+00   4.0500000e+01   0.0000000e+00   0.0000000e+00   0.0000000e+00   0.0000000e+00   0.0000000e+00   0.0000000e+00   0.0000000e+00   0.0000000e+00   0.0000000e+00   0.0000000e+00   0.0000000e+00   0.0000000e+00   0.0000000e+00   0.0000000e+00   0.0000000e+00   0.0000000e+00   0.0000000e+00   0.0000000e+00   1.0000000e+00   0.0000000e+00   0.0000000e+00   0.0000000e+00   0.0000000e+00   0.0000000e+00   0.0000000e+00   0.0000000e+00   0.0000000e+00   0.0000000e+00   0.0000000e+00   0.0000000e+00   0.0000000e+00   0.0000000e+00   0.0000000e+00   0.0000000e+00   0.0000000e+00   0.0000000e+00   0.0000000e+00   0.0000000e+00   0.0000000e+00   0.0000000e+00   0.0000000e+00   0.0000000e+00   0.0000000e+00   1.0000000e+00   0.0000000e+00   0.0000000e+00   0.0000000e+00   0.0000000e+00   0.0000000e+00   0.0000000e+00   0.0000000e+00   0.0000000e+00   0.0000000e+00   0.0000000e+00   0.0000000e+00   0.0000000e+00             NaN             NaN             NaN             NaN             NaN             NaN             NaN             NaN             NaN             NaN             NaN             NaN             NaN             NaN             NaN             NaN             NaN             NaN             NaN             NaN             NaN             NaN             NaN             NaN             NaN             NaN             NaN             NaN             NaN             NaN             NaN             NaN             NaN             NaN             NaN             NaN             NaN             NaN             NaN             NaN             NaN             NaN             NaN             NaN             NaN
   1.8111000e+04   1.0000000e+00   3.0000000e+00   4.1500000e+01   0.0000000e+00   0.0000000e+00   0.0000000e+00   0.0000000e+00   0.0000000e+00   0.0000000e+00   0.0000000e+00   0.0000000e+00   0.0000000e+00   0.0000000e+00   0.0000000e+00   0.0000000e+00   0.0000000e+00   0.0000000e+00   0.0000000e+00   0.0000000e+00   0.0000000e+00   0.0000000e+00   1.0000000e+00   0.0000000e+00   0.0000000e+00   0.0000000e+00   0.0000000e+00   0.0000000e+00   0.0000000e+00   0.0000000e+00   0.0000000e+00   0.0000000e+00   0.0000000e+00   0.0000000e+00   0.0000000e+00   0.0000000e+00   0.0000000e+00   0.0000000e+00   0.0000000e+00   0.0000000e+00   0.0000000e+00   0.0000000e+00   0.0000000e+00   0.0000000e+00   0.0000000e+00   0.0000000e+00   0.0000000e+00   3.0000000e+00   0.0000000e+00   0.0000000e+00   0.0000000e+00   0.0000000e+00   0.0000000e+00   0.0000000e+00   0.0000000e+00   0.0000000e+00   0.0000000e+00   0.0000000e+00   0.0000000e+00   0.0000000e+00             NaN             NaN             NaN             NaN             NaN             NaN             NaN             NaN             NaN             NaN             NaN             NaN             NaN             NaN             NaN             NaN             NaN             NaN             NaN             NaN             NaN             NaN             NaN             NaN             NaN             NaN             NaN             NaN             NaN             NaN             NaN             NaN             NaN             NaN             NaN             NaN             NaN             NaN             NaN             NaN             NaN             NaN             NaN             NaN             NaN
   1.8111000e+04   1.0000000e+00   3.0000000e+00   4.2500000e+01   0.0000000e+00   0.0000000e+00   0.0000000e+00   0.0000000e+00   0.0000000e+00   0.0000000e+00   0.0000000e+00   0.0000000e+00   0.0000000e+00   0.0000000e+00   0.0000000e+00   0.0000000e+00   0.0000000e+00   0.0000000e+00   0.0000000e+00   0.0000000e+00   0.0000000e+00   0.0000000e+00   2.0000000e+00   0.0000000e+00   0.0000000e+00   0.0000000e+00   0.0000000e+00   0.0000000e+00   0.0000000e+00   0.0000000e+00   0.0000000e+00   0.0000000e+00   0.0000000e+00   0.0000000e+00   0.0000000e+00   0.0000000e+00   0.0000000e+00   0.0000000e+00   0.0000000e+00   0.0000000e+00   0.0000000e+00   0.0000000e+00   0.0000000e+00   0.0000000e+00   0.0000000e+00   0.0000000e+00   0.0000000e+00   3.0000000e+00   0.0000000e+00   0.0000000e+00   0.0000000e+00   0.0000000e+00   0.0000000e+00   0.0000000e+00   0.0000000e+00   0.0000000e+00   0.0000000e+00   0.0000000e+00   0.0000000e+00   0.0000000e+00             NaN             NaN             NaN             NaN             NaN             NaN             NaN             NaN             NaN             NaN             NaN             NaN             NaN             NaN             NaN             NaN             NaN             NaN             NaN             NaN             NaN             NaN             NaN             NaN             NaN             NaN             NaN             NaN             NaN             NaN             NaN             NaN             NaN             NaN             NaN             NaN             NaN             NaN             NaN             NaN             NaN             NaN             NaN             NaN             NaN
   1.8111000e+04   1.0000000e+00   3.0000000e+00   4.3500000e+01   0.0000000e+00   0.0000000e+00   0.0000000e+00   0.0000000e+00   0.0000000e+00   0.0000000e+00   0.0000000e+00   0.0000000e+00   0.0000000e+00   0.0000000e+00   0.0000000e+00   0.0000000e+00   0.0000000e+00   0.0000000e+00   0.0000000e+00   0.0000000e+00   0.0000000e+00   0.0000000e+00   0.0000000e+00   0.0000000e+00   0.0000000e+00   0.0000000e+00   0.0000000e+00   0.0000000e+00   0.0000000e+00   0.0000000e+00   0.0000000e+00   0.0000000e+00   0.0000000e+00   0.0000000e+00   0.0000000e+00   0.0000000e+00   0.0000000e+00   0.0000000e+00   0.0000000e+00   0.0000000e+00   0.0000000e+00   0.0000000e+00   0.0000000e+00   0.0000000e+00   0.0000000e+00   0.0000000e+00   0.0000000e+00   1.0000000e+00   0.0000000e+00   0.0000000e+00   0.0000000e+00   0.0000000e+00   0.0000000e+00   0.0000000e+00   0.0000000e+00   0.0000000e+00   0.0000000e+00   0.0000000e+00   0.0000000e+00   0.0000000e+00             NaN             NaN             NaN             NaN             NaN             NaN             NaN             NaN             NaN             NaN             NaN             NaN             NaN             NaN             NaN             NaN             NaN             NaN             NaN             NaN             NaN             NaN             NaN             NaN             NaN             NaN             NaN             NaN             NaN             NaN             NaN             NaN             NaN             NaN             NaN             NaN             NaN             NaN             NaN             NaN             NaN             NaN             NaN             NaN             NaN
   1.8111000e+04   1.0000000e+00   3.0000000e+00   4.4500000e+01   0.0000000e+00   0.0000000e+00   0.0000000e+00   0.0000000e+00   0.0000000e+00   0.0000000e+00   0.0000000e+00   0.0000000e+00   0.0000000e+00   0.0000000e+00   0.0000000e+00   0.0000000e+00   0.0000000e+00   0.0000000e+00   0.0000000e+00   0.0000000e+00   0.0000000e+00   0.0000000e+00   0.0000000e+00   0.0000000e+00   0.0000000e+00   0.0000000e+00   0.0000000e+00   0.0000000e+00   0.0000000e+00   0.0000000e+00   0.0000000e+00   0.0000000e+00   0.0000000e+00   0.0000000e+00   0.0000000e+00   0.0000000e+00   0.0000000e+00   0.0000000e+00   0.0000000e+00   0.0000000e+00   0.0000000e+00   0.0000000e+00   0.0000000e+00   0.0000000e+00   0.0000000e+00   0.0000000e+00   0.0000000e+00   2.0000000e+00   0.0000000e+00   0.0000000e+00   0.0000000e+00   0.0000000e+00   0.0000000e+00   0.0000000e+00   0.0000000e+00   0.0000000e+00   0.0000000e+00   0.0000000e+00   0.0000000e+00   0.0000000e+00             NaN             NaN             NaN             NaN             NaN             NaN             NaN             NaN             NaN             NaN             NaN             NaN             NaN             NaN             NaN             NaN             NaN             NaN             NaN             NaN             NaN             NaN             NaN             NaN             NaN             NaN             NaN             NaN             NaN             NaN             NaN             NaN             NaN             NaN             NaN             NaN             NaN             NaN             NaN             NaN             NaN             NaN             NaN             NaN             NaN
   1.8111000e+04   1.0000000e+00   3.0000000e+00   4.5500000e+01   0.0000000e+00   0.0000000e+00   0.0000000e+00   0.0000000e+00   0.0000000e+00   0.0000000e+00   0.0000000e+00   0.0000000e+00   0.0000000e+00   0.0000000e+00   0.0000000e+00   0.0000000e+00   0.0000000e+00   0.0000000e+00   0.0000000e+00   0.0000000e+00   0.0000000e+00   0.0000000e+00   0.0000000e+00   0.0000000e+00   0.0000000e+00   0.0000000e+00   0.0000000e+00   0.0000000e+00   0.0000000e+00   0.0000000e+00   0.0000000e+00   0.0000000e+00   0.0000000e+00   0.0000000e+00   0.0000000e+00   0.0000000e+00   0.0000000e+00   0.0000000e+00   0.0000000e+00   0.0000000e+00   0.0000000e+00   0.0000000e+00   0.0000000e+00   0.0000000e+00   0.0000000e+00   0.0000000e+00   0.0000000e+00   3.0000000e+00   0.0000000e+00   0.0000000e+00   0.0000000e+00   0.0000000e+00   0.0000000e+00   0.0000000e+00   0.0000000e+00   0.0000000e+00   0.0000000e+00   0.0000000e+00   0.0000000e+00   1.0000000e+00             NaN             NaN             NaN             NaN             NaN             NaN             NaN             NaN             NaN             NaN             NaN             NaN             NaN             NaN             NaN             NaN             NaN             NaN             NaN             NaN             NaN             NaN             NaN             NaN             NaN             NaN             NaN             NaN             NaN             NaN             NaN             NaN             NaN             NaN             NaN             NaN             NaN             NaN             NaN             NaN             NaN             NaN             NaN             NaN             NaN
   1.8111000e+04   1.0000000e+00   3.0000000e+00   4.6500000e+01   0.0000000e+00   0.0000000e+00   0.0000000e+00   0.0000000e+00   0.0000000e+00   0.0000000e+00   0.0000000e+00   0.0000000e+00   0.0000000e+00   0.0000000e+00   0.0000000e+00   0.0000000e+00   0.0000000e+00   0.0000000e+00   0.0000000e+00   0.0000000e+00   0.0000000e+00   0.0000000e+00   0.0000000e+00   0.0000000e+00   0.0000000e+00   0.0000000e+00   0.0000000e+00   0.0000000e+00   0.0000000e+00   0.0000000e+00   0.0000000e+00   0.0000000e+00   0.0000000e+00   0.0000000e+00   0.0000000e+00   0.0000000e+00   0.0000000e+00   0.0000000e+00   0.0000000e+00   0.0000000e+00   0.0000000e+00   0.0000000e+00   0.0000000e+00   0.0000000e+00   0.0000000e+00   0.0000000e+00   0.0000000e+00   1.0000000e+00   0.0000000e+00   0.0000000e+00   0.0000000e+00   0.0000000e+00   0.0000000e+00   0.0000000e+00   0.0000000e+00   0.0000000e+00   0.0000000e+00   0.0000000e+00   0.0000000e+00   2.0000000e+00             NaN             NaN             NaN             NaN             NaN             NaN             NaN             NaN             NaN             NaN             NaN             NaN             NaN             NaN             NaN             NaN             NaN             NaN             NaN             NaN             NaN             NaN             NaN             NaN             NaN             NaN             NaN             NaN             NaN             NaN             NaN             NaN             NaN             NaN             NaN             NaN             NaN             NaN             NaN             NaN             NaN             NaN             NaN             NaN             NaN
   1.8111000e+04   1.0000000e+00   3.0000000e+00   4.7500000e+01   0.0000000e+00   0.0000000e+00   0.0000000e+00   0.0000000e+00   0.0000000e+00   0.0000000e+00   0.0000000e+00   0.0000000e+00   0.0000000e+00   0.0000000e+00   0.0000000e+00   0.0000000e+00   0.0000000e+00   0.0000000e+00   0.0000000e+00   0.0000000e+00   0.0000000e+00   0.0000000e+00   0.0000000e+00   0.0000000e+00   0.0000000e+00   0.0000000e+00   0.0000000e+00   0.0000000e+00   0.0000000e+00   0.0000000e+00   0.0000000e+00   0.0000000e+00   0.0000000e+00   0.0000000e+00   0.0000000e+00   0.0000000e+00   0.0000000e+00   0.0000000e+00   0.0000000e+00   0.0000000e+00   0.0000000e+00   0.0000000e+00   0.0000000e+00   0.0000000e+00   0.0000000e+00   0.0000000e+00   0.0000000e+00   1.0000000e+00   0.0000000e+00   0.0000000e+00   0.0000000e+00   0.0000000e+00   0.0000000e+00   0.0000000e+00   0.0000000e+00   0.0000000e+00   0.0000000e+00   0.0000000e+00   0.0000000e+00   1.0000000e+00             NaN             NaN             NaN             NaN             NaN             NaN             NaN             NaN             NaN             NaN             NaN             NaN             NaN             NaN             NaN             NaN             NaN             NaN             NaN             NaN             NaN             NaN             NaN             NaN             NaN             NaN             NaN             NaN             NaN             NaN             NaN             NaN             NaN             NaN             NaN             NaN             NaN             NaN             NaN             NaN             NaN             NaN             NaN             NaN             NaN
   1.8111000e+04   2.0000000e+00   1.0000000e+00  -7.5000000e+00   0.0000000e+00   0.0000000e+00   0.0000000e+00   0.0000000e+00   0.0000000e+00   0.0000000e+00   0.0000000e+00   0.0000000e+00   0.0000000e+00   0.0000000e+00   0.0000000e+00   0.0000000e+00   0.0000000e+00   0.0000000e+00   0.0000000e+00   0.0000000e+00   0.0000000e+00   0.0000000e+00   0.0000000e+00   0.0000000e+00   0.0000000e+00   0.0000000e+00   0.0000000e+00   0.0000000e+00   0.0000000e+00   0.0000000e+00   0.0000000e+00   0.0000000e+00   0.0000000e+00   0.0000000e+00   0.0000000e+00   0.0000000e+00   0.0000000e+00   0.0000000e+00   0.0000000e+00   0.0000000e+00   0.0000000e+00   0.0000000e+00   0.0000000e+00   0.0000000e+00   0.0000000e+00   0.0000000e+00   0.0000000e+00   0.0000000e+00   0.0000000e+00   0.0000000e+00   0.0000000e+00   0.0000000e+00   0.0000000e+00   0.0000000e+00   0.0000000e+00   0.0000000e+00   0.0000000e+00   0.0000000e+00   0.0000000e+00   0.0000000e+00   0.0000000e+00   0.0000000e+00   0.0000000e+00   0.0000000e+00   0.0000000e+00   0.0000000e+00   0.0000000e+00   0.0000000e+00   0.0000000e+00   0.0000000e+00   0.0000000e+00   0.0000000e+00   0.0000000e+00   0.0000000e+00   0.0000000e+00   0.0000000e+00   0.0000000e+00   0.0000000e+00             NaN             NaN             NaN             NaN             NaN             NaN             NaN             NaN             NaN             NaN             NaN             NaN             NaN             NaN             NaN             NaN             NaN             NaN             NaN             NaN             NaN             NaN             NaN             NaN             NaN             NaN             NaN
   1.8111000e+04   2.0000000e+00   1.0000000e+00  -6.5000000e+00   0.0000000e+00   0.0000000e+00   0.0000000e+00   0.0000000e+00   0.0000000e+00   0.0000000e+00   0.0000000e+00   0.0000000e+00   0.0000000e+00   0.0000000e+00   0.0000000e+00   0.0000000e+00   0.0000000e+00   0.0000000e+00   0.0000000e+00   0.0000000e+00   0.0000000e+00   0.0000000e+00   0.0000000e+00   0.0000000e+00   0.0000000e+00   0.0000000e+00   0.0000000e+00   0.0000000e+00   0.0000000e+00   0.0000000e+00   0.0000000e+00   0.0000000e+00   0.0000000e+00   0.0000000e+00   0.0000000e+00   0.0000000e+00   0.0000000e+00   0.0000000e+00   0.0000000e+00   0.0000000e+00   0.0000000e+00   0.0000000e+00   0.0000000e+00   0.0000000e+00   0.0000000e+00   0.0000000e+00   0.0000000e+00   0.0000000e+00   0.0000000e+00   0.0000000e+00   0.0000000e+00   0.0000000e+00   0.0000000e+00   0.0000000e+00   0.0000000e+00   0.0000000e+00   0.0000000e+00   0.0000000e+00   0.0000000e+00   0.0000000e+00   0.0000000e+00   0.0000000e+00   0.0000000e+00   0.0000000e+00   0.0000000e+00   0.0000000e+00   0.0000000e+00   0.0000000e+00   0.0000000e+00   0.0000000e+00   0.0000000e+00   0.0000000e+00   0.0000000e+00   0.0000000e+00   0.0000000e+00   0.0000000e+00   0.0000000e+00   0.0000000e+00             NaN             NaN             NaN             NaN             NaN             NaN             NaN             NaN             NaN             NaN             NaN             NaN             NaN             NaN             NaN             NaN             NaN             NaN             NaN             NaN             NaN             NaN             NaN             NaN             NaN             NaN             NaN
   1.8111000e+04   2.0000000e+00   1.0000000e+00  -5.5000000e+00   0.0000000e+00   0.0000000e+00   0.0000000e+00   0.0000000e+00   0.0000000e+00   0.0000000e+00   0.0000000e+00   0.0000000e+00   0.0000000e+00   0.0000000e+00   0.0000000e+00   0.0000000e+00   0.0000000e+00   0.0000000e+00   0.0000000e+00   0.0000000e+00   0.0000000e+00   0.0000000e+00   0.0000000e+00   0.0000000e+00   0.0000000e+00   0.0000000e+00   0.0000000e+00   0.0000000e+00   0.0000000e+00   0.0000000e+00   0.0000000e+00   0.0000000e+00   0.0000000e+00   0.0000000e+00   0.0000000e+00   0.0000000e+00   0.0000000e+00   0.0000000e+00   0.0000000e+00   0.0000000e+00   0.0000000e+00   0.0000000e+00   0.0000000e+00   0.0000000e+00   0.0000000e+00   0.0000000e+00   0.0000000e+00   0.0000000e+00   0.0000000e+00   0.0000000e+00   0.0000000e+00   0.0000000e+00   0.0000000e+00   0.0000000e+00   0.0000000e+00   0.0000000e+00   0.0000000e+00   0.0000000e+00   0.0000000e+00   0.0000000e+00   0.0000000e+00   0.0000000e+00   0.0000000e+00   0.0000000e+00   0.0000000e+00   0.0000000e+00   0.0000000e+00   0.0000000e+00   0.0000000e+00   0.0000000e+00   0.0000000e+00   0.0000000e+00   0.0000000e+00   0.0000000e+00   0.0000000e+00   0.0000000e+00   0.0000000e+00   0.0000000e+00             NaN             NaN             NaN             NaN             NaN             NaN             NaN             NaN             NaN             NaN             NaN             NaN             NaN             NaN             NaN             NaN             NaN             NaN             NaN             NaN             NaN             NaN             NaN             NaN             NaN             NaN             NaN
   1.8111000e+04   2.0000000e+00   1.0000000e+00  -4.5000000e+00   0.0000000e+00   0.0000000e+00   0.0000000e+00   0.0000000e+00   0.0000000e+00   0.0000000e+00   0.0000000e+00   0.0000000e+00   0.0000000e+00   0.0000000e+00   0.0000000e+00   0.0000000e+00   0.0000000e+00   0.0000000e+00   0.0000000e+00   0.0000000e+00   0.0000000e+00   0.0000000e+00   0.0000000e+00   0.0000000e+00   0.0000000e+00   0.0000000e+00   0.0000000e+00   0.0000000e+00   0.0000000e+00   0.0000000e+00   0.0000000e+00   0.0000000e+00   0.0000000e+00   0.0000000e+00   0.0000000e+00   0.0000000e+00   0.0000000e+00   0.0000000e+00   0.0000000e+00   0.0000000e+00   0.0000000e+00   0.0000000e+00   0.0000000e+00   0.0000000e+00   0.0000000e+00   0.0000000e+00   0.0000000e+00   0.0000000e+00   0.0000000e+00   0.0000000e+00   0.0000000e+00   0.0000000e+00   0.0000000e+00   0.0000000e+00   0.0000000e+00   0.0000000e+00   0.0000000e+00   0.0000000e+00   0.0000000e+00   0.0000000e+00   0.0000000e+00   0.0000000e+00   0.0000000e+00   0.0000000e+00   0.0000000e+00   0.0000000e+00   0.0000000e+00   0.0000000e+00   0.0000000e+00   0.0000000e+00   0.0000000e+00   0.0000000e+00   0.0000000e+00   0.0000000e+00   0.0000000e+00   0.0000000e+00   0.0000000e+00   0.0000000e+00             NaN             NaN             NaN             NaN             NaN             NaN             NaN             NaN             NaN             NaN             NaN             NaN             NaN             NaN             NaN             NaN             NaN             NaN             NaN             NaN             NaN             NaN             NaN             NaN             NaN             NaN             NaN
   1.8111000e+04   2.0000000e+00   1.0000000e+00  -3.5000000e+00   0.0000000e+00   0.0000000e+00   0.0000000e+00   0.0000000e+00   0.0000000e+00   0.0000000e+00   0.0000000e+00   0.0000000e+00   0.0000000e+00   0.0000000e+00   0.0000000e+00   0.0000000e+00   0.0000000e+00   0.0000000e+00   0.0000000e+00   0.0000000e+00   0.0000000e+00   0.0000000e+00   0.0000000e+00   0.0000000e+00   0.0000000e+00   0.0000000e+00   0.0000000e+00   0.0000000e+00   0.0000000e+00   0.0000000e+00   0.0000000e+00   0.0000000e+00   0.0000000e+00   0.0000000e+00   0.0000000e+00   0.0000000e+00   0.0000000e+00   0.0000000e+00   0.0000000e+00   0.0000000e+00   0.0000000e+00   0.0000000e+00   0.0000000e+00   0.0000000e+00   0.0000000e+00   0.0000000e+00   0.0000000e+00   0.0000000e+00   0.0000000e+00   0.0000000e+00   0.0000000e+00   0.0000000e+00   0.0000000e+00   0.0000000e+00   0.0000000e+00   0.0000000e+00   0.0000000e+00   0.0000000e+00   0.0000000e+00   0.0000000e+00   0.0000000e+00   0.0000000e+00   0.0000000e+00   0.0000000e+00   0.0000000e+00   0.0000000e+00   0.0000000e+00   0.0000000e+00   0.0000000e+00   0.0000000e+00   0.0000000e+00   0.0000000e+00   0.0000000e+00   0.0000000e+00   0.0000000e+00   0.0000000e+00   0.0000000e+00   0.0000000e+00             NaN             NaN             NaN             NaN             NaN             NaN             NaN             NaN             NaN             NaN             NaN             NaN             NaN             NaN             NaN             NaN             NaN             NaN             NaN             NaN             NaN             NaN             NaN             NaN             NaN             NaN             NaN
   1.8111000e+04   2.0000000e+00   1.0000000e+00  -2.5000000e+00   0.0000000e+00   0.0000000e+00   0.0000000e+00   0.0000000e+00   0.0000000e+00   0.0000000e+00   0.0000000e+00   0.0000000e+00   0.0000000e+00   0.0000000e+00   0.0000000e+00   0.0000000e+00   0.0000000e+00   0.0000000e+00   0.0000000e+00   0.0000000e+00   0.0000000e+00   0.0000000e+00   0.0000000e+00   0.0000000e+00   0.0000000e+00   0.0000000e+00   0.0000000e+00   0.0000000e+00   0.0000000e+00   0.0000000e+00   0.0000000e+00   0.0000000e+00   0.0000000e+00   0.0000000e+00   0.0000000e+00   0.0000000e+00   0.0000000e+00   0.0000000e+00   0.0000000e+00   0.0000000e+00   0.0000000e+00   0.0000000e+00   0.0000000e+00   0.0000000e+00   0.0000000e+00   0.0000000e+00   0.0000000e+00   0.0000000e+00   0.0000000e+00   0.0000000e+00   0.0000000e+00   0.0000000e+00   1.0000000e+00   0.0000000e+00   0.0000000e+00   0.0000000e+00   0.0000000e+00   0.0000000e+00   0.0000000e+00   0.0000000e+00   0.0000000e+00   0.0000000e+00   0.0000000e+00   0.0000000e+00   0.0000000e+00   0.0000000e+00   0.0000000e+00   0.0000000e+00   0.0000000e+00   0.0000000e+00   0.0000000e+00   0.0000000e+00   0.0000000e+00   0.0000000e+00   0.0000000e+00   0.0000000e+00   0.0000000e+00   0.0000000e+00             NaN             NaN             NaN             NaN             NaN             NaN             NaN             NaN             NaN             NaN             NaN             NaN             NaN             NaN             NaN             NaN             NaN             NaN             NaN             NaN             NaN             NaN             NaN             NaN             NaN             NaN             NaN
   1.8111000e+04   2.0000000e+00   1.0000000e+00  -1.5000000e+00   0.0000000e+00   0.0000000e+00   0.0000000e+00   0.0000000e+00   0.0000000e+00   0.0000000e+00   0.0000000e+00   0.0000000e+00   1.0000000e+00   0.0000000e+00   0.0000000e+00   0.0000000e+00   0.0000000e+00   0.0000000e+00   0.0000000e+00   0.0000000e+00   0.0000000e+00   0.0000000e+00   0.0000000e+00   0.0000000e+00   0.0000000e+00   0.0000000e+00   0.0000000e+00   0.0000000e+00   0.0000000e+00   0.0000000e+00   0.0000000e+00   0.0000000e+00   0.0000000e+00   0.0000000e+00   0.0000000e+00   0.0000000e+00   0.0000000e+00   0.0000000e+00   0.0000000e+00   0.0000000e+00   0.0000000e+00   0.0000000e+00   0.0000000e+00   0.0000000e+00   0.0000000e+00   0.0000000e+00   0.0000000e+00   0.0000000e+00   0.0000000e+00   0.0000000e+00   0.0000000e+00   0.0000000e+00   0.0000000e+00   0.0000000e+00   0.0000000e+00   0.0000000e+00   0.0000000e+00   0.0000000e+00   0.0000000e+00   0.0000000e+00   0.0000000e+00   0.0000000e+00   0.0000000e+00   0.0000000e+00   0.0000000e+00   0.0000000e+00   0.0000000e+00   0.0000000e+00   0.0000000e+00   0.0000000e+00   0.0000000e+00   0.0000000e+00   0.0000000e+00   0.0000000e+00   0.0000000e+00   0.0000000e+00   0.0000000e+00   0.0000000e+00             NaN             NaN             NaN             NaN             NaN             NaN             NaN             NaN             NaN             NaN             NaN             NaN             NaN             NaN             NaN             NaN             NaN             NaN             NaN             NaN             NaN             NaN             NaN             NaN             NaN             NaN             NaN
   1.8111000e+04   2.0000000e+00   1.0000000e+00  -5.0000000e-01   0.0000000e+00   0.0000000e+00   0.0000000e+00   0.0000000e+00   0.0000000e+00   0.0000000e+00   0.0000000e+00   0.0000000e+00   0.0000000e+00   0.0000000e+00   0.0000000e+00   0.0000000e+00   0.0000000e+00   0.0000000e+00   0.0000000e+00   0.0000000e+00   0.0000000e+00   0.0000000e+00   0.0000000e+00   0.0000000e+00   0.0000000e+00   0.0000000e+00   0.0000000e+00   0.0000000e+00   0.0000000e+00   0.0000000e+00   0.0000000e+00   0.0000000e+00   0.0000000e+00   0.0000000e+00   0.0000000e+00   0.0000000e+00   0.0000000e+00   0.0000000e+00   0.0000000e+00   0.0000000e+00   0.0000000e+00   0.0000000e+00   0.0000000e+00   0.0000000e+00   0.0000000e+00   0.0000000e+00   0.0000000e+00   0.0000000e+00   0.0000000e+00   0.0000000e+00   0.0000000e+00   0.0000000e+00   0.0000000e+00   0.0000000e+00   0.0000000e+00   0.0000000e+00   0.0000000e+00   0.0000000e+00   0.0000000e+00   0.0000000e+00   0.0000000e+00   0.0000000e+00   0.0000000e+00   0.0000000e+00   0.0000000e+00   0.0000000e+00   0.0000000e+00   0.0000000e+00   0.0000000e+00   0.0000000e+00   0.0000000e+00   0.0000000e+00   0.0000000e+00   0.0000000e+00   0.0000000e+00   0.0000000e+00   0.0000000e+00   0.0000000e+00             NaN             NaN             NaN             NaN             NaN             NaN             NaN             NaN             NaN             NaN             NaN             NaN             NaN             NaN             NaN             NaN             NaN             NaN             NaN             NaN             NaN             NaN             NaN             NaN             NaN             NaN             NaN
   1.8111000e+04   2.0000000e+00   1.0000000e+00   5.0000000e-01   0.0000000e+00   0.0000000e+00   2.0000000e+00   0.0000000e+00   0.0000000e+00   0.0000000e+00   0.0000000e+00   0.0000000e+00   0.0000000e+00   0.0000000e+00   1.0000000e+00   0.0000000e+00   0.0000000e+00   0.0000000e+00   0.0000000e+00   0.0000000e+00   0.0000000e+00   0.0000000e+00   0.0000000e+00   0.0000000e+00   0.0000000e+00   0.0000000e+00   0.0000000e+00   0.0000000e+00   0.0000000e+00   0.0000000e+00   0.0000000e+00   0.0000000e+00   0.0000000e+00   0.0000000e+00   0.0000000e+00   0.0000000e+00   0.0000000e+00   0.0000000e+00   0.0000000e+00   0.0000000e+00   0.0000000e+00   0.0000000e+00   0.0000000e+00   0.0000000e+00   0.0000000e+00   0.0000000e+00   0.0000000e+00   0.0000000e+00   0.0000000e+00   0.0000000e+00   0.0000000e+00   0.0000000e+00   0.0000000e+00   1.0000000e+00   0.0000000e+00   0.0000000e+00   0.0000000e+00   0.0000000e+00   0.0000000e+00   0.0000000e+00   0.0000000e+00   0.0000000e+00   0.0000000e+00   0.0000000e+00   0.0000000e+00   0.0000000e+00   0.0000000e+00   0.0000000e+00   0.0000000e+00   0.0000000e+00   0.0000000e+00   0.0000000e+00   0.0000000e+00   0.0000000e+00   0.0000000e+00   0.0000000e+00   0.0000000e+00   0.0000000e+00             NaN             NaN             NaN             NaN             NaN             NaN             NaN             NaN             NaN             NaN             NaN             NaN             NaN             NaN             NaN             NaN             NaN             NaN             NaN             NaN             NaN             NaN             NaN             NaN             NaN             NaN             NaN
   1.8111000e+04   2.0000000e+00   1.0000000e+00   1.5000000e+00   0.0000000e+00   1.0000000e+00   5.0000000e+00   0.0000000e+00   0.0000000e+00   0.0000000e+00   0.0000000e+00   0.0000000e+00   3.0000000e+00   0.0000000e+00   4.0000000e+00   0.0000000e+00   0.0000000e+00   0.0000000e+00   0.0000000e+00   0.0000000e+00   0.0000000e+00   0.0000000e+00   0.0000000e+00   0.0000000e+00   0.0000000e+00   0.0000000e+00   2.0000000e+00   0.0000000e+00   0.0000000e+00   0.0000000e+00   0.0000000e+00   0.0000000e+00   0.0000000e+00   0.0000000e+00   0.0000000e+00   0.0000000e+00   1.0000000e+00   0.0000000e+00   0.0000000e+00   0.0000000e+00   0.0000000e+00   0.0000000e+00   0.0000000e+00   0.0000000e+00   0.0000000e+00   0.0000000e+00   0.0000000e+00   0.0000000e+00   2.0000000e+00   0.0000000e+00   0.0000000e+00   0.0000000e+00   0.0000000e+00   3.0000000e+00   0.0000000e+00   0.0000000e+00   0.0000000e+00   0.0000000e+00   0.0000000e+00   0.0000000e+00   0.0000000e+00   0.0000000e+00   0.0000000e+00   1.0000000e+00   0.0000000e+00   0.0000000e+00   0.0000000e+00   0.0000000e+00   0.0000000e+00   0.0000000e+00   0.0000000e+00   0.0000000e+00   0.0000000e+00   2.0000000e+00   0.0000000e+00   0.0000000e+00   0.0000000e+00   0.0000000e+00             NaN             NaN             NaN             NaN             NaN             NaN             NaN             NaN             NaN             NaN             NaN             NaN             NaN             NaN             NaN             NaN             NaN             NaN             NaN             NaN             NaN             NaN             NaN             NaN             NaN             NaN             NaN
   1.8111000e+04   2.0000000e+00   1.0000000e+00   2.5000000e+00   0.0000000e+00   5.0000000e+00   5.0000000e+00   0.0000000e+00   0.0000000e+00   0.0000000e+00   0.0000000e+00   0.0000000e+00   4.0000000e+00   0.0000000e+00   3.0000000e+00   0.0000000e+00   0.0000000e+00   0.0000000e+00   4.0000000e+00   0.0000000e+00   4.0000000e+00   0.0000000e+00   0.0000000e+00   0.0000000e+00   3.0000000e+00   0.0000000e+00   2.0000000e+00   0.0000000e+00   0.0000000e+00   0.0000000e+00   0.0000000e+00   0.0000000e+00   0.0000000e+00   0.0000000e+00   0.0000000e+00   0.0000000e+00   3.0000000e+00   0.0000000e+00   0.0000000e+00   0.0000000e+00   0.0000000e+00   0.0000000e+00   0.0000000e+00   0.0000000e+00   0.0000000e+00   0.0000000e+00   0.0000000e+00   2.0000000e+00   3.0000000e+00   0.0000000e+00   0.0000000e+00   0.0000000e+00   1.0000000e+00   4.0000000e+00   0.0000000e+00   0.0000000e+00   2.0000000e+00   5.0000000e+00   0.0000000e+00   0.0000000e+00   0.0000000e+00   0.0000000e+00   0.0000000e+00   3.0000000e+00   0.0000000e+00   3.0000000e+00   0.0000000e+00   1.0000000e+00   2.0000000e+00   0.0000000e+00   0.0000000e+00   0.0000000e+00   2.0000000e+00   2.0000000e+00   0.0000000e+00   0.0000000e+00   0.0000000e+00   0.0000000e+00             NaN             NaN             NaN             NaN             NaN             NaN             NaN             NaN             NaN             NaN             NaN             NaN             NaN             NaN             NaN             NaN             NaN             NaN             NaN             NaN             NaN             NaN             NaN             NaN             NaN             NaN             NaN
   1.8111000e+04   2.0000000e+00   1.0000000e+00   3.5000000e+00   5.0000000e+00   4.0000000e+00   4.0000000e+00   4.0000000e+00   4.0000000e+00   0.0000000e+00   0.0000000e+00   0.0000000e+00   4.0000000e+00   0.0000000e+00   4.0000000e+00   1.0000000e+00   0.0000000e+00   0.0000000e+00   4.0000000e+00   0.0000000e+00   4.0000000e+00   0.0000000e+00   0.0000000e+00   0.0000000e+00   4.0000000e+00   0.0000000e+00   4.0000000e+00   0.0000000e+00   0.0000000e+00   0.0000000e+00   0.0000000e+00   0.0000000e+00   0.0000000e+00   0.0000000e+00   0.0000000e+00   0.0000000e+00   4.0000000e+00   0.0000000e+00   0.0000000e+00   0.0000000e+00   0.0000000e+00   0.0000000e+00   0.0000000e+00   0.0000000e+00   0.0000000e+00   0.0000000e+00   0.0000000e+00   2.0000000e+00   5.0000000e+00   0.0000000e+00   3.0000000e+00   4.0000000e+00   1.0000000e+00   3.0000000e+00   0.0000000e+00   1.0000000e+00   5.0000000e+00   5.0000000e+00   2.0000000e+00   0.0000000e+00   0.0000000e+00   0.0000000e+00   0.0000000e+00   3.0000000e+00   0.0000000e+00   4.0000000e+00   3.0000000e+00   4.0000000e+00   3.0000000e+00   0.0000000e+00   1.0000000e+00   0.0000000e+00   4.0000000e+00   4.0000000e+00   0.0000000e+00   0.0000000e+00   0.0000000e+00   0.0000000e+00             NaN             NaN             NaN             NaN             NaN             NaN             NaN             NaN             NaN             NaN             NaN             NaN             NaN             NaN             NaN             NaN             NaN             NaN             NaN             NaN             NaN             NaN             NaN             NaN             NaN             NaN             NaN
   1.8111000e+04   2.0000000e+00   1.0000000e+00   4.5000000e+00   4.0000000e+00   4.0000000e+00   4.0000000e+00   4.0000000e+00   5.0000000e+00   0.0000000e+00   0.0000000e+00   0.0000000e+00   4.0000000e+00   0.0000000e+00   4.0000000e+00   4.0000000e+00   0.0000000e+00   0.0000000e+00   4.0000000e+00   2.0000000e+00   4.0000000e+00   0.0000000e+00   0.0000000e+00   0.0000000e+00   3.0000000e+00   3.0000000e+00   5.0000000e+00   0.0000000e+00   2.0000000e+00   0.0000000e+00   0.0000000e+00   0.0000000e+00   0.0000000e+00   0.0000000e+00   0.0000000e+00   0.0000000e+00   4.0000000e+00   4.0000000e+00   3.0000000e+00   0.0000000e+00   0.0000000e+00   0.0000000e+00   0.0000000e+00   0.0000000e+00   0.0000000e+00   0.0000000e+00   0.0000000e+00   0.0000000e+00   3.0000000e+00   0.0000000e+00   4.0000000e+00   4.0000000e+00   1.0000000e+00   4.0000000e+00   5.0000000e+00   3.0000000e+00   4.0000000e+00   4.0000000e+00   4.0000000e+00   0.0000000e+00   1.0000000e+00   4.0000000e+00   0.0000000e+00   5.0000000e+00   0.0000000e+00   3.0000000e+00   4.0000000e+00   4.0000000e+00   6.0000000e+00   4.0000000e+00   4.0000000e+00   0.0000000e+00   4.0000000e+00   4.0000000e+00   2.0000000e+00   0.0000000e+00   0.0000000e+00   0.0000000e+00             NaN             NaN             NaN             NaN             NaN             NaN             NaN             NaN             NaN             NaN             NaN             NaN             NaN             NaN             NaN             NaN             NaN             NaN             NaN             NaN             NaN             NaN             NaN             NaN             NaN             NaN             NaN
   1.8111000e+04   2.0000000e+00   1.0000000e+00   5.5000000e+00   4.0000000e+00   3.0000000e+00   4.0000000e+00   4.0000000e+00   4.0000000e+00   0.0000000e+00   0.0000000e+00   0.0000000e+00   3.0000000e+00   1.0000000e+00   2.0000000e+00   3.0000000e+00   0.0000000e+00   0.0000000e+00   1.0000000e+00   4.0000000e+00   3.0000000e+00   1.0000000e+00   0.0000000e+00   0.0000000e+00   3.0000000e+00   4.0000000e+00   1.0000000e+00   0.0000000e+00   4.0000000e+00   0.0000000e+00   0.0000000e+00   0.0000000e+00   0.0000000e+00   0.0000000e+00   0.0000000e+00   1.0000000e+00   3.0000000e+00   4.0000000e+00   4.0000000e+00   0.0000000e+00   0.0000000e+00   0.0000000e+00   4.0000000e+00   0.0000000e+00   0.0000000e+00   0.0000000e+00   0.0000000e+00   1.0000000e+00   5.0000000e+00   0.0000000e+00   6.0000000e+00   0.0000000e+00   0.0000000e+00   3.0000000e+00   4.0000000e+00   0.0000000e+00   5.0000000e+00   4.0000000e+00   1.0000000e+00   3.0000000e+00   4.0000000e+00   3.0000000e+00   0.0000000e+00   3.0000000e+00   0.0000000e+00   3.0000000e+00   0.0000000e+00   4.0000000e+00   2.0000000e+00   4.0000000e+00   5.0000000e+00   0.0000000e+00   4.0000000e+00   3.0000000e+00   3.0000000e+00   0.0000000e+00   0.0000000e+00   0.0000000e+00             NaN             NaN             NaN             NaN             NaN             NaN             NaN             NaN             NaN             NaN             NaN             NaN             NaN             NaN             NaN             NaN             NaN             NaN             NaN             NaN             NaN             NaN             NaN             NaN             NaN             NaN             NaN
   1.8111000e+04   2.0000000e+00   1.0000000e+00   6.5000000e+00   1.0000000e+00   4.0000000e+00   2.0000000e+00   4.0000000e+00   3.0000000e+00   0.0000000e+00   3.0000000e+00   0.0000000e+00   0.0000000e+00   3.0000000e+00   3.0000000e+00   0.0000000e+00   0.0000000e+00   0.0000000e+00   0.0000000e+00   2.0000000e+00   2.0000000e+00   1.0000000e+00   3.0000000e+00   0.0000000e+00   3.0000000e+00   3.0000000e+00   1.0000000e+00   0.0000000e+00   1.0000000e+00   1.0000000e+00   0.0000000e+00   0.0000000e+00   0.0000000e+00   0.0000000e+00   0.0000000e+00   4.0000000e+00   0.0000000e+00   2.0000000e+00   0.0000000e+00   0.0000000e+00   0.0000000e+00   0.0000000e+00   3.0000000e+00   0.0000000e+00   0.0000000e+00   0.0000000e+00   0.0000000e+00   0.0000000e+00   2.0000000e+00   0.0000000e+00   5.0000000e+00   0.0000000e+00   0.0000000e+00   1.0000000e+00   1.0000000e+00   0.0000000e+00   4.0000000e+00   3.0000000e+00   0.0000000e+00   2.0000000e+00   0.0000000e+00   1.0000000e+00   0.0000000e+00   3.0000000e+00   2.0000000e+00   1.0000000e+00   0.0000000e+00   1.0000000e+00   0.0000000e+00   1.0000000e+00   1.0000000e+00   0.0000000e+00   1.0000000e+00   0.0000000e+00   0.0000000e+00   0.0000000e+00   0.0000000e+00   0.0000000e+00             NaN             NaN             NaN             NaN             NaN             NaN             NaN             NaN             NaN             NaN             NaN             NaN             NaN             NaN             NaN             NaN             NaN             NaN             NaN             NaN             NaN             NaN             NaN             NaN             NaN             NaN             NaN
   1.8111000e+04   2.0000000e+00   1.0000000e+00   7.5000000e+00   0.0000000e+00   4.0000000e+00   2.0000000e+00   1.0000000e+00   2.0000000e+00   0.0000000e+00   0.0000000e+00   0.0000000e+00   0.0000000e+00   3.0000000e+00   2.0000000e+00   0.0000000e+00   0.0000000e+00   0.0000000e+00   0.0000000e+00   5.0000000e+00   0.0000000e+00   0.0000000e+00   3.0000000e+00   0.0000000e+00   2.0000000e+00   1.0000000e+00   1.0000000e+00   0.0000000e+00   0.0000000e+00   0.0000000e+00   0.0000000e+00   0.0000000e+00   0.0000000e+00   0.0000000e+00   1.0000000e+00   2.0000000e+00   0.0000000e+00   0.0000000e+00   0.0000000e+00   0.0000000e+00   0.0000000e+00   1.0000000e+00   0.0000000e+00   0.0000000e+00   1.0000000e+00   0.0000000e+00   0.0000000e+00   0.0000000e+00   2.0000000e+00   0.0000000e+00   1.0000000e+00   0.0000000e+00   2.0000000e+00   0.0000000e+00   0.0000000e+00   0.0000000e+00   2.0000000e+00   0.0000000e+00   0.0000000e+00   2.0000000e+00   0.0000000e+00   0.0000000e+00   0.0000000e+00   1.0000000e+00   0.0000000e+00   0.0000000e+00   0.0000000e+00   0.0000000e+00   0.0000000e+00   0.0000000e+00   0.0000000e+00   0.0000000e+00   0.0000000e+00   0.0000000e+00   0.0000000e+00   0.0000000e+00   0.0000000e+00   0.0000000e+00             NaN             NaN             NaN             NaN             NaN             NaN             NaN             NaN             NaN             NaN             NaN             NaN             NaN             NaN             NaN             NaN             NaN             NaN             NaN             NaN             NaN             NaN             NaN             NaN             NaN             NaN             NaN
   1.8111000e+04   2.0000000e+00   1.0000000e+00   8.5000000e+00   0.0000000e+00   2.0000000e+00   3.0000000e+00   0.0000000e+00   1.0000000e+00   0.0000000e+00   0.0000000e+00   0.0000000e+00   0.0000000e+00   0.0000000e+00   1.0000000e+00   0.0000000e+00   0.0000000e+00   0.0000000e+00   0.0000000e+00   0.0000000e+00   0.0000000e+00   0.0000000e+00   1.0000000e+00   0.0000000e+00   2.0000000e+00   0.0000000e+00   2.0000000e+00   0.0000000e+00   0.0000000e+00   0.0000000e+00   0.0000000e+00   0.0000000e+00   0.0000000e+00   0.0000000e+00   0.0000000e+00   0.0000000e+00   0.0000000e+00   0.0000000e+00   0.0000000e+00   0.0000000e+00   0.0000000e+00   0.0000000e+00   0.0000000e+00   0.0000000e+00   2.0000000e+00   1.0000000e+00   0.0000000e+00   0.0000000e+00   0.0000000e+00   0.0000000e+00   0.0000000e+00   0.0000000e+00   0.0000000e+00   0.0000000e+00   0.0000000e+00   0.0000000e+00   0.0000000e+00   0.0000000e+00   0.0000000e+00   1.0000000e+00   0.0000000e+00   0.0000000e+00   0.0000000e+00   0.0000000e+00   0.0000000e+00   0.0000000e+00   0.0000000e+00   0.0000000e+00   0.0000000e+00   0.0000000e+00   0.0000000e+00   0.0000000e+00   0.0000000e+00   0.0000000e+00   0.0000000e+00   0.0000000e+00   0.0000000e+00   0.0000000e+00             NaN             NaN             NaN             NaN             NaN             NaN             NaN             NaN             NaN             NaN             NaN             NaN             NaN             NaN             NaN             NaN             NaN             NaN             NaN             NaN             NaN             NaN             NaN             NaN             NaN             NaN             NaN
   1.8111000e+04   2.0000000e+00   1.0000000e+00   9.5000000e+00   0.0000000e+00   3.0000000e+00   3.0000000e+00   0.0000000e+00   0.0000000e+00   4.0000000e+00   0.0000000e+00   0.0000000e+00   0.0000000e+00   0.0000000e+00   3.0000000e+00   0.0000000e+00   3.0000000e+00   0.0000000e+00   0.0000000e+00   0.0000000e+00   0.0000000e+00   0.0000000e+00   0.0000000e+00   0.0000000e+00   0.0000000e+00   0.0000000e+00   0.0000000e+00   0.0000000e+00   0.0000000e+00   0.0000000e+00   0.0000000e+00   0.0000000e+00   0.0000000e+00   0.0000000e+00   0.0000000e+00   0.0000000e+00   0.0000000e+00   0.0000000e+00   0.0000000e+00   0.0000000e+00   0.0000000e+00   0.0000000e+00   0.0000000e+00   0.0000000e+00   1.0000000e+00   0.0000000e+00   0.0000000e+00   0.0000000e+00   0.0000000e+00   0.0000000e+00   0.0000000e+00   0.0000000e+00   0.0000000e+00   0.0000000e+00   0.0000000e+00   0.0000000e+00   0.0000000e+00   0.0000000e+00   0.0000000e+00   1.0000000e+00   0.0000000e+00   0.0000000e+00   0.0000000e+00   0.0000000e+00   0.0000000e+00   0.0000000e+00   0.0000000e+00   0.0000000e+00   0.0000000e+00   0.0000000e+00   0.0000000e+00   0.0000000e+00   0.0000000e+00   0.0000000e+00   0.0000000e+00   0.0000000e+00   0.0000000e+00   0.0000000e+00             NaN             NaN             NaN             NaN             NaN             NaN             NaN             NaN             NaN             NaN             NaN             NaN             NaN             NaN             NaN             NaN             NaN             NaN             NaN             NaN             NaN             NaN             NaN             NaN             NaN             NaN             NaN
   1.8111000e+04   2.0000000e+00   1.0000000e+00   1.0500000e+01   0.0000000e+00   3.0000000e+00   0.0000000e+00   0.0000000e+00   0.0000000e+00   3.0000000e+00   0.0000000e+00   0.0000000e+00   0.0000000e+00   0.0000000e+00   3.0000000e+00   0.0000000e+00   0.0000000e+00   0.0000000e+00   0.0000000e+00   0.0000000e+00   0.0000000e+00   0.0000000e+00   0.0000000e+00   0.0000000e+00   0.0000000e+00   0.0000000e+00   0.0000000e+00   0.0000000e+00   0.0000000e+00   0.0000000e+00   0.0000000e+00   0.0000000e+00   0.0000000e+00   0.0000000e+00   0.0000000e+00   0.0000000e+00   0.0000000e+00   0.0000000e+00   0.0000000e+00   0.0000000e+00   0.0000000e+00   0.0000000e+00   0.0000000e+00   0.0000000e+00   0.0000000e+00   0.0000000e+00   0.0000000e+00   2.0000000e+00   0.0000000e+00   0.0000000e+00   0.0000000e+00   0.0000000e+00   0.0000000e+00   0.0000000e+00   0.0000000e+00   0.0000000e+00   0.0000000e+00   0.0000000e+00   0.0000000e+00   0.0000000e+00   0.0000000e+00   0.0000000e+00   0.0000000e+00   0.0000000e+00   0.0000000e+00   0.0000000e+00   0.0000000e+00   0.0000000e+00   0.0000000e+00   0.0000000e+00   0.0000000e+00   0.0000000e+00   0.0000000e+00   0.0000000e+00   0.0000000e+00   0.0000000e+00   0.0000000e+00   0.0000000e+00             NaN             NaN             NaN             NaN             NaN             NaN             NaN             NaN             NaN             NaN             NaN             NaN             NaN             NaN             NaN             NaN             NaN             NaN             NaN             NaN             NaN             NaN             NaN             NaN             NaN             NaN             NaN
   1.8111000e+04   2.0000000e+00   1.0000000e+00   1.1500000e+01   0.0000000e+00   0.0000000e+00   0.0000000e+00   0.0000000e+00   0.0000000e+00   3.0000000e+00   0.0000000e+00   0.0000000e+00   0.0000000e+00   0.0000000e+00   2.0000000e+00   0.0000000e+00   0.0000000e+00   0.0000000e+00   0.0000000e+00   0.0000000e+00   0.0000000e+00   0.0000000e+00   0.0000000e+00   0.0000000e+00   0.0000000e+00   0.0000000e+00   0.0000000e+00   0.0000000e+00   0.0000000e+00   0.0000000e+00   1.0000000e+00   0.0000000e+00   0.0000000e+00   0.0000000e+00   0.0000000e+00   0.0000000e+00   0.0000000e+00   0.0000000e+00   0.0000000e+00   0.0000000e+00   0.0000000e+00   0.0000000e+00   2.0000000e+00   0.0000000e+00   0.0000000e+00   1.0000000e+00   0.0000000e+00   2.0000000e+00   0.0000000e+00   1.0000000e+00   0.0000000e+00   0.0000000e+00   0.0000000e+00   0.0000000e+00   0.0000000e+00   0.0000000e+00   0.0000000e+00   0.0000000e+00   0.0000000e+00   3.0000000e+00   0.0000000e+00   0.0000000e+00   0.0000000e+00   0.0000000e+00   0.0000000e+00   0.0000000e+00   0.0000000e+00   0.0000000e+00   0.0000000e+00   0.0000000e+00   0.0000000e+00   0.0000000e+00   0.0000000e+00   0.0000000e+00   0.0000000e+00   0.0000000e+00   0.0000000e+00   0.0000000e+00             NaN             NaN             NaN             NaN             NaN             NaN             NaN             NaN             NaN             NaN             NaN             NaN             NaN             NaN             NaN             NaN             NaN             NaN             NaN             NaN             NaN             NaN             NaN             NaN             NaN             NaN             NaN
   1.8111000e+04   2.0000000e+00   1.0000000e+00   1.2500000e+01   0.0000000e+00   0.0000000e+00   1.0000000e+00   0.0000000e+00   0.0000000e+00   1.0000000e+00   0.0000000e+00   0.0000000e+00   0.0000000e+00   0.0000000e+00   0.0000000e+00   0.0000000e+00   0.0000000e+00   0.0000000e+00   0.0000000e+00   0.0000000e+00   0.0000000e+00   0.0000000e+00   0.0000000e+00   0.0000000e+00   0.0000000e+00   0.0000000e+00   0.0000000e+00   0.0000000e+00   0.0000000e+00   0.0000000e+00   0.0000000e+00   0.0000000e+00   4.0000000e+00   0.0000000e+00   0.0000000e+00   0.0000000e+00   0.0000000e+00   0.0000000e+00   0.0000000e+00   0.0000000e+00   0.0000000e+00   0.0000000e+00   0.0000000e+00   0.0000000e+00   0.0000000e+00   0.0000000e+00   0.0000000e+00   0.0000000e+00   0.0000000e+00   2.0000000e+00   0.0000000e+00   0.0000000e+00   0.0000000e+00   0.0000000e+00   0.0000000e+00   0.0000000e+00   0.0000000e+00   0.0000000e+00   0.0000000e+00   1.0000000e+00   0.0000000e+00   0.0000000e+00   0.0000000e+00   0.0000000e+00   0.0000000e+00   0.0000000e+00   0.0000000e+00   0.0000000e+00   0.0000000e+00   0.0000000e+00   0.0000000e+00   0.0000000e+00   0.0000000e+00   0.0000000e+00   0.0000000e+00   0.0000000e+00   0.0000000e+00   0.0000000e+00             NaN             NaN             NaN             NaN             NaN             NaN             NaN             NaN             NaN             NaN             NaN             NaN             NaN             NaN             NaN             NaN             NaN             NaN             NaN             NaN             NaN             NaN             NaN             NaN             NaN             NaN             NaN
   1.8111000e+04   2.0000000e+00   1.0000000e+00   1.3500000e+01   0.0000000e+00   0.0000000e+00   0.0000000e+00   0.0000000e+00   0.0000000e+00   0.0000000e+00   0.0000000e+00   0.0000000e+00   0.0000000e+00   0.0000000e+00   3.0000000e+00   0.0000000e+00   0.0000000e+00   0.0000000e+00   0.0000000e+00   0.0000000e+00   0.0000000e+00   0.0000000e+00   0.0000000e+00   0.0000000e+00   0.0000000e+00   0.0000000e+00   0.0000000e+00   0.0000000e+00   0.0000000e+00   0.0000000e+00   0.0000000e+00   0.0000000e+00   3.0000000e+00   0.0000000e+00   0.0000000e+00   0.0000000e+00   0.0000000e+00   0.0000000e+00   0.0000000e+00   0.0000000e+00   0.0000000e+00   0.0000000e+00   0.0000000e+00   0.0000000e+00   0.0000000e+00   0.0000000e+00   0.0000000e+00   1.0000000e+00   0.0000000e+00   0.0000000e+00   0.0000000e+00   0.0000000e+00   0.0000000e+00   0.0000000e+00   0.0000000e+00   0.0000000e+00   0.0000000e+00   0.0000000e+00   0.0000000e+00   1.0000000e+00   0.0000000e+00   0.0000000e+00   0.0000000e+00   0.0000000e+00   0.0000000e+00   0.0000000e+00   0.0000000e+00   0.0000000e+00   0.0000000e+00   0.0000000e+00   0.0000000e+00   0.0000000e+00   0.0000000e+00   0.0000000e+00   0.0000000e+00   0.0000000e+00   0.0000000e+00   0.0000000e+00             NaN             NaN             NaN             NaN             NaN             NaN             NaN             NaN             NaN             NaN             NaN             NaN             NaN             NaN             NaN             NaN             NaN             NaN             NaN             NaN             NaN             NaN             NaN             NaN             NaN             NaN             NaN
   1.8111000e+04   2.0000000e+00   1.0000000e+00   1.4500000e+01   0.0000000e+00   0.0000000e+00   0.0000000e+00   0.0000000e+00   0.0000000e+00   0.0000000e+00   0.0000000e+00   0.0000000e+00   0.0000000e+00   0.0000000e+00   0.0000000e+00   0.0000000e+00   0.0000000e+00   0.0000000e+00   0.0000000e+00   0.0000000e+00   0.0000000e+00   0.0000000e+00   0.0000000e+00   0.0000000e+00   0.0000000e+00   0.0000000e+00   0.0000000e+00   0.0000000e+00   0.0000000e+00   0.0000000e+00   0.0000000e+00   0.0000000e+00   1.0000000e+00   0.0000000e+00   0.0000000e+00   0.0000000e+00   0.0000000e+00   0.0000000e+00   0.0000000e+00   0.0000000e+00   0.0000000e+00   0.0000000e+00   0.0000000e+00   0.0000000e+00   0.0000000e+00   0.0000000e+00   0.0000000e+00   0.0000000e+00   0.0000000e+00   0.0000000e+00   0.0000000e+00   0.0000000e+00   0.0000000e+00   0.0000000e+00   0.0000000e+00   0.0000000e+00   0.0000000e+00   0.0000000e+00   0.0000000e+00   2.0000000e+00   0.0000000e+00   0.0000000e+00   0.0000000e+00   0.0000000e+00   0.0000000e+00   0.0000000e+00   0.0000000e+00   0.0000000e+00   0.0000000e+00   0.0000000e+00   0.0000000e+00   0.0000000e+00   0.0000000e+00   0.0000000e+00   0.0000000e+00   3.0000000e+00   0.0000000e+00   0.0000000e+00             NaN             NaN             NaN             NaN             NaN             NaN             NaN             NaN             NaN             NaN             NaN             NaN             NaN             NaN             NaN             NaN             NaN             NaN             NaN             NaN             NaN             NaN             NaN             NaN             NaN             NaN             NaN
   1.8111000e+04   2.0000000e+00   1.0000000e+00   1.5500000e+01   0.0000000e+00   0.0000000e+00   0.0000000e+00   0.0000000e+00   0.0000000e+00   0.0000000e+00   0.0000000e+00   0.0000000e+00   0.0000000e+00   0.0000000e+00   0.0000000e+00   0.0000000e+00   0.0000000e+00   0.0000000e+00   0.0000000e+00   0.0000000e+00   0.0000000e+00   0.0000000e+00   0.0000000e+00   0.0000000e+00   0.0000000e+00   0.0000000e+00   0.0000000e+00   0.0000000e+00   0.0000000e+00   0.0000000e+00   0.0000000e+00   0.0000000e+00   0.0000000e+00   0.0000000e+00   0.0000000e+00   0.0000000e+00   0.0000000e+00   0.0000000e+00   0.0000000e+00   0.0000000e+00   0.0000000e+00   0.0000000e+00   0.0000000e+00   0.0000000e+00   0.0000000e+00   0.0000000e+00   0.0000000e+00   0.0000000e+00   0.0000000e+00   0.0000000e+00   0.0000000e+00   0.0000000e+00   0.0000000e+00   0.0000000e+00   0.0000000e+00   0.0000000e+00   0.0000000e+00   0.0000000e+00   0.0000000e+00   4.0000000e+00   0.0000000e+00   0.0000000e+00   0.0000000e+00   0.0000000e+00   0.0000000e+00   0.0000000e+00   0.0000000e+00   0.0000000e+00   0.0000000e+00   0.0000000e+00   0.0000000e+00   0.0000000e+00   0.0000000e+00   0.0000000e+00   0.0000000e+00   3.0000000e+00   0.0000000e+00   0.0000000e+00             NaN             NaN             NaN             NaN             NaN             NaN             NaN             NaN             NaN             NaN             NaN             NaN             NaN             NaN             NaN             NaN             NaN             NaN             NaN             NaN             NaN             NaN             NaN             NaN             NaN             NaN             NaN
   1.8111000e+04   2.0000000e+00   1.0000000e+00   1.6500000e+01   0.0000000e+00   0.0000000e+00   0.0000000e+00   0.0000000e+00   0.0000000e+00   0.0000000e+00   0.0000000e+00   0.0000000e+00   0.0000000e+00   0.0000000e+00   0.0000000e+00   0.0000000e+00   0.0000000e+00   0.0000000e+00   0.0000000e+00   0.0000000e+00   0.0000000e+00   0.0000000e+00   0.0000000e+00   0.0000000e+00   0.0000000e+00   0.0000000e+00   0.0000000e+00   0.0000000e+00   0.0000000e+00   0.0000000e+00   0.0000000e+00   0.0000000e+00   0.0000000e+00   0.0000000e+00   0.0000000e+00   0.0000000e+00   0.0000000e+00   0.0000000e+00   0.0000000e+00   0.0000000e+00   0.0000000e+00   0.0000000e+00   0.0000000e+00   0.0000000e+00   0.0000000e+00   0.0000000e+00   0.0000000e+00   0.0000000e+00   0.0000000e+00   0.0000000e+00   0.0000000e+00   0.0000000e+00   0.0000000e+00   0.0000000e+00   0.0000000e+00   0.0000000e+00   0.0000000e+00   0.0000000e+00   0.0000000e+00   1.0000000e+00   0.0000000e+00   0.0000000e+00   0.0000000e+00   0.0000000e+00   0.0000000e+00   0.0000000e+00   0.0000000e+00   0.0000000e+00   0.0000000e+00   0.0000000e+00   0.0000000e+00   0.0000000e+00   0.0000000e+00   0.0000000e+00   0.0000000e+00   3.0000000e+00   0.0000000e+00   0.0000000e+00             NaN             NaN             NaN             NaN             NaN             NaN             NaN             NaN             NaN             NaN             NaN             NaN             NaN             NaN             NaN             NaN             NaN             NaN             NaN             NaN             NaN             NaN             NaN             NaN             NaN             NaN             NaN
   1.8111000e+04   2.0000000e+00   1.0000000e+00   1.7500000e+01   0.0000000e+00   0.0000000e+00   0.0000000e+00   0.0000000e+00   0.0000000e+00   0.0000000e+00   0.0000000e+00   0.0000000e+00   0.0000000e+00   0.0000000e+00   0.0000000e+00   0.0000000e+00   0.0000000e+00   0.0000000e+00   0.0000000e+00   0.0000000e+00   0.0000000e+00   0.0000000e+00   0.0000000e+00   0.0000000e+00   0.0000000e+00   0.0000000e+00   0.0000000e+00   0.0000000e+00   0.0000000e+00   0.0000000e+00   0.0000000e+00   0.0000000e+00   0.0000000e+00   0.0000000e+00   0.0000000e+00   0.0000000e+00   0.0000000e+00   0.0000000e+00   0.0000000e+00   0.0000000e+00   0.0000000e+00   0.0000000e+00   0.0000000e+00   0.0000000e+00   0.0000000e+00   0.0000000e+00   0.0000000e+00   0.0000000e+00   0.0000000e+00   0.0000000e+00   0.0000000e+00   0.0000000e+00   0.0000000e+00   0.0000000e+00   0.0000000e+00   0.0000000e+00   0.0000000e+00   0.0000000e+00   0.0000000e+00   1.0000000e+00   0.0000000e+00   0.0000000e+00   0.0000000e+00   0.0000000e+00   0.0000000e+00   0.0000000e+00   0.0000000e+00   0.0000000e+00   0.0000000e+00   0.0000000e+00   0.0000000e+00   0.0000000e+00   0.0000000e+00   0.0000000e+00   0.0000000e+00   2.0000000e+00   0.0000000e+00   0.0000000e+00             NaN             NaN             NaN             NaN             NaN             NaN             NaN             NaN             NaN             NaN             NaN             NaN             NaN             NaN             NaN             NaN             NaN             NaN             NaN             NaN             NaN             NaN             NaN             NaN             NaN             NaN             NaN
   1.8111000e+04   2.0000000e+00   1.0000000e+00   1.8500000e+01   0.0000000e+00   0.0000000e+00   0.0000000e+00   0.0000000e+00   0.0000000e+00   0.0000000e+00   0.0000000e+00   0.0000000e+00   0.0000000e+00   0.0000000e+00   0.0000000e+00   0.0000000e+00   0.0000000e+00   0.0000000e+00   0.0000000e+00   0.0000000e+00   0.0000000e+00   0.0000000e+00   0.0000000e+00   0.0000000e+00   0.0000000e+00   0.0000000e+00   0.0000000e+00   0.0000000e+00   0.0000000e+00   0.0000000e+00   0.0000000e+00   0.0000000e+00   0.0000000e+00   0.0000000e+00   0.0000000e+00   0.0000000e+00   0.0000000e+00   0.0000000e+00   0.0000000e+00   0.0000000e+00   0.0000000e+00   0.0000000e+00   0.0000000e+00   0.0000000e+00   0.0000000e+00   0.0000000e+00   0.0000000e+00   0.0000000e+00   0.0000000e+00   0.0000000e+00   0.0000000e+00   0.0000000e+00   0.0000000e+00   0.0000000e+00   0.0000000e+00   0.0000000e+00   0.0000000e+00   0.0000000e+00   0.0000000e+00   0.0000000e+00   0.0000000e+00   0.0000000e+00   0.0000000e+00   0.0000000e+00   0.0000000e+00   0.0000000e+00   0.0000000e+00   0.0000000e+00   0.0000000e+00   0.0000000e+00   0.0000000e+00   0.0000000e+00   0.0000000e+00   0.0000000e+00   0.0000000e+00   1.0000000e+00   0.0000000e+00   0.0000000e+00             NaN             NaN             NaN             NaN             NaN             NaN             NaN             NaN             NaN             NaN             NaN             NaN             NaN             NaN             NaN             NaN             NaN             NaN             NaN             NaN             NaN             NaN             NaN             NaN             NaN             NaN             NaN
   1.8111000e+04   2.0000000e+00   1.0000000e+00   1.9500000e+01   0.0000000e+00   0.0000000e+00   0.0000000e+00   0.0000000e+00   0.0000000e+00   0.0000000e+00   0.0000000e+00   0.0000000e+00   0.0000000e+00   0.0000000e+00   0.0000000e+00   0.0000000e+00   0.0000000e+00   0.0000000e+00   0.0000000e+00   0.0000000e+00   0.0000000e+00   0.0000000e+00   0.0000000e+00   0.0000000e+00   0.0000000e+00   0.0000000e+00   0.0000000e+00   0.0000000e+00   0.0000000e+00   0.0000000e+00   0.0000000e+00   0.0000000e+00   0.0000000e+00   0.0000000e+00   0.0000000e+00   0.0000000e+00   0.0000000e+00   0.0000000e+00   0.0000000e+00   0.0000000e+00   0.0000000e+00   0.0000000e+00   0.0000000e+00   0.0000000e+00   0.0000000e+00   1.0000000e+00   0.0000000e+00   0.0000000e+00   0.0000000e+00   0.0000000e+00   0.0000000e+00   0.0000000e+00   0.0000000e+00   0.0000000e+00   0.0000000e+00   0.0000000e+00   0.0000000e+00   0.0000000e+00   0.0000000e+00   0.0000000e+00   0.0000000e+00   0.0000000e+00   0.0000000e+00   0.0000000e+00   0.0000000e+00   0.0000000e+00   0.0000000e+00   0.0000000e+00   0.0000000e+00   0.0000000e+00   0.0000000e+00   0.0000000e+00   0.0000000e+00   0.0000000e+00   0.0000000e+00   1.0000000e+00   0.0000000e+00   0.0000000e+00             NaN             NaN             NaN             NaN             NaN             NaN             NaN             NaN             NaN             NaN             NaN             NaN             NaN             NaN             NaN             NaN             NaN             NaN             NaN             NaN             NaN             NaN             NaN             NaN             NaN             NaN             NaN
   1.8111000e+04   2.0000000e+00   1.0000000e+00   2.0500000e+01   0.0000000e+00   0.0000000e+00   0.0000000e+00   0.0000000e+00   0.0000000e+00   0.0000000e+00   0.0000000e+00   0.0000000e+00   0.0000000e+00   0.0000000e+00   0.0000000e+00   0.0000000e+00   0.0000000e+00   0.0000000e+00   0.0000000e+00   0.0000000e+00   0.0000000e+00   0.0000000e+00   0.0000000e+00   0.0000000e+00   0.0000000e+00   0.0000000e+00   0.0000000e+00   0.0000000e+00   0.0000000e+00   0.0000000e+00   0.0000000e+00   0.0000000e+00   0.0000000e+00   0.0000000e+00   0.0000000e+00   0.0000000e+00   0.0000000e+00   0.0000000e+00   0.0000000e+00   0.0000000e+00   0.0000000e+00   0.0000000e+00   0.0000000e+00   0.0000000e+00   0.0000000e+00   0.0000000e+00   0.0000000e+00   0.0000000e+00   0.0000000e+00   0.0000000e+00   0.0000000e+00   0.0000000e+00   0.0000000e+00   0.0000000e+00   0.0000000e+00   0.0000000e+00   0.0000000e+00   0.0000000e+00   0.0000000e+00   2.0000000e+00   0.0000000e+00   0.0000000e+00   0.0000000e+00   0.0000000e+00   0.0000000e+00   0.0000000e+00   0.0000000e+00   0.0000000e+00   0.0000000e+00   0.0000000e+00   0.0000000e+00   0.0000000e+00   0.0000000e+00   0.0000000e+00   0.0000000e+00   1.0000000e+00   0.0000000e+00   0.0000000e+00             NaN             NaN             NaN             NaN             NaN             NaN             NaN             NaN             NaN             NaN             NaN             NaN             NaN             NaN             NaN             NaN             NaN             NaN             NaN             NaN             NaN             NaN             NaN             NaN             NaN             NaN             NaN
   1.8111000e+04   2.0000000e+00   1.0000000e+00   2.1500000e+01   0.0000000e+00   0.0000000e+00   0.0000000e+00   0.0000000e+00   0.0000000e+00   0.0000000e+00   0.0000000e+00   0.0000000e+00   0.0000000e+00   0.0000000e+00   0.0000000e+00   0.0000000e+00   0.0000000e+00   0.0000000e+00   0.0000000e+00   0.0000000e+00   0.0000000e+00   0.0000000e+00   0.0000000e+00   0.0000000e+00   0.0000000e+00   0.0000000e+00   0.0000000e+00   0.0000000e+00   0.0000000e+00   0.0000000e+00   0.0000000e+00   0.0000000e+00   0.0000000e+00   0.0000000e+00   0.0000000e+00   0.0000000e+00   0.0000000e+00   0.0000000e+00   0.0000000e+00   0.0000000e+00   0.0000000e+00   0.0000000e+00   0.0000000e+00   0.0000000e+00   0.0000000e+00   0.0000000e+00   0.0000000e+00   0.0000000e+00   0.0000000e+00   0.0000000e+00   0.0000000e+00   0.0000000e+00   0.0000000e+00   0.0000000e+00   0.0000000e+00   0.0000000e+00   0.0000000e+00   0.0000000e+00   0.0000000e+00   0.0000000e+00   0.0000000e+00   0.0000000e+00   0.0000000e+00   0.0000000e+00   0.0000000e+00   0.0000000e+00   0.0000000e+00   0.0000000e+00   0.0000000e+00   0.0000000e+00   0.0000000e+00   0.0000000e+00   0.0000000e+00   0.0000000e+00   0.0000000e+00   0.0000000e+00   0.0000000e+00   0.0000000e+00             NaN             NaN             NaN             NaN             NaN             NaN             NaN             NaN             NaN             NaN             NaN             NaN             NaN             NaN             NaN             NaN             NaN             NaN             NaN             NaN             NaN             NaN             NaN             NaN             NaN             NaN             NaN
   1.8111000e+04   2.0000000e+00   1.0000000e+00   2.2500000e+01   0.0000000e+00   0.0000000e+00   0.0000000e+00   0.0000000e+00   0.0000000e+00   0.0000000e+00   0.0000000e+00   0.0000000e+00   0.0000000e+00   0.0000000e+00   0.0000000e+00   0.0000000e+00   0.0000000e+00   0.0000000e+00   0.0000000e+00   0.0000000e+00   0.0000000e+00   0.0000000e+00   0.0000000e+00   0.0000000e+00   0.0000000e+00   0.0000000e+00   0.0000000e+00   0.0000000e+00   0.0000000e+00   0.0000000e+00   0.0000000e+00   0.0000000e+00   0.0000000e+00   0.0000000e+00   0.0000000e+00   0.0000000e+00   0.0000000e+00   0.0000000e+00   0.0000000e+00   0.0000000e+00   0.0000000e+00   0.0000000e+00   0.0000000e+00   0.0000000e+00   0.0000000e+00   0.0000000e+00   0.0000000e+00   0.0000000e+00   0.0000000e+00   0.0000000e+00   0.0000000e+00   0.0000000e+00   0.0000000e+00   0.0000000e+00   0.0000000e+00   0.0000000e+00   0.0000000e+00   0.0000000e+00   0.0000000e+00   2.0000000e+00   0.0000000e+00   0.0000000e+00   0.0000000e+00   0.0000000e+00   0.0000000e+00   0.0000000e+00   0.0000000e+00   0.0000000e+00   0.0000000e+00   0.0000000e+00   0.0000000e+00   0.0000000e+00   0.0000000e+00   0.0000000e+00   0.0000000e+00   1.0000000e+00   0.0000000e+00   0.0000000e+00             NaN             NaN             NaN             NaN             NaN             NaN             NaN             NaN             NaN             NaN             NaN             NaN             NaN             NaN             NaN             NaN             NaN             NaN             NaN             NaN             NaN             NaN             NaN             NaN             NaN             NaN             NaN
   1.8111000e+04   2.0000000e+00   1.0000000e+00   2.3500000e+01   0.0000000e+00   0.0000000e+00   0.0000000e+00   0.0000000e+00   0.0000000e+00   0.0000000e+00   0.0000000e+00   0.0000000e+00   0.0000000e+00   0.0000000e+00   0.0000000e+00   0.0000000e+00   0.0000000e+00   0.0000000e+00   0.0000000e+00   0.0000000e+00   0.0000000e+00   0.0000000e+00   0.0000000e+00   0.0000000e+00   0.0000000e+00   0.0000000e+00   0.0000000e+00   0.0000000e+00   0.0000000e+00   0.0000000e+00   0.0000000e+00   0.0000000e+00   0.0000000e+00   0.0000000e+00   0.0000000e+00   0.0000000e+00   0.0000000e+00   0.0000000e+00   0.0000000e+00   0.0000000e+00   0.0000000e+00   0.0000000e+00   0.0000000e+00   0.0000000e+00   0.0000000e+00   1.0000000e+00   0.0000000e+00   0.0000000e+00   0.0000000e+00   0.0000000e+00   0.0000000e+00   0.0000000e+00   0.0000000e+00   0.0000000e+00   0.0000000e+00   0.0000000e+00   0.0000000e+00   0.0000000e+00   0.0000000e+00   0.0000000e+00   0.0000000e+00   0.0000000e+00   0.0000000e+00   0.0000000e+00   0.0000000e+00   0.0000000e+00   0.0000000e+00   0.0000000e+00   0.0000000e+00   0.0000000e+00   0.0000000e+00   0.0000000e+00   0.0000000e+00   0.0000000e+00   0.0000000e+00   0.0000000e+00   0.0000000e+00   0.0000000e+00             NaN             NaN             NaN             NaN             NaN             NaN             NaN             NaN             NaN             NaN             NaN             NaN             NaN             NaN             NaN             NaN             NaN             NaN             NaN             NaN             NaN             NaN             NaN             NaN             NaN             NaN             NaN
   1.8111000e+04   2.0000000e+00   1.0000000e+00   2.4500000e+01   0.0000000e+00   0.0000000e+00   0.0000000e+00   0.0000000e+00   0.0000000e+00   0.0000000e+00   0.0000000e+00   0.0000000e+00   0.0000000e+00   0.0000000e+00   0.0000000e+00   0.0000000e+00   0.0000000e+00   0.0000000e+00   0.0000000e+00   0.0000000e+00   0.0000000e+00   0.0000000e+00   0.0000000e+00   0.0000000e+00   0.0000000e+00   0.0000000e+00   0.0000000e+00   0.0000000e+00   0.0000000e+00   0.0000000e+00   0.0000000e+00   0.0000000e+00   0.0000000e+00   0.0000000e+00   0.0000000e+00   0.0000000e+00   0.0000000e+00   0.0000000e+00   0.0000000e+00   0.0000000e+00   0.0000000e+00   0.0000000e+00   0.0000000e+00   0.0000000e+00   0.0000000e+00   0.0000000e+00   0.0000000e+00   0.0000000e+00   0.0000000e+00   0.0000000e+00   0.0000000e+00   0.0000000e+00   0.0000000e+00   0.0000000e+00   0.0000000e+00   0.0000000e+00   0.0000000e+00   0.0000000e+00   0.0000000e+00   0.0000000e+00   0.0000000e+00   0.0000000e+00   0.0000000e+00   0.0000000e+00   0.0000000e+00   0.0000000e+00   0.0000000e+00   0.0000000e+00   0.0000000e+00   0.0000000e+00   0.0000000e+00   0.0000000e+00   0.0000000e+00   0.0000000e+00   0.0000000e+00   2.0000000e+00   0.0000000e+00   0.0000000e+00             NaN             NaN             NaN             NaN             NaN             NaN             NaN             NaN             NaN             NaN             NaN             NaN             NaN             NaN             NaN             NaN             NaN             NaN             NaN             NaN             NaN             NaN             NaN             NaN             NaN             NaN             NaN
   1.8111000e+04   2.0000000e+00   1.0000000e+00   2.5500000e+01   0.0000000e+00   0.0000000e+00   0.0000000e+00   0.0000000e+00   0.0000000e+00   0.0000000e+00   0.0000000e+00   0.0000000e+00   0.0000000e+00   0.0000000e+00   0.0000000e+00   0.0000000e+00   0.0000000e+00   0.0000000e+00   0.0000000e+00   0.0000000e+00   0.0000000e+00   0.0000000e+00   0.0000000e+00   0.0000000e+00   0.0000000e+00   0.0000000e+00   0.0000000e+00   0.0000000e+00   0.0000000e+00   0.0000000e+00   0.0000000e+00   0.0000000e+00   0.0000000e+00   0.0000000e+00   0.0000000e+00   0.0000000e+00   0.0000000e+00   0.0000000e+00   0.0000000e+00   0.0000000e+00   0.0000000e+00   0.0000000e+00   0.0000000e+00   0.0000000e+00   0.0000000e+00   0.0000000e+00   0.0000000e+00   0.0000000e+00   0.0000000e+00   0.0000000e+00   0.0000000e+00   0.0000000e+00   0.0000000e+00   0.0000000e+00   0.0000000e+00   0.0000000e+00   0.0000000e+00   0.0000000e+00   0.0000000e+00   0.0000000e+00   0.0000000e+00   0.0000000e+00   0.0000000e+00   0.0000000e+00   0.0000000e+00   0.0000000e+00   0.0000000e+00   0.0000000e+00   0.0000000e+00   0.0000000e+00   0.0000000e+00   0.0000000e+00   0.0000000e+00   0.0000000e+00   0.0000000e+00   0.0000000e+00   0.0000000e+00   0.0000000e+00             NaN             NaN             NaN             NaN             NaN             NaN             NaN             NaN             NaN             NaN             NaN             NaN             NaN             NaN             NaN             NaN             NaN             NaN             NaN             NaN             NaN             NaN             NaN             NaN             NaN             NaN             NaN
   1.8111000e+04   2.0000000e+00   1.0000000e+00   2.6500000e+01   0.0000000e+00   0.0000000e+00   0.0000000e+00   0.0000000e+00   0.0000000e+00   0.0000000e+00   0.0000000e+00   0.0000000e+00   0.0000000e+00   0.0000000e+00   0.0000000e+00   0.0000000e+00   0.0000000e+00   0.0000000e+00   0.0000000e+00   0.0000000e+00   0.0000000e+00   0.0000000e+00   0.0000000e+00   0.0000000e+00   0.0000000e+00   0.0000000e+00   0.0000000e+00   0.0000000e+00   0.0000000e+00   0.0000000e+00   0.0000000e+00   0.0000000e+00   0.0000000e+00   0.0000000e+00   0.0000000e+00   0.0000000e+00   0.0000000e+00   0.0000000e+00   0.0000000e+00   0.0000000e+00   0.0000000e+00   0.0000000e+00   0.0000000e+00   0.0000000e+00   0.0000000e+00   0.0000000e+00   0.0000000e+00   0.0000000e+00   0.0000000e+00   0.0000000e+00   0.0000000e+00   0.0000000e+00   0.0000000e+00   0.0000000e+00   0.0000000e+00   0.0000000e+00   0.0000000e+00   0.0000000e+00   0.0000000e+00   0.0000000e+00   0.0000000e+00   0.0000000e+00   0.0000000e+00   0.0000000e+00   0.0000000e+00   0.0000000e+00   0.0000000e+00   0.0000000e+00   0.0000000e+00   0.0000000e+00   0.0000000e+00   0.0000000e+00   0.0000000e+00   0.0000000e+00   0.0000000e+00   0.0000000e+00   0.0000000e+00   0.0000000e+00             NaN             NaN             NaN             NaN             NaN             NaN             NaN             NaN             NaN             NaN             NaN             NaN             NaN             NaN             NaN             NaN             NaN             NaN             NaN             NaN             NaN             NaN             NaN             NaN             NaN             NaN             NaN
   1.8111000e+04   2.0000000e+00   1.0000000e+00   2.7500000e+01   0.0000000e+00   0.0000000e+00   0.0000000e+00   0.0000000e+00   0.0000000e+00   0.0000000e+00   0.0000000e+00   0.0000000e+00   0.0000000e+00   0.0000000e+00   0.0000000e+00   0.0000000e+00   0.0000000e+00   0.0000000e+00   0.0000000e+00   0.0000000e+00   0.0000000e+00   0.0000000e+00   0.0000000e+00   0.0000000e+00   0.0000000e+00   0.0000000e+00   0.0000000e+00   0.0000000e+00   0.0000000e+00   0.0000000e+00   0.0000000e+00   0.0000000e+00   0.0000000e+00   0.0000000e+00   0.0000000e+00   0.0000000e+00   0.0000000e+00   0.0000000e+00   0.0000000e+00   0.0000000e+00   0.0000000e+00   0.0000000e+00   0.0000000e+00   0.0000000e+00   0.0000000e+00   0.0000000e+00   0.0000000e+00   0.0000000e+00   0.0000000e+00   0.0000000e+00   0.0000000e+00   0.0000000e+00   0.0000000e+00   0.0000000e+00   0.0000000e+00   0.0000000e+00   0.0000000e+00   0.0000000e+00   0.0000000e+00   0.0000000e+00   0.0000000e+00   0.0000000e+00   0.0000000e+00   0.0000000e+00   0.0000000e+00   0.0000000e+00   0.0000000e+00   0.0000000e+00   0.0000000e+00   0.0000000e+00   0.0000000e+00   0.0000000e+00   0.0000000e+00   0.0000000e+00   0.0000000e+00   0.0000000e+00   0.0000000e+00   0.0000000e+00             NaN             NaN             NaN             NaN             NaN             NaN             NaN             NaN             NaN             NaN             NaN             NaN             NaN             NaN             NaN             NaN             NaN             NaN             NaN             NaN             NaN             NaN             NaN             NaN             NaN             NaN             NaN
   1.8111000e+04   2.0000000e+00   1.0000000e+00   2.8500000e+01   0.0000000e+00   0.0000000e+00   0.0000000e+00   0.0000000e+00   0.0000000e+00   0.0000000e+00   0.0000000e+00   0.0000000e+00   0.0000000e+00   0.0000000e+00   0.0000000e+00   0.0000000e+00   0.0000000e+00   0.0000000e+00   0.0000000e+00   0.0000000e+00   0.0000000e+00   0.0000000e+00   0.0000000e+00   0.0000000e+00   0.0000000e+00   0.0000000e+00   0.0000000e+00   0.0000000e+00   0.0000000e+00   0.0000000e+00   0.0000000e+00   0.0000000e+00   0.0000000e+00   0.0000000e+00   0.0000000e+00   0.0000000e+00   0.0000000e+00   0.0000000e+00   0.0000000e+00   0.0000000e+00   0.0000000e+00   0.0000000e+00   0.0000000e+00   0.0000000e+00   0.0000000e+00   0.0000000e+00   0.0000000e+00   0.0000000e+00   0.0000000e+00   0.0000000e+00   0.0000000e+00   0.0000000e+00   0.0000000e+00   0.0000000e+00   0.0000000e+00   0.0000000e+00   0.0000000e+00   0.0000000e+00   0.0000000e+00   0.0000000e+00   0.0000000e+00   0.0000000e+00   0.0000000e+00   0.0000000e+00   0.0000000e+00   0.0000000e+00   0.0000000e+00   0.0000000e+00   0.0000000e+00   0.0000000e+00   0.0000000e+00   0.0000000e+00   0.0000000e+00   0.0000000e+00   0.0000000e+00   0.0000000e+00   0.0000000e+00   0.0000000e+00             NaN             NaN             NaN             NaN             NaN             NaN             NaN             NaN             NaN             NaN             NaN             NaN             NaN             NaN             NaN             NaN             NaN             NaN             NaN             NaN             NaN             NaN             NaN             NaN             NaN             NaN             NaN
   1.8111000e+04   2.0000000e+00   1.0000000e+00   2.9500000e+01   0.0000000e+00   0.0000000e+00   0.0000000e+00   0.0000000e+00   0.0000000e+00   0.0000000e+00   0.0000000e+00   0.0000000e+00   0.0000000e+00   0.0000000e+00   0.0000000e+00   0.0000000e+00   0.0000000e+00   0.0000000e+00   0.0000000e+00   0.0000000e+00   0.0000000e+00   0.0000000e+00   0.0000000e+00   0.0000000e+00   0.0000000e+00   0.0000000e+00   0.0000000e+00   4.0000000e+00   0.0000000e+00   0.0000000e+00   0.0000000e+00   0.0000000e+00   0.0000000e+00   0.0000000e+00   0.0000000e+00   0.0000000e+00   0.0000000e+00   0.0000000e+00   0.0000000e+00   0.0000000e+00   0.0000000e+00   0.0000000e+00   0.0000000e+00   0.0000000e+00   0.0000000e+00   0.0000000e+00   0.0000000e+00   0.0000000e+00   0.0000000e+00   0.0000000e+00   0.0000000e+00   0.0000000e+00   0.0000000e+00   0.0000000e+00   0.0000000e+00   0.0000000e+00   0.0000000e+00   0.0000000e+00   0.0000000e+00   0.0000000e+00   0.0000000e+00   0.0000000e+00   0.0000000e+00   0.0000000e+00   0.0000000e+00   0.0000000e+00   0.0000000e+00   0.0000000e+00   0.0000000e+00   0.0000000e+00   0.0000000e+00   0.0000000e+00   0.0000000e+00   0.0000000e+00   0.0000000e+00   0.0000000e+00   0.0000000e+00   0.0000000e+00             NaN             NaN             NaN             NaN             NaN             NaN             NaN             NaN             NaN             NaN             NaN             NaN             NaN             NaN             NaN             NaN             NaN             NaN             NaN             NaN             NaN             NaN             NaN             NaN             NaN             NaN             NaN
   1.8111000e+04   2.0000000e+00   1.0000000e+00   3.0500000e+01   0.0000000e+00   0.0000000e+00   0.0000000e+00   0.0000000e+00   0.0000000e+00   0.0000000e+00   0.0000000e+00   0.0000000e+00   0.0000000e+00   0.0000000e+00   0.0000000e+00   0.0000000e+00   0.0000000e+00   0.0000000e+00   0.0000000e+00   0.0000000e+00   0.0000000e+00   0.0000000e+00   0.0000000e+00   0.0000000e+00   0.0000000e+00   0.0000000e+00   0.0000000e+00   1.0000000e+00   0.0000000e+00   0.0000000e+00   0.0000000e+00   0.0000000e+00   0.0000000e+00   0.0000000e+00   0.0000000e+00   0.0000000e+00   0.0000000e+00   0.0000000e+00   0.0000000e+00   0.0000000e+00   0.0000000e+00   0.0000000e+00   0.0000000e+00   0.0000000e+00   0.0000000e+00   0.0000000e+00   0.0000000e+00   0.0000000e+00   0.0000000e+00   0.0000000e+00   0.0000000e+00   0.0000000e+00   0.0000000e+00   0.0000000e+00   0.0000000e+00   0.0000000e+00   0.0000000e+00   0.0000000e+00   0.0000000e+00   0.0000000e+00   0.0000000e+00   0.0000000e+00   0.0000000e+00   0.0000000e+00   0.0000000e+00   0.0000000e+00   0.0000000e+00   0.0000000e+00   0.0000000e+00   0.0000000e+00   0.0000000e+00   2.0000000e+00   0.0000000e+00   0.0000000e+00   0.0000000e+00   0.0000000e+00   0.0000000e+00   0.0000000e+00             NaN             NaN             NaN             NaN             NaN             NaN             NaN             NaN             NaN             NaN             NaN             NaN             NaN             NaN             NaN             NaN             NaN             NaN             NaN             NaN             NaN             NaN             NaN             NaN             NaN             NaN             NaN
   1.8111000e+04   2.0000000e+00   1.0000000e+00   3.1500000e+01   0.0000000e+00   0.0000000e+00   0.0000000e+00   0.0000000e+00   0.0000000e+00   0.0000000e+00   0.0000000e+00   0.0000000e+00   0.0000000e+00   0.0000000e+00   0.0000000e+00   0.0000000e+00   0.0000000e+00   0.0000000e+00   0.0000000e+00   0.0000000e+00   0.0000000e+00   0.0000000e+00   0.0000000e+00   0.0000000e+00   0.0000000e+00   0.0000000e+00   0.0000000e+00   0.0000000e+00   0.0000000e+00   0.0000000e+00   0.0000000e+00   0.0000000e+00   0.0000000e+00   0.0000000e+00   0.0000000e+00   0.0000000e+00   0.0000000e+00   0.0000000e+00   0.0000000e+00   0.0000000e+00   0.0000000e+00   0.0000000e+00   0.0000000e+00   0.0000000e+00   0.0000000e+00   0.0000000e+00   0.0000000e+00   0.0000000e+00   0.0000000e+00   0.0000000e+00   0.0000000e+00   0.0000000e+00   0.0000000e+00   0.0000000e+00   0.0000000e+00   0.0000000e+00   0.0000000e+00   0.0000000e+00   0.0000000e+00   0.0000000e+00   0.0000000e+00   0.0000000e+00   0.0000000e+00   0.0000000e+00   0.0000000e+00   0.0000000e+00   0.0000000e+00   0.0000000e+00   0.0000000e+00   0.0000000e+00   0.0000000e+00   0.0000000e+00   0.0000000e+00   0.0000000e+00   0.0000000e+00   0.0000000e+00   0.0000000e+00   0.0000000e+00             NaN             NaN             NaN             NaN             NaN             NaN             NaN             NaN             NaN             NaN             NaN             NaN             NaN             NaN             NaN             NaN             NaN             NaN             NaN             NaN             NaN             NaN             NaN             NaN             NaN             NaN             NaN
   1.8111000e+04   2.0000000e+00   1.0000000e+00   3.2500000e+01   0.0000000e+00   0.0000000e+00   0.0000000e+00   0.0000000e+00   0.0000000e+00   0.0000000e+00   0.0000000e+00   0.0000000e+00   0.0000000e+00   0.0000000e+00   0.0000000e+00   0.0000000e+00   0.0000000e+00   0.0000000e+00   0.0000000e+00   0.0000000e+00   0.0000000e+00   0.0000000e+00   0.0000000e+00   0.0000000e+00   0.0000000e+00   0.0000000e+00   0.0000000e+00   0.0000000e+00   0.0000000e+00   0.0000000e+00   0.0000000e+00   0.0000000e+00   0.0000000e+00   0.0000000e+00   0.0000000e+00   0.0000000e+00   0.0000000e+00   0.0000000e+00   0.0000000e+00   0.0000000e+00   0.0000000e+00   0.0000000e+00   0.0000000e+00   0.0000000e+00   0.0000000e+00   0.0000000e+00   0.0000000e+00   0.0000000e+00   0.0000000e+00   0.0000000e+00   0.0000000e+00   0.0000000e+00   0.0000000e+00   0.0000000e+00   0.0000000e+00   0.0000000e+00   0.0000000e+00   0.0000000e+00   0.0000000e+00   0.0000000e+00   0.0000000e+00   0.0000000e+00   0.0000000e+00   0.0000000e+00   0.0000000e+00   0.0000000e+00   0.0000000e+00   0.0000000e+00   0.0000000e+00   0.0000000e+00   0.0000000e+00   0.0000000e+00   0.0000000e+00   0.0000000e+00   0.0000000e+00   0.0000000e+00   0.0000000e+00   0.0000000e+00             NaN             NaN             NaN             NaN             NaN             NaN             NaN             NaN             NaN             NaN             NaN             NaN             NaN             NaN             NaN             NaN             NaN             NaN             NaN             NaN             NaN             NaN             NaN             NaN             NaN             NaN             NaN
   1.8111000e+04   2.0000000e+00   1.0000000e+00   3.3500000e+01   0.0000000e+00   0.0000000e+00   0.0000000e+00   0.0000000e+00   0.0000000e+00   0.0000000e+00   0.0000000e+00   0.0000000e+00   0.0000000e+00   0.0000000e+00   0.0000000e+00   0.0000000e+00   0.0000000e+00   0.0000000e+00   0.0000000e+00   0.0000000e+00   0.0000000e+00   0.0000000e+00   0.0000000e+00   0.0000000e+00   0.0000000e+00   0.0000000e+00   0.0000000e+00   0.0000000e+00   0.0000000e+00   0.0000000e+00   0.0000000e+00   0.0000000e+00   0.0000000e+00   0.0000000e+00   0.0000000e+00   0.0000000e+00   0.0000000e+00   0.0000000e+00   0.0000000e+00   0.0000000e+00   0.0000000e+00   0.0000000e+00   0.0000000e+00   0.0000000e+00   0.0000000e+00   0.0000000e+00   0.0000000e+00   0.0000000e+00   0.0000000e+00   0.0000000e+00   0.0000000e+00   0.0000000e+00   0.0000000e+00   0.0000000e+00   0.0000000e+00   0.0000000e+00   0.0000000e+00   0.0000000e+00   0.0000000e+00   0.0000000e+00   0.0000000e+00   0.0000000e+00   0.0000000e+00   0.0000000e+00   0.0000000e+00   0.0000000e+00   0.0000000e+00   0.0000000e+00   0.0000000e+00   0.0000000e+00   0.0000000e+00   0.0000000e+00   0.0000000e+00   0.0000000e+00   0.0000000e+00   0.0000000e+00   0.0000000e+00   0.0000000e+00             NaN             NaN             NaN             NaN             NaN             NaN             NaN             NaN             NaN             NaN             NaN             NaN             NaN             NaN             NaN             NaN             NaN             NaN             NaN             NaN             NaN             NaN             NaN             NaN             NaN             NaN             NaN
   1.8111000e+04   2.0000000e+00   1.0000000e+00   3.4500000e+01   0.0000000e+00   0.0000000e+00   0.0000000e+00   0.0000000e+00   0.0000000e+00   0.0000000e+00   0.0000000e+00   0.0000000e+00   0.0000000e+00   0.0000000e+00   0.0000000e+00   0.0000000e+00   0.0000000e+00   0.0000000e+00   0.0000000e+00   0.0000000e+00   0.0000000e+00   0.0000000e+00   0.0000000e+00   0.0000000e+00   0.0000000e+00   0.0000000e+00   0.0000000e+00   2.0000000e+00   0.0000000e+00   0.0000000e+00   0.0000000e+00   0.0000000e+00   0.0000000e+00   0.0000000e+00   0.0000000e+00   0.0000000e+00   0.0000000e+00   0.0000000e+00   0.0000000e+00   0.0000000e+00   0.0000000e+00   0.0000000e+00   0.0000000e+00   0.0000000e+00   0.0000000e+00   0.0000000e+00   0.0000000e+00   0.0000000e+00   0.0000000e+00   0.0000000e+00   0.0000000e+00   0.0000000e+00   0.0000000e+00   0.0000000e+00   0.0000000e+00   0.0000000e+00   0.0000000e+00   0.0000000e+00   0.0000000e+00   0.0000000e+00   0.0000000e+00   0.0000000e+00   0.0000000e+00   0.0000000e+00   0.0000000e+00   0.0000000e+00   0.0000000e+00   0.0000000e+00   0.0000000e+00   0.0000000e+00   0.0000000e+00   0.0000000e+00   0.0000000e+00   0.0000000e+00   0.0000000e+00   0.0000000e+00   0.0000000e+00   0.0000000e+00             NaN             NaN             NaN             NaN             NaN             NaN             NaN             NaN             NaN             NaN             NaN             NaN             NaN             NaN             NaN             NaN             NaN             NaN             NaN             NaN             NaN             NaN             NaN             NaN             NaN             NaN             NaN
   1.8111000e+04   2.0000000e+00   1.0000000e+00   3.5500000e+01   0.0000000e+00   0.0000000e+00   0.0000000e+00   0.0000000e+00   0.0000000e+00   0.0000000e+00   0.0000000e+00   0.0000000e+00   0.0000000e+00   0.0000000e+00   0.0000000e+00   0.0000000e+00   0.0000000e+00   0.0000000e+00   0.0000000e+00   0.0000000e+00   0.0000000e+00   0.0000000e+00   0.0000000e+00   0.0000000e+00   0.0000000e+00   0.0000000e+00   0.0000000e+00   0.0000000e+00   0.0000000e+00   0.0000000e+00   0.0000000e+00   0.0000000e+00   0.0000000e+00   0.0000000e+00   0.0000000e+00   0.0000000e+00   0.0000000e+00   0.0000000e+00   0.0000000e+00   0.0000000e+00   0.0000000e+00   0.0000000e+00   0.0000000e+00   0.0000000e+00   0.0000000e+00   0.0000000e+00   0.0000000e+00   0.0000000e+00   0.0000000e+00   0.0000000e+00   0.0000000e+00   0.0000000e+00   0.0000000e+00   0.0000000e+00   0.0000000e+00   0.0000000e+00   0.0000000e+00   0.0000000e+00   0.0000000e+00   0.0000000e+00   0.0000000e+00   0.0000000e+00   0.0000000e+00   0.0000000e+00   0.0000000e+00   0.0000000e+00   0.0000000e+00   0.0000000e+00   0.0000000e+00   0.0000000e+00   0.0000000e+00   0.0000000e+00   0.0000000e+00   0.0000000e+00   0.0000000e+00   0.0000000e+00   0.0000000e+00   0.0000000e+00             NaN             NaN             NaN             NaN             NaN             NaN             NaN             NaN             NaN             NaN             NaN             NaN             NaN             NaN             NaN             NaN             NaN             NaN             NaN             NaN             NaN             NaN             NaN             NaN             NaN             NaN             NaN
   1.8111000e+04   2.0000000e+00   1.0000000e+00   3.6500000e+01   0.0000000e+00   0.0000000e+00   0.0000000e+00   0.0000000e+00   0.0000000e+00   0.0000000e+00   0.0000000e+00   0.0000000e+00   0.0000000e+00   0.0000000e+00   0.0000000e+00   0.0000000e+00   0.0000000e+00   0.0000000e+00   0.0000000e+00   0.0000000e+00   0.0000000e+00   0.0000000e+00   0.0000000e+00   0.0000000e+00   0.0000000e+00   0.0000000e+00   0.0000000e+00   0.0000000e+00   0.0000000e+00   0.0000000e+00   0.0000000e+00   0.0000000e+00   0.0000000e+00   0.0000000e+00   0.0000000e+00   0.0000000e+00   0.0000000e+00   0.0000000e+00   0.0000000e+00   0.0000000e+00   0.0000000e+00   0.0000000e+00   0.0000000e+00   0.0000000e+00   0.0000000e+00   0.0000000e+00   0.0000000e+00   0.0000000e+00   0.0000000e+00   0.0000000e+00   0.0000000e+00   0.0000000e+00   0.0000000e+00   0.0000000e+00   0.0000000e+00   0.0000000e+00   0.0000000e+00   0.0000000e+00   0.0000000e+00   0.0000000e+00   0.0000000e+00   0.0000000e+00   0.0000000e+00   0.0000000e+00   0.0000000e+00   0.0000000e+00   0.0000000e+00   0.0000000e+00   0.0000000e+00   0.0000000e+00   0.0000000e+00   0.0000000e+00   0.0000000e+00   0.0000000e+00   0.0000000e+00   0.0000000e+00   0.0000000e+00   0.0000000e+00             NaN             NaN             NaN             NaN             NaN             NaN             NaN             NaN             NaN             NaN             NaN             NaN             NaN             NaN             NaN             NaN             NaN             NaN             NaN             NaN             NaN             NaN             NaN             NaN             NaN             NaN             NaN
   1.8111000e+04   2.0000000e+00   1.0000000e+00   3.7500000e+01   0.0000000e+00   0.0000000e+00   0.0000000e+00   0.0000000e+00   0.0000000e+00   0.0000000e+00   0.0000000e+00   0.0000000e+00   0.0000000e+00   0.0000000e+00   0.0000000e+00   0.0000000e+00   0.0000000e+00   0.0000000e+00   0.0000000e+00   0.0000000e+00   0.0000000e+00   0.0000000e+00   0.0000000e+00   0.0000000e+00   0.0000000e+00   0.0000000e+00   0.0000000e+00   0.0000000e+00   0.0000000e+00   0.0000000e+00   0.0000000e+00   0.0000000e+00   0.0000000e+00   0.0000000e+00   0.0000000e+00   0.0000000e+00   0.0000000e+00   0.0000000e+00   0.0000000e+00   0.0000000e+00   0.0000000e+00   0.0000000e+00   0.0000000e+00   0.0000000e+00   0.0000000e+00   0.0000000e+00   0.0000000e+00   0.0000000e+00   0.0000000e+00   0.0000000e+00   0.0000000e+00   0.0000000e+00   0.0000000e+00   0.0000000e+00   0.0000000e+00   0.0000000e+00   0.0000000e+00   0.0000000e+00   0.0000000e+00   0.0000000e+00   0.0000000e+00   0.0000000e+00   0.0000000e+00   0.0000000e+00   0.0000000e+00   0.0000000e+00   0.0000000e+00   0.0000000e+00   0.0000000e+00   0.0000000e+00   0.0000000e+00   0.0000000e+00   0.0000000e+00   0.0000000e+00   0.0000000e+00   0.0000000e+00   0.0000000e+00   0.0000000e+00             NaN             NaN             NaN             NaN             NaN             NaN             NaN             NaN             NaN             NaN             NaN             NaN             NaN             NaN             NaN             NaN             NaN             NaN             NaN             NaN             NaN             NaN             NaN             NaN             NaN             NaN             NaN
   1.8111000e+04   2.0000000e+00   1.0000000e+00   3.8500000e+01   0.0000000e+00   0.0000000e+00   0.0000000e+00   0.0000000e+00   0.0000000e+00   0.0000000e+00   0.0000000e+00   0.0000000e+00   0.0000000e+00   0.0000000e+00   0.0000000e+00   0.0000000e+00   0.0000000e+00   0.0000000e+00   0.0000000e+00   0.0000000e+00   0.0000000e+00   0.0000000e+00   0.0000000e+00   2.0000000e+00   0.0000000e+00   0.0000000e+00   0.0000000e+00   0.0000000e+00   0.0000000e+00   0.0000000e+00   0.0000000e+00   0.0000000e+00   0.0000000e+00   0.0000000e+00   0.0000000e+00   0.0000000e+00   0.0000000e+00   0.0000000e+00   0.0000000e+00   0.0000000e+00   0.0000000e+00   0.0000000e+00   0.0000000e+00   0.0000000e+00   0.0000000e+00   0.0000000e+00   0.0000000e+00   0.0000000e+00   0.0000000e+00   0.0000000e+00   0.0000000e+00   0.0000000e+00   0.0000000e+00   0.0000000e+00   0.0000000e+00   0.0000000e+00   0.0000000e+00   0.0000000e+00   0.0000000e+00   0.0000000e+00   0.0000000e+00   0.0000000e+00   0.0000000e+00   0.0000000e+00   0.0000000e+00   0.0000000e+00   0.0000000e+00   0.0000000e+00   0.0000000e+00   0.0000000e+00   0.0000000e+00   0.0000000e+00   0.0000000e+00   0.0000000e+00   0.0000000e+00   0.0000000e+00   0.0000000e+00   3.0000000e+00             NaN             NaN             NaN             NaN             NaN             NaN             NaN             NaN             NaN             NaN             NaN             NaN             NaN             NaN             NaN             NaN             NaN             NaN             NaN             NaN             NaN             NaN             NaN             NaN             NaN             NaN             NaN
   1.8111000e+04   2.0000000e+00   1.0000000e+00   3.9500000e+01   0.0000000e+00   0.0000000e+00   0.0000000e+00   0.0000000e+00   0.0000000e+00   0.0000000e+00   0.0000000e+00   0.0000000e+00   0.0000000e+00   0.0000000e+00   0.0000000e+00   0.0000000e+00   0.0000000e+00   0.0000000e+00   0.0000000e+00   0.0000000e+00   0.0000000e+00   0.0000000e+00   0.0000000e+00   0.0000000e+00   0.0000000e+00   0.0000000e+00   0.0000000e+00   0.0000000e+00   0.0000000e+00   0.0000000e+00   0.0000000e+00   0.0000000e+00   0.0000000e+00   0.0000000e+00   0.0000000e+00   0.0000000e+00   0.0000000e+00   0.0000000e+00   0.0000000e+00   0.0000000e+00   0.0000000e+00   0.0000000e+00   0.0000000e+00   0.0000000e+00   0.0000000e+00   0.0000000e+00   0.0000000e+00   0.0000000e+00   0.0000000e+00   0.0000000e+00   0.0000000e+00   0.0000000e+00   0.0000000e+00   0.0000000e+00   0.0000000e+00   0.0000000e+00   0.0000000e+00   0.0000000e+00   0.0000000e+00   0.0000000e+00   0.0000000e+00   0.0000000e+00   0.0000000e+00   0.0000000e+00   0.0000000e+00   0.0000000e+00   0.0000000e+00   0.0000000e+00   0.0000000e+00   0.0000000e+00   0.0000000e+00   0.0000000e+00   0.0000000e+00   0.0000000e+00   0.0000000e+00   0.0000000e+00   0.0000000e+00   0.0000000e+00             NaN             NaN             NaN             NaN             NaN             NaN             NaN             NaN             NaN             NaN             NaN             NaN             NaN             NaN             NaN             NaN             NaN             NaN             NaN             NaN             NaN             NaN             NaN             NaN             NaN             NaN             NaN
   1.8111000e+04   2.0000000e+00   1.0000000e+00   4.0500000e+01   0.0000000e+00   0.0000000e+00   0.0000000e+00   0.0000000e+00   0.0000000e+00   0.0000000e+00   0.0000000e+00   0.0000000e+00   0.0000000e+00   0.0000000e+00   0.0000000e+00   0.0000000e+00   0.0000000e+00   0.0000000e+00   0.0000000e+00   0.0000000e+00   0.0000000e+00   0.0000000e+00   0.0000000e+00   0.0000000e+00   0.0000000e+00   0.0000000e+00   0.0000000e+00   0.0000000e+00   0.0000000e+00   0.0000000e+00   0.0000000e+00   0.0000000e+00   0.0000000e+00   0.0000000e+00   0.0000000e+00   0.0000000e+00   0.0000000e+00   0.0000000e+00   0.0000000e+00   0.0000000e+00   0.0000000e+00   0.0000000e+00   0.0000000e+00   0.0000000e+00   0.0000000e+00   0.0000000e+00   0.0000000e+00   0.0000000e+00   0.0000000e+00   0.0000000e+00   0.0000000e+00   0.0000000e+00   0.0000000e+00   0.0000000e+00   0.0000000e+00   0.0000000e+00   0.0000000e+00   0.0000000e+00   0.0000000e+00   0.0000000e+00   0.0000000e+00   0.0000000e+00   0.0000000e+00   0.0000000e+00   0.0000000e+00   0.0000000e+00   0.0000000e+00   0.0000000e+00   0.0000000e+00   0.0000000e+00   0.0000000e+00   0.0000000e+00   0.0000000e+00   0.0000000e+00   0.0000000e+00   0.0000000e+00   0.0000000e+00   0.0000000e+00             NaN             NaN             NaN             NaN             NaN             NaN             NaN             NaN             NaN             NaN             NaN             NaN             NaN             NaN             NaN             NaN             NaN             NaN             NaN             NaN             NaN             NaN             NaN             NaN             NaN             NaN             NaN
   1.8111000e+04   2.0000000e+00   1.0000000e+00   4.1500000e+01   0.0000000e+00   0.0000000e+00   0.0000000e+00   0.0000000e+00   0.0000000e+00   0.0000000e+00   0.0000000e+00   0.0000000e+00   0.0000000e+00   0.0000000e+00   0.0000000e+00   0.0000000e+00   0.0000000e+00   0.0000000e+00   0.0000000e+00   0.0000000e+00   0.0000000e+00   0.0000000e+00   0.0000000e+00   0.0000000e+00   0.0000000e+00   0.0000000e+00   0.0000000e+00   0.0000000e+00   0.0000000e+00   0.0000000e+00   0.0000000e+00   0.0000000e+00   0.0000000e+00   0.0000000e+00   0.0000000e+00   0.0000000e+00   0.0000000e+00   0.0000000e+00   0.0000000e+00   0.0000000e+00   0.0000000e+00   0.0000000e+00   0.0000000e+00   0.0000000e+00   0.0000000e+00   0.0000000e+00   0.0000000e+00   0.0000000e+00   0.0000000e+00   0.0000000e+00   0.0000000e+00   0.0000000e+00   0.0000000e+00   0.0000000e+00   0.0000000e+00   0.0000000e+00   0.0000000e+00   0.0000000e+00   0.0000000e+00   0.0000000e+00   0.0000000e+00   0.0000000e+00   0.0000000e+00   0.0000000e+00   0.0000000e+00   0.0000000e+00   0.0000000e+00   0.0000000e+00   0.0000000e+00   0.0000000e+00   0.0000000e+00   0.0000000e+00   0.0000000e+00   0.0000000e+00   0.0000000e+00   0.0000000e+00   0.0000000e+00   0.0000000e+00             NaN             NaN             NaN             NaN             NaN             NaN             NaN             NaN             NaN             NaN             NaN             NaN             NaN             NaN             NaN             NaN             NaN             NaN             NaN             NaN             NaN             NaN             NaN             NaN             NaN             NaN             NaN
   1.8111000e+04   2.0000000e+00   1.0000000e+00   4.2500000e+01   0.0000000e+00   0.0000000e+00   0.0000000e+00   0.0000000e+00   0.0000000e+00   0.0000000e+00   0.0000000e+00   0.0000000e+00   0.0000000e+00   0.0000000e+00   0.0000000e+00   0.0000000e+00   0.0000000e+00   0.0000000e+00   0.0000000e+00   0.0000000e+00   0.0000000e+00   0.0000000e+00   0.0000000e+00   0.0000000e+00   0.0000000e+00   0.0000000e+00   0.0000000e+00   0.0000000e+00   0.0000000e+00   0.0000000e+00   0.0000000e+00   0.0000000e+00   0.0000000e+00   0.0000000e+00   0.0000000e+00   0.0000000e+00   1.0000000e+00   0.0000000e+00   0.0000000e+00   0.0000000e+00   0.0000000e+00   0.0000000e+00   0.0000000e+00   0.0000000e+00   0.0000000e+00   0.0000000e+00   0.0000000e+00   0.0000000e+00   0.0000000e+00   0.0000000e+00   0.0000000e+00   0.0000000e+00   0.0000000e+00   0.0000000e+00   0.0000000e+00   0.0000000e+00   0.0000000e+00   0.0000000e+00   0.0000000e+00   0.0000000e+00   0.0000000e+00   0.0000000e+00   0.0000000e+00   0.0000000e+00   0.0000000e+00   0.0000000e+00   0.0000000e+00   0.0000000e+00   0.0000000e+00   0.0000000e+00   0.0000000e+00   0.0000000e+00   0.0000000e+00   0.0000000e+00   0.0000000e+00   0.0000000e+00   0.0000000e+00   0.0000000e+00             NaN             NaN             NaN             NaN             NaN             NaN             NaN             NaN             NaN             NaN             NaN             NaN             NaN             NaN             NaN             NaN             NaN             NaN             NaN             NaN             NaN             NaN             NaN             NaN             NaN             NaN             NaN
   1.8111000e+04   2.0000000e+00   1.0000000e+00   4.3500000e+01   0.0000000e+00   0.0000000e+00   0.0000000e+00   0.0000000e+00   0.0000000e+00   0.0000000e+00   0.0000000e+00   0.0000000e+00   0.0000000e+00   0.0000000e+00   0.0000000e+00   0.0000000e+00   0.0000000e+00   0.0000000e+00   0.0000000e+00   0.0000000e+00   0.0000000e+00   0.0000000e+00   0.0000000e+00   0.0000000e+00   0.0000000e+00   0.0000000e+00   0.0000000e+00   0.0000000e+00   0.0000000e+00   0.0000000e+00   0.0000000e+00   0.0000000e+00   0.0000000e+00   0.0000000e+00   0.0000000e+00   0.0000000e+00   0.0000000e+00   0.0000000e+00   0.0000000e+00   0.0000000e+00   0.0000000e+00   0.0000000e+00   0.0000000e+00   0.0000000e+00   0.0000000e+00   0.0000000e+00   0.0000000e+00   0.0000000e+00   0.0000000e+00   0.0000000e+00   0.0000000e+00   0.0000000e+00   0.0000000e+00   0.0000000e+00   0.0000000e+00   0.0000000e+00   0.0000000e+00   0.0000000e+00   0.0000000e+00   0.0000000e+00   0.0000000e+00   0.0000000e+00   0.0000000e+00   0.0000000e+00   0.0000000e+00   0.0000000e+00   0.0000000e+00   0.0000000e+00   0.0000000e+00   0.0000000e+00   0.0000000e+00   0.0000000e+00   0.0000000e+00   0.0000000e+00   0.0000000e+00   0.0000000e+00   0.0000000e+00   0.0000000e+00             NaN             NaN             NaN             NaN             NaN             NaN             NaN             NaN             NaN             NaN             NaN             NaN             NaN             NaN             NaN             NaN             NaN             NaN             NaN             NaN             NaN             NaN             NaN             NaN             NaN             NaN             NaN
   1.8111000e+04   2.0000000e+00   1.0000000e+00   4.4500000e+01   0.0000000e+00   0.0000000e+00   0.0000000e+00   0.0000000e+00   0.0000000e+00   0.0000000e+00   0.0000000e+00   0.0000000e+00   0.0000000e+00   0.0000000e+00   0.0000000e+00   0.0000000e+00   0.0000000e+00   0.0000000e+00   0.0000000e+00   0.0000000e+00   0.0000000e+00   0.0000000e+00   0.0000000e+00   0.0000000e+00   0.0000000e+00   0.0000000e+00   0.0000000e+00   0.0000000e+00   0.0000000e+00   0.0000000e+00   0.0000000e+00   0.0000000e+00   0.0000000e+00   0.0000000e+00   0.0000000e+00   0.0000000e+00   0.0000000e+00   0.0000000e+00   0.0000000e+00   0.0000000e+00   0.0000000e+00   0.0000000e+00   0.0000000e+00   0.0000000e+00   0.0000000e+00   0.0000000e+00   0.0000000e+00   0.0000000e+00   0.0000000e+00   0.0000000e+00   0.0000000e+00   0.0000000e+00   0.0000000e+00   0.0000000e+00   0.0000000e+00   0.0000000e+00   0.0000000e+00   0.0000000e+00   0.0000000e+00   0.0000000e+00   0.0000000e+00   0.0000000e+00   0.0000000e+00   0.0000000e+00   0.0000000e+00   1.0000000e+00   0.0000000e+00   0.0000000e+00   0.0000000e+00   0.0000000e+00   0.0000000e+00   0.0000000e+00   0.0000000e+00   0.0000000e+00   0.0000000e+00   0.0000000e+00   0.0000000e+00   0.0000000e+00             NaN             NaN             NaN             NaN             NaN             NaN             NaN             NaN             NaN             NaN             NaN             NaN             NaN             NaN             NaN             NaN             NaN             NaN             NaN             NaN             NaN             NaN             NaN             NaN             NaN             NaN             NaN
   1.8111000e+04   2.0000000e+00   1.0000000e+00   4.5500000e+01   0.0000000e+00   0.0000000e+00   0.0000000e+00   0.0000000e+00   0.0000000e+00   0.0000000e+00   0.0000000e+00   0.0000000e+00   0.0000000e+00   0.0000000e+00   0.0000000e+00   0.0000000e+00   0.0000000e+00   0.0000000e+00   0.0000000e+00   0.0000000e+00   0.0000000e+00   0.0000000e+00   0.0000000e+00   0.0000000e+00   0.0000000e+00   0.0000000e+00   0.0000000e+00   0.0000000e+00   0.0000000e+00   0.0000000e+00   0.0000000e+00   0.0000000e+00   0.0000000e+00   0.0000000e+00   0.0000000e+00   0.0000000e+00   0.0000000e+00   0.0000000e+00   0.0000000e+00   0.0000000e+00   0.0000000e+00   0.0000000e+00   0.0000000e+00   0.0000000e+00   0.0000000e+00   0.0000000e+00   0.0000000e+00   0.0000000e+00   0.0000000e+00   0.0000000e+00   0.0000000e+00   0.0000000e+00   0.0000000e+00   0.0000000e+00   0.0000000e+00   0.0000000e+00   0.0000000e+00   0.0000000e+00   0.0000000e+00   0.0000000e+00   0.0000000e+00   0.0000000e+00   0.0000000e+00   0.0000000e+00   0.0000000e+00   1.0000000e+00   0.0000000e+00   0.0000000e+00   0.0000000e+00   0.0000000e+00   0.0000000e+00   0.0000000e+00   0.0000000e+00   0.0000000e+00   0.0000000e+00   0.0000000e+00   0.0000000e+00   0.0000000e+00             NaN             NaN             NaN             NaN             NaN             NaN             NaN             NaN             NaN             NaN             NaN             NaN             NaN             NaN             NaN             NaN             NaN             NaN             NaN             NaN             NaN             NaN             NaN             NaN             NaN             NaN             NaN
   1.8111000e+04   2.0000000e+00   1.0000000e+00   4.6500000e+01   0.0000000e+00   0.0000000e+00   0.0000000e+00   0.0000000e+00   0.0000000e+00   0.0000000e+00   0.0000000e+00   0.0000000e+00   0.0000000e+00   0.0000000e+00   0.0000000e+00   0.0000000e+00   0.0000000e+00   0.0000000e+00   0.0000000e+00   0.0000000e+00   0.0000000e+00   0.0000000e+00   0.0000000e+00   0.0000000e+00   0.0000000e+00   0.0000000e+00   0.0000000e+00   0.0000000e+00   0.0000000e+00   0.0000000e+00   0.0000000e+00   0.0000000e+00   0.0000000e+00   0.0000000e+00   0.0000000e+00   0.0000000e+00   0.0000000e+00   0.0000000e+00   0.0000000e+00   0.0000000e+00   0.0000000e+00   0.0000000e+00   0.0000000e+00   0.0000000e+00   0.0000000e+00   0.0000000e+00   0.0000000e+00   0.0000000e+00   0.0000000e+00   0.0000000e+00   0.0000000e+00   0.0000000e+00   0.0000000e+00   0.0000000e+00   0.0000000e+00   0.0000000e+00   0.0000000e+00   0.0000000e+00   0.0000000e+00   0.0000000e+00   0.0000000e+00   0.0000000e+00   0.0000000e+00   0.0000000e+00   0.0000000e+00   0.0000000e+00   0.0000000e+00   0.0000000e+00   0.0000000e+00   0.0000000e+00   0.0000000e+00   0.0000000e+00   0.0000000e+00   0.0000000e+00   0.0000000e+00   0.0000000e+00   0.0000000e+00   0.0000000e+00             NaN             NaN             NaN             NaN             NaN             NaN             NaN             NaN             NaN             NaN             NaN             NaN             NaN             NaN             NaN             NaN             NaN             NaN             NaN             NaN             NaN             NaN             NaN             NaN             NaN             NaN             NaN
   1.8111000e+04   2.0000000e+00   1.0000000e+00   4.7500000e+01   0.0000000e+00   0.0000000e+00   0.0000000e+00   3.0000000e+00   0.0000000e+00   0.0000000e+00   0.0000000e+00   0.0000000e+00   0.0000000e+00   0.0000000e+00   0.0000000e+00   0.0000000e+00   0.0000000e+00   0.0000000e+00   0.0000000e+00   0.0000000e+00   0.0000000e+00   0.0000000e+00   0.0000000e+00   0.0000000e+00   0.0000000e+00   0.0000000e+00   0.0000000e+00   0.0000000e+00   0.0000000e+00   0.0000000e+00   0.0000000e+00   0.0000000e+00   0.0000000e+00   0.0000000e+00   0.0000000e+00   0.0000000e+00   0.0000000e+00   0.0000000e+00   0.0000000e+00   0.0000000e+00   0.0000000e+00   0.0000000e+00   0.0000000e+00   0.0000000e+00   0.0000000e+00   0.0000000e+00   0.0000000e+00   0.0000000e+00   0.0000000e+00   0.0000000e+00   0.0000000e+00   0.0000000e+00   0.0000000e+00   0.0000000e+00   0.0000000e+00   0.0000000e+00   0.0000000e+00   0.0000000e+00   0.0000000e+00   0.0000000e+00   0.0000000e+00   0.0000000e+00   0.0000000e+00   0.0000000e+00   0.0000000e+00   0.0000000e+00   0.0000000e+00   0.0000000e+00   0.0000000e+00   0.0000000e+00   0.0000000e+00   0.0000000e+00   0.0000000e+00   0.0000000e+00   0.0000000e+00   0.0000000e+00   0.0000000e+00   0.0000000e+00             NaN             NaN             NaN             NaN             NaN             NaN             NaN             NaN             NaN             NaN             NaN             NaN             NaN             NaN             NaN             NaN             NaN             NaN             NaN             NaN             NaN             NaN             NaN             NaN             NaN             NaN             NaN
   1.8111000e+04   2.0000000e+00   1.0000000e+00   4.8500000e+01   0.0000000e+00   0.0000000e+00   0.0000000e+00   0.0000000e+00   0.0000000e+00   0.0000000e+00   0.0000000e+00   0.0000000e+00   0.0000000e+00   0.0000000e+00   0.0000000e+00   0.0000000e+00   0.0000000e+00   0.0000000e+00   0.0000000e+00   0.0000000e+00   0.0000000e+00   0.0000000e+00   0.0000000e+00   0.0000000e+00   0.0000000e+00   0.0000000e+00   0.0000000e+00   0.0000000e+00   0.0000000e+00   0.0000000e+00   0.0000000e+00   0.0000000e+00   0.0000000e+00   0.0000000e+00   0.0000000e+00   0.0000000e+00   0.0000000e+00   0.0000000e+00   0.0000000e+00   0.0000000e+00   0.0000000e+00   0.0000000e+00   0.0000000e+00   0.0000000e+00   0.0000000e+00   0.0000000e+00   0.0000000e+00   0.0000000e+00   0.0000000e+00   0.0000000e+00   0.0000000e+00   0.0000000e+00   0.0000000e+00   0.0000000e+00   0.0000000e+00   0.0000000e+00   0.0000000e+00   0.0000000e+00   0.0000000e+00   0.0000000e+00   0.0000000e+00   0.0000000e+00   0.0000000e+00   0.0000000e+00   0.0000000e+00   0.0000000e+00   0.0000000e+00   0.0000000e+00   0.0000000e+00   0.0000000e+00   0.0000000e+00   0.0000000e+00   0.0000000e+00   0.0000000e+00   0.0000000e+00   0.0000000e+00   0.0000000e+00   0.0000000e+00             NaN             NaN             NaN             NaN             NaN             NaN             NaN             NaN             NaN             NaN             NaN             NaN             NaN             NaN             NaN             NaN             NaN             NaN             NaN             NaN             NaN             NaN             NaN             NaN             NaN             NaN             NaN
   1.8111000e+04   2.0000000e+00   1.0000000e+00   4.9500000e+01   0.0000000e+00   0.0000000e+00   0.0000000e+00   0.0000000e+00   0.0000000e+00   0.0000000e+00   0.0000000e+00   0.0000000e+00   0.0000000e+00   0.0000000e+00   0.0000000e+00   0.0000000e+00   0.0000000e+00   0.0000000e+00   0.0000000e+00   0.0000000e+00   0.0000000e+00   0.0000000e+00   0.0000000e+00   0.0000000e+00   0.0000000e+00   0.0000000e+00   0.0000000e+00   0.0000000e+00   0.0000000e+00   0.0000000e+00   0.0000000e+00   0.0000000e+00   0.0000000e+00   0.0000000e+00   0.0000000e+00   0.0000000e+00   0.0000000e+00   0.0000000e+00   0.0000000e+00   0.0000000e+00   0.0000000e+00   0.0000000e+00   0.0000000e+00   0.0000000e+00   0.0000000e+00   0.0000000e+00   0.0000000e+00   0.0000000e+00   0.0000000e+00   0.0000000e+00   0.0000000e+00   0.0000000e+00   0.0000000e+00   0.0000000e+00   0.0000000e+00   0.0000000e+00   0.0000000e+00   0.0000000e+00   0.0000000e+00   0.0000000e+00   0.0000000e+00   0.0000000e+00   0.0000000e+00   0.0000000e+00   0.0000000e+00   0.0000000e+00   0.0000000e+00   0.0000000e+00   0.0000000e+00   0.0000000e+00   0.0000000e+00   0.0000000e+00   0.0000000e+00   0.0000000e+00   0.0000000e+00   0.0000000e+00   0.0000000e+00   0.0000000e+00             NaN             NaN             NaN             NaN             NaN             NaN             NaN             NaN             NaN             NaN             NaN             NaN             NaN             NaN             NaN             NaN             NaN             NaN             NaN             NaN             NaN             NaN             NaN             NaN             NaN             NaN             NaN
   1.8111000e+04   2.0000000e+00   1.0000000e+00   5.0500000e+01   0.0000000e+00   0.0000000e+00   0.0000000e+00   0.0000000e+00   0.0000000e+00   0.0000000e+00   0.0000000e+00   0.0000000e+00   0.0000000e+00   0.0000000e+00   0.0000000e+00   0.0000000e+00   0.0000000e+00   0.0000000e+00   0.0000000e+00   0.0000000e+00   0.0000000e+00   0.0000000e+00   0.0000000e+00   0.0000000e+00   0.0000000e+00   0.0000000e+00   0.0000000e+00   0.0000000e+00   0.0000000e+00   0.0000000e+00   0.0000000e+00   0.0000000e+00   0.0000000e+00   0.0000000e+00   0.0000000e+00   0.0000000e+00   0.0000000e+00   0.0000000e+00   0.0000000e+00   0.0000000e+00   0.0000000e+00   0.0000000e+00   0.0000000e+00   0.0000000e+00   0.0000000e+00   0.0000000e+00   0.0000000e+00   0.0000000e+00   0.0000000e+00   0.0000000e+00   0.0000000e+00   0.0000000e+00   0.0000000e+00   0.0000000e+00   0.0000000e+00   0.0000000e+00   0.0000000e+00   0.0000000e+00   0.0000000e+00   0.0000000e+00   0.0000000e+00   0.0000000e+00   0.0000000e+00   0.0000000e+00   0.0000000e+00   0.0000000e+00   0.0000000e+00   0.0000000e+00   0.0000000e+00   0.0000000e+00   0.0000000e+00   0.0000000e+00   0.0000000e+00   0.0000000e+00   0.0000000e+00   0.0000000e+00   0.0000000e+00   0.0000000e+00             NaN             NaN             NaN             NaN             NaN             NaN             NaN             NaN             NaN             NaN             NaN             NaN             NaN             NaN             NaN             NaN             NaN             NaN             NaN             NaN             NaN             NaN             NaN             NaN             NaN             NaN             NaN
   1.8111000e+04   2.0000000e+00   1.0000000e+00   5.1500000e+01   0.0000000e+00   0.0000000e+00   0.0000000e+00   0.0000000e+00   0.0000000e+00   0.0000000e+00   0.0000000e+00   0.0000000e+00   0.0000000e+00   0.0000000e+00   0.0000000e+00   0.0000000e+00   0.0000000e+00   0.0000000e+00   0.0000000e+00   0.0000000e+00   0.0000000e+00   0.0000000e+00   0.0000000e+00   0.0000000e+00   0.0000000e+00   0.0000000e+00   0.0000000e+00   0.0000000e+00   0.0000000e+00   0.0000000e+00   0.0000000e+00   0.0000000e+00   0.0000000e+00   0.0000000e+00   0.0000000e+00   0.0000000e+00   0.0000000e+00   0.0000000e+00   0.0000000e+00   0.0000000e+00   0.0000000e+00   0.0000000e+00   0.0000000e+00   0.0000000e+00   0.0000000e+00   0.0000000e+00   0.0000000e+00   0.0000000e+00   0.0000000e+00   0.0000000e+00   0.0000000e+00   0.0000000e+00   0.0000000e+00   0.0000000e+00   0.0000000e+00   0.0000000e+00   0.0000000e+00   0.0000000e+00   0.0000000e+00   0.0000000e+00   0.0000000e+00   0.0000000e+00   0.0000000e+00   0.0000000e+00   0.0000000e+00   0.0000000e+00   0.0000000e+00   0.0000000e+00   0.0000000e+00   0.0000000e+00   0.0000000e+00   0.0000000e+00   0.0000000e+00   0.0000000e+00   0.0000000e+00   0.0000000e+00   0.0000000e+00   0.0000000e+00             NaN             NaN             NaN             NaN             NaN             NaN             NaN             NaN             NaN             NaN             NaN             NaN             NaN             NaN             NaN             NaN             NaN             NaN             NaN             NaN             NaN             NaN             NaN             NaN             NaN             NaN             NaN
   1.8111000e+04   2.0000000e+00   1.0000000e+00   5.2500000e+01   0.0000000e+00   0.0000000e+00   0.0000000e+00   0.0000000e+00   0.0000000e+00   0.0000000e+00   0.0000000e+00   0.0000000e+00   0.0000000e+00   0.0000000e+00   0.0000000e+00   0.0000000e+00   0.0000000e+00   0.0000000e+00   0.0000000e+00   0.0000000e+00   0.0000000e+00   0.0000000e+00   0.0000000e+00   0.0000000e+00   0.0000000e+00   0.0000000e+00   0.0000000e+00   0.0000000e+00   0.0000000e+00   0.0000000e+00   0.0000000e+00   0.0000000e+00   0.0000000e+00   0.0000000e+00   0.0000000e+00   0.0000000e+00   0.0000000e+00   0.0000000e+00   0.0000000e+00   0.0000000e+00   0.0000000e+00   0.0000000e+00   0.0000000e+00   0.0000000e+00   0.0000000e+00   0.0000000e+00   0.0000000e+00   0.0000000e+00   0.0000000e+00   0.0000000e+00   0.0000000e+00   0.0000000e+00   0.0000000e+00   0.0000000e+00   0.0000000e+00   0.0000000e+00   0.0000000e+00   0.0000000e+00   0.0000000e+00   0.0000000e+00   0.0000000e+00   0.0000000e+00   0.0000000e+00   0.0000000e+00   0.0000000e+00   0.0000000e+00   0.0000000e+00   0.0000000e+00   0.0000000e+00   0.0000000e+00   0.0000000e+00   0.0000000e+00   0.0000000e+00   0.0000000e+00   0.0000000e+00   0.0000000e+00   0.0000000e+00   0.0000000e+00             NaN             NaN             NaN             NaN             NaN             NaN             NaN             NaN             NaN             NaN             NaN             NaN             NaN             NaN             NaN             NaN             NaN             NaN             NaN             NaN             NaN             NaN             NaN             NaN             NaN             NaN             NaN
   1.8111000e+04   2.0000000e+00   1.0000000e+00   5.3500000e+01   0.0000000e+00   0.0000000e+00   0.0000000e+00   0.0000000e+00   0.0000000e+00   0.0000000e+00   0.0000000e+00   0.0000000e+00   0.0000000e+00   0.0000000e+00   1.0000000e+00   0.0000000e+00   0.0000000e+00   0.0000000e+00   0.0000000e+00   0.0000000e+00   0.0000000e+00   0.0000000e+00   0.0000000e+00   0.0000000e+00   0.0000000e+00   0.0000000e+00   0.0000000e+00   0.0000000e+00   0.0000000e+00   0.0000000e+00   0.0000000e+00   0.0000000e+00   0.0000000e+00   0.0000000e+00   0.0000000e+00   0.0000000e+00   0.0000000e+00   0.0000000e+00   0.0000000e+00   0.0000000e+00   0.0000000e+00   0.0000000e+00   0.0000000e+00   0.0000000e+00   0.0000000e+00   0.0000000e+00   0.0000000e+00   0.0000000e+00   0.0000000e+00   0.0000000e+00   0.0000000e+00   0.0000000e+00   0.0000000e+00   0.0000000e+00   0.0000000e+00   0.0000000e+00   0.0000000e+00   0.0000000e+00   0.0000000e+00   0.0000000e+00   0.0000000e+00   0.0000000e+00   0.0000000e+00   0.0000000e+00   0.0000000e+00   0.0000000e+00   0.0000000e+00   0.0000000e+00   0.0000000e+00   0.0000000e+00   0.0000000e+00   0.0000000e+00   0.0000000e+00   0.0000000e+00   0.0000000e+00   0.0000000e+00   0.0000000e+00   0.0000000e+00             NaN             NaN             NaN             NaN             NaN             NaN             NaN             NaN             NaN             NaN             NaN             NaN             NaN             NaN             NaN             NaN             NaN             NaN             NaN             NaN             NaN             NaN             NaN             NaN             NaN             NaN             NaN
   1.8111000e+04   2.0000000e+00   1.0000000e+00   5.4500000e+01   0.0000000e+00   0.0000000e+00   0.0000000e+00   0.0000000e+00   0.0000000e+00   0.0000000e+00   0.0000000e+00   0.0000000e+00   0.0000000e+00   0.0000000e+00   0.0000000e+00   0.0000000e+00   0.0000000e+00   0.0000000e+00   0.0000000e+00   0.0000000e+00   0.0000000e+00   0.0000000e+00   0.0000000e+00   0.0000000e+00   0.0000000e+00   0.0000000e+00   0.0000000e+00   0.0000000e+00   0.0000000e+00   0.0000000e+00   0.0000000e+00   0.0000000e+00   0.0000000e+00   0.0000000e+00   0.0000000e+00   0.0000000e+00   0.0000000e+00   0.0000000e+00   0.0000000e+00   0.0000000e+00   0.0000000e+00   0.0000000e+00   0.0000000e+00   0.0000000e+00   0.0000000e+00   0.0000000e+00   0.0000000e+00   2.0000000e+00   0.0000000e+00   0.0000000e+00   0.0000000e+00   0.0000000e+00   0.0000000e+00   0.0000000e+00   0.0000000e+00   0.0000000e+00   0.0000000e+00   0.0000000e+00   0.0000000e+00   0.0000000e+00   0.0000000e+00   0.0000000e+00   0.0000000e+00   0.0000000e+00   0.0000000e+00   0.0000000e+00   0.0000000e+00   0.0000000e+00   0.0000000e+00   0.0000000e+00   0.0000000e+00   0.0000000e+00   0.0000000e+00   0.0000000e+00   0.0000000e+00   0.0000000e+00   0.0000000e+00   0.0000000e+00             NaN             NaN             NaN             NaN             NaN             NaN             NaN             NaN             NaN             NaN             NaN             NaN             NaN             NaN             NaN             NaN             NaN             NaN             NaN             NaN             NaN             NaN             NaN             NaN             NaN             NaN             NaN
   1.8111000e+04   2.0000000e+00   1.0000000e+00   5.5500000e+01   0.0000000e+00   0.0000000e+00   0.0000000e+00   0.0000000e+00   0.0000000e+00   0.0000000e+00   0.0000000e+00   0.0000000e+00   0.0000000e+00   0.0000000e+00   0.0000000e+00   0.0000000e+00   0.0000000e+00   0.0000000e+00   0.0000000e+00   0.0000000e+00   0.0000000e+00   0.0000000e+00   0.0000000e+00   0.0000000e+00   0.0000000e+00   0.0000000e+00   0.0000000e+00   0.0000000e+00   0.0000000e+00   0.0000000e+00   0.0000000e+00   0.0000000e+00   0.0000000e+00   0.0000000e+00   0.0000000e+00   0.0000000e+00   0.0000000e+00   0.0000000e+00   0.0000000e+00   0.0000000e+00   0.0000000e+00   0.0000000e+00   0.0000000e+00   0.0000000e+00   0.0000000e+00   0.0000000e+00   0.0000000e+00   0.0000000e+00   0.0000000e+00   0.0000000e+00   0.0000000e+00   0.0000000e+00   0.0000000e+00   0.0000000e+00   0.0000000e+00   0.0000000e+00   0.0000000e+00   0.0000000e+00   0.0000000e+00   0.0000000e+00   0.0000000e+00   0.0000000e+00   0.0000000e+00   0.0000000e+00   0.0000000e+00   0.0000000e+00   0.0000000e+00   0.0000000e+00   0.0000000e+00   0.0000000e+00   0.0000000e+00   0.0000000e+00   0.0000000e+00   0.0000000e+00   0.0000000e+00   0.0000000e+00   0.0000000e+00   0.0000000e+00             NaN             NaN             NaN             NaN             NaN             NaN             NaN             NaN             NaN             NaN             NaN             NaN             NaN             NaN             NaN             NaN             NaN             NaN             NaN             NaN             NaN             NaN             NaN             NaN             NaN             NaN             NaN
   1.8111000e+04   2.0000000e+00   1.0000000e+00   5.6500000e+01   0.0000000e+00   0.0000000e+00   0.0000000e+00   0.0000000e+00   0.0000000e+00   0.0000000e+00   0.0000000e+00   0.0000000e+00   0.0000000e+00   0.0000000e+00   0.0000000e+00   0.0000000e+00   0.0000000e+00   0.0000000e+00   0.0000000e+00   0.0000000e+00   0.0000000e+00   0.0000000e+00   0.0000000e+00   0.0000000e+00   0.0000000e+00   0.0000000e+00   0.0000000e+00   0.0000000e+00   0.0000000e+00   0.0000000e+00   0.0000000e+00   0.0000000e+00   0.0000000e+00   0.0000000e+00   0.0000000e+00   0.0000000e+00   0.0000000e+00   0.0000000e+00   0.0000000e+00   0.0000000e+00   0.0000000e+00   0.0000000e+00   0.0000000e+00   0.0000000e+00   0.0000000e+00   0.0000000e+00   0.0000000e+00   0.0000000e+00   0.0000000e+00   0.0000000e+00   0.0000000e+00   0.0000000e+00   0.0000000e+00   0.0000000e+00   0.0000000e+00   0.0000000e+00   0.0000000e+00   0.0000000e+00   0.0000000e+00   0.0000000e+00   0.0000000e+00   0.0000000e+00   0.0000000e+00   0.0000000e+00   0.0000000e+00   0.0000000e+00   0.0000000e+00   0.0000000e+00   0.0000000e+00   0.0000000e+00   0.0000000e+00   0.0000000e+00   0.0000000e+00   0.0000000e+00   0.0000000e+00   0.0000000e+00   0.0000000e+00   0.0000000e+00             NaN             NaN             NaN             NaN             NaN             NaN             NaN             NaN             NaN             NaN             NaN             NaN             NaN             NaN             NaN             NaN             NaN             NaN             NaN             NaN             NaN             NaN             NaN             NaN             NaN             NaN             NaN
   1.8111000e+04   2.0000000e+00   1.0000000e+00   5.7500000e+01   0.0000000e+00   0.0000000e+00   0.0000000e+00   0.0000000e+00   0.0000000e+00   0.0000000e+00   0.0000000e+00   0.0000000e+00   0.0000000e+00   0.0000000e+00   0.0000000e+00   0.0000000e+00   0.0000000e+00   0.0000000e+00   0.0000000e+00   0.0000000e+00   0.0000000e+00   0.0000000e+00   0.0000000e+00   0.0000000e+00   0.0000000e+00   0.0000000e+00   0.0000000e+00   0.0000000e+00   0.0000000e+00   0.0000000e+00   0.0000000e+00   0.0000000e+00   0.0000000e+00   0.0000000e+00   0.0000000e+00   0.0000000e+00   0.0000000e+00   0.0000000e+00   0.0000000e+00   0.0000000e+00   0.0000000e+00   0.0000000e+00   0.0000000e+00   0.0000000e+00   0.0000000e+00   0.0000000e+00   0.0000000e+00   0.0000000e+00   0.0000000e+00   0.0000000e+00   0.0000000e+00   0.0000000e+00   0.0000000e+00   0.0000000e+00   0.0000000e+00   0.0000000e+00   0.0000000e+00   0.0000000e+00   0.0000000e+00   0.0000000e+00   0.0000000e+00   0.0000000e+00   0.0000000e+00   0.0000000e+00   0.0000000e+00   0.0000000e+00   0.0000000e+00   0.0000000e+00   0.0000000e+00   0.0000000e+00   0.0000000e+00   0.0000000e+00   0.0000000e+00   0.0000000e+00   0.0000000e+00   0.0000000e+00   0.0000000e+00   0.0000000e+00             NaN             NaN             NaN             NaN             NaN             NaN             NaN             NaN             NaN             NaN             NaN             NaN             NaN             NaN             NaN             NaN             NaN             NaN             NaN             NaN             NaN             NaN             NaN             NaN             NaN             NaN             NaN
   1.8111000e+04   2.0000000e+00   1.0000000e+00   5.8500000e+01   0.0000000e+00   0.0000000e+00   0.0000000e+00   0.0000000e+00   0.0000000e+00   0.0000000e+00   0.0000000e+00   0.0000000e+00   0.0000000e+00   0.0000000e+00   0.0000000e+00   0.0000000e+00   0.0000000e+00   0.0000000e+00   0.0000000e+00   0.0000000e+00   0.0000000e+00   0.0000000e+00   0.0000000e+00   0.0000000e+00   0.0000000e+00   0.0000000e+00   0.0000000e+00   0.0000000e+00   0.0000000e+00   0.0000000e+00   0.0000000e+00   0.0000000e+00   0.0000000e+00   0.0000000e+00   0.0000000e+00   0.0000000e+00   0.0000000e+00   0.0000000e+00   0.0000000e+00   0.0000000e+00   0.0000000e+00   0.0000000e+00   0.0000000e+00   0.0000000e+00   0.0000000e+00   0.0000000e+00   0.0000000e+00   0.0000000e+00   0.0000000e+00   0.0000000e+00   0.0000000e+00   0.0000000e+00   0.0000000e+00   0.0000000e+00   0.0000000e+00   0.0000000e+00   0.0000000e+00   0.0000000e+00   0.0000000e+00   0.0000000e+00   0.0000000e+00   0.0000000e+00   0.0000000e+00   0.0000000e+00   0.0000000e+00   0.0000000e+00   0.0000000e+00   0.0000000e+00   0.0000000e+00   0.0000000e+00   0.0000000e+00   0.0000000e+00   0.0000000e+00   0.0000000e+00   0.0000000e+00   0.0000000e+00   0.0000000e+00   0.0000000e+00             NaN             NaN             NaN             NaN             NaN             NaN             NaN             NaN             NaN             NaN             NaN             NaN             NaN             NaN             NaN             NaN             NaN             NaN             NaN             NaN             NaN             NaN             NaN             NaN             NaN             NaN             NaN
   1.8111000e+04   2.0000000e+00   1.0000000e+00   5.9500000e+01   0.0000000e+00   0.0000000e+00   0.0000000e+00   0.0000000e+00   0.0000000e+00   0.0000000e+00   0.0000000e+00   0.0000000e+00   0.0000000e+00   0.0000000e+00   0.0000000e+00   0.0000000e+00   0.0000000e+00   0.0000000e+00   0.0000000e+00   0.0000000e+00   0.0000000e+00   0.0000000e+00   0.0000000e+00   0.0000000e+00   0.0000000e+00   0.0000000e+00   0.0000000e+00   0.0000000e+00   0.0000000e+00   0.0000000e+00   0.0000000e+00   0.0000000e+00   0.0000000e+00   0.0000000e+00   0.0000000e+00   0.0000000e+00   0.0000000e+00   0.0000000e+00   0.0000000e+00   0.0000000e+00   0.0000000e+00   0.0000000e+00   0.0000000e+00   0.0000000e+00   0.0000000e+00   0.0000000e+00   0.0000000e+00   0.0000000e+00   0.0000000e+00   0.0000000e+00   0.0000000e+00   0.0000000e+00   0.0000000e+00   0.0000000e+00   0.0000000e+00   0.0000000e+00   0.0000000e+00   0.0000000e+00   0.0000000e+00   0.0000000e+00   0.0000000e+00   0.0000000e+00   0.0000000e+00   0.0000000e+00   0.0000000e+00   0.0000000e+00   0.0000000e+00   0.0000000e+00   0.0000000e+00   0.0000000e+00   0.0000000e+00   0.0000000e+00   0.0000000e+00   0.0000000e+00   0.0000000e+00   0.0000000e+00   0.0000000e+00   0.0000000e+00             NaN             NaN             NaN             NaN             NaN             NaN             NaN             NaN             NaN             NaN             NaN             NaN             NaN             NaN             NaN             NaN             NaN             NaN             NaN             NaN             NaN             NaN             NaN             NaN             NaN             NaN             NaN
   1.8111000e+04   2.0000000e+00   1.0000000e+00   6.0500000e+01   0.0000000e+00   0.0000000e+00   0.0000000e+00   0.0000000e+00   0.0000000e+00   0.0000000e+00   0.0000000e+00   0.0000000e+00   0.0000000e+00   0.0000000e+00   0.0000000e+00   0.0000000e+00   0.0000000e+00   0.0000000e+00   0.0000000e+00   0.0000000e+00   0.0000000e+00   0.0000000e+00   0.0000000e+00   0.0000000e+00   0.0000000e+00   0.0000000e+00   0.0000000e+00   0.0000000e+00   0.0000000e+00   0.0000000e+00   0.0000000e+00   0.0000000e+00   0.0000000e+00   0.0000000e+00   0.0000000e+00   0.0000000e+00   0.0000000e+00   0.0000000e+00   0.0000000e+00   0.0000000e+00   0.0000000e+00   0.0000000e+00   0.0000000e+00   0.0000000e+00   0.0000000e+00   0.0000000e+00   0.0000000e+00   0.0000000e+00   0.0000000e+00   0.0000000e+00   0.0000000e+00   0.0000000e+00   0.0000000e+00   0.0000000e+00   0.0000000e+00   0.0000000e+00   0.0000000e+00   0.0000000e+00   0.0000000e+00   0.0000000e+00   0.0000000e+00   0.0000000e+00   0.0000000e+00   0.0000000e+00   0.0000000e+00   0.0000000e+00   0.0000000e+00   0.0000000e+00   0.0000000e+00   0.0000000e+00   0.0000000e+00   0.0000000e+00   0.0000000e+00   0.0000000e+00   0.0000000e+00   0.0000000e+00   0.0000000e+00   0.0000000e+00             NaN             NaN             NaN             NaN             NaN             NaN             NaN             NaN             NaN             NaN             NaN             NaN             NaN             NaN             NaN             NaN             NaN             NaN             NaN             NaN             NaN             NaN             NaN             NaN             NaN             NaN             NaN
[truncated: 7,670,404 more chars]
