# Supplementary material for: Recalibrating timing behavior via expected covariance between temporal cues
Source: eLife. 2018 Nov 2;7:e38790. doi: 10.7554/eLife.38790 (PMC6235573; doi:10.7554/eLife.38790)
Supplement: Figure 1—figure supplement 1—source data 1. [file elife-38790-fig1-figsupp1-data1.zip › Figure 1- figure supplement 1/Groups-CorrelatedAndUncorrelated_4b/Exp6_CorrelatedCrossModalTimeEventData]

   1.8111000e+04   1.0000000e+00   1.0000000e+00   1.0770423e+05   1.0000000e+00
   1.8111000e+04   1.0000000e+00   1.0000000e+00   1.0770711e+05   4.0000000e+00
   1.8111000e+04   1.0000000e+00   1.0000000e+00   1.0770736e+05   4.0000000e+00
   1.8111000e+04   1.0000000e+00   1.0000000e+00   1.0770790e+05   4.0000000e+00
   1.8111000e+04   1.0000000e+00   1.0000000e+00   1.0770846e+05   4.0000000e+00
   1.8111000e+04   1.0000000e+00   1.0000000e+00   1.0770894e+05   4.0000000e+00
   1.8111000e+04   1.0000000e+00   1.0000000e+00   1.0770974e+05   4.0000000e+00
   1.8111000e+04   1.0000000e+00   1.0000000e+00   1.0771015e+05   4.0000000e+00
   1.8111000e+04   1.0000000e+00   1.0000000e+00   1.0771060e+05   4.0000000e+00
   1.8111000e+04   1.0000000e+00   1.0000000e+00   1.0771082e+05   4.0000000e+00
   1.8111000e+04   1.0000000e+00   1.0000000e+00   1.0771149e+05   4.0000000e+00
   1.8111000e+04   1.0000000e+00   1.0000000e+00   1.0771253e+05   4.0000000e+00
   1.8111000e+04   1.0000000e+00   1.0000000e+00   1.0771278e+05   4.0000000e+00
   1.8111000e+04   1.0000000e+00   1.0000000e+00   1.0771304e+05   4.0000000e+00
   1.8111000e+04   1.0000000e+00   1.0000000e+00   1.0771348e+05   4.0000000e+00
   1.8111000e+04   1.0000000e+00   1.0000000e+00   1.0771381e+05   4.0000000e+00
   1.8111000e+04   1.0000000e+00   1.0000000e+00   1.0771401e+05   4.0000000e+00
   1.8111000e+04   1.0000000e+00   1.0000000e+00   1.0771429e+05   4.0000000e+00
   1.8111000e+04   1.0000000e+00   1.0000000e+00   1.0771460e+05   4.0000000e+00
   1.8111000e+04   1.0000000e+00   1.0000000e+00   1.0771502e+05   4.0000000e+00
   1.8111000e+04   1.0000000e+00   1.0000000e+00   1.0776023e+05   5.0000000e+00
   1.8111000e+04   1.0000000e+00   1.0000000e+00   1.0809701e+05   1.0000000e+00
   1.8111000e+04   1.0000000e+00   1.0000000e+00   1.0810160e+05   4.0000000e+00
   1.8111000e+04   1.0000000e+00   1.0000000e+00   1.0810183e+05   4.0000000e+00
   1.8111000e+04   1.0000000e+00   1.0000000e+00   1.0810199e+05   4.0000000e+00
   1.8111000e+04   1.0000000e+00   1.0000000e+00   1.0810221e+05   4.0000000e+00
   1.8111000e+04   1.0000000e+00   1.0000000e+00   1.0810245e+05   4.0000000e+00
   1.8111000e+04   1.0000000e+00   1.0000000e+00   1.0810272e+05   4.0000000e+00
   1.8111000e+04   1.0000000e+00   1.0000000e+00   1.0810305e+05   4.0000000e+00
   1.8111000e+04   1.0000000e+00   1.0000000e+00   1.0810326e+05   4.0000000e+00
   1.8111000e+04   1.0000000e+00   1.0000000e+00   1.0810390e+05   4.0000000e+00
   1.8111000e+04   1.0000000e+00   1.0000000e+00   1.0810428e+05   4.0000000e+00
   1.8111000e+04   1.0000000e+00   1.0000000e+00   1.0810448e+05   4.0000000e+00
   1.8111000e+04   1.0000000e+00   1.0000000e+00   1.0810466e+05   4.0000000e+00
   1.8111000e+04   1.0000000e+00   1.0000000e+00   1.0810511e+05   4.0000000e+00
   1.8111000e+04   1.0000000e+00   1.0000000e+00   1.0810560e+05   4.0000000e+00
   1.8111000e+04   1.0000000e+00   1.0000000e+00   1.0810595e+05   4.0000000e+00
   1.8111000e+04   1.0000000e+00   1.0000000e+00   1.0810630e+05   4.0000000e+00
   1.8111000e+04   1.0000000e+00   1.0000000e+00   1.0815201e+05   5.0000000e+00
   1.8111000e+04   1.0000000e+00   1.0000000e+00   1.1009241e+05   1.0000000e+00
   1.8111000e+04   1.0000000e+00   1.0000000e+00   1.1009380e+05   4.0000000e+00
   1.8111000e+04   1.0000000e+00   1.0000000e+00   1.1009405e+05   4.0000000e+00
   1.8111000e+04   1.0000000e+00   1.0000000e+00   1.1009421e+05   4.0000000e+00
   1.8111000e+04   1.0000000e+00   1.0000000e+00   1.1009450e+05   4.0000000e+00
   1.8111000e+04   1.0000000e+00   1.0000000e+00   1.1009481e+05   4.0000000e+00
   1.8111000e+04   1.0000000e+00   1.0000000e+00   1.1009513e+05   4.0000000e+00
   1.8111000e+04   1.0000000e+00   1.0000000e+00   1.1009546e+05   4.0000000e+00
   1.8111000e+04   1.0000000e+00   1.0000000e+00   1.1009563e+05   4.0000000e+00
   1.8111000e+04   1.0000000e+00   1.0000000e+00   1.1009599e+05   4.0000000e+00
   1.8111000e+04   1.0000000e+00   1.0000000e+00   1.1009634e+05   4.0000000e+00
   1.8111000e+04   1.0000000e+00   1.0000000e+00   1.1009666e+05   4.0000000e+00
   1.8111000e+04   1.0000000e+00   1.0000000e+00   1.1009678e+05   4.0000000e+00
   1.8111000e+04   1.0000000e+00   1.0000000e+00   1.1009721e+05   4.0000000e+00
   1.8111000e+04   1.0000000e+00   1.0000000e+00   1.1009735e+05   4.0000000e+00
   1.8111000e+04   1.0000000e+00   1.0000000e+00   1.1009774e+05   4.0000000e+00
   1.8111000e+04   1.0000000e+00   1.0000000e+00   1.1009791e+05   4.0000000e+00
   1.8111000e+04   1.0000000e+00   1.0000000e+00   1.1015341e+05   5.0000000e+00
   1.8111000e+04   1.0000000e+00   1.0000000e+00   1.1054691e+05   1.0000000e+00
   1.8111000e+04   1.0000000e+00   1.0000000e+00   1.1054809e+05   4.0000000e+00
   1.8111000e+04   1.0000000e+00   1.0000000e+00   1.1054823e+05   4.0000000e+00
   1.8111000e+04   1.0000000e+00   1.0000000e+00   1.1054873e+05   4.0000000e+00
   1.8111000e+04   1.0000000e+00   1.0000000e+00   1.1054966e+05   4.0000000e+00
   1.8111000e+04   1.0000000e+00   1.0000000e+00   1.1055001e+05   4.0000000e+00
   1.8111000e+04   1.0000000e+00   1.0000000e+00   1.1055048e+05   4.0000000e+00
   1.8111000e+04   1.0000000e+00   1.0000000e+00   1.1055076e+05   4.0000000e+00
   1.8111000e+04   1.0000000e+00   1.0000000e+00   1.1055103e+05   4.0000000e+00
   1.8111000e+04   1.0000000e+00   1.0000000e+00   1.1055131e+05   4.0000000e+00
   1.8111000e+04   1.0000000e+00   1.0000000e+00   1.1055163e+05   4.0000000e+00
   1.8111000e+04   1.0000000e+00   1.0000000e+00   1.1055212e+05   4.0000000e+00
   1.8111000e+04   1.0000000e+00   1.0000000e+00   1.1055310e+05   4.0000000e+00
   1.8111000e+04   1.0000000e+00   1.0000000e+00   1.1055339e+05   4.0000000e+00
   1.8111000e+04   1.0000000e+00   1.0000000e+00   1.1055370e+05   4.0000000e+00
   1.8111000e+04   1.0000000e+00   1.0000000e+00   1.1061091e+05   5.0000000e+00
   1.8111000e+04   1.0000000e+00   1.0000000e+00   1.1316037e+05   1.0000000e+00
   1.8111000e+04   1.0000000e+00   1.0000000e+00   1.1316171e+05   4.0000000e+00
   1.8111000e+04   1.0000000e+00   1.0000000e+00   1.1316205e+05   4.0000000e+00
   1.8111000e+04   1.0000000e+00   1.0000000e+00   1.1316270e+05   4.0000000e+00
   1.8111000e+04   1.0000000e+00   1.0000000e+00   1.1316302e+05   4.0000000e+00
   1.8111000e+04   1.0000000e+00   1.0000000e+00   1.1316318e+05   4.0000000e+00
   1.8111000e+04   1.0000000e+00   1.0000000e+00   1.1316382e+05   4.0000000e+00
   1.8111000e+04   1.0000000e+00   1.0000000e+00   1.1316406e+05   4.0000000e+00
   1.8111000e+04   1.0000000e+00   1.0000000e+00   1.1316498e+05   4.0000000e+00
   1.8111000e+04   1.0000000e+00   1.0000000e+00   1.1316521e+05   4.0000000e+00
   1.8111000e+04   1.0000000e+00   1.0000000e+00   1.1316539e+05   4.0000000e+00
   1.8111000e+04   1.0000000e+00   1.0000000e+00   1.1316566e+05   4.0000000e+00
   1.8111000e+04   1.0000000e+00   1.0000000e+00   1.1316584e+05   4.0000000e+00
   1.8111000e+04   1.0000000e+00   1.0000000e+00   1.1316607e+05   4.0000000e+00
   1.8111000e+04   1.0000000e+00   1.0000000e+00   1.1316649e+05   4.0000000e+00
   1.8111000e+04   1.0000000e+00   1.0000000e+00   1.1321437e+05   5.0000000e+00
   1.8111000e+04   1.0000000e+00   1.0000000e+00   1.1408354e+05   1.0000000e+00
   1.8111000e+04   1.0000000e+00   1.0000000e+00   1.1409196e+05   4.0000000e+00
   1.8111000e+04   1.0000000e+00   1.0000000e+00   1.1409209e+05   4.0000000e+00
   1.8111000e+04   1.0000000e+00   1.0000000e+00   1.1409224e+05   4.0000000e+00
   1.8111000e+04   1.0000000e+00   1.0000000e+00   1.1409241e+05   4.0000000e+00
   1.8111000e+04   1.0000000e+00   1.0000000e+00   1.1409263e+05   4.0000000e+00
   1.8111000e+04   1.0000000e+00   1.0000000e+00   1.1409276e+05   4.0000000e+00
   1.8111000e+04   1.0000000e+00   1.0000000e+00   1.1409298e+05   4.0000000e+00
   1.8111000e+04   1.0000000e+00   1.0000000e+00   1.1409322e+05   4.0000000e+00
   1.8111000e+04   1.0000000e+00   1.0000000e+00   1.1409338e+05   4.0000000e+00
   1.8111000e+04   1.0000000e+00   1.0000000e+00   1.1409352e+05   4.0000000e+00
   1.8111000e+04   1.0000000e+00   1.0000000e+00   1.1409382e+05   4.0000000e+00
   1.8111000e+04   1.0000000e+00   1.0000000e+00   1.1409399e+05   4.0000000e+00
   1.8111000e+04   1.0000000e+00   1.0000000e+00   1.1409404e+05   4.0000000e+00
   1.8111000e+04   1.0000000e+00   1.0000000e+00   1.1409446e+05   4.0000000e+00
   1.8111000e+04   1.0000000e+00   1.0000000e+00   1.1413654e+05   5.0000000e+00
   1.8111000e+04   1.0000000e+00   1.0000000e+00   1.1633100e+05   1.0000000e+00
   1.8111000e+04   1.0000000e+00   1.0000000e+00   1.1633380e+05   4.0000000e+00
   1.8111000e+04   1.0000000e+00   1.0000000e+00   1.1633406e+05   4.0000000e+00
   1.8111000e+04   1.0000000e+00   1.0000000e+00   1.1633422e+05   4.0000000e+00
   1.8111000e+04   1.0000000e+00   1.0000000e+00   1.1633448e+05   4.0000000e+00
   1.8111000e+04   1.0000000e+00   1.0000000e+00   1.1633483e+05   4.0000000e+00
   1.8111000e+04   1.0000000e+00   1.0000000e+00   1.1633504e+05   4.0000000e+00
   1.8111000e+04   1.0000000e+00   1.0000000e+00   1.1633533e+05   4.0000000e+00
   1.8111000e+04   1.0000000e+00   1.0000000e+00   1.1633557e+05   4.0000000e+00
   1.8111000e+04   1.0000000e+00   1.0000000e+00   1.1633587e+05   4.0000000e+00
   1.8111000e+04   1.0000000e+00   1.0000000e+00   1.1633606e+05   4.0000000e+00
   1.8111000e+04   1.0000000e+00   1.0000000e+00   1.1633625e+05   4.0000000e+00
   1.8111000e+04   1.0000000e+00   1.0000000e+00   1.1633646e+05   4.0000000e+00
   1.8111000e+04   1.0000000e+00   1.0000000e+00   1.1633678e+05   4.0000000e+00
   1.8111000e+04   1.0000000e+00   1.0000000e+00   1.1633736e+05   4.0000000e+00
   1.8111000e+04   1.0000000e+00   1.0000000e+00   1.1633766e+05   4.0000000e+00
   1.8111000e+04   1.0000000e+00   1.0000000e+00   1.1638700e+05   5.0000000e+00
   1.8111000e+04   1.0000000e+00   1.0000000e+00   1.1752448e+05   1.0000000e+00
   1.8111000e+04   1.0000000e+00   1.0000000e+00   1.1752781e+05   4.0000000e+00
   1.8111000e+04   1.0000000e+00   1.0000000e+00   1.1752816e+05   4.0000000e+00
   1.8111000e+04   1.0000000e+00   1.0000000e+00   1.1752839e+05   4.0000000e+00
   1.8111000e+04   1.0000000e+00   1.0000000e+00   1.1752878e+05   4.0000000e+00
   1.8111000e+04   1.0000000e+00   1.0000000e+00   1.1752897e+05   4.0000000e+00
   1.8111000e+04   1.0000000e+00   1.0000000e+00   1.1752912e+05   4.0000000e+00
   1.8111000e+04   1.0000000e+00   1.0000000e+00   1.1752938e+05   4.0000000e+00
   1.8111000e+04   1.0000000e+00   1.0000000e+00   1.1752985e+05   4.0000000e+00
   1.8111000e+04   1.0000000e+00   1.0000000e+00   1.1753021e+05   4.0000000e+00
   1.8111000e+04   1.0000000e+00   1.0000000e+00   1.1757948e+05   5.0000000e+00
   1.8111000e+04   1.0000000e+00   1.0000000e+00   1.1839616e+05   1.0000000e+00
   1.8111000e+04   1.0000000e+00   1.0000000e+00   1.1840046e+05   4.0000000e+00
   1.8111000e+04   1.0000000e+00   1.0000000e+00   1.1840063e+05   4.0000000e+00
   1.8111000e+04   1.0000000e+00   1.0000000e+00   1.1840083e+05   4.0000000e+00
   1.8111000e+04   1.0000000e+00   1.0000000e+00   1.1840107e+05   4.0000000e+00
   1.8111000e+04   1.0000000e+00   1.0000000e+00   1.1840123e+05   4.0000000e+00
   1.8111000e+04   1.0000000e+00   1.0000000e+00   1.1840142e+05   4.0000000e+00
   1.8111000e+04   1.0000000e+00   1.0000000e+00   1.1840170e+05   4.0000000e+00
   1.8111000e+04   1.0000000e+00   1.0000000e+00   1.1840187e+05   4.0000000e+00
   1.8111000e+04   1.0000000e+00   1.0000000e+00   1.1840253e+05   4.0000000e+00
   1.8111000e+04   1.0000000e+00   1.0000000e+00   1.1840286e+05   4.0000000e+00
   1.8111000e+04   1.0000000e+00   1.0000000e+00   1.1845516e+05   5.0000000e+00
   1.8111000e+04   1.0000000e+00   1.0000000e+00   1.1891400e+05   1.0000000e+00
   1.8111000e+04   1.0000000e+00   1.0000000e+00   1.1892158e+05   4.0000000e+00
   1.8111000e+04   1.0000000e+00   1.0000000e+00   1.1892176e+05   4.0000000e+00
   1.8111000e+04   1.0000000e+00   1.0000000e+00   1.1892196e+05   4.0000000e+00
   1.8111000e+04   1.0000000e+00   1.0000000e+00   1.1892227e+05   4.0000000e+00
   1.8111000e+04   1.0000000e+00   1.0000000e+00   1.1892271e+05   4.0000000e+00
   1.8111000e+04   1.0000000e+00   1.0000000e+00   1.1892300e+05   4.0000000e+00
   1.8111000e+04   1.0000000e+00   1.0000000e+00   1.1892318e+05   4.0000000e+00
   1.8111000e+04   1.0000000e+00   1.0000000e+00   1.1892337e+05   4.0000000e+00
   1.8111000e+04   1.0000000e+00   1.0000000e+00   1.1892357e+05   4.0000000e+00
   1.8111000e+04   1.0000000e+00   1.0000000e+00   1.1892396e+05   4.0000000e+00
   1.8111000e+04   1.0000000e+00   1.0000000e+00   1.1892429e+05   4.0000000e+00
   1.8111000e+04   1.0000000e+00   1.0000000e+00   1.1892436e+05   4.0000000e+00
   1.8111000e+04   1.0000000e+00   1.0000000e+00   1.1892483e+05   4.0000000e+00
   1.8111000e+04   1.0000000e+00   1.0000000e+00   1.1896700e+05   5.0000000e+00
   1.8111000e+04   1.0000000e+00   1.0000000e+00   1.1932012e+05   1.0000000e+00
   1.8111000e+04   1.0000000e+00   1.0000000e+00   1.1931948e+05   4.0000000e+00
   1.8111000e+04   1.0000000e+00   1.0000000e+00   1.1932172e+05   4.0000000e+00
   1.8111000e+04   1.0000000e+00   1.0000000e+00   1.1932208e+05   4.0000000e+00
   1.8111000e+04   1.0000000e+00   1.0000000e+00   1.1932247e+05   4.0000000e+00
   1.8111000e+04   1.0000000e+00   1.0000000e+00   1.1932271e+05   4.0000000e+00
   1.8111000e+04   1.0000000e+00   1.0000000e+00   1.1932302e+05   4.0000000e+00
   1.8111000e+04   1.0000000e+00   1.0000000e+00   1.1932363e+05   4.0000000e+00
   1.8111000e+04   1.0000000e+00   1.0000000e+00   1.1932392e+05   4.0000000e+00
   1.8111000e+04   1.0000000e+00   1.0000000e+00   1.1932426e+05   4.0000000e+00
   1.8111000e+04   1.0000000e+00   1.0000000e+00   1.1932454e+05   4.0000000e+00
   1.8111000e+04   1.0000000e+00   1.0000000e+00   1.1932480e+05   4.0000000e+00
   1.8111000e+04   1.0000000e+00   1.0000000e+00   1.1932506e+05   4.0000000e+00
   1.8111000e+04   1.0000000e+00   1.0000000e+00   1.1932541e+05   4.0000000e+00
   1.8111000e+04   1.0000000e+00   1.0000000e+00   1.1932566e+05   4.0000000e+00
   1.8111000e+04   1.0000000e+00   1.0000000e+00   1.1932587e+05   4.0000000e+00
   1.8111000e+04   1.0000000e+00   1.0000000e+00   1.1932615e+05   4.0000000e+00
   1.8111000e+04   1.0000000e+00   1.0000000e+00   1.1932626e+05   4.0000000e+00
   1.8111000e+04   1.0000000e+00   1.0000000e+00   1.1932669e+05   4.0000000e+00
   1.8111000e+04   1.0000000e+00   1.0000000e+00   1.1932680e+05   4.0000000e+00
   1.8111000e+04   1.0000000e+00   1.0000000e+00   1.1932711e+05   4.0000000e+00
   1.8111000e+04   1.0000000e+00   1.0000000e+00   1.1932725e+05   4.0000000e+00
   1.8111000e+04   1.0000000e+00   1.0000000e+00   1.1932747e+05   4.0000000e+00
   1.8111000e+04   1.0000000e+00   1.0000000e+00   1.1932770e+05   4.0000000e+00
   1.8111000e+04   1.0000000e+00   1.0000000e+00   1.1932816e+05   4.0000000e+00
   1.8111000e+04   1.0000000e+00   1.0000000e+00   1.1937712e+05   5.0000000e+00
   1.8111000e+04   1.0000000e+00   1.0000000e+00   1.2090342e+05   1.0000000e+00
   1.8111000e+04   1.0000000e+00   1.0000000e+00   1.2091562e+05   4.0000000e+00
   1.8111000e+04   1.0000000e+00   1.0000000e+00   1.2096142e+05   5.0000000e+00
   1.8111000e+04   1.0000000e+00   1.0000000e+00   1.2264920e+05   1.0000000e+00
   1.8111000e+04   1.0000000e+00   1.0000000e+00   1.2265128e+05   4.0000000e+00
   1.8111000e+04   1.0000000e+00   1.0000000e+00   1.2265149e+05   4.0000000e+00
   1.8111000e+04   1.0000000e+00   1.0000000e+00   1.2265184e+05   4.0000000e+00
   1.8111000e+04   1.0000000e+00   1.0000000e+00   1.2265207e+05   4.0000000e+00
   1.8111000e+04   1.0000000e+00   1.0000000e+00   1.2265225e+05   4.0000000e+00
   1.8111000e+04   1.0000000e+00   1.0000000e+00   1.2265278e+05   4.0000000e+00
   1.8111000e+04   1.0000000e+00   1.0000000e+00   1.2265305e+05   4.0000000e+00
   1.8111000e+04   1.0000000e+00   1.0000000e+00   1.2265336e+05   4.0000000e+00
   1.8111000e+04   1.0000000e+00   1.0000000e+00   1.2265356e+05   4.0000000e+00
   1.8111000e+04   1.0000000e+00   1.0000000e+00   1.2265380e+05   4.0000000e+00
   1.8111000e+04   1.0000000e+00   1.0000000e+00   1.2265423e+05   4.0000000e+00
   1.8111000e+04   1.0000000e+00   1.0000000e+00   1.2265467e+05   4.0000000e+00
   1.8111000e+04   1.0000000e+00   1.0000000e+00   1.2265795e+05   4.0000000e+00
   1.8111000e+04   1.0000000e+00   1.0000000e+00   1.2270120e+05   5.0000000e+00
   1.8111000e+04   1.0000000e+00   1.0000000e+00   1.2291778e+05   1.0000000e+00
   1.8111000e+04   1.0000000e+00   1.0000000e+00   1.2292209e+05   4.0000000e+00
   1.8111000e+04   1.0000000e+00   1.0000000e+00   1.2292232e+05   4.0000000e+00
   1.8111000e+04   1.0000000e+00   1.0000000e+00   1.2292255e+05   4.0000000e+00
   1.8111000e+04   1.0000000e+00   1.0000000e+00   1.2292271e+05   4.0000000e+00
   1.8111000e+04   1.0000000e+00   1.0000000e+00   1.2292309e+05   4.0000000e+00
   1.8111000e+04   1.0000000e+00   1.0000000e+00   1.2292329e+05   4.0000000e+00
   1.8111000e+04   1.0000000e+00   1.0000000e+00   1.2292346e+05   4.0000000e+00
   1.8111000e+04   1.0000000e+00   1.0000000e+00   1.2292371e+05   4.0000000e+00
   1.8111000e+04   1.0000000e+00   1.0000000e+00   1.2292387e+05   4.0000000e+00
   1.8111000e+04   1.0000000e+00   1.0000000e+00   1.2292413e+05   4.0000000e+00
   1.8111000e+04   1.0000000e+00   1.0000000e+00   1.2292439e+05   4.0000000e+00
   1.8111000e+04   1.0000000e+00   1.0000000e+00   1.2292465e+05   4.0000000e+00
   1.8111000e+04   1.0000000e+00   1.0000000e+00   1.2292502e+05   4.0000000e+00
   1.8111000e+04   1.0000000e+00   1.0000000e+00   1.2292536e+05   4.0000000e+00
   1.8111000e+04   1.0000000e+00   1.0000000e+00   1.2298178e+05   5.0000000e+00
   1.8111000e+04   1.0000000e+00   1.0000000e+00   1.2400562e+05   1.0000000e+00
   1.8111000e+04   1.0000000e+00   1.0000000e+00   1.2400963e+05   4.0000000e+00
   1.8111000e+04   1.0000000e+00   1.0000000e+00   1.2400980e+05   4.0000000e+00
   1.8111000e+04   1.0000000e+00   1.0000000e+00   1.2400994e+05   4.0000000e+00
   1.8111000e+04   1.0000000e+00   1.0000000e+00   1.2401021e+05   4.0000000e+00
   1.8111000e+04   1.0000000e+00   1.0000000e+00   1.2401045e+05   4.0000000e+00
   1.8111000e+04   1.0000000e+00   1.0000000e+00   1.2401070e+05   4.0000000e+00
   1.8111000e+04   1.0000000e+00   1.0000000e+00   1.2401089e+05   4.0000000e+00
   1.8111000e+04   1.0000000e+00   1.0000000e+00   1.2401110e+05   4.0000000e+00
   1.8111000e+04   1.0000000e+00   1.0000000e+00   1.2401140e+05   4.0000000e+00
   1.8111000e+04   1.0000000e+00   1.0000000e+00   1.2401178e+05   4.0000000e+00
   1.8111000e+04   1.0000000e+00   1.0000000e+00   1.2401205e+05   4.0000000e+00
   1.8111000e+04   1.0000000e+00   1.0000000e+00   1.2401230e+05   4.0000000e+00
   1.8111000e+04   1.0000000e+00   1.0000000e+00   1.2406362e+05   5.0000000e+00
   1.8111000e+04   1.0000000e+00   1.0000000e+00   1.2496798e+05   1.0000000e+00
   1.8111000e+04   1.0000000e+00   1.0000000e+00   1.2502998e+05   5.0000000e+00
   1.8111000e+04   1.0000000e+00   1.0000000e+00   1.2786590e+05   1.0000000e+00
   1.8111000e+04   1.0000000e+00   1.0000000e+00   1.2788136e+05   4.0000000e+00
   1.8111000e+04   1.0000000e+00   1.0000000e+00   1.2788176e+05   4.0000000e+00
   1.8111000e+04   1.0000000e+00   1.0000000e+00   1.2788195e+05   4.0000000e+00
   1.8111000e+04   1.0000000e+00   1.0000000e+00   1.2788214e+05   4.0000000e+00
   1.8111000e+04   1.0000000e+00   1.0000000e+00   1.2788237e+05   4.0000000e+00
   1.8111000e+04   1.0000000e+00   1.0000000e+00   1.2792990e+05   5.0000000e+00
   1.8111000e+04   1.0000000e+00   1.0000000e+00   1.3033921e+05   1.0000000e+00
   1.8111000e+04   1.0000000e+00   1.0000000e+00   1.3034272e+05   4.0000000e+00
   1.8111000e+04   1.0000000e+00   1.0000000e+00   1.3034289e+05   4.0000000e+00
   1.8111000e+04   1.0000000e+00   1.0000000e+00   1.3034314e+05   4.0000000e+00
   1.8111000e+04   1.0000000e+00   1.0000000e+00   1.3034343e+05   4.0000000e+00
   1.8111000e+04   1.0000000e+00   1.0000000e+00   1.3034364e+05   4.0000000e+00
   1.8111000e+04   1.0000000e+00   1.0000000e+00   1.3034379e+05   4.0000000e+00
   1.8111000e+04   1.0000000e+00   1.0000000e+00   1.3034400e+05   4.0000000e+00
   1.8111000e+04   1.0000000e+00   1.0000000e+00   1.3034414e+05   4.0000000e+00
   1.8111000e+04   1.0000000e+00   1.0000000e+00   1.3034439e+05   4.0000000e+00
   1.8111000e+04   1.0000000e+00   1.0000000e+00   1.3034468e+05   4.0000000e+00
   1.8111000e+04   1.0000000e+00   1.0000000e+00   1.3039521e+05   5.0000000e+00
   1.8111000e+04   1.0000000e+00   1.0000000e+00   1.3139173e+05   1.0000000e+00
   1.8111000e+04   1.0000000e+00   1.0000000e+00   1.3139915e+05   4.0000000e+00
   1.8111000e+04   1.0000000e+00   1.0000000e+00   1.3139934e+05   4.0000000e+00
   1.8111000e+04   1.0000000e+00   1.0000000e+00   1.3139956e+05   4.0000000e+00
   1.8111000e+04   1.0000000e+00   1.0000000e+00   1.3139977e+05   4.0000000e+00
   1.8111000e+04   1.0000000e+00   1.0000000e+00   1.3140001e+05   4.0000000e+00
   1.8111000e+04   1.0000000e+00   1.0000000e+00   1.3141159e+05   4.0000000e+00
   1.8111000e+04   1.0000000e+00   1.0000000e+00   1.3141186e+05   4.0000000e+00
   1.8111000e+04   1.0000000e+00   1.0000000e+00   1.3141213e+05   4.0000000e+00
   1.8111000e+04   1.0000000e+00   1.0000000e+00   1.3141232e+05   4.0000000e+00
   1.8111000e+04   1.0000000e+00   1.0000000e+00   1.3141260e+05   4.0000000e+00
   1.8111000e+04   1.0000000e+00   1.0000000e+00   1.3141267e+05   4.0000000e+00
   1.8111000e+04   1.0000000e+00   1.0000000e+00   1.3141280e+05   4.0000000e+00
   1.8111000e+04   1.0000000e+00   1.0000000e+00   1.3141307e+05   4.0000000e+00
   1.8111000e+04   1.0000000e+00   1.0000000e+00   1.3141331e+05   4.0000000e+00
   1.8111000e+04   1.0000000e+00   1.0000000e+00   1.3141359e+05   4.0000000e+00
   1.8111000e+04   1.0000000e+00   1.0000000e+00   1.3144573e+05   5.0000000e+00
   1.8111000e+04   1.0000000e+00   1.0000000e+00   1.3244966e+05   1.0000000e+00
   1.8111000e+04   1.0000000e+00   1.0000000e+00   1.3245058e+05   4.0000000e+00
   1.8111000e+04   1.0000000e+00   1.0000000e+00   1.3245198e+05   4.0000000e+00
   1.8111000e+04   1.0000000e+00   1.0000000e+00   1.3245235e+05   4.0000000e+00
   1.8111000e+04   1.0000000e+00   1.0000000e+00   1.3245323e+05   4.0000000e+00
   1.8111000e+04   1.0000000e+00   1.0000000e+00   1.3245353e+05   4.0000000e+00
   1.8111000e+04   1.0000000e+00   1.0000000e+00   1.3245390e+05   4.0000000e+00
   1.8111000e+04   1.0000000e+00   1.0000000e+00   1.3245434e+05   4.0000000e+00
   1.8111000e+04   1.0000000e+00   1.0000000e+00   1.3245471e+05   4.0000000e+00
   1.8111000e+04   1.0000000e+00   1.0000000e+00   1.3245496e+05   4.0000000e+00
   1.8111000e+04   1.0000000e+00   1.0000000e+00   1.3245531e+05   4.0000000e+00
   1.8111000e+04   1.0000000e+00   1.0000000e+00   1.3245568e+05   4.0000000e+00
   1.8111000e+04   1.0000000e+00   1.0000000e+00   1.3245596e+05   4.0000000e+00
   1.8111000e+04   1.0000000e+00   1.0000000e+00   1.3245644e+05   4.0000000e+00
   1.8111000e+04   1.0000000e+00   1.0000000e+00   1.3247082e+05   4.0000000e+00
   1.8111000e+04   1.0000000e+00   1.0000000e+00   1.3250266e+05   5.0000000e+00
   1.8111000e+04   1.0000000e+00   1.0000000e+00   1.3282692e+05   1.0000000e+00
   1.8111000e+04   1.0000000e+00   1.0000000e+00   1.3284575e+05   4.0000000e+00
   1.8111000e+04   1.0000000e+00   1.0000000e+00   1.3284601e+05   4.0000000e+00
   1.8111000e+04   1.0000000e+00   1.0000000e+00   1.3284621e+05   4.0000000e+00
   1.8111000e+04   1.0000000e+00   1.0000000e+00   1.3287692e+05   5.0000000e+00
   1.8111000e+04   1.0000000e+00   1.0000000e+00   1.3444743e+05   1.0000000e+00
   1.8111000e+04   1.0000000e+00   1.0000000e+00   1.3445164e+05   4.0000000e+00
   1.8111000e+04   1.0000000e+00   1.0000000e+00   1.3445183e+05   4.0000000e+00
   1.8111000e+04   1.0000000e+00   1.0000000e+00   1.3445229e+05   4.0000000e+00
   1.8111000e+04   1.0000000e+00   1.0000000e+00   1.3445256e+05   4.0000000e+00
   1.8111000e+04   1.0000000e+00   1.0000000e+00   1.3445280e+05   4.0000000e+00
   1.8111000e+04   1.0000000e+00   1.0000000e+00   1.3445306e+05   4.0000000e+00
   1.8111000e+04   1.0000000e+00   1.0000000e+00   1.3445320e+05   4.0000000e+00
   1.8111000e+04   1.0000000e+00   1.0000000e+00   1.3445353e+05   4.0000000e+00
   1.8111000e+04   1.0000000e+00   1.0000000e+00   1.3445382e+05   4.0000000e+00
   1.8111000e+04   1.0000000e+00   1.0000000e+00   1.3450543e+05   5.0000000e+00
   1.8111000e+04   1.0000000e+00   1.0000000e+00   1.3474737e+05   1.0000000e+00
   1.8111000e+04   1.0000000e+00   1.0000000e+00   1.3475168e+05   4.0000000e+00
   1.8111000e+04   1.0000000e+00   1.0000000e+00   1.3475181e+05   4.0000000e+00
   1.8111000e+04   1.0000000e+00   1.0000000e+00   1.3475234e+05   4.0000000e+00
   1.8111000e+04   1.0000000e+00   1.0000000e+00   1.3475256e+05   4.0000000e+00
   1.8111000e+04   1.0000000e+00   1.0000000e+00   1.3475296e+05   4.0000000e+00
   1.8111000e+04   1.0000000e+00   1.0000000e+00   1.3475318e+05   4.0000000e+00
   1.8111000e+04   1.0000000e+00   1.0000000e+00   1.3475339e+05   4.0000000e+00
   1.8111000e+04   1.0000000e+00   1.0000000e+00   1.3475364e+05   4.0000000e+00
   1.8111000e+04   1.0000000e+00   1.0000000e+00   1.3475390e+05   4.0000000e+00
   1.8111000e+04   1.0000000e+00   1.0000000e+00   1.3475420e+05   4.0000000e+00
   1.8111000e+04   1.0000000e+00   1.0000000e+00   1.3480037e+05   5.0000000e+00
   1.8111000e+04   1.0000000e+00   1.0000000e+00   1.3998063e+05   1.0000000e+00
   1.8111000e+04   1.0000000e+00   1.0000000e+00   1.3998394e+05   4.0000000e+00
   1.8111000e+04   1.0000000e+00   1.0000000e+00   1.3998416e+05   4.0000000e+00
   1.8111000e+04   1.0000000e+00   1.0000000e+00   1.3998433e+05   4.0000000e+00
   1.8111000e+04   1.0000000e+00   1.0000000e+00   1.3998467e+05   4.0000000e+00
   1.8111000e+04   1.0000000e+00   1.0000000e+00   1.3998501e+05   4.0000000e+00
   1.8111000e+04   1.0000000e+00   1.0000000e+00   1.3998525e+05   4.0000000e+00
   1.8111000e+04   1.0000000e+00   1.0000000e+00   1.3998552e+05   4.0000000e+00
   1.8111000e+04   1.0000000e+00   1.0000000e+00   1.3998579e+05   4.0000000e+00
   1.8111000e+04   1.0000000e+00   1.0000000e+00   1.3998599e+05   4.0000000e+00
   1.8111000e+04   1.0000000e+00   1.0000000e+00   1.3998617e+05   4.0000000e+00
   1.8111000e+04   1.0000000e+00   1.0000000e+00   1.3998648e+05   4.0000000e+00
   1.8111000e+04   1.0000000e+00   1.0000000e+00   1.3998664e+05   4.0000000e+00
   1.8111000e+04   1.0000000e+00   1.0000000e+00   1.3998688e+05   4.0000000e+00
   1.8111000e+04   1.0000000e+00   1.0000000e+00   1.3998710e+05   4.0000000e+00
   1.8111000e+04   1.0000000e+00   1.0000000e+00   1.3998735e+05   4.0000000e+00
   1.8111000e+04   1.0000000e+00   1.0000000e+00   1.3998763e+05   4.0000000e+00
   1.8111000e+04   1.0000000e+00   1.0000000e+00   1.4003763e+05   5.0000000e+00
   1.8111000e+04   1.0000000e+00   1.0000000e+00   1.4265151e+05   1.0000000e+00
   1.8111000e+04   1.0000000e+00   1.0000000e+00   1.4265326e+05   4.0000000e+00
   1.8111000e+04   1.0000000e+00   1.0000000e+00   1.4265340e+05   4.0000000e+00
   1.8111000e+04   1.0000000e+00   1.0000000e+00   1.4265358e+05   4.0000000e+00
   1.8111000e+04   1.0000000e+00   1.0000000e+00   1.4265384e+05   4.0000000e+00
   1.8111000e+04   1.0000000e+00   1.0000000e+00   1.4265399e+05   4.0000000e+00
   1.8111000e+04   1.0000000e+00   1.0000000e+00   1.4265427e+05   4.0000000e+00
   1.8111000e+04   1.0000000e+00   1.0000000e+00   1.4265448e+05   4.0000000e+00
   1.8111000e+04   1.0000000e+00   1.0000000e+00   1.4265475e+05   4.0000000e+00
   1.8111000e+04   1.0000000e+00   1.0000000e+00   1.4265501e+05   4.0000000e+00
   1.8111000e+04   1.0000000e+00   1.0000000e+00   1.4265521e+05   4.0000000e+00
   1.8111000e+04   1.0000000e+00   1.0000000e+00   1.4265558e+05   4.0000000e+00
   1.8111000e+04   1.0000000e+00   1.0000000e+00   1.4265586e+05   4.0000000e+00
   1.8111000e+04   1.0000000e+00   1.0000000e+00   1.4265611e+05   4.0000000e+00
   1.8111000e+04   1.0000000e+00   1.0000000e+00   1.4265634e+05   4.0000000e+00
   1.8111000e+04   1.0000000e+00   1.0000000e+00   1.4265659e+05   4.0000000e+00
   1.8111000e+04   1.0000000e+00   1.0000000e+00   1.4265676e+05   4.0000000e+00
   1.8111000e+04   1.0000000e+00   1.0000000e+00   1.4265694e+05   4.0000000e+00
   1.8111000e+04   1.0000000e+00   1.0000000e+00   1.4265734e+05   4.0000000e+00
   1.8111000e+04   1.0000000e+00   1.0000000e+00   1.4270951e+05   5.0000000e+00
   1.8111000e+04   1.0000000e+00   1.0000000e+00   1.4666198e+05   1.0000000e+00
   1.8111000e+04   1.0000000e+00   1.0000000e+00   1.4666474e+05   4.0000000e+00
   1.8111000e+04   1.0000000e+00   1.0000000e+00   1.4666494e+05   4.0000000e+00
   1.8111000e+04   1.0000000e+00   1.0000000e+00   1.4666511e+05   4.0000000e+00
   1.8111000e+04   1.0000000e+00   1.0000000e+00   1.4666536e+05   4.0000000e+00
   1.8111000e+04   1.0000000e+00   1.0000000e+00   1.4666556e+05   4.0000000e+00
   1.8111000e+04   1.0000000e+00   1.0000000e+00   1.4666579e+05   4.0000000e+00
   1.8111000e+04   1.0000000e+00   1.0000000e+00   1.4666605e+05   4.0000000e+00
   1.8111000e+04   1.0000000e+00   1.0000000e+00   1.4666625e+05   4.0000000e+00
   1.8111000e+04   1.0000000e+00   1.0000000e+00   1.4666648e+05   4.0000000e+00
   1.8111000e+04   1.0000000e+00   1.0000000e+00   1.4666678e+05   4.0000000e+00
   1.8111000e+04   1.0000000e+00   1.0000000e+00   1.4666703e+05   4.0000000e+00
   1.8111000e+04   1.0000000e+00   1.0000000e+00   1.4666721e+05   4.0000000e+00
   1.8111000e+04   1.0000000e+00   1.0000000e+00   1.4666754e+05   4.0000000e+00
   1.8111000e+04   1.0000000e+00   1.0000000e+00   1.4666789e+05   4.0000000e+00
   1.8111000e+04   1.0000000e+00   1.0000000e+00   1.4666818e+05   4.0000000e+00
   1.8111000e+04   1.0000000e+00   1.0000000e+00   1.4666842e+05   4.0000000e+00
   1.8111000e+04   1.0000000e+00   1.0000000e+00   1.4666867e+05   4.0000000e+00
   1.8111000e+04   1.0000000e+00   1.0000000e+00   1.4671998e+05   5.0000000e+00
   1.8111000e+04   1.0000000e+00   1.0000000e+00   1.4786690e+05   1.0000000e+00
   1.8111000e+04   1.0000000e+00   1.0000000e+00   1.4787495e+05   4.0000000e+00
   1.8111000e+04   1.0000000e+00   1.0000000e+00   1.4787531e+05   4.0000000e+00
   1.8111000e+04   1.0000000e+00   1.0000000e+00   1.4787554e+05   4.0000000e+00
   1.8111000e+04   1.0000000e+00   1.0000000e+00   1.4787570e+05   4.0000000e+00
   1.8111000e+04   1.0000000e+00   1.0000000e+00   1.4787588e+05   4.0000000e+00
   1.8111000e+04   1.0000000e+00   1.0000000e+00   1.4787612e+05   4.0000000e+00
   1.8111000e+04   1.0000000e+00   1.0000000e+00   1.4787637e+05   4.0000000e+00
   1.8111000e+04   1.0000000e+00   1.0000000e+00   1.4787668e+05   4.0000000e+00
   1.8111000e+04   1.0000000e+00   1.0000000e+00   1.4787682e+05   4.0000000e+00
   1.8111000e+04   1.0000000e+00   1.0000000e+00   1.4787705e+05   4.0000000e+00
   1.8111000e+04   1.0000000e+00   1.0000000e+00   1.4787724e+05   4.0000000e+00
   1.8111000e+04   1.0000000e+00   1.0000000e+00   1.4787755e+05   4.0000000e+00
   1.8111000e+04   1.0000000e+00   1.0000000e+00   1.4787778e+05   4.0000000e+00
   1.8111000e+04   1.0000000e+00   1.0000000e+00   1.4787807e+05   4.0000000e+00
   1.8111000e+04   1.0000000e+00   1.0000000e+00   1.4787841e+05   4.0000000e+00
   1.8111000e+04   1.0000000e+00   1.0000000e+00   1.4787884e+05   4.0000000e+00
   1.8111000e+04   1.0000000e+00   1.0000000e+00   1.4787920e+05   4.0000000e+00
   1.8111000e+04   1.0000000e+00   1.0000000e+00   1.4792390e+05   5.0000000e+00
   1.8111000e+04   1.0000000e+00   1.0000000e+00   1.5019887e+05   1.0000000e+00
   1.8111000e+04   1.0000000e+00   1.0000000e+00   1.5020112e+05   4.0000000e+00
   1.8111000e+04   1.0000000e+00   1.0000000e+00   1.5020130e+05   4.0000000e+00
   1.8111000e+04   1.0000000e+00   1.0000000e+00   1.5020146e+05   4.0000000e+00
   1.8111000e+04   1.0000000e+00   1.0000000e+00   1.5020176e+05   4.0000000e+00
   1.8111000e+04   1.0000000e+00   1.0000000e+00   1.5020218e+05   4.0000000e+00
   1.8111000e+04   1.0000000e+00   1.0000000e+00   1.5020241e+05   4.0000000e+00
   1.8111000e+04   1.0000000e+00   1.0000000e+00   1.5020260e+05   4.0000000e+00
   1.8111000e+04   1.0000000e+00   1.0000000e+00   1.5020287e+05   4.0000000e+00
   1.8111000e+04   1.0000000e+00   1.0000000e+00   1.5020312e+05   4.0000000e+00
   1.8111000e+04   1.0000000e+00   1.0000000e+00   1.5020331e+05   4.0000000e+00
   1.8111000e+04   1.0000000e+00   1.0000000e+00   1.5020346e+05   4.0000000e+00
   1.8111000e+04   1.0000000e+00   1.0000000e+00   1.5020366e+05   4.0000000e+00
   1.8111000e+04   1.0000000e+00   1.0000000e+00   1.5020441e+05   4.0000000e+00
   1.8111000e+04   1.0000000e+00   1.0000000e+00   1.5020467e+05   4.0000000e+00
   1.8111000e+04   1.0000000e+00   1.0000000e+00   1.5020494e+05   4.0000000e+00
   1.8111000e+04   1.0000000e+00   1.0000000e+00   1.5024888e+05   5.0000000e+00
   1.8111000e+04   1.0000000e+00   1.0000000e+00   1.5036688e+05   1.0000000e+00
   1.8111000e+04   1.0000000e+00   1.0000000e+00   1.5037079e+05   4.0000000e+00
   1.8111000e+04   1.0000000e+00   1.0000000e+00   1.5037093e+05   4.0000000e+00
   1.8111000e+04   1.0000000e+00   1.0000000e+00   1.5037107e+05   4.0000000e+00
   1.8111000e+04   1.0000000e+00   1.0000000e+00   1.5037129e+05   4.0000000e+00
   1.8111000e+04   1.0000000e+00   1.0000000e+00   1.5037153e+05   4.0000000e+00
   1.8111000e+04   1.0000000e+00   1.0000000e+00   1.5037175e+05   4.0000000e+00
   1.8111000e+04   1.0000000e+00   1.0000000e+00   1.5037192e+05   4.0000000e+00
   1.8111000e+04   1.0000000e+00   1.0000000e+00   1.5037217e+05   4.0000000e+00
   1.8111000e+04   1.0000000e+00   1.0000000e+00   1.5037248e+05   4.0000000e+00
   1.8111000e+04   1.0000000e+00   1.0000000e+00   1.5042688e+05   5.0000000e+00
   1.8111000e+04   1.0000000e+00   1.0000000e+00   1.9476464e+05   1.0000000e+00
   1.8111000e+04   1.0000000e+00   1.0000000e+00   1.9472588e+05   4.0000000e+00
   1.8111000e+04   1.0000000e+00   1.0000000e+00   1.9472775e+05   4.0000000e+00
   1.8111000e+04   1.0000000e+00   1.0000000e+00   1.9476838e+05   4.0000000e+00
   1.8111000e+04   1.0000000e+00   1.0000000e+00   1.9476858e+05   4.0000000e+00
   1.8111000e+04   1.0000000e+00   1.0000000e+00   1.9476876e+05   4.0000000e+00
   1.8111000e+04   1.0000000e+00   1.0000000e+00   1.9476898e+05   4.0000000e+00
   1.8111000e+04   1.0000000e+00   1.0000000e+00   1.9476916e+05   4.0000000e+00
   1.8111000e+04   1.0000000e+00   1.0000000e+00   1.9476948e+05   4.0000000e+00
   1.8111000e+04   1.0000000e+00   1.0000000e+00   1.9476965e+05   4.0000000e+00
   1.8111000e+04   1.0000000e+00   1.0000000e+00   1.9476995e+05   4.0000000e+00
   1.8111000e+04   1.0000000e+00   1.0000000e+00   1.9477019e+05   4.0000000e+00
   1.8111000e+04   1.0000000e+00   1.0000000e+00   1.9477044e+05   4.0000000e+00
   1.8111000e+04   1.0000000e+00   1.0000000e+00   1.9477064e+05   4.0000000e+00
   1.8111000e+04   1.0000000e+00   1.0000000e+00   1.9477083e+05   4.0000000e+00
   1.8111000e+04   1.0000000e+00   1.0000000e+00   1.9477112e+05   4.0000000e+00
   1.8111000e+04   1.0000000e+00   1.0000000e+00   1.9477133e+05   4.0000000e+00
   1.8111000e+04   1.0000000e+00   1.0000000e+00   1.9477163e+05   4.0000000e+00
   1.8111000e+04   1.0000000e+00   1.0000000e+00   1.9482664e+05   5.0000000e+00
   1.8111000e+04   1.0000000e+00   1.0000000e+00   1.9800891e+05   1.0000000e+00
   1.8111000e+04   1.0000000e+00   1.0000000e+00   1.9801292e+05   4.0000000e+00
   1.8111000e+04   1.0000000e+00   1.0000000e+00   1.9801318e+05   4.0000000e+00
   1.8111000e+04   1.0000000e+00   1.0000000e+00   1.9801368e+05   4.0000000e+00
   1.8111000e+04   1.0000000e+00   1.0000000e+00   1.9801391e+05   4.0000000e+00
   1.8111000e+04   1.0000000e+00   1.0000000e+00   1.9801421e+05   4.0000000e+00
   1.8111000e+04   1.0000000e+00   1.0000000e+00   1.9801443e+05   4.0000000e+00
   1.8111000e+04   1.0000000e+00   1.0000000e+00   1.9801473e+05   4.0000000e+00
   1.8111000e+04   1.0000000e+00   1.0000000e+00   1.9801502e+05   4.0000000e+00
   1.8111000e+04   1.0000000e+00   1.0000000e+00   1.9801527e+05   4.0000000e+00
   1.8111000e+04   1.0000000e+00   1.0000000e+00   1.9801555e+05   4.0000000e+00
   1.8111000e+04   1.0000000e+00   1.0000000e+00   1.9801583e+05   4.0000000e+00
   1.8111000e+04   1.0000000e+00   1.0000000e+00   1.9801636e+05   4.0000000e+00
   1.8111000e+04   1.0000000e+00   1.0000000e+00   1.9806491e+05   5.0000000e+00
   1.8111000e+04   1.0000000e+00   1.0000000e+00   1.9884914e+05   1.0000000e+00
   1.8111000e+04   1.0000000e+00   1.0000000e+00   1.9885413e+05   4.0000000e+00
   1.8111000e+04   1.0000000e+00   1.0000000e+00   1.9885430e+05   4.0000000e+00
   1.8111000e+04   1.0000000e+00   1.0000000e+00   1.9885454e+05   4.0000000e+00
   1.8111000e+04   1.0000000e+00   1.0000000e+00   1.9885478e+05   4.0000000e+00
   1.8111000e+04   1.0000000e+00   1.0000000e+00   1.9885504e+05   4.0000000e+00
   1.8111000e+04   1.0000000e+00   1.0000000e+00   1.9885534e+05   4.0000000e+00
   1.8111000e+04   1.0000000e+00   1.0000000e+00   1.9885580e+05   4.0000000e+00
   1.8111000e+04   1.0000000e+00   1.0000000e+00   1.9885603e+05   4.0000000e+00
   1.8111000e+04   1.0000000e+00   1.0000000e+00   1.9885628e+05   4.0000000e+00
   1.8111000e+04   1.0000000e+00   1.0000000e+00   1.9885646e+05   4.0000000e+00
   1.8111000e+04   1.0000000e+00   1.0000000e+00   1.9885682e+05   4.0000000e+00
   1.8111000e+04   1.0000000e+00   1.0000000e+00   1.9885720e+05   4.0000000e+00
   1.8111000e+04   1.0000000e+00   1.0000000e+00   1.9885740e+05   4.0000000e+00
   1.8111000e+04   1.0000000e+00   1.0000000e+00   1.9885756e+05   4.0000000e+00
   1.8111000e+04   1.0000000e+00   1.0000000e+00   1.9885779e+05   4.0000000e+00
   1.8111000e+04   1.0000000e+00   1.0000000e+00   1.9885808e+05   4.0000000e+00
   1.8111000e+04   1.0000000e+00   1.0000000e+00   1.9885835e+05   4.0000000e+00
   1.8111000e+04   1.0000000e+00   1.0000000e+00   1.9885848e+05   4.0000000e+00
   1.8111000e+04   1.0000000e+00   1.0000000e+00   1.9885855e+05   4.0000000e+00
   1.8111000e+04   1.0000000e+00   1.0000000e+00   1.9885889e+05   4.0000000e+00
   1.8111000e+04   1.0000000e+00   1.0000000e+00   1.9885926e+05   4.0000000e+00
   1.8111000e+04   1.0000000e+00   1.0000000e+00   1.9890114e+05   5.0000000e+00
   1.8111000e+04   1.0000000e+00   1.0000000e+00   1.9900614e+05   1.0000000e+00
   1.8111000e+04   1.0000000e+00   1.0000000e+00   1.9896869e+05   4.0000000e+00
   1.8111000e+04   1.0000000e+00   1.0000000e+00   1.9896898e+05   4.0000000e+00
   1.8111000e+04   1.0000000e+00   1.0000000e+00   1.9900467e+05   4.0000000e+00
   1.8111000e+04   1.0000000e+00   1.0000000e+00   1.9900741e+05   4.0000000e+00
   1.8111000e+04   1.0000000e+00   1.0000000e+00   1.9900759e+05   4.0000000e+00
   1.8111000e+04   1.0000000e+00   1.0000000e+00   1.9900777e+05   4.0000000e+00
   1.8111000e+04   1.0000000e+00   1.0000000e+00   1.9900812e+05   4.0000000e+00
   1.8111000e+04   1.0000000e+00   1.0000000e+00   1.9900856e+05   4.0000000e+00
   1.8111000e+04   1.0000000e+00   1.0000000e+00   1.9900877e+05   4.0000000e+00
   1.8111000e+04   1.0000000e+00   1.0000000e+00   1.9900913e+05   4.0000000e+00
   1.8111000e+04   1.0000000e+00   1.0000000e+00   1.9900931e+05   4.0000000e+00
   1.8111000e+04   1.0000000e+00   1.0000000e+00   1.9900962e+05   4.0000000e+00
   1.8111000e+04   1.0000000e+00   1.0000000e+00   1.9900989e+05   4.0000000e+00
   1.8111000e+04   1.0000000e+00   1.0000000e+00   1.9901016e+05   4.0000000e+00
   1.8111000e+04   1.0000000e+00   1.0000000e+00   1.9901039e+05   4.0000000e+00
   1.8111000e+04   1.0000000e+00   1.0000000e+00   1.9901060e+05   4.0000000e+00
   1.8111000e+04   1.0000000e+00   1.0000000e+00   1.9901082e+05   4.0000000e+00
   1.8111000e+04   1.0000000e+00   1.0000000e+00   1.9901132e+05   4.0000000e+00
   1.8111000e+04   1.0000000e+00   1.0000000e+00   1.9901166e+05   4.0000000e+00
   1.8111000e+04   1.0000000e+00   1.0000000e+00   1.9901193e+05   4.0000000e+00
   1.8111000e+04   1.0000000e+00   1.0000000e+00   1.9901222e+05   4.0000000e+00
   1.8111000e+04   1.0000000e+00   1.0000000e+00   1.9901233e+05   4.0000000e+00
   1.8111000e+04   1.0000000e+00   1.0000000e+00   1.9901279e+05   4.0000000e+00
   1.8111000e+04   1.0000000e+00   1.0000000e+00   1.9901293e+05   4.0000000e+00
   1.8111000e+04   1.0000000e+00   1.0000000e+00   1.9901343e+05   4.0000000e+00
   1.8111000e+04   1.0000000e+00   1.0000000e+00   1.9905514e+05   5.0000000e+00
   1.8111000e+04   1.0000000e+00   1.0000000e+00   2.0088397e+05   1.0000000e+00
   1.8111000e+04   1.0000000e+00   1.0000000e+00   2.0088655e+05   4.0000000e+00
   1.8111000e+04   1.0000000e+00   1.0000000e+00   2.0088676e+05   4.0000000e+00
   1.8111000e+04   1.0000000e+00   1.0000000e+00   2.0088699e+05   4.0000000e+00
   1.8111000e+04   1.0000000e+00   1.0000000e+00   2.0088720e+05   4.0000000e+00
   1.8111000e+04   1.0000000e+00   1.0000000e+00   2.0088738e+05   4.0000000e+00
   1.8111000e+04   1.0000000e+00   1.0000000e+00   2.0088760e+05   4.0000000e+00
   1.8111000e+04   1.0000000e+00   1.0000000e+00   2.0088784e+05   4.0000000e+00
   1.8111000e+04   1.0000000e+00   1.0000000e+00   2.0088802e+05   4.0000000e+00
   1.8111000e+04   1.0000000e+00   1.0000000e+00   2.0088835e+05   4.0000000e+00
   1.8111000e+04   1.0000000e+00   1.0000000e+00   2.0088865e+05   4.0000000e+00
   1.8111000e+04   1.0000000e+00   1.0000000e+00   2.0088890e+05   4.0000000e+00
   1.8111000e+04   1.0000000e+00   1.0000000e+00   2.0088910e+05   4.0000000e+00
   1.8111000e+04   1.0000000e+00   1.0000000e+00   2.0088936e+05   4.0000000e+00
   1.8111000e+04   1.0000000e+00   1.0000000e+00   2.0093358e+05   4.0000000e+00
   1.8111000e+04   1.0000000e+00   1.0000000e+00   2.0094797e+05   5.0000000e+00
   1.8111000e+04   1.0000000e+00   1.0000000e+00   2.0154868e+05   1.0000000e+00
   1.8111000e+04   1.0000000e+00   1.0000000e+00   2.0156949e+05   4.0000000e+00
   1.8111000e+04   1.0000000e+00   1.0000000e+00   2.0156970e+05   4.0000000e+00
   1.8111000e+04   1.0000000e+00   1.0000000e+00   2.0156994e+05   4.0000000e+00
   1.8111000e+04   1.0000000e+00   1.0000000e+00   2.0157016e+05   4.0000000e+00
   1.8111000e+04   1.0000000e+00   1.0000000e+00   2.0157044e+05   4.0000000e+00
   1.8111000e+04   1.0000000e+00   1.0000000e+00   2.0157067e+05   4.0000000e+00
   1.8111000e+04   1.0000000e+00   1.0000000e+00   2.0157090e+05   4.0000000e+00
   1.8111000e+04   1.0000000e+00   1.0000000e+00   2.0157114e+05   4.0000000e+00
   1.8111000e+04   1.0000000e+00   1.0000000e+00   2.0157140e+05   4.0000000e+00
   1.8111000e+04   1.0000000e+00   1.0000000e+00   2.0157164e+05   4.0000000e+00
   1.8111000e+04   1.0000000e+00   1.0000000e+00   2.0157189e+05   4.0000000e+00
   1.8111000e+04   1.0000000e+00   1.0000000e+00   2.0160768e+05   5.0000000e+00
   1.8111000e+04   1.0000000e+00   1.0000000e+00   2.0306262e+05   1.0000000e+00
   1.8111000e+04   1.0000000e+00   1.0000000e+00   2.0306387e+05   4.0000000e+00
   1.8111000e+04   1.0000000e+00   1.0000000e+00   2.0306413e+05   4.0000000e+00
   1.8111000e+04   1.0000000e+00   1.0000000e+00   2.0306444e+05   4.0000000e+00
   1.8111000e+04   1.0000000e+00   1.0000000e+00   2.0306488e+05   4.0000000e+00
   1.8111000e+04   1.0000000e+00   1.0000000e+00   2.0306507e+05   4.0000000e+00
   1.8111000e+04   1.0000000e+00   1.0000000e+00   2.0306550e+05   4.0000000e+00
   1.8111000e+04   1.0000000e+00   1.0000000e+00   2.0306574e+05   4.0000000e+00
   1.8111000e+04   1.0000000e+00   1.0000000e+00   2.0306609e+05   4.0000000e+00
   1.8111000e+04   1.0000000e+00   1.0000000e+00   2.0306616e+05   4.0000000e+00
   1.8111000e+04   1.0000000e+00   1.0000000e+00   2.0306651e+05   4.0000000e+00
   1.8111000e+04   1.0000000e+00   1.0000000e+00   2.0306683e+05   4.0000000e+00
   1.8111000e+04   1.0000000e+00   1.0000000e+00   2.0306809e+05   4.0000000e+00
   1.8111000e+04   1.0000000e+00   1.0000000e+00   2.0311562e+05   5.0000000e+00
   1.8111000e+04   1.0000000e+00   1.0000000e+00   2.0503410e+05   1.0000000e+00
   1.8111000e+04   1.0000000e+00   1.0000000e+00   2.0503760e+05   4.0000000e+00
   1.8111000e+04   1.0000000e+00   1.0000000e+00   2.0503782e+05   4.0000000e+00
   1.8111000e+04   1.0000000e+00   1.0000000e+00   2.0503801e+05   4.0000000e+00
   1.8111000e+04   1.0000000e+00   1.0000000e+00   2.0503816e+05   4.0000000e+00
   1.8111000e+04   1.0000000e+00   1.0000000e+00   2.0503840e+05   4.0000000e+00
   1.8111000e+04   1.0000000e+00   1.0000000e+00   2.0503864e+05   4.0000000e+00
   1.8111000e+04   1.0000000e+00   1.0000000e+00   2.0503882e+05   4.0000000e+00
   1.8111000e+04   1.0000000e+00   1.0000000e+00   2.0503921e+05   4.0000000e+00
   1.8111000e+04   1.0000000e+00   1.0000000e+00   2.0503947e+05   4.0000000e+00
   1.8111000e+04   1.0000000e+00   1.0000000e+00   2.0503970e+05   4.0000000e+00
   1.8111000e+04   1.0000000e+00   1.0000000e+00   2.0509410e+05   5.0000000e+00
   1.8111000e+04   1.0000000e+00   1.0000000e+00   2.0704056e+05   1.0000000e+00
   1.8111000e+04   1.0000000e+00   1.0000000e+00   2.0704310e+05   4.0000000e+00
   1.8111000e+04   1.0000000e+00   1.0000000e+00   2.0704336e+05   4.0000000e+00
   1.8111000e+04   1.0000000e+00   1.0000000e+00   2.0704361e+05   4.0000000e+00
   1.8111000e+04   1.0000000e+00   1.0000000e+00   2.0704396e+05   4.0000000e+00
   1.8111000e+04   1.0000000e+00   1.0000000e+00   2.0704429e+05   4.0000000e+00
   1.8111000e+04   1.0000000e+00   1.0000000e+00   2.0704459e+05   4.0000000e+00
   1.8111000e+04   1.0000000e+00   1.0000000e+00   2.0704479e+05   4.0000000e+00
   1.8111000e+04   1.0000000e+00   1.0000000e+00   2.0704497e+05   4.0000000e+00
   1.8111000e+04   1.0000000e+00   1.0000000e+00   2.0704544e+05   4.0000000e+00
   1.8111000e+04   1.0000000e+00   1.0000000e+00   2.0704573e+05   4.0000000e+00
   1.8111000e+04   1.0000000e+00   1.0000000e+00   2.0704595e+05   4.0000000e+00
   1.8111000e+04   1.0000000e+00   1.0000000e+00   2.0704618e+05   4.0000000e+00
   1.8111000e+04   1.0000000e+00   1.0000000e+00   2.0708856e+05   5.0000000e+00
   1.8111000e+04   1.0000000e+00   1.0000000e+00   2.0727948e+05   1.0000000e+00
   1.8111000e+04   1.0000000e+00   1.0000000e+00   2.0728430e+05   4.0000000e+00
   1.8111000e+04   1.0000000e+00   1.0000000e+00   2.0728453e+05   4.0000000e+00
   1.8111000e+04   1.0000000e+00   1.0000000e+00   2.0728474e+05   4.0000000e+00
   1.8111000e+04   1.0000000e+00   1.0000000e+00   2.0728500e+05   4.0000000e+00
   1.8111000e+04   1.0000000e+00   1.0000000e+00   2.0728530e+05   4.0000000e+00
   1.8111000e+04   1.0000000e+00   1.0000000e+00   2.0728598e+05   4.0000000e+00
   1.8111000e+04   1.0000000e+00   1.0000000e+00   2.0728637e+05   4.0000000e+00
   1.8111000e+04   1.0000000e+00   1.0000000e+00   2.0728647e+05   4.0000000e+00
   1.8111000e+04   1.0000000e+00   1.0000000e+00   2.0732748e+05   5.0000000e+00
   1.8111000e+04   1.0000000e+00   1.0000000e+00   2.1067318e+05   1.0000000e+00
   1.8111000e+04   1.0000000e+00   1.0000000e+00   2.1068805e+05   4.0000000e+00
   1.8111000e+04   1.0000000e+00   1.0000000e+00   2.1068827e+05   4.0000000e+00
   1.8111000e+04   1.0000000e+00   1.0000000e+00   2.1068846e+05   4.0000000e+00
   1.8111000e+04   1.0000000e+00   1.0000000e+00   2.1068877e+05   4.0000000e+00
   1.8111000e+04   1.0000000e+00   1.0000000e+00   2.1073318e+05   5.0000000e+00
   1.8111000e+04   1.0000000e+00   1.0000000e+00   2.1112447e+05   1.0000000e+00
   1.8111000e+04   1.0000000e+00   1.0000000e+00   2.1112655e+05   4.0000000e+00
   1.8111000e+04   1.0000000e+00   1.0000000e+00   2.1112675e+05   4.0000000e+00
   1.8111000e+04   1.0000000e+00   1.0000000e+00   2.1112727e+05   4.0000000e+00
   1.8111000e+04   1.0000000e+00   1.0000000e+00   2.1112746e+05   4.0000000e+00
   1.8111000e+04   1.0000000e+00   1.0000000e+00   2.1112766e+05   4.0000000e+00
   1.8111000e+04   1.0000000e+00   1.0000000e+00   2.1112786e+05   4.0000000e+00
   1.8111000e+04   1.0000000e+00   1.0000000e+00   2.1112814e+05   4.0000000e+00
   1.8111000e+04   1.0000000e+00   1.0000000e+00   2.1112838e+05   4.0000000e+00
   1.8111000e+04   1.0000000e+00   1.0000000e+00   2.1112857e+05   4.0000000e+00
   1.8111000e+04   1.0000000e+00   1.0000000e+00   2.1112877e+05   4.0000000e+00
   1.8111000e+04   1.0000000e+00   1.0000000e+00   2.1112900e+05   4.0000000e+00
   1.8111000e+04   1.0000000e+00   1.0000000e+00   2.1112916e+05   4.0000000e+00
   1.8111000e+04   1.0000000e+00   1.0000000e+00   2.1112934e+05   4.0000000e+00
   1.8111000e+04   1.0000000e+00   1.0000000e+00   2.1112967e+05   4.0000000e+00
   1.8111000e+04   1.0000000e+00   1.0000000e+00   2.1112993e+05   4.0000000e+00
   1.8111000e+04   1.0000000e+00   1.0000000e+00   2.1113011e+05   4.0000000e+00
   1.8111000e+04   1.0000000e+00   1.0000000e+00   2.1113034e+05   4.0000000e+00
   1.8111000e+04   1.0000000e+00   1.0000000e+00   2.1113071e+05   4.0000000e+00
   1.8111000e+04   1.0000000e+00   1.0000000e+00   2.1118847e+05   5.0000000e+00
   1.8111000e+04   1.0000000e+00   1.0000000e+00   2.1287446e+05   1.0000000e+00
   1.8111000e+04   1.0000000e+00   1.0000000e+00   2.1288838e+05   4.0000000e+00
   1.8111000e+04   1.0000000e+00   1.0000000e+00   2.1288872e+05   4.0000000e+00
   1.8111000e+04   1.0000000e+00   1.0000000e+00   2.1293246e+05   5.0000000e+00
   1.8111000e+04   1.0000000e+00   1.0000000e+00   2.1395778e+05   1.0000000e+00
   1.8111000e+04   1.0000000e+00   1.0000000e+00   2.1396010e+05   4.0000000e+00
   1.8111000e+04   1.0000000e+00   1.0000000e+00   2.1396030e+05   4.0000000e+00
   1.8111000e+04   1.0000000e+00   1.0000000e+00   2.1396043e+05   4.0000000e+00
   1.8111000e+04   1.0000000e+00   1.0000000e+00   2.1396073e+05   4.0000000e+00
   1.8111000e+04   1.0000000e+00   1.0000000e+00   2.1396103e+05   4.0000000e+00
   1.8111000e+04   1.0000000e+00   1.0000000e+00   2.1396141e+05   4.0000000e+00
   1.8111000e+04   1.0000000e+00   1.0000000e+00   2.1396166e+05   4.0000000e+00
   1.8111000e+04   1.0000000e+00   1.0000000e+00   2.1396197e+05   4.0000000e+00
   1.8111000e+04   1.0000000e+00   1.0000000e+00   2.1396219e+05   4.0000000e+00
   1.8111000e+04   1.0000000e+00   1.0000000e+00   2.1396239e+05   4.0000000e+00
   1.8111000e+04   1.0000000e+00   1.0000000e+00   2.1396261e+05   4.0000000e+00
   1.8111000e+04   1.0000000e+00   1.0000000e+00   2.1396279e+05   4.0000000e+00
   1.8111000e+04   1.0000000e+00   1.0000000e+00   2.1396293e+05   4.0000000e+00
   1.8111000e+04   1.0000000e+00   1.0000000e+00   2.1396312e+05   4.0000000e+00
   1.8111000e+04   1.0000000e+00   1.0000000e+00   2.1396338e+05   4.0000000e+00
   1.8111000e+04   1.0000000e+00   1.0000000e+00   2.1396363e+05   4.0000000e+00
   1.8111000e+04   1.0000000e+00   1.0000000e+00   2.1400778e+05   5.0000000e+00
   1.8111000e+04   1.0000000e+00   1.0000000e+00   2.1640384e+05   1.0000000e+00
   1.8111000e+04   1.0000000e+00   1.0000000e+00   2.1641081e+05   4.0000000e+00
   1.8111000e+04   1.0000000e+00   1.0000000e+00   2.1641093e+05   4.0000000e+00
   1.8111000e+04   1.0000000e+00   1.0000000e+00   2.1641116e+05   4.0000000e+00
   1.8111000e+04   1.0000000e+00   1.0000000e+00   2.1646584e+05   5.0000000e+00
   1.8111000e+04   1.0000000e+00   1.0000000e+00   2.1961683e+05   1.0000000e+00
   1.8111000e+04   1.0000000e+00   1.0000000e+00   2.1962353e+05   4.0000000e+00
   1.8111000e+04   1.0000000e+00   1.0000000e+00   2.1962374e+05   4.0000000e+00
   1.8111000e+04   1.0000000e+00   1.0000000e+00   2.1962395e+05   4.0000000e+00
   1.8111000e+04   1.0000000e+00   1.0000000e+00   2.1967483e+05   5.0000000e+00
   1.8111000e+04   1.0000000e+00   1.0000000e+00   2.1988811e+05   1.0000000e+00
   1.8111000e+04   1.0000000e+00   1.0000000e+00   2.1988935e+05   4.0000000e+00
   1.8111000e+04   1.0000000e+00   1.0000000e+00   2.1988971e+05   4.0000000e+00
   1.8111000e+04   1.0000000e+00   1.0000000e+00   2.1988985e+05   4.0000000e+00
   1.8111000e+04   1.0000000e+00   1.0000000e+00   2.1989008e+05   4.0000000e+00
   1.8111000e+04   1.0000000e+00   1.0000000e+00   2.1989029e+05   4.0000000e+00
   1.8111000e+04   1.0000000e+00   1.0000000e+00   2.1989053e+05   4.0000000e+00
   1.8111000e+04   1.0000000e+00   1.0000000e+00   2.1989087e+05   4.0000000e+00
   1.8111000e+04   1.0000000e+00   1.0000000e+00   2.1989110e+05   4.0000000e+00
   1.8111000e+04   1.0000000e+00   1.0000000e+00   2.1989153e+05   4.0000000e+00
   1.8111000e+04   1.0000000e+00   1.0000000e+00   2.1989186e+05   4.0000000e+00
   1.8111000e+04   1.0000000e+00   1.0000000e+00   2.1989205e+05   4.0000000e+00
   1.8111000e+04   1.0000000e+00   1.0000000e+00   2.1989226e+05   4.0000000e+00
   1.8111000e+04   1.0000000e+00   1.0000000e+00   2.1989283e+05   4.0000000e+00
   1.8111000e+04   1.0000000e+00   1.0000000e+00   2.1989336e+05   4.0000000e+00
   1.8111000e+04   1.0000000e+00   1.0000000e+00   2.1994411e+05   5.0000000e+00
   1.8111000e+04   1.0000000e+00   1.0000000e+00   2.2072232e+05   1.0000000e+00
   1.8111000e+04   1.0000000e+00   1.0000000e+00   2.2072462e+05   4.0000000e+00
   1.8111000e+04   1.0000000e+00   1.0000000e+00   2.2072487e+05   4.0000000e+00
   1.8111000e+04   1.0000000e+00   1.0000000e+00   2.2072505e+05   4.0000000e+00
   1.8111000e+04   1.0000000e+00   1.0000000e+00   2.2072530e+05   4.0000000e+00
   1.8111000e+04   1.0000000e+00   1.0000000e+00   2.2072542e+05   4.0000000e+00
   1.8111000e+04   1.0000000e+00   1.0000000e+00   2.2072589e+05   4.0000000e+00
   1.8111000e+04   1.0000000e+00   1.0000000e+00   2.2072620e+05   4.0000000e+00
   1.8111000e+04   1.0000000e+00   1.0000000e+00   2.2072643e+05   4.0000000e+00
   1.8111000e+04   1.0000000e+00   1.0000000e+00   2.2072679e+05   4.0000000e+00
   1.8111000e+04   1.0000000e+00   1.0000000e+00   2.2072716e+05   4.0000000e+00
   1.8111000e+04   1.0000000e+00   1.0000000e+00   2.2078332e+05   5.0000000e+00
   1.8111000e+04   1.0000000e+00   1.0000000e+00   2.2279361e+05   1.0000000e+00
   1.8111000e+04   1.0000000e+00   1.0000000e+00   2.2284361e+05   5.0000000e+00
   1.8111000e+04   1.0000000e+00   1.0000000e+00   2.2370339e+05   1.0000000e+00
   1.8111000e+04   1.0000000e+00   1.0000000e+00   2.2370543e+05   4.0000000e+00
   1.8111000e+04   1.0000000e+00   1.0000000e+00   2.2370567e+05   4.0000000e+00
   1.8111000e+04   1.0000000e+00   1.0000000e+00   2.2370590e+05   4.0000000e+00
   1.8111000e+04   1.0000000e+00   1.0000000e+00   2.2370614e+05   4.0000000e+00
   1.8111000e+04   1.0000000e+00   1.0000000e+00   2.2370630e+05   4.0000000e+00
   1.8111000e+04   1.0000000e+00   1.0000000e+00   2.2370644e+05   4.0000000e+00
   1.8111000e+04   1.0000000e+00   1.0000000e+00   2.2370663e+05   4.0000000e+00
   1.8111000e+04   1.0000000e+00   1.0000000e+00   2.2370687e+05   4.0000000e+00
   1.8111000e+04   1.0000000e+00   1.0000000e+00   2.2370722e+05   4.0000000e+00
   1.8111000e+04   1.0000000e+00   1.0000000e+00   2.2370748e+05   4.0000000e+00
   1.8111000e+04   1.0000000e+00   1.0000000e+00   2.2370764e+05   4.0000000e+00
   1.8111000e+04   1.0000000e+00   1.0000000e+00   2.2370789e+05   4.0000000e+00
   1.8111000e+04   1.0000000e+00   1.0000000e+00   2.2370812e+05   4.0000000e+00
   1.8111000e+04   1.0000000e+00   1.0000000e+00   2.2370828e+05   4.0000000e+00
   1.8111000e+04   1.0000000e+00   1.0000000e+00   2.2370850e+05   4.0000000e+00
   1.8111000e+04   1.0000000e+00   1.0000000e+00   2.2370871e+05   4.0000000e+00
   1.8111000e+04   1.0000000e+00   1.0000000e+00   2.2370896e+05   4.0000000e+00
   1.8111000e+04   1.0000000e+00   1.0000000e+00   2.2370922e+05   4.0000000e+00
   1.8111000e+04   1.0000000e+00   1.0000000e+00   2.2370945e+05   4.0000000e+00
   1.8111000e+04   1.0000000e+00   1.0000000e+00   2.2370969e+05   4.0000000e+00
   1.8111000e+04   1.0000000e+00   1.0000000e+00   2.2376139e+05   5.0000000e+00
   1.8111000e+04   1.0000000e+00   1.0000000e+00   2.2388140e+05   1.0000000e+00
   1.8111000e+04   1.0000000e+00   1.0000000e+00   2.2388698e+05   4.0000000e+00
   1.8111000e+04   1.0000000e+00   1.0000000e+00   2.2388713e+05   4.0000000e+00
   1.8111000e+04   1.0000000e+00   1.0000000e+00   2.2388736e+05   4.0000000e+00
   1.8111000e+04   1.0000000e+00   1.0000000e+00   2.2388773e+05   4.0000000e+00
   1.8111000e+04   1.0000000e+00   1.0000000e+00   2.2393740e+05   5.0000000e+00
   1.8111000e+04   1.0000000e+00   1.0000000e+00   2.2443066e+05   1.0000000e+00
   1.8111000e+04   1.0000000e+00   1.0000000e+00   2.2443503e+05   4.0000000e+00
   1.8111000e+04   1.0000000e+00   1.0000000e+00   2.2443532e+05   4.0000000e+00
   1.8111000e+04   1.0000000e+00   1.0000000e+00   2.2443546e+05   4.0000000e+00
   1.8111000e+04   1.0000000e+00   1.0000000e+00   2.2443576e+05   4.0000000e+00
   1.8111000e+04   1.0000000e+00   1.0000000e+00   2.2443594e+05   4.0000000e+00
   1.8111000e+04   1.0000000e+00   1.0000000e+00   2.2443607e+05   4.0000000e+00
   1.8111000e+04   1.0000000e+00   1.0000000e+00   2.2443629e+05   4.0000000e+00
   1.8111000e+04   1.0000000e+00   1.0000000e+00   2.2443646e+05   4.0000000e+00
   1.8111000e+04   1.0000000e+00   1.0000000e+00   2.2443668e+05   4.0000000e+00
   1.8111000e+04   1.0000000e+00   1.0000000e+00   2.2443693e+05   4.0000000e+00
   1.8111000e+04   1.0000000e+00   1.0000000e+00   2.2447966e+05   5.0000000e+00
   1.8111000e+04   1.0000000e+00   1.0000000e+00   2.2631479e+05   1.0000000e+00
   1.8111000e+04   1.0000000e+00   1.0000000e+00   2.2633545e+05   4.0000000e+00
   1.8111000e+04   1.0000000e+00   1.0000000e+00   2.2633569e+05   4.0000000e+00
   1.8111000e+04   1.0000000e+00   1.0000000e+00   2.2636879e+05   5.0000000e+00
   1.8111000e+04   1.0000000e+00   1.0000000e+00   2.2821191e+05   1.0000000e+00
   1.8111000e+04   1.0000000e+00   1.0000000e+00   2.2821715e+05   4.0000000e+00
   1.8111000e+04   1.0000000e+00   1.0000000e+00   2.2821730e+05   4.0000000e+00
   1.8111000e+04   1.0000000e+00   1.0000000e+00   2.2821752e+05   4.0000000e+00
   1.8111000e+04   1.0000000e+00   1.0000000e+00   2.2826291e+05   5.0000000e+00
   1.8111000e+04   1.0000000e+00   1.0000000e+00   2.2838191e+05   1.0000000e+00
   1.8111000e+04   1.0000000e+00   1.0000000e+00   2.2838852e+05   4.0000000e+00
   1.8111000e+04   1.0000000e+00   1.0000000e+00   2.2838870e+05   4.0000000e+00
   1.8111000e+04   1.0000000e+00   1.0000000e+00   2.2844191e+05   5.0000000e+00
   1.8111000e+04   1.0000000e+00   1.0000000e+00   2.3018716e+05   1.0000000e+00
   1.8111000e+04   1.0000000e+00   1.0000000e+00   2.3019258e+05   4.0000000e+00
   1.8111000e+04   1.0000000e+00   1.0000000e+00   2.3019275e+05   4.0000000e+00
   1.8111000e+04   1.0000000e+00   1.0000000e+00   2.3024816e+05   5.0000000e+00
   1.8111000e+04   1.0000000e+00   1.0000000e+00   2.3167751e+05   1.0000000e+00
   1.8111000e+04   1.0000000e+00   1.0000000e+00   2.3168260e+05   4.0000000e+00
   1.8111000e+04   1.0000000e+00   1.0000000e+00   2.3168272e+05   4.0000000e+00
   1.8111000e+04   1.0000000e+00   1.0000000e+00   2.3168289e+05   4.0000000e+00
   1.8111000e+04   1.0000000e+00   1.0000000e+00   2.3168324e+05   4.0000000e+00
   1.8111000e+04   1.0000000e+00   1.0000000e+00   2.3168344e+05   4.0000000e+00
   1.8111000e+04   1.0000000e+00   1.0000000e+00   2.3172551e+05   5.0000000e+00
   1.8111000e+04   1.0000000e+00   1.0000000e+00   2.3670686e+05   1.0000000e+00
   1.8111000e+04   1.0000000e+00   1.0000000e+00   2.3672823e+05   4.0000000e+00
   1.8111000e+04   1.0000000e+00   1.0000000e+00   2.3672843e+05   4.0000000e+00
   1.8111000e+04   1.0000000e+00   1.0000000e+00   2.3676186e+05   5.0000000e+00
   1.8111000e+04   1.0000000e+00   1.0000000e+00             Inf   6.0000000e+00
   1.8111000e+04   1.0000000e+00   2.0000000e+00   1.1105037e+05   2.0000000e+00
   1.8111000e+04   1.0000000e+00   2.0000000e+00   1.1104291e+05   4.0000000e+00
   1.8111000e+04   1.0000000e+00   2.0000000e+00   1.1105605e+05   4.0000000e+00
   1.8111000e+04   1.0000000e+00   2.0000000e+00   1.1105622e+05   4.0000000e+00
   1.8111000e+04   1.0000000e+00   2.0000000e+00   1.1105644e+05   4.0000000e+00
   1.8111000e+04   1.0000000e+00   2.0000000e+00   1.1105660e+05   4.0000000e+00
   1.8111000e+04   1.0000000e+00   2.0000000e+00   1.1105683e+05   4.0000000e+00
   1.8111000e+04   1.0000000e+00   2.0000000e+00   1.1105707e+05   4.0000000e+00
   1.8111000e+04   1.0000000e+00   2.0000000e+00   1.1105727e+05   4.0000000e+00
   1.8111000e+04   1.0000000e+00   2.0000000e+00   1.1105749e+05   4.0000000e+00
   1.8111000e+04   1.0000000e+00   2.0000000e+00   1.1105771e+05   4.0000000e+00
   1.8111000e+04   1.0000000e+00   2.0000000e+00   1.1105851e+05   4.0000000e+00
   1.8111000e+04   1.0000000e+00   2.0000000e+00   1.1105869e+05   4.0000000e+00
   1.8111000e+04   1.0000000e+00   2.0000000e+00   1.1105896e+05   4.0000000e+00
   1.8111000e+04   1.0000000e+00   2.0000000e+00   1.1105920e+05   4.0000000e+00
   1.8111000e+04   1.0000000e+00   2.0000000e+00   1.1105952e+05   4.0000000e+00
   1.8111000e+04   1.0000000e+00   2.0000000e+00   1.1105985e+05   4.0000000e+00
   1.8111000e+04   1.0000000e+00   2.0000000e+00   1.1106002e+05   4.0000000e+00
   1.8111000e+04   1.0000000e+00   2.0000000e+00   1.1106022e+05   4.0000000e+00
   1.8111000e+04   1.0000000e+00   2.0000000e+00   1.1106057e+05   4.0000000e+00
   1.8111000e+04   1.0000000e+00   2.0000000e+00   1.1106082e+05   4.0000000e+00
   1.8111000e+04   1.0000000e+00   2.0000000e+00   1.1106115e+05   4.0000000e+00
   1.8111000e+04   1.0000000e+00   2.0000000e+00   1.1106161e+05   4.0000000e+00
   1.8111000e+04   1.0000000e+00   2.0000000e+00   1.1106194e+05   4.0000000e+00
   1.8111000e+04   1.0000000e+00   2.0000000e+00   1.1106215e+05   4.0000000e+00
   1.8111000e+04   1.0000000e+00   2.0000000e+00   1.1106240e+05   4.0000000e+00
   1.8111000e+04   1.0000000e+00   2.0000000e+00   1.1106317e+05   4.0000000e+00
   1.8111000e+04   1.0000000e+00   2.0000000e+00   1.1110137e+05   5.0000000e+00
   1.8111000e+04   1.0000000e+00   2.0000000e+00   1.1157118e+05   2.0000000e+00
   1.8111000e+04   1.0000000e+00   2.0000000e+00   1.1154780e+05   4.0000000e+00
   1.8111000e+04   1.0000000e+00   2.0000000e+00   1.1154856e+05   4.0000000e+00
   1.8111000e+04   1.0000000e+00   2.0000000e+00   1.1157464e+05   4.0000000e+00
   1.8111000e+04   1.0000000e+00   2.0000000e+00   1.1157488e+05   4.0000000e+00
   1.8111000e+04   1.0000000e+00   2.0000000e+00   1.1157502e+05   4.0000000e+00
   1.8111000e+04   1.0000000e+00   2.0000000e+00   1.1157511e+05   4.0000000e+00
   1.8111000e+04   1.0000000e+00   2.0000000e+00   1.1157528e+05   4.0000000e+00
   1.8111000e+04   1.0000000e+00   2.0000000e+00   1.1157538e+05   4.0000000e+00
   1.8111000e+04   1.0000000e+00   2.0000000e+00   1.1157569e+05   4.0000000e+00
   1.8111000e+04   1.0000000e+00   2.0000000e+00   1.1157586e+05   4.0000000e+00
   1.8111000e+04   1.0000000e+00   2.0000000e+00   1.1157613e+05   4.0000000e+00
   1.8111000e+04   1.0000000e+00   2.0000000e+00   1.1157641e+05   4.0000000e+00
   1.8111000e+04   1.0000000e+00   2.0000000e+00   1.1157658e+05   4.0000000e+00
   1.8111000e+04   1.0000000e+00   2.0000000e+00   1.1157692e+05   4.0000000e+00
   1.8111000e+04   1.0000000e+00   2.0000000e+00   1.1157710e+05   4.0000000e+00
   1.8111000e+04   1.0000000e+00   2.0000000e+00   1.1157729e+05   4.0000000e+00
   1.8111000e+04   1.0000000e+00   2.0000000e+00   1.1157776e+05   4.0000000e+00
   1.8111000e+04   1.0000000e+00   2.0000000e+00   1.1157789e+05   4.0000000e+00
   1.8111000e+04   1.0000000e+00   2.0000000e+00   1.1157813e+05   4.0000000e+00
   1.8111000e+04   1.0000000e+00   2.0000000e+00   1.1157904e+05   4.0000000e+00
   1.8111000e+04   1.0000000e+00   2.0000000e+00   1.1157929e+05   4.0000000e+00
   1.8111000e+04   1.0000000e+00   2.0000000e+00   1.1157954e+05   4.0000000e+00
   1.8111000e+04   1.0000000e+00   2.0000000e+00   1.1157972e+05   4.0000000e+00
   1.8111000e+04   1.0000000e+00   2.0000000e+00   1.1157995e+05   4.0000000e+00
   1.8111000e+04   1.0000000e+00   2.0000000e+00   1.1158024e+05   4.0000000e+00
   1.8111000e+04   1.0000000e+00   2.0000000e+00   1.1158029e+05   4.0000000e+00
   1.8111000e+04   1.0000000e+00   2.0000000e+00   1.1158066e+05   4.0000000e+00
   1.8111000e+04   1.0000000e+00   2.0000000e+00   1.1158106e+05   4.0000000e+00
   1.8111000e+04   1.0000000e+00   2.0000000e+00   1.1158150e+05   4.0000000e+00
   1.8111000e+04   1.0000000e+00   2.0000000e+00   1.1158180e+05   4.0000000e+00
   1.8111000e+04   1.0000000e+00   2.0000000e+00   1.1158222e+05   4.0000000e+00
   1.8111000e+04   1.0000000e+00   2.0000000e+00   1.1158251e+05   4.0000000e+00
   1.8111000e+04   1.0000000e+00   2.0000000e+00   1.1158279e+05   4.0000000e+00
   1.8111000e+04   1.0000000e+00   2.0000000e+00   1.1158326e+05   4.0000000e+00
   1.8111000e+04   1.0000000e+00   2.0000000e+00   1.1162318e+05   5.0000000e+00
   1.8111000e+04   1.0000000e+00   2.0000000e+00   1.1197298e+05   2.0000000e+00
   1.8111000e+04   1.0000000e+00   2.0000000e+00   1.1197675e+05   4.0000000e+00
   1.8111000e+04   1.0000000e+00   2.0000000e+00   1.1197691e+05   4.0000000e+00
   1.8111000e+04   1.0000000e+00   2.0000000e+00   1.1197750e+05   4.0000000e+00
   1.8111000e+04   1.0000000e+00   2.0000000e+00   1.1197781e+05   4.0000000e+00
   1.8111000e+04   1.0000000e+00   2.0000000e+00   1.1197813e+05   4.0000000e+00
   1.8111000e+04   1.0000000e+00   2.0000000e+00   1.1197833e+05   4.0000000e+00
   1.8111000e+04   1.0000000e+00   2.0000000e+00   1.1197866e+05   4.0000000e+00
   1.8111000e+04   1.0000000e+00   2.0000000e+00   1.1197894e+05   4.0000000e+00
   1.8111000e+04   1.0000000e+00   2.0000000e+00   1.1197908e+05   4.0000000e+00
   1.8111000e+04   1.0000000e+00   2.0000000e+00   1.1197929e+05   4.0000000e+00
   1.8111000e+04   1.0000000e+00   2.0000000e+00   1.1197942e+05   4.0000000e+00
   1.8111000e+04   1.0000000e+00   2.0000000e+00   1.1197972e+05   4.0000000e+00
   1.8111000e+04   1.0000000e+00   2.0000000e+00   1.1198011e+05   4.0000000e+00
   1.8111000e+04   1.0000000e+00   2.0000000e+00   1.1198043e+05   4.0000000e+00
   1.8111000e+04   1.0000000e+00   2.0000000e+00   1.1198058e+05   4.0000000e+00
   1.8111000e+04   1.0000000e+00   2.0000000e+00   1.1198087e+05   4.0000000e+00
   1.8111000e+04   1.0000000e+00   2.0000000e+00   1.1198101e+05   4.0000000e+00
   1.8111000e+04   1.0000000e+00   2.0000000e+00   1.1198118e+05   4.0000000e+00
   1.8111000e+04   1.0000000e+00   2.0000000e+00   1.1198139e+05   4.0000000e+00
   1.8111000e+04   1.0000000e+00   2.0000000e+00   1.1198185e+05   4.0000000e+00
   1.8111000e+04   1.0000000e+00   2.0000000e+00   1.1198284e+05   4.0000000e+00
   1.8111000e+04   1.0000000e+00   2.0000000e+00   1.1198307e+05   4.0000000e+00
   1.8111000e+04   1.0000000e+00   2.0000000e+00   1.1198330e+05   4.0000000e+00
   1.8111000e+04   1.0000000e+00   2.0000000e+00   1.1198355e+05   4.0000000e+00
   1.8111000e+04   1.0000000e+00   2.0000000e+00   1.1198408e+05   4.0000000e+00
   1.8111000e+04   1.0000000e+00   2.0000000e+00   1.1198428e+05   4.0000000e+00
   1.8111000e+04   1.0000000e+00   2.0000000e+00   1.1198452e+05   4.0000000e+00
   1.8111000e+04   1.0000000e+00   2.0000000e+00   1.1198474e+05   4.0000000e+00
   1.8111000e+04   1.0000000e+00   2.0000000e+00   1.1198490e+05   4.0000000e+00
   1.8111000e+04   1.0000000e+00   2.0000000e+00   1.1198510e+05   4.0000000e+00
   1.8111000e+04   1.0000000e+00   2.0000000e+00   1.1198548e+05   4.0000000e+00
   1.8111000e+04   1.0000000e+00   2.0000000e+00   1.1198584e+05   4.0000000e+00
   1.8111000e+04   1.0000000e+00   2.0000000e+00   1.1198671e+05   4.0000000e+00
   1.8111000e+04   1.0000000e+00   2.0000000e+00   1.1198703e+05   4.0000000e+00
   1.8111000e+04   1.0000000e+00   2.0000000e+00   1.1198770e+05   4.0000000e+00
   1.8111000e+04   1.0000000e+00   2.0000000e+00   1.1202498e+05   5.0000000e+00
   1.8111000e+04   1.0000000e+00   2.0000000e+00   1.1276619e+05   2.0000000e+00
   1.8111000e+04   1.0000000e+00   2.0000000e+00   1.1277145e+05   4.0000000e+00
   1.8111000e+04   1.0000000e+00   2.0000000e+00   1.1277178e+05   4.0000000e+00
   1.8111000e+04   1.0000000e+00   2.0000000e+00   1.1277200e+05   4.0000000e+00
   1.8111000e+04   1.0000000e+00   2.0000000e+00   1.1277260e+05   4.0000000e+00
   1.8111000e+04   1.0000000e+00   2.0000000e+00   1.1277282e+05   4.0000000e+00
   1.8111000e+04   1.0000000e+00   2.0000000e+00   1.1277303e+05   4.0000000e+00
   1.8111000e+04   1.0000000e+00   2.0000000e+00   1.1277347e+05   4.0000000e+00
   1.8111000e+04   1.0000000e+00   2.0000000e+00   1.1277381e+05   4.0000000e+00
   1.8111000e+04   1.0000000e+00   2.0000000e+00   1.1277419e+05   4.0000000e+00
   1.8111000e+04   1.0000000e+00   2.0000000e+00   1.1277441e+05   4.0000000e+00
   1.8111000e+04   1.0000000e+00   2.0000000e+00   1.1277469e+05   4.0000000e+00
   1.8111000e+04   1.0000000e+00   2.0000000e+00   1.1277490e+05   4.0000000e+00
   1.8111000e+04   1.0000000e+00   2.0000000e+00   1.1277515e+05   4.0000000e+00
   1.8111000e+04   1.0000000e+00   2.0000000e+00   1.1277548e+05   4.0000000e+00
   1.8111000e+04   1.0000000e+00   2.0000000e+00   1.1277607e+05   4.0000000e+00
   1.8111000e+04   1.0000000e+00   2.0000000e+00   1.1277629e+05   4.0000000e+00
   1.8111000e+04   1.0000000e+00   2.0000000e+00   1.1277655e+05   4.0000000e+00
   1.8111000e+04   1.0000000e+00   2.0000000e+00   1.1277687e+05   4.0000000e+00
   1.8111000e+04   1.0000000e+00   2.0000000e+00   1.1277715e+05   4.0000000e+00
   1.8111000e+04   1.0000000e+00   2.0000000e+00   1.1277750e+05   4.0000000e+00
   1.8111000e+04   1.0000000e+00   2.0000000e+00   1.1277784e+05   4.0000000e+00
   1.8111000e+04   1.0000000e+00   2.0000000e+00   1.1277810e+05   4.0000000e+00
   1.8111000e+04   1.0000000e+00   2.0000000e+00   1.1281519e+05   5.0000000e+00
   1.8111000e+04   1.0000000e+00   2.0000000e+00   1.1355091e+05   2.0000000e+00
   1.8111000e+04   1.0000000e+00   2.0000000e+00   1.1355712e+05   4.0000000e+00
   1.8111000e+04   1.0000000e+00   2.0000000e+00   1.1355726e+05   4.0000000e+00
   1.8111000e+04   1.0000000e+00   2.0000000e+00   1.1355760e+05   4.0000000e+00
   1.8111000e+04   1.0000000e+00   2.0000000e+00   1.1355774e+05   4.0000000e+00
   1.8111000e+04   1.0000000e+00   2.0000000e+00   1.1355794e+05   4.0000000e+00
   1.8111000e+04   1.0000000e+00   2.0000000e+00   1.1355807e+05   4.0000000e+00
   1.8111000e+04   1.0000000e+00   2.0000000e+00   1.1355820e+05   4.0000000e+00
   1.8111000e+04   1.0000000e+00   2.0000000e+00   1.1355844e+05   4.0000000e+00
   1.8111000e+04   1.0000000e+00   2.0000000e+00   1.1355859e+05   4.0000000e+00
   1.8111000e+04   1.0000000e+00   2.0000000e+00   1.1355882e+05   4.0000000e+00
   1.8111000e+04   1.0000000e+00   2.0000000e+00   1.1355904e+05   4.0000000e+00
   1.8111000e+04   1.0000000e+00   2.0000000e+00   1.1355928e+05   4.0000000e+00
   1.8111000e+04   1.0000000e+00   2.0000000e+00   1.1355960e+05   4.0000000e+00
   1.8111000e+04   1.0000000e+00   2.0000000e+00   1.1355988e+05   4.0000000e+00
   1.8111000e+04   1.0000000e+00   2.0000000e+00   1.1356013e+05   4.0000000e+00
   1.8111000e+04   1.0000000e+00   2.0000000e+00   1.1356041e+05   4.0000000e+00
   1.8111000e+04   1.0000000e+00   2.0000000e+00   1.1356058e+05   4.0000000e+00
   1.8111000e+04   1.0000000e+00   2.0000000e+00   1.1356079e+05   4.0000000e+00
   1.8111000e+04   1.0000000e+00   2.0000000e+00   1.1356110e+05   4.0000000e+00
   1.8111000e+04   1.0000000e+00   2.0000000e+00   1.1356134e+05   4.0000000e+00
   1.8111000e+04   1.0000000e+00   2.0000000e+00   1.1361091e+05   5.0000000e+00
   1.8111000e+04   1.0000000e+00   2.0000000e+00   1.1478589e+05   2.0000000e+00
   1.8111000e+04   1.0000000e+00   2.0000000e+00   1.1479346e+05   4.0000000e+00
   1.8111000e+04   1.0000000e+00   2.0000000e+00   1.1479364e+05   4.0000000e+00
   1.8111000e+04   1.0000000e+00   2.0000000e+00   1.1479379e+05   4.0000000e+00
   1.8111000e+04   1.0000000e+00   2.0000000e+00   1.1479413e+05   4.0000000e+00
   1.8111000e+04   1.0000000e+00   2.0000000e+00   1.1479428e+05   4.0000000e+00
   1.8111000e+04   1.0000000e+00   2.0000000e+00   1.1479469e+05   4.0000000e+00
   1.8111000e+04   1.0000000e+00   2.0000000e+00   1.1479483e+05   4.0000000e+00
   1.8111000e+04   1.0000000e+00   2.0000000e+00   1.1479499e+05   4.0000000e+00
   1.8111000e+04   1.0000000e+00   2.0000000e+00   1.1479568e+05   4.0000000e+00
   1.8111000e+04   1.0000000e+00   2.0000000e+00   1.1479595e+05   4.0000000e+00
   1.8111000e+04   1.0000000e+00   2.0000000e+00   1.1479632e+05   4.0000000e+00
   1.8111000e+04   1.0000000e+00   2.0000000e+00   1.1479657e+05   4.0000000e+00
   1.8111000e+04   1.0000000e+00   2.0000000e+00   1.1479692e+05   4.0000000e+00
   1.8111000e+04   1.0000000e+00   2.0000000e+00   1.1479708e+05   4.0000000e+00
   1.8111000e+04   1.0000000e+00   2.0000000e+00   1.1479735e+05   4.0000000e+00
   1.8111000e+04   1.0000000e+00   2.0000000e+00   1.1479770e+05   4.0000000e+00
   1.8111000e+04   1.0000000e+00   2.0000000e+00   1.1479797e+05   4.0000000e+00
   1.8111000e+04   1.0000000e+00   2.0000000e+00   1.1479842e+05   4.0000000e+00
   1.8111000e+04   1.0000000e+00   2.0000000e+00   1.1479888e+05   4.0000000e+00
   1.8111000e+04   1.0000000e+00   2.0000000e+00   1.1479911e+05   4.0000000e+00
   1.8111000e+04   1.0000000e+00   2.0000000e+00   1.1479946e+05   4.0000000e+00
   1.8111000e+04   1.0000000e+00   2.0000000e+00   1.1479976e+05   4.0000000e+00
   1.8111000e+04   1.0000000e+00   2.0000000e+00   1.1479995e+05   4.0000000e+00
   1.8111000e+04   1.0000000e+00   2.0000000e+00   1.1480030e+05   4.0000000e+00
   1.8111000e+04   1.0000000e+00   2.0000000e+00   1.1480052e+05   4.0000000e+00
   1.8111000e+04   1.0000000e+00   2.0000000e+00   1.1483389e+05   5.0000000e+00
   1.8111000e+04   1.0000000e+00   2.0000000e+00   1.1593151e+05   2.0000000e+00
   1.8111000e+04   1.0000000e+00   2.0000000e+00   1.1593730e+05   4.0000000e+00
   1.8111000e+04   1.0000000e+00   2.0000000e+00   1.1593750e+05   4.0000000e+00
   1.8111000e+04   1.0000000e+00   2.0000000e+00   1.1593765e+05   4.0000000e+00
   1.8111000e+04   1.0000000e+00   2.0000000e+00   1.1593801e+05   4.0000000e+00
   1.8111000e+04   1.0000000e+00   2.0000000e+00   1.1593819e+05   4.0000000e+00
   1.8111000e+04   1.0000000e+00   2.0000000e+00   1.1593841e+05   4.0000000e+00
   1.8111000e+04   1.0000000e+00   2.0000000e+00   1.1593858e+05   4.0000000e+00
   1.8111000e+04   1.0000000e+00   2.0000000e+00   1.1593873e+05   4.0000000e+00
   1.8111000e+04   1.0000000e+00   2.0000000e+00   1.1593887e+05   4.0000000e+00
   1.8111000e+04   1.0000000e+00   2.0000000e+00   1.1593910e+05   4.0000000e+00
   1.8111000e+04   1.0000000e+00   2.0000000e+00   1.1593927e+05   4.0000000e+00
   1.8111000e+04   1.0000000e+00   2.0000000e+00   1.1593940e+05   4.0000000e+00
   1.8111000e+04   1.0000000e+00   2.0000000e+00   1.1593952e+05   4.0000000e+00
   1.8111000e+04   1.0000000e+00   2.0000000e+00   1.1593973e+05   4.0000000e+00
   1.8111000e+04   1.0000000e+00   2.0000000e+00   1.1593993e+05   4.0000000e+00
   1.8111000e+04   1.0000000e+00   2.0000000e+00   1.1594011e+05   4.0000000e+00
   1.8111000e+04   1.0000000e+00   2.0000000e+00   1.1594041e+05   4.0000000e+00
   1.8111000e+04   1.0000000e+00   2.0000000e+00   1.1594068e+05   4.0000000e+00
   1.8111000e+04   1.0000000e+00   2.0000000e+00   1.1594096e+05   4.0000000e+00
   1.8111000e+04   1.0000000e+00   2.0000000e+00   1.1594118e+05   4.0000000e+00
   1.8111000e+04   1.0000000e+00   2.0000000e+00   1.1594143e+05   4.0000000e+00
   1.8111000e+04   1.0000000e+00   2.0000000e+00   1.1594175e+05   4.0000000e+00
   1.8111000e+04   1.0000000e+00   2.0000000e+00   1.1594241e+05   4.0000000e+00
   1.8111000e+04   1.0000000e+00   2.0000000e+00   1.1594257e+05   4.0000000e+00
   1.8111000e+04   1.0000000e+00   2.0000000e+00   1.1594282e+05   4.0000000e+00
   1.8111000e+04   1.0000000e+00   2.0000000e+00   1.1594344e+05   4.0000000e+00
   1.8111000e+04   1.0000000e+00   2.0000000e+00   1.1594361e+05   4.0000000e+00
   1.8111000e+04   1.0000000e+00   2.0000000e+00   1.1598551e+05   5.0000000e+00
   1.8111000e+04   1.0000000e+00   2.0000000e+00   1.1704547e+05   2.0000000e+00
   1.8111000e+04   1.0000000e+00   2.0000000e+00   1.1705078e+05   4.0000000e+00
   1.8111000e+04   1.0000000e+00   2.0000000e+00   1.1705096e+05   4.0000000e+00
   1.8111000e+04   1.0000000e+00   2.0000000e+00   1.1705109e+05   4.0000000e+00
   1.8111000e+04   1.0000000e+00   2.0000000e+00   1.1705132e+05   4.0000000e+00
   1.8111000e+04   1.0000000e+00   2.0000000e+00   1.1705148e+05   4.0000000e+00
   1.8111000e+04   1.0000000e+00   2.0000000e+00   1.1705160e+05   4.0000000e+00
   1.8111000e+04   1.0000000e+00   2.0000000e+00   1.1705218e+05   4.0000000e+00
   1.8111000e+04   1.0000000e+00   2.0000000e+00   1.1705232e+05   4.0000000e+00
   1.8111000e+04   1.0000000e+00   2.0000000e+00   1.1705246e+05   4.0000000e+00
   1.8111000e+04   1.0000000e+00   2.0000000e+00   1.1705266e+05   4.0000000e+00
   1.8111000e+04   1.0000000e+00   2.0000000e+00   1.1705281e+05   4.0000000e+00
   1.8111000e+04   1.0000000e+00   2.0000000e+00   1.1705297e+05   4.0000000e+00
   1.8111000e+04   1.0000000e+00   2.0000000e+00   1.1705313e+05   4.0000000e+00
   1.8111000e+04   1.0000000e+00   2.0000000e+00   1.1705351e+05   4.0000000e+00
   1.8111000e+04   1.0000000e+00   2.0000000e+00   1.1705378e+05   4.0000000e+00
   1.8111000e+04   1.0000000e+00   2.0000000e+00   1.1705412e+05   4.0000000e+00
   1.8111000e+04   1.0000000e+00   2.0000000e+00   1.1705423e+05   4.0000000e+00
   1.8111000e+04   1.0000000e+00   2.0000000e+00   1.1705468e+05   4.0000000e+00
   1.8111000e+04   1.0000000e+00   2.0000000e+00   1.1705497e+05   4.0000000e+00
   1.8111000e+04   1.0000000e+00   2.0000000e+00   1.1705519e+05   4.0000000e+00
   1.8111000e+04   1.0000000e+00   2.0000000e+00   1.1705551e+05   4.0000000e+00
   1.8111000e+04   1.0000000e+00   2.0000000e+00   1.1705570e+05   4.0000000e+00
   1.8111000e+04   1.0000000e+00   2.0000000e+00   1.1705603e+05   4.0000000e+00
   1.8111000e+04   1.0000000e+00   2.0000000e+00   1.1705638e+05   4.0000000e+00
   1.8111000e+04   1.0000000e+00   2.0000000e+00   1.1705648e+05   4.0000000e+00
   1.8111000e+04   1.0000000e+00   2.0000000e+00   1.1705691e+05   4.0000000e+00
   1.8111000e+04   1.0000000e+00   2.0000000e+00   1.1705724e+05   4.0000000e+00
   1.8111000e+04   1.0000000e+00   2.0000000e+00   1.1705748e+05   4.0000000e+00
   1.8111000e+04   1.0000000e+00   2.0000000e+00   1.1705770e+05   4.0000000e+00
   1.8111000e+04   1.0000000e+00   2.0000000e+00   1.1705803e+05   4.0000000e+00
   1.8111000e+04   1.0000000e+00   2.0000000e+00   1.1709647e+05   5.0000000e+00
   1.8111000e+04   1.0000000e+00   2.0000000e+00   1.1721548e+05   2.0000000e+00
   1.8111000e+04   1.0000000e+00   2.0000000e+00   1.1721809e+05   4.0000000e+00
   1.8111000e+04   1.0000000e+00   2.0000000e+00   1.1721862e+05   4.0000000e+00
   1.8111000e+04   1.0000000e+00   2.0000000e+00   1.1721956e+05   4.0000000e+00
   1.8111000e+04   1.0000000e+00   2.0000000e+00   1.1721985e+05   4.0000000e+00
   1.8111000e+04   1.0000000e+00   2.0000000e+00   1.1722003e+05   4.0000000e+00
   1.8111000e+04   1.0000000e+00   2.0000000e+00   1.1722033e+05   4.0000000e+00
   1.8111000e+04   1.0000000e+00   2.0000000e+00   1.1722068e+05   4.0000000e+00
   1.8111000e+04   1.0000000e+00   2.0000000e+00   1.1722111e+05   4.0000000e+00
   1.8111000e+04   1.0000000e+00   2.0000000e+00   1.1722157e+05   4.0000000e+00
   1.8111000e+04   1.0000000e+00   2.0000000e+00   1.1722219e+05   4.0000000e+00
   1.8111000e+04   1.0000000e+00   2.0000000e+00   1.1722285e+05   4.0000000e+00
   1.8111000e+04   1.0000000e+00   2.0000000e+00   1.1722319e+05   4.0000000e+00
   1.8111000e+04   1.0000000e+00   2.0000000e+00   1.1722380e+05   4.0000000e+00
   1.8111000e+04   1.0000000e+00   2.0000000e+00   1.1722400e+05   4.0000000e+00
   1.8111000e+04   1.0000000e+00   2.0000000e+00   1.1722424e+05   4.0000000e+00
   1.8111000e+04   1.0000000e+00   2.0000000e+00   1.1722442e+05   4.0000000e+00
   1.8111000e+04   1.0000000e+00   2.0000000e+00   1.1722490e+05   4.0000000e+00
   1.8111000e+04   1.0000000e+00   2.0000000e+00   1.1722532e+05   4.0000000e+00
   1.8111000e+04   1.0000000e+00   2.0000000e+00   1.1722563e+05   4.0000000e+00
   1.8111000e+04   1.0000000e+00   2.0000000e+00   1.1722609e+05   4.0000000e+00
   1.8111000e+04   1.0000000e+00   2.0000000e+00   1.1722638e+05   4.0000000e+00
   1.8111000e+04   1.0000000e+00   2.0000000e+00   1.1722666e+05   4.0000000e+00
   1.8111000e+04   1.0000000e+00   2.0000000e+00   1.1722710e+05   4.0000000e+00
   1.8111000e+04   1.0000000e+00   2.0000000e+00   1.1722750e+05   4.0000000e+00
   1.8111000e+04   1.0000000e+00   2.0000000e+00   1.1722772e+05   4.0000000e+00
   1.8111000e+04   1.0000000e+00   2.0000000e+00   1.1722790e+05   4.0000000e+00
   1.8111000e+04   1.0000000e+00   2.0000000e+00   1.1722816e+05   4.0000000e+00
   1.8111000e+04   1.0000000e+00   2.0000000e+00   1.1722843e+05   4.0000000e+00
   1.8111000e+04   1.0000000e+00   2.0000000e+00   1.1722867e+05   4.0000000e+00
   1.8111000e+04   1.0000000e+00   2.0000000e+00   1.1722912e+05   4.0000000e+00
   1.8111000e+04   1.0000000e+00   2.0000000e+00   1.1722936e+05   4.0000000e+00
   1.8111000e+04   1.0000000e+00   2.0000000e+00   1.1722962e+05   4.0000000e+00
   1.8111000e+04   1.0000000e+00   2.0000000e+00   1.1723003e+05   4.0000000e+00
   1.8111000e+04   1.0000000e+00   2.0000000e+00   1.1723034e+05   4.0000000e+00
   1.8111000e+04   1.0000000e+00   2.0000000e+00   1.1723129e+05   4.0000000e+00
   1.8111000e+04   1.0000000e+00   2.0000000e+00   1.1727248e+05   5.0000000e+00
   1.8111000e+04   1.0000000e+00   2.0000000e+00   1.1736848e+05   2.0000000e+00
   1.8111000e+04   1.0000000e+00   2.0000000e+00   1.1737489e+05   4.0000000e+00
   1.8111000e+04   1.0000000e+00   2.0000000e+00   1.1737502e+05   4.0000000e+00
   1.8111000e+04   1.0000000e+00   2.0000000e+00   1.1737515e+05   4.0000000e+00
   1.8111000e+04   1.0000000e+00   2.0000000e+00   1.1737536e+05   4.0000000e+00
   1.8111000e+04   1.0000000e+00   2.0000000e+00   1.1737553e+05   4.0000000e+00
   1.8111000e+04   1.0000000e+00   2.0000000e+00   1.1737572e+05   4.0000000e+00
   1.8111000e+04   1.0000000e+00   2.0000000e+00   1.1737589e+05   4.0000000e+00
   1.8111000e+04   1.0000000e+00   2.0000000e+00   1.1737617e+05   4.0000000e+00
   1.8111000e+04   1.0000000e+00   2.0000000e+00   1.1737636e+05   4.0000000e+00
   1.8111000e+04   1.0000000e+00   2.0000000e+00   1.1737674e+05   4.0000000e+00
   1.8111000e+04   1.0000000e+00   2.0000000e+00   1.1737726e+05   4.0000000e+00
   1.8111000e+04   1.0000000e+00   2.0000000e+00   1.1737744e+05   4.0000000e+00
   1.8111000e+04   1.0000000e+00   2.0000000e+00   1.1737788e+05   4.0000000e+00
   1.8111000e+04   1.0000000e+00   2.0000000e+00   1.1737810e+05   4.0000000e+00
   1.8111000e+04   1.0000000e+00   2.0000000e+00   1.1737856e+05   4.0000000e+00
   1.8111000e+04   1.0000000e+00   2.0000000e+00   1.1737883e+05   4.0000000e+00
   1.8111000e+04   1.0000000e+00   2.0000000e+00   1.1737912e+05   4.0000000e+00
   1.8111000e+04   1.0000000e+00   2.0000000e+00   1.1737929e+05   4.0000000e+00
   1.8111000e+04   1.0000000e+00   2.0000000e+00   1.1737978e+05   4.0000000e+00
   1.8111000e+04   1.0000000e+00   2.0000000e+00   1.1738007e+05   4.0000000e+00
   1.8111000e+04   1.0000000e+00   2.0000000e+00   1.1743248e+05   5.0000000e+00
   1.8111000e+04   1.0000000e+00   2.0000000e+00   1.1968742e+05   2.0000000e+00
   1.8111000e+04   1.0000000e+00   2.0000000e+00   1.1968932e+05   4.0000000e+00
   1.8111000e+04   1.0000000e+00   2.0000000e+00   1.1969036e+05   4.0000000e+00
   1.8111000e+04   1.0000000e+00   2.0000000e+00   1.1969089e+05   4.0000000e+00
   1.8111000e+04   1.0000000e+00   2.0000000e+00   1.1969130e+05   4.0000000e+00
   1.8111000e+04   1.0000000e+00   2.0000000e+00   1.1969192e+05   4.0000000e+00
   1.8111000e+04   1.0000000e+00   2.0000000e+00   1.1969221e+05   4.0000000e+00
   1.8111000e+04   1.0000000e+00   2.0000000e+00   1.1969261e+05   4.0000000e+00
   1.8111000e+04   1.0000000e+00   2.0000000e+00   1.1969295e+05   4.0000000e+00
   1.8111000e+04   1.0000000e+00   2.0000000e+00   1.1969316e+05   4.0000000e+00
   1.8111000e+04   1.0000000e+00   2.0000000e+00   1.1969348e+05   4.0000000e+00
   1.8111000e+04   1.0000000e+00   2.0000000e+00   1.1969373e+05   4.0000000e+00
   1.8111000e+04   1.0000000e+00   2.0000000e+00   1.1969410e+05   4.0000000e+00
   1.8111000e+04   1.0000000e+00   2.0000000e+00   1.1969428e+05   4.0000000e+00
   1.8111000e+04   1.0000000e+00   2.0000000e+00   1.1969461e+05   4.0000000e+00
   1.8111000e+04   1.0000000e+00   2.0000000e+00   1.1969520e+05   4.0000000e+00
   1.8111000e+04   1.0000000e+00   2.0000000e+00   1.1969536e+05   4.0000000e+00
   1.8111000e+04   1.0000000e+00   2.0000000e+00   1.1969556e+05   4.0000000e+00
   1.8111000e+04   1.0000000e+00   2.0000000e+00   1.1969592e+05   4.0000000e+00
   1.8111000e+04   1.0000000e+00   2.0000000e+00   1.1969657e+05   4.0000000e+00
   1.8111000e+04   1.0000000e+00   2.0000000e+00   1.1969683e+05   4.0000000e+00
   1.8111000e+04   1.0000000e+00   2.0000000e+00   1.1969709e+05   4.0000000e+00
   1.8111000e+04   1.0000000e+00   2.0000000e+00   1.1969735e+05   4.0000000e+00
   1.8111000e+04   1.0000000e+00   2.0000000e+00   1.1969751e+05   4.0000000e+00
   1.8111000e+04   1.0000000e+00   2.0000000e+00   1.1969775e+05   4.0000000e+00
   1.8111000e+04   1.0000000e+00   2.0000000e+00   1.1969809e+05   4.0000000e+00
   1.8111000e+04   1.0000000e+00   2.0000000e+00   1.1969835e+05   4.0000000e+00
   1.8111000e+04   1.0000000e+00   2.0000000e+00   1.1969858e+05   4.0000000e+00
   1.8111000e+04   1.0000000e+00   2.0000000e+00   1.1969941e+05   4.0000000e+00
   1.8111000e+04   1.0000000e+00   2.0000000e+00   1.1970035e+05   4.0000000e+00
   1.8111000e+04   1.0000000e+00   2.0000000e+00   1.1975042e+05   5.0000000e+00
   1.8111000e+04   1.0000000e+00   2.0000000e+00   1.2046375e+05   2.0000000e+00
   1.8111000e+04   1.0000000e+00   2.0000000e+00   1.2046924e+05   4.0000000e+00
   1.8111000e+04   1.0000000e+00   2.0000000e+00   1.2046942e+05   4.0000000e+00
   1.8111000e+04   1.0000000e+00   2.0000000e+00   1.2046983e+05   4.0000000e+00
   1.8111000e+04   1.0000000e+00   2.0000000e+00   1.2047008e+05   4.0000000e+00
   1.8111000e+04   1.0000000e+00   2.0000000e+00   1.2047031e+05   4.0000000e+00
   1.8111000e+04   1.0000000e+00   2.0000000e+00   1.2047047e+05   4.0000000e+00
   1.8111000e+04   1.0000000e+00   2.0000000e+00   1.2047071e+05   4.0000000e+00
   1.8111000e+04   1.0000000e+00   2.0000000e+00   1.2047090e+05   4.0000000e+00
   1.8111000e+04   1.0000000e+00   2.0000000e+00   1.2047115e+05   4.0000000e+00
   1.8111000e+04   1.0000000e+00   2.0000000e+00   1.2047143e+05   4.0000000e+00
   1.8111000e+04   1.0000000e+00   2.0000000e+00   1.2047169e+05   4.0000000e+00
   1.8111000e+04   1.0000000e+00   2.0000000e+00   1.2047229e+05   4.0000000e+00
   1.8111000e+04   1.0000000e+00   2.0000000e+00   1.2047257e+05   4.0000000e+00
   1.8111000e+04   1.0000000e+00   2.0000000e+00   1.2047287e+05   4.0000000e+00
   1.8111000e+04   1.0000000e+00   2.0000000e+00   1.2047314e+05   4.0000000e+00
   1.8111000e+04   1.0000000e+00   2.0000000e+00   1.2047343e+05   4.0000000e+00
   1.8111000e+04   1.0000000e+00   2.0000000e+00   1.2047368e+05   4.0000000e+00
   1.8111000e+04   1.0000000e+00   2.0000000e+00   1.2047389e+05   4.0000000e+00
   1.8111000e+04   1.0000000e+00   2.0000000e+00   1.2047413e+05   4.0000000e+00
   1.8111000e+04   1.0000000e+00   2.0000000e+00   1.2047434e+05   4.0000000e+00
   1.8111000e+04   1.0000000e+00   2.0000000e+00   1.2047460e+05   4.0000000e+00
   1.8111000e+04   1.0000000e+00   2.0000000e+00   1.2047495e+05   4.0000000e+00
   1.8111000e+04   1.0000000e+00   2.0000000e+00   1.2047543e+05   4.0000000e+00
   1.8111000e+04   1.0000000e+00   2.0000000e+00   1.2047571e+05   4.0000000e+00
   1.8111000e+04   1.0000000e+00   2.0000000e+00   1.2047640e+05   4.0000000e+00
   1.8111000e+04   1.0000000e+00   2.0000000e+00   1.2047660e+05   4.0000000e+00
   1.8111000e+04   1.0000000e+00   2.0000000e+00   1.2047749e+05   4.0000000e+00
   1.8111000e+04   1.0000000e+00   2.0000000e+00   1.2052776e+05   5.0000000e+00
   1.8111000e+04   1.0000000e+00   2.0000000e+00   1.2074542e+05   2.0000000e+00
   1.8111000e+04   1.0000000e+00   2.0000000e+00   1.2075410e+05   4.0000000e+00
   1.8111000e+04   1.0000000e+00   2.0000000e+00   1.2075442e+05   4.0000000e+00
   1.8111000e+04   1.0000000e+00   2.0000000e+00   1.2075510e+05   4.0000000e+00
   1.8111000e+04   1.0000000e+00   2.0000000e+00   1.2075527e+05   4.0000000e+00
   1.8111000e+04   1.0000000e+00   2.0000000e+00   1.2075544e+05   4.0000000e+00
   1.8111000e+04   1.0000000e+00   2.0000000e+00   1.2075581e+05   4.0000000e+00
   1.8111000e+04   1.0000000e+00   2.0000000e+00   1.2075601e+05   4.0000000e+00
   1.8111000e+04   1.0000000e+00   2.0000000e+00   1.2075627e+05   4.0000000e+00
   1.8111000e+04   1.0000000e+00   2.0000000e+00   1.2075645e+05   4.0000000e+00
   1.8111000e+04   1.0000000e+00   2.0000000e+00   1.2075665e+05   4.0000000e+00
   1.8111000e+04   1.0000000e+00   2.0000000e+00   1.2075690e+05   4.0000000e+00
   1.8111000e+04   1.0000000e+00   2.0000000e+00   1.2075713e+05   4.0000000e+00
   1.8111000e+04   1.0000000e+00   2.0000000e+00   1.2075737e+05   4.0000000e+00
   1.8111000e+04   1.0000000e+00   2.0000000e+00   1.2075795e+05   4.0000000e+00
   1.8111000e+04   1.0000000e+00   2.0000000e+00   1.2075827e+05   4.0000000e+00
   1.8111000e+04   1.0000000e+00   2.0000000e+00   1.2075882e+05   4.0000000e+00
   1.8111000e+04   1.0000000e+00   2.0000000e+00   1.2075911e+05   4.0000000e+00
   1.8111000e+04   1.0000000e+00   2.0000000e+00   1.2075942e+05   4.0000000e+00
   1.8111000e+04   1.0000000e+00   2.0000000e+00   1.2075991e+05   4.0000000e+00
   1.8111000e+04   1.0000000e+00   2.0000000e+00   1.2076022e+05   4.0000000e+00
   1.8111000e+04   1.0000000e+00   2.0000000e+00   1.2076059e+05   4.0000000e+00
   1.8111000e+04   1.0000000e+00   2.0000000e+00   1.2076085e+05   4.0000000e+00
   1.8111000e+04   1.0000000e+00   2.0000000e+00   1.2076114e+05   4.0000000e+00
   1.8111000e+04   1.0000000e+00   2.0000000e+00   1.2076132e+05   4.0000000e+00
   1.8111000e+04   1.0000000e+00   2.0000000e+00   1.2076160e+05   4.0000000e+00
   1.8111000e+04   1.0000000e+00   2.0000000e+00   1.2076187e+05   4.0000000e+00
   1.8111000e+04   1.0000000e+00   2.0000000e+00   1.2076215e+05   4.0000000e+00
   1.8111000e+04   1.0000000e+00   2.0000000e+00   1.2076246e+05   4.0000000e+00
   1.8111000e+04   1.0000000e+00   2.0000000e+00   1.2076273e+05   4.0000000e+00
   1.8111000e+04   1.0000000e+00   2.0000000e+00   1.2076278e+05   4.0000000e+00
   1.8111000e+04   1.0000000e+00   2.0000000e+00   1.2076316e+05   4.0000000e+00
   1.8111000e+04   1.0000000e+00   2.0000000e+00   1.2080842e+05   5.0000000e+00
   1.8111000e+04   1.0000000e+00   2.0000000e+00   1.2442635e+05   2.0000000e+00
   1.8111000e+04   1.0000000e+00   2.0000000e+00   1.2443265e+05   4.0000000e+00
   1.8111000e+04   1.0000000e+00   2.0000000e+00   1.2443291e+05   4.0000000e+00
   1.8111000e+04   1.0000000e+00   2.0000000e+00   1.2443307e+05   4.0000000e+00
   1.8111000e+04   1.0000000e+00   2.0000000e+00   1.2443331e+05   4.0000000e+00
   1.8111000e+04   1.0000000e+00   2.0000000e+00   1.2443348e+05   4.0000000e+00
   1.8111000e+04   1.0000000e+00   2.0000000e+00   1.2443371e+05   4.0000000e+00
   1.8111000e+04   1.0000000e+00   2.0000000e+00   1.2443397e+05   4.0000000e+00
   1.8111000e+04   1.0000000e+00   2.0000000e+00   1.2443448e+05   4.0000000e+00
   1.8111000e+04   1.0000000e+00   2.0000000e+00   1.2443486e+05   4.0000000e+00
   1.8111000e+04   1.0000000e+00   2.0000000e+00   1.2443514e+05   4.0000000e+00
   1.8111000e+04   1.0000000e+00   2.0000000e+00   1.2443533e+05   4.0000000e+00
   1.8111000e+04   1.0000000e+00   2.0000000e+00   1.2443593e+05   4.0000000e+00
   1.8111000e+04   1.0000000e+00   2.0000000e+00   1.2443634e+05   4.0000000e+00
   1.8111000e+04   1.0000000e+00   2.0000000e+00   1.2443670e+05   4.0000000e+00
   1.8111000e+04   1.0000000e+00   2.0000000e+00   1.2443694e+05   4.0000000e+00
   1.8111000e+04   1.0000000e+00   2.0000000e+00   1.2443777e+05   4.0000000e+00
   1.8111000e+04   1.0000000e+00   2.0000000e+00   1.2443807e+05   4.0000000e+00
   1.8111000e+04   1.0000000e+00   2.0000000e+00   1.2443832e+05   4.0000000e+00
   1.8111000e+04   1.0000000e+00   2.0000000e+00   1.2443866e+05   4.0000000e+00
   1.8111000e+04   1.0000000e+00   2.0000000e+00   1.2443904e+05   4.0000000e+00
   1.8111000e+04   1.0000000e+00   2.0000000e+00   1.2443942e+05   4.0000000e+00
   1.8111000e+04   1.0000000e+00   2.0000000e+00   1.2443957e+05   4.0000000e+00
   1.8111000e+04   1.0000000e+00   2.0000000e+00   1.2444034e+05   4.0000000e+00
   1.8111000e+04   1.0000000e+00   2.0000000e+00   1.2447435e+05   5.0000000e+00
   1.8111000e+04   1.0000000e+00   2.0000000e+00   1.2468790e+05   2.0000000e+00
   1.8111000e+04   1.0000000e+00   2.0000000e+00   1.2469970e+05   4.0000000e+00
   1.8111000e+04   1.0000000e+00   2.0000000e+00   1.2470000e+05   4.0000000e+00
   1.8111000e+04   1.0000000e+00   2.0000000e+00   1.2470030e+05   4.0000000e+00
   1.8111000e+04   1.0000000e+00   2.0000000e+00   1.2470057e+05   4.0000000e+00
   1.8111000e+04   1.0000000e+00   2.0000000e+00   1.2470080e+05   4.0000000e+00
   1.8111000e+04   1.0000000e+00   2.0000000e+00   1.2470102e+05   4.0000000e+00
   1.8111000e+04   1.0000000e+00   2.0000000e+00   1.2470129e+05   4.0000000e+00
   1.8111000e+04   1.0000000e+00   2.0000000e+00   1.2470150e+05   4.0000000e+00
   1.8111000e+04   1.0000000e+00   2.0000000e+00   1.2470169e+05   4.0000000e+00
   1.8111000e+04   1.0000000e+00   2.0000000e+00   1.2470209e+05   4.0000000e+00
   1.8111000e+04   1.0000000e+00   2.0000000e+00   1.2470235e+05   4.0000000e+00
   1.8111000e+04   1.0000000e+00   2.0000000e+00   1.2470261e+05   4.0000000e+00
   1.8111000e+04   1.0000000e+00   2.0000000e+00   1.2470283e+05   4.0000000e+00
   1.8111000e+04   1.0000000e+00   2.0000000e+00   1.2470308e+05   4.0000000e+00
   1.8111000e+04   1.0000000e+00   2.0000000e+00   1.2470336e+05   4.0000000e+00
   1.8111000e+04   1.0000000e+00   2.0000000e+00   1.2470376e+05   4.0000000e+00
   1.8111000e+04   1.0000000e+00   2.0000000e+00   1.2470403e+05   4.0000000e+00
   1.8111000e+04   1.0000000e+00   2.0000000e+00   1.2470423e+05   4.0000000e+00
   1.8111000e+04   1.0000000e+00   2.0000000e+00   1.2470473e+05   4.0000000e+00
   1.8111000e+04   1.0000000e+00   2.0000000e+00   1.2470488e+05   4.0000000e+00
   1.8111000e+04   1.0000000e+00   2.0000000e+00   1.2470510e+05   4.0000000e+00
   1.8111000e+04   1.0000000e+00   2.0000000e+00   1.2470548e+05   4.0000000e+00
   1.8111000e+04   1.0000000e+00   2.0000000e+00   1.2470568e+05   4.0000000e+00
   1.8111000e+04   1.0000000e+00   2.0000000e+00   1.2470589e+05   4.0000000e+00
   1.8111000e+04   1.0000000e+00   2.0000000e+00   1.2470629e+05   4.0000000e+00
   1.8111000e+04   1.0000000e+00   2.0000000e+00   1.2474990e+05   5.0000000e+00
   1.8111000e+04   1.0000000e+00   2.0000000e+00   1.2613118e+05   2.0000000e+00
   1.8111000e+04   1.0000000e+00   2.0000000e+00   1.2614108e+05   4.0000000e+00
   1.8111000e+04   1.0000000e+00   2.0000000e+00   1.2614124e+05   4.0000000e+00
   1.8111000e+04   1.0000000e+00   2.0000000e+00   1.2614141e+05   4.0000000e+00
   1.8111000e+04   1.0000000e+00   2.0000000e+00   1.2614163e+05   4.0000000e+00
   1.8111000e+04   1.0000000e+00   2.0000000e+00   1.2614186e+05   4.0000000e+00
   1.8111000e+04   1.0000000e+00   2.0000000e+00   1.2614200e+05   4.0000000e+00
   1.8111000e+04   1.0000000e+00   2.0000000e+00   1.2614216e+05   4.0000000e+00
   1.8111000e+04   1.0000000e+00   2.0000000e+00   1.2614248e+05   4.0000000e+00
   1.8111000e+04   1.0000000e+00   2.0000000e+00   1.2614266e+05   4.0000000e+00
   1.8111000e+04   1.0000000e+00   2.0000000e+00   1.2614286e+05   4.0000000e+00
   1.8111000e+04   1.0000000e+00   2.0000000e+00   1.2614306e+05   4.0000000e+00
   1.8111000e+04   1.0000000e+00   2.0000000e+00   1.2614315e+05   4.0000000e+00
   1.8111000e+04   1.0000000e+00   2.0000000e+00   1.2614351e+05   4.0000000e+00
   1.8111000e+04   1.0000000e+00   2.0000000e+00   1.2614417e+05   4.0000000e+00
   1.8111000e+04   1.0000000e+00   2.0000000e+00   1.2614457e+05   4.0000000e+00
   1.8111000e+04   1.0000000e+00   2.0000000e+00   1.2614490e+05   4.0000000e+00
   1.8111000e+04   1.0000000e+00   2.0000000e+00   1.2614504e+05   4.0000000e+00
   1.8111000e+04   1.0000000e+00   2.0000000e+00   1.2614536e+05   4.0000000e+00
   1.8111000e+04   1.0000000e+00   2.0000000e+00   1.2614568e+05   4.0000000e+00
   1.8111000e+04   1.0000000e+00   2.0000000e+00   1.2614609e+05   4.0000000e+00
   1.8111000e+04   1.0000000e+00   2.0000000e+00   1.2614634e+05   4.0000000e+00
   1.8111000e+04   1.0000000e+00   2.0000000e+00   1.2614654e+05   4.0000000e+00
   1.8111000e+04   1.0000000e+00   2.0000000e+00   1.2614675e+05   4.0000000e+00
   1.8111000e+04   1.0000000e+00   2.0000000e+00   1.2614699e+05   4.0000000e+00
   1.8111000e+04   1.0000000e+00   2.0000000e+00   1.2614726e+05   4.0000000e+00
   1.8111000e+04   1.0000000e+00   2.0000000e+00   1.2614757e+05   4.0000000e+00
   1.8111000e+04   1.0000000e+00   2.0000000e+00   1.2614788e+05   4.0000000e+00
   1.8111000e+04   1.0000000e+00   2.0000000e+00   1.2614796e+05   4.0000000e+00
   1.8111000e+04   1.0000000e+00   2.0000000e+00   1.2614877e+05   4.0000000e+00
   1.8111000e+04   1.0000000e+00   2.0000000e+00   1.2618518e+05   5.0000000e+00
   1.8111000e+04   1.0000000e+00   2.0000000e+00   1.2656185e+05   2.0000000e+00
   1.8111000e+04   1.0000000e+00   2.0000000e+00   1.2656753e+05   4.0000000e+00
   1.8111000e+04   1.0000000e+00   2.0000000e+00   1.2656781e+05   4.0000000e+00
   1.8111000e+04   1.0000000e+00   2.0000000e+00   1.2656797e+05   4.0000000e+00
   1.8111000e+04   1.0000000e+00   2.0000000e+00   1.2656830e+05   4.0000000e+00
   1.8111000e+04   1.0000000e+00   2.0000000e+00   1.2656850e+05   4.0000000e+00
   1.8111000e+04   1.0000000e+00   2.0000000e+00   1.2656866e+05   4.0000000e+00
   1.8111000e+04   1.0000000e+00   2.0000000e+00   1.2656905e+05   4.0000000e+00
   1.8111000e+04   1.0000000e+00   2.0000000e+00   1.2656927e+05   4.0000000e+00
   1.8111000e+04   1.0000000e+00   2.0000000e+00   1.2656958e+05   4.0000000e+00
   1.8111000e+04   1.0000000e+00   2.0000000e+00   1.2656993e+05   4.0000000e+00
   1.8111000e+04   1.0000000e+00   2.0000000e+00   1.2657014e+05   4.0000000e+00
   1.8111000e+04   1.0000000e+00   2.0000000e+00   1.2657067e+05   4.0000000e+00
   1.8111000e+04   1.0000000e+00   2.0000000e+00   1.2657095e+05   4.0000000e+00
   1.8111000e+04   1.0000000e+00   2.0000000e+00   1.2657131e+05   4.0000000e+00
   1.8111000e+04   1.0000000e+00   2.0000000e+00   1.2657161e+05   4.0000000e+00
   1.8111000e+04   1.0000000e+00   2.0000000e+00   1.2657206e+05   4.0000000e+00
   1.8111000e+04   1.0000000e+00   2.0000000e+00   1.2657243e+05   4.0000000e+00
   1.8111000e+04   1.0000000e+00   2.0000000e+00   1.2657281e+05   4.0000000e+00
   1.8111000e+04   1.0000000e+00   2.0000000e+00   1.2662585e+05   5.0000000e+00
   1.8111000e+04   1.0000000e+00   2.0000000e+00   1.2685709e+05   2.0000000e+00
   1.8111000e+04   1.0000000e+00   2.0000000e+00   1.2686464e+05   4.0000000e+00
   1.8111000e+04   1.0000000e+00   2.0000000e+00   1.2686507e+05   4.0000000e+00
   1.8111000e+04   1.0000000e+00   2.0000000e+00   1.2686529e+05   4.0000000e+00
   1.8111000e+04   1.0000000e+00   2.0000000e+00   1.2686564e+05   4.0000000e+00
   1.8111000e+04   1.0000000e+00   2.0000000e+00   1.2686616e+05   4.0000000e+00
   1.8111000e+04   1.0000000e+00   2.0000000e+00   1.2686651e+05   4.0000000e+00
   1.8111000e+04   1.0000000e+00   2.0000000e+00   1.2686674e+05   4.0000000e+00
   1.8111000e+04   1.0000000e+00   2.0000000e+00   1.2686695e+05   4.0000000e+00
   1.8111000e+04   1.0000000e+00   2.0000000e+00   1.2686713e+05   4.0000000e+00
   1.8111000e+04   1.0000000e+00   2.0000000e+00   1.2686730e+05   4.0000000e+00
   1.8111000e+04   1.0000000e+00   2.0000000e+00   1.2686767e+05   4.0000000e+00
   1.8111000e+04   1.0000000e+00   2.0000000e+00   1.2686820e+05   4.0000000e+00
   1.8111000e+04   1.0000000e+00   2.0000000e+00   1.2691209e+05   5.0000000e+00
   1.8111000e+04   1.0000000e+00   2.0000000e+00   1.2837258e+05   2.0000000e+00
   1.8111000e+04   1.0000000e+00   2.0000000e+00   1.2838823e+05   4.0000000e+00
   1.8111000e+04   1.0000000e+00   2.0000000e+00   1.2838859e+05   4.0000000e+00
   1.8111000e+04   1.0000000e+00   2.0000000e+00   1.2838885e+05   4.0000000e+00
   1.8111000e+04   1.0000000e+00   2.0000000e+00   1.2838922e+05   4.0000000e+00
   1.8111000e+04   1.0000000e+00   2.0000000e+00   1.2838967e+05   4.0000000e+00
   1.8111000e+04   1.0000000e+00   2.0000000e+00   1.2839000e+05   4.0000000e+00
   1.8111000e+04   1.0000000e+00   2.0000000e+00   1.2839032e+05   4.0000000e+00
   1.8111000e+04   1.0000000e+00   2.0000000e+00   1.2839072e+05   4.0000000e+00
   1.8111000e+04   1.0000000e+00   2.0000000e+00   1.2839147e+05   4.0000000e+00
   1.8111000e+04   1.0000000e+00   2.0000000e+00   1.2839176e+05   4.0000000e+00
   1.8111000e+04   1.0000000e+00   2.0000000e+00   1.2839196e+05   4.0000000e+00
   1.8111000e+04   1.0000000e+00   2.0000000e+00   1.2839224e+05   4.0000000e+00
   1.8111000e+04   1.0000000e+00   2.0000000e+00   1.2839250e+05   4.0000000e+00
   1.8111000e+04   1.0000000e+00   2.0000000e+00   1.2839273e+05   4.0000000e+00
   1.8111000e+04   1.0000000e+00   2.0000000e+00   1.2839298e+05   4.0000000e+00
   1.8111000e+04   1.0000000e+00   2.0000000e+00   1.2839358e+05   4.0000000e+00
   1.8111000e+04   1.0000000e+00   2.0000000e+00   1.2839387e+05   4.0000000e+00
   1.8111000e+04   1.0000000e+00   2.0000000e+00   1.2839407e+05   4.0000000e+00
   1.8111000e+04   1.0000000e+00   2.0000000e+00   1.2839462e+05   4.0000000e+00
   1.8111000e+04   1.0000000e+00   2.0000000e+00   1.2839489e+05   4.0000000e+00
   1.8111000e+04   1.0000000e+00   2.0000000e+00   1.2843658e+05   5.0000000e+00
   1.8111000e+04   1.0000000e+00   2.0000000e+00   1.2854159e+05   2.0000000e+00
   1.8111000e+04   1.0000000e+00   2.0000000e+00   1.2855442e+05   4.0000000e+00
   1.8111000e+04   1.0000000e+00   2.0000000e+00   1.2855464e+05   4.0000000e+00
   1.8111000e+04   1.0000000e+00   2.0000000e+00   1.2859659e+05   5.0000000e+00
   1.8111000e+04   1.0000000e+00   2.0000000e+00   1.3018320e+05   2.0000000e+00
   1.8111000e+04   1.0000000e+00   2.0000000e+00   1.3018914e+05   4.0000000e+00
   1.8111000e+04   1.0000000e+00   2.0000000e+00   1.3018945e+05   4.0000000e+00
   1.8111000e+04   1.0000000e+00   2.0000000e+00   1.3018963e+05   4.0000000e+00
   1.8111000e+04   1.0000000e+00   2.0000000e+00   1.3018990e+05   4.0000000e+00
   1.8111000e+04   1.0000000e+00   2.0000000e+00   1.3019005e+05   4.0000000e+00
   1.8111000e+04   1.0000000e+00   2.0000000e+00   1.3019024e+05   4.0000000e+00
   1.8111000e+04   1.0000000e+00   2.0000000e+00   1.3019051e+05   4.0000000e+00
   1.8111000e+04   1.0000000e+00   2.0000000e+00   1.3019077e+05   4.0000000e+00
   1.8111000e+04   1.0000000e+00   2.0000000e+00   1.3019094e+05   4.0000000e+00
   1.8111000e+04   1.0000000e+00   2.0000000e+00   1.3019111e+05   4.0000000e+00
   1.8111000e+04   1.0000000e+00   2.0000000e+00   1.3019155e+05   4.0000000e+00
   1.8111000e+04   1.0000000e+00   2.0000000e+00   1.3019176e+05   4.0000000e+00
   1.8111000e+04   1.0000000e+00   2.0000000e+00   1.3019197e+05   4.0000000e+00
   1.8111000e+04   1.0000000e+00   2.0000000e+00   1.3019223e+05   4.0000000e+00
   1.8111000e+04   1.0000000e+00   2.0000000e+00   1.3019282e+05   4.0000000e+00
   1.8111000e+04   1.0000000e+00   2.0000000e+00   1.3019358e+05   4.0000000e+00
   1.8111000e+04   1.0000000e+00   2.0000000e+00   1.3019400e+05   4.0000000e+00
   1.8111000e+04   1.0000000e+00   2.0000000e+00   1.3019487e+05   4.0000000e+00
   1.8111000e+04   1.0000000e+00   2.0000000e+00   1.3019591e+05   4.0000000e+00
   1.8111000e+04   1.0000000e+00   2.0000000e+00   1.3019650e+05   4.0000000e+00
   1.8111000e+04   1.0000000e+00   2.0000000e+00   1.3023820e+05   5.0000000e+00
   1.8111000e+04   1.0000000e+00   2.0000000e+00   1.3062636e+05   2.0000000e+00
   1.8111000e+04   1.0000000e+00   2.0000000e+00   1.3063005e+05   4.0000000e+00
   1.8111000e+04   1.0000000e+00   2.0000000e+00   1.3063058e+05   4.0000000e+00
   1.8111000e+04   1.0000000e+00   2.0000000e+00   1.3063069e+05   4.0000000e+00
   1.8111000e+04   1.0000000e+00   2.0000000e+00   1.3063165e+05   4.0000000e+00
   1.8111000e+04   1.0000000e+00   2.0000000e+00   1.3063190e+05   4.0000000e+00
   1.8111000e+04   1.0000000e+00   2.0000000e+00   1.3063216e+05   4.0000000e+00
   1.8111000e+04   1.0000000e+00   2.0000000e+00   1.3063251e+05   4.0000000e+00
   1.8111000e+04   1.0000000e+00   2.0000000e+00   1.3063272e+05   4.0000000e+00
   1.8111000e+04   1.0000000e+00   2.0000000e+00   1.3063316e+05   4.0000000e+00
   1.8111000e+04   1.0000000e+00   2.0000000e+00   1.3063347e+05   4.0000000e+00
   1.8111000e+04   1.0000000e+00   2.0000000e+00   1.3063371e+05   4.0000000e+00
   1.8111000e+04   1.0000000e+00   2.0000000e+00   1.3063385e+05   4.0000000e+00
   1.8111000e+04   1.0000000e+00   2.0000000e+00   1.3063449e+05   4.0000000e+00
   1.8111000e+04   1.0000000e+00   2.0000000e+00   1.3063510e+05   4.0000000e+00
   1.8111000e+04   1.0000000e+00   2.0000000e+00   1.3063553e+05   4.0000000e+00
   1.8111000e+04   1.0000000e+00   2.0000000e+00   1.3063574e+05   4.0000000e+00
   1.8111000e+04   1.0000000e+00   2.0000000e+00   1.3063604e+05   4.0000000e+00
   1.8111000e+04   1.0000000e+00   2.0000000e+00   1.3063626e+05   4.0000000e+00
   1.8111000e+04   1.0000000e+00   2.0000000e+00   1.3063665e+05   4.0000000e+00
   1.8111000e+04   1.0000000e+00   2.0000000e+00   1.3063693e+05   4.0000000e+00
   1.8111000e+04   1.0000000e+00   2.0000000e+00   1.3063740e+05   4.0000000e+00
   1.8111000e+04   1.0000000e+00   2.0000000e+00   1.3063762e+05   4.0000000e+00
   1.8111000e+04   1.0000000e+00   2.0000000e+00   1.3063830e+05   4.0000000e+00
   1.8111000e+04   1.0000000e+00   2.0000000e+00   1.3063864e+05   4.0000000e+00
   1.8111000e+04   1.0000000e+00   2.0000000e+00   1.3063938e+05   4.0000000e+00
   1.8111000e+04   1.0000000e+00   2.0000000e+00   1.3063960e+05   4.0000000e+00
   1.8111000e+04   1.0000000e+00   2.0000000e+00   1.3063978e+05   4.0000000e+00
   1.8111000e+04   1.0000000e+00   2.0000000e+00   1.3063993e+05   4.0000000e+00
   1.8111000e+04   1.0000000e+00   2.0000000e+00   1.3064010e+05   4.0000000e+00
   1.8111000e+04   1.0000000e+00   2.0000000e+00   1.3064047e+05   4.0000000e+00
   1.8111000e+04   1.0000000e+00   2.0000000e+00   1.3067636e+05   5.0000000e+00
   1.8111000e+04   1.0000000e+00   2.0000000e+00   1.3077637e+05   2.0000000e+00
   1.8111000e+04   1.0000000e+00   2.0000000e+00   1.3078628e+05   4.0000000e+00
   1.8111000e+04   1.0000000e+00   2.0000000e+00   1.3078658e+05   4.0000000e+00
   1.8111000e+04   1.0000000e+00   2.0000000e+00   1.3078679e+05   4.0000000e+00
   1.8111000e+04   1.0000000e+00   2.0000000e+00   1.3078714e+05   4.0000000e+00
   1.8111000e+04   1.0000000e+00   2.0000000e+00   1.3078745e+05   4.0000000e+00
   1.8111000e+04   1.0000000e+00   2.0000000e+00   1.3078774e+05   4.0000000e+00
   1.8111000e+04   1.0000000e+00   2.0000000e+00   1.3078794e+05   4.0000000e+00
   1.8111000e+04   1.0000000e+00   2.0000000e+00   1.3078804e+05   4.0000000e+00
   1.8111000e+04   1.0000000e+00   2.0000000e+00   1.3078825e+05   4.0000000e+00
   1.8111000e+04   1.0000000e+00   2.0000000e+00   1.3078857e+05   4.0000000e+00
   1.8111000e+04   1.0000000e+00   2.0000000e+00   1.3078910e+05   4.0000000e+00
   1.8111000e+04   1.0000000e+00   2.0000000e+00   1.3078959e+05   4.0000000e+00
   1.8111000e+04   1.0000000e+00   2.0000000e+00   1.3078990e+05   4.0000000e+00
   1.8111000e+04   1.0000000e+00   2.0000000e+00   1.3079010e+05   4.0000000e+00
   1.8111000e+04   1.0000000e+00   2.0000000e+00   1.3079055e+05   4.0000000e+00
   1.8111000e+04   1.0000000e+00   2.0000000e+00   1.3079090e+05   4.0000000e+00
   1.8111000e+04   1.0000000e+00   2.0000000e+00   1.3079118e+05   4.0000000e+00
   1.8111000e+04   1.0000000e+00   2.0000000e+00   1.3079152e+05   4.0000000e+00
   1.8111000e+04   1.0000000e+00   2.0000000e+00   1.3079177e+05   4.0000000e+00
   1.8111000e+04   1.0000000e+00   2.0000000e+00   1.3079200e+05   4.0000000e+00
   1.8111000e+04   1.0000000e+00   2.0000000e+00   1.3079223e+05   4.0000000e+00
   1.8111000e+04   1.0000000e+00   2.0000000e+00   1.3079253e+05   4.0000000e+00
   1.8111000e+04   1.0000000e+00   2.0000000e+00   1.3079279e+05   4.0000000e+00
   1.8111000e+04   1.0000000e+00   2.0000000e+00   1.3079338e+05   4.0000000e+00
   1.8111000e+04   1.0000000e+00   2.0000000e+00   1.3082537e+05   5.0000000e+00
   1.8111000e+04   1.0000000e+00   2.0000000e+00   1.3188778e+05   2.0000000e+00
   1.8111000e+04   1.0000000e+00   2.0000000e+00   1.3189236e+05   4.0000000e+00
   1.8111000e+04   1.0000000e+00   2.0000000e+00   1.3189398e+05   4.0000000e+00
   1.8111000e+04   1.0000000e+00   2.0000000e+00   1.3189441e+05   4.0000000e+00
   1.8111000e+04   1.0000000e+00   2.0000000e+00   1.3189486e+05   4.0000000e+00
   1.8111000e+04   1.0000000e+00   2.0000000e+00   1.3189565e+05   4.0000000e+00
   1.8111000e+04   1.0000000e+00   2.0000000e+00   1.3189596e+05   4.0000000e+00
   1.8111000e+04   1.0000000e+00   2.0000000e+00   1.3189631e+05   4.0000000e+00
   1.8111000e+04   1.0000000e+00   2.0000000e+00   1.3189681e+05   4.0000000e+00
   1.8111000e+04   1.0000000e+00   2.0000000e+00   1.3189710e+05   4.0000000e+00
   1.8111000e+04   1.0000000e+00   2.0000000e+00   1.3189772e+05   4.0000000e+00
   1.8111000e+04   1.0000000e+00   2.0000000e+00   1.3189814e+05   4.0000000e+00
   1.8111000e+04   1.0000000e+00   2.0000000e+00   1.3189836e+05   4.0000000e+00
   1.8111000e+04   1.0000000e+00   2.0000000e+00   1.3189871e+05   4.0000000e+00
   1.8111000e+04   1.0000000e+00   2.0000000e+00   1.3189894e+05   4.0000000e+00
   1.8111000e+04   1.0000000e+00   2.0000000e+00   1.3189912e+05   4.0000000e+00
   1.8111000e+04   1.0000000e+00   2.0000000e+00   1.3189950e+05   4.0000000e+00
   1.8111000e+04   1.0000000e+00   2.0000000e+00   1.3189970e+05   4.0000000e+00
   1.8111000e+04   1.0000000e+00   2.0000000e+00   1.3190002e+05   4.0000000e+00
   1.8111000e+04   1.0000000e+00   2.0000000e+00   1.3190021e+05   4.0000000e+00
   1.8111000e+04   1.0000000e+00   2.0000000e+00   1.3190071e+05   4.0000000e+00
   1.8111000e+04   1.0000000e+00   2.0000000e+00   1.3190172e+05   4.0000000e+00
   1.8111000e+04   1.0000000e+00   2.0000000e+00   1.3190197e+05   4.0000000e+00
   1.8111000e+04   1.0000000e+00   2.0000000e+00   1.3190245e+05   4.0000000e+00
   1.8111000e+04   1.0000000e+00   2.0000000e+00   1.3190284e+05   4.0000000e+00
   1.8111000e+04   1.0000000e+00   2.0000000e+00   1.3190308e+05   4.0000000e+00
   1.8111000e+04   1.0000000e+00   2.0000000e+00   1.3190330e+05   4.0000000e+00
   1.8111000e+04   1.0000000e+00   2.0000000e+00   1.3190367e+05   4.0000000e+00
   1.8111000e+04   1.0000000e+00   2.0000000e+00   1.3193578e+05   5.0000000e+00
   1.8111000e+04   1.0000000e+00   2.0000000e+00   1.3650196e+05   2.0000000e+00
   1.8111000e+04   1.0000000e+00   2.0000000e+00   1.3650850e+05   4.0000000e+00
   1.8111000e+04   1.0000000e+00   2.0000000e+00   1.3650864e+05   4.0000000e+00
   1.8111000e+04   1.0000000e+00   2.0000000e+00   1.3650879e+05   4.0000000e+00
   1.8111000e+04   1.0000000e+00   2.0000000e+00   1.3650900e+05   4.0000000e+00
   1.8111000e+04   1.0000000e+00   2.0000000e+00   1.3650922e+05   4.0000000e+00
   1.8111000e+04   1.0000000e+00   2.0000000e+00   1.3650989e+05   4.0000000e+00
   1.8111000e+04   1.0000000e+00   2.0000000e+00   1.3651035e+05   4.0000000e+00
   1.8111000e+04   1.0000000e+00   2.0000000e+00   1.3651043e+05   4.0000000e+00
   1.8111000e+04   1.0000000e+00   2.0000000e+00   1.3651066e+05   4.0000000e+00
   1.8111000e+04   1.0000000e+00   2.0000000e+00   1.3651118e+05   4.0000000e+00
   1.8111000e+04   1.0000000e+00   2.0000000e+00   1.3651146e+05   4.0000000e+00
   1.8111000e+04   1.0000000e+00   2.0000000e+00   1.3651179e+05   4.0000000e+00
   1.8111000e+04   1.0000000e+00   2.0000000e+00   1.3651224e+05   4.0000000e+00
   1.8111000e+04   1.0000000e+00   2.0000000e+00   1.3651230e+05   4.0000000e+00
   1.8111000e+04   1.0000000e+00   2.0000000e+00   1.3651266e+05   4.0000000e+00
   1.8111000e+04   1.0000000e+00   2.0000000e+00   1.3651286e+05   4.0000000e+00
   1.8111000e+04   1.0000000e+00   2.0000000e+00   1.3651339e+05   4.0000000e+00
   1.8111000e+04   1.0000000e+00   2.0000000e+00   1.3655396e+05   5.0000000e+00
   1.8111000e+04   1.0000000e+00   2.0000000e+00   1.3681197e+05   2.0000000e+00
   1.8111000e+04   1.0000000e+00   2.0000000e+00   1.3681789e+05   4.0000000e+00
   1.8111000e+04   1.0000000e+00   2.0000000e+00   1.3681816e+05   4.0000000e+00
   1.8111000e+04   1.0000000e+00   2.0000000e+00   1.3681869e+05   4.0000000e+00
   1.8111000e+04   1.0000000e+00   2.0000000e+00   1.3681887e+05   4.0000000e+00
   1.8111000e+04   1.0000000e+00   2.0000000e+00   1.3681915e+05   4.0000000e+00
   1.8111000e+04   1.0000000e+00   2.0000000e+00   1.3681976e+05   4.0000000e+00
   1.8111000e+04   1.0000000e+00   2.0000000e+00   1.3682010e+05   4.0000000e+00
   1.8111000e+04   1.0000000e+00   2.0000000e+00   1.3682020e+05   4.0000000e+00
   1.8111000e+04   1.0000000e+00   2.0000000e+00   1.3682043e+05   4.0000000e+00
   1.8111000e+04   1.0000000e+00   2.0000000e+00   1.3682066e+05   4.0000000e+00
   1.8111000e+04   1.0000000e+00   2.0000000e+00   1.3682102e+05   4.0000000e+00
   1.8111000e+04   1.0000000e+00   2.0000000e+00   1.3682130e+05   4.0000000e+00
   1.8111000e+04   1.0000000e+00   2.0000000e+00   1.3682158e+05   4.0000000e+00
   1.8111000e+04   1.0000000e+00   2.0000000e+00   1.3682183e+05   4.0000000e+00
   1.8111000e+04   1.0000000e+00   2.0000000e+00   1.3682208e+05   4.0000000e+00
   1.8111000e+04   1.0000000e+00   2.0000000e+00   1.3682279e+05   4.0000000e+00
   1.8111000e+04   1.0000000e+00   2.0000000e+00   1.3682298e+05   4.0000000e+00
   1.8111000e+04   1.0000000e+00   2.0000000e+00   1.3682332e+05   4.0000000e+00
   1.8111000e+04   1.0000000e+00   2.0000000e+00   1.3682360e+05   4.0000000e+00
   1.8111000e+04   1.0000000e+00   2.0000000e+00   1.3682378e+05   4.0000000e+00
   1.8111000e+04   1.0000000e+00   2.0000000e+00   1.3682418e+05   4.0000000e+00
   1.8111000e+04   1.0000000e+00   2.0000000e+00   1.3682482e+05   4.0000000e+00
   1.8111000e+04   1.0000000e+00   2.0000000e+00   1.3682551e+05   4.0000000e+00
   1.8111000e+04   1.0000000e+00   2.0000000e+00   1.3682598e+05   4.0000000e+00
   1.8111000e+04   1.0000000e+00   2.0000000e+00   1.3685997e+05   5.0000000e+00
   1.8111000e+04   1.0000000e+00   2.0000000e+00   1.3731166e+05   2.0000000e+00
   1.8111000e+04   1.0000000e+00   2.0000000e+00   1.3731625e+05   4.0000000e+00
   1.8111000e+04   1.0000000e+00   2.0000000e+00   1.3731664e+05   4.0000000e+00
   1.8111000e+04   1.0000000e+00   2.0000000e+00   1.3731697e+05   4.0000000e+00
   1.8111000e+04   1.0000000e+00   2.0000000e+00   1.3731721e+05   4.0000000e+00
   1.8111000e+04   1.0000000e+00   2.0000000e+00   1.3731738e+05   4.0000000e+00
   1.8111000e+04   1.0000000e+00   2.0000000e+00   1.3731770e+05   4.0000000e+00
   1.8111000e+04   1.0000000e+00   2.0000000e+00   1.3731788e+05   4.0000000e+00
   1.8111000e+04   1.0000000e+00   2.0000000e+00   1.3731821e+05   4.0000000e+00
   1.8111000e+04   1.0000000e+00   2.0000000e+00   1.3731843e+05   4.0000000e+00
   1.8111000e+04   1.0000000e+00   2.0000000e+00   1.3731869e+05   4.0000000e+00
   1.8111000e+04   1.0000000e+00   2.0000000e+00   1.3731885e+05   4.0000000e+00
   1.8111000e+04   1.0000000e+00   2.0000000e+00   1.3731898e+05   4.0000000e+00
   1.8111000e+04   1.0000000e+00   2.0000000e+00   1.3731927e+05   4.0000000e+00
   1.8111000e+04   1.0000000e+00   2.0000000e+00   1.3731956e+05   4.0000000e+00
   1.8111000e+04   1.0000000e+00   2.0000000e+00   1.3731978e+05   4.0000000e+00
   1.8111000e+04   1.0000000e+00   2.0000000e+00   1.3732002e+05   4.0000000e+00
   1.8111000e+04   1.0000000e+00   2.0000000e+00   1.3732037e+05   4.0000000e+00
   1.8111000e+04   1.0000000e+00   2.0000000e+00   1.3732085e+05   4.0000000e+00
   1.8111000e+04   1.0000000e+00   2.0000000e+00   1.3732111e+05   4.0000000e+00
   1.8111000e+04   1.0000000e+00   2.0000000e+00   1.3732129e+05   4.0000000e+00
   1.8111000e+04   1.0000000e+00   2.0000000e+00   1.3732539e+05   4.0000000e+00
   1.8111000e+04   1.0000000e+00   2.0000000e+00   1.3733024e+05   4.0000000e+00
   1.8111000e+04   1.0000000e+00   2.0000000e+00   1.3737266e+05   5.0000000e+00
   1.8111000e+04   1.0000000e+00   2.0000000e+00   1.3771864e+05   2.0000000e+00
   1.8111000e+04   1.0000000e+00   2.0000000e+00   1.3772247e+05   4.0000000e+00
   1.8111000e+04   1.0000000e+00   2.0000000e+00   1.3772277e+05   4.0000000e+00
   1.8111000e+04   1.0000000e+00   2.0000000e+00   1.3772316e+05   4.0000000e+00
   1.8111000e+04   1.0000000e+00   2.0000000e+00   1.3772335e+05   4.0000000e+00
   1.8111000e+04   1.0000000e+00   2.0000000e+00   1.3772360e+05   4.0000000e+00
   1.8111000e+04   1.0000000e+00   2.0000000e+00   1.3772407e+05   4.0000000e+00
   1.8111000e+04   1.0000000e+00   2.0000000e+00   1.3772427e+05   4.0000000e+00
   1.8111000e+04   1.0000000e+00   2.0000000e+00   1.3772489e+05   4.0000000e+00
   1.8111000e+04   1.0000000e+00   2.0000000e+00   1.3772517e+05   4.0000000e+00
   1.8111000e+04   1.0000000e+00   2.0000000e+00   1.3772534e+05   4.0000000e+00
   1.8111000e+04   1.0000000e+00   2.0000000e+00   1.3772567e+05   4.0000000e+00
   1.8111000e+04   1.0000000e+00   2.0000000e+00   1.3772587e+05   4.0000000e+00
   1.8111000e+04   1.0000000e+00   2.0000000e+00   1.3772629e+05   4.0000000e+00
   1.8111000e+04   1.0000000e+00   2.0000000e+00   1.3772649e+05   4.0000000e+00
   1.8111000e+04   1.0000000e+00   2.0000000e+00   1.3772692e+05   4.0000000e+00
   1.8111000e+04   1.0000000e+00   2.0000000e+00   1.3772713e+05   4.0000000e+00
   1.8111000e+04   1.0000000e+00   2.0000000e+00   1.3772742e+05   4.0000000e+00
   1.8111000e+04   1.0000000e+00   2.0000000e+00   1.3772804e+05   4.0000000e+00
   1.8111000e+04   1.0000000e+00   2.0000000e+00   1.3772843e+05   4.0000000e+00
   1.8111000e+04   1.0000000e+00   2.0000000e+00   1.3772860e+05   4.0000000e+00
   1.8111000e+04   1.0000000e+00   2.0000000e+00   1.3772881e+05   4.0000000e+00
   1.8111000e+04   1.0000000e+00   2.0000000e+00   1.3776664e+05   5.0000000e+00
   1.8111000e+04   1.0000000e+00   2.0000000e+00   1.4014063e+05   2.0000000e+00
   1.8111000e+04   1.0000000e+00   2.0000000e+00   1.4014371e+05   4.0000000e+00
   1.8111000e+04   1.0000000e+00   2.0000000e+00   1.4014406e+05   4.0000000e+00
   1.8111000e+04   1.0000000e+00   2.0000000e+00   1.4014433e+05   4.0000000e+00
   1.8111000e+04   1.0000000e+00   2.0000000e+00   1.4014462e+05   4.0000000e+00
   1.8111000e+04   1.0000000e+00   2.0000000e+00   1.4014486e+05   4.0000000e+00
   1.8111000e+04   1.0000000e+00   2.0000000e+00   1.4014553e+05   4.0000000e+00
   1.8111000e+04   1.0000000e+00   2.0000000e+00   1.4014576e+05   4.0000000e+00
   1.8111000e+04   1.0000000e+00   2.0000000e+00   1.4014603e+05   4.0000000e+00
   1.8111000e+04   1.0000000e+00   2.0000000e+00   1.4014621e+05   4.0000000e+00
   1.8111000e+04   1.0000000e+00   2.0000000e+00   1.4014661e+05   4.0000000e+00
   1.8111000e+04   1.0000000e+00   2.0000000e+00   1.4014691e+05   4.0000000e+00
   1.8111000e+04   1.0000000e+00   2.0000000e+00   1.4014721e+05   4.0000000e+00
   1.8111000e+04   1.0000000e+00   2.0000000e+00   1.4014742e+05   4.0000000e+00
   1.8111000e+04   1.0000000e+00   2.0000000e+00   1.4014770e+05   4.0000000e+00
   1.8111000e+04   1.0000000e+00   2.0000000e+00   1.4014792e+05   4.0000000e+00
   1.8111000e+04   1.0000000e+00   2.0000000e+00   1.4014870e+05   4.0000000e+00
   1.8111000e+04   1.0000000e+00   2.0000000e+00   1.4014891e+05   4.0000000e+00
   1.8111000e+04   1.0000000e+00   2.0000000e+00   1.4014947e+05   4.0000000e+00
   1.8111000e+04   1.0000000e+00   2.0000000e+00   1.4014970e+05   4.0000000e+00
   1.8111000e+04   1.0000000e+00   2.0000000e+00   1.4014992e+05   4.0000000e+00
   1.8111000e+04   1.0000000e+00   2.0000000e+00   1.4015018e+05   4.0000000e+00
   1.8111000e+04   1.0000000e+00   2.0000000e+00   1.4015045e+05   4.0000000e+00
   1.8111000e+04   1.0000000e+00   2.0000000e+00   1.4015064e+05   4.0000000e+00
   1.8111000e+04   1.0000000e+00   2.0000000e+00   1.4015085e+05   4.0000000e+00
   1.8111000e+04   1.0000000e+00   2.0000000e+00   1.4015150e+05   4.0000000e+00
   1.8111000e+04   1.0000000e+00   2.0000000e+00   1.4015174e+05   4.0000000e+00
   1.8111000e+04   1.0000000e+00   2.0000000e+00   1.4015191e+05   4.0000000e+00
   1.8111000e+04   1.0000000e+00   2.0000000e+00   1.4015214e+05   4.0000000e+00
   1.8111000e+04   1.0000000e+00   2.0000000e+00   1.4015243e+05   4.0000000e+00
   1.8111000e+04   1.0000000e+00   2.0000000e+00   1.4015258e+05   4.0000000e+00
   1.8111000e+04   1.0000000e+00   2.0000000e+00   1.4015292e+05   4.0000000e+00
   1.8111000e+04   1.0000000e+00   2.0000000e+00   1.4015336e+05   4.0000000e+00
   1.8111000e+04   1.0000000e+00   2.0000000e+00   1.4019163e+05   5.0000000e+00
   1.8111000e+04   1.0000000e+00   2.0000000e+00   1.4042099e+05   2.0000000e+00
   1.8111000e+04   1.0000000e+00   2.0000000e+00   1.4042445e+05   4.0000000e+00
   1.8111000e+04   1.0000000e+00   2.0000000e+00   1.4042461e+05   4.0000000e+00
   1.8111000e+04   1.0000000e+00   2.0000000e+00   1.4042483e+05   4.0000000e+00
   1.8111000e+04   1.0000000e+00   2.0000000e+00   1.4042533e+05   4.0000000e+00
   1.8111000e+04   1.0000000e+00   2.0000000e+00   1.4042555e+05   4.0000000e+00
   1.8111000e+04   1.0000000e+00   2.0000000e+00   1.4042605e+05   4.0000000e+00
   1.8111000e+04   1.0000000e+00   2.0000000e+00   1.4042635e+05   4.0000000e+00
   1.8111000e+04   1.0000000e+00   2.0000000e+00   1.4042660e+05   4.0000000e+00
   1.8111000e+04   1.0000000e+00   2.0000000e+00   1.4042712e+05   4.0000000e+00
   1.8111000e+04   1.0000000e+00   2.0000000e+00   1.4042740e+05   4.0000000e+00
   1.8111000e+04   1.0000000e+00   2.0000000e+00   1.4042775e+05   4.0000000e+00
   1.8111000e+04   1.0000000e+00   2.0000000e+00   1.4042803e+05   4.0000000e+00
   1.8111000e+04   1.0000000e+00   2.0000000e+00   1.4042817e+05   4.0000000e+00
   1.8111000e+04   1.0000000e+00   2.0000000e+00   1.4042860e+05   4.0000000e+00
   1.8111000e+04   1.0000000e+00   2.0000000e+00   1.4042894e+05   4.0000000e+00
   1.8111000e+04   1.0000000e+00   2.0000000e+00   1.4042920e+05   4.0000000e+00
   1.8111000e+04   1.0000000e+00   2.0000000e+00   1.4042935e+05   4.0000000e+00
   1.8111000e+04   1.0000000e+00   2.0000000e+00   1.4042983e+05   4.0000000e+00
   1.8111000e+04   1.0000000e+00   2.0000000e+00   1.4043013e+05   4.0000000e+00
   1.8111000e+04   1.0000000e+00   2.0000000e+00   1.4043036e+05   4.0000000e+00
   1.8111000e+04   1.0000000e+00   2.0000000e+00   1.4043072e+05   4.0000000e+00
   1.8111000e+04   1.0000000e+00   2.0000000e+00   1.4043087e+05   4.0000000e+00
   1.8111000e+04   1.0000000e+00   2.0000000e+00   1.4043140e+05   4.0000000e+00
   1.8111000e+04   1.0000000e+00   2.0000000e+00   1.4043179e+05   4.0000000e+00
   1.8111000e+04   1.0000000e+00   2.0000000e+00   1.4043225e+05   4.0000000e+00
   1.8111000e+04   1.0000000e+00   2.0000000e+00   1.4043250e+05   4.0000000e+00
   1.8111000e+04   1.0000000e+00   2.0000000e+00   1.4048399e+05   5.0000000e+00
   1.8111000e+04   1.0000000e+00   2.0000000e+00   1.4341035e+05   2.0000000e+00
   1.8111000e+04   1.0000000e+00   2.0000000e+00   1.4341376e+05   4.0000000e+00
   1.8111000e+04   1.0000000e+00   2.0000000e+00   1.4341435e+05   4.0000000e+00
   1.8111000e+04   1.0000000e+00   2.0000000e+00   1.4341483e+05   4.0000000e+00
   1.8111000e+04   1.0000000e+00   2.0000000e+00   1.4341539e+05   4.0000000e+00
   1.8111000e+04   1.0000000e+00   2.0000000e+00   1.4341702e+05   4.0000000e+00
   1.8111000e+04   1.0000000e+00   2.0000000e+00   1.4341732e+05   4.0000000e+00
   1.8111000e+04   1.0000000e+00   2.0000000e+00   1.4341774e+05   4.0000000e+00
   1.8111000e+04   1.0000000e+00   2.0000000e+00   1.4341793e+05   4.0000000e+00
   1.8111000e+04   1.0000000e+00   2.0000000e+00   1.4341809e+05   4.0000000e+00
   1.8111000e+04   1.0000000e+00   2.0000000e+00   1.4341842e+05   4.0000000e+00
   1.8111000e+04   1.0000000e+00   2.0000000e+00   1.4341863e+05   4.0000000e+00
   1.8111000e+04   1.0000000e+00   2.0000000e+00   1.4341886e+05   4.0000000e+00
   1.8111000e+04   1.0000000e+00   2.0000000e+00   1.4341928e+05   4.0000000e+00
   1.8111000e+04   1.0000000e+00   2.0000000e+00   1.4341950e+05   4.0000000e+00
   1.8111000e+04   1.0000000e+00   2.0000000e+00   1.4341974e+05   4.0000000e+00
   1.8111000e+04   1.0000000e+00   2.0000000e+00   1.4342024e+05   4.0000000e+00
   1.8111000e+04   1.0000000e+00   2.0000000e+00   1.4342052e+05   4.0000000e+00
   1.8111000e+04   1.0000000e+00   2.0000000e+00   1.4342085e+05   4.0000000e+00
   1.8111000e+04   1.0000000e+00   2.0000000e+00   1.4342119e+05   4.0000000e+00
   1.8111000e+04   1.0000000e+00   2.0000000e+00   1.4342152e+05   4.0000000e+00
   1.8111000e+04   1.0000000e+00   2.0000000e+00   1.4342171e+05   4.0000000e+00
   1.8111000e+04   1.0000000e+00   2.0000000e+00   1.4342197e+05   4.0000000e+00
   1.8111000e+04   1.0000000e+00   2.0000000e+00   1.4342230e+05   4.0000000e+00
   1.8111000e+04   1.0000000e+00   2.0000000e+00   1.4342275e+05   4.0000000e+00
   1.8111000e+04   1.0000000e+00   2.0000000e+00   1.4345110e+05   4.0000000e+00
   1.8111000e+04   1.0000000e+00   2.0000000e+00   1.4345118e+05   4.0000000e+00
   1.8111000e+04   1.0000000e+00   2.0000000e+00   1.4346335e+05   5.0000000e+00
   1.8111000e+04   1.0000000e+00   2.0000000e+00   1.4454667e+05   2.0000000e+00
   1.8111000e+04   1.0000000e+00   2.0000000e+00   1.4454992e+05   4.0000000e+00
   1.8111000e+04   1.0000000e+00   2.0000000e+00   1.4455022e+05   4.0000000e+00
   1.8111000e+04   1.0000000e+00   2.0000000e+00   1.4455079e+05   4.0000000e+00
   1.8111000e+04   1.0000000e+00   2.0000000e+00   1.4455179e+05   4.0000000e+00
   1.8111000e+04   1.0000000e+00   2.0000000e+00   1.4455210e+05   4.0000000e+00
   1.8111000e+04   1.0000000e+00   2.0000000e+00   1.4455246e+05   4.0000000e+00
   1.8111000e+04   1.0000000e+00   2.0000000e+00   1.4455302e+05   4.0000000e+00
   1.8111000e+04   1.0000000e+00   2.0000000e+00   1.4455327e+05   4.0000000e+00
   1.8111000e+04   1.0000000e+00   2.0000000e+00   1.4455354e+05   4.0000000e+00
   1.8111000e+04   1.0000000e+00   2.0000000e+00   1.4455379e+05   4.0000000e+00
   1.8111000e+04   1.0000000e+00   2.0000000e+00   1.4455402e+05   4.0000000e+00
   1.8111000e+04   1.0000000e+00   2.0000000e+00   1.4455443e+05   4.0000000e+00
   1.8111000e+04   1.0000000e+00   2.0000000e+00   1.4455474e+05   4.0000000e+00
   1.8111000e+04   1.0000000e+00   2.0000000e+00   1.4455484e+05   4.0000000e+00
   1.8111000e+04   1.0000000e+00   2.0000000e+00   1.4455504e+05   4.0000000e+00
   1.8111000e+04   1.0000000e+00   2.0000000e+00   1.4455545e+05   4.0000000e+00
   1.8111000e+04   1.0000000e+00   2.0000000e+00   1.4455565e+05   4.0000000e+00
   1.8111000e+04   1.0000000e+00   2.0000000e+00   1.4455595e+05   4.0000000e+00
   1.8111000e+04   1.0000000e+00   2.0000000e+00   1.4455611e+05   4.0000000e+00
   1.8111000e+04   1.0000000e+00   2.0000000e+00   1.4455642e+05   4.0000000e+00
   1.8111000e+04   1.0000000e+00   2.0000000e+00   1.4455673e+05   4.0000000e+00
   1.8111000e+04   1.0000000e+00   2.0000000e+00   1.4455718e+05   4.0000000e+00
   1.8111000e+04   1.0000000e+00   2.0000000e+00   1.4455749e+05   4.0000000e+00
   1.8111000e+04   1.0000000e+00   2.0000000e+00   1.4455801e+05   4.0000000e+00
   1.8111000e+04   1.0000000e+00   2.0000000e+00   1.4455838e+05   4.0000000e+00
   1.8111000e+04   1.0000000e+00   2.0000000e+00   1.4460067e+05   5.0000000e+00
   1.8111000e+04   1.0000000e+00   2.0000000e+00   1.4522044e+05   2.0000000e+00
   1.8111000e+04   1.0000000e+00   2.0000000e+00   1.4522635e+05   4.0000000e+00
   1.8111000e+04   1.0000000e+00   2.0000000e+00   1.4522660e+05   4.0000000e+00
   1.8111000e+04   1.0000000e+00   2.0000000e+00   1.4522699e+05   4.0000000e+00
   1.8111000e+04   1.0000000e+00   2.0000000e+00   1.4522722e+05   4.0000000e+00
   1.8111000e+04   1.0000000e+00   2.0000000e+00   1.4522740e+05   4.0000000e+00
   1.8111000e+04   1.0000000e+00   2.0000000e+00   1.4522753e+05   4.0000000e+00
   1.8111000e+04   1.0000000e+00   2.0000000e+00   1.4522781e+05   4.0000000e+00
   1.8111000e+04   1.0000000e+00   2.0000000e+00   1.4522797e+05   4.0000000e+00
   1.8111000e+04   1.0000000e+00   2.0000000e+00   1.4522839e+05   4.0000000e+00
   1.8111000e+04   1.0000000e+00   2.0000000e+00   1.4522866e+05   4.0000000e+00
   1.8111000e+04   1.0000000e+00   2.0000000e+00   1.4522886e+05   4.0000000e+00
   1.8111000e+04   1.0000000e+00   2.0000000e+00   1.4522899e+05   4.0000000e+00
   1.8111000e+04   1.0000000e+00   2.0000000e+00   1.4522918e+05   4.0000000e+00
   1.8111000e+04   1.0000000e+00   2.0000000e+00   1.4522945e+05   4.0000000e+00
   1.8111000e+04   1.0000000e+00   2.0000000e+00   1.4522960e+05   4.0000000e+00
   1.8111000e+04   1.0000000e+00   2.0000000e+00   1.4522985e+05   4.0000000e+00
   1.8111000e+04   1.0000000e+00   2.0000000e+00   1.4523028e+05   4.0000000e+00
   1.8111000e+04   1.0000000e+00   2.0000000e+00   1.4523065e+05   4.0000000e+00
   1.8111000e+04   1.0000000e+00   2.0000000e+00   1.4523090e+05   4.0000000e+00
   1.8111000e+04   1.0000000e+00   2.0000000e+00   1.4523137e+05   4.0000000e+00
   1.8111000e+04   1.0000000e+00   2.0000000e+00   1.4523153e+05   4.0000000e+00
   1.8111000e+04   1.0000000e+00   2.0000000e+00   1.4523176e+05   4.0000000e+00
   1.8111000e+04   1.0000000e+00   2.0000000e+00   1.4523208e+05   4.0000000e+00
   1.8111000e+04   1.0000000e+00   2.0000000e+00   1.4523248e+05   4.0000000e+00
   1.8111000e+04   1.0000000e+00   2.0000000e+00   1.4523282e+05   4.0000000e+00
   1.8111000e+04   1.0000000e+00   2.0000000e+00   1.4523353e+05   4.0000000e+00
   1.8111000e+04   1.0000000e+00   2.0000000e+00   1.4523404e+05   4.0000000e+00
   1.8111000e+04   1.0000000e+00   2.0000000e+00   1.4528044e+05   5.0000000e+00
   1.8111000e+04   1.0000000e+00   2.0000000e+00   1.9373440e+05   2.0000000e+00
   1.8111000e+04   1.0000000e+00   2.0000000e+00   1.9379040e+05   5.0000000e+00
   1.8111000e+04   1.0000000e+00   2.0000000e+00   1.9504380e+05   2.0000000e+00
   1.8111000e+04   1.0000000e+00   2.0000000e+00   1.9504790e+05   4.0000000e+00
   1.8111000e+04   1.0000000e+00   2.0000000e+00   1.9504811e+05   4.0000000e+00
   1.8111000e+04   1.0000000e+00   2.0000000e+00   1.9504827e+05   4.0000000e+00
   1.8111000e+04   1.0000000e+00   2.0000000e+00   1.9504847e+05   4.0000000e+00
   1.8111000e+04   1.0000000e+00   2.0000000e+00   1.9504862e+05   4.0000000e+00
   1.8111000e+04   1.0000000e+00   2.0000000e+00   1.9504887e+05   4.0000000e+00
   1.8111000e+04   1.0000000e+00   2.0000000e+00   1.9504900e+05   4.0000000e+00
   1.8111000e+04   1.0000000e+00   2.0000000e+00   1.9504918e+05   4.0000000e+00
   1.8111000e+04   1.0000000e+00   2.0000000e+00   1.9504939e+05   4.0000000e+00
   1.8111000e+04   1.0000000e+00   2.0000000e+00   1.9504963e+05   4.0000000e+00
   1.8111000e+04   1.0000000e+00   2.0000000e+00   1.9504996e+05   4.0000000e+00
   1.8111000e+04   1.0000000e+00   2.0000000e+00   1.9505013e+05   4.0000000e+00
   1.8111000e+04   1.0000000e+00   2.0000000e+00   1.9505038e+05   4.0000000e+00
   1.8111000e+04   1.0000000e+00   2.0000000e+00   1.9505057e+05   4.0000000e+00
   1.8111000e+04   1.0000000e+00   2.0000000e+00   1.9505071e+05   4.0000000e+00
   1.8111000e+04   1.0000000e+00   2.0000000e+00   1.9505103e+05   4.0000000e+00
   1.8111000e+04   1.0000000e+00   2.0000000e+00   1.9505123e+05   4.0000000e+00
   1.8111000e+04   1.0000000e+00   2.0000000e+00   1.9505144e+05   4.0000000e+00
   1.8111000e+04   1.0000000e+00   2.0000000e+00   1.9505170e+05   4.0000000e+00
   1.8111000e+04   1.0000000e+00   2.0000000e+00   1.9505216e+05   4.0000000e+00
   1.8111000e+04   1.0000000e+00   2.0000000e+00   1.9505273e+05   4.0000000e+00
   1.8111000e+04   1.0000000e+00   2.0000000e+00   1.9505290e+05   4.0000000e+00
   1.8111000e+04   1.0000000e+00   2.0000000e+00   1.9505323e+05   4.0000000e+00
   1.8111000e+04   1.0000000e+00   2.0000000e+00   1.9505357e+05   4.0000000e+00
   1.8111000e+04   1.0000000e+00   2.0000000e+00   1.9505412e+05   4.0000000e+00
   1.8111000e+04   1.0000000e+00   2.0000000e+00   1.9505446e+05   4.0000000e+00
   1.8111000e+04   1.0000000e+00   2.0000000e+00   1.9505490e+05   4.0000000e+00
   1.8111000e+04   1.0000000e+00   2.0000000e+00   1.9505514e+05   4.0000000e+00
   1.8111000e+04   1.0000000e+00   2.0000000e+00   1.9505534e+05   4.0000000e+00
   1.8111000e+04   1.0000000e+00   2.0000000e+00   1.9505568e+05   4.0000000e+00
   1.8111000e+04   1.0000000e+00   2.0000000e+00   1.9505586e+05   4.0000000e+00
   1.8111000e+04   1.0000000e+00   2.0000000e+00   1.9505613e+05   4.0000000e+00
   1.8111000e+04   1.0000000e+00   2.0000000e+00   1.9505623e+05   4.0000000e+00
   1.8111000e+04   1.0000000e+00   2.0000000e+00   1.9505655e+05   4.0000000e+00
   1.8111000e+04   1.0000000e+00   2.0000000e+00   1.9505711e+05   4.0000000e+00
   1.8111000e+04   1.0000000e+00   2.0000000e+00   1.9505721e+05   4.0000000e+00
   1.8111000e+04   1.0000000e+00   2.0000000e+00   1.9505864e+05   4.0000000e+00
   1.8111000e+04   1.0000000e+00   2.0000000e+00   1.9510680e+05   5.0000000e+00
   1.8111000e+04   1.0000000e+00   2.0000000e+00   1.9593252e+05   2.0000000e+00
   1.8111000e+04   1.0000000e+00   2.0000000e+00   1.9593354e+05   4.0000000e+00
   1.8111000e+04   1.0000000e+00   2.0000000e+00   1.9593660e+05   4.0000000e+00
   1.8111000e+04   1.0000000e+00   2.0000000e+00   1.9593694e+05   4.0000000e+00
   1.8111000e+04   1.0000000e+00   2.0000000e+00   1.9593784e+05   4.0000000e+00
   1.8111000e+04   1.0000000e+00   2.0000000e+00   1.9593888e+05   4.0000000e+00
   1.8111000e+04   1.0000000e+00   2.0000000e+00   1.9593918e+05   4.0000000e+00
   1.8111000e+04   1.0000000e+00   2.0000000e+00   1.9593938e+05   4.0000000e+00
   1.8111000e+04   1.0000000e+00   2.0000000e+00   1.9593960e+05   4.0000000e+00
   1.8111000e+04   1.0000000e+00   2.0000000e+00   1.9593999e+05   4.0000000e+00
   1.8111000e+04   1.0000000e+00   2.0000000e+00   1.9594035e+05   4.0000000e+00
   1.8111000e+04   1.0000000e+00   2.0000000e+00   1.9594062e+05   4.0000000e+00
   1.8111000e+04   1.0000000e+00   2.0000000e+00   1.9594093e+05   4.0000000e+00
   1.8111000e+04   1.0000000e+00   2.0000000e+00   1.9594194e+05   4.0000000e+00
   1.8111000e+04   1.0000000e+00   2.0000000e+00   1.9594223e+05   4.0000000e+00
   1.8111000e+04   1.0000000e+00   2.0000000e+00   1.9594277e+05   4.0000000e+00
   1.8111000e+04   1.0000000e+00   2.0000000e+00   1.9594314e+05   4.0000000e+00
   1.8111000e+04   1.0000000e+00   2.0000000e+00   1.9594338e+05   4.0000000e+00
   1.8111000e+04   1.0000000e+00   2.0000000e+00   1.9594357e+05   4.0000000e+00
   1.8111000e+04   1.0000000e+00   2.0000000e+00   1.9594385e+05   4.0000000e+00
   1.8111000e+04   1.0000000e+00   2.0000000e+00   1.9594427e+05   4.0000000e+00
   1.8111000e+04   1.0000000e+00   2.0000000e+00   1.9594435e+05   4.0000000e+00
   1.8111000e+04   1.0000000e+00   2.0000000e+00   1.9594440e+05   4.0000000e+00
   1.8111000e+04   1.0000000e+00   2.0000000e+00   1.9594498e+05   4.0000000e+00
   1.8111000e+04   1.0000000e+00   2.0000000e+00   1.9594538e+05   4.0000000e+00
   1.8111000e+04   1.0000000e+00   2.0000000e+00   1.9594565e+05   4.0000000e+00
   1.8111000e+04   1.0000000e+00   2.0000000e+00   1.9594574e+05   4.0000000e+00
   1.8111000e+04   1.0000000e+00   2.0000000e+00   1.9594610e+05   4.0000000e+00
   1.8111000e+04   1.0000000e+00   2.0000000e+00   1.9594630e+05   4.0000000e+00
   1.8111000e+04   1.0000000e+00   2.0000000e+00   1.9594642e+05   4.0000000e+00
   1.8111000e+04   1.0000000e+00   2.0000000e+00   1.9594702e+05   4.0000000e+00
   1.8111000e+04   1.0000000e+00   2.0000000e+00   1.9599452e+05   5.0000000e+00
   1.8111000e+04   1.0000000e+00   2.0000000e+00   1.9737390e+05   2.0000000e+00
   1.8111000e+04   1.0000000e+00   2.0000000e+00   1.9737706e+05   4.0000000e+00
   1.8111000e+04   1.0000000e+00   2.0000000e+00   1.9737716e+05   4.0000000e+00
   1.8111000e+04   1.0000000e+00   2.0000000e+00   1.9737749e+05   4.0000000e+00
   1.8111000e+04   1.0000000e+00   2.0000000e+00   1.9737763e+05   4.0000000e+00
   1.8111000e+04   1.0000000e+00   2.0000000e+00   1.9737781e+05   4.0000000e+00
   1.8111000e+04   1.0000000e+00   2.0000000e+00   1.9737802e+05   4.0000000e+00
   1.8111000e+04   1.0000000e+00   2.0000000e+00   1.9737822e+05   4.0000000e+00
   1.8111000e+04   1.0000000e+00   2.0000000e+00   1.9737831e+05   4.0000000e+00
   1.8111000e+04   1.0000000e+00   2.0000000e+00   1.9737864e+05   4.0000000e+00
   1.8111000e+04   1.0000000e+00   2.0000000e+00   1.9737897e+05   4.0000000e+00
   1.8111000e+04   1.0000000e+00   2.0000000e+00   1.9737944e+05   4.0000000e+00
   1.8111000e+04   1.0000000e+00   2.0000000e+00   1.9737960e+05   4.0000000e+00
   1.8111000e+04   1.0000000e+00   2.0000000e+00   1.9737993e+05   4.0000000e+00
   1.8111000e+04   1.0000000e+00   2.0000000e+00   1.9738017e+05   4.0000000e+00
   1.8111000e+04   1.0000000e+00   2.0000000e+00   1.9738033e+05   4.0000000e+00
   1.8111000e+04   1.0000000e+00   2.0000000e+00   1.9738063e+05   4.0000000e+00
   1.8111000e+04   1.0000000e+00   2.0000000e+00   1.9738137e+05   4.0000000e+00
   1.8111000e+04   1.0000000e+00   2.0000000e+00   1.9738177e+05   4.0000000e+00
   1.8111000e+04   1.0000000e+00   2.0000000e+00   1.9738193e+05   4.0000000e+00
   1.8111000e+04   1.0000000e+00   2.0000000e+00   1.9738220e+05   4.0000000e+00
   1.8111000e+04   1.0000000e+00   2.0000000e+00   1.9738254e+05   4.0000000e+00
   1.8111000e+04   1.0000000e+00   2.0000000e+00   1.9738277e+05   4.0000000e+00
   1.8111000e+04   1.0000000e+00   2.0000000e+00   1.9738298e+05   4.0000000e+00
   1.8111000e+04   1.0000000e+00   2.0000000e+00   1.9738360e+05   4.0000000e+00
   1.8111000e+04   1.0000000e+00   2.0000000e+00   1.9738385e+05   4.0000000e+00
   1.8111000e+04   1.0000000e+00   2.0000000e+00   1.9738408e+05   4.0000000e+00
   1.8111000e+04   1.0000000e+00   2.0000000e+00   1.9738441e+05   4.0000000e+00
   1.8111000e+04   1.0000000e+00   2.0000000e+00   1.9738463e+05   4.0000000e+00
   1.8111000e+04   1.0000000e+00   2.0000000e+00   1.9738486e+05   4.0000000e+00
   1.8111000e+04   1.0000000e+00   2.0000000e+00   1.9738511e+05   4.0000000e+00
   1.8111000e+04   1.0000000e+00   2.0000000e+00   1.9738555e+05   4.0000000e+00
   1.8111000e+04   1.0000000e+00   2.0000000e+00   1.9738588e+05   4.0000000e+00
   1.8111000e+04   1.0000000e+00   2.0000000e+00   1.9738625e+05   4.0000000e+00
   1.8111000e+04   1.0000000e+00   2.0000000e+00   1.9738665e+05   4.0000000e+00
   1.8111000e+04   1.0000000e+00   2.0000000e+00   1.9738714e+05   4.0000000e+00
   1.8111000e+04   1.0000000e+00   2.0000000e+00   1.9738760e+05   4.0000000e+00
   1.8111000e+04   1.0000000e+00   2.0000000e+00   1.9738777e+05   4.0000000e+00
   1.8111000e+04   1.0000000e+00   2.0000000e+00   1.9738844e+05   4.0000000e+00
   1.8111000e+04   1.0000000e+00   2.0000000e+00   1.9742190e+05   5.0000000e+00
   1.8111000e+04   1.0000000e+00   2.0000000e+00   1.9816491e+05   2.0000000e+00
   1.8111000e+04   1.0000000e+00   2.0000000e+00   1.9816742e+05   4.0000000e+00
   1.8111000e+04   1.0000000e+00   2.0000000e+00   1.9816765e+05   4.0000000e+00
   1.8111000e+04   1.0000000e+00   2.0000000e+00   1.9816783e+05   4.0000000e+00
   1.8111000e+04   1.0000000e+00   2.0000000e+00   1.9816801e+05   4.0000000e+00
   1.8111000e+04   1.0000000e+00   2.0000000e+00   1.9816833e+05   4.0000000e+00
   1.8111000e+04   1.0000000e+00   2.0000000e+00   1.9816864e+05   4.0000000e+00
   1.8111000e+04   1.0000000e+00   2.0000000e+00   1.9816882e+05   4.0000000e+00
   1.8111000e+04   1.0000000e+00   2.0000000e+00   1.9816900e+05   4.0000000e+00
   1.8111000e+04   1.0000000e+00   2.0000000e+00   1.9816934e+05   4.0000000e+00
   1.8111000e+04   1.0000000e+00   2.0000000e+00   1.9816966e+05   4.0000000e+00
   1.8111000e+04   1.0000000e+00   2.0000000e+00   1.9817002e+05   4.0000000e+00
   1.8111000e+04   1.0000000e+00   2.0000000e+00   1.9817030e+05   4.0000000e+00
   1.8111000e+04   1.0000000e+00   2.0000000e+00   1.9817061e+05   4.0000000e+00
   1.8111000e+04   1.0000000e+00   2.0000000e+00   1.9817105e+05   4.0000000e+00
   1.8111000e+04   1.0000000e+00   2.0000000e+00   1.9817125e+05   4.0000000e+00
   1.8111000e+04   1.0000000e+00   2.0000000e+00   1.9817168e+05   4.0000000e+00
   1.8111000e+04   1.0000000e+00   2.0000000e+00   1.9817184e+05   4.0000000e+00
   1.8111000e+04   1.0000000e+00   2.0000000e+00   1.9817210e+05   4.0000000e+00
   1.8111000e+04   1.0000000e+00   2.0000000e+00   1.9817250e+05   4.0000000e+00
   1.8111000e+04   1.0000000e+00   2.0000000e+00   1.9817308e+05   4.0000000e+00
   1.8111000e+04   1.0000000e+00   2.0000000e+00   1.9817329e+05   4.0000000e+00
   1.8111000e+04   1.0000000e+00   2.0000000e+00   1.9817350e+05   4.0000000e+00
   1.8111000e+04   1.0000000e+00   2.0000000e+00   1.9817389e+05   4.0000000e+00
   1.8111000e+04   1.0000000e+00   2.0000000e+00   1.9817404e+05   4.0000000e+00
   1.8111000e+04   1.0000000e+00   2.0000000e+00   1.9817425e+05   4.0000000e+00
   1.8111000e+04   1.0000000e+00   2.0000000e+00   1.9817452e+05   4.0000000e+00
   1.8111000e+04   1.0000000e+00   2.0000000e+00   1.9817535e+05   4.0000000e+00
   1.8111000e+04   1.0000000e+00   2.0000000e+00   1.9817557e+05   4.0000000e+00
   1.8111000e+04   1.0000000e+00   2.0000000e+00   1.9817598e+05   4.0000000e+00
   1.8111000e+04   1.0000000e+00   2.0000000e+00   1.9817607e+05   4.0000000e+00
   1.8111000e+04   1.0000000e+00   2.0000000e+00   1.9817644e+05   4.0000000e+00
   1.8111000e+04   1.0000000e+00   2.0000000e+00   1.9821491e+05   5.0000000e+00
   1.8111000e+04   1.0000000e+00   2.0000000e+00   2.0020777e+05   2.0000000e+00
   1.8111000e+04   1.0000000e+00   2.0000000e+00   2.0021292e+05   4.0000000e+00
   1.8111000e+04   1.0000000e+00   2.0000000e+00   2.0021316e+05   4.0000000e+00
   1.8111000e+04   1.0000000e+00   2.0000000e+00   2.0021335e+05   4.0000000e+00
   1.8111000e+04   1.0000000e+00   2.0000000e+00   2.0021349e+05   4.0000000e+00
   1.8111000e+04   1.0000000e+00   2.0000000e+00   2.0021371e+05   4.0000000e+00
   1.8111000e+04   1.0000000e+00   2.0000000e+00   2.0021411e+05   4.0000000e+00
   1.8111000e+04   1.0000000e+00   2.0000000e+00   2.0021432e+05   4.0000000e+00
   1.8111000e+04   1.0000000e+00   2.0000000e+00   2.0021455e+05   4.0000000e+00
   1.8111000e+04   1.0000000e+00   2.0000000e+00   2.0021473e+05   4.0000000e+00
   1.8111000e+04   1.0000000e+00   2.0000000e+00   2.0021486e+05   4.0000000e+00
   1.8111000e+04   1.0000000e+00   2.0000000e+00   2.0021532e+05   4.0000000e+00
   1.8111000e+04   1.0000000e+00   2.0000000e+00   2.0021557e+05   4.0000000e+00
   1.8111000e+04   1.0000000e+00   2.0000000e+00   2.0021585e+05   4.0000000e+00
   1.8111000e+04   1.0000000e+00   2.0000000e+00   2.0021606e+05   4.0000000e+00
   1.8111000e+04   1.0000000e+00   2.0000000e+00   2.0021626e+05   4.0000000e+00
   1.8111000e+04   1.0000000e+00   2.0000000e+00   2.0021658e+05   4.0000000e+00
   1.8111000e+04   1.0000000e+00   2.0000000e+00   2.0021721e+05   4.0000000e+00
   1.8111000e+04   1.0000000e+00   2.0000000e+00   2.0021749e+05   4.0000000e+00
   1.8111000e+04   1.0000000e+00   2.0000000e+00   2.0021783e+05   4.0000000e+00
   1.8111000e+04   1.0000000e+00   2.0000000e+00   2.0021809e+05   4.0000000e+00
   1.8111000e+04   1.0000000e+00   2.0000000e+00   2.0021819e+05   4.0000000e+00
   1.8111000e+04   1.0000000e+00   2.0000000e+00   2.0021849e+05   4.0000000e+00
   1.8111000e+04   1.0000000e+00   2.0000000e+00   2.0021884e+05   4.0000000e+00
   1.8111000e+04   1.0000000e+00   2.0000000e+00   2.0021894e+05   4.0000000e+00
   1.8111000e+04   1.0000000e+00   2.0000000e+00   2.0025877e+05   5.0000000e+00
   1.8111000e+04   1.0000000e+00   2.0000000e+00   2.0371149e+05   2.0000000e+00
   1.8111000e+04   1.0000000e+00   2.0000000e+00   2.0371312e+05   4.0000000e+00
   1.8111000e+04   1.0000000e+00   2.0000000e+00   2.0371328e+05   4.0000000e+00
   1.8111000e+04   1.0000000e+00   2.0000000e+00   2.0371398e+05   4.0000000e+00
   1.8111000e+04   1.0000000e+00   2.0000000e+00   2.0371437e+05   4.0000000e+00
   1.8111000e+04   1.0000000e+00   2.0000000e+00   2.0371501e+05   4.0000000e+00
   1.8111000e+04   1.0000000e+00   2.0000000e+00   2.0371550e+05   4.0000000e+00
   1.8111000e+04   1.0000000e+00   2.0000000e+00   2.0371640e+05   4.0000000e+00
   1.8111000e+04   1.0000000e+00   2.0000000e+00   2.0371701e+05   4.0000000e+00
   1.8111000e+04   1.0000000e+00   2.0000000e+00   2.0371732e+05   4.0000000e+00
   1.8111000e+04   1.0000000e+00   2.0000000e+00   2.0371762e+05   4.0000000e+00
   1.8111000e+04   1.0000000e+00   2.0000000e+00   2.0371788e+05   4.0000000e+00
   1.8111000e+04   1.0000000e+00   2.0000000e+00   2.0371819e+05   4.0000000e+00
   1.8111000e+04   1.0000000e+00   2.0000000e+00   2.0371858e+05   4.0000000e+00
   1.8111000e+04   1.0000000e+00   2.0000000e+00   2.0371901e+05   4.0000000e+00
   1.8111000e+04   1.0000000e+00   2.0000000e+00   2.0371942e+05   4.0000000e+00
   1.8111000e+04   1.0000000e+00   2.0000000e+00   2.0371963e+05   4.0000000e+00
   1.8111000e+04   1.0000000e+00   2.0000000e+00   2.0372019e+05   4.0000000e+00
   1.8111000e+04   1.0000000e+00   2.0000000e+00   2.0372055e+05   4.0000000e+00
   1.8111000e+04   1.0000000e+00   2.0000000e+00   2.0372083e+05   4.0000000e+00
   1.8111000e+04   1.0000000e+00   2.0000000e+00   2.0372126e+05   4.0000000e+00
   1.8111000e+04   1.0000000e+00   2.0000000e+00   2.0372154e+05   4.0000000e+00
   1.8111000e+04   1.0000000e+00   2.0000000e+00   2.0372220e+05   4.0000000e+00
   1.8111000e+04   1.0000000e+00   2.0000000e+00   2.0372248e+05   4.0000000e+00
   1.8111000e+04   1.0000000e+00   2.0000000e+00   2.0372273e+05   4.0000000e+00
   1.8111000e+04   1.0000000e+00   2.0000000e+00   2.0372301e+05   4.0000000e+00
   1.8111000e+04   1.0000000e+00   2.0000000e+00   2.0372333e+05   4.0000000e+00
   1.8111000e+04   1.0000000e+00   2.0000000e+00   2.0372426e+05   4.0000000e+00
   1.8111000e+04   1.0000000e+00   2.0000000e+00   2.0376449e+05   5.0000000e+00
   1.8111000e+04   1.0000000e+00   2.0000000e+00   2.0435451e+05   2.0000000e+00
   1.8111000e+04   1.0000000e+00   2.0000000e+00   2.0435742e+05   4.0000000e+00
   1.8111000e+04   1.0000000e+00   2.0000000e+00   2.0435752e+05   4.0000000e+00
   1.8111000e+04   1.0000000e+00   2.0000000e+00   2.0435832e+05   4.0000000e+00
   1.8111000e+04   1.0000000e+00   2.0000000e+00   2.0435863e+05   4.0000000e+00
   1.8111000e+04   1.0000000e+00   2.0000000e+00   2.0435897e+05   4.0000000e+00
   1.8111000e+04   1.0000000e+00   2.0000000e+00   2.0435988e+05   4.0000000e+00
   1.8111000e+04   1.0000000e+00   2.0000000e+00   2.0436004e+05   4.0000000e+00
   1.8111000e+04   1.0000000e+00   2.0000000e+00   2.0436048e+05   4.0000000e+00
   1.8111000e+04   1.0000000e+00   2.0000000e+00   2.0436073e+05   4.0000000e+00
   1.8111000e+04   1.0000000e+00   2.0000000e+00   2.0436120e+05   4.0000000e+00
   1.8111000e+04   1.0000000e+00   2.0000000e+00   2.0436162e+05   4.0000000e+00
   1.8111000e+04   1.0000000e+00   2.0000000e+00   2.0436184e+05   4.0000000e+00
   1.8111000e+04   1.0000000e+00   2.0000000e+00   2.0436208e+05   4.0000000e+00
   1.8111000e+04   1.0000000e+00   2.0000000e+00   2.0436254e+05   4.0000000e+00
   1.8111000e+04   1.0000000e+00   2.0000000e+00   2.0436285e+05   4.0000000e+00
   1.8111000e+04   1.0000000e+00   2.0000000e+00   2.0436293e+05   4.0000000e+00
   1.8111000e+04   1.0000000e+00   2.0000000e+00   2.0436332e+05   4.0000000e+00
   1.8111000e+04   1.0000000e+00   2.0000000e+00   2.0436365e+05   4.0000000e+00
   1.8111000e+04   1.0000000e+00   2.0000000e+00   2.0436382e+05   4.0000000e+00
   1.8111000e+04   1.0000000e+00   2.0000000e+00   2.0436408e+05   4.0000000e+00
   1.8111000e+04   1.0000000e+00   2.0000000e+00   2.0436441e+05   4.0000000e+00
   1.8111000e+04   1.0000000e+00   2.0000000e+00   2.0436470e+05   4.0000000e+00
   1.8111000e+04   1.0000000e+00   2.0000000e+00   2.0436490e+05   4.0000000e+00
   1.8111000e+04   1.0000000e+00   2.0000000e+00   2.0436513e+05   4.0000000e+00
   1.8111000e+04   1.0000000e+00   2.0000000e+00   2.0441651e+05   5.0000000e+00
   1.8111000e+04   1.0000000e+00   2.0000000e+00   2.0475608e+05   2.0000000e+00
   1.8111000e+04   1.0000000e+00   2.0000000e+00   2.0476237e+05   4.0000000e+00
   1.8111000e+04   1.0000000e+00   2.0000000e+00   2.0476255e+05   4.0000000e+00
   1.8111000e+04   1.0000000e+00   2.0000000e+00   2.0476285e+05   4.0000000e+00
   1.8111000e+04   1.0000000e+00   2.0000000e+00   2.0476338e+05   4.0000000e+00
   1.8111000e+04   1.0000000e+00   2.0000000e+00   2.0476353e+05   4.0000000e+00
   1.8111000e+04   1.0000000e+00   2.0000000e+00   2.0476378e+05   4.0000000e+00
   1.8111000e+04   1.0000000e+00   2.0000000e+00   2.0476415e+05   4.0000000e+00
   1.8111000e+04   1.0000000e+00   2.0000000e+00   2.0476440e+05   4.0000000e+00
   1.8111000e+04   1.0000000e+00   2.0000000e+00   2.0476495e+05   4.0000000e+00
   1.8111000e+04   1.0000000e+00   2.0000000e+00   2.0476520e+05   4.0000000e+00
   1.8111000e+04   1.0000000e+00   2.0000000e+00   2.0476543e+05   4.0000000e+00
   1.8111000e+04   1.0000000e+00   2.0000000e+00   2.0476574e+05   4.0000000e+00
   1.8111000e+04   1.0000000e+00   2.0000000e+00   2.0476584e+05   4.0000000e+00
   1.8111000e+04   1.0000000e+00   2.0000000e+00   2.0476623e+05   4.0000000e+00
   1.8111000e+04   1.0000000e+00   2.0000000e+00   2.0476653e+05   4.0000000e+00
   1.8111000e+04   1.0000000e+00   2.0000000e+00   2.0476676e+05   4.0000000e+00
   1.8111000e+04   1.0000000e+00   2.0000000e+00   2.0476704e+05   4.0000000e+00
   1.8111000e+04   1.0000000e+00   2.0000000e+00   2.0476752e+05   4.0000000e+00
   1.8111000e+04   1.0000000e+00   2.0000000e+00   2.0476788e+05   4.0000000e+00
   1.8111000e+04   1.0000000e+00   2.0000000e+00   2.0476816e+05   4.0000000e+00
   1.8111000e+04   1.0000000e+00   2.0000000e+00   2.0476827e+05   4.0000000e+00
   1.8111000e+04   1.0000000e+00   2.0000000e+00   2.0476852e+05   4.0000000e+00
   1.8111000e+04   1.0000000e+00   2.0000000e+00   2.0476882e+05   4.0000000e+00
   1.8111000e+04   1.0000000e+00   2.0000000e+00   2.0476910e+05   4.0000000e+00
   1.8111000e+04   1.0000000e+00   2.0000000e+00   2.0476944e+05   4.0000000e+00
   1.8111000e+04   1.0000000e+00   2.0000000e+00   2.0476975e+05   4.0000000e+00
   1.8111000e+04   1.0000000e+00   2.0000000e+00   2.0477024e+05   4.0000000e+00
   1.8111000e+04   1.0000000e+00   2.0000000e+00   2.0477070e+05   4.0000000e+00
   1.8111000e+04   1.0000000e+00   2.0000000e+00   2.0477105e+05   4.0000000e+00
   1.8111000e+04   1.0000000e+00   2.0000000e+00   2.0477124e+05   4.0000000e+00
   1.8111000e+04   1.0000000e+00   2.0000000e+00   2.0477156e+05   4.0000000e+00
   1.8111000e+04   1.0000000e+00   2.0000000e+00   2.0477200e+05   4.0000000e+00
   1.8111000e+04   1.0000000e+00   2.0000000e+00   2.0477226e+05   4.0000000e+00
   1.8111000e+04   1.0000000e+00   2.0000000e+00   2.0477256e+05   4.0000000e+00
   1.8111000e+04   1.0000000e+00   2.0000000e+00   2.0477278e+05   4.0000000e+00
   1.8111000e+04   1.0000000e+00   2.0000000e+00   2.0477306e+05   4.0000000e+00
   1.8111000e+04   1.0000000e+00   2.0000000e+00   2.0477330e+05   4.0000000e+00
   1.8111000e+04   1.0000000e+00   2.0000000e+00   2.0477361e+05   4.0000000e+00
   1.8111000e+04   1.0000000e+00   2.0000000e+00   2.0477382e+05   4.0000000e+00
   1.8111000e+04   1.0000000e+00   2.0000000e+00   2.0477445e+05   4.0000000e+00
   1.8111000e+04   1.0000000e+00   2.0000000e+00   2.0477453e+05   4.0000000e+00
   1.8111000e+04   1.0000000e+00   2.0000000e+00   2.0477489e+05   4.0000000e+00
   1.8111000e+04   1.0000000e+00   2.0000000e+00   2.0477522e+05   4.0000000e+00
   1.8111000e+04   1.0000000e+00   2.0000000e+00   2.0477619e+05   4.0000000e+00
   1.8111000e+04   1.0000000e+00   2.0000000e+00   2.0477702e+05   4.0000000e+00
   1.8111000e+04   1.0000000e+00   2.0000000e+00   2.0477742e+05   4.0000000e+00
   1.8111000e+04   1.0000000e+00   2.0000000e+00   2.0477770e+05   4.0000000e+00
   1.8111000e+04   1.0000000e+00   2.0000000e+00   2.0477802e+05   4.0000000e+00
   1.8111000e+04   1.0000000e+00   2.0000000e+00   2.0477891e+05   4.0000000e+00
   1.8111000e+04   1.0000000e+00   2.0000000e+00   2.0477921e+05   4.0000000e+00
   1.8111000e+04   1.0000000e+00   2.0000000e+00   2.0477961e+05   4.0000000e+00
   1.8111000e+04   1.0000000e+00   2.0000000e+00   2.0478020e+05   4.0000000e+00
   1.8111000e+04   1.0000000e+00   2.0000000e+00   2.0478046e+05   4.0000000e+00
   1.8111000e+04   1.0000000e+00   2.0000000e+00   2.0478071e+05   4.0000000e+00
   1.8111000e+04   1.0000000e+00   2.0000000e+00   2.0478120e+05   4.0000000e+00
   1.8111000e+04   1.0000000e+00   2.0000000e+00   2.0478166e+05   4.0000000e+00
   1.8111000e+04   1.0000000e+00   2.0000000e+00   2.0478351e+05   4.0000000e+00
   1.8111000e+04   1.0000000e+00   2.0000000e+00   2.0478549e+05   4.0000000e+00
   1.8111000e+04   1.0000000e+00   2.0000000e+00   2.0480708e+05   5.0000000e+00
   1.8111000e+04   1.0000000e+00   2.0000000e+00   2.0553743e+05   2.0000000e+00
   1.8111000e+04   1.0000000e+00   2.0000000e+00   2.0554126e+05   4.0000000e+00
   1.8111000e+04   1.0000000e+00   2.0000000e+00   2.0554140e+05   4.0000000e+00
   1.8111000e+04   1.0000000e+00   2.0000000e+00   2.0554164e+05   4.0000000e+00
   1.8111000e+04   1.0000000e+00   2.0000000e+00   2.0554182e+05   4.0000000e+00
   1.8111000e+04   1.0000000e+00   2.0000000e+00   2.0554199e+05   4.0000000e+00
   1.8111000e+04   1.0000000e+00   2.0000000e+00   2.0554218e+05   4.0000000e+00
   1.8111000e+04   1.0000000e+00   2.0000000e+00   2.0554236e+05   4.0000000e+00
   1.8111000e+04   1.0000000e+00   2.0000000e+00   2.0554253e+05   4.0000000e+00
   1.8111000e+04   1.0000000e+00   2.0000000e+00   2.0554275e+05   4.0000000e+00
   1.8111000e+04   1.0000000e+00   2.0000000e+00   2.0554301e+05   4.0000000e+00
   1.8111000e+04   1.0000000e+00   2.0000000e+00   2.0554317e+05   4.0000000e+00
   1.8111000e+04   1.0000000e+00   2.0000000e+00   2.0554328e+05   4.0000000e+00
   1.8111000e+04   1.0000000e+00   2.0000000e+00   2.0554362e+05   4.0000000e+00
   1.8111000e+04   1.0000000e+00   2.0000000e+00   2.0554391e+05   4.0000000e+00
   1.8111000e+04   1.0000000e+00   2.0000000e+00   2.0554408e+05   4.0000000e+00
   1.8111000e+04   1.0000000e+00   2.0000000e+00   2.0554419e+05   4.0000000e+00
   1.8111000e+04   1.0000000e+00   2.0000000e+00   2.0554443e+05   4.0000000e+00
   1.8111000e+04   1.0000000e+00   2.0000000e+00   2.0554482e+05   4.0000000e+00
   1.8111000e+04   1.0000000e+00   2.0000000e+00   2.0554510e+05   4.0000000e+00
   1.8111000e+04   1.0000000e+00   2.0000000e+00   2.0554539e+05   4.0000000e+00
   1.8111000e+04   1.0000000e+00   2.0000000e+00   2.0554566e+05   4.0000000e+00
   1.8111000e+04   1.0000000e+00   2.0000000e+00   2.0554597e+05   4.0000000e+00
   1.8111000e+04   1.0000000e+00   2.0000000e+00   2.0554665e+05   4.0000000e+00
   1.8111000e+04   1.0000000e+00   2.0000000e+00   2.0554709e+05   4.0000000e+00
   1.8111000e+04   1.0000000e+00   2.0000000e+00   2.0554735e+05   4.0000000e+00
   1.8111000e+04   1.0000000e+00   2.0000000e+00   2.0554752e+05   4.0000000e+00
   1.8111000e+04   1.0000000e+00   2.0000000e+00   2.0554800e+05   4.0000000e+00
   1.8111000e+04   1.0000000e+00   2.0000000e+00   2.0554871e+05   4.0000000e+00
   1.8111000e+04   1.0000000e+00   2.0000000e+00   2.0554898e+05   4.0000000e+00
   1.8111000e+04   1.0000000e+00   2.0000000e+00   2.0554989e+05   4.0000000e+00
   1.8111000e+04   1.0000000e+00   2.0000000e+00   2.0559243e+05   5.0000000e+00
   1.8111000e+04   1.0000000e+00   2.0000000e+00   2.0770556e+05   2.0000000e+00
   1.8111000e+04   1.0000000e+00   2.0000000e+00   2.0770872e+05   4.0000000e+00
   1.8111000e+04   1.0000000e+00   2.0000000e+00   2.0770913e+05   4.0000000e+00
   1.8111000e+04   1.0000000e+00   2.0000000e+00   2.0770977e+05   4.0000000e+00
   1.8111000e+04   1.0000000e+00   2.0000000e+00   2.0771026e+05   4.0000000e+00
   1.8111000e+04   1.0000000e+00   2.0000000e+00   2.0771057e+05   4.0000000e+00
   1.8111000e+04   1.0000000e+00   2.0000000e+00   2.0771083e+05   4.0000000e+00
   1.8111000e+04   1.0000000e+00   2.0000000e+00   2.0771126e+05   4.0000000e+00
   1.8111000e+04   1.0000000e+00   2.0000000e+00   2.0771151e+05   4.0000000e+00
   1.8111000e+04   1.0000000e+00   2.0000000e+00   2.0771180e+05   4.0000000e+00
   1.8111000e+04   1.0000000e+00   2.0000000e+00   2.0771260e+05   4.0000000e+00
   1.8111000e+04   1.0000000e+00   2.0000000e+00   2.0771290e+05   4.0000000e+00
   1.8111000e+04   1.0000000e+00   2.0000000e+00   2.0771328e+05   4.0000000e+00
   1.8111000e+04   1.0000000e+00   2.0000000e+00   2.0771374e+05   4.0000000e+00
   1.8111000e+04   1.0000000e+00   2.0000000e+00   2.0771404e+05   4.0000000e+00
   1.8111000e+04   1.0000000e+00   2.0000000e+00   2.0771460e+05   4.0000000e+00
   1.8111000e+04   1.0000000e+00   2.0000000e+00   2.0771514e+05   4.0000000e+00
   1.8111000e+04   1.0000000e+00   2.0000000e+00   2.0771546e+05   4.0000000e+00
   1.8111000e+04   1.0000000e+00   2.0000000e+00   2.0771574e+05   4.0000000e+00
   1.8111000e+04   1.0000000e+00   2.0000000e+00   2.0771614e+05   4.0000000e+00
   1.8111000e+04   1.0000000e+00   2.0000000e+00   2.0771684e+05   4.0000000e+00
   1.8111000e+04   1.0000000e+00   2.0000000e+00   2.0771720e+05   4.0000000e+00
   1.8111000e+04   1.0000000e+00   2.0000000e+00   2.0771743e+05   4.0000000e+00
   1.8111000e+04   1.0000000e+00   2.0000000e+00   2.0771808e+05   4.0000000e+00
   1.8111000e+04   1.0000000e+00   2.0000000e+00   2.0771832e+05   4.0000000e+00
   1.8111000e+04   1.0000000e+00   2.0000000e+00   2.0771909e+05   4.0000000e+00
   1.8111000e+04   1.0000000e+00   2.0000000e+00   2.0771943e+05   4.0000000e+00
   1.8111000e+04   1.0000000e+00   2.0000000e+00   2.0772043e+05   4.0000000e+00
   1.8111000e+04   1.0000000e+00   2.0000000e+00   2.0772079e+05   4.0000000e+00
   1.8111000e+04   1.0000000e+00   2.0000000e+00   2.0772107e+05   4.0000000e+00
   1.8111000e+04   1.0000000e+00   2.0000000e+00   2.0772135e+05   4.0000000e+00
   1.8111000e+04   1.0000000e+00   2.0000000e+00   2.0772164e+05   4.0000000e+00
   1.8111000e+04   1.0000000e+00   2.0000000e+00   2.0772214e+05   4.0000000e+00
   1.8111000e+04   1.0000000e+00   2.0000000e+00   2.0772254e+05   4.0000000e+00
   1.8111000e+04   1.0000000e+00   2.0000000e+00   2.0772284e+05   4.0000000e+00
   1.8111000e+04   1.0000000e+00   2.0000000e+00   2.0772322e+05   4.0000000e+00
   1.8111000e+04   1.0000000e+00   2.0000000e+00   2.0772339e+05   4.0000000e+00
   1.8111000e+04   1.0000000e+00   2.0000000e+00   2.0772390e+05   4.0000000e+00
   1.8111000e+04   1.0000000e+00   2.0000000e+00   2.0772428e+05   4.0000000e+00
   1.8111000e+04   1.0000000e+00   2.0000000e+00   2.0772500e+05   4.0000000e+00
   1.8111000e+04   1.0000000e+00   2.0000000e+00   2.0772516e+05   4.0000000e+00
   1.8111000e+04   1.0000000e+00   2.0000000e+00   2.0772542e+05   4.0000000e+00
   1.8111000e+04   1.0000000e+00   2.0000000e+00   2.0772723e+05   4.0000000e+00
   1.8111000e+04   1.0000000e+00   2.0000000e+00   2.0772915e+05   4.0000000e+00
   1.8111000e+04   1.0000000e+00   2.0000000e+00   2.0772959e+05   4.0000000e+00
   1.8111000e+04   1.0000000e+00   2.0000000e+00   2.0773350e+05   4.0000000e+00
   1.8111000e+04   1.0000000e+00   2.0000000e+00   2.0775456e+05   5.0000000e+00
   1.8111000e+04   1.0000000e+00   2.0000000e+00   2.0798276e+05   2.0000000e+00
   1.8111000e+04   1.0000000e+00   2.0000000e+00   2.0799605e+05   4.0000000e+00
   1.8111000e+04   1.0000000e+00   2.0000000e+00   2.0799625e+05   4.0000000e+00
   1.8111000e+04   1.0000000e+00   2.0000000e+00   2.0799641e+05   4.0000000e+00
   1.8111000e+04   1.0000000e+00   2.0000000e+00   2.0799666e+05   4.0000000e+00
   1.8111000e+04   1.0000000e+00   2.0000000e+00   2.0799684e+05   4.0000000e+00
   1.8111000e+04   1.0000000e+00   2.0000000e+00   2.0799711e+05   4.0000000e+00
   1.8111000e+04   1.0000000e+00   2.0000000e+00   2.0799741e+05   4.0000000e+00
   1.8111000e+04   1.0000000e+00   2.0000000e+00   2.0799763e+05   4.0000000e+00
   1.8111000e+04   1.0000000e+00   2.0000000e+00   2.0799791e+05   4.0000000e+00
   1.8111000e+04   1.0000000e+00   2.0000000e+00   2.0799829e+05   4.0000000e+00
   1.8111000e+04   1.0000000e+00   2.0000000e+00   2.0799868e+05   4.0000000e+00
   1.8111000e+04   1.0000000e+00   2.0000000e+00   2.0799901e+05   4.0000000e+00
   1.8111000e+04   1.0000000e+00   2.0000000e+00   2.0799935e+05   4.0000000e+00
   1.8111000e+04   1.0000000e+00   2.0000000e+00   2.0799948e+05   4.0000000e+00
   1.8111000e+04   1.0000000e+00   2.0000000e+00   2.0799982e+05   4.0000000e+00
   1.8111000e+04   1.0000000e+00   2.0000000e+00   2.0800013e+05   4.0000000e+00
   1.8111000e+04   1.0000000e+00   2.0000000e+00   2.0800053e+05   4.0000000e+00
   1.8111000e+04   1.0000000e+00   2.0000000e+00   2.0800063e+05   4.0000000e+00
   1.8111000e+04   1.0000000e+00   2.0000000e+00   2.0803076e+05   5.0000000e+00
   1.8111000e+04   1.0000000e+00   2.0000000e+00   2.0838897e+05   2.0000000e+00
   1.8111000e+04   1.0000000e+00   2.0000000e+00   2.0839279e+05   4.0000000e+00
   1.8111000e+04   1.0000000e+00   2.0000000e+00   2.0839316e+05   4.0000000e+00
   1.8111000e+04   1.0000000e+00   2.0000000e+00   2.0839342e+05   4.0000000e+00
   1.8111000e+04   1.0000000e+00   2.0000000e+00   2.0839358e+05   4.0000000e+00
   1.8111000e+04   1.0000000e+00   2.0000000e+00   2.0839381e+05   4.0000000e+00
   1.8111000e+04   1.0000000e+00   2.0000000e+00   2.0839405e+05   4.0000000e+00
   1.8111000e+04   1.0000000e+00   2.0000000e+00   2.0839427e+05   4.0000000e+00
   1.8111000e+04   1.0000000e+00   2.0000000e+00   2.0839448e+05   4.0000000e+00
   1.8111000e+04   1.0000000e+00   2.0000000e+00   2.0839471e+05   4.0000000e+00
   1.8111000e+04   1.0000000e+00   2.0000000e+00   2.0839503e+05   4.0000000e+00
   1.8111000e+04   1.0000000e+00   2.0000000e+00   2.0839542e+05   4.0000000e+00
   1.8111000e+04   1.0000000e+00   2.0000000e+00   2.0839577e+05   4.0000000e+00
   1.8111000e+04   1.0000000e+00   2.0000000e+00   2.0839614e+05   4.0000000e+00
   1.8111000e+04   1.0000000e+00   2.0000000e+00   2.0839638e+05   4.0000000e+00
   1.8111000e+04   1.0000000e+00   2.0000000e+00   2.0839651e+05   4.0000000e+00
   1.8111000e+04   1.0000000e+00   2.0000000e+00   2.0839681e+05   4.0000000e+00
   1.8111000e+04   1.0000000e+00   2.0000000e+00   2.0839705e+05   4.0000000e+00
   1.8111000e+04   1.0000000e+00   2.0000000e+00   2.0839735e+05   4.0000000e+00
   1.8111000e+04   1.0000000e+00   2.0000000e+00   2.0839764e+05   4.0000000e+00
   1.8111000e+04   1.0000000e+00   2.0000000e+00   2.0839786e+05   4.0000000e+00
   1.8111000e+04   1.0000000e+00   2.0000000e+00   2.0839816e+05   4.0000000e+00
   1.8111000e+04   1.0000000e+00   2.0000000e+00   2.0839842e+05   4.0000000e+00
   1.8111000e+04   1.0000000e+00   2.0000000e+00   2.0839892e+05   4.0000000e+00
   1.8111000e+04   1.0000000e+00   2.0000000e+00   2.0839898e+05   4.0000000e+00
   1.8111000e+04   1.0000000e+00   2.0000000e+00   2.0839957e+05   4.0000000e+00
   1.8111000e+04   1.0000000e+00   2.0000000e+00   2.0839990e+05   4.0000000e+00
   1.8111000e+04   1.0000000e+00   2.0000000e+00   2.0840014e+05   4.0000000e+00
   1.8111000e+04   1.0000000e+00   2.0000000e+00   2.0840037e+05   4.0000000e+00
   1.8111000e+04   1.0000000e+00   2.0000000e+00   2.0840093e+05   4.0000000e+00
   1.8111000e+04   1.0000000e+00   2.0000000e+00   2.0840128e+05   4.0000000e+00
   1.8111000e+04   1.0000000e+00   2.0000000e+00   2.0840149e+05   4.0000000e+00
   1.8111000e+04   1.0000000e+00   2.0000000e+00   2.0840267e+05   4.0000000e+00
   1.8111000e+04   1.0000000e+00   2.0000000e+00   2.0840422e+05   4.0000000e+00
   1.8111000e+04   1.0000000e+00   2.0000000e+00   2.0844797e+05   5.0000000e+00
   1.8111000e+04   1.0000000e+00   2.0000000e+00   2.0876647e+05   2.0000000e+00
   1.8111000e+04   1.0000000e+00   2.0000000e+00   2.0877264e+05   4.0000000e+00
   1.8111000e+04   1.0000000e+00   2.0000000e+00   2.0877279e+05   4.0000000e+00
   1.8111000e+04   1.0000000e+00   2.0000000e+00   2.0877293e+05   4.0000000e+00
   1.8111000e+04   1.0000000e+00   2.0000000e+00   2.0877312e+05   4.0000000e+00
   1.8111000e+04   1.0000000e+00   2.0000000e+00   2.0877327e+05   4.0000000e+00
   1.8111000e+04   1.0000000e+00   2.0000000e+00   2.0877346e+05   4.0000000e+00
   1.8111000e+04   1.0000000e+00   2.0000000e+00   2.0877377e+05   4.0000000e+00
   1.8111000e+04   1.0000000e+00   2.0000000e+00   2.0877395e+05   4.0000000e+00
   1.8111000e+04   1.0000000e+00   2.0000000e+00   2.0877409e+05   4.0000000e+00
   1.8111000e+04   1.0000000e+00   2.0000000e+00   2.0877455e+05   4.0000000e+00
   1.8111000e+04   1.0000000e+00   2.0000000e+00   2.0877476e+05   4.0000000e+00
   1.8111000e+04   1.0000000e+00   2.0000000e+00   2.0877495e+05   4.0000000e+00
   1.8111000e+04   1.0000000e+00   2.0000000e+00   2.0877515e+05   4.0000000e+00
   1.8111000e+04   1.0000000e+00   2.0000000e+00   2.0877554e+05   4.0000000e+00
   1.8111000e+04   1.0000000e+00   2.0000000e+00   2.0877580e+05   4.0000000e+00
   1.8111000e+04   1.0000000e+00   2.0000000e+00   2.0877599e+05   4.0000000e+00
   1.8111000e+04   1.0000000e+00   2.0000000e+00   2.0877631e+05   4.0000000e+00
   1.8111000e+04   1.0000000e+00   2.0000000e+00   2.0877665e+05   4.0000000e+00
   1.8111000e+04   1.0000000e+00   2.0000000e+00   2.0877698e+05   4.0000000e+00
   1.8111000e+04   1.0000000e+00   2.0000000e+00   2.0877734e+05   4.0000000e+00
   1.8111000e+04   1.0000000e+00   2.0000000e+00   2.0877760e+05   4.0000000e+00
   1.8111000e+04   1.0000000e+00   2.0000000e+00   2.0882747e+05   5.0000000e+00
   1.8111000e+04   1.0000000e+00   2.0000000e+00   2.0972982e+05   2.0000000e+00
   1.8111000e+04   1.0000000e+00   2.0000000e+00   2.0973286e+05   4.0000000e+00
   1.8111000e+04   1.0000000e+00   2.0000000e+00   2.0973348e+05   4.0000000e+00
   1.8111000e+04   1.0000000e+00   2.0000000e+00   2.0973376e+05   4.0000000e+00
   1.8111000e+04   1.0000000e+00   2.0000000e+00   2.0973398e+05   4.0000000e+00
   1.8111000e+04   1.0000000e+00   2.0000000e+00   2.0973421e+05   4.0000000e+00
   1.8111000e+04   1.0000000e+00   2.0000000e+00   2.0973441e+05   4.0000000e+00
   1.8111000e+04   1.0000000e+00   2.0000000e+00   2.0973461e+05   4.0000000e+00
   1.8111000e+04   1.0000000e+00   2.0000000e+00   2.0973517e+05   4.0000000e+00
   1.8111000e+04   1.0000000e+00   2.0000000e+00   2.0973553e+05   4.0000000e+00
   1.8111000e+04   1.0000000e+00   2.0000000e+00   2.0973580e+05   4.0000000e+00
   1.8111000e+04   1.0000000e+00   2.0000000e+00   2.0973642e+05   4.0000000e+00
   1.8111000e+04   1.0000000e+00   2.0000000e+00   2.0973672e+05   4.0000000e+00
   1.8111000e+04   1.0000000e+00   2.0000000e+00   2.0973765e+05   4.0000000e+00
   1.8111000e+04   1.0000000e+00   2.0000000e+00   2.0973789e+05   4.0000000e+00
   1.8111000e+04   1.0000000e+00   2.0000000e+00   2.0973808e+05   4.0000000e+00
   1.8111000e+04   1.0000000e+00   2.0000000e+00   2.0973845e+05   4.0000000e+00
   1.8111000e+04   1.0000000e+00   2.0000000e+00   2.0973874e+05   4.0000000e+00
   1.8111000e+04   1.0000000e+00   2.0000000e+00   2.0973905e+05   4.0000000e+00
   1.8111000e+04   1.0000000e+00   2.0000000e+00   2.0973927e+05   4.0000000e+00
   1.8111000e+04   1.0000000e+00   2.0000000e+00   2.0973958e+05   4.0000000e+00
   1.8111000e+04   1.0000000e+00   2.0000000e+00   2.0973984e+05   4.0000000e+00
   1.8111000e+04   1.0000000e+00   2.0000000e+00   2.0974026e+05   4.0000000e+00
   1.8111000e+04   1.0000000e+00   2.0000000e+00   2.0974061e+05   4.0000000e+00
   1.8111000e+04   1.0000000e+00   2.0000000e+00   2.0974132e+05   4.0000000e+00
   1.8111000e+04   1.0000000e+00   2.0000000e+00   2.0978982e+05   5.0000000e+00
   1.8111000e+04   1.0000000e+00   2.0000000e+00   2.1085319e+05   2.0000000e+00
   1.8111000e+04   1.0000000e+00   2.0000000e+00   2.1082839e+05   4.0000000e+00
   1.8111000e+04   1.0000000e+00   2.0000000e+00   2.1082918e+05   4.0000000e+00
   1.8111000e+04   1.0000000e+00   2.0000000e+00   2.1082968e+05   4.0000000e+00
   1.8111000e+04   1.0000000e+00   2.0000000e+00   2.1083332e+05   4.0000000e+00
   1.8111000e+04   1.0000000e+00   2.0000000e+00   2.1084450e+05   4.0000000e+00
   1.8111000e+04   1.0000000e+00   2.0000000e+00   2.1084619e+05   4.0000000e+00
   1.8111000e+04   1.0000000e+00   2.0000000e+00   2.1084644e+05   4.0000000e+00
   1.8111000e+04   1.0000000e+00   2.0000000e+00   2.1086075e+05   4.0000000e+00
   1.8111000e+04   1.0000000e+00   2.0000000e+00   2.1086092e+05   4.0000000e+00
   1.8111000e+04   1.0000000e+00   2.0000000e+00   2.1086125e+05   4.0000000e+00
   1.8111000e+04   1.0000000e+00   2.0000000e+00   2.1086143e+05   4.0000000e+00
   1.8111000e+04   1.0000000e+00   2.0000000e+00   2.1086168e+05   4.0000000e+00
   1.8111000e+04   1.0000000e+00   2.0000000e+00   2.1086192e+05   4.0000000e+00
   1.8111000e+04   1.0000000e+00   2.0000000e+00   2.1086218e+05   4.0000000e+00
   1.8111000e+04   1.0000000e+00   2.0000000e+00   2.1086236e+05   4.0000000e+00
   1.8111000e+04   1.0000000e+00   2.0000000e+00   2.1086264e+05   4.0000000e+00
   1.8111000e+04   1.0000000e+00   2.0000000e+00   2.1086287e+05   4.0000000e+00
   1.8111000e+04   1.0000000e+00   2.0000000e+00   2.1086318e+05   4.0000000e+00
   1.8111000e+04   1.0000000e+00   2.0000000e+00   2.1086341e+05   4.0000000e+00
   1.8111000e+04   1.0000000e+00   2.0000000e+00   2.1086359e+05   4.0000000e+00
   1.8111000e+04   1.0000000e+00   2.0000000e+00   2.1086382e+05   4.0000000e+00
   1.8111000e+04   1.0000000e+00   2.0000000e+00   2.1086423e+05   4.0000000e+00
   1.8111000e+04   1.0000000e+00   2.0000000e+00   2.1086477e+05   4.0000000e+00
   1.8111000e+04   1.0000000e+00   2.0000000e+00   2.1086516e+05   4.0000000e+00
   1.8111000e+04   1.0000000e+00   2.0000000e+00   2.1091619e+05   5.0000000e+00
   1.8111000e+04   1.0000000e+00   2.0000000e+00   2.1315910e+05   2.0000000e+00
   1.8111000e+04   1.0000000e+00   2.0000000e+00   2.1317276e+05   4.0000000e+00
   1.8111000e+04   1.0000000e+00   2.0000000e+00   2.1317306e+05   4.0000000e+00
   1.8111000e+04   1.0000000e+00   2.0000000e+00   2.1317349e+05   4.0000000e+00
   1.8111000e+04   1.0000000e+00   2.0000000e+00   2.1317372e+05   4.0000000e+00
   1.8111000e+04   1.0000000e+00   2.0000000e+00   2.1317392e+05   4.0000000e+00
   1.8111000e+04   1.0000000e+00   2.0000000e+00   2.1317413e+05   4.0000000e+00
   1.8111000e+04   1.0000000e+00   2.0000000e+00   2.1317431e+05   4.0000000e+00
   1.8111000e+04   1.0000000e+00   2.0000000e+00   2.1317453e+05   4.0000000e+00
   1.8111000e+04   1.0000000e+00   2.0000000e+00   2.1317476e+05   4.0000000e+00
   1.8111000e+04   1.0000000e+00   2.0000000e+00   2.1317499e+05   4.0000000e+00
   1.8111000e+04   1.0000000e+00   2.0000000e+00   2.1317522e+05   4.0000000e+00
   1.8111000e+04   1.0000000e+00   2.0000000e+00   2.1317543e+05   4.0000000e+00
   1.8111000e+04   1.0000000e+00   2.0000000e+00   2.1317566e+05   4.0000000e+00
   1.8111000e+04   1.0000000e+00   2.0000000e+00   2.1317591e+05   4.0000000e+00
   1.8111000e+04   1.0000000e+00   2.0000000e+00   2.1317596e+05   4.0000000e+00
   1.8111000e+04   1.0000000e+00   2.0000000e+00   2.1317627e+05   4.0000000e+00
   1.8111000e+04   1.0000000e+00   2.0000000e+00   2.1317675e+05   4.0000000e+00
   1.8111000e+04   1.0000000e+00   2.0000000e+00   2.1317697e+05   4.0000000e+00
   1.8111000e+04   1.0000000e+00   2.0000000e+00   2.1317755e+05   4.0000000e+00
   1.8111000e+04   1.0000000e+00   2.0000000e+00   2.1317823e+05   4.0000000e+00
   1.8111000e+04   1.0000000e+00   2.0000000e+00   2.1317846e+05   4.0000000e+00
   1.8111000e+04   1.0000000e+00   2.0000000e+00   2.1317873e+05   4.0000000e+00
   1.8111000e+04   1.0000000e+00   2.0000000e+00   2.1317905e+05   4.0000000e+00
   1.8111000e+04   1.0000000e+00   2.0000000e+00   2.1317947e+05   4.0000000e+00
   1.8111000e+04   1.0000000e+00   2.0000000e+00   2.1317993e+05   4.0000000e+00
   1.8111000e+04   1.0000000e+00   2.0000000e+00   2.1318014e+05   4.0000000e+00
   1.8111000e+04   1.0000000e+00   2.0000000e+00   2.1318044e+05   4.0000000e+00
   1.8111000e+04   1.0000000e+00   2.0000000e+00   2.1318075e+05   4.0000000e+00
   1.8111000e+04   1.0000000e+00   2.0000000e+00   2.1318105e+05   4.0000000e+00
   1.8111000e+04   1.0000000e+00   2.0000000e+00   2.1318119e+05   4.0000000e+00
   1.8111000e+04   1.0000000e+00   2.0000000e+00   2.1318167e+05   4.0000000e+00
   1.8111000e+04   1.0000000e+00   2.0000000e+00   2.1318197e+05   4.0000000e+00
   1.8111000e+04   1.0000000e+00   2.0000000e+00   2.1318276e+05   4.0000000e+00
   1.8111000e+04   1.0000000e+00   2.0000000e+00   2.1318304e+05   4.0000000e+00
   1.8111000e+04   1.0000000e+00   2.0000000e+00   2.1318337e+05   4.0000000e+00
   1.8111000e+04   1.0000000e+00   2.0000000e+00   2.1318397e+05   4.0000000e+00
   1.8111000e+04   1.0000000e+00   2.0000000e+00   2.1318427e+05   4.0000000e+00
   1.8111000e+04   1.0000000e+00   2.0000000e+00   2.1318469e+05   4.0000000e+00
   1.8111000e+04   1.0000000e+00   2.0000000e+00   2.1318508e+05   4.0000000e+00
   1.8111000e+04   1.0000000e+00   2.0000000e+00   2.1318550e+05   4.0000000e+00
   1.8111000e+04   1.0000000e+00   2.0000000e+00   2.1318602e+05   4.0000000e+00
   1.8111000e+04   1.0000000e+00   2.0000000e+00   2.1318654e+05   4.0000000e+00
   1.8111000e+04   1.0000000e+00   2.0000000e+00   2.1318669e+05   4.0000000e+00
   1.8111000e+04   1.0000000e+00   2.0000000e+00   2.1318739e+05   4.0000000e+00
   1.8111000e+04   1.0000000e+00   2.0000000e+00   2.1318761e+05   4.0000000e+00
   1.8111000e+04   1.0000000e+00   2.0000000e+00   2.1318909e+05   4.0000000e+00
   1.8111000e+04   1.0000000e+00   2.0000000e+00   2.1318943e+05   4.0000000e+00
   1.8111000e+04   1.0000000e+00   2.0000000e+00   2.1322010e+05   5.0000000e+00
   1.8111000e+04   1.0000000e+00   2.0000000e+00   2.1411079e+05   2.0000000e+00
   1.8111000e+04   1.0000000e+00   2.0000000e+00   2.1411897e+05   4.0000000e+00
   1.8111000e+04   1.0000000e+00   2.0000000e+00   2.1411937e+05   4.0000000e+00
   1.8111000e+04   1.0000000e+00   2.0000000e+00   2.1411966e+05   4.0000000e+00
   1.8111000e+04   1.0000000e+00   2.0000000e+00   2.1411982e+05   4.0000000e+00
   1.8111000e+04   1.0000000e+00   2.0000000e+00   2.1412004e+05   4.0000000e+00
   1.8111000e+04   1.0000000e+00   2.0000000e+00   2.1412035e+05   4.0000000e+00
   1.8111000e+04   1.0000000e+00   2.0000000e+00   2.1412055e+05   4.0000000e+00
   1.8111000e+04   1.0000000e+00   2.0000000e+00   2.1412080e+05   4.0000000e+00
   1.8111000e+04   1.0000000e+00   2.0000000e+00   2.1412099e+05   4.0000000e+00
   1.8111000e+04   1.0000000e+00   2.0000000e+00   2.1412116e+05   4.0000000e+00
   1.8111000e+04   1.0000000e+00   2.0000000e+00   2.1412138e+05   4.0000000e+00
   1.8111000e+04   1.0000000e+00   2.0000000e+00   2.1412179e+05   4.0000000e+00
   1.8111000e+04   1.0000000e+00   2.0000000e+00   2.1412205e+05   4.0000000e+00
   1.8111000e+04   1.0000000e+00   2.0000000e+00   2.1412229e+05   4.0000000e+00
   1.8111000e+04   1.0000000e+00   2.0000000e+00   2.1412254e+05   4.0000000e+00
   1.8111000e+04   1.0000000e+00   2.0000000e+00   2.1412292e+05   4.0000000e+00
   1.8111000e+04   1.0000000e+00   2.0000000e+00   2.1412330e+05   4.0000000e+00
   1.8111000e+04   1.0000000e+00   2.0000000e+00   2.1412351e+05   4.0000000e+00
   1.8111000e+04   1.0000000e+00   2.0000000e+00   2.1412379e+05   4.0000000e+00
   1.8111000e+04   1.0000000e+00   2.0000000e+00   2.1412390e+05   4.0000000e+00
   1.8111000e+04   1.0000000e+00   2.0000000e+00   2.1412438e+05   4.0000000e+00
   1.8111000e+04   1.0000000e+00   2.0000000e+00   2.1412483e+05   4.0000000e+00
   1.8111000e+04   1.0000000e+00   2.0000000e+00   2.1412538e+05   4.0000000e+00
   1.8111000e+04   1.0000000e+00   2.0000000e+00   2.1412565e+05   4.0000000e+00
   1.8111000e+04   1.0000000e+00   2.0000000e+00   2.1412617e+05   4.0000000e+00
   1.8111000e+04   1.0000000e+00   2.0000000e+00   2.1412648e+05   4.0000000e+00
   1.8111000e+04   1.0000000e+00   2.0000000e+00   2.1412686e+05   4.0000000e+00
   1.8111000e+04   1.0000000e+00   2.0000000e+00   2.1412731e+05   4.0000000e+00
   1.8111000e+04   1.0000000e+00   2.0000000e+00   2.1412787e+05   4.0000000e+00
   1.8111000e+04   1.0000000e+00   2.0000000e+00   2.1412827e+05   4.0000000e+00
   1.8111000e+04   1.0000000e+00   2.0000000e+00   2.1412921e+05   4.0000000e+00
   1.8111000e+04   1.0000000e+00   2.0000000e+00   2.1416179e+05   5.0000000e+00
   1.8111000e+04   1.0000000e+00   2.0000000e+00   2.1485823e+05   2.0000000e+00
   1.8111000e+04   1.0000000e+00   2.0000000e+00   2.1486222e+05   4.0000000e+00
   1.8111000e+04   1.0000000e+00   2.0000000e+00   2.1486270e+05   4.0000000e+00
   1.8111000e+04   1.0000000e+00   2.0000000e+00   2.1486285e+05   4.0000000e+00
   1.8111000e+04   1.0000000e+00   2.0000000e+00   2.1486305e+05   4.0000000e+00
   1.8111000e+04   1.0000000e+00   2.0000000e+00   2.1486323e+05   4.0000000e+00
   1.8111000e+04   1.0000000e+00   2.0000000e+00   2.1486364e+05   4.0000000e+00
   1.8111000e+04   1.0000000e+00   2.0000000e+00   2.1486416e+05   4.0000000e+00
   1.8111000e+04   1.0000000e+00   2.0000000e+00   2.1486450e+05   4.0000000e+00
   1.8111000e+04   1.0000000e+00   2.0000000e+00   2.1486501e+05   4.0000000e+00
   1.8111000e+04   1.0000000e+00   2.0000000e+00   2.1486583e+05   4.0000000e+00
   1.8111000e+04   1.0000000e+00   2.0000000e+00   2.1486611e+05   4.0000000e+00
   1.8111000e+04   1.0000000e+00   2.0000000e+00   2.1486648e+05   4.0000000e+00
   1.8111000e+04   1.0000000e+00   2.0000000e+00   2.1486676e+05   4.0000000e+00
   1.8111000e+04   1.0000000e+00   2.0000000e+00   2.1486696e+05   4.0000000e+00
   1.8111000e+04   1.0000000e+00   2.0000000e+00   2.1486736e+05   4.0000000e+00
   1.8111000e+04   1.0000000e+00   2.0000000e+00   2.1486788e+05   4.0000000e+00
   1.8111000e+04   1.0000000e+00   2.0000000e+00   2.1486810e+05   4.0000000e+00
   1.8111000e+04   1.0000000e+00   2.0000000e+00   2.1486846e+05   4.0000000e+00
   1.8111000e+04   1.0000000e+00   2.0000000e+00   2.1486875e+05   4.0000000e+00
   1.8111000e+04   1.0000000e+00   2.0000000e+00   2.1486892e+05   4.0000000e+00
   1.8111000e+04   1.0000000e+00   2.0000000e+00   2.1486912e+05   4.0000000e+00
   1.8111000e+04   1.0000000e+00   2.0000000e+00   2.1486990e+05   4.0000000e+00
   1.8111000e+04   1.0000000e+00   2.0000000e+00   2.1490923e+05   5.0000000e+00
   1.8111000e+04   1.0000000e+00   2.0000000e+00   2.1587605e+05   2.0000000e+00
   1.8111000e+04   1.0000000e+00   2.0000000e+00   2.1581715e+05   4.0000000e+00
   1.8111000e+04   1.0000000e+00   2.0000000e+00   2.1582443e+05   4.0000000e+00
   1.8111000e+04   1.0000000e+00   2.0000000e+00   2.1587821e+05   4.0000000e+00
   1.8111000e+04   1.0000000e+00   2.0000000e+00   2.1587893e+05   4.0000000e+00
   1.8111000e+04   1.0000000e+00   2.0000000e+00   2.1587936e+05   4.0000000e+00
   1.8111000e+04   1.0000000e+00   2.0000000e+00   2.1587979e+05   4.0000000e+00
   1.8111000e+04   1.0000000e+00   2.0000000e+00   2.1588004e+05   4.0000000e+00
   1.8111000e+04   1.0000000e+00   2.0000000e+00   2.1588034e+05   4.0000000e+00
   1.8111000e+04   1.0000000e+00   2.0000000e+00   2.1588058e+05   4.0000000e+00
   1.8111000e+04   1.0000000e+00   2.0000000e+00   2.1588083e+05   4.0000000e+00
   1.8111000e+04   1.0000000e+00   2.0000000e+00   2.1588099e+05   4.0000000e+00
   1.8111000e+04   1.0000000e+00   2.0000000e+00   2.1588117e+05   4.0000000e+00
   1.8111000e+04   1.0000000e+00   2.0000000e+00   2.1588174e+05   4.0000000e+00
   1.8111000e+04   1.0000000e+00   2.0000000e+00   2.1588190e+05   4.0000000e+00
   1.8111000e+04   1.0000000e+00   2.0000000e+00   2.1588248e+05   4.0000000e+00
   1.8111000e+04   1.0000000e+00   2.0000000e+00   2.1588286e+05   4.0000000e+00
   1.8111000e+04   1.0000000e+00   2.0000000e+00   2.1588307e+05   4.0000000e+00
   1.8111000e+04   1.0000000e+00   2.0000000e+00   2.1588342e+05   4.0000000e+00
   1.8111000e+04   1.0000000e+00   2.0000000e+00   2.1588369e+05   4.0000000e+00
   1.8111000e+04   1.0000000e+00   2.0000000e+00   2.1588379e+05   4.0000000e+00
   1.8111000e+04   1.0000000e+00   2.0000000e+00   2.1588394e+05   4.0000000e+00
   1.8111000e+04   1.0000000e+00   2.0000000e+00   2.1588418e+05   4.0000000e+00
   1.8111000e+04   1.0000000e+00   2.0000000e+00   2.1588442e+05   4.0000000e+00
   1.8111000e+04   1.0000000e+00   2.0000000e+00   2.1588486e+05   4.0000000e+00
   1.8111000e+04   1.0000000e+00   2.0000000e+00   2.1588498e+05   4.0000000e+00
   1.8111000e+04   1.0000000e+00   2.0000000e+00   2.1588542e+05   4.0000000e+00
   1.8111000e+04   1.0000000e+00   2.0000000e+00   2.1588573e+05   4.0000000e+00
   1.8111000e+04   1.0000000e+00   2.0000000e+00   2.1588617e+05   4.0000000e+00
   1.8111000e+04   1.0000000e+00   2.0000000e+00   2.1588653e+05   4.0000000e+00
   1.8111000e+04   1.0000000e+00   2.0000000e+00   2.1588707e+05   4.0000000e+00
   1.8111000e+04   1.0000000e+00   2.0000000e+00   2.1588833e+05   4.0000000e+00
   1.8111000e+04   1.0000000e+00   2.0000000e+00   2.1593110e+05   4.0000000e+00
   1.8111000e+04   1.0000000e+00   2.0000000e+00   2.1593129e+05   4.0000000e+00
   1.8111000e+04   1.0000000e+00   2.0000000e+00   2.1593205e+05   5.0000000e+00
   1.8111000e+04   1.0000000e+00   2.0000000e+00   2.2056132e+05   2.0000000e+00
   1.8111000e+04   1.0000000e+00   2.0000000e+00   2.2056390e+05   4.0000000e+00
   1.8111000e+04   1.0000000e+00   2.0000000e+00   2.2056414e+05   4.0000000e+00
   1.8111000e+04   1.0000000e+00   2.0000000e+00   2.2056458e+05   4.0000000e+00
   1.8111000e+04   1.0000000e+00   2.0000000e+00   2.2056479e+05   4.0000000e+00
   1.8111000e+04   1.0000000e+00   2.0000000e+00   2.2056516e+05   4.0000000e+00
   1.8111000e+04   1.0000000e+00   2.0000000e+00   2.2056565e+05   4.0000000e+00
   1.8111000e+04   1.0000000e+00   2.0000000e+00   2.2056627e+05   4.0000000e+00
   1.8111000e+04   1.0000000e+00   2.0000000e+00   2.2056665e+05   4.0000000e+00
   1.8111000e+04   1.0000000e+00   2.0000000e+00   2.2056685e+05   4.0000000e+00
   1.8111000e+04   1.0000000e+00   2.0000000e+00   2.2056715e+05   4.0000000e+00
   1.8111000e+04   1.0000000e+00   2.0000000e+00   2.2056734e+05   4.0000000e+00
   1.8111000e+04   1.0000000e+00   2.0000000e+00   2.2056753e+05   4.0000000e+00
   1.8111000e+04   1.0000000e+00   2.0000000e+00   2.2056785e+05   4.0000000e+00
   1.8111000e+04   1.0000000e+00   2.0000000e+00   2.2056814e+05   4.0000000e+00
   1.8111000e+04   1.0000000e+00   2.0000000e+00   2.2056847e+05   4.0000000e+00
   1.8111000e+04   1.0000000e+00   2.0000000e+00   2.2056873e+05   4.0000000e+00
   1.8111000e+04   1.0000000e+00   2.0000000e+00   2.2056905e+05   4.0000000e+00
   1.8111000e+04   1.0000000e+00   2.0000000e+00   2.2056947e+05   4.0000000e+00
   1.8111000e+04   1.0000000e+00   2.0000000e+00   2.2056982e+05   4.0000000e+00
   1.8111000e+04   1.0000000e+00   2.0000000e+00   2.2057018e+05   4.0000000e+00
   1.8111000e+04   1.0000000e+00   2.0000000e+00   2.2057049e+05   4.0000000e+00
   1.8111000e+04   1.0000000e+00   2.0000000e+00   2.2057076e+05   4.0000000e+00
   1.8111000e+04   1.0000000e+00   2.0000000e+00   2.2057112e+05   4.0000000e+00
   1.8111000e+04   1.0000000e+00   2.0000000e+00   2.2057149e+05   4.0000000e+00
   1.8111000e+04   1.0000000e+00   2.0000000e+00   2.2057184e+05   4.0000000e+00
   1.8111000e+04   1.0000000e+00   2.0000000e+00   2.2057208e+05   4.0000000e+00
   1.8111000e+04   1.0000000e+00   2.0000000e+00   2.2057239e+05   4.0000000e+00
   1.8111000e+04   1.0000000e+00   2.0000000e+00   2.2057301e+05   4.0000000e+00
   1.8111000e+04   1.0000000e+00   2.0000000e+00   2.2057361e+05   4.0000000e+00
   1.8111000e+04   1.0000000e+00   2.0000000e+00   2.2057382e+05   4.0000000e+00
   1.8111000e+04   1.0000000e+00   2.0000000e+00   2.2057423e+05   4.0000000e+00
   1.8111000e+04   1.0000000e+00   2.0000000e+00   2.2057466e+05   4.0000000e+00
   1.8111000e+04   1.0000000e+00   2.0000000e+00   2.2062532e+05   5.0000000e+00
   1.8111000e+04   1.0000000e+00   2.0000000e+00   2.2121191e+05   2.0000000e+00
   1.8111000e+04   1.0000000e+00   2.0000000e+00   2.2121540e+05   4.0000000e+00
   1.8111000e+04   1.0000000e+00   2.0000000e+00   2.2121562e+05   4.0000000e+00
   1.8111000e+04   1.0000000e+00   2.0000000e+00   2.2121581e+05   4.0000000e+00
   1.8111000e+04   1.0000000e+00   2.0000000e+00   2.2121599e+05   4.0000000e+00
   1.8111000e+04   1.0000000e+00   2.0000000e+00   2.2121621e+05   4.0000000e+00
   1.8111000e+04   1.0000000e+00   2.0000000e+00   2.2121637e+05   4.0000000e+00
   1.8111000e+04   1.0000000e+00   2.0000000e+00   2.2121657e+05   4.0000000e+00
   1.8111000e+04   1.0000000e+00   2.0000000e+00   2.2121674e+05   4.0000000e+00
   1.8111000e+04   1.0000000e+00   2.0000000e+00   2.2121691e+05   4.0000000e+00
   1.8111000e+04   1.0000000e+00   2.0000000e+00   2.2121715e+05   4.0000000e+00
   1.8111000e+04   1.0000000e+00   2.0000000e+00   2.2121739e+05   4.0000000e+00
   1.8111000e+04   1.0000000e+00   2.0000000e+00   2.2121776e+05   4.0000000e+00
   1.8111000e+04   1.0000000e+00   2.0000000e+00   2.2121797e+05   4.0000000e+00
   1.8111000e+04   1.0000000e+00   2.0000000e+00   2.2121829e+05   4.0000000e+00
   1.8111000e+04   1.0000000e+00   2.0000000e+00   2.2121851e+05   4.0000000e+00
   1.8111000e+04   1.0000000e+00   2.0000000e+00   2.2121895e+05   4.0000000e+00
   1.8111000e+04   1.0000000e+00   2.0000000e+00   2.2121917e+05   4.0000000e+00
   1.8111000e+04   1.0000000e+00   2.0000000e+00   2.2121973e+05   4.0000000e+00
   1.8111000e+04   1.0000000e+00   2.0000000e+00   2.2122000e+05   4.0000000e+00
   1.8111000e+04   1.0000000e+00   2.0000000e+00   2.2122017e+05   4.0000000e+00
   1.8111000e+04   1.0000000e+00   2.0000000e+00   2.2122057e+05   4.0000000e+00
   1.8111000e+04   1.0000000e+00   2.0000000e+00   2.2122086e+05   4.0000000e+00
   1.8111000e+04   1.0000000e+00   2.0000000e+00   2.2122114e+05   4.0000000e+00
   1.8111000e+04   1.0000000e+00   2.0000000e+00   2.2122144e+05   4.0000000e+00
   1.8111000e+04   1.0000000e+00   2.0000000e+00   2.2122154e+05   4.0000000e+00
   1.8111000e+04   1.0000000e+00   2.0000000e+00   2.2122220e+05   4.0000000e+00
   1.8111000e+04   1.0000000e+00   2.0000000e+00   2.2122236e+05   4.0000000e+00
   1.8111000e+04   1.0000000e+00   2.0000000e+00   2.2122315e+05   4.0000000e+00
   1.8111000e+04   1.0000000e+00   2.0000000e+00   2.2122369e+05   4.0000000e+00
   1.8111000e+04   1.0000000e+00   2.0000000e+00   2.2122394e+05   4.0000000e+00
   1.8111000e+04   1.0000000e+00   2.0000000e+00   2.2122437e+05   4.0000000e+00
   1.8111000e+04   1.0000000e+00   2.0000000e+00   2.2122471e+05   4.0000000e+00
   1.8111000e+04   1.0000000e+00   2.0000000e+00   2.2122492e+05   4.0000000e+00
   1.8111000e+04   1.0000000e+00   2.0000000e+00   2.2122520e+05   4.0000000e+00
   1.8111000e+04   1.0000000e+00   2.0000000e+00   2.2122570e+05   4.0000000e+00
   1.8111000e+04   1.0000000e+00   2.0000000e+00   2.2122599e+05   4.0000000e+00
   1.8111000e+04   1.0000000e+00   2.0000000e+00   2.2122643e+05   4.0000000e+00
   1.8111000e+04   1.0000000e+00   2.0000000e+00   2.2126191e+05   5.0000000e+00
   1.8111000e+04   1.0000000e+00   2.0000000e+00   2.2518423e+05   2.0000000e+00
   1.8111000e+04   1.0000000e+00   2.0000000e+00   2.2518924e+05   4.0000000e+00
   1.8111000e+04   1.0000000e+00   2.0000000e+00   2.2518942e+05   4.0000000e+00
   1.8111000e+04   1.0000000e+00   2.0000000e+00   2.2518955e+05   4.0000000e+00
   1.8111000e+04   1.0000000e+00   2.0000000e+00   2.2518974e+05   4.0000000e+00
   1.8111000e+04   1.0000000e+00   2.0000000e+00   2.2518987e+05   4.0000000e+00
   1.8111000e+04   1.0000000e+00   2.0000000e+00   2.2519026e+05   4.0000000e+00
   1.8111000e+04   1.0000000e+00   2.0000000e+00   2.2519047e+05   4.0000000e+00
   1.8111000e+04   1.0000000e+00   2.0000000e+00   2.2519070e+05   4.0000000e+00
   1.8111000e+04   1.0000000e+00   2.0000000e+00   2.2519095e+05   4.0000000e+00
   1.8111000e+04   1.0000000e+00   2.0000000e+00   2.2519120e+05   4.0000000e+00
   1.8111000e+04   1.0000000e+00   2.0000000e+00   2.2519137e+05   4.0000000e+00
   1.8111000e+04   1.0000000e+00   2.0000000e+00   2.2519156e+05   4.0000000e+00
   1.8111000e+04   1.0000000e+00   2.0000000e+00   2.2519207e+05   4.0000000e+00
   1.8111000e+04   1.0000000e+00   2.0000000e+00   2.2519233e+05   4.0000000e+00
   1.8111000e+04   1.0000000e+00   2.0000000e+00   2.2519255e+05   4.0000000e+00
   1.8111000e+04   1.0000000e+00   2.0000000e+00   2.2519283e+05   4.0000000e+00
   1.8111000e+04   1.0000000e+00   2.0000000e+00   2.2519327e+05   4.0000000e+00
   1.8111000e+04   1.0000000e+00   2.0000000e+00   2.2519367e+05   4.0000000e+00
   1.8111000e+04   1.0000000e+00   2.0000000e+00   2.2519402e+05   4.0000000e+00
   1.8111000e+04   1.0000000e+00   2.0000000e+00   2.2519446e+05   4.0000000e+00
   1.8111000e+04   1.0000000e+00   2.0000000e+00   2.2519477e+05   4.0000000e+00
   1.8111000e+04   1.0000000e+00   2.0000000e+00   2.2519507e+05   4.0000000e+00
   1.8111000e+04   1.0000000e+00   2.0000000e+00   2.2519527e+05   4.0000000e+00
   1.8111000e+04   1.0000000e+00   2.0000000e+00   2.2519549e+05   4.0000000e+00
   1.8111000e+04   1.0000000e+00   2.0000000e+00   2.2519574e+05   4.0000000e+00
   1.8111000e+04   1.0000000e+00   2.0000000e+00   2.2519613e+05   4.0000000e+00
   1.8111000e+04   1.0000000e+00   2.0000000e+00   2.2519653e+05   4.0000000e+00
   1.8111000e+04   1.0000000e+00   2.0000000e+00   2.2519700e+05   4.0000000e+00
   1.8111000e+04   1.0000000e+00   2.0000000e+00   2.2519767e+05   4.0000000e+00
   1.8111000e+04   1.0000000e+00   2.0000000e+00   2.2520003e+05   4.0000000e+00
   1.8111000e+04   1.0000000e+00   2.0000000e+00   2.2520033e+05   4.0000000e+00
   1.8111000e+04   1.0000000e+00   2.0000000e+00   2.2524123e+05   5.0000000e+00
   1.8111000e+04   1.0000000e+00   2.0000000e+00   2.2670035e+05   2.0000000e+00
   1.8111000e+04   1.0000000e+00   2.0000000e+00   2.2670598e+05   4.0000000e+00
   1.8111000e+04   1.0000000e+00   2.0000000e+00   2.2670653e+05   4.0000000e+00
   1.8111000e+04   1.0000000e+00   2.0000000e+00   2.2670674e+05   4.0000000e+00
   1.8111000e+04   1.0000000e+00   2.0000000e+00   2.2670698e+05   4.0000000e+00
   1.8111000e+04   1.0000000e+00   2.0000000e+00   2.2670717e+05   4.0000000e+00
   1.8111000e+04   1.0000000e+00   2.0000000e+00   2.2670732e+05   4.0000000e+00
   1.8111000e+04   1.0000000e+00   2.0000000e+00   2.2670764e+05   4.0000000e+00
   1.8111000e+04   1.0000000e+00   2.0000000e+00   2.2670780e+05   4.0000000e+00
   1.8111000e+04   1.0000000e+00   2.0000000e+00   2.2670799e+05   4.0000000e+00
   1.8111000e+04   1.0000000e+00   2.0000000e+00   2.2670815e+05   4.0000000e+00
   1.8111000e+04   1.0000000e+00   2.0000000e+00   2.2670836e+05   4.0000000e+00
   1.8111000e+04   1.0000000e+00   2.0000000e+00   2.2670855e+05   4.0000000e+00
   1.8111000e+04   1.0000000e+00   2.0000000e+00   2.2670883e+05   4.0000000e+00
   1.8111000e+04   1.0000000e+00   2.0000000e+00   2.2670907e+05   4.0000000e+00
   1.8111000e+04   1.0000000e+00   2.0000000e+00   2.2670926e+05   4.0000000e+00
   1.8111000e+04   1.0000000e+00   2.0000000e+00   2.2670947e+05   4.0000000e+00
   1.8111000e+04   1.0000000e+00   2.0000000e+00   2.2670964e+05   4.0000000e+00
   1.8111000e+04   1.0000000e+00   2.0000000e+00   2.2670992e+05   4.0000000e+00
   1.8111000e+04   1.0000000e+00   2.0000000e+00   2.2671060e+05   4.0000000e+00
   1.8111000e+04   1.0000000e+00   2.0000000e+00   2.2674935e+05   5.0000000e+00
   1.8111000e+04   1.0000000e+00   2.0000000e+00   2.2708552e+05   2.0000000e+00
   1.8111000e+04   1.0000000e+00   2.0000000e+00   2.2708883e+05   4.0000000e+00
   1.8111000e+04   1.0000000e+00   2.0000000e+00   2.2708923e+05   4.0000000e+00
   1.8111000e+04   1.0000000e+00   2.0000000e+00   2.2708956e+05   4.0000000e+00
   1.8111000e+04   1.0000000e+00   2.0000000e+00   2.2708978e+05   4.0000000e+00
   1.8111000e+04   1.0000000e+00   2.0000000e+00   2.2709014e+05   4.0000000e+00
   1.8111000e+04   1.0000000e+00   2.0000000e+00   2.2709040e+05   4.0000000e+00
   1.8111000e+04   1.0000000e+00   2.0000000e+00   2.2709069e+05   4.0000000e+00
   1.8111000e+04   1.0000000e+00   2.0000000e+00   2.2709085e+05   4.0000000e+00
   1.8111000e+04   1.0000000e+00   2.0000000e+00   2.2709147e+05   4.0000000e+00
   1.8111000e+04   1.0000000e+00   2.0000000e+00   2.2709164e+05   4.0000000e+00
   1.8111000e+04   1.0000000e+00   2.0000000e+00   2.2709188e+05   4.0000000e+00
   1.8111000e+04   1.0000000e+00   2.0000000e+00   2.2709233e+05   4.0000000e+00
   1.8111000e+04   1.0000000e+00   2.0000000e+00   2.2709266e+05   4.0000000e+00
   1.8111000e+04   1.0000000e+00   2.0000000e+00   2.2709294e+05   4.0000000e+00
   1.8111000e+04   1.0000000e+00   2.0000000e+00   2.2709327e+05   4.0000000e+00
   1.8111000e+04   1.0000000e+00   2.0000000e+00   2.2709363e+05   4.0000000e+00
   1.8111000e+04   1.0000000e+00   2.0000000e+00   2.2709394e+05   4.0000000e+00
   1.8111000e+04   1.0000000e+00   2.0000000e+00   2.2709426e+05   4.0000000e+00
   1.8111000e+04   1.0000000e+00   2.0000000e+00   2.2709446e+05   4.0000000e+00
   1.8111000e+04   1.0000000e+00   2.0000000e+00   2.2709480e+05   4.0000000e+00
   1.8111000e+04   1.0000000e+00   2.0000000e+00   2.2709510e+05   4.0000000e+00
   1.8111000e+04   1.0000000e+00   2.0000000e+00   2.2709540e+05   4.0000000e+00
   1.8111000e+04   1.0000000e+00   2.0000000e+00   2.2709588e+05   4.0000000e+00
   1.8111000e+04   1.0000000e+00   2.0000000e+00   2.2709623e+05   4.0000000e+00
   1.8111000e+04   1.0000000e+00   2.0000000e+00   2.2709657e+05   4.0000000e+00
   1.8111000e+04   1.0000000e+00   2.0000000e+00   2.2709682e+05   4.0000000e+00
   1.8111000e+04   1.0000000e+00   2.0000000e+00   2.2709731e+05   4.0000000e+00
   1.8111000e+04   1.0000000e+00   2.0000000e+00   2.2709759e+05   4.0000000e+00
   1.8111000e+04   1.0000000e+00   2.0000000e+00   2.2709784e+05   4.0000000e+00
   1.8111000e+04   1.0000000e+00   2.0000000e+00   2.2709814e+05   4.0000000e+00
   1.8111000e+04   1.0000000e+00   2.0000000e+00   2.2709835e+05   4.0000000e+00
   1.8111000e+04   1.0000000e+00   2.0000000e+00   2.2709909e+05   4.0000000e+00
   1.8111000e+04   1.0000000e+00   2.0000000e+00   2.2709941e+05   4.0000000e+00
   1.8111000e+04   1.0000000e+00   2.0000000e+00   2.2709972e+05   4.0000000e+00
   1.8111000e+04   1.0000000e+00   2.0000000e+00   2.2709988e+05   4.0000000e+00
   1.8111000e+04   1.0000000e+00   2.0000000e+00   2.2710029e+05   4.0000000e+00
   1.8111000e+04   1.0000000e+00   2.0000000e+00   2.2710070e+05   4.0000000e+00
   1.8111000e+04   1.0000000e+00   2.0000000e+00   2.2714952e+05   5.0000000e+00
   1.8111000e+04   1.0000000e+00   2.0000000e+00   2.3136368e+05   2.0000000e+00
   1.8111000e+04   1.0000000e+00   2.0000000e+00   2.3137039e+05   4.0000000e+00
   1.8111000e+04   1.0000000e+00   2.0000000e+00   2.3137058e+05   4.0000000e+00
   1.8111000e+04   1.0000000e+00   2.0000000e+00   2.3137073e+05   4.0000000e+00
   1.8111000e+04   1.0000000e+00   2.0000000e+00   2.3137098e+05   4.0000000e+00
   1.8111000e+04   1.0000000e+00   2.0000000e+00   2.3137115e+05   4.0000000e+00
   1.8111000e+04   1.0000000e+00   2.0000000e+00   2.3137130e+05   4.0000000e+00
   1.8111000e+04   1.0000000e+00   2.0000000e+00   2.3137148e+05   4.0000000e+00
   1.8111000e+04   1.0000000e+00   2.0000000e+00   2.3137174e+05   4.0000000e+00
   1.8111000e+04   1.0000000e+00   2.0000000e+00   2.3137192e+05   4.0000000e+00
   1.8111000e+04   1.0000000e+00   2.0000000e+00   2.3137206e+05   4.0000000e+00
   1.8111000e+04   1.0000000e+00   2.0000000e+00   2.3137223e+05   4.0000000e+00
   1.8111000e+04   1.0000000e+00   2.0000000e+00   2.3137250e+05   4.0000000e+00
   1.8111000e+04   1.0000000e+00   2.0000000e+00   2.3137267e+05   4.0000000e+00
   1.8111000e+04   1.0000000e+00   2.0000000e+00   2.3137315e+05   4.0000000e+00
   1.8111000e+04   1.0000000e+00   2.0000000e+00   2.3137339e+05   4.0000000e+00
   1.8111000e+04   1.0000000e+00   2.0000000e+00   2.3137364e+05   4.0000000e+00
   1.8111000e+04   1.0000000e+00   2.0000000e+00   2.3137387e+05   4.0000000e+00
   1.8111000e+04   1.0000000e+00   2.0000000e+00   2.3137410e+05   4.0000000e+00
   1.8111000e+04   1.0000000e+00   2.0000000e+00   2.3137434e+05   4.0000000e+00
   1.8111000e+04   1.0000000e+00   2.0000000e+00   2.3137461e+05   4.0000000e+00
   1.8111000e+04   1.0000000e+00   2.0000000e+00   2.3137512e+05   4.0000000e+00
   1.8111000e+04   1.0000000e+00   2.0000000e+00   2.3137534e+05   4.0000000e+00
   1.8111000e+04   1.0000000e+00   2.0000000e+00   2.3137575e+05   4.0000000e+00
   1.8111000e+04   1.0000000e+00   2.0000000e+00   2.3137608e+05   4.0000000e+00
   1.8111000e+04   1.0000000e+00   2.0000000e+00   2.3141868e+05   5.0000000e+00
   1.8111000e+04   1.0000000e+00   2.0000000e+00   2.3198176e+05   2.0000000e+00
   1.8111000e+04   1.0000000e+00   2.0000000e+00   2.3198723e+05   4.0000000e+00
   1.8111000e+04   1.0000000e+00   2.0000000e+00   2.3198775e+05   4.0000000e+00
   1.8111000e+04   1.0000000e+00   2.0000000e+00   2.3198789e+05   4.0000000e+00
   1.8111000e+04   1.0000000e+00   2.0000000e+00   2.3198818e+05   4.0000000e+00
   1.8111000e+04   1.0000000e+00   2.0000000e+00   2.3198852e+05   4.0000000e+00
   1.8111000e+04   1.0000000e+00   2.0000000e+00   2.3198871e+05   4.0000000e+00
   1.8111000e+04   1.0000000e+00   2.0000000e+00   2.3198891e+05   4.0000000e+00
   1.8111000e+04   1.0000000e+00   2.0000000e+00   2.3198914e+05   4.0000000e+00
   1.8111000e+04   1.0000000e+00   2.0000000e+00   2.3198933e+05   4.0000000e+00
   1.8111000e+04   1.0000000e+00   2.0000000e+00   2.3198958e+05   4.0000000e+00
   1.8111000e+04   1.0000000e+00   2.0000000e+00   2.3198975e+05   4.0000000e+00
   1.8111000e+04   1.0000000e+00   2.0000000e+00   2.3198991e+05   4.0000000e+00
   1.8111000e+04   1.0000000e+00   2.0000000e+00   2.3199010e+05   4.0000000e+00
   1.8111000e+04   1.0000000e+00   2.0000000e+00   2.3199037e+05   4.0000000e+00
   1.8111000e+04   1.0000000e+00   2.0000000e+00   2.3199060e+05   4.0000000e+00
   1.8111000e+04   1.0000000e+00   2.0000000e+00   2.3199077e+05   4.0000000e+00
   1.8111000e+04   1.0000000e+00   2.0000000e+00   2.3199100e+05   4.0000000e+00
   1.8111000e+04   1.0000000e+00   2.0000000e+00   2.3199133e+05   4.0000000e+00
   1.8111000e+04   1.0000000e+00   2.0000000e+00   2.3199180e+05   4.0000000e+00
   1.8111000e+04   1.0000000e+00   2.0000000e+00   2.3199205e+05   4.0000000e+00
   1.8111000e+04   1.0000000e+00   2.0000000e+00   2.3199220e+05   4.0000000e+00
   1.8111000e+04   1.0000000e+00   2.0000000e+00   2.3199259e+05   4.0000000e+00
   1.8111000e+04   1.0000000e+00   2.0000000e+00   2.3199293e+05   4.0000000e+00
   1.8111000e+04   1.0000000e+00   2.0000000e+00   2.3199320e+05   4.0000000e+00
   1.8111000e+04   1.0000000e+00   2.0000000e+00   2.3199326e+05   4.0000000e+00
   1.8111000e+04   1.0000000e+00   2.0000000e+00   2.3199351e+05   4.0000000e+00
   1.8111000e+04   1.0000000e+00   2.0000000e+00   2.3199399e+05   4.0000000e+00
   1.8111000e+04   1.0000000e+00   2.0000000e+00   2.3199437e+05   4.0000000e+00
   1.8111000e+04   1.0000000e+00   2.0000000e+00   2.3203177e+05   5.0000000e+00
   1.8111000e+04   1.0000000e+00   2.0000000e+00   2.3304751e+05   2.0000000e+00
   1.8111000e+04   1.0000000e+00   2.0000000e+00   2.3305260e+05   4.0000000e+00
   1.8111000e+04   1.0000000e+00   2.0000000e+00   2.3305288e+05   4.0000000e+00
   1.8111000e+04   1.0000000e+00   2.0000000e+00   2.3305327e+05   4.0000000e+00
   1.8111000e+04   1.0000000e+00   2.0000000e+00   2.3305347e+05   4.0000000e+00
   1.8111000e+04   1.0000000e+00   2.0000000e+00   2.3305389e+05   4.0000000e+00
   1.8111000e+04   1.0000000e+00   2.0000000e+00   2.3305416e+05   4.0000000e+00
   1.8111000e+04   1.0000000e+00   2.0000000e+00   2.3305445e+05   4.0000000e+00
   1.8111000e+04   1.0000000e+00   2.0000000e+00   2.3305464e+05   4.0000000e+00
   1.8111000e+04   1.0000000e+00   2.0000000e+00   2.3305525e+05   4.0000000e+00
   1.8111000e+04   1.0000000e+00   2.0000000e+00   2.3305563e+05   4.0000000e+00
   1.8111000e+04   1.0000000e+00   2.0000000e+00   2.3305589e+05   4.0000000e+00
   1.8111000e+04   1.0000000e+00   2.0000000e+00   2.3305621e+05   4.0000000e+00
   1.8111000e+04   1.0000000e+00   2.0000000e+00   2.3305662e+05   4.0000000e+00
   1.8111000e+04   1.0000000e+00   2.0000000e+00   2.3305691e+05   4.0000000e+00
   1.8111000e+04   1.0000000e+00   2.0000000e+00   2.3305735e+05   4.0000000e+00
   1.8111000e+04   1.0000000e+00   2.0000000e+00   2.3305777e+05   4.0000000e+00
   1.8111000e+04   1.0000000e+00   2.0000000e+00   2.3305808e+05   4.0000000e+00
   1.8111000e+04   1.0000000e+00   2.0000000e+00   2.3305820e+05   4.0000000e+00
   1.8111000e+04   1.0000000e+00   2.0000000e+00   2.3305852e+05   4.0000000e+00
   1.8111000e+04   1.0000000e+00   2.0000000e+00   2.3305914e+05   4.0000000e+00
   1.8111000e+04   1.0000000e+00   2.0000000e+00   2.3305941e+05   4.0000000e+00
   1.8111000e+04   1.0000000e+00   2.0000000e+00   2.3305988e+05   4.0000000e+00
   1.8111000e+04   1.0000000e+00   2.0000000e+00   2.3306007e+05   4.0000000e+00
   1.8111000e+04   1.0000000e+00   2.0000000e+00   2.3306121e+05   4.0000000e+00
   1.8111000e+04   1.0000000e+00   2.0000000e+00   2.3306135e+05   4.0000000e+00
   1.8111000e+04   1.0000000e+00   2.0000000e+00   2.3306204e+05   4.0000000e+00
   1.8111000e+04   1.0000000e+00   2.0000000e+00   2.3306232e+05   4.0000000e+00
   1.8111000e+04   1.0000000e+00   2.0000000e+00   2.3306267e+05   4.0000000e+00
   1.8111000e+04   1.0000000e+00   2.0000000e+00   2.3306308e+05   4.0000000e+00
   1.8111000e+04   1.0000000e+00   2.0000000e+00   2.3306360e+05   4.0000000e+00
   1.8111000e+04   1.0000000e+00   2.0000000e+00   2.3306388e+05   4.0000000e+00
   1.8111000e+04   1.0000000e+00   2.0000000e+00   2.3306576e+05   4.0000000e+00
   1.8111000e+04   1.0000000e+00   2.0000000e+00   2.3309551e+05   5.0000000e+00
   1.8111000e+04   1.0000000e+00   2.0000000e+00   2.3377070e+05   2.0000000e+00
   1.8111000e+04   1.0000000e+00   2.0000000e+00   2.3377531e+05   4.0000000e+00
   1.8111000e+04   1.0000000e+00   2.0000000e+00   2.3377553e+05   4.0000000e+00
   1.8111000e+04   1.0000000e+00   2.0000000e+00   2.3377604e+05   4.0000000e+00
   1.8111000e+04   1.0000000e+00   2.0000000e+00   2.3377620e+05   4.0000000e+00
   1.8111000e+04   1.0000000e+00   2.0000000e+00   2.3377639e+05   4.0000000e+00
   1.8111000e+04   1.0000000e+00   2.0000000e+00   2.3377666e+05   4.0000000e+00
   1.8111000e+04   1.0000000e+00   2.0000000e+00   2.3377702e+05   4.0000000e+00
   1.8111000e+04   1.0000000e+00   2.0000000e+00   2.3377772e+05   4.0000000e+00
   1.8111000e+04   1.0000000e+00   2.0000000e+00   2.3377824e+05   4.0000000e+00
   1.8111000e+04   1.0000000e+00   2.0000000e+00   2.3377873e+05   4.0000000e+00
   1.8111000e+04   1.0000000e+00   2.0000000e+00   2.3377901e+05   4.0000000e+00
   1.8111000e+04   1.0000000e+00   2.0000000e+00   2.3377924e+05   4.0000000e+00
   1.8111000e+04   1.0000000e+00   2.0000000e+00   2.3377942e+05   4.0000000e+00
   1.8111000e+04   1.0000000e+00   2.0000000e+00   2.3377967e+05   4.0000000e+00
   1.8111000e+04   1.0000000e+00   2.0000000e+00   2.3378039e+05   4.0000000e+00
   1.8111000e+04   1.0000000e+00   2.0000000e+00   2.3378062e+05   4.0000000e+00
   1.8111000e+04   1.0000000e+00   2.0000000e+00   2.3378074e+05   4.0000000e+00
   1.8111000e+04   1.0000000e+00   2.0000000e+00   2.3378124e+05   4.0000000e+00
   1.8111000e+04   1.0000000e+00   2.0000000e+00   2.3378154e+05   4.0000000e+00
   1.8111000e+04   1.0000000e+00   2.0000000e+00   2.3378205e+05   4.0000000e+00
   1.8111000e+04   1.0000000e+00   2.0000000e+00   2.3378223e+05   4.0000000e+00
   1.8111000e+04   1.0000000e+00   2.0000000e+00   2.3378251e+05   4.0000000e+00
   1.8111000e+04   1.0000000e+00   2.0000000e+00   2.3378271e+05   4.0000000e+00
   1.8111000e+04   1.0000000e+00   2.0000000e+00   2.3378310e+05   4.0000000e+00
   1.8111000e+04   1.0000000e+00   2.0000000e+00   2.3378338e+05   4.0000000e+00
   1.8111000e+04   1.0000000e+00   2.0000000e+00   2.3383370e+05   5.0000000e+00
   1.8111000e+04   1.0000000e+00   2.0000000e+00   2.3536793e+05   2.0000000e+00
   1.8111000e+04   1.0000000e+00   2.0000000e+00   2.3537017e+05   4.0000000e+00
   1.8111000e+04   1.0000000e+00   2.0000000e+00   2.3537319e+05   4.0000000e+00
   1.8111000e+04   1.0000000e+00   2.0000000e+00   2.3537349e+05   4.0000000e+00
   1.8111000e+04   1.0000000e+00   2.0000000e+00   2.3537412e+05   4.0000000e+00
   1.8111000e+04   1.0000000e+00   2.0000000e+00   2.3537467e+05   4.0000000e+00
   1.8111000e+04   1.0000000e+00   2.0000000e+00   2.3537482e+05   4.0000000e+00
   1.8111000e+04   1.0000000e+00   2.0000000e+00   2.3537496e+05   4.0000000e+00
   1.8111000e+04   1.0000000e+00   2.0000000e+00   2.3537531e+05   4.0000000e+00
   1.8111000e+04   1.0000000e+00   2.0000000e+00   2.3537544e+05   4.0000000e+00
   1.8111000e+04   1.0000000e+00   2.0000000e+00   2.3537599e+05   4.0000000e+00
   1.8111000e+04   1.0000000e+00   2.0000000e+00   2.3537624e+05   4.0000000e+00
   1.8111000e+04   1.0000000e+00   2.0000000e+00   2.3537648e+05   4.0000000e+00
   1.8111000e+04   1.0000000e+00   2.0000000e+00   2.3537682e+05   4.0000000e+00
   1.8111000e+04   1.0000000e+00   2.0000000e+00   2.3537743e+05   4.0000000e+00
   1.8111000e+04   1.0000000e+00   2.0000000e+00   2.3537778e+05   4.0000000e+00
   1.8111000e+04   1.0000000e+00   2.0000000e+00   2.3537804e+05   4.0000000e+00
   1.8111000e+04   1.0000000e+00   2.0000000e+00   2.3537867e+05   4.0000000e+00
   1.8111000e+04   1.0000000e+00   2.0000000e+00   2.3538002e+05   4.0000000e+00
   1.8111000e+04   1.0000000e+00   2.0000000e+00   2.3538020e+05   4.0000000e+00
   1.8111000e+04   1.0000000e+00   2.0000000e+00   2.3538063e+05   4.0000000e+00
   1.8111000e+04   1.0000000e+00   2.0000000e+00   2.3541693e+05   5.0000000e+00
   1.8111000e+04   1.0000000e+00   2.0000000e+00   2.3578140e+05   2.0000000e+00
   1.8111000e+04   1.0000000e+00   2.0000000e+00   2.3578617e+05   4.0000000e+00
   1.8111000e+04   1.0000000e+00   2.0000000e+00   2.3578639e+05   4.0000000e+00
   1.8111000e+04   1.0000000e+00   2.0000000e+00   2.3578666e+05   4.0000000e+00
   1.8111000e+04   1.0000000e+00   2.0000000e+00   2.3578694e+05   4.0000000e+00
   1.8111000e+04   1.0000000e+00   2.0000000e+00   2.3578718e+05   4.0000000e+00
   1.8111000e+04   1.0000000e+00   2.0000000e+00   2.3578747e+05   4.0000000e+00
   1.8111000e+04   1.0000000e+00   2.0000000e+00   2.3578767e+05   4.0000000e+00
   1.8111000e+04   1.0000000e+00   2.0000000e+00   2.3578786e+05   4.0000000e+00
   1.8111000e+04   1.0000000e+00   2.0000000e+00   2.3578815e+05   4.0000000e+00
   1.8111000e+04   1.0000000e+00   2.0000000e+00   2.3578837e+05   4.0000000e+00
   1.8111000e+04   1.0000000e+00   2.0000000e+00   2.3578857e+05   4.0000000e+00
   1.8111000e+04   1.0000000e+00   2.0000000e+00   2.3578910e+05   4.0000000e+00
   1.8111000e+04   1.0000000e+00   2.0000000e+00   2.3578948e+05   4.0000000e+00
   1.8111000e+04   1.0000000e+00   2.0000000e+00   2.3578973e+05   4.0000000e+00
   1.8111000e+04   1.0000000e+00   2.0000000e+00   2.3578996e+05   4.0000000e+00
   1.8111000e+04   1.0000000e+00   2.0000000e+00   2.3579011e+05   4.0000000e+00
   1.8111000e+04   1.0000000e+00   2.0000000e+00   2.3579049e+05   4.0000000e+00
   1.8111000e+04   1.0000000e+00   2.0000000e+00   2.3579081e+05   4.0000000e+00
   1.8111000e+04   1.0000000e+00   2.0000000e+00   2.3579121e+05   4.0000000e+00
   1.8111000e+04   1.0000000e+00   2.0000000e+00   2.3579155e+05   4.0000000e+00
   1.8111000e+04   1.0000000e+00   2.0000000e+00   2.3579179e+05   4.0000000e+00
   1.8111000e+04   1.0000000e+00   2.0000000e+00   2.3579208e+05   4.0000000e+00
   1.8111000e+04   1.0000000e+00   2.0000000e+00   2.3579247e+05   4.0000000e+00
   1.8111000e+04   1.0000000e+00   2.0000000e+00   2.3579280e+05   4.0000000e+00
   1.8111000e+04   1.0000000e+00   2.0000000e+00   2.3579292e+05   4.0000000e+00
   1.8111000e+04   1.0000000e+00   2.0000000e+00   2.3579325e+05   4.0000000e+00
   1.8111000e+04   1.0000000e+00   2.0000000e+00   2.3579347e+05   4.0000000e+00
   1.8111000e+04   1.0000000e+00   2.0000000e+00   2.3579372e+05   4.0000000e+00
   1.8111000e+04   1.0000000e+00   2.0000000e+00   2.3579408e+05   4.0000000e+00
   1.8111000e+04   1.0000000e+00   2.0000000e+00   2.3579461e+05   4.0000000e+00
   1.8111000e+04   1.0000000e+00   2.0000000e+00   2.3579489e+05   4.0000000e+00
   1.8111000e+04   1.0000000e+00   2.0000000e+00   2.3579521e+05   4.0000000e+00
   1.8111000e+04   1.0000000e+00   2.0000000e+00   2.3579609e+05   4.0000000e+00
   1.8111000e+04   1.0000000e+00   2.0000000e+00   2.3579681e+05   4.0000000e+00
   1.8111000e+04   1.0000000e+00   2.0000000e+00   2.3579718e+05   4.0000000e+00
   1.8111000e+04   1.0000000e+00   2.0000000e+00   2.3579736e+05   4.0000000e+00
   1.8111000e+04   1.0000000e+00   2.0000000e+00   2.3579786e+05   4.0000000e+00
   1.8111000e+04   1.0000000e+00   2.0000000e+00   2.3579818e+05   4.0000000e+00
   1.8111000e+04   1.0000000e+00   2.0000000e+00   2.3583140e+05   5.0000000e+00
   1.8111000e+04   1.0000000e+00   2.0000000e+00   2.3685386e+05   2.0000000e+00
   1.8111000e+04   1.0000000e+00   2.0000000e+00   2.3685996e+05   4.0000000e+00
   1.8111000e+04   1.0000000e+00   2.0000000e+00   2.3686015e+05   4.0000000e+00
   1.8111000e+04   1.0000000e+00   2.0000000e+00   2.3686030e+05   4.0000000e+00
   1.8111000e+04   1.0000000e+00   2.0000000e+00   2.3686051e+05   4.0000000e+00
   1.8111000e+04   1.0000000e+00   2.0000000e+00   2.3686073e+05   4.0000000e+00
   1.8111000e+04   1.0000000e+00   2.0000000e+00   2.3686090e+05   4.0000000e+00
   1.8111000e+04   1.0000000e+00   2.0000000e+00   2.3686107e+05   4.0000000e+00
   1.8111000e+04   1.0000000e+00   2.0000000e+00   2.3686156e+05   4.0000000e+00
   1.8111000e+04   1.0000000e+00   2.0000000e+00   2.3686171e+05   4.0000000e+00
   1.8111000e+04   1.0000000e+00   2.0000000e+00   2.3686197e+05   4.0000000e+00
   1.8111000e+04   1.0000000e+00   2.0000000e+00   2.3686212e+05   4.0000000e+00
   1.8111000e+04   1.0000000e+00   2.0000000e+00   2.3686249e+05   4.0000000e+00
   1.8111000e+04   1.0000000e+00   2.0000000e+00   2.3686275e+05   4.0000000e+00
   1.8111000e+04   1.0000000e+00   2.0000000e+00   2.3686303e+05   4.0000000e+00
   1.8111000e+04   1.0000000e+00   2.0000000e+00   2.3686320e+05   4.0000000e+00
   1.8111000e+04   1.0000000e+00   2.0000000e+00   2.3686340e+05   4.0000000e+00
   1.8111000e+04   1.0000000e+00   2.0000000e+00   2.3686377e+05   4.0000000e+00
   1.8111000e+04   1.0000000e+00   2.0000000e+00   2.3686409e+05   4.0000000e+00
   1.8111000e+04   1.0000000e+00   2.0000000e+00   2.3686430e+05   4.0000000e+00
   1.8111000e+04   1.0000000e+00   2.0000000e+00   2.3690887e+05   5.0000000e+00
   1.8111000e+04   1.0000000e+00   2.0000000e+00             Inf   6.0000000e+00
   1.8111000e+04   1.0000000e+00   3.0000000e+00   1.0743716e+05   3.0000000e+00
   1.8111000e+04   1.0000000e+00   3.0000000e+00   1.0744115e+05   4.0000000e+00
   1.8111000e+04   1.0000000e+00   3.0000000e+00   1.0744175e+05   4.0000000e+00
   1.8111000e+04   1.0000000e+00   3.0000000e+00   1.0744203e+05   4.0000000e+00
   1.8111000e+04   1.0000000e+00   3.0000000e+00   1.0744282e+05   4.0000000e+00
   1.8111000e+04   1.0000000e+00   3.0000000e+00   1.0744304e+05   4.0000000e+00
   1.8111000e+04   1.0000000e+00   3.0000000e+00   1.0744355e+05   4.0000000e+00
   1.8111000e+04   1.0000000e+00   3.0000000e+00   1.0744415e+05   4.0000000e+00
   1.8111000e+04   1.0000000e+00   3.0000000e+00   1.0744463e+05   4.0000000e+00
   1.8111000e+04   1.0000000e+00   3.0000000e+00   1.0744487e+05   4.0000000e+00
   1.8111000e+04   1.0000000e+00   3.0000000e+00   1.0744496e+05   4.0000000e+00
   1.8111000e+04   1.0000000e+00   3.0000000e+00   1.0744531e+05   4.0000000e+00
   1.8111000e+04   1.0000000e+00   3.0000000e+00   1.0744566e+05   4.0000000e+00
   1.8111000e+04   1.0000000e+00   3.0000000e+00   1.0744600e+05   4.0000000e+00
   1.8111000e+04   1.0000000e+00   3.0000000e+00   1.0744617e+05   4.0000000e+00
   1.8111000e+04   1.0000000e+00   3.0000000e+00   1.0744647e+05   4.0000000e+00
   1.8111000e+04   1.0000000e+00   3.0000000e+00   1.0744695e+05   4.0000000e+00
   1.8111000e+04   1.0000000e+00   3.0000000e+00   1.0744720e+05   4.0000000e+00
   1.8111000e+04   1.0000000e+00   3.0000000e+00   1.0744759e+05   4.0000000e+00
   1.8111000e+04   1.0000000e+00   3.0000000e+00   1.0744788e+05   4.0000000e+00
   1.8111000e+04   1.0000000e+00   3.0000000e+00   1.0744805e+05   4.0000000e+00
   1.8111000e+04   1.0000000e+00   3.0000000e+00   1.0744859e+05   4.0000000e+00
   1.8111000e+04   1.0000000e+00   3.0000000e+00   1.0744921e+05   4.0000000e+00
   1.8111000e+04   1.0000000e+00   3.0000000e+00   1.0744964e+05   4.0000000e+00
   1.8111000e+04   1.0000000e+00   3.0000000e+00   1.0744988e+05   4.0000000e+00
   1.8111000e+04   1.0000000e+00   3.0000000e+00   1.0745082e+05   4.0000000e+00
   1.8111000e+04   1.0000000e+00   3.0000000e+00   1.0745108e+05   4.0000000e+00
   1.8111000e+04   1.0000000e+00   3.0000000e+00   1.0745138e+05   4.0000000e+00
   1.8111000e+04   1.0000000e+00   3.0000000e+00   1.0745162e+05   4.0000000e+00
   1.8111000e+04   1.0000000e+00   3.0000000e+00   1.0745202e+05   4.0000000e+00
   1.8111000e+04   1.0000000e+00   3.0000000e+00   1.0745231e+05   4.0000000e+00
   1.8111000e+04   1.0000000e+00   3.0000000e+00   1.0745260e+05   4.0000000e+00
   1.8111000e+04   1.0000000e+00   3.0000000e+00   1.0745285e+05   4.0000000e+00
   1.8111000e+04   1.0000000e+00   3.0000000e+00   1.0745336e+05   4.0000000e+00
   1.8111000e+04   1.0000000e+00   3.0000000e+00   1.0745365e+05   4.0000000e+00
   1.8111000e+04   1.0000000e+00   3.0000000e+00   1.0745397e+05   4.0000000e+00
   1.8111000e+04   1.0000000e+00   3.0000000e+00   1.0745438e+05   4.0000000e+00
   1.8111000e+04   1.0000000e+00   3.0000000e+00   1.0745457e+05   4.0000000e+00
   1.8111000e+04   1.0000000e+00   3.0000000e+00   1.0745513e+05   4.0000000e+00
   1.8111000e+04   1.0000000e+00   3.0000000e+00   1.0745541e+05   4.0000000e+00
   1.8111000e+04   1.0000000e+00   3.0000000e+00   1.0745556e+05   4.0000000e+00
   1.8111000e+04   1.0000000e+00   3.0000000e+00   1.0745597e+05   4.0000000e+00
   1.8111000e+04   1.0000000e+00   3.0000000e+00   1.0745642e+05   4.0000000e+00
   1.8111000e+04   1.0000000e+00   3.0000000e+00   1.0745778e+05   4.0000000e+00
   1.8111000e+04   1.0000000e+00   3.0000000e+00   1.0745807e+05   4.0000000e+00
   1.8111000e+04   1.0000000e+00   3.0000000e+00   1.0749816e+05   5.0000000e+00
   1.8111000e+04   1.0000000e+00   3.0000000e+00   1.0836101e+05   3.0000000e+00
   1.8111000e+04   1.0000000e+00   3.0000000e+00   1.0836376e+05   4.0000000e+00
   1.8111000e+04   1.0000000e+00   3.0000000e+00   1.0836417e+05   4.0000000e+00
   1.8111000e+04   1.0000000e+00   3.0000000e+00   1.0836560e+05   4.0000000e+00
   1.8111000e+04   1.0000000e+00   3.0000000e+00   1.0836563e+05   4.0000000e+00
   1.8111000e+04   1.0000000e+00   3.0000000e+00   1.0836659e+05   4.0000000e+00
   1.8111000e+04   1.0000000e+00   3.0000000e+00   1.0836761e+05   4.0000000e+00
   1.8111000e+04   1.0000000e+00   3.0000000e+00   1.0836788e+05   4.0000000e+00
   1.8111000e+04   1.0000000e+00   3.0000000e+00   1.0837132e+05   4.0000000e+00
   1.8111000e+04   1.0000000e+00   3.0000000e+00   1.0837160e+05   4.0000000e+00
   1.8111000e+04   1.0000000e+00   3.0000000e+00   1.0837188e+05   4.0000000e+00
   1.8111000e+04   1.0000000e+00   3.0000000e+00   1.0837236e+05   4.0000000e+00
   1.8111000e+04   1.0000000e+00   3.0000000e+00   1.0837259e+05   4.0000000e+00
   1.8111000e+04   1.0000000e+00   3.0000000e+00   1.0837293e+05   4.0000000e+00
   1.8111000e+04   1.0000000e+00   3.0000000e+00   1.0837368e+05   4.0000000e+00
   1.8111000e+04   1.0000000e+00   3.0000000e+00   1.0837425e+05   4.0000000e+00
   1.8111000e+04   1.0000000e+00   3.0000000e+00   1.0837465e+05   4.0000000e+00
   1.8111000e+04   1.0000000e+00   3.0000000e+00   1.0837554e+05   4.0000000e+00
   1.8111000e+04   1.0000000e+00   3.0000000e+00   1.0837590e+05   4.0000000e+00
   1.8111000e+04   1.0000000e+00   3.0000000e+00   1.0837613e+05   4.0000000e+00
   1.8111000e+04   1.0000000e+00   3.0000000e+00   1.0837660e+05   4.0000000e+00
   1.8111000e+04   1.0000000e+00   3.0000000e+00   1.0837705e+05   4.0000000e+00
   1.8111000e+04   1.0000000e+00   3.0000000e+00   1.0837733e+05   4.0000000e+00
   1.8111000e+04   1.0000000e+00   3.0000000e+00   1.0837775e+05   4.0000000e+00
   1.8111000e+04   1.0000000e+00   3.0000000e+00   1.0837811e+05   4.0000000e+00
   1.8111000e+04   1.0000000e+00   3.0000000e+00   1.0837902e+05   4.0000000e+00
   1.8111000e+04   1.0000000e+00   3.0000000e+00   1.0837929e+05   4.0000000e+00
   1.8111000e+04   1.0000000e+00   3.0000000e+00   1.0837954e+05   4.0000000e+00
   1.8111000e+04   1.0000000e+00   3.0000000e+00   1.0837982e+05   4.0000000e+00
   1.8111000e+04   1.0000000e+00   3.0000000e+00   1.0838017e+05   4.0000000e+00
   1.8111000e+04   1.0000000e+00   3.0000000e+00   1.0838056e+05   4.0000000e+00
   1.8111000e+04   1.0000000e+00   3.0000000e+00   1.0838077e+05   4.0000000e+00
   1.8111000e+04   1.0000000e+00   3.0000000e+00   1.0838084e+05   4.0000000e+00
   1.8111000e+04   1.0000000e+00   3.0000000e+00   1.0838138e+05   4.0000000e+00
   1.8111000e+04   1.0000000e+00   3.0000000e+00   1.0838159e+05   4.0000000e+00
   1.8111000e+04   1.0000000e+00   3.0000000e+00   1.0838185e+05   4.0000000e+00
   1.8111000e+04   1.0000000e+00   3.0000000e+00   1.0838205e+05   4.0000000e+00
   1.8111000e+04   1.0000000e+00   3.0000000e+00   1.0838227e+05   4.0000000e+00
   1.8111000e+04   1.0000000e+00   3.0000000e+00   1.0838282e+05   4.0000000e+00
   1.8111000e+04   1.0000000e+00   3.0000000e+00   1.0838313e+05   4.0000000e+00
   1.8111000e+04   1.0000000e+00   3.0000000e+00   1.0838326e+05   4.0000000e+00
   1.8111000e+04   1.0000000e+00   3.0000000e+00   1.0838348e+05   4.0000000e+00
   1.8111000e+04   1.0000000e+00   3.0000000e+00   1.0838463e+05   4.0000000e+00
   1.8111000e+04   1.0000000e+00   3.0000000e+00   1.0838483e+05   4.0000000e+00
   1.8111000e+04   1.0000000e+00   3.0000000e+00   1.0838522e+05   4.0000000e+00
   1.8111000e+04   1.0000000e+00   3.0000000e+00   1.0838541e+05   4.0000000e+00
   1.8111000e+04   1.0000000e+00   3.0000000e+00   1.0838567e+05   4.0000000e+00
   1.8111000e+04   1.0000000e+00   3.0000000e+00   1.0838587e+05   4.0000000e+00
   1.8111000e+04   1.0000000e+00   3.0000000e+00   1.0838622e+05   4.0000000e+00
   1.8111000e+04   1.0000000e+00   3.0000000e+00   1.0838651e+05   4.0000000e+00
   1.8111000e+04   1.0000000e+00   3.0000000e+00   1.0838663e+05   4.0000000e+00
   1.8111000e+04   1.0000000e+00   3.0000000e+00   1.0838691e+05   4.0000000e+00
   1.8111000e+04   1.0000000e+00   3.0000000e+00   1.0838714e+05   4.0000000e+00
   1.8111000e+04   1.0000000e+00   3.0000000e+00   1.0838747e+05   4.0000000e+00
   1.8111000e+04   1.0000000e+00   3.0000000e+00   1.0838787e+05   4.0000000e+00
   1.8111000e+04   1.0000000e+00   3.0000000e+00   1.0838802e+05   4.0000000e+00
   1.8111000e+04   1.0000000e+00   3.0000000e+00   1.0838823e+05   4.0000000e+00
   1.8111000e+04   1.0000000e+00   3.0000000e+00   1.0838870e+05   4.0000000e+00
   1.8111000e+04   1.0000000e+00   3.0000000e+00   1.0838891e+05   4.0000000e+00
   1.8111000e+04   1.0000000e+00   3.0000000e+00   1.0838924e+05   4.0000000e+00
   1.8111000e+04   1.0000000e+00   3.0000000e+00   1.0839009e+05   4.0000000e+00
   1.8111000e+04   1.0000000e+00   3.0000000e+00   1.0839051e+05   4.0000000e+00
   1.8111000e+04   1.0000000e+00   3.0000000e+00   1.0839089e+05   4.0000000e+00
   1.8111000e+04   1.0000000e+00   3.0000000e+00   1.0839102e+05   4.0000000e+00
   1.8111000e+04   1.0000000e+00   3.0000000e+00   1.0839245e+05   4.0000000e+00
   1.8111000e+04   1.0000000e+00   3.0000000e+00   1.0842301e+05   5.0000000e+00
   1.8111000e+04   1.0000000e+00   3.0000000e+00   1.0909604e+05   3.0000000e+00
   1.8111000e+04   1.0000000e+00   3.0000000e+00   1.0909828e+05   4.0000000e+00
   1.8111000e+04   1.0000000e+00   3.0000000e+00   1.0909923e+05   4.0000000e+00
   1.8111000e+04   1.0000000e+00   3.0000000e+00   1.0910020e+05   4.0000000e+00
   1.8111000e+04   1.0000000e+00   3.0000000e+00   1.0910066e+05   4.0000000e+00
   1.8111000e+04   1.0000000e+00   3.0000000e+00   1.0910099e+05   4.0000000e+00
   1.8111000e+04   1.0000000e+00   3.0000000e+00   1.0910169e+05   4.0000000e+00
   1.8111000e+04   1.0000000e+00   3.0000000e+00   1.0910339e+05   4.0000000e+00
   1.8111000e+04   1.0000000e+00   3.0000000e+00   1.0910395e+05   4.0000000e+00
   1.8111000e+04   1.0000000e+00   3.0000000e+00   1.0910425e+05   4.0000000e+00
   1.8111000e+04   1.0000000e+00   3.0000000e+00   1.0910444e+05   4.0000000e+00
   1.8111000e+04   1.0000000e+00   3.0000000e+00   1.0910447e+05   4.0000000e+00
   1.8111000e+04   1.0000000e+00   3.0000000e+00   1.0910461e+05   4.0000000e+00
   1.8111000e+04   1.0000000e+00   3.0000000e+00   1.0910525e+05   4.0000000e+00
   1.8111000e+04   1.0000000e+00   3.0000000e+00   1.0910545e+05   4.0000000e+00
   1.8111000e+04   1.0000000e+00   3.0000000e+00   1.0910584e+05   4.0000000e+00
   1.8111000e+04   1.0000000e+00   3.0000000e+00   1.0910599e+05   4.0000000e+00
   1.8111000e+04   1.0000000e+00   3.0000000e+00   1.0910622e+05   4.0000000e+00
   1.8111000e+04   1.0000000e+00   3.0000000e+00   1.0910640e+05   4.0000000e+00
   1.8111000e+04   1.0000000e+00   3.0000000e+00   1.0910660e+05   4.0000000e+00
   1.8111000e+04   1.0000000e+00   3.0000000e+00   1.0910683e+05   4.0000000e+00
   1.8111000e+04   1.0000000e+00   3.0000000e+00   1.0910729e+05   4.0000000e+00
   1.8111000e+04   1.0000000e+00   3.0000000e+00   1.0910760e+05   4.0000000e+00
   1.8111000e+04   1.0000000e+00   3.0000000e+00   1.0910779e+05   4.0000000e+00
   1.8111000e+04   1.0000000e+00   3.0000000e+00   1.0910805e+05   4.0000000e+00
   1.8111000e+04   1.0000000e+00   3.0000000e+00   1.0910827e+05   4.0000000e+00
   1.8111000e+04   1.0000000e+00   3.0000000e+00   1.0910860e+05   4.0000000e+00
   1.8111000e+04   1.0000000e+00   3.0000000e+00   1.0910872e+05   4.0000000e+00
   1.8111000e+04   1.0000000e+00   3.0000000e+00   1.0910916e+05   4.0000000e+00
   1.8111000e+04   1.0000000e+00   3.0000000e+00   1.0910948e+05   4.0000000e+00
   1.8111000e+04   1.0000000e+00   3.0000000e+00   1.0910989e+05   4.0000000e+00
   1.8111000e+04   1.0000000e+00   3.0000000e+00   1.0911060e+05   4.0000000e+00
   1.8111000e+04   1.0000000e+00   3.0000000e+00   1.0911105e+05   4.0000000e+00
   1.8111000e+04   1.0000000e+00   3.0000000e+00   1.0911160e+05   4.0000000e+00
   1.8111000e+04   1.0000000e+00   3.0000000e+00   1.0911190e+05   4.0000000e+00
   1.8111000e+04   1.0000000e+00   3.0000000e+00   1.0911213e+05   4.0000000e+00
   1.8111000e+04   1.0000000e+00   3.0000000e+00   1.0911247e+05   4.0000000e+00
   1.8111000e+04   1.0000000e+00   3.0000000e+00   1.0911266e+05   4.0000000e+00
   1.8111000e+04   1.0000000e+00   3.0000000e+00   1.0911290e+05   4.0000000e+00
   1.8111000e+04   1.0000000e+00   3.0000000e+00   1.0911307e+05   4.0000000e+00
   1.8111000e+04   1.0000000e+00   3.0000000e+00   1.0911318e+05   4.0000000e+00
   1.8111000e+04   1.0000000e+00   3.0000000e+00   1.0911347e+05   4.0000000e+00
   1.8111000e+04   1.0000000e+00   3.0000000e+00   1.0911367e+05   4.0000000e+00
   1.8111000e+04   1.0000000e+00   3.0000000e+00   1.0911413e+05   4.0000000e+00
   1.8111000e+04   1.0000000e+00   3.0000000e+00   1.0911432e+05   4.0000000e+00
   1.8111000e+04   1.0000000e+00   3.0000000e+00   1.0911460e+05   4.0000000e+00
   1.8111000e+04   1.0000000e+00   3.0000000e+00   1.0911494e+05   4.0000000e+00
   1.8111000e+04   1.0000000e+00   3.0000000e+00   1.0911555e+05   4.0000000e+00
   1.8111000e+04   1.0000000e+00   3.0000000e+00   1.0911591e+05   4.0000000e+00
   1.8111000e+04   1.0000000e+00   3.0000000e+00   1.0911742e+05   4.0000000e+00
   1.8111000e+04   1.0000000e+00   3.0000000e+00   1.0911798e+05   4.0000000e+00
   1.8111000e+04   1.0000000e+00   3.0000000e+00   1.0911826e+05   4.0000000e+00
   1.8111000e+04   1.0000000e+00   3.0000000e+00   1.0911910e+05   4.0000000e+00
   1.8111000e+04   1.0000000e+00   3.0000000e+00   1.0911932e+05   4.0000000e+00
   1.8111000e+04   1.0000000e+00   3.0000000e+00   1.0911996e+05   4.0000000e+00
   1.8111000e+04   1.0000000e+00   3.0000000e+00   1.0912050e+05   4.0000000e+00
   1.8111000e+04   1.0000000e+00   3.0000000e+00   1.0912163e+05   4.0000000e+00
   1.8111000e+04   1.0000000e+00   3.0000000e+00   1.0912214e+05   4.0000000e+00
   1.8111000e+04   1.0000000e+00   3.0000000e+00   1.0912239e+05   4.0000000e+00
   1.8111000e+04   1.0000000e+00   3.0000000e+00   1.0912278e+05   4.0000000e+00
   1.8111000e+04   1.0000000e+00   3.0000000e+00   1.0912345e+05   4.0000000e+00
   1.8111000e+04   1.0000000e+00   3.0000000e+00   1.0912376e+05   4.0000000e+00
   1.8111000e+04   1.0000000e+00   3.0000000e+00   1.0912453e+05   4.0000000e+00
   1.8111000e+04   1.0000000e+00   3.0000000e+00   1.0915804e+05   5.0000000e+00
   1.8111000e+04   1.0000000e+00   3.0000000e+00   1.1260218e+05   3.0000000e+00
   1.8111000e+04   1.0000000e+00   3.0000000e+00   1.1260971e+05   4.0000000e+00
   1.8111000e+04   1.0000000e+00   3.0000000e+00   1.1260988e+05   4.0000000e+00
   1.8111000e+04   1.0000000e+00   3.0000000e+00   1.1261002e+05   4.0000000e+00
   1.8111000e+04   1.0000000e+00   3.0000000e+00   1.1261030e+05   4.0000000e+00
   1.8111000e+04   1.0000000e+00   3.0000000e+00   1.1261067e+05   4.0000000e+00
   1.8111000e+04   1.0000000e+00   3.0000000e+00   1.1261080e+05   4.0000000e+00
   1.8111000e+04   1.0000000e+00   3.0000000e+00   1.1261094e+05   4.0000000e+00
   1.8111000e+04   1.0000000e+00   3.0000000e+00   1.1261134e+05   4.0000000e+00
   1.8111000e+04   1.0000000e+00   3.0000000e+00   1.1261150e+05   4.0000000e+00
   1.8111000e+04   1.0000000e+00   3.0000000e+00   1.1261176e+05   4.0000000e+00
   1.8111000e+04   1.0000000e+00   3.0000000e+00   1.1261202e+05   4.0000000e+00
   1.8111000e+04   1.0000000e+00   3.0000000e+00   1.1261221e+05   4.0000000e+00
   1.8111000e+04   1.0000000e+00   3.0000000e+00   1.1261245e+05   4.0000000e+00
   1.8111000e+04   1.0000000e+00   3.0000000e+00   1.1261288e+05   4.0000000e+00
   1.8111000e+04   1.0000000e+00   3.0000000e+00   1.1261315e+05   4.0000000e+00
   1.8111000e+04   1.0000000e+00   3.0000000e+00   1.1261355e+05   4.0000000e+00
   1.8111000e+04   1.0000000e+00   3.0000000e+00   1.1261401e+05   4.0000000e+00
   1.8111000e+04   1.0000000e+00   3.0000000e+00   1.1261430e+05   4.0000000e+00
   1.8111000e+04   1.0000000e+00   3.0000000e+00   1.1261449e+05   4.0000000e+00
   1.8111000e+04   1.0000000e+00   3.0000000e+00   1.1261481e+05   4.0000000e+00
   1.8111000e+04   1.0000000e+00   3.0000000e+00   1.1261515e+05   4.0000000e+00
   1.8111000e+04   1.0000000e+00   3.0000000e+00   1.1261559e+05   4.0000000e+00
   1.8111000e+04   1.0000000e+00   3.0000000e+00   1.1261588e+05   4.0000000e+00
   1.8111000e+04   1.0000000e+00   3.0000000e+00   1.1261612e+05   4.0000000e+00
   1.8111000e+04   1.0000000e+00   3.0000000e+00   1.1261629e+05   4.0000000e+00
   1.8111000e+04   1.0000000e+00   3.0000000e+00   1.1261675e+05   4.0000000e+00
   1.8111000e+04   1.0000000e+00   3.0000000e+00   1.1261696e+05   4.0000000e+00
   1.8111000e+04   1.0000000e+00   3.0000000e+00   1.1261720e+05   4.0000000e+00
   1.8111000e+04   1.0000000e+00   3.0000000e+00   1.1261750e+05   4.0000000e+00
   1.8111000e+04   1.0000000e+00   3.0000000e+00   1.1261777e+05   4.0000000e+00
   1.8111000e+04   1.0000000e+00   3.0000000e+00   1.1261800e+05   4.0000000e+00
   1.8111000e+04   1.0000000e+00   3.0000000e+00   1.1261822e+05   4.0000000e+00
   1.8111000e+04   1.0000000e+00   3.0000000e+00   1.1261843e+05   4.0000000e+00
   1.8111000e+04   1.0000000e+00   3.0000000e+00   1.1261884e+05   4.0000000e+00
   1.8111000e+04   1.0000000e+00   3.0000000e+00   1.1261907e+05   4.0000000e+00
   1.8111000e+04   1.0000000e+00   3.0000000e+00   1.1261930e+05   4.0000000e+00
   1.8111000e+04   1.0000000e+00   3.0000000e+00   1.1261973e+05   4.0000000e+00
   1.8111000e+04   1.0000000e+00   3.0000000e+00   1.1261997e+05   4.0000000e+00
   1.8111000e+04   1.0000000e+00   3.0000000e+00   1.1262018e+05   4.0000000e+00
   1.8111000e+04   1.0000000e+00   3.0000000e+00   1.1262035e+05   4.0000000e+00
   1.8111000e+04   1.0000000e+00   3.0000000e+00   1.1262066e+05   4.0000000e+00
   1.8111000e+04   1.0000000e+00   3.0000000e+00   1.1262097e+05   4.0000000e+00
   1.8111000e+04   1.0000000e+00   3.0000000e+00   1.1262205e+05   4.0000000e+00
   1.8111000e+04   1.0000000e+00   3.0000000e+00   1.1262232e+05   4.0000000e+00
   1.8111000e+04   1.0000000e+00   3.0000000e+00   1.1262279e+05   4.0000000e+00
   1.8111000e+04   1.0000000e+00   3.0000000e+00   1.1262300e+05   4.0000000e+00
   1.8111000e+04   1.0000000e+00   3.0000000e+00   1.1262359e+05   4.0000000e+00
   1.8111000e+04   1.0000000e+00   3.0000000e+00   1.1262381e+05   4.0000000e+00
   1.8111000e+04   1.0000000e+00   3.0000000e+00   1.1262409e+05   4.0000000e+00
   1.8111000e+04   1.0000000e+00   3.0000000e+00   1.1262426e+05   4.0000000e+00
   1.8111000e+04   1.0000000e+00   3.0000000e+00   1.1262455e+05   4.0000000e+00
   1.8111000e+04   1.0000000e+00   3.0000000e+00   1.1262478e+05   4.0000000e+00
   1.8111000e+04   1.0000000e+00   3.0000000e+00   1.1262503e+05   4.0000000e+00
   1.8111000e+04   1.0000000e+00   3.0000000e+00   1.1262541e+05   4.0000000e+00
   1.8111000e+04   1.0000000e+00   3.0000000e+00   1.1262566e+05   4.0000000e+00
   1.8111000e+04   1.0000000e+00   3.0000000e+00   1.1262586e+05   4.0000000e+00
   1.8111000e+04   1.0000000e+00   3.0000000e+00   1.1262609e+05   4.0000000e+00
   1.8111000e+04   1.0000000e+00   3.0000000e+00   1.1262629e+05   4.0000000e+00
   1.8111000e+04   1.0000000e+00   3.0000000e+00   1.1262647e+05   4.0000000e+00
   1.8111000e+04   1.0000000e+00   3.0000000e+00   1.1262688e+05   4.0000000e+00
   1.8111000e+04   1.0000000e+00   3.0000000e+00   1.1262710e+05   4.0000000e+00
   1.8111000e+04   1.0000000e+00   3.0000000e+00   1.1262771e+05   4.0000000e+00
   1.8111000e+04   1.0000000e+00   3.0000000e+00   1.1262848e+05   4.0000000e+00
   1.8111000e+04   1.0000000e+00   3.0000000e+00   1.1262872e+05   4.0000000e+00
   1.8111000e+04   1.0000000e+00   3.0000000e+00   1.1262916e+05   4.0000000e+00
   1.8111000e+04   1.0000000e+00   3.0000000e+00   1.1262944e+05   4.0000000e+00
   1.8111000e+04   1.0000000e+00   3.0000000e+00   1.1262979e+05   4.0000000e+00
   1.8111000e+04   1.0000000e+00   3.0000000e+00   1.1265018e+05   5.0000000e+00
   1.8111000e+04   1.0000000e+00   3.0000000e+00   1.1543228e+05   3.0000000e+00
   1.8111000e+04   1.0000000e+00   3.0000000e+00   1.1544093e+05   4.0000000e+00
   1.8111000e+04   1.0000000e+00   3.0000000e+00   1.1544107e+05   4.0000000e+00
   1.8111000e+04   1.0000000e+00   3.0000000e+00   1.1544123e+05   4.0000000e+00
   1.8111000e+04   1.0000000e+00   3.0000000e+00   1.1544181e+05   4.0000000e+00
   1.8111000e+04   1.0000000e+00   3.0000000e+00   1.1544206e+05   4.0000000e+00
   1.8111000e+04   1.0000000e+00   3.0000000e+00   1.1544225e+05   4.0000000e+00
   1.8111000e+04   1.0000000e+00   3.0000000e+00   1.1544255e+05   4.0000000e+00
   1.8111000e+04   1.0000000e+00   3.0000000e+00   1.1544286e+05   4.0000000e+00
   1.8111000e+04   1.0000000e+00   3.0000000e+00   1.1544300e+05   4.0000000e+00
   1.8111000e+04   1.0000000e+00   3.0000000e+00   1.1544348e+05   4.0000000e+00
   1.8111000e+04   1.0000000e+00   3.0000000e+00   1.1544406e+05   4.0000000e+00
   1.8111000e+04   1.0000000e+00   3.0000000e+00   1.1544435e+05   4.0000000e+00
   1.8111000e+04   1.0000000e+00   3.0000000e+00   1.1544485e+05   4.0000000e+00
   1.8111000e+04   1.0000000e+00   3.0000000e+00   1.1544519e+05   4.0000000e+00
   1.8111000e+04   1.0000000e+00   3.0000000e+00   1.1544563e+05   4.0000000e+00
   1.8111000e+04   1.0000000e+00   3.0000000e+00   1.1544578e+05   4.0000000e+00
   1.8111000e+04   1.0000000e+00   3.0000000e+00   1.1544639e+05   4.0000000e+00
   1.8111000e+04   1.0000000e+00   3.0000000e+00   1.1544644e+05   4.0000000e+00
   1.8111000e+04   1.0000000e+00   3.0000000e+00   1.1544742e+05   4.0000000e+00
   1.8111000e+04   1.0000000e+00   3.0000000e+00   1.1544773e+05   4.0000000e+00
   1.8111000e+04   1.0000000e+00   3.0000000e+00   1.1544801e+05   4.0000000e+00
   1.8111000e+04   1.0000000e+00   3.0000000e+00   1.1544814e+05   4.0000000e+00
   1.8111000e+04   1.0000000e+00   3.0000000e+00   1.1544841e+05   4.0000000e+00
   1.8111000e+04   1.0000000e+00   3.0000000e+00   1.1544884e+05   4.0000000e+00
   1.8111000e+04   1.0000000e+00   3.0000000e+00   1.1544929e+05   4.0000000e+00
   1.8111000e+04   1.0000000e+00   3.0000000e+00   1.1544954e+05   4.0000000e+00
   1.8111000e+04   1.0000000e+00   3.0000000e+00   1.1544998e+05   4.0000000e+00
   1.8111000e+04   1.0000000e+00   3.0000000e+00   1.1545021e+05   4.0000000e+00
   1.8111000e+04   1.0000000e+00   3.0000000e+00   1.1545053e+05   4.0000000e+00
   1.8111000e+04   1.0000000e+00   3.0000000e+00   1.1545074e+05   4.0000000e+00
   1.8111000e+04   1.0000000e+00   3.0000000e+00   1.1545129e+05   4.0000000e+00
   1.8111000e+04   1.0000000e+00   3.0000000e+00   1.1545164e+05   4.0000000e+00
   1.8111000e+04   1.0000000e+00   3.0000000e+00   1.1545186e+05   4.0000000e+00
   1.8111000e+04   1.0000000e+00   3.0000000e+00   1.1545218e+05   4.0000000e+00
   1.8111000e+04   1.0000000e+00   3.0000000e+00   1.1545253e+05   4.0000000e+00
   1.8111000e+04   1.0000000e+00   3.0000000e+00   1.1545296e+05   4.0000000e+00
   1.8111000e+04   1.0000000e+00   3.0000000e+00   1.1545332e+05   4.0000000e+00
   1.8111000e+04   1.0000000e+00   3.0000000e+00   1.1545393e+05   4.0000000e+00
   1.8111000e+04   1.0000000e+00   3.0000000e+00   1.1545438e+05   4.0000000e+00
   1.8111000e+04   1.0000000e+00   3.0000000e+00   1.1545499e+05   4.0000000e+00
   1.8111000e+04   1.0000000e+00   3.0000000e+00   1.1545538e+05   4.0000000e+00
   1.8111000e+04   1.0000000e+00   3.0000000e+00   1.1545566e+05   4.0000000e+00
   1.8111000e+04   1.0000000e+00   3.0000000e+00   1.1545637e+05   4.0000000e+00
   1.8111000e+04   1.0000000e+00   3.0000000e+00   1.1545662e+05   4.0000000e+00
   1.8111000e+04   1.0000000e+00   3.0000000e+00   1.1545675e+05   4.0000000e+00
   1.8111000e+04   1.0000000e+00   3.0000000e+00   1.1548328e+05   5.0000000e+00
   1.8111000e+04   1.0000000e+00   3.0000000e+00   1.1769049e+05   3.0000000e+00
   1.8111000e+04   1.0000000e+00   3.0000000e+00   1.1774379e+05   4.0000000e+00
   1.8111000e+04   1.0000000e+00   3.0000000e+00   1.1774413e+05   4.0000000e+00
   1.8111000e+04   1.0000000e+00   3.0000000e+00   1.1774451e+05   4.0000000e+00
   1.8111000e+04   1.0000000e+00   3.0000000e+00   1.1774520e+05   4.0000000e+00
   1.8111000e+04   1.0000000e+00   3.0000000e+00   1.1774542e+05   4.0000000e+00
   1.8111000e+04   1.0000000e+00   3.0000000e+00   1.1774571e+05   4.0000000e+00
   1.8111000e+04   1.0000000e+00   3.0000000e+00   1.1774624e+05   4.0000000e+00
   1.8111000e+04   1.0000000e+00   3.0000000e+00   1.1774657e+05   4.0000000e+00
   1.8111000e+04   1.0000000e+00   3.0000000e+00   1.1774679e+05   4.0000000e+00
   1.8111000e+04   1.0000000e+00   3.0000000e+00   1.1774707e+05   4.0000000e+00
   1.8111000e+04   1.0000000e+00   3.0000000e+00   1.1774781e+05   4.0000000e+00
   1.8111000e+04   1.0000000e+00   3.0000000e+00   1.1774813e+05   4.0000000e+00
   1.8111000e+04   1.0000000e+00   3.0000000e+00   1.1774838e+05   4.0000000e+00
   1.8111000e+04   1.0000000e+00   3.0000000e+00   1.1774870e+05   4.0000000e+00
   1.8111000e+04   1.0000000e+00   3.0000000e+00   1.1774900e+05   4.0000000e+00
   1.8111000e+04   1.0000000e+00   3.0000000e+00   1.1774920e+05   4.0000000e+00
   1.8111000e+04   1.0000000e+00   3.0000000e+00   1.1774944e+05   4.0000000e+00
   1.8111000e+04   1.0000000e+00   3.0000000e+00   1.1774949e+05   5.0000000e+00
   1.8111000e+04   1.0000000e+00   3.0000000e+00   1.2168425e+05   3.0000000e+00
   1.8111000e+04   1.0000000e+00   3.0000000e+00   1.2174625e+05   5.0000000e+00
   1.8111000e+04   1.0000000e+00   3.0000000e+00   1.2185425e+05   3.0000000e+00
   1.8111000e+04   1.0000000e+00   3.0000000e+00   1.2190425e+05   5.0000000e+00
   1.8111000e+04   1.0000000e+00   3.0000000e+00   1.2239064e+05   3.0000000e+00
   1.8111000e+04   1.0000000e+00   3.0000000e+00   1.2239932e+05   4.0000000e+00
   1.8111000e+04   1.0000000e+00   3.0000000e+00   1.2240221e+05   4.0000000e+00
   1.8111000e+04   1.0000000e+00   3.0000000e+00   1.2240425e+05   4.0000000e+00
   1.8111000e+04   1.0000000e+00   3.0000000e+00   1.2240942e+05   4.0000000e+00
   1.8111000e+04   1.0000000e+00   3.0000000e+00   1.2241004e+05   4.0000000e+00
   1.8111000e+04   1.0000000e+00   3.0000000e+00   1.2241044e+05   4.0000000e+00
   1.8111000e+04   1.0000000e+00   3.0000000e+00   1.2241080e+05   4.0000000e+00
   1.8111000e+04   1.0000000e+00   3.0000000e+00   1.2241111e+05   4.0000000e+00
   1.8111000e+04   1.0000000e+00   3.0000000e+00   1.2241138e+05   4.0000000e+00
   1.8111000e+04   1.0000000e+00   3.0000000e+00   1.2241161e+05   4.0000000e+00
   1.8111000e+04   1.0000000e+00   3.0000000e+00   1.2241190e+05   4.0000000e+00
   1.8111000e+04   1.0000000e+00   3.0000000e+00   1.2241209e+05   4.0000000e+00
   1.8111000e+04   1.0000000e+00   3.0000000e+00   1.2241251e+05   4.0000000e+00
   1.8111000e+04   1.0000000e+00   3.0000000e+00   1.2241312e+05   4.0000000e+00
   1.8111000e+04   1.0000000e+00   3.0000000e+00   1.2241329e+05   4.0000000e+00
   1.8111000e+04   1.0000000e+00   3.0000000e+00   1.2241384e+05   4.0000000e+00
   1.8111000e+04   1.0000000e+00   3.0000000e+00   1.2241402e+05   4.0000000e+00
   1.8111000e+04   1.0000000e+00   3.0000000e+00   1.2241434e+05   4.0000000e+00
   1.8111000e+04   1.0000000e+00   3.0000000e+00   1.2241482e+05   4.0000000e+00
   1.8111000e+04   1.0000000e+00   3.0000000e+00   1.2241512e+05   4.0000000e+00
   1.8111000e+04   1.0000000e+00   3.0000000e+00   1.2241558e+05   4.0000000e+00
   1.8111000e+04   1.0000000e+00   3.0000000e+00   1.2241587e+05   4.0000000e+00
   1.8111000e+04   1.0000000e+00   3.0000000e+00   1.2241608e+05   4.0000000e+00
   1.8111000e+04   1.0000000e+00   3.0000000e+00   1.2241627e+05   4.0000000e+00
   1.8111000e+04   1.0000000e+00   3.0000000e+00   1.2241652e+05   4.0000000e+00
   1.8111000e+04   1.0000000e+00   3.0000000e+00   1.2241728e+05   4.0000000e+00
   1.8111000e+04   1.0000000e+00   3.0000000e+00   1.2241753e+05   4.0000000e+00
   1.8111000e+04   1.0000000e+00   3.0000000e+00   1.2241782e+05   4.0000000e+00
   1.8111000e+04   1.0000000e+00   3.0000000e+00   1.2241806e+05   4.0000000e+00
   1.8111000e+04   1.0000000e+00   3.0000000e+00   1.2241832e+05   4.0000000e+00
   1.8111000e+04   1.0000000e+00   3.0000000e+00   1.2241874e+05   4.0000000e+00
   1.8111000e+04   1.0000000e+00   3.0000000e+00   1.2241910e+05   4.0000000e+00
   1.8111000e+04   1.0000000e+00   3.0000000e+00   1.2241932e+05   4.0000000e+00
   1.8111000e+04   1.0000000e+00   3.0000000e+00   1.2241962e+05   4.0000000e+00
   1.8111000e+04   1.0000000e+00   3.0000000e+00   1.2242014e+05   4.0000000e+00
   1.8111000e+04   1.0000000e+00   3.0000000e+00   1.2242045e+05   4.0000000e+00
   1.8111000e+04   1.0000000e+00   3.0000000e+00   1.2242062e+05   4.0000000e+00
   1.8111000e+04   1.0000000e+00   3.0000000e+00   1.2242102e+05   4.0000000e+00
   1.8111000e+04   1.0000000e+00   3.0000000e+00   1.2242142e+05   4.0000000e+00
   1.8111000e+04   1.0000000e+00   3.0000000e+00   1.2242172e+05   4.0000000e+00
   1.8111000e+04   1.0000000e+00   3.0000000e+00   1.2242202e+05   4.0000000e+00
   1.8111000e+04   1.0000000e+00   3.0000000e+00   1.2242250e+05   4.0000000e+00
   1.8111000e+04   1.0000000e+00   3.0000000e+00   1.2242285e+05   4.0000000e+00
   1.8111000e+04   1.0000000e+00   3.0000000e+00   1.2242342e+05   4.0000000e+00
   1.8111000e+04   1.0000000e+00   3.0000000e+00   1.2242390e+05   4.0000000e+00
   1.8111000e+04   1.0000000e+00   3.0000000e+00   1.2242416e+05   4.0000000e+00
   1.8111000e+04   1.0000000e+00   3.0000000e+00   1.2242491e+05   4.0000000e+00
   1.8111000e+04   1.0000000e+00   3.0000000e+00   1.2242544e+05   4.0000000e+00
   1.8111000e+04   1.0000000e+00   3.0000000e+00   1.2242563e+05   4.0000000e+00
   1.8111000e+04   1.0000000e+00   3.0000000e+00   1.2244859e+05   4.0000000e+00
   1.8111000e+04   1.0000000e+00   3.0000000e+00   1.2244964e+05   5.0000000e+00
   1.8111000e+04   1.0000000e+00   3.0000000e+00   1.2549264e+05   3.0000000e+00
   1.8111000e+04   1.0000000e+00   3.0000000e+00   1.2549671e+05   4.0000000e+00
   1.8111000e+04   1.0000000e+00   3.0000000e+00   1.2550068e+05   4.0000000e+00
   1.8111000e+04   1.0000000e+00   3.0000000e+00   1.2550379e+05   4.0000000e+00
   1.8111000e+04   1.0000000e+00   3.0000000e+00   1.2550438e+05   4.0000000e+00
   1.8111000e+04   1.0000000e+00   3.0000000e+00   1.2550474e+05   4.0000000e+00
   1.8111000e+04   1.0000000e+00   3.0000000e+00   1.2550525e+05   4.0000000e+00
   1.8111000e+04   1.0000000e+00   3.0000000e+00   1.2550566e+05   4.0000000e+00
   1.8111000e+04   1.0000000e+00   3.0000000e+00   1.2550614e+05   4.0000000e+00
   1.8111000e+04   1.0000000e+00   3.0000000e+00   1.2550623e+05   4.0000000e+00
   1.8111000e+04   1.0000000e+00   3.0000000e+00   1.2550654e+05   4.0000000e+00
   1.8111000e+04   1.0000000e+00   3.0000000e+00   1.2550698e+05   4.0000000e+00
   1.8111000e+04   1.0000000e+00   3.0000000e+00   1.2550751e+05   4.0000000e+00
   1.8111000e+04   1.0000000e+00   3.0000000e+00   1.2550896e+05   4.0000000e+00
   1.8111000e+04   1.0000000e+00   3.0000000e+00   1.2550924e+05   4.0000000e+00
   1.8111000e+04   1.0000000e+00   3.0000000e+00   1.2550960e+05   4.0000000e+00
   1.8111000e+04   1.0000000e+00   3.0000000e+00   1.2550984e+05   4.0000000e+00
   1.8111000e+04   1.0000000e+00   3.0000000e+00   1.2551002e+05   4.0000000e+00
   1.8111000e+04   1.0000000e+00   3.0000000e+00   1.2551029e+05   4.0000000e+00
   1.8111000e+04   1.0000000e+00   3.0000000e+00   1.2551053e+05   4.0000000e+00
   1.8111000e+04   1.0000000e+00   3.0000000e+00   1.2551084e+05   4.0000000e+00
   1.8111000e+04   1.0000000e+00   3.0000000e+00   1.2551117e+05   4.0000000e+00
   1.8111000e+04   1.0000000e+00   3.0000000e+00   1.2551143e+05   4.0000000e+00
   1.8111000e+04   1.0000000e+00   3.0000000e+00   1.2551172e+05   4.0000000e+00
   1.8111000e+04   1.0000000e+00   3.0000000e+00   1.2551205e+05   4.0000000e+00
   1.8111000e+04   1.0000000e+00   3.0000000e+00   1.2551236e+05   4.0000000e+00
   1.8111000e+04   1.0000000e+00   3.0000000e+00   1.2551252e+05   4.0000000e+00
   1.8111000e+04   1.0000000e+00   3.0000000e+00   1.2551273e+05   4.0000000e+00
   1.8111000e+04   1.0000000e+00   3.0000000e+00   1.2551323e+05   4.0000000e+00
   1.8111000e+04   1.0000000e+00   3.0000000e+00   1.2551364e+05   4.0000000e+00
   1.8111000e+04   1.0000000e+00   3.0000000e+00   1.2551394e+05   4.0000000e+00
   1.8111000e+04   1.0000000e+00   3.0000000e+00   1.2551423e+05   4.0000000e+00
   1.8111000e+04   1.0000000e+00   3.0000000e+00   1.2551470e+05   4.0000000e+00
   1.8111000e+04   1.0000000e+00   3.0000000e+00   1.2551499e+05   4.0000000e+00
   1.8111000e+04   1.0000000e+00   3.0000000e+00   1.2551533e+05   4.0000000e+00
   1.8111000e+04   1.0000000e+00   3.0000000e+00   1.2551577e+05   4.0000000e+00
   1.8111000e+04   1.0000000e+00   3.0000000e+00   1.2551638e+05   4.0000000e+00
   1.8111000e+04   1.0000000e+00   3.0000000e+00   1.2551672e+05   4.0000000e+00
   1.8111000e+04   1.0000000e+00   3.0000000e+00   1.2551712e+05   4.0000000e+00
   1.8111000e+04   1.0000000e+00   3.0000000e+00   1.2551735e+05   4.0000000e+00
   1.8111000e+04   1.0000000e+00   3.0000000e+00   1.2551784e+05   4.0000000e+00
   1.8111000e+04   1.0000000e+00   3.0000000e+00   1.2551813e+05   4.0000000e+00
   1.8111000e+04   1.0000000e+00   3.0000000e+00   1.2554264e+05   5.0000000e+00
   1.8111000e+04   1.0000000e+00   3.0000000e+00   1.2596718e+05   3.0000000e+00
   1.8111000e+04   1.0000000e+00   3.0000000e+00   1.2597190e+05   4.0000000e+00
   1.8111000e+04   1.0000000e+00   3.0000000e+00   1.2597221e+05   4.0000000e+00
   1.8111000e+04   1.0000000e+00   3.0000000e+00   1.2597250e+05   4.0000000e+00
   1.8111000e+04   1.0000000e+00   3.0000000e+00   1.2597271e+05   4.0000000e+00
   1.8111000e+04   1.0000000e+00   3.0000000e+00   1.2597294e+05   4.0000000e+00
   1.8111000e+04   1.0000000e+00   3.0000000e+00   1.2597313e+05   4.0000000e+00
   1.8111000e+04   1.0000000e+00   3.0000000e+00   1.2597358e+05   4.0000000e+00
   1.8111000e+04   1.0000000e+00   3.0000000e+00   1.2597373e+05   4.0000000e+00
   1.8111000e+04   1.0000000e+00   3.0000000e+00   1.2597391e+05   4.0000000e+00
   1.8111000e+04   1.0000000e+00   3.0000000e+00   1.2597411e+05   4.0000000e+00
   1.8111000e+04   1.0000000e+00   3.0000000e+00   1.2597450e+05   4.0000000e+00
   1.8111000e+04   1.0000000e+00   3.0000000e+00   1.2597474e+05   4.0000000e+00
   1.8111000e+04   1.0000000e+00   3.0000000e+00   1.2597493e+05   4.0000000e+00
   1.8111000e+04   1.0000000e+00   3.0000000e+00   1.2597509e+05   4.0000000e+00
   1.8111000e+04   1.0000000e+00   3.0000000e+00   1.2597531e+05   4.0000000e+00
   1.8111000e+04   1.0000000e+00   3.0000000e+00   1.2597551e+05   4.0000000e+00
   1.8111000e+04   1.0000000e+00   3.0000000e+00   1.2597575e+05   4.0000000e+00
   1.8111000e+04   1.0000000e+00   3.0000000e+00   1.2597607e+05   4.0000000e+00
   1.8111000e+04   1.0000000e+00   3.0000000e+00   1.2597630e+05   4.0000000e+00
   1.8111000e+04   1.0000000e+00   3.0000000e+00   1.2597650e+05   4.0000000e+00
   1.8111000e+04   1.0000000e+00   3.0000000e+00   1.2597671e+05   4.0000000e+00
   1.8111000e+04   1.0000000e+00   3.0000000e+00   1.2597706e+05   4.0000000e+00
   1.8111000e+04   1.0000000e+00   3.0000000e+00   1.2597722e+05   4.0000000e+00
   1.8111000e+04   1.0000000e+00   3.0000000e+00   1.2597756e+05   4.0000000e+00
   1.8111000e+04   1.0000000e+00   3.0000000e+00   1.2597802e+05   4.0000000e+00
   1.8111000e+04   1.0000000e+00   3.0000000e+00   1.2597853e+05   4.0000000e+00
   1.8111000e+04   1.0000000e+00   3.0000000e+00   1.2597883e+05   4.0000000e+00
   1.8111000e+04   1.0000000e+00   3.0000000e+00   1.2597902e+05   4.0000000e+00
   1.8111000e+04   1.0000000e+00   3.0000000e+00   1.2597976e+05   4.0000000e+00
   1.8111000e+04   1.0000000e+00   3.0000000e+00   1.2598002e+05   4.0000000e+00
   1.8111000e+04   1.0000000e+00   3.0000000e+00   1.2598046e+05   4.0000000e+00
   1.8111000e+04   1.0000000e+00   3.0000000e+00   1.2598084e+05   4.0000000e+00
   1.8111000e+04   1.0000000e+00   3.0000000e+00   1.2598109e+05   4.0000000e+00
   1.8111000e+04   1.0000000e+00   3.0000000e+00   1.2598134e+05   4.0000000e+00
   1.8111000e+04   1.0000000e+00   3.0000000e+00   1.2598165e+05   4.0000000e+00
   1.8111000e+04   1.0000000e+00   3.0000000e+00   1.2598191e+05   4.0000000e+00
   1.8111000e+04   1.0000000e+00   3.0000000e+00   1.2598239e+05   4.0000000e+00
   1.8111000e+04   1.0000000e+00   3.0000000e+00   1.2598266e+05   4.0000000e+00
   1.8111000e+04   1.0000000e+00   3.0000000e+00   1.2598317e+05   4.0000000e+00
   1.8111000e+04   1.0000000e+00   3.0000000e+00   1.2598334e+05   4.0000000e+00
   1.8111000e+04   1.0000000e+00   3.0000000e+00   1.2598350e+05   4.0000000e+00
   1.8111000e+04   1.0000000e+00   3.0000000e+00   1.2598369e+05   4.0000000e+00
   1.8111000e+04   1.0000000e+00   3.0000000e+00   1.2598423e+05   4.0000000e+00
   1.8111000e+04   1.0000000e+00   3.0000000e+00   1.2598463e+05   4.0000000e+00
   1.8111000e+04   1.0000000e+00   3.0000000e+00   1.2598590e+05   4.0000000e+00
   1.8111000e+04   1.0000000e+00   3.0000000e+00   1.2598613e+05   4.0000000e+00
   1.8111000e+04   1.0000000e+00   3.0000000e+00   1.2598634e+05   4.0000000e+00
   1.8111000e+04   1.0000000e+00   3.0000000e+00   1.2598667e+05   4.0000000e+00
   1.8111000e+04   1.0000000e+00   3.0000000e+00   1.2598698e+05   4.0000000e+00
   1.8111000e+04   1.0000000e+00   3.0000000e+00   1.2598739e+05   4.0000000e+00
   1.8111000e+04   1.0000000e+00   3.0000000e+00   1.2598765e+05   4.0000000e+00
   1.8111000e+04   1.0000000e+00   3.0000000e+00   1.2598814e+05   4.0000000e+00
   1.8111000e+04   1.0000000e+00   3.0000000e+00   1.2598919e+05   4.0000000e+00
   1.8111000e+04   1.0000000e+00   3.0000000e+00   1.2602318e+05   5.0000000e+00
   1.8111000e+04   1.0000000e+00   3.0000000e+00   1.2629718e+05   3.0000000e+00
   1.8111000e+04   1.0000000e+00   3.0000000e+00   1.2634818e+05   5.0000000e+00
   1.8111000e+04   1.0000000e+00   3.0000000e+00   1.2965554e+05   3.0000000e+00
   1.8111000e+04   1.0000000e+00   3.0000000e+00   1.2967373e+05   4.0000000e+00
   1.8111000e+04   1.0000000e+00   3.0000000e+00   1.2967409e+05   4.0000000e+00
   1.8111000e+04   1.0000000e+00   3.0000000e+00   1.2967434e+05   4.0000000e+00
   1.8111000e+04   1.0000000e+00   3.0000000e+00   1.2967453e+05   4.0000000e+00
   1.8111000e+04   1.0000000e+00   3.0000000e+00   1.2967466e+05   4.0000000e+00
   1.8111000e+04   1.0000000e+00   3.0000000e+00   1.2967503e+05   4.0000000e+00
   1.8111000e+04   1.0000000e+00   3.0000000e+00   1.2967594e+05   4.0000000e+00
   1.8111000e+04   1.0000000e+00   3.0000000e+00   1.2967615e+05   4.0000000e+00
   1.8111000e+04   1.0000000e+00   3.0000000e+00   1.2967649e+05   4.0000000e+00
   1.8111000e+04   1.0000000e+00   3.0000000e+00   1.2967681e+05   4.0000000e+00
   1.8111000e+04   1.0000000e+00   3.0000000e+00   1.2967762e+05   4.0000000e+00
   1.8111000e+04   1.0000000e+00   3.0000000e+00   1.2967773e+05   4.0000000e+00
   1.8111000e+04   1.0000000e+00   3.0000000e+00   1.2967826e+05   4.0000000e+00
   1.8111000e+04   1.0000000e+00   3.0000000e+00   1.2967853e+05   4.0000000e+00
   1.8111000e+04   1.0000000e+00   3.0000000e+00   1.2967873e+05   4.0000000e+00
   1.8111000e+04   1.0000000e+00   3.0000000e+00   1.2967887e+05   4.0000000e+00
   1.8111000e+04   1.0000000e+00   3.0000000e+00   1.2967936e+05   4.0000000e+00
   1.8111000e+04   1.0000000e+00   3.0000000e+00   1.2967990e+05   4.0000000e+00
   1.8111000e+04   1.0000000e+00   3.0000000e+00   1.2968015e+05   4.0000000e+00
   1.8111000e+04   1.0000000e+00   3.0000000e+00   1.2968047e+05   4.0000000e+00
   1.8111000e+04   1.0000000e+00   3.0000000e+00   1.2968094e+05   4.0000000e+00
   1.8111000e+04   1.0000000e+00   3.0000000e+00   1.2968115e+05   4.0000000e+00
   1.8111000e+04   1.0000000e+00   3.0000000e+00   1.2968139e+05   4.0000000e+00
   1.8111000e+04   1.0000000e+00   3.0000000e+00   1.2968164e+05   4.0000000e+00
   1.8111000e+04   1.0000000e+00   3.0000000e+00   1.2968193e+05   4.0000000e+00
   1.8111000e+04   1.0000000e+00   3.0000000e+00   1.2968222e+05   4.0000000e+00
   1.8111000e+04   1.0000000e+00   3.0000000e+00   1.2968254e+05   4.0000000e+00
   1.8111000e+04   1.0000000e+00   3.0000000e+00   1.2968333e+05   4.0000000e+00
   1.8111000e+04   1.0000000e+00   3.0000000e+00   1.2968363e+05   4.0000000e+00
   1.8111000e+04   1.0000000e+00   3.0000000e+00   1.2968383e+05   4.0000000e+00
   1.8111000e+04   1.0000000e+00   3.0000000e+00   1.2968416e+05   4.0000000e+00
   1.8111000e+04   1.0000000e+00   3.0000000e+00   1.2968438e+05   4.0000000e+00
   1.8111000e+04   1.0000000e+00   3.0000000e+00   1.2968508e+05   4.0000000e+00
   1.8111000e+04   1.0000000e+00   3.0000000e+00   1.2968535e+05   4.0000000e+00
   1.8111000e+04   1.0000000e+00   3.0000000e+00   1.2968587e+05   4.0000000e+00
   1.8111000e+04   1.0000000e+00   3.0000000e+00   1.2968622e+05   4.0000000e+00
   1.8111000e+04   1.0000000e+00   3.0000000e+00   1.2968648e+05   4.0000000e+00
   1.8111000e+04   1.0000000e+00   3.0000000e+00   1.2968668e+05   4.0000000e+00
   1.8111000e+04   1.0000000e+00   3.0000000e+00   1.2968692e+05   4.0000000e+00
   1.8111000e+04   1.0000000e+00   3.0000000e+00   1.2968710e+05   4.0000000e+00
   1.8111000e+04   1.0000000e+00   3.0000000e+00   1.2968727e+05   4.0000000e+00
   1.8111000e+04   1.0000000e+00   3.0000000e+00   1.2968749e+05   4.0000000e+00
   1.8111000e+04   1.0000000e+00   3.0000000e+00   1.2968764e+05   4.0000000e+00
   1.8111000e+04   1.0000000e+00   3.0000000e+00   1.2968802e+05   4.0000000e+00
   1.8111000e+04   1.0000000e+00   3.0000000e+00   1.2968817e+05   4.0000000e+00
   1.8111000e+04   1.0000000e+00   3.0000000e+00   1.2968864e+05   4.0000000e+00
   1.8111000e+04   1.0000000e+00   3.0000000e+00   1.2968929e+05   4.0000000e+00
   1.8111000e+04   1.0000000e+00   3.0000000e+00   1.2968999e+05   4.0000000e+00
   1.8111000e+04   1.0000000e+00   3.0000000e+00   1.2969044e+05   4.0000000e+00
   1.8111000e+04   1.0000000e+00   3.0000000e+00   1.2969077e+05   4.0000000e+00
   1.8111000e+04   1.0000000e+00   3.0000000e+00   1.2969120e+05   4.0000000e+00
   1.8111000e+04   1.0000000e+00   3.0000000e+00   1.2969158e+05   4.0000000e+00
   1.8111000e+04   1.0000000e+00   3.0000000e+00   1.2971354e+05   5.0000000e+00
   1.8111000e+04   1.0000000e+00   3.0000000e+00   1.3322682e+05   3.0000000e+00
   1.8111000e+04   1.0000000e+00   3.0000000e+00   1.3327682e+05   5.0000000e+00
   1.8111000e+04   1.0000000e+00   3.0000000e+00   1.3338283e+05   3.0000000e+00
   1.8111000e+04   1.0000000e+00   3.0000000e+00   1.3343183e+05   5.0000000e+00
   1.8111000e+04   1.0000000e+00   3.0000000e+00   1.3583073e+05   3.0000000e+00
   1.8111000e+04   1.0000000e+00   3.0000000e+00   1.3584366e+05   4.0000000e+00
   1.8111000e+04   1.0000000e+00   3.0000000e+00   1.3584379e+05   4.0000000e+00
   1.8111000e+04   1.0000000e+00   3.0000000e+00   1.3584400e+05   4.0000000e+00
   1.8111000e+04   1.0000000e+00   3.0000000e+00   1.3584417e+05   4.0000000e+00
   1.8111000e+04   1.0000000e+00   3.0000000e+00   1.3584432e+05   4.0000000e+00
   1.8111000e+04   1.0000000e+00   3.0000000e+00   1.3584451e+05   4.0000000e+00
   1.8111000e+04   1.0000000e+00   3.0000000e+00   1.3584475e+05   4.0000000e+00
   1.8111000e+04   1.0000000e+00   3.0000000e+00   1.3584497e+05   4.0000000e+00
   1.8111000e+04   1.0000000e+00   3.0000000e+00   1.3584519e+05   4.0000000e+00
   1.8111000e+04   1.0000000e+00   3.0000000e+00   1.3584542e+05   4.0000000e+00
   1.8111000e+04   1.0000000e+00   3.0000000e+00   1.3584557e+05   4.0000000e+00
   1.8111000e+04   1.0000000e+00   3.0000000e+00   1.3584574e+05   4.0000000e+00
   1.8111000e+04   1.0000000e+00   3.0000000e+00   1.3584601e+05   4.0000000e+00
   1.8111000e+04   1.0000000e+00   3.0000000e+00   1.3584622e+05   4.0000000e+00
   1.8111000e+04   1.0000000e+00   3.0000000e+00   1.3584644e+05   4.0000000e+00
   1.8111000e+04   1.0000000e+00   3.0000000e+00   1.3584667e+05   4.0000000e+00
   1.8111000e+04   1.0000000e+00   3.0000000e+00   1.3584689e+05   4.0000000e+00
   1.8111000e+04   1.0000000e+00   3.0000000e+00   1.3584722e+05   4.0000000e+00
   1.8111000e+04   1.0000000e+00   3.0000000e+00   1.3584803e+05   4.0000000e+00
   1.8111000e+04   1.0000000e+00   3.0000000e+00   1.3584836e+05   4.0000000e+00
   1.8111000e+04   1.0000000e+00   3.0000000e+00   1.3584861e+05   4.0000000e+00
   1.8111000e+04   1.0000000e+00   3.0000000e+00   1.3584910e+05   4.0000000e+00
   1.8111000e+04   1.0000000e+00   3.0000000e+00   1.3584935e+05   4.0000000e+00
   1.8111000e+04   1.0000000e+00   3.0000000e+00   1.3584998e+05   4.0000000e+00
   1.8111000e+04   1.0000000e+00   3.0000000e+00   1.3585026e+05   4.0000000e+00
   1.8111000e+04   1.0000000e+00   3.0000000e+00   1.3585057e+05   4.0000000e+00
   1.8111000e+04   1.0000000e+00   3.0000000e+00   1.3585081e+05   4.0000000e+00
   1.8111000e+04   1.0000000e+00   3.0000000e+00   1.3585109e+05   4.0000000e+00
   1.8111000e+04   1.0000000e+00   3.0000000e+00   1.3585177e+05   4.0000000e+00
   1.8111000e+04   1.0000000e+00   3.0000000e+00   1.3585205e+05   4.0000000e+00
   1.8111000e+04   1.0000000e+00   3.0000000e+00   1.3585248e+05   4.0000000e+00
   1.8111000e+04   1.0000000e+00   3.0000000e+00   1.3585273e+05   4.0000000e+00
   1.8111000e+04   1.0000000e+00   3.0000000e+00   1.3585298e+05   4.0000000e+00
   1.8111000e+04   1.0000000e+00   3.0000000e+00   1.3585351e+05   4.0000000e+00
   1.8111000e+04   1.0000000e+00   3.0000000e+00   1.3585386e+05   4.0000000e+00
   1.8111000e+04   1.0000000e+00   3.0000000e+00   1.3585427e+05   4.0000000e+00
   1.8111000e+04   1.0000000e+00   3.0000000e+00   1.3585463e+05   4.0000000e+00
   1.8111000e+04   1.0000000e+00   3.0000000e+00   1.3585492e+05   4.0000000e+00
   1.8111000e+04   1.0000000e+00   3.0000000e+00   1.3585509e+05   4.0000000e+00
   1.8111000e+04   1.0000000e+00   3.0000000e+00   1.3585533e+05   4.0000000e+00
   1.8111000e+04   1.0000000e+00   3.0000000e+00   1.3585576e+05   4.0000000e+00
   1.8111000e+04   1.0000000e+00   3.0000000e+00   1.3585605e+05   4.0000000e+00
   1.8111000e+04   1.0000000e+00   3.0000000e+00   1.3585642e+05   4.0000000e+00
   1.8111000e+04   1.0000000e+00   3.0000000e+00   1.3585674e+05   4.0000000e+00
   1.8111000e+04   1.0000000e+00   3.0000000e+00   1.3585728e+05   4.0000000e+00
   1.8111000e+04   1.0000000e+00   3.0000000e+00   1.3585777e+05   4.0000000e+00
   1.8111000e+04   1.0000000e+00   3.0000000e+00   1.3588173e+05   5.0000000e+00
   1.8111000e+04   1.0000000e+00   3.0000000e+00   1.3665797e+05   3.0000000e+00
   1.8111000e+04   1.0000000e+00   3.0000000e+00   1.3666912e+05   4.0000000e+00
   1.8111000e+04   1.0000000e+00   3.0000000e+00   1.3666927e+05   4.0000000e+00
   1.8111000e+04   1.0000000e+00   3.0000000e+00   1.3666959e+05   4.0000000e+00
   1.8111000e+04   1.0000000e+00   3.0000000e+00   1.3666984e+05   4.0000000e+00
   1.8111000e+04   1.0000000e+00   3.0000000e+00   1.3667002e+05   4.0000000e+00
   1.8111000e+04   1.0000000e+00   3.0000000e+00   1.3667034e+05   4.0000000e+00
   1.8111000e+04   1.0000000e+00   3.0000000e+00   1.3667056e+05   4.0000000e+00
   1.8111000e+04   1.0000000e+00   3.0000000e+00   1.3667077e+05   4.0000000e+00
   1.8111000e+04   1.0000000e+00   3.0000000e+00   1.3667092e+05   4.0000000e+00
   1.8111000e+04   1.0000000e+00   3.0000000e+00   1.3667156e+05   4.0000000e+00
   1.8111000e+04   1.0000000e+00   3.0000000e+00   1.3667180e+05   4.0000000e+00
   1.8111000e+04   1.0000000e+00   3.0000000e+00   1.3667211e+05   4.0000000e+00
   1.8111000e+04   1.0000000e+00   3.0000000e+00   1.3667234e+05   4.0000000e+00
   1.8111000e+04   1.0000000e+00   3.0000000e+00   1.3667292e+05   4.0000000e+00
   1.8111000e+04   1.0000000e+00   3.0000000e+00   1.3667339e+05   4.0000000e+00
   1.8111000e+04   1.0000000e+00   3.0000000e+00   1.3667357e+05   4.0000000e+00
   1.8111000e+04   1.0000000e+00   3.0000000e+00   1.3667381e+05   4.0000000e+00
   1.8111000e+04   1.0000000e+00   3.0000000e+00   1.3667422e+05   4.0000000e+00
   1.8111000e+04   1.0000000e+00   3.0000000e+00   1.3667450e+05   4.0000000e+00
   1.8111000e+04   1.0000000e+00   3.0000000e+00   1.3667508e+05   4.0000000e+00
   1.8111000e+04   1.0000000e+00   3.0000000e+00   1.3667525e+05   4.0000000e+00
   1.8111000e+04   1.0000000e+00   3.0000000e+00   1.3667573e+05   4.0000000e+00
   1.8111000e+04   1.0000000e+00   3.0000000e+00   1.3667591e+05   4.0000000e+00
   1.8111000e+04   1.0000000e+00   3.0000000e+00   1.3667598e+05   4.0000000e+00
   1.8111000e+04   1.0000000e+00   3.0000000e+00   1.3667629e+05   4.0000000e+00
   1.8111000e+04   1.0000000e+00   3.0000000e+00   1.3667660e+05   4.0000000e+00
   1.8111000e+04   1.0000000e+00   3.0000000e+00   1.3667682e+05   4.0000000e+00
   1.8111000e+04   1.0000000e+00   3.0000000e+00   1.3667730e+05   4.0000000e+00
   1.8111000e+04   1.0000000e+00   3.0000000e+00   1.3667765e+05   4.0000000e+00
   1.8111000e+04   1.0000000e+00   3.0000000e+00   1.3667815e+05   4.0000000e+00
   1.8111000e+04   1.0000000e+00   3.0000000e+00   1.3667854e+05   4.0000000e+00
   1.8111000e+04   1.0000000e+00   3.0000000e+00   1.3667878e+05   4.0000000e+00
   1.8111000e+04   1.0000000e+00   3.0000000e+00   1.3667905e+05   4.0000000e+00
   1.8111000e+04   1.0000000e+00   3.0000000e+00   1.3667927e+05   4.0000000e+00
   1.8111000e+04   1.0000000e+00   3.0000000e+00   1.3667952e+05   4.0000000e+00
   1.8111000e+04   1.0000000e+00   3.0000000e+00   1.3667986e+05   4.0000000e+00
   1.8111000e+04   1.0000000e+00   3.0000000e+00   1.3668009e+05   4.0000000e+00
   1.8111000e+04   1.0000000e+00   3.0000000e+00   1.3668043e+05   4.0000000e+00
   1.8111000e+04   1.0000000e+00   3.0000000e+00   1.3668072e+05   4.0000000e+00
   1.8111000e+04   1.0000000e+00   3.0000000e+00   1.3668092e+05   4.0000000e+00
   1.8111000e+04   1.0000000e+00   3.0000000e+00   1.3668119e+05   4.0000000e+00
   1.8111000e+04   1.0000000e+00   3.0000000e+00   1.3668145e+05   4.0000000e+00
   1.8111000e+04   1.0000000e+00   3.0000000e+00   1.3668167e+05   4.0000000e+00
   1.8111000e+04   1.0000000e+00   3.0000000e+00   1.3668190e+05   4.0000000e+00
   1.8111000e+04   1.0000000e+00   3.0000000e+00   1.3668244e+05   4.0000000e+00
   1.8111000e+04   1.0000000e+00   3.0000000e+00   1.3668263e+05   4.0000000e+00
   1.8111000e+04   1.0000000e+00   3.0000000e+00   1.3668296e+05   4.0000000e+00
   1.8111000e+04   1.0000000e+00   3.0000000e+00   1.3668319e+05   4.0000000e+00
   1.8111000e+04   1.0000000e+00   3.0000000e+00   1.3668344e+05   4.0000000e+00
   1.8111000e+04   1.0000000e+00   3.0000000e+00   1.3668380e+05   4.0000000e+00
   1.8111000e+04   1.0000000e+00   3.0000000e+00   1.3668409e+05   4.0000000e+00
   1.8111000e+04   1.0000000e+00   3.0000000e+00   1.3671197e+05   5.0000000e+00
   1.8111000e+04   1.0000000e+00   3.0000000e+00   1.3920735e+05   3.0000000e+00
   1.8111000e+04   1.0000000e+00   3.0000000e+00   1.3921176e+05   4.0000000e+00
   1.8111000e+04   1.0000000e+00   3.0000000e+00   1.3921198e+05   4.0000000e+00
   1.8111000e+04   1.0000000e+00   3.0000000e+00   1.3921248e+05   4.0000000e+00
   1.8111000e+04   1.0000000e+00   3.0000000e+00   1.3921274e+05   4.0000000e+00
   1.8111000e+04   1.0000000e+00   3.0000000e+00   1.3921299e+05   4.0000000e+00
   1.8111000e+04   1.0000000e+00   3.0000000e+00   1.3921322e+05   4.0000000e+00
   1.8111000e+04   1.0000000e+00   3.0000000e+00   1.3921342e+05   4.0000000e+00
   1.8111000e+04   1.0000000e+00   3.0000000e+00   1.3921371e+05   4.0000000e+00
   1.8111000e+04   1.0000000e+00   3.0000000e+00   1.3921433e+05   4.0000000e+00
   1.8111000e+04   1.0000000e+00   3.0000000e+00   1.3921462e+05   4.0000000e+00
   1.8111000e+04   1.0000000e+00   3.0000000e+00   1.3921532e+05   4.0000000e+00
   1.8111000e+04   1.0000000e+00   3.0000000e+00   1.3921554e+05   4.0000000e+00
   1.8111000e+04   1.0000000e+00   3.0000000e+00   1.3921624e+05   4.0000000e+00
   1.8111000e+04   1.0000000e+00   3.0000000e+00   1.3921656e+05   4.0000000e+00
   1.8111000e+04   1.0000000e+00   3.0000000e+00   1.3921697e+05   4.0000000e+00
   1.8111000e+04   1.0000000e+00   3.0000000e+00   1.3921729e+05   4.0000000e+00
   1.8111000e+04   1.0000000e+00   3.0000000e+00   1.3921775e+05   4.0000000e+00
   1.8111000e+04   1.0000000e+00   3.0000000e+00   1.3921788e+05   4.0000000e+00
   1.8111000e+04   1.0000000e+00   3.0000000e+00   1.3921827e+05   4.0000000e+00
   1.8111000e+04   1.0000000e+00   3.0000000e+00   1.3921851e+05   4.0000000e+00
   1.8111000e+04   1.0000000e+00   3.0000000e+00   1.3921893e+05   4.0000000e+00
   1.8111000e+04   1.0000000e+00   3.0000000e+00   1.3921911e+05   4.0000000e+00
   1.8111000e+04   1.0000000e+00   3.0000000e+00   1.3921948e+05   4.0000000e+00
   1.8111000e+04   1.0000000e+00   3.0000000e+00   1.3921962e+05   4.0000000e+00
   1.8111000e+04   1.0000000e+00   3.0000000e+00   1.3921989e+05   4.0000000e+00
   1.8111000e+04   1.0000000e+00   3.0000000e+00   1.3922013e+05   4.0000000e+00
   1.8111000e+04   1.0000000e+00   3.0000000e+00   1.3922039e+05   4.0000000e+00
   1.8111000e+04   1.0000000e+00   3.0000000e+00   1.3922073e+05   4.0000000e+00
   1.8111000e+04   1.0000000e+00   3.0000000e+00   1.3922106e+05   4.0000000e+00
   1.8111000e+04   1.0000000e+00   3.0000000e+00   1.3922135e+05   4.0000000e+00
   1.8111000e+04   1.0000000e+00   3.0000000e+00   1.3922185e+05   4.0000000e+00
   1.8111000e+04   1.0000000e+00   3.0000000e+00   1.3922188e+05   4.0000000e+00
   1.8111000e+04   1.0000000e+00   3.0000000e+00   1.3922196e+05   4.0000000e+00
   1.8111000e+04   1.0000000e+00   3.0000000e+00   1.3922209e+05   4.0000000e+00
   1.8111000e+04   1.0000000e+00   3.0000000e+00   1.3922284e+05   4.0000000e+00
   1.8111000e+04   1.0000000e+00   3.0000000e+00   1.3922305e+05   4.0000000e+00
   1.8111000e+04   1.0000000e+00   3.0000000e+00   1.3922320e+05   4.0000000e+00
   1.8111000e+04   1.0000000e+00   3.0000000e+00   1.3922374e+05   4.0000000e+00
   1.8111000e+04   1.0000000e+00   3.0000000e+00   1.3922400e+05   4.0000000e+00
   1.8111000e+04   1.0000000e+00   3.0000000e+00   1.3922427e+05   4.0000000e+00
   1.8111000e+04   1.0000000e+00   3.0000000e+00   1.3922462e+05   4.0000000e+00
   1.8111000e+04   1.0000000e+00   3.0000000e+00   1.3922540e+05   4.0000000e+00
   1.8111000e+04   1.0000000e+00   3.0000000e+00   1.3922558e+05   4.0000000e+00
   1.8111000e+04   1.0000000e+00   3.0000000e+00   1.3922603e+05   4.0000000e+00
   1.8111000e+04   1.0000000e+00   3.0000000e+00   1.3922694e+05   4.0000000e+00
   1.8111000e+04   1.0000000e+00   3.0000000e+00   1.3922728e+05   4.0000000e+00
   1.8111000e+04   1.0000000e+00   3.0000000e+00   1.3922765e+05   4.0000000e+00
   1.8111000e+04   1.0000000e+00   3.0000000e+00   1.3922795e+05   4.0000000e+00
   1.8111000e+04   1.0000000e+00   3.0000000e+00   1.3922860e+05   4.0000000e+00
   1.8111000e+04   1.0000000e+00   3.0000000e+00   1.3922946e+05   4.0000000e+00
   1.8111000e+04   1.0000000e+00   3.0000000e+00   1.3922975e+05   4.0000000e+00
   1.8111000e+04   1.0000000e+00   3.0000000e+00   1.3922991e+05   4.0000000e+00
   1.8111000e+04   1.0000000e+00   3.0000000e+00   1.3923033e+05   4.0000000e+00
   1.8111000e+04   1.0000000e+00   3.0000000e+00   1.3923067e+05   4.0000000e+00
   1.8111000e+04   1.0000000e+00   3.0000000e+00   1.3923085e+05   4.0000000e+00
   1.8111000e+04   1.0000000e+00   3.0000000e+00   1.3923108e+05   4.0000000e+00
   1.8111000e+04   1.0000000e+00   3.0000000e+00   1.3923158e+05   4.0000000e+00
   1.8111000e+04   1.0000000e+00   3.0000000e+00   1.3923270e+05   4.0000000e+00
   1.8111000e+04   1.0000000e+00   3.0000000e+00   1.3923291e+05   4.0000000e+00
   1.8111000e+04   1.0000000e+00   3.0000000e+00   1.3923352e+05   4.0000000e+00
   1.8111000e+04   1.0000000e+00   3.0000000e+00   1.3923398e+05   4.0000000e+00
   1.8111000e+04   1.0000000e+00   3.0000000e+00   1.3923436e+05   4.0000000e+00
   1.8111000e+04   1.0000000e+00   3.0000000e+00   1.3926835e+05   5.0000000e+00
   1.8111000e+04   1.0000000e+00   3.0000000e+00   1.3948348e+05   3.0000000e+00
   1.8111000e+04   1.0000000e+00   3.0000000e+00   1.3949959e+05   4.0000000e+00
   1.8111000e+04   1.0000000e+00   3.0000000e+00   1.3949978e+05   4.0000000e+00
   1.8111000e+04   1.0000000e+00   3.0000000e+00   1.3950029e+05   4.0000000e+00
   1.8111000e+04   1.0000000e+00   3.0000000e+00   1.3950057e+05   4.0000000e+00
   1.8111000e+04   1.0000000e+00   3.0000000e+00   1.3950098e+05   4.0000000e+00
   1.8111000e+04   1.0000000e+00   3.0000000e+00   1.3950126e+05   4.0000000e+00
   1.8111000e+04   1.0000000e+00   3.0000000e+00   1.3950153e+05   4.0000000e+00
   1.8111000e+04   1.0000000e+00   3.0000000e+00   1.3950178e+05   4.0000000e+00
   1.8111000e+04   1.0000000e+00   3.0000000e+00   1.3950211e+05   4.0000000e+00
   1.8111000e+04   1.0000000e+00   3.0000000e+00   1.3950262e+05   4.0000000e+00
   1.8111000e+04   1.0000000e+00   3.0000000e+00   1.3950298e+05   4.0000000e+00
   1.8111000e+04   1.0000000e+00   3.0000000e+00   1.3950318e+05   4.0000000e+00
   1.8111000e+04   1.0000000e+00   3.0000000e+00   1.3950352e+05   4.0000000e+00
   1.8111000e+04   1.0000000e+00   3.0000000e+00   1.3950383e+05   4.0000000e+00
   1.8111000e+04   1.0000000e+00   3.0000000e+00   1.3950414e+05   4.0000000e+00
   1.8111000e+04   1.0000000e+00   3.0000000e+00   1.3950499e+05   4.0000000e+00
   1.8111000e+04   1.0000000e+00   3.0000000e+00   1.3950538e+05   4.0000000e+00
   1.8111000e+04   1.0000000e+00   3.0000000e+00   1.3950570e+05   4.0000000e+00
   1.8111000e+04   1.0000000e+00   3.0000000e+00   1.3950624e+05   4.0000000e+00
   1.8111000e+04   1.0000000e+00   3.0000000e+00   1.3950666e+05   4.0000000e+00
   1.8111000e+04   1.0000000e+00   3.0000000e+00   1.3950691e+05   4.0000000e+00
   1.8111000e+04   1.0000000e+00   3.0000000e+00   1.3950711e+05   4.0000000e+00
   1.8111000e+04   1.0000000e+00   3.0000000e+00   1.3950814e+05   4.0000000e+00
   1.8111000e+04   1.0000000e+00   3.0000000e+00   1.3950890e+05   4.0000000e+00
   1.8111000e+04   1.0000000e+00   3.0000000e+00   1.3950913e+05   4.0000000e+00
   1.8111000e+04   1.0000000e+00   3.0000000e+00   1.3950950e+05   4.0000000e+00
   1.8111000e+04   1.0000000e+00   3.0000000e+00   1.3950973e+05   4.0000000e+00
   1.8111000e+04   1.0000000e+00   3.0000000e+00   1.3951010e+05   4.0000000e+00
   1.8111000e+04   1.0000000e+00   3.0000000e+00   1.3951045e+05   4.0000000e+00
   1.8111000e+04   1.0000000e+00   3.0000000e+00   1.3951056e+05   4.0000000e+00
   1.8111000e+04   1.0000000e+00   3.0000000e+00   1.3951072e+05   4.0000000e+00
   1.8111000e+04   1.0000000e+00   3.0000000e+00   1.3951096e+05   4.0000000e+00
   1.8111000e+04   1.0000000e+00   3.0000000e+00   1.3951123e+05   4.0000000e+00
   1.8111000e+04   1.0000000e+00   3.0000000e+00   1.3951159e+05   4.0000000e+00
   1.8111000e+04   1.0000000e+00   3.0000000e+00   1.3951234e+05   4.0000000e+00
   1.8111000e+04   1.0000000e+00   3.0000000e+00   1.3951269e+05   4.0000000e+00
   1.8111000e+04   1.0000000e+00   3.0000000e+00   1.3951294e+05   4.0000000e+00
   1.8111000e+04   1.0000000e+00   3.0000000e+00   1.3951345e+05   4.0000000e+00
   1.8111000e+04   1.0000000e+00   3.0000000e+00   1.3951363e+05   4.0000000e+00
   1.8111000e+04   1.0000000e+00   3.0000000e+00   1.3951421e+05   4.0000000e+00
   1.8111000e+04   1.0000000e+00   3.0000000e+00   1.3951514e+05   4.0000000e+00
   1.8111000e+04   1.0000000e+00   3.0000000e+00   1.3951544e+05   4.0000000e+00
   1.8111000e+04   1.0000000e+00   3.0000000e+00   1.3951569e+05   4.0000000e+00
   1.8111000e+04   1.0000000e+00   3.0000000e+00   1.3951580e+05   4.0000000e+00
   1.8111000e+04   1.0000000e+00   3.0000000e+00   1.3951609e+05   4.0000000e+00
   1.8111000e+04   1.0000000e+00   3.0000000e+00   1.3951643e+05   4.0000000e+00
   1.8111000e+04   1.0000000e+00   3.0000000e+00   1.3951675e+05   4.0000000e+00
   1.8111000e+04   1.0000000e+00   3.0000000e+00   1.3951707e+05   4.0000000e+00
   1.8111000e+04   1.0000000e+00   3.0000000e+00   1.3951746e+05   4.0000000e+00
   1.8111000e+04   1.0000000e+00   3.0000000e+00   1.3951765e+05   4.0000000e+00
   1.8111000e+04   1.0000000e+00   3.0000000e+00   1.3951787e+05   4.0000000e+00
   1.8111000e+04   1.0000000e+00   3.0000000e+00   1.3951813e+05   4.0000000e+00
   1.8111000e+04   1.0000000e+00   3.0000000e+00   1.3951853e+05   4.0000000e+00
   1.8111000e+04   1.0000000e+00   3.0000000e+00   1.3951864e+05   4.0000000e+00
   1.8111000e+04   1.0000000e+00   3.0000000e+00   1.3951890e+05   4.0000000e+00
   1.8111000e+04   1.0000000e+00   3.0000000e+00   1.3951911e+05   4.0000000e+00
   1.8111000e+04   1.0000000e+00   3.0000000e+00   1.3951937e+05   4.0000000e+00
   1.8111000e+04   1.0000000e+00   3.0000000e+00   1.3951970e+05   4.0000000e+00
   1.8111000e+04   1.0000000e+00   3.0000000e+00   1.3952009e+05   4.0000000e+00
   1.8111000e+04   1.0000000e+00   3.0000000e+00   1.3952062e+05   4.0000000e+00
   1.8111000e+04   1.0000000e+00   3.0000000e+00   1.3952130e+05   4.0000000e+00
   1.8111000e+04   1.0000000e+00   3.0000000e+00   1.3952136e+05   4.0000000e+00
   1.8111000e+04   1.0000000e+00   3.0000000e+00   1.3952173e+05   4.0000000e+00
   1.8111000e+04   1.0000000e+00   3.0000000e+00   1.3952265e+05   4.0000000e+00
   1.8111000e+04   1.0000000e+00   3.0000000e+00   1.3952413e+05   4.0000000e+00
   1.8111000e+04   1.0000000e+00   3.0000000e+00   1.3952539e+05   4.0000000e+00
   1.8111000e+04   1.0000000e+00   3.0000000e+00   1.3952571e+05   4.0000000e+00
   1.8111000e+04   1.0000000e+00   3.0000000e+00   1.3952600e+05   4.0000000e+00
   1.8111000e+04   1.0000000e+00   3.0000000e+00   1.3954748e+05   5.0000000e+00
   1.8111000e+04   1.0000000e+00   3.0000000e+00   1.4057599e+05   3.0000000e+00
   1.8111000e+04   1.0000000e+00   3.0000000e+00   1.4058692e+05   4.0000000e+00
   1.8111000e+04   1.0000000e+00   3.0000000e+00   1.4058708e+05   4.0000000e+00
   1.8111000e+04   1.0000000e+00   3.0000000e+00   1.4058727e+05   4.0000000e+00
   1.8111000e+04   1.0000000e+00   3.0000000e+00   1.4058759e+05   4.0000000e+00
   1.8111000e+04   1.0000000e+00   3.0000000e+00   1.4058773e+05   4.0000000e+00
   1.8111000e+04   1.0000000e+00   3.0000000e+00   1.4058794e+05   4.0000000e+00
   1.8111000e+04   1.0000000e+00   3.0000000e+00   1.4058819e+05   4.0000000e+00
   1.8111000e+04   1.0000000e+00   3.0000000e+00   1.4058836e+05   4.0000000e+00
   1.8111000e+04   1.0000000e+00   3.0000000e+00   1.4058857e+05   4.0000000e+00
   1.8111000e+04   1.0000000e+00   3.0000000e+00   1.4058903e+05   4.0000000e+00
   1.8111000e+04   1.0000000e+00   3.0000000e+00   1.4058930e+05   4.0000000e+00
   1.8111000e+04   1.0000000e+00   3.0000000e+00   1.4058947e+05   4.0000000e+00
   1.8111000e+04   1.0000000e+00   3.0000000e+00   1.4058980e+05   4.0000000e+00
   1.8111000e+04   1.0000000e+00   3.0000000e+00   1.4059004e+05   4.0000000e+00
   1.8111000e+04   1.0000000e+00   3.0000000e+00   1.4059051e+05   4.0000000e+00
   1.8111000e+04   1.0000000e+00   3.0000000e+00   1.4059078e+05   4.0000000e+00
   1.8111000e+04   1.0000000e+00   3.0000000e+00   1.4059098e+05   4.0000000e+00
   1.8111000e+04   1.0000000e+00   3.0000000e+00   1.4059127e+05   4.0000000e+00
   1.8111000e+04   1.0000000e+00   3.0000000e+00   1.4059153e+05   4.0000000e+00
   1.8111000e+04   1.0000000e+00   3.0000000e+00   1.4059212e+05   4.0000000e+00
   1.8111000e+04   1.0000000e+00   3.0000000e+00   1.4059230e+05   4.0000000e+00
   1.8111000e+04   1.0000000e+00   3.0000000e+00   1.4059255e+05   4.0000000e+00
   1.8111000e+04   1.0000000e+00   3.0000000e+00   1.4059324e+05   4.0000000e+00
   1.8111000e+04   1.0000000e+00   3.0000000e+00   1.4059350e+05   4.0000000e+00
   1.8111000e+04   1.0000000e+00   3.0000000e+00   1.4059372e+05   4.0000000e+00
   1.8111000e+04   1.0000000e+00   3.0000000e+00   1.4059428e+05   4.0000000e+00
   1.8111000e+04   1.0000000e+00   3.0000000e+00   1.4059454e+05   4.0000000e+00
   1.8111000e+04   1.0000000e+00   3.0000000e+00   1.4059482e+05   4.0000000e+00
   1.8111000e+04   1.0000000e+00   3.0000000e+00   1.4059528e+05   4.0000000e+00
   1.8111000e+04   1.0000000e+00   3.0000000e+00   1.4059554e+05   4.0000000e+00
   1.8111000e+04   1.0000000e+00   3.0000000e+00   1.4059600e+05   4.0000000e+00
   1.8111000e+04   1.0000000e+00   3.0000000e+00   1.4059622e+05   4.0000000e+00
   1.8111000e+04   1.0000000e+00   3.0000000e+00   1.4059647e+05   4.0000000e+00
   1.8111000e+04   1.0000000e+00   3.0000000e+00   1.4059680e+05   4.0000000e+00
   1.8111000e+04   1.0000000e+00   3.0000000e+00   1.4059717e+05   4.0000000e+00
   1.8111000e+04   1.0000000e+00   3.0000000e+00   1.4059747e+05   4.0000000e+00
   1.8111000e+04   1.0000000e+00   3.0000000e+00   1.4059760e+05   4.0000000e+00
   1.8111000e+04   1.0000000e+00   3.0000000e+00   1.4059784e+05   4.0000000e+00
   1.8111000e+04   1.0000000e+00   3.0000000e+00   1.4059831e+05   4.0000000e+00
   1.8111000e+04   1.0000000e+00   3.0000000e+00   1.4059911e+05   4.0000000e+00
   1.8111000e+04   1.0000000e+00   3.0000000e+00   1.4059950e+05   4.0000000e+00
   1.8111000e+04   1.0000000e+00   3.0000000e+00   1.4059970e+05   4.0000000e+00
   1.8111000e+04   1.0000000e+00   3.0000000e+00   1.4060026e+05   4.0000000e+00
   1.8111000e+04   1.0000000e+00   3.0000000e+00   1.4060094e+05   4.0000000e+00
   1.8111000e+04   1.0000000e+00   3.0000000e+00   1.4060128e+05   4.0000000e+00
   1.8111000e+04   1.0000000e+00   3.0000000e+00   1.4060151e+05   4.0000000e+00
   1.8111000e+04   1.0000000e+00   3.0000000e+00   1.4060180e+05   4.0000000e+00
   1.8111000e+04   1.0000000e+00   3.0000000e+00   1.4060217e+05   4.0000000e+00
   1.8111000e+04   1.0000000e+00   3.0000000e+00   1.4060247e+05   4.0000000e+00
   1.8111000e+04   1.0000000e+00   3.0000000e+00   1.4060277e+05   4.0000000e+00
   1.8111000e+04   1.0000000e+00   3.0000000e+00   1.4060285e+05   4.0000000e+00
   1.8111000e+04   1.0000000e+00   3.0000000e+00   1.4060311e+05   4.0000000e+00
   1.8111000e+04   1.0000000e+00   3.0000000e+00   1.4060356e+05   4.0000000e+00
   1.8111000e+04   1.0000000e+00   3.0000000e+00   1.4060379e+05   4.0000000e+00
   1.8111000e+04   1.0000000e+00   3.0000000e+00   1.4060416e+05   4.0000000e+00
   1.8111000e+04   1.0000000e+00   3.0000000e+00   1.4060473e+05   4.0000000e+00
   1.8111000e+04   1.0000000e+00   3.0000000e+00   1.4060522e+05   4.0000000e+00
   1.8111000e+04   1.0000000e+00   3.0000000e+00   1.4060581e+05   4.0000000e+00
   1.8111000e+04   1.0000000e+00   3.0000000e+00   1.4060617e+05   4.0000000e+00
   1.8111000e+04   1.0000000e+00   3.0000000e+00   1.4060678e+05   4.0000000e+00
   1.8111000e+04   1.0000000e+00   3.0000000e+00   1.4060691e+05   4.0000000e+00
   1.8111000e+04   1.0000000e+00   3.0000000e+00   1.4060734e+05   4.0000000e+00
   1.8111000e+04   1.0000000e+00   3.0000000e+00   1.4060782e+05   4.0000000e+00
   1.8111000e+04   1.0000000e+00   3.0000000e+00   1.4060892e+05   4.0000000e+00
   1.8111000e+04   1.0000000e+00   3.0000000e+00   1.4060933e+05   4.0000000e+00
   1.8111000e+04   1.0000000e+00   3.0000000e+00   1.4060984e+05   4.0000000e+00
   1.8111000e+04   1.0000000e+00   3.0000000e+00   1.4061012e+05   4.0000000e+00
   1.8111000e+04   1.0000000e+00   3.0000000e+00   1.4061057e+05   4.0000000e+00
   1.8111000e+04   1.0000000e+00   3.0000000e+00   1.4063499e+05   5.0000000e+00
   1.8111000e+04   1.0000000e+00   3.0000000e+00   1.4145015e+05   3.0000000e+00
   1.8111000e+04   1.0000000e+00   3.0000000e+00   1.4145506e+05   4.0000000e+00
   1.8111000e+04   1.0000000e+00   3.0000000e+00   1.4145534e+05   4.0000000e+00
   1.8111000e+04   1.0000000e+00   3.0000000e+00   1.4145555e+05   4.0000000e+00
   1.8111000e+04   1.0000000e+00   3.0000000e+00   1.4145585e+05   4.0000000e+00
   1.8111000e+04   1.0000000e+00   3.0000000e+00   1.4145608e+05   4.0000000e+00
   1.8111000e+04   1.0000000e+00   3.0000000e+00   1.4145645e+05   4.0000000e+00
   1.8111000e+04   1.0000000e+00   3.0000000e+00   1.4145662e+05   4.0000000e+00
   1.8111000e+04   1.0000000e+00   3.0000000e+00   1.4145713e+05   4.0000000e+00
   1.8111000e+04   1.0000000e+00   3.0000000e+00   1.4145743e+05   4.0000000e+00
   1.8111000e+04   1.0000000e+00   3.0000000e+00   1.4145772e+05   4.0000000e+00
   1.8111000e+04   1.0000000e+00   3.0000000e+00   1.4145810e+05   4.0000000e+00
   1.8111000e+04   1.0000000e+00   3.0000000e+00   1.4145871e+05   4.0000000e+00
   1.8111000e+04   1.0000000e+00   3.0000000e+00   1.4145911e+05   4.0000000e+00
   1.8111000e+04   1.0000000e+00   3.0000000e+00   1.4145939e+05   4.0000000e+00
   1.8111000e+04   1.0000000e+00   3.0000000e+00   1.4145972e+05   4.0000000e+00
   1.8111000e+04   1.0000000e+00   3.0000000e+00   1.4145998e+05   4.0000000e+00
   1.8111000e+04   1.0000000e+00   3.0000000e+00   1.4146064e+05   4.0000000e+00
   1.8111000e+04   1.0000000e+00   3.0000000e+00   1.4146093e+05   4.0000000e+00
   1.8111000e+04   1.0000000e+00   3.0000000e+00   1.4146140e+05   4.0000000e+00
   1.8111000e+04   1.0000000e+00   3.0000000e+00   1.4146194e+05   4.0000000e+00
   1.8111000e+04   1.0000000e+00   3.0000000e+00   1.4146255e+05   4.0000000e+00
   1.8111000e+04   1.0000000e+00   3.0000000e+00   1.4146283e+05   4.0000000e+00
   1.8111000e+04   1.0000000e+00   3.0000000e+00   1.4146357e+05   4.0000000e+00
   1.8111000e+04   1.0000000e+00   3.0000000e+00   1.4146387e+05   4.0000000e+00
   1.8111000e+04   1.0000000e+00   3.0000000e+00   1.4146417e+05   4.0000000e+00
   1.8111000e+04   1.0000000e+00   3.0000000e+00   1.4146453e+05   4.0000000e+00
   1.8111000e+04   1.0000000e+00   3.0000000e+00   1.4146488e+05   4.0000000e+00
   1.8111000e+04   1.0000000e+00   3.0000000e+00   1.4146514e+05   4.0000000e+00
   1.8111000e+04   1.0000000e+00   3.0000000e+00   1.4146543e+05   4.0000000e+00
   1.8111000e+04   1.0000000e+00   3.0000000e+00   1.4146566e+05   4.0000000e+00
   1.8111000e+04   1.0000000e+00   3.0000000e+00   1.4146615e+05   4.0000000e+00
   1.8111000e+04   1.0000000e+00   3.0000000e+00   1.4146670e+05   4.0000000e+00
   1.8111000e+04   1.0000000e+00   3.0000000e+00   1.4146699e+05   4.0000000e+00
   1.8111000e+04   1.0000000e+00   3.0000000e+00   1.4146726e+05   4.0000000e+00
   1.8111000e+04   1.0000000e+00   3.0000000e+00   1.4146736e+05   4.0000000e+00
   1.8111000e+04   1.0000000e+00   3.0000000e+00   1.4146780e+05   4.0000000e+00
   1.8111000e+04   1.0000000e+00   3.0000000e+00   1.4146803e+05   4.0000000e+00
   1.8111000e+04   1.0000000e+00   3.0000000e+00   1.4146855e+05   4.0000000e+00
   1.8111000e+04   1.0000000e+00   3.0000000e+00   1.4146883e+05   4.0000000e+00
   1.8111000e+04   1.0000000e+00   3.0000000e+00   1.4146920e+05   4.0000000e+00
   1.8111000e+04   1.0000000e+00   3.0000000e+00   1.4146953e+05   4.0000000e+00
   1.8111000e+04   1.0000000e+00   3.0000000e+00   1.4146984e+05   4.0000000e+00
   1.8111000e+04   1.0000000e+00   3.0000000e+00   1.4147055e+05   4.0000000e+00
   1.8111000e+04   1.0000000e+00   3.0000000e+00   1.4147088e+05   4.0000000e+00
   1.8111000e+04   1.0000000e+00   3.0000000e+00   1.4147105e+05   4.0000000e+00
   1.8111000e+04   1.0000000e+00   3.0000000e+00   1.4147144e+05   4.0000000e+00
   1.8111000e+04   1.0000000e+00   3.0000000e+00   1.4147202e+05   4.0000000e+00
   1.8111000e+04   1.0000000e+00   3.0000000e+00   1.4147230e+05   4.0000000e+00
   1.8111000e+04   1.0000000e+00   3.0000000e+00   1.4147274e+05   4.0000000e+00
   1.8111000e+04   1.0000000e+00   3.0000000e+00   1.4147302e+05   4.0000000e+00
   1.8111000e+04   1.0000000e+00   3.0000000e+00   1.4147348e+05   4.0000000e+00
   1.8111000e+04   1.0000000e+00   3.0000000e+00   1.4147380e+05   4.0000000e+00
   1.8111000e+04   1.0000000e+00   3.0000000e+00   1.4147459e+05   4.0000000e+00
   1.8111000e+04   1.0000000e+00   3.0000000e+00   1.4147487e+05   4.0000000e+00
   1.8111000e+04   1.0000000e+00   3.0000000e+00   1.4147529e+05   4.0000000e+00
   1.8111000e+04   1.0000000e+00   3.0000000e+00   1.4147575e+05   4.0000000e+00
   1.8111000e+04   1.0000000e+00   3.0000000e+00   1.4147609e+05   4.0000000e+00
   1.8111000e+04   1.0000000e+00   3.0000000e+00   1.4147634e+05   4.0000000e+00
   1.8111000e+04   1.0000000e+00   3.0000000e+00   1.4147682e+05   4.0000000e+00
   1.8111000e+04   1.0000000e+00   3.0000000e+00   1.4147696e+05   4.0000000e+00
   1.8111000e+04   1.0000000e+00   3.0000000e+00   1.4147723e+05   4.0000000e+00
   1.8111000e+04   1.0000000e+00   3.0000000e+00   1.4147860e+05   4.0000000e+00
   1.8111000e+04   1.0000000e+00   3.0000000e+00   1.4147907e+05   4.0000000e+00
   1.8111000e+04   1.0000000e+00   3.0000000e+00   1.4147923e+05   4.0000000e+00
   1.8111000e+04   1.0000000e+00   3.0000000e+00   1.4147984e+05   4.0000000e+00
   1.8111000e+04   1.0000000e+00   3.0000000e+00   1.4149915e+05   5.0000000e+00
   1.8111000e+04   1.0000000e+00   3.0000000e+00   1.4292301e+05   3.0000000e+00
   1.8111000e+04   1.0000000e+00   3.0000000e+00   1.4292949e+05   4.0000000e+00
   1.8111000e+04   1.0000000e+00   3.0000000e+00   1.4292964e+05   4.0000000e+00
   1.8111000e+04   1.0000000e+00   3.0000000e+00   1.4292981e+05   4.0000000e+00
   1.8111000e+04   1.0000000e+00   3.0000000e+00   1.4292999e+05   4.0000000e+00
   1.8111000e+04   1.0000000e+00   3.0000000e+00   1.4293022e+05   4.0000000e+00
   1.8111000e+04   1.0000000e+00   3.0000000e+00   1.4293037e+05   4.0000000e+00
   1.8111000e+04   1.0000000e+00   3.0000000e+00   1.4293071e+05   4.0000000e+00
   1.8111000e+04   1.0000000e+00   3.0000000e+00   1.4293088e+05   4.0000000e+00
   1.8111000e+04   1.0000000e+00   3.0000000e+00   1.4293107e+05   4.0000000e+00
   1.8111000e+04   1.0000000e+00   3.0000000e+00   1.4293134e+05   4.0000000e+00
   1.8111000e+04   1.0000000e+00   3.0000000e+00   1.4293160e+05   4.0000000e+00
   1.8111000e+04   1.0000000e+00   3.0000000e+00   1.4293179e+05   4.0000000e+00
   1.8111000e+04   1.0000000e+00   3.0000000e+00   1.4293199e+05   4.0000000e+00
   1.8111000e+04   1.0000000e+00   3.0000000e+00   1.4293224e+05   4.0000000e+00
   1.8111000e+04   1.0000000e+00   3.0000000e+00   1.4293251e+05   4.0000000e+00
   1.8111000e+04   1.0000000e+00   3.0000000e+00   1.4293298e+05   4.0000000e+00
   1.8111000e+04   1.0000000e+00   3.0000000e+00   1.4293313e+05   4.0000000e+00
   1.8111000e+04   1.0000000e+00   3.0000000e+00   1.4293365e+05   4.0000000e+00
   1.8111000e+04   1.0000000e+00   3.0000000e+00   1.4293383e+05   4.0000000e+00
   1.8111000e+04   1.0000000e+00   3.0000000e+00   1.4293426e+05   4.0000000e+00
   1.8111000e+04   1.0000000e+00   3.0000000e+00   1.4293441e+05   4.0000000e+00
   1.8111000e+04   1.0000000e+00   3.0000000e+00   1.4293463e+05   4.0000000e+00
   1.8111000e+04   1.0000000e+00   3.0000000e+00   1.4293508e+05   4.0000000e+00
   1.8111000e+04   1.0000000e+00   3.0000000e+00   1.4293533e+05   4.0000000e+00
   1.8111000e+04   1.0000000e+00   3.0000000e+00   1.4293577e+05   4.0000000e+00
   1.8111000e+04   1.0000000e+00   3.0000000e+00   1.4293608e+05   4.0000000e+00
   1.8111000e+04   1.0000000e+00   3.0000000e+00   1.4293648e+05   4.0000000e+00
   1.8111000e+04   1.0000000e+00   3.0000000e+00   1.4293657e+05   4.0000000e+00
   1.8111000e+04   1.0000000e+00   3.0000000e+00   1.4293677e+05   4.0000000e+00
   1.8111000e+04   1.0000000e+00   3.0000000e+00   1.4293727e+05   4.0000000e+00
   1.8111000e+04   1.0000000e+00   3.0000000e+00   1.4293748e+05   4.0000000e+00
   1.8111000e+04   1.0000000e+00   3.0000000e+00   1.4293764e+05   4.0000000e+00
   1.8111000e+04   1.0000000e+00   3.0000000e+00   1.4293802e+05   4.0000000e+00
   1.8111000e+04   1.0000000e+00   3.0000000e+00   1.4293824e+05   4.0000000e+00
   1.8111000e+04   1.0000000e+00   3.0000000e+00   1.4293839e+05   4.0000000e+00
   1.8111000e+04   1.0000000e+00   3.0000000e+00   1.4293886e+05   4.0000000e+00
   1.8111000e+04   1.0000000e+00   3.0000000e+00   1.4293933e+05   4.0000000e+00
   1.8111000e+04   1.0000000e+00   3.0000000e+00   1.4293982e+05   4.0000000e+00
   1.8111000e+04   1.0000000e+00   3.0000000e+00   1.4293993e+05   4.0000000e+00
   1.8111000e+04   1.0000000e+00   3.0000000e+00   1.4294040e+05   4.0000000e+00
   1.8111000e+04   1.0000000e+00   3.0000000e+00   1.4294128e+05   4.0000000e+00
   1.8111000e+04   1.0000000e+00   3.0000000e+00   1.4294159e+05   4.0000000e+00
   1.8111000e+04   1.0000000e+00   3.0000000e+00   1.4294189e+05   4.0000000e+00
   1.8111000e+04   1.0000000e+00   3.0000000e+00   1.4294224e+05   4.0000000e+00
   1.8111000e+04   1.0000000e+00   3.0000000e+00   1.4294265e+05   4.0000000e+00
   1.8111000e+04   1.0000000e+00   3.0000000e+00   1.4294290e+05   4.0000000e+00
   1.8111000e+04   1.0000000e+00   3.0000000e+00   1.4294333e+05   4.0000000e+00
   1.8111000e+04   1.0000000e+00   3.0000000e+00   1.4294349e+05   4.0000000e+00
   1.8111000e+04   1.0000000e+00   3.0000000e+00   1.4294380e+05   4.0000000e+00
   1.8111000e+04   1.0000000e+00   3.0000000e+00   1.4294438e+05   4.0000000e+00
   1.8111000e+04   1.0000000e+00   3.0000000e+00   1.4294472e+05   4.0000000e+00
   1.8111000e+04   1.0000000e+00   3.0000000e+00   1.4294532e+05   4.0000000e+00
   1.8111000e+04   1.0000000e+00   3.0000000e+00   1.4294554e+05   4.0000000e+00
   1.8111000e+04   1.0000000e+00   3.0000000e+00   1.4294614e+05   4.0000000e+00
   1.8111000e+04   1.0000000e+00   3.0000000e+00   1.4294646e+05   4.0000000e+00
   1.8111000e+04   1.0000000e+00   3.0000000e+00   1.4294675e+05   4.0000000e+00
   1.8111000e+04   1.0000000e+00   3.0000000e+00   1.4294710e+05   4.0000000e+00
   1.8111000e+04   1.0000000e+00   3.0000000e+00   1.4294768e+05   4.0000000e+00
   1.8111000e+04   1.0000000e+00   3.0000000e+00   1.4294799e+05   4.0000000e+00
   1.8111000e+04   1.0000000e+00   3.0000000e+00   1.4294820e+05   4.0000000e+00
   1.8111000e+04   1.0000000e+00   3.0000000e+00   1.4294868e+05   4.0000000e+00
   1.8111000e+04   1.0000000e+00   3.0000000e+00   1.4294925e+05   4.0000000e+00
   1.8111000e+04   1.0000000e+00   3.0000000e+00   1.4294970e+05   4.0000000e+00
   1.8111000e+04   1.0000000e+00   3.0000000e+00   1.4295124e+05   4.0000000e+00
   1.8111000e+04   1.0000000e+00   3.0000000e+00   1.4297501e+05   5.0000000e+00
   1.8111000e+04   1.0000000e+00   3.0000000e+00   1.4389938e+05   3.0000000e+00
   1.8111000e+04   1.0000000e+00   3.0000000e+00   1.4390706e+05   4.0000000e+00
   1.8111000e+04   1.0000000e+00   3.0000000e+00   1.4391014e+05   4.0000000e+00
   1.8111000e+04   1.0000000e+00   3.0000000e+00   1.4391180e+05   4.0000000e+00
   1.8111000e+04   1.0000000e+00   3.0000000e+00   1.4391208e+05   4.0000000e+00
   1.8111000e+04   1.0000000e+00   3.0000000e+00   1.4391263e+05   4.0000000e+00
   1.8111000e+04   1.0000000e+00   3.0000000e+00   1.4391326e+05   4.0000000e+00
   1.8111000e+04   1.0000000e+00   3.0000000e+00   1.4391356e+05   4.0000000e+00
   1.8111000e+04   1.0000000e+00   3.0000000e+00   1.4391374e+05   4.0000000e+00
   1.8111000e+04   1.0000000e+00   3.0000000e+00   1.4391435e+05   4.0000000e+00
   1.8111000e+04   1.0000000e+00   3.0000000e+00   1.4391516e+05   4.0000000e+00
   1.8111000e+04   1.0000000e+00   3.0000000e+00   1.4391544e+05   4.0000000e+00
   1.8111000e+04   1.0000000e+00   3.0000000e+00   1.4391564e+05   4.0000000e+00
   1.8111000e+04   1.0000000e+00   3.0000000e+00   1.4391588e+05   4.0000000e+00
   1.8111000e+04   1.0000000e+00   3.0000000e+00   1.4391605e+05   4.0000000e+00
   1.8111000e+04   1.0000000e+00   3.0000000e+00   1.4391650e+05   4.0000000e+00
   1.8111000e+04   1.0000000e+00   3.0000000e+00   1.4391662e+05   4.0000000e+00
   1.8111000e+04   1.0000000e+00   3.0000000e+00   1.4391692e+05   4.0000000e+00
   1.8111000e+04   1.0000000e+00   3.0000000e+00   1.4391729e+05   4.0000000e+00
   1.8111000e+04   1.0000000e+00   3.0000000e+00   1.4391804e+05   4.0000000e+00
   1.8111000e+04   1.0000000e+00   3.0000000e+00   1.4391823e+05   4.0000000e+00
   1.8111000e+04   1.0000000e+00   3.0000000e+00   1.4391862e+05   4.0000000e+00
   1.8111000e+04   1.0000000e+00   3.0000000e+00   1.4391882e+05   4.0000000e+00
   1.8111000e+04   1.0000000e+00   3.0000000e+00   1.4391907e+05   4.0000000e+00
   1.8111000e+04   1.0000000e+00   3.0000000e+00   1.4391935e+05   4.0000000e+00
   1.8111000e+04   1.0000000e+00   3.0000000e+00   1.4391985e+05   4.0000000e+00
   1.8111000e+04   1.0000000e+00   3.0000000e+00   1.4392050e+05   4.0000000e+00
   1.8111000e+04   1.0000000e+00   3.0000000e+00   1.4392077e+05   4.0000000e+00
   1.8111000e+04   1.0000000e+00   3.0000000e+00   1.4392113e+05   4.0000000e+00
   1.8111000e+04   1.0000000e+00   3.0000000e+00   1.4392154e+05   4.0000000e+00
   1.8111000e+04   1.0000000e+00   3.0000000e+00   1.4392161e+05   4.0000000e+00
   1.8111000e+04   1.0000000e+00   3.0000000e+00   1.4392187e+05   4.0000000e+00
   1.8111000e+04   1.0000000e+00   3.0000000e+00   1.4392211e+05   4.0000000e+00
   1.8111000e+04   1.0000000e+00   3.0000000e+00   1.4392247e+05   4.0000000e+00
   1.8111000e+04   1.0000000e+00   3.0000000e+00   1.4392254e+05   4.0000000e+00
   1.8111000e+04   1.0000000e+00   3.0000000e+00   1.4392262e+05   4.0000000e+00
   1.8111000e+04   1.0000000e+00   3.0000000e+00   1.4392293e+05   4.0000000e+00
   1.8111000e+04   1.0000000e+00   3.0000000e+00   1.4392322e+05   4.0000000e+00
   1.8111000e+04   1.0000000e+00   3.0000000e+00   1.4392349e+05   4.0000000e+00
   1.8111000e+04   1.0000000e+00   3.0000000e+00   1.4392419e+05   4.0000000e+00
   1.8111000e+04   1.0000000e+00   3.0000000e+00   1.4392456e+05   4.0000000e+00
   1.8111000e+04   1.0000000e+00   3.0000000e+00   1.4392517e+05   4.0000000e+00
   1.8111000e+04   1.0000000e+00   3.0000000e+00   1.4392551e+05   4.0000000e+00
   1.8111000e+04   1.0000000e+00   3.0000000e+00   1.4392591e+05   4.0000000e+00
   1.8111000e+04   1.0000000e+00   3.0000000e+00   1.4392643e+05   4.0000000e+00
   1.8111000e+04   1.0000000e+00   3.0000000e+00   1.4392691e+05   4.0000000e+00
   1.8111000e+04   1.0000000e+00   3.0000000e+00   1.4392739e+05   4.0000000e+00
   1.8111000e+04   1.0000000e+00   3.0000000e+00   1.4392803e+05   4.0000000e+00
   1.8111000e+04   1.0000000e+00   3.0000000e+00   1.4392836e+05   4.0000000e+00
   1.8111000e+04   1.0000000e+00   3.0000000e+00   1.4392864e+05   4.0000000e+00
   1.8111000e+04   1.0000000e+00   3.0000000e+00   1.4392894e+05   4.0000000e+00
   1.8111000e+04   1.0000000e+00   3.0000000e+00   1.4392940e+05   4.0000000e+00
   1.8111000e+04   1.0000000e+00   3.0000000e+00   1.4393005e+05   4.0000000e+00
   1.8111000e+04   1.0000000e+00   3.0000000e+00   1.4393047e+05   4.0000000e+00
   1.8111000e+04   1.0000000e+00   3.0000000e+00   1.4393085e+05   4.0000000e+00
   1.8111000e+04   1.0000000e+00   3.0000000e+00   1.4393111e+05   4.0000000e+00
   1.8111000e+04   1.0000000e+00   3.0000000e+00   1.4393133e+05   4.0000000e+00
   1.8111000e+04   1.0000000e+00   3.0000000e+00   1.4393154e+05   4.0000000e+00
   1.8111000e+04   1.0000000e+00   3.0000000e+00   1.4394938e+05   5.0000000e+00
   1.8111000e+04   1.0000000e+00   3.0000000e+00   1.4681399e+05   3.0000000e+00
   1.8111000e+04   1.0000000e+00   3.0000000e+00   1.4683859e+05   4.0000000e+00
   1.8111000e+04   1.0000000e+00   3.0000000e+00   1.4683873e+05   4.0000000e+00
   1.8111000e+04   1.0000000e+00   3.0000000e+00   1.4683896e+05   4.0000000e+00
   1.8111000e+04   1.0000000e+00   3.0000000e+00   1.4683918e+05   4.0000000e+00
   1.8111000e+04   1.0000000e+00   3.0000000e+00   1.4683941e+05   4.0000000e+00
   1.8111000e+04   1.0000000e+00   3.0000000e+00   1.4683972e+05   4.0000000e+00
   1.8111000e+04   1.0000000e+00   3.0000000e+00   1.4684002e+05   4.0000000e+00
   1.8111000e+04   1.0000000e+00   3.0000000e+00   1.4684022e+05   4.0000000e+00
   1.8111000e+04   1.0000000e+00   3.0000000e+00   1.4684055e+05   4.0000000e+00
   1.8111000e+04   1.0000000e+00   3.0000000e+00   1.4684078e+05   4.0000000e+00
   1.8111000e+04   1.0000000e+00   3.0000000e+00   1.4684101e+05   4.0000000e+00
   1.8111000e+04   1.0000000e+00   3.0000000e+00   1.4684121e+05   4.0000000e+00
   1.8111000e+04   1.0000000e+00   3.0000000e+00   1.4684156e+05   4.0000000e+00
   1.8111000e+04   1.0000000e+00   3.0000000e+00   1.4684163e+05   4.0000000e+00
   1.8111000e+04   1.0000000e+00   3.0000000e+00   1.4684187e+05   4.0000000e+00
   1.8111000e+04   1.0000000e+00   3.0000000e+00   1.4684216e+05   4.0000000e+00
   1.8111000e+04   1.0000000e+00   3.0000000e+00   1.4684299e+05   4.0000000e+00
   1.8111000e+04   1.0000000e+00   3.0000000e+00   1.4684337e+05   4.0000000e+00
   1.8111000e+04   1.0000000e+00   3.0000000e+00   1.4684355e+05   4.0000000e+00
   1.8111000e+04   1.0000000e+00   3.0000000e+00   1.4684391e+05   4.0000000e+00
   1.8111000e+04   1.0000000e+00   3.0000000e+00   1.4684411e+05   4.0000000e+00
   1.8111000e+04   1.0000000e+00   3.0000000e+00   1.4684432e+05   4.0000000e+00
   1.8111000e+04   1.0000000e+00   3.0000000e+00   1.4684467e+05   4.0000000e+00
   1.8111000e+04   1.0000000e+00   3.0000000e+00   1.4684494e+05   4.0000000e+00
   1.8111000e+04   1.0000000e+00   3.0000000e+00   1.4684583e+05   4.0000000e+00
   1.8111000e+04   1.0000000e+00   3.0000000e+00   1.4684604e+05   4.0000000e+00
   1.8111000e+04   1.0000000e+00   3.0000000e+00   1.4684644e+05   4.0000000e+00
   1.8111000e+04   1.0000000e+00   3.0000000e+00   1.4684689e+05   4.0000000e+00
   1.8111000e+04   1.0000000e+00   3.0000000e+00   1.4684719e+05   4.0000000e+00
   1.8111000e+04   1.0000000e+00   3.0000000e+00   1.4684738e+05   4.0000000e+00
   1.8111000e+04   1.0000000e+00   3.0000000e+00   1.4684757e+05   4.0000000e+00
   1.8111000e+04   1.0000000e+00   3.0000000e+00   1.4684815e+05   4.0000000e+00
   1.8111000e+04   1.0000000e+00   3.0000000e+00   1.4684837e+05   4.0000000e+00
   1.8111000e+04   1.0000000e+00   3.0000000e+00   1.4684861e+05   4.0000000e+00
   1.8111000e+04   1.0000000e+00   3.0000000e+00   1.4684899e+05   4.0000000e+00
   1.8111000e+04   1.0000000e+00   3.0000000e+00   1.4684921e+05   4.0000000e+00
   1.8111000e+04   1.0000000e+00   3.0000000e+00   1.4684946e+05   4.0000000e+00
   1.8111000e+04   1.0000000e+00   3.0000000e+00   1.4685012e+05   4.0000000e+00
   1.8111000e+04   1.0000000e+00   3.0000000e+00   1.4685098e+05   4.0000000e+00
   1.8111000e+04   1.0000000e+00   3.0000000e+00   1.4685144e+05   4.0000000e+00
   1.8111000e+04   1.0000000e+00   3.0000000e+00   1.4685177e+05   4.0000000e+00
   1.8111000e+04   1.0000000e+00   3.0000000e+00   1.4686499e+05   5.0000000e+00
   1.8111000e+04   1.0000000e+00   3.0000000e+00   1.4745350e+05   3.0000000e+00
   1.8111000e+04   1.0000000e+00   3.0000000e+00   1.4746088e+05   4.0000000e+00
   1.8111000e+04   1.0000000e+00   3.0000000e+00   1.4746120e+05   4.0000000e+00
   1.8111000e+04   1.0000000e+00   3.0000000e+00   1.4746142e+05   4.0000000e+00
   1.8111000e+04   1.0000000e+00   3.0000000e+00   1.4746168e+05   4.0000000e+00
   1.8111000e+04   1.0000000e+00   3.0000000e+00   1.4746183e+05   4.0000000e+00
   1.8111000e+04   1.0000000e+00   3.0000000e+00   1.4746207e+05   4.0000000e+00
   1.8111000e+04   1.0000000e+00   3.0000000e+00   1.4746231e+05   4.0000000e+00
   1.8111000e+04   1.0000000e+00   3.0000000e+00   1.4746246e+05   4.0000000e+00
   1.8111000e+04   1.0000000e+00   3.0000000e+00   1.4746262e+05   4.0000000e+00
   1.8111000e+04   1.0000000e+00   3.0000000e+00   1.4746283e+05   4.0000000e+00
   1.8111000e+04   1.0000000e+00   3.0000000e+00   1.4746327e+05   4.0000000e+00
   1.8111000e+04   1.0000000e+00   3.0000000e+00   1.4746345e+05   4.0000000e+00
   1.8111000e+04   1.0000000e+00   3.0000000e+00   1.4746363e+05   4.0000000e+00
   1.8111000e+04   1.0000000e+00   3.0000000e+00   1.4746385e+05   4.0000000e+00
   1.8111000e+04   1.0000000e+00   3.0000000e+00   1.4746419e+05   4.0000000e+00
   1.8111000e+04   1.0000000e+00   3.0000000e+00   1.4746456e+05   4.0000000e+00
   1.8111000e+04   1.0000000e+00   3.0000000e+00   1.4746509e+05   4.0000000e+00
   1.8111000e+04   1.0000000e+00   3.0000000e+00   1.4746521e+05   4.0000000e+00
   1.8111000e+04   1.0000000e+00   3.0000000e+00   1.4746546e+05   4.0000000e+00
   1.8111000e+04   1.0000000e+00   3.0000000e+00   1.4746567e+05   4.0000000e+00
   1.8111000e+04   1.0000000e+00   3.0000000e+00   1.4746598e+05   4.0000000e+00
   1.8111000e+04   1.0000000e+00   3.0000000e+00   1.4746625e+05   4.0000000e+00
   1.8111000e+04   1.0000000e+00   3.0000000e+00   1.4746643e+05   4.0000000e+00
   1.8111000e+04   1.0000000e+00   3.0000000e+00   1.4746722e+05   4.0000000e+00
   1.8111000e+04   1.0000000e+00   3.0000000e+00   1.4746760e+05   4.0000000e+00
   1.8111000e+04   1.0000000e+00   3.0000000e+00   1.4746770e+05   4.0000000e+00
   1.8111000e+04   1.0000000e+00   3.0000000e+00   1.4746839e+05   4.0000000e+00
   1.8111000e+04   1.0000000e+00   3.0000000e+00   1.4746872e+05   4.0000000e+00
   1.8111000e+04   1.0000000e+00   3.0000000e+00   1.4746901e+05   4.0000000e+00
   1.8111000e+04   1.0000000e+00   3.0000000e+00   1.4746953e+05   4.0000000e+00
   1.8111000e+04   1.0000000e+00   3.0000000e+00   1.4746997e+05   4.0000000e+00
   1.8111000e+04   1.0000000e+00   3.0000000e+00   1.4747111e+05   4.0000000e+00
   1.8111000e+04   1.0000000e+00   3.0000000e+00   1.4747136e+05   4.0000000e+00
   1.8111000e+04   1.0000000e+00   3.0000000e+00   1.4747154e+05   4.0000000e+00
   1.8111000e+04   1.0000000e+00   3.0000000e+00   1.4747223e+05   4.0000000e+00
   1.8111000e+04   1.0000000e+00   3.0000000e+00   1.4747251e+05   4.0000000e+00
   1.8111000e+04   1.0000000e+00   3.0000000e+00   1.4747296e+05   4.0000000e+00
   1.8111000e+04   1.0000000e+00   3.0000000e+00   1.4747304e+05   4.0000000e+00
   1.8111000e+04   1.0000000e+00   3.0000000e+00   1.4747326e+05   4.0000000e+00
   1.8111000e+04   1.0000000e+00   3.0000000e+00   1.4747381e+05   4.0000000e+00
   1.8111000e+04   1.0000000e+00   3.0000000e+00   1.4747396e+05   4.0000000e+00
   1.8111000e+04   1.0000000e+00   3.0000000e+00   1.4747429e+05   4.0000000e+00
   1.8111000e+04   1.0000000e+00   3.0000000e+00   1.4747454e+05   4.0000000e+00
   1.8111000e+04   1.0000000e+00   3.0000000e+00   1.4747498e+05   4.0000000e+00
   1.8111000e+04   1.0000000e+00   3.0000000e+00   1.4747512e+05   4.0000000e+00
   1.8111000e+04   1.0000000e+00   3.0000000e+00   1.4747568e+05   4.0000000e+00
   1.8111000e+04   1.0000000e+00   3.0000000e+00   1.4747596e+05   4.0000000e+00
   1.8111000e+04   1.0000000e+00   3.0000000e+00   1.4747638e+05   4.0000000e+00
   1.8111000e+04   1.0000000e+00   3.0000000e+00   1.4747660e+05   4.0000000e+00
   1.8111000e+04   1.0000000e+00   3.0000000e+00   1.4747684e+05   4.0000000e+00
   1.8111000e+04   1.0000000e+00   3.0000000e+00   1.4747732e+05   4.0000000e+00
   1.8111000e+04   1.0000000e+00   3.0000000e+00   1.4747752e+05   4.0000000e+00
   1.8111000e+04   1.0000000e+00   3.0000000e+00   1.4747807e+05   4.0000000e+00
   1.8111000e+04   1.0000000e+00   3.0000000e+00   1.4747833e+05   4.0000000e+00
   1.8111000e+04   1.0000000e+00   3.0000000e+00   1.4747893e+05   4.0000000e+00
   1.8111000e+04   1.0000000e+00   3.0000000e+00   1.4747922e+05   4.0000000e+00
   1.8111000e+04   1.0000000e+00   3.0000000e+00   1.4747947e+05   4.0000000e+00
   1.8111000e+04   1.0000000e+00   3.0000000e+00   1.4747995e+05   4.0000000e+00
   1.8111000e+04   1.0000000e+00   3.0000000e+00   1.4748018e+05   4.0000000e+00
   1.8111000e+04   1.0000000e+00   3.0000000e+00   1.4748062e+05   4.0000000e+00
   1.8111000e+04   1.0000000e+00   3.0000000e+00   1.4748166e+05   4.0000000e+00
   1.8111000e+04   1.0000000e+00   3.0000000e+00   1.4748215e+05   4.0000000e+00
   1.8111000e+04   1.0000000e+00   3.0000000e+00   1.4750750e+05   5.0000000e+00
   1.8111000e+04   1.0000000e+00   3.0000000e+00   1.4883340e+05   3.0000000e+00
   1.8111000e+04   1.0000000e+00   3.0000000e+00   1.4883610e+05   4.0000000e+00
   1.8111000e+04   1.0000000e+00   3.0000000e+00   1.4883641e+05   4.0000000e+00
   1.8111000e+04   1.0000000e+00   3.0000000e+00   1.4883845e+05   4.0000000e+00
   1.8111000e+04   1.0000000e+00   3.0000000e+00   1.4883920e+05   4.0000000e+00
   1.8111000e+04   1.0000000e+00   3.0000000e+00   1.4884133e+05   4.0000000e+00
   1.8111000e+04   1.0000000e+00   3.0000000e+00   1.4884177e+05   4.0000000e+00
   1.8111000e+04   1.0000000e+00   3.0000000e+00   1.4884333e+05   4.0000000e+00
   1.8111000e+04   1.0000000e+00   3.0000000e+00   1.4884371e+05   4.0000000e+00
   1.8111000e+04   1.0000000e+00   3.0000000e+00   1.4884402e+05   4.0000000e+00
   1.8111000e+04   1.0000000e+00   3.0000000e+00   1.4884430e+05   4.0000000e+00
   1.8111000e+04   1.0000000e+00   3.0000000e+00   1.4884459e+05   4.0000000e+00
   1.8111000e+04   1.0000000e+00   3.0000000e+00   1.4884468e+05   4.0000000e+00
   1.8111000e+04   1.0000000e+00   3.0000000e+00   1.4884488e+05   4.0000000e+00
   1.8111000e+04   1.0000000e+00   3.0000000e+00   1.4884517e+05   4.0000000e+00
   1.8111000e+04   1.0000000e+00   3.0000000e+00   1.4884545e+05   4.0000000e+00
   1.8111000e+04   1.0000000e+00   3.0000000e+00   1.4884621e+05   4.0000000e+00
   1.8111000e+04   1.0000000e+00   3.0000000e+00   1.4884667e+05   4.0000000e+00
   1.8111000e+04   1.0000000e+00   3.0000000e+00   1.4884684e+05   4.0000000e+00
   1.8111000e+04   1.0000000e+00   3.0000000e+00   1.4884760e+05   4.0000000e+00
   1.8111000e+04   1.0000000e+00   3.0000000e+00   1.4884783e+05   4.0000000e+00
   1.8111000e+04   1.0000000e+00   3.0000000e+00   1.4884810e+05   4.0000000e+00
   1.8111000e+04   1.0000000e+00   3.0000000e+00   1.4884876e+05   4.0000000e+00
   1.8111000e+04   1.0000000e+00   3.0000000e+00   1.4884933e+05   4.0000000e+00
   1.8111000e+04   1.0000000e+00   3.0000000e+00   1.4884957e+05   4.0000000e+00
   1.8111000e+04   1.0000000e+00   3.0000000e+00   1.4885018e+05   4.0000000e+00
   1.8111000e+04   1.0000000e+00   3.0000000e+00   1.4885039e+05   4.0000000e+00
   1.8111000e+04   1.0000000e+00   3.0000000e+00   1.4885074e+05   4.0000000e+00
   1.8111000e+04   1.0000000e+00   3.0000000e+00   1.4885095e+05   4.0000000e+00
   1.8111000e+04   1.0000000e+00   3.0000000e+00   1.4885129e+05   4.0000000e+00
   1.8111000e+04   1.0000000e+00   3.0000000e+00   1.4885168e+05   4.0000000e+00
   1.8111000e+04   1.0000000e+00   3.0000000e+00   1.4885192e+05   4.0000000e+00
   1.8111000e+04   1.0000000e+00   3.0000000e+00   1.4885210e+05   4.0000000e+00
   1.8111000e+04   1.0000000e+00   3.0000000e+00   1.4885231e+05   4.0000000e+00
   1.8111000e+04   1.0000000e+00   3.0000000e+00   1.4885294e+05   4.0000000e+00
   1.8111000e+04   1.0000000e+00   3.0000000e+00   1.4885316e+05   4.0000000e+00
   1.8111000e+04   1.0000000e+00   3.0000000e+00   1.4885350e+05   4.0000000e+00
   1.8111000e+04   1.0000000e+00   3.0000000e+00   1.4885383e+05   4.0000000e+00
   1.8111000e+04   1.0000000e+00   3.0000000e+00   1.4885415e+05   4.0000000e+00
   1.8111000e+04   1.0000000e+00   3.0000000e+00   1.4885446e+05   4.0000000e+00
   1.8111000e+04   1.0000000e+00   3.0000000e+00   1.4885512e+05   4.0000000e+00
   1.8111000e+04   1.0000000e+00   3.0000000e+00   1.4885549e+05   4.0000000e+00
   1.8111000e+04   1.0000000e+00   3.0000000e+00   1.4885580e+05   4.0000000e+00
   1.8111000e+04   1.0000000e+00   3.0000000e+00   1.4885629e+05   4.0000000e+00
   1.8111000e+04   1.0000000e+00   3.0000000e+00   1.4885674e+05   4.0000000e+00
   1.8111000e+04   1.0000000e+00   3.0000000e+00   1.4885721e+05   4.0000000e+00
   1.8111000e+04   1.0000000e+00   3.0000000e+00   1.4885762e+05   4.0000000e+00
   1.8111000e+04   1.0000000e+00   3.0000000e+00   1.4885818e+05   4.0000000e+00
   1.8111000e+04   1.0000000e+00   3.0000000e+00   1.4885849e+05   4.0000000e+00
   1.8111000e+04   1.0000000e+00   3.0000000e+00   1.4885876e+05   4.0000000e+00
   1.8111000e+04   1.0000000e+00   3.0000000e+00   1.4885894e+05   4.0000000e+00
   1.8111000e+04   1.0000000e+00   3.0000000e+00   1.4885964e+05   4.0000000e+00
   1.8111000e+04   1.0000000e+00   3.0000000e+00   1.4885988e+05   4.0000000e+00
   1.8111000e+04   1.0000000e+00   3.0000000e+00   1.4886012e+05   4.0000000e+00
   1.8111000e+04   1.0000000e+00   3.0000000e+00   1.4886046e+05   4.0000000e+00
   1.8111000e+04   1.0000000e+00   3.0000000e+00   1.4886078e+05   4.0000000e+00
   1.8111000e+04   1.0000000e+00   3.0000000e+00   1.4886135e+05   4.0000000e+00
   1.8111000e+04   1.0000000e+00   3.0000000e+00   1.4886160e+05   4.0000000e+00
   1.8111000e+04   1.0000000e+00   3.0000000e+00   1.4886209e+05   4.0000000e+00
   1.8111000e+04   1.0000000e+00   3.0000000e+00   1.4886239e+05   4.0000000e+00
   1.8111000e+04   1.0000000e+00   3.0000000e+00   1.4889440e+05   5.0000000e+00
   1.8111000e+04   1.0000000e+00   3.0000000e+00   1.9533555e+05   3.0000000e+00
   1.8111000e+04   1.0000000e+00   3.0000000e+00   1.9534213e+05   4.0000000e+00
   1.8111000e+04   1.0000000e+00   3.0000000e+00   1.9534265e+05   4.0000000e+00
   1.8111000e+04   1.0000000e+00   3.0000000e+00   1.9534572e+05   4.0000000e+00
   1.8111000e+04   1.0000000e+00   3.0000000e+00   1.9534654e+05   4.0000000e+00
   1.8111000e+04   1.0000000e+00   3.0000000e+00   1.9534676e+05   4.0000000e+00
   1.8111000e+04   1.0000000e+00   3.0000000e+00   1.9534696e+05   4.0000000e+00
   1.8111000e+04   1.0000000e+00   3.0000000e+00   1.9534757e+05   4.0000000e+00
   1.8111000e+04   1.0000000e+00   3.0000000e+00   1.9534767e+05   4.0000000e+00
   1.8111000e+04   1.0000000e+00   3.0000000e+00   1.9534802e+05   4.0000000e+00
   1.8111000e+04   1.0000000e+00   3.0000000e+00   1.9534809e+05   4.0000000e+00
   1.8111000e+04   1.0000000e+00   3.0000000e+00   1.9534851e+05   4.0000000e+00
   1.8111000e+04   1.0000000e+00   3.0000000e+00   1.9534876e+05   4.0000000e+00
   1.8111000e+04   1.0000000e+00   3.0000000e+00   1.9534908e+05   4.0000000e+00
   1.8111000e+04   1.0000000e+00   3.0000000e+00   1.9534947e+05   4.0000000e+00
   1.8111000e+04   1.0000000e+00   3.0000000e+00   1.9534960e+05   4.0000000e+00
   1.8111000e+04   1.0000000e+00   3.0000000e+00   1.9535002e+05   4.0000000e+00
   1.8111000e+04   1.0000000e+00   3.0000000e+00   1.9535023e+05   4.0000000e+00
   1.8111000e+04   1.0000000e+00   3.0000000e+00   1.9535062e+05   4.0000000e+00
   1.8111000e+04   1.0000000e+00   3.0000000e+00   1.9535094e+05   4.0000000e+00
   1.8111000e+04   1.0000000e+00   3.0000000e+00   1.9535101e+05   4.0000000e+00
   1.8111000e+04   1.0000000e+00   3.0000000e+00   1.9535125e+05   4.0000000e+00
   1.8111000e+04   1.0000000e+00   3.0000000e+00   1.9535148e+05   4.0000000e+00
   1.8111000e+04   1.0000000e+00   3.0000000e+00   1.9535171e+05   4.0000000e+00
   1.8111000e+04   1.0000000e+00   3.0000000e+00   1.9535204e+05   4.0000000e+00
   1.8111000e+04   1.0000000e+00   3.0000000e+00   1.9535240e+05   4.0000000e+00
   1.8111000e+04   1.0000000e+00   3.0000000e+00   1.9535287e+05   4.0000000e+00
   1.8111000e+04   1.0000000e+00   3.0000000e+00   1.9535330e+05   4.0000000e+00
   1.8111000e+04   1.0000000e+00   3.0000000e+00   1.9535380e+05   4.0000000e+00
   1.8111000e+04   1.0000000e+00   3.0000000e+00   1.9535424e+05   4.0000000e+00
   1.8111000e+04   1.0000000e+00   3.0000000e+00   1.9535452e+05   4.0000000e+00
   1.8111000e+04   1.0000000e+00   3.0000000e+00   1.9535484e+05   4.0000000e+00
   1.8111000e+04   1.0000000e+00   3.0000000e+00   1.9535516e+05   4.0000000e+00
   1.8111000e+04   1.0000000e+00   3.0000000e+00   1.9535539e+05   4.0000000e+00
   1.8111000e+04   1.0000000e+00   3.0000000e+00   1.9535557e+05   4.0000000e+00
   1.8111000e+04   1.0000000e+00   3.0000000e+00   1.9535581e+05   4.0000000e+00
   1.8111000e+04   1.0000000e+00   3.0000000e+00   1.9535605e+05   4.0000000e+00
   1.8111000e+04   1.0000000e+00   3.0000000e+00   1.9535631e+05   4.0000000e+00
   1.8111000e+04   1.0000000e+00   3.0000000e+00   1.9535664e+05   4.0000000e+00
   1.8111000e+04   1.0000000e+00   3.0000000e+00   1.9535705e+05   4.0000000e+00
   1.8111000e+04   1.0000000e+00   3.0000000e+00   1.9535742e+05   4.0000000e+00
   1.8111000e+04   1.0000000e+00   3.0000000e+00   1.9535764e+05   4.0000000e+00
   1.8111000e+04   1.0000000e+00   3.0000000e+00   1.9535806e+05   4.0000000e+00
   1.8111000e+04   1.0000000e+00   3.0000000e+00   1.9535824e+05   4.0000000e+00
   1.8111000e+04   1.0000000e+00   3.0000000e+00   1.9535877e+05   4.0000000e+00
   1.8111000e+04   1.0000000e+00   3.0000000e+00   1.9535941e+05   4.0000000e+00
   1.8111000e+04   1.0000000e+00   3.0000000e+00   1.9536023e+05   4.0000000e+00
   1.8111000e+04   1.0000000e+00   3.0000000e+00   1.9536068e+05   4.0000000e+00
   1.8111000e+04   1.0000000e+00   3.0000000e+00   1.9536077e+05   4.0000000e+00
   1.8111000e+04   1.0000000e+00   3.0000000e+00   1.9536116e+05   4.0000000e+00
   1.8111000e+04   1.0000000e+00   3.0000000e+00   1.9536156e+05   4.0000000e+00
   1.8111000e+04   1.0000000e+00   3.0000000e+00   1.9536163e+05   4.0000000e+00
   1.8111000e+04   1.0000000e+00   3.0000000e+00   1.9536179e+05   4.0000000e+00
   1.8111000e+04   1.0000000e+00   3.0000000e+00   1.9536208e+05   4.0000000e+00
   1.8111000e+04   1.0000000e+00   3.0000000e+00   1.9536263e+05   4.0000000e+00
   1.8111000e+04   1.0000000e+00   3.0000000e+00   1.9536299e+05   4.0000000e+00
   1.8111000e+04   1.0000000e+00   3.0000000e+00   1.9536318e+05   4.0000000e+00
   1.8111000e+04   1.0000000e+00   3.0000000e+00   1.9536441e+05   4.0000000e+00
   1.8111000e+04   1.0000000e+00   3.0000000e+00   1.9539855e+05   5.0000000e+00
   1.8111000e+04   1.0000000e+00   3.0000000e+00   1.9660453e+05   3.0000000e+00
   1.8111000e+04   1.0000000e+00   3.0000000e+00   1.9659608e+05   4.0000000e+00
   1.8111000e+04   1.0000000e+00   3.0000000e+00   1.9661924e+05   4.0000000e+00
   1.8111000e+04   1.0000000e+00   3.0000000e+00   1.9661942e+05   4.0000000e+00
   1.8111000e+04   1.0000000e+00   3.0000000e+00   1.9661974e+05   4.0000000e+00
   1.8111000e+04   1.0000000e+00   3.0000000e+00   1.9661999e+05   4.0000000e+00
   1.8111000e+04   1.0000000e+00   3.0000000e+00   1.9662019e+05   4.0000000e+00
   1.8111000e+04   1.0000000e+00   3.0000000e+00   1.9662043e+05   4.0000000e+00
   1.8111000e+04   1.0000000e+00   3.0000000e+00   1.9662064e+05   4.0000000e+00
   1.8111000e+04   1.0000000e+00   3.0000000e+00   1.9662077e+05   4.0000000e+00
   1.8111000e+04   1.0000000e+00   3.0000000e+00   1.9662108e+05   4.0000000e+00
   1.8111000e+04   1.0000000e+00   3.0000000e+00   1.9662165e+05   4.0000000e+00
   1.8111000e+04   1.0000000e+00   3.0000000e+00   1.9662181e+05   4.0000000e+00
   1.8111000e+04   1.0000000e+00   3.0000000e+00   1.9662216e+05   4.0000000e+00
   1.8111000e+04   1.0000000e+00   3.0000000e+00   1.9662295e+05   4.0000000e+00
   1.8111000e+04   1.0000000e+00   3.0000000e+00   1.9662361e+05   4.0000000e+00
   1.8111000e+04   1.0000000e+00   3.0000000e+00   1.9662385e+05   4.0000000e+00
   1.8111000e+04   1.0000000e+00   3.0000000e+00   1.9662394e+05   4.0000000e+00
   1.8111000e+04   1.0000000e+00   3.0000000e+00   1.9662410e+05   4.0000000e+00
   1.8111000e+04   1.0000000e+00   3.0000000e+00   1.9662426e+05   4.0000000e+00
   1.8111000e+04   1.0000000e+00   3.0000000e+00   1.9662481e+05   4.0000000e+00
   1.8111000e+04   1.0000000e+00   3.0000000e+00   1.9662501e+05   4.0000000e+00
   1.8111000e+04   1.0000000e+00   3.0000000e+00   1.9662520e+05   4.0000000e+00
   1.8111000e+04   1.0000000e+00   3.0000000e+00   1.9662552e+05   4.0000000e+00
   1.8111000e+04   1.0000000e+00   3.0000000e+00   1.9662569e+05   4.0000000e+00
   1.8111000e+04   1.0000000e+00   3.0000000e+00   1.9662593e+05   4.0000000e+00
   1.8111000e+04   1.0000000e+00   3.0000000e+00   1.9662622e+05   4.0000000e+00
   1.8111000e+04   1.0000000e+00   3.0000000e+00   1.9662669e+05   4.0000000e+00
   1.8111000e+04   1.0000000e+00   3.0000000e+00   1.9662684e+05   4.0000000e+00
   1.8111000e+04   1.0000000e+00   3.0000000e+00   1.9662732e+05   4.0000000e+00
   1.8111000e+04   1.0000000e+00   3.0000000e+00   1.9662751e+05   4.0000000e+00
   1.8111000e+04   1.0000000e+00   3.0000000e+00   1.9662769e+05   4.0000000e+00
   1.8111000e+04   1.0000000e+00   3.0000000e+00   1.9662786e+05   4.0000000e+00
   1.8111000e+04   1.0000000e+00   3.0000000e+00   1.9662818e+05   4.0000000e+00
   1.8111000e+04   1.0000000e+00   3.0000000e+00   1.9662825e+05   4.0000000e+00
   1.8111000e+04   1.0000000e+00   3.0000000e+00   1.9662848e+05   4.0000000e+00
   1.8111000e+04   1.0000000e+00   3.0000000e+00   1.9662886e+05   4.0000000e+00
   1.8111000e+04   1.0000000e+00   3.0000000e+00   1.9662950e+05   4.0000000e+00
   1.8111000e+04   1.0000000e+00   3.0000000e+00   1.9662985e+05   4.0000000e+00
   1.8111000e+04   1.0000000e+00   3.0000000e+00   1.9663004e+05   4.0000000e+00
   1.8111000e+04   1.0000000e+00   3.0000000e+00   1.9663062e+05   4.0000000e+00
   1.8111000e+04   1.0000000e+00   3.0000000e+00   1.9663124e+05   4.0000000e+00
   1.8111000e+04   1.0000000e+00   3.0000000e+00   1.9663144e+05   4.0000000e+00
   1.8111000e+04   1.0000000e+00   3.0000000e+00   1.9663173e+05   4.0000000e+00
   1.8111000e+04   1.0000000e+00   3.0000000e+00   1.9663185e+05   4.0000000e+00
   1.8111000e+04   1.0000000e+00   3.0000000e+00   1.9663239e+05   4.0000000e+00
   1.8111000e+04   1.0000000e+00   3.0000000e+00   1.9663273e+05   4.0000000e+00
   1.8111000e+04   1.0000000e+00   3.0000000e+00   1.9663297e+05   4.0000000e+00
   1.8111000e+04   1.0000000e+00   3.0000000e+00   1.9663340e+05   4.0000000e+00
   1.8111000e+04   1.0000000e+00   3.0000000e+00   1.9663408e+05   4.0000000e+00
   1.8111000e+04   1.0000000e+00   3.0000000e+00   1.9665553e+05   5.0000000e+00
   1.8111000e+04   1.0000000e+00   3.0000000e+00   1.9676254e+05   3.0000000e+00
   1.8111000e+04   1.0000000e+00   3.0000000e+00   1.9673926e+05   4.0000000e+00
   1.8111000e+04   1.0000000e+00   3.0000000e+00   1.9673927e+05   4.0000000e+00
   1.8111000e+04   1.0000000e+00   3.0000000e+00   1.9677122e+05   4.0000000e+00
   1.8111000e+04   1.0000000e+00   3.0000000e+00   1.9677145e+05   4.0000000e+00
   1.8111000e+04   1.0000000e+00   3.0000000e+00   1.9677163e+05   4.0000000e+00
   1.8111000e+04   1.0000000e+00   3.0000000e+00   1.9677183e+05   4.0000000e+00
   1.8111000e+04   1.0000000e+00   3.0000000e+00   1.9677211e+05   4.0000000e+00
   1.8111000e+04   1.0000000e+00   3.0000000e+00   1.9677244e+05   4.0000000e+00
   1.8111000e+04   1.0000000e+00   3.0000000e+00   1.9677284e+05   4.0000000e+00
   1.8111000e+04   1.0000000e+00   3.0000000e+00   1.9677309e+05   4.0000000e+00
   1.8111000e+04   1.0000000e+00   3.0000000e+00   1.9677351e+05   4.0000000e+00
   1.8111000e+04   1.0000000e+00   3.0000000e+00   1.9677381e+05   4.0000000e+00
   1.8111000e+04   1.0000000e+00   3.0000000e+00   1.9677415e+05   4.0000000e+00
   1.8111000e+04   1.0000000e+00   3.0000000e+00   1.9677497e+05   4.0000000e+00
   1.8111000e+04   1.0000000e+00   3.0000000e+00   1.9677529e+05   4.0000000e+00
   1.8111000e+04   1.0000000e+00   3.0000000e+00   1.9677548e+05   4.0000000e+00
   1.8111000e+04   1.0000000e+00   3.0000000e+00   1.9677602e+05   4.0000000e+00
   1.8111000e+04   1.0000000e+00   3.0000000e+00   1.9677643e+05   4.0000000e+00
   1.8111000e+04   1.0000000e+00   3.0000000e+00   1.9677667e+05   4.0000000e+00
   1.8111000e+04   1.0000000e+00   3.0000000e+00   1.9677726e+05   4.0000000e+00
   1.8111000e+04   1.0000000e+00   3.0000000e+00   1.9677734e+05   4.0000000e+00
   1.8111000e+04   1.0000000e+00   3.0000000e+00   1.9677790e+05   4.0000000e+00
   1.8111000e+04   1.0000000e+00   3.0000000e+00   1.9678205e+05   4.0000000e+00
   1.8111000e+04   1.0000000e+00   3.0000000e+00   1.9678228e+05   4.0000000e+00
   1.8111000e+04   1.0000000e+00   3.0000000e+00   1.9678333e+05   4.0000000e+00
   1.8111000e+04   1.0000000e+00   3.0000000e+00   1.9678443e+05   4.0000000e+00
   1.8111000e+04   1.0000000e+00   3.0000000e+00   1.9678504e+05   4.0000000e+00
   1.8111000e+04   1.0000000e+00   3.0000000e+00   1.9678567e+05   4.0000000e+00
   1.8111000e+04   1.0000000e+00   3.0000000e+00   1.9678625e+05   4.0000000e+00
   1.8111000e+04   1.0000000e+00   3.0000000e+00   1.9679700e+05   4.0000000e+00
   1.8111000e+04   1.0000000e+00   3.0000000e+00   1.9679738e+05   4.0000000e+00
   1.8111000e+04   1.0000000e+00   3.0000000e+00   1.9679772e+05   4.0000000e+00
   1.8111000e+04   1.0000000e+00   3.0000000e+00   1.9679823e+05   4.0000000e+00
   1.8111000e+04   1.0000000e+00   3.0000000e+00   1.9681754e+05   5.0000000e+00
   1.8111000e+04   1.0000000e+00   3.0000000e+00   1.9942403e+05   3.0000000e+00
   1.8111000e+04   1.0000000e+00   3.0000000e+00   1.9942726e+05   4.0000000e+00
   1.8111000e+04   1.0000000e+00   3.0000000e+00   1.9942742e+05   4.0000000e+00
   1.8111000e+04   1.0000000e+00   3.0000000e+00   1.9942858e+05   4.0000000e+00
   1.8111000e+04   1.0000000e+00   3.0000000e+00   1.9942937e+05   4.0000000e+00
   1.8111000e+04   1.0000000e+00   3.0000000e+00   1.9943012e+05   4.0000000e+00
   1.8111000e+04   1.0000000e+00   3.0000000e+00   1.9943097e+05   4.0000000e+00
   1.8111000e+04   1.0000000e+00   3.0000000e+00   1.9943236e+05   4.0000000e+00
   1.8111000e+04   1.0000000e+00   3.0000000e+00   1.9943285e+05   4.0000000e+00
   1.8111000e+04   1.0000000e+00   3.0000000e+00   1.9943333e+05   4.0000000e+00
   1.8111000e+04   1.0000000e+00   3.0000000e+00   1.9943361e+05   4.0000000e+00
   1.8111000e+04   1.0000000e+00   3.0000000e+00   1.9943431e+05   4.0000000e+00
   1.8111000e+04   1.0000000e+00   3.0000000e+00   1.9943470e+05   4.0000000e+00
   1.8111000e+04   1.0000000e+00   3.0000000e+00   1.9943493e+05   4.0000000e+00
   1.8111000e+04   1.0000000e+00   3.0000000e+00   1.9943523e+05   4.0000000e+00
   1.8111000e+04   1.0000000e+00   3.0000000e+00   1.9943567e+05   4.0000000e+00
   1.8111000e+04   1.0000000e+00   3.0000000e+00   1.9943598e+05   4.0000000e+00
   1.8111000e+04   1.0000000e+00   3.0000000e+00   1.9943623e+05   4.0000000e+00
   1.8111000e+04   1.0000000e+00   3.0000000e+00   1.9943645e+05   4.0000000e+00
   1.8111000e+04   1.0000000e+00   3.0000000e+00   1.9943687e+05   4.0000000e+00
   1.8111000e+04   1.0000000e+00   3.0000000e+00   1.9943708e+05   4.0000000e+00
   1.8111000e+04   1.0000000e+00   3.0000000e+00   1.9943739e+05   4.0000000e+00
   1.8111000e+04   1.0000000e+00   3.0000000e+00   1.9943876e+05   4.0000000e+00
   1.8111000e+04   1.0000000e+00   3.0000000e+00   1.9943901e+05   4.0000000e+00
   1.8111000e+04   1.0000000e+00   3.0000000e+00   1.9943933e+05   4.0000000e+00
   1.8111000e+04   1.0000000e+00   3.0000000e+00   1.9943961e+05   4.0000000e+00
   1.8111000e+04   1.0000000e+00   3.0000000e+00   1.9944019e+05   4.0000000e+00
   1.8111000e+04   1.0000000e+00   3.0000000e+00   1.9944045e+05   4.0000000e+00
   1.8111000e+04   1.0000000e+00   3.0000000e+00   1.9944068e+05   4.0000000e+00
   1.8111000e+04   1.0000000e+00   3.0000000e+00   1.9944092e+05   4.0000000e+00
   1.8111000e+04   1.0000000e+00   3.0000000e+00   1.9944109e+05   4.0000000e+00
   1.8111000e+04   1.0000000e+00   3.0000000e+00   1.9944127e+05   4.0000000e+00
   1.8111000e+04   1.0000000e+00   3.0000000e+00   1.9944154e+05   4.0000000e+00
   1.8111000e+04   1.0000000e+00   3.0000000e+00   1.9944187e+05   4.0000000e+00
   1.8111000e+04   1.0000000e+00   3.0000000e+00   1.9944271e+05   4.0000000e+00
   1.8111000e+04   1.0000000e+00   3.0000000e+00   1.9944321e+05   4.0000000e+00
   1.8111000e+04   1.0000000e+00   3.0000000e+00   1.9944339e+05   4.0000000e+00
   1.8111000e+04   1.0000000e+00   3.0000000e+00   1.9944368e+05   4.0000000e+00
   1.8111000e+04   1.0000000e+00   3.0000000e+00   1.9944405e+05   4.0000000e+00
   1.8111000e+04   1.0000000e+00   3.0000000e+00   1.9944502e+05   4.0000000e+00
   1.8111000e+04   1.0000000e+00   3.0000000e+00   1.9944541e+05   4.0000000e+00
   1.8111000e+04   1.0000000e+00   3.0000000e+00   1.9944592e+05   4.0000000e+00
   1.8111000e+04   1.0000000e+00   3.0000000e+00   1.9944665e+05   4.0000000e+00
   1.8111000e+04   1.0000000e+00   3.0000000e+00   1.9944705e+05   4.0000000e+00
   1.8111000e+04   1.0000000e+00   3.0000000e+00   1.9944746e+05   4.0000000e+00
   1.8111000e+04   1.0000000e+00   3.0000000e+00   1.9944796e+05   4.0000000e+00
   1.8111000e+04   1.0000000e+00   3.0000000e+00   1.9944822e+05   4.0000000e+00
   1.8111000e+04   1.0000000e+00   3.0000000e+00   1.9944871e+05   4.0000000e+00
   1.8111000e+04   1.0000000e+00   3.0000000e+00   1.9947503e+05   5.0000000e+00
   1.8111000e+04   1.0000000e+00   3.0000000e+00   1.9958603e+05   3.0000000e+00
   1.8111000e+04   1.0000000e+00   3.0000000e+00   1.9955655e+05   4.0000000e+00
   1.8111000e+04   1.0000000e+00   3.0000000e+00   1.9964803e+05   5.0000000e+00
   1.8111000e+04   1.0000000e+00   3.0000000e+00   2.0048655e+05   3.0000000e+00
   1.8111000e+04   1.0000000e+00   3.0000000e+00   2.0049634e+05   4.0000000e+00
   1.8111000e+04   1.0000000e+00   3.0000000e+00   2.0049646e+05   4.0000000e+00
   1.8111000e+04   1.0000000e+00   3.0000000e+00   2.0049668e+05   4.0000000e+00
   1.8111000e+04   1.0000000e+00   3.0000000e+00   2.0049685e+05   4.0000000e+00
   1.8111000e+04   1.0000000e+00   3.0000000e+00   2.0049716e+05   4.0000000e+00
   1.8111000e+04   1.0000000e+00   3.0000000e+00   2.0049735e+05   4.0000000e+00
   1.8111000e+04   1.0000000e+00   3.0000000e+00   2.0049755e+05   4.0000000e+00
   1.8111000e+04   1.0000000e+00   3.0000000e+00   2.0049771e+05   4.0000000e+00
   1.8111000e+04   1.0000000e+00   3.0000000e+00   2.0049792e+05   4.0000000e+00
   1.8111000e+04   1.0000000e+00   3.0000000e+00   2.0049808e+05   4.0000000e+00
   1.8111000e+04   1.0000000e+00   3.0000000e+00   2.0049828e+05   4.0000000e+00
   1.8111000e+04   1.0000000e+00   3.0000000e+00   2.0049848e+05   4.0000000e+00
   1.8111000e+04   1.0000000e+00   3.0000000e+00   2.0049869e+05   4.0000000e+00
   1.8111000e+04   1.0000000e+00   3.0000000e+00   2.0049894e+05   4.0000000e+00
   1.8111000e+04   1.0000000e+00   3.0000000e+00   2.0049918e+05   4.0000000e+00
   1.8111000e+04   1.0000000e+00   3.0000000e+00   2.0049949e+05   4.0000000e+00
   1.8111000e+04   1.0000000e+00   3.0000000e+00   2.0049970e+05   4.0000000e+00
   1.8111000e+04   1.0000000e+00   3.0000000e+00   2.0049986e+05   4.0000000e+00
   1.8111000e+04   1.0000000e+00   3.0000000e+00   2.0050015e+05   4.0000000e+00
   1.8111000e+04   1.0000000e+00   3.0000000e+00   2.0050038e+05   4.0000000e+00
   1.8111000e+04   1.0000000e+00   3.0000000e+00   2.0050066e+05   4.0000000e+00
   1.8111000e+04   1.0000000e+00   3.0000000e+00   2.0050093e+05   4.0000000e+00
   1.8111000e+04   1.0000000e+00   3.0000000e+00   2.0050111e+05   4.0000000e+00
   1.8111000e+04   1.0000000e+00   3.0000000e+00   2.0050137e+05   4.0000000e+00
   1.8111000e+04   1.0000000e+00   3.0000000e+00   2.0050169e+05   4.0000000e+00
   1.8111000e+04   1.0000000e+00   3.0000000e+00   2.0050186e+05   4.0000000e+00
   1.8111000e+04   1.0000000e+00   3.0000000e+00   2.0050203e+05   4.0000000e+00
   1.8111000e+04   1.0000000e+00   3.0000000e+00   2.0050249e+05   4.0000000e+00
   1.8111000e+04   1.0000000e+00   3.0000000e+00   2.0050257e+05   4.0000000e+00
   1.8111000e+04   1.0000000e+00   3.0000000e+00   2.0050276e+05   4.0000000e+00
   1.8111000e+04   1.0000000e+00   3.0000000e+00   2.0050305e+05   4.0000000e+00
   1.8111000e+04   1.0000000e+00   3.0000000e+00   2.0050333e+05   4.0000000e+00
   1.8111000e+04   1.0000000e+00   3.0000000e+00   2.0050357e+05   4.0000000e+00
   1.8111000e+04   1.0000000e+00   3.0000000e+00   2.0050381e+05   4.0000000e+00
   1.8111000e+04   1.0000000e+00   3.0000000e+00   2.0050416e+05   4.0000000e+00
   1.8111000e+04   1.0000000e+00   3.0000000e+00   2.0050452e+05   4.0000000e+00
   1.8111000e+04   1.0000000e+00   3.0000000e+00   2.0050514e+05   4.0000000e+00
   1.8111000e+04   1.0000000e+00   3.0000000e+00   2.0050531e+05   4.0000000e+00
   1.8111000e+04   1.0000000e+00   3.0000000e+00   2.0050556e+05   4.0000000e+00
   1.8111000e+04   1.0000000e+00   3.0000000e+00   2.0050608e+05   4.0000000e+00
   1.8111000e+04   1.0000000e+00   3.0000000e+00   2.0050648e+05   4.0000000e+00
   1.8111000e+04   1.0000000e+00   3.0000000e+00   2.0050696e+05   4.0000000e+00
   1.8111000e+04   1.0000000e+00   3.0000000e+00   2.0050735e+05   4.0000000e+00
   1.8111000e+04   1.0000000e+00   3.0000000e+00   2.0050762e+05   4.0000000e+00
   1.8111000e+04   1.0000000e+00   3.0000000e+00   2.0050802e+05   4.0000000e+00
   1.8111000e+04   1.0000000e+00   3.0000000e+00   2.0050867e+05   4.0000000e+00
   1.8111000e+04   1.0000000e+00   3.0000000e+00   2.0050898e+05   4.0000000e+00
   1.8111000e+04   1.0000000e+00   3.0000000e+00   2.0050939e+05   4.0000000e+00
   1.8111000e+04   1.0000000e+00   3.0000000e+00   2.0050958e+05   4.0000000e+00
   1.8111000e+04   1.0000000e+00   3.0000000e+00   2.0050966e+05   4.0000000e+00
   1.8111000e+04   1.0000000e+00   3.0000000e+00   2.0050977e+05   4.0000000e+00
   1.8111000e+04   1.0000000e+00   3.0000000e+00   2.0051036e+05   4.0000000e+00
   1.8111000e+04   1.0000000e+00   3.0000000e+00   2.0051062e+05   4.0000000e+00
   1.8111000e+04   1.0000000e+00   3.0000000e+00   2.0051085e+05   4.0000000e+00
   1.8111000e+04   1.0000000e+00   3.0000000e+00   2.0051123e+05   4.0000000e+00
   1.8111000e+04   1.0000000e+00   3.0000000e+00   2.0051162e+05   4.0000000e+00
   1.8111000e+04   1.0000000e+00   3.0000000e+00   2.0051178e+05   4.0000000e+00
   1.8111000e+04   1.0000000e+00   3.0000000e+00   2.0051209e+05   4.0000000e+00
   1.8111000e+04   1.0000000e+00   3.0000000e+00   2.0051260e+05   4.0000000e+00
   1.8111000e+04   1.0000000e+00   3.0000000e+00   2.0051298e+05   4.0000000e+00
   1.8111000e+04   1.0000000e+00   3.0000000e+00   2.0051375e+05   4.0000000e+00
   1.8111000e+04   1.0000000e+00   3.0000000e+00   2.0051758e+05   4.0000000e+00
   1.8111000e+04   1.0000000e+00   3.0000000e+00   2.0055055e+05   5.0000000e+00
   1.8111000e+04   1.0000000e+00   3.0000000e+00   2.0126952e+05   3.0000000e+00
   1.8111000e+04   1.0000000e+00   3.0000000e+00   2.0127219e+05   4.0000000e+00
   1.8111000e+04   1.0000000e+00   3.0000000e+00   2.0127267e+05   4.0000000e+00
   1.8111000e+04   1.0000000e+00   3.0000000e+00   2.0127355e+05   4.0000000e+00
   1.8111000e+04   1.0000000e+00   3.0000000e+00   2.0127424e+05   4.0000000e+00
   1.8111000e+04   1.0000000e+00   3.0000000e+00   2.0127557e+05   4.0000000e+00
   1.8111000e+04   1.0000000e+00   3.0000000e+00   2.0127635e+05   4.0000000e+00
   1.8111000e+04   1.0000000e+00   3.0000000e+00   2.0127660e+05   4.0000000e+00
   1.8111000e+04   1.0000000e+00   3.0000000e+00   2.0127687e+05   4.0000000e+00
   1.8111000e+04   1.0000000e+00   3.0000000e+00   2.0127721e+05   4.0000000e+00
   1.8111000e+04   1.0000000e+00   3.0000000e+00   2.0127942e+05   4.0000000e+00
   1.8111000e+04   1.0000000e+00   3.0000000e+00   2.0127996e+05   4.0000000e+00
   1.8111000e+04   1.0000000e+00   3.0000000e+00   2.0128029e+05   4.0000000e+00
   1.8111000e+04   1.0000000e+00   3.0000000e+00   2.0128063e+05   4.0000000e+00
   1.8111000e+04   1.0000000e+00   3.0000000e+00   2.0128095e+05   4.0000000e+00
   1.8111000e+04   1.0000000e+00   3.0000000e+00   2.0128108e+05   4.0000000e+00
   1.8111000e+04   1.0000000e+00   3.0000000e+00   2.0128152e+05   4.0000000e+00
   1.8111000e+04   1.0000000e+00   3.0000000e+00   2.0128195e+05   4.0000000e+00
   1.8111000e+04   1.0000000e+00   3.0000000e+00   2.0128217e+05   4.0000000e+00
   1.8111000e+04   1.0000000e+00   3.0000000e+00   2.0128244e+05   4.0000000e+00
   1.8111000e+04   1.0000000e+00   3.0000000e+00   2.0128261e+05   4.0000000e+00
   1.8111000e+04   1.0000000e+00   3.0000000e+00   2.0128271e+05   4.0000000e+00
   1.8111000e+04   1.0000000e+00   3.0000000e+00   2.0128299e+05   4.0000000e+00
   1.8111000e+04   1.0000000e+00   3.0000000e+00   2.0128358e+05   4.0000000e+00
   1.8111000e+04   1.0000000e+00   3.0000000e+00   2.0128390e+05   4.0000000e+00
   1.8111000e+04   1.0000000e+00   3.0000000e+00   2.0128451e+05   4.0000000e+00
   1.8111000e+04   1.0000000e+00   3.0000000e+00   2.0128481e+05   4.0000000e+00
   1.8111000e+04   1.0000000e+00   3.0000000e+00   2.0128533e+05   4.0000000e+00
   1.8111000e+04   1.0000000e+00   3.0000000e+00   2.0128558e+05   4.0000000e+00
   1.8111000e+04   1.0000000e+00   3.0000000e+00   2.0128584e+05   4.0000000e+00
   1.8111000e+04   1.0000000e+00   3.0000000e+00   2.0128636e+05   4.0000000e+00
   1.8111000e+04   1.0000000e+00   3.0000000e+00   2.0128661e+05   4.0000000e+00
   1.8111000e+04   1.0000000e+00   3.0000000e+00   2.0128691e+05   4.0000000e+00
   1.8111000e+04   1.0000000e+00   3.0000000e+00   2.0128737e+05   4.0000000e+00
   1.8111000e+04   1.0000000e+00   3.0000000e+00   2.0128755e+05   4.0000000e+00
   1.8111000e+04   1.0000000e+00   3.0000000e+00   2.0128774e+05   4.0000000e+00
   1.8111000e+04   1.0000000e+00   3.0000000e+00   2.0128821e+05   4.0000000e+00
   1.8111000e+04   1.0000000e+00   3.0000000e+00   2.0128889e+05   4.0000000e+00
   1.8111000e+04   1.0000000e+00   3.0000000e+00   2.0128964e+05   4.0000000e+00
   1.8111000e+04   1.0000000e+00   3.0000000e+00   2.0128984e+05   4.0000000e+00
   1.8111000e+04   1.0000000e+00   3.0000000e+00   2.0129087e+05   4.0000000e+00
   1.8111000e+04   1.0000000e+00   3.0000000e+00   2.0129143e+05   4.0000000e+00
   1.8111000e+04   1.0000000e+00   3.0000000e+00   2.0129149e+05   4.0000000e+00
   1.8111000e+04   1.0000000e+00   3.0000000e+00   2.0129187e+05   4.0000000e+00
   1.8111000e+04   1.0000000e+00   3.0000000e+00   2.0129244e+05   4.0000000e+00
   1.8111000e+04   1.0000000e+00   3.0000000e+00   2.0129271e+05   4.0000000e+00
   1.8111000e+04   1.0000000e+00   3.0000000e+00   2.0129306e+05   4.0000000e+00
   1.8111000e+04   1.0000000e+00   3.0000000e+00   2.0133052e+05   5.0000000e+00
   1.8111000e+04   1.0000000e+00   3.0000000e+00   2.0570843e+05   3.0000000e+00
   1.8111000e+04   1.0000000e+00   3.0000000e+00   2.0571571e+05   4.0000000e+00
   1.8111000e+04   1.0000000e+00   3.0000000e+00   2.0571587e+05   4.0000000e+00
   1.8111000e+04   1.0000000e+00   3.0000000e+00   2.0571602e+05   4.0000000e+00
   1.8111000e+04   1.0000000e+00   3.0000000e+00   2.0571625e+05   4.0000000e+00
   1.8111000e+04   1.0000000e+00   3.0000000e+00   2.0571641e+05   4.0000000e+00
   1.8111000e+04   1.0000000e+00   3.0000000e+00   2.0571679e+05   4.0000000e+00
   1.8111000e+04   1.0000000e+00   3.0000000e+00   2.0571703e+05   4.0000000e+00
   1.8111000e+04   1.0000000e+00   3.0000000e+00   2.0571733e+05   4.0000000e+00
   1.8111000e+04   1.0000000e+00   3.0000000e+00   2.0571755e+05   4.0000000e+00
   1.8111000e+04   1.0000000e+00   3.0000000e+00   2.0571777e+05   4.0000000e+00
   1.8111000e+04   1.0000000e+00   3.0000000e+00   2.0571810e+05   4.0000000e+00
   1.8111000e+04   1.0000000e+00   3.0000000e+00   2.0571839e+05   4.0000000e+00
   1.8111000e+04   1.0000000e+00   3.0000000e+00   2.0571868e+05   4.0000000e+00
   1.8111000e+04   1.0000000e+00   3.0000000e+00   2.0571902e+05   4.0000000e+00
   1.8111000e+04   1.0000000e+00   3.0000000e+00   2.0571910e+05   4.0000000e+00
   1.8111000e+04   1.0000000e+00   3.0000000e+00   2.0571943e+05   4.0000000e+00
   1.8111000e+04   1.0000000e+00   3.0000000e+00   2.0571963e+05   4.0000000e+00
   1.8111000e+04   1.0000000e+00   3.0000000e+00   2.0571991e+05   4.0000000e+00
   1.8111000e+04   1.0000000e+00   3.0000000e+00   2.0572020e+05   4.0000000e+00
   1.8111000e+04   1.0000000e+00   3.0000000e+00   2.0572051e+05   4.0000000e+00
   1.8111000e+04   1.0000000e+00   3.0000000e+00   2.0572139e+05   4.0000000e+00
   1.8111000e+04   1.0000000e+00   3.0000000e+00   2.0572163e+05   4.0000000e+00
   1.8111000e+04   1.0000000e+00   3.0000000e+00   2.0572201e+05   4.0000000e+00
   1.8111000e+04   1.0000000e+00   3.0000000e+00   2.0572224e+05   4.0000000e+00
   1.8111000e+04   1.0000000e+00   3.0000000e+00   2.0572249e+05   4.0000000e+00
   1.8111000e+04   1.0000000e+00   3.0000000e+00   2.0572273e+05   4.0000000e+00
   1.8111000e+04   1.0000000e+00   3.0000000e+00   2.0572305e+05   4.0000000e+00
   1.8111000e+04   1.0000000e+00   3.0000000e+00   2.0572332e+05   4.0000000e+00
   1.8111000e+04   1.0000000e+00   3.0000000e+00   2.0572344e+05   4.0000000e+00
   1.8111000e+04   1.0000000e+00   3.0000000e+00   2.0572400e+05   4.0000000e+00
   1.8111000e+04   1.0000000e+00   3.0000000e+00   2.0572434e+05   4.0000000e+00
   1.8111000e+04   1.0000000e+00   3.0000000e+00   2.0572453e+05   4.0000000e+00
   1.8111000e+04   1.0000000e+00   3.0000000e+00   2.0572474e+05   4.0000000e+00
   1.8111000e+04   1.0000000e+00   3.0000000e+00   2.0572522e+05   4.0000000e+00
   1.8111000e+04   1.0000000e+00   3.0000000e+00   2.0572535e+05   4.0000000e+00
   1.8111000e+04   1.0000000e+00   3.0000000e+00   2.0572603e+05   4.0000000e+00
   1.8111000e+04   1.0000000e+00   3.0000000e+00   2.0572638e+05   4.0000000e+00
   1.8111000e+04   1.0000000e+00   3.0000000e+00   2.0572671e+05   4.0000000e+00
   1.8111000e+04   1.0000000e+00   3.0000000e+00   2.0572732e+05   4.0000000e+00
   1.8111000e+04   1.0000000e+00   3.0000000e+00   2.0572784e+05   4.0000000e+00
   1.8111000e+04   1.0000000e+00   3.0000000e+00   2.0572826e+05   4.0000000e+00
   1.8111000e+04   1.0000000e+00   3.0000000e+00   2.0572849e+05   4.0000000e+00
   1.8111000e+04   1.0000000e+00   3.0000000e+00   2.0572946e+05   4.0000000e+00
   1.8111000e+04   1.0000000e+00   3.0000000e+00   2.0572977e+05   4.0000000e+00
   1.8111000e+04   1.0000000e+00   3.0000000e+00   2.0573021e+05   4.0000000e+00
   1.8111000e+04   1.0000000e+00   3.0000000e+00   2.0573036e+05   4.0000000e+00
   1.8111000e+04   1.0000000e+00   3.0000000e+00   2.0573085e+05   4.0000000e+00
   1.8111000e+04   1.0000000e+00   3.0000000e+00   2.0573135e+05   4.0000000e+00
   1.8111000e+04   1.0000000e+00   3.0000000e+00   2.0573155e+05   4.0000000e+00
   1.8111000e+04   1.0000000e+00   3.0000000e+00   2.0573179e+05   4.0000000e+00
   1.8111000e+04   1.0000000e+00   3.0000000e+00   2.0573258e+05   4.0000000e+00
   1.8111000e+04   1.0000000e+00   3.0000000e+00   2.0573321e+05   4.0000000e+00
   1.8111000e+04   1.0000000e+00   3.0000000e+00   2.0573343e+05   4.0000000e+00
   1.8111000e+04   1.0000000e+00   3.0000000e+00   2.0573385e+05   4.0000000e+00
   1.8111000e+04   1.0000000e+00   3.0000000e+00   2.0573420e+05   4.0000000e+00
   1.8111000e+04   1.0000000e+00   3.0000000e+00   2.0573579e+05   4.0000000e+00
   1.8111000e+04   1.0000000e+00   3.0000000e+00   2.0576243e+05   5.0000000e+00
   1.8111000e+04   1.0000000e+00   3.0000000e+00   2.0587644e+05   3.0000000e+00
   1.8111000e+04   1.0000000e+00   3.0000000e+00   2.0593323e+05   4.0000000e+00
   1.8111000e+04   1.0000000e+00   3.0000000e+00   2.0593340e+05   4.0000000e+00
   1.8111000e+04   1.0000000e+00   3.0000000e+00   2.0593365e+05   4.0000000e+00
   1.8111000e+04   1.0000000e+00   3.0000000e+00   2.0593394e+05   4.0000000e+00
   1.8111000e+04   1.0000000e+00   3.0000000e+00   2.0593413e+05   4.0000000e+00
   1.8111000e+04   1.0000000e+00   3.0000000e+00   2.0593436e+05   4.0000000e+00
   1.8111000e+04   1.0000000e+00   3.0000000e+00   2.0593444e+05   5.0000000e+00
   1.8111000e+04   1.0000000e+00   3.0000000e+00   2.0660186e+05   3.0000000e+00
   1.8111000e+04   1.0000000e+00   3.0000000e+00   2.0661445e+05   4.0000000e+00
   1.8111000e+04   1.0000000e+00   3.0000000e+00   2.0661733e+05   4.0000000e+00
   1.8111000e+04   1.0000000e+00   3.0000000e+00   2.0661764e+05   4.0000000e+00
   1.8111000e+04   1.0000000e+00   3.0000000e+00   2.0661785e+05   4.0000000e+00
   1.8111000e+04   1.0000000e+00   3.0000000e+00   2.0661811e+05   4.0000000e+00
   1.8111000e+04   1.0000000e+00   3.0000000e+00   2.0661891e+05   4.0000000e+00
   1.8111000e+04   1.0000000e+00   3.0000000e+00   2.0661937e+05   4.0000000e+00
   1.8111000e+04   1.0000000e+00   3.0000000e+00   2.0661980e+05   4.0000000e+00
   1.8111000e+04   1.0000000e+00   3.0000000e+00   2.0662018e+05   4.0000000e+00
   1.8111000e+04   1.0000000e+00   3.0000000e+00   2.0662084e+05   4.0000000e+00
   1.8111000e+04   1.0000000e+00   3.0000000e+00   2.0662130e+05   4.0000000e+00
   1.8111000e+04   1.0000000e+00   3.0000000e+00   2.0662158e+05   4.0000000e+00
   1.8111000e+04   1.0000000e+00   3.0000000e+00   2.0662165e+05   4.0000000e+00
   1.8111000e+04   1.0000000e+00   3.0000000e+00   2.0662188e+05   4.0000000e+00
   1.8111000e+04   1.0000000e+00   3.0000000e+00   2.0662215e+05   4.0000000e+00
   1.8111000e+04   1.0000000e+00   3.0000000e+00   2.0662241e+05   4.0000000e+00
   1.8111000e+04   1.0000000e+00   3.0000000e+00   2.0662269e+05   4.0000000e+00
   1.8111000e+04   1.0000000e+00   3.0000000e+00   2.0662299e+05   4.0000000e+00
   1.8111000e+04   1.0000000e+00   3.0000000e+00   2.0662333e+05   4.0000000e+00
   1.8111000e+04   1.0000000e+00   3.0000000e+00   2.0662372e+05   4.0000000e+00
   1.8111000e+04   1.0000000e+00   3.0000000e+00   2.0662401e+05   4.0000000e+00
   1.8111000e+04   1.0000000e+00   3.0000000e+00   2.0662428e+05   4.0000000e+00
   1.8111000e+04   1.0000000e+00   3.0000000e+00   2.0662454e+05   4.0000000e+00
   1.8111000e+04   1.0000000e+00   3.0000000e+00   2.0662492e+05   4.0000000e+00
   1.8111000e+04   1.0000000e+00   3.0000000e+00   2.0662502e+05   4.0000000e+00
   1.8111000e+04   1.0000000e+00   3.0000000e+00   2.0662536e+05   4.0000000e+00
   1.8111000e+04   1.0000000e+00   3.0000000e+00   2.0662597e+05   4.0000000e+00
   1.8111000e+04   1.0000000e+00   3.0000000e+00   2.0662619e+05   4.0000000e+00
   1.8111000e+04   1.0000000e+00   3.0000000e+00   2.0662652e+05   4.0000000e+00
   1.8111000e+04   1.0000000e+00   3.0000000e+00   2.0662706e+05   4.0000000e+00
   1.8111000e+04   1.0000000e+00   3.0000000e+00   2.0662715e+05   4.0000000e+00
   1.8111000e+04   1.0000000e+00   3.0000000e+00   2.0662754e+05   4.0000000e+00
   1.8111000e+04   1.0000000e+00   3.0000000e+00   2.0662782e+05   4.0000000e+00
   1.8111000e+04   1.0000000e+00   3.0000000e+00   2.0662854e+05   4.0000000e+00
   1.8111000e+04   1.0000000e+00   3.0000000e+00   2.0662876e+05   4.0000000e+00
   1.8111000e+04   1.0000000e+00   3.0000000e+00   2.0662922e+05   4.0000000e+00
   1.8111000e+04   1.0000000e+00   3.0000000e+00   2.0662952e+05   4.0000000e+00
   1.8111000e+04   1.0000000e+00   3.0000000e+00   2.0662992e+05   4.0000000e+00
   1.8111000e+04   1.0000000e+00   3.0000000e+00   2.0663017e+05   4.0000000e+00
   1.8111000e+04   1.0000000e+00   3.0000000e+00   2.0663052e+05   4.0000000e+00
   1.8111000e+04   1.0000000e+00   3.0000000e+00   2.0663083e+05   4.0000000e+00
   1.8111000e+04   1.0000000e+00   3.0000000e+00   2.0663110e+05   4.0000000e+00
   1.8111000e+04   1.0000000e+00   3.0000000e+00   2.0663134e+05   4.0000000e+00
   1.8111000e+04   1.0000000e+00   3.0000000e+00   2.0663163e+05   4.0000000e+00
   1.8111000e+04   1.0000000e+00   3.0000000e+00   2.0663192e+05   4.0000000e+00
   1.8111000e+04   1.0000000e+00   3.0000000e+00   2.0663202e+05   4.0000000e+00
   1.8111000e+04   1.0000000e+00   3.0000000e+00   2.0663243e+05   4.0000000e+00
   1.8111000e+04   1.0000000e+00   3.0000000e+00   2.0663260e+05   4.0000000e+00
   1.8111000e+04   1.0000000e+00   3.0000000e+00   2.0663323e+05   4.0000000e+00
   1.8111000e+04   1.0000000e+00   3.0000000e+00   2.0663339e+05   4.0000000e+00
   1.8111000e+04   1.0000000e+00   3.0000000e+00   2.0663404e+05   4.0000000e+00
   1.8111000e+04   1.0000000e+00   3.0000000e+00   2.0663474e+05   4.0000000e+00
   1.8111000e+04   1.0000000e+00   3.0000000e+00   2.0663512e+05   4.0000000e+00
   1.8111000e+04   1.0000000e+00   3.0000000e+00   2.0663621e+05   4.0000000e+00
   1.8111000e+04   1.0000000e+00   3.0000000e+00   2.0666186e+05   5.0000000e+00
   1.8111000e+04   1.0000000e+00   3.0000000e+00   2.0744349e+05   3.0000000e+00
   1.8111000e+04   1.0000000e+00   3.0000000e+00   2.0750749e+05   5.0000000e+00
   1.8111000e+04   1.0000000e+00   3.0000000e+00   2.0903477e+05   3.0000000e+00
   1.8111000e+04   1.0000000e+00   3.0000000e+00   2.0909577e+05   5.0000000e+00
   1.8111000e+04   1.0000000e+00   3.0000000e+00   2.0931534e+05   3.0000000e+00
   1.8111000e+04   1.0000000e+00   3.0000000e+00   2.0932071e+05   4.0000000e+00
   1.8111000e+04   1.0000000e+00   3.0000000e+00   2.0932132e+05   4.0000000e+00
   1.8111000e+04   1.0000000e+00   3.0000000e+00   2.0932172e+05   4.0000000e+00
   1.8111000e+04   1.0000000e+00   3.0000000e+00   2.0932200e+05   4.0000000e+00
   1.8111000e+04   1.0000000e+00   3.0000000e+00   2.0932246e+05   4.0000000e+00
   1.8111000e+04   1.0000000e+00   3.0000000e+00   2.0932304e+05   4.0000000e+00
   1.8111000e+04   1.0000000e+00   3.0000000e+00   2.0932402e+05   4.0000000e+00
   1.8111000e+04   1.0000000e+00   3.0000000e+00   2.0932431e+05   4.0000000e+00
   1.8111000e+04   1.0000000e+00   3.0000000e+00   2.0932476e+05   4.0000000e+00
   1.8111000e+04   1.0000000e+00   3.0000000e+00   2.0932567e+05   4.0000000e+00
   1.8111000e+04   1.0000000e+00   3.0000000e+00   2.0932618e+05   4.0000000e+00
   1.8111000e+04   1.0000000e+00   3.0000000e+00   2.0932654e+05   4.0000000e+00
   1.8111000e+04   1.0000000e+00   3.0000000e+00   2.0932671e+05   4.0000000e+00
   1.8111000e+04   1.0000000e+00   3.0000000e+00   2.0932708e+05   4.0000000e+00
   1.8111000e+04   1.0000000e+00   3.0000000e+00   2.0932740e+05   4.0000000e+00
   1.8111000e+04   1.0000000e+00   3.0000000e+00   2.0932855e+05   4.0000000e+00
   1.8111000e+04   1.0000000e+00   3.0000000e+00   2.0932905e+05   4.0000000e+00
   1.8111000e+04   1.0000000e+00   3.0000000e+00   2.0932933e+05   4.0000000e+00
   1.8111000e+04   1.0000000e+00   3.0000000e+00   2.0932954e+05   4.0000000e+00
   1.8111000e+04   1.0000000e+00   3.0000000e+00   2.0932985e+05   4.0000000e+00
   1.8111000e+04   1.0000000e+00   3.0000000e+00   2.0933048e+05   4.0000000e+00
   1.8111000e+04   1.0000000e+00   3.0000000e+00   2.0933079e+05   4.0000000e+00
   1.8111000e+04   1.0000000e+00   3.0000000e+00   2.0933115e+05   4.0000000e+00
   1.8111000e+04   1.0000000e+00   3.0000000e+00   2.0933134e+05   4.0000000e+00
   1.8111000e+04   1.0000000e+00   3.0000000e+00   2.0933175e+05   4.0000000e+00
   1.8111000e+04   1.0000000e+00   3.0000000e+00   2.0933202e+05   4.0000000e+00
   1.8111000e+04   1.0000000e+00   3.0000000e+00   2.0933258e+05   4.0000000e+00
   1.8111000e+04   1.0000000e+00   3.0000000e+00   2.0933280e+05   4.0000000e+00
   1.8111000e+04   1.0000000e+00   3.0000000e+00   2.0933313e+05   4.0000000e+00
   1.8111000e+04   1.0000000e+00   3.0000000e+00   2.0933385e+05   4.0000000e+00
   1.8111000e+04   1.0000000e+00   3.0000000e+00   2.0933410e+05   4.0000000e+00
   1.8111000e+04   1.0000000e+00   3.0000000e+00   2.0933438e+05   4.0000000e+00
   1.8111000e+04   1.0000000e+00   3.0000000e+00   2.0933508e+05   4.0000000e+00
   1.8111000e+04   1.0000000e+00   3.0000000e+00   2.0933529e+05   4.0000000e+00
   1.8111000e+04   1.0000000e+00   3.0000000e+00   2.0933556e+05   4.0000000e+00
   1.8111000e+04   1.0000000e+00   3.0000000e+00   2.0933595e+05   4.0000000e+00
   1.8111000e+04   1.0000000e+00   3.0000000e+00   2.0933655e+05   4.0000000e+00
   1.8111000e+04   1.0000000e+00   3.0000000e+00   2.0933678e+05   4.0000000e+00
   1.8111000e+04   1.0000000e+00   3.0000000e+00   2.0933715e+05   4.0000000e+00
   1.8111000e+04   1.0000000e+00   3.0000000e+00   2.0933768e+05   4.0000000e+00
   1.8111000e+04   1.0000000e+00   3.0000000e+00   2.0933792e+05   4.0000000e+00
   1.8111000e+04   1.0000000e+00   3.0000000e+00   2.0933855e+05   4.0000000e+00
   1.8111000e+04   1.0000000e+00   3.0000000e+00   2.0933895e+05   4.0000000e+00
   1.8111000e+04   1.0000000e+00   3.0000000e+00   2.0933993e+05   4.0000000e+00
   1.8111000e+04   1.0000000e+00   3.0000000e+00   2.0934026e+05   4.0000000e+00
   1.8111000e+04   1.0000000e+00   3.0000000e+00   2.0934056e+05   4.0000000e+00
   1.8111000e+04   1.0000000e+00   3.0000000e+00   2.0934094e+05   4.0000000e+00
   1.8111000e+04   1.0000000e+00   3.0000000e+00   2.0934129e+05   4.0000000e+00
   1.8111000e+04   1.0000000e+00   3.0000000e+00   2.0934156e+05   4.0000000e+00
   1.8111000e+04   1.0000000e+00   3.0000000e+00   2.0934178e+05   4.0000000e+00
   1.8111000e+04   1.0000000e+00   3.0000000e+00   2.0934199e+05   4.0000000e+00
   1.8111000e+04   1.0000000e+00   3.0000000e+00   2.0934238e+05   4.0000000e+00
   1.8111000e+04   1.0000000e+00   3.0000000e+00   2.0934252e+05   4.0000000e+00
   1.8111000e+04   1.0000000e+00   3.0000000e+00   2.0934304e+05   4.0000000e+00
   1.8111000e+04   1.0000000e+00   3.0000000e+00   2.0936834e+05   5.0000000e+00
   1.8111000e+04   1.0000000e+00   3.0000000e+00   2.0946135e+05   3.0000000e+00
   1.8111000e+04   1.0000000e+00   3.0000000e+00   2.0948125e+05   4.0000000e+00
   1.8111000e+04   1.0000000e+00   3.0000000e+00   2.0948141e+05   4.0000000e+00
   1.8111000e+04   1.0000000e+00   3.0000000e+00   2.0948174e+05   4.0000000e+00
   1.8111000e+04   1.0000000e+00   3.0000000e+00   2.0948205e+05   4.0000000e+00
   1.8111000e+04   1.0000000e+00   3.0000000e+00   2.0948222e+05   4.0000000e+00
   1.8111000e+04   1.0000000e+00   3.0000000e+00   2.0948267e+05   4.0000000e+00
   1.8111000e+04   1.0000000e+00   3.0000000e+00   2.0948300e+05   4.0000000e+00
   1.8111000e+04   1.0000000e+00   3.0000000e+00   2.0948320e+05   4.0000000e+00
   1.8111000e+04   1.0000000e+00   3.0000000e+00   2.0948338e+05   4.0000000e+00
   1.8111000e+04   1.0000000e+00   3.0000000e+00   2.0948374e+05   4.0000000e+00
   1.8111000e+04   1.0000000e+00   3.0000000e+00   2.0948420e+05   4.0000000e+00
   1.8111000e+04   1.0000000e+00   3.0000000e+00   2.0948467e+05   4.0000000e+00
   1.8111000e+04   1.0000000e+00   3.0000000e+00   2.0948495e+05   4.0000000e+00
   1.8111000e+04   1.0000000e+00   3.0000000e+00   2.0948535e+05   4.0000000e+00
   1.8111000e+04   1.0000000e+00   3.0000000e+00   2.0948647e+05   4.0000000e+00
   1.8111000e+04   1.0000000e+00   3.0000000e+00   2.0948660e+05   4.0000000e+00
   1.8111000e+04   1.0000000e+00   3.0000000e+00   2.0948709e+05   4.0000000e+00
   1.8111000e+04   1.0000000e+00   3.0000000e+00   2.0948733e+05   4.0000000e+00
   1.8111000e+04   1.0000000e+00   3.0000000e+00   2.0948752e+05   4.0000000e+00
   1.8111000e+04   1.0000000e+00   3.0000000e+00   2.0948806e+05   4.0000000e+00
   1.8111000e+04   1.0000000e+00   3.0000000e+00   2.0948821e+05   4.0000000e+00
   1.8111000e+04   1.0000000e+00   3.0000000e+00   2.0948905e+05   4.0000000e+00
   1.8111000e+04   1.0000000e+00   3.0000000e+00   2.0948936e+05   4.0000000e+00
   1.8111000e+04   1.0000000e+00   3.0000000e+00   2.0948980e+05   4.0000000e+00
   1.8111000e+04   1.0000000e+00   3.0000000e+00   2.0949008e+05   4.0000000e+00
   1.8111000e+04   1.0000000e+00   3.0000000e+00   2.0949033e+05   4.0000000e+00
   1.8111000e+04   1.0000000e+00   3.0000000e+00   2.0949056e+05   4.0000000e+00
   1.8111000e+04   1.0000000e+00   3.0000000e+00   2.0949144e+05   4.0000000e+00
   1.8111000e+04   1.0000000e+00   3.0000000e+00   2.0949177e+05   4.0000000e+00
   1.8111000e+04   1.0000000e+00   3.0000000e+00   2.0949196e+05   4.0000000e+00
   1.8111000e+04   1.0000000e+00   3.0000000e+00   2.0949244e+05   4.0000000e+00
   1.8111000e+04   1.0000000e+00   3.0000000e+00   2.0949283e+05   4.0000000e+00
   1.8111000e+04   1.0000000e+00   3.0000000e+00   2.0949312e+05   4.0000000e+00
   1.8111000e+04   1.0000000e+00   3.0000000e+00   2.0949366e+05   4.0000000e+00
   1.8111000e+04   1.0000000e+00   3.0000000e+00   2.0949398e+05   4.0000000e+00
   1.8111000e+04   1.0000000e+00   3.0000000e+00   2.0949438e+05   4.0000000e+00
   1.8111000e+04   1.0000000e+00   3.0000000e+00   2.0949468e+05   4.0000000e+00
   1.8111000e+04   1.0000000e+00   3.0000000e+00   2.0949553e+05   4.0000000e+00
   1.8111000e+04   1.0000000e+00   3.0000000e+00   2.0949734e+05   4.0000000e+00
   1.8111000e+04   1.0000000e+00   3.0000000e+00   2.0949775e+05   4.0000000e+00
   1.8111000e+04   1.0000000e+00   3.0000000e+00   2.0949800e+05   4.0000000e+00
   1.8111000e+04   1.0000000e+00   3.0000000e+00   2.0949823e+05   4.0000000e+00
   1.8111000e+04   1.0000000e+00   3.0000000e+00   2.0951035e+05   5.0000000e+00
   1.8111000e+04   1.0000000e+00   3.0000000e+00   2.0988682e+05   3.0000000e+00
   1.8111000e+04   1.0000000e+00   3.0000000e+00   2.0990352e+05   4.0000000e+00
   1.8111000e+04   1.0000000e+00   3.0000000e+00   2.0990366e+05   4.0000000e+00
   1.8111000e+04   1.0000000e+00   3.0000000e+00   2.0990388e+05   4.0000000e+00
   1.8111000e+04   1.0000000e+00   3.0000000e+00   2.0990407e+05   4.0000000e+00
   1.8111000e+04   1.0000000e+00   3.0000000e+00   2.0990427e+05   4.0000000e+00
   1.8111000e+04   1.0000000e+00   3.0000000e+00   2.0990468e+05   4.0000000e+00
   1.8111000e+04   1.0000000e+00   3.0000000e+00   2.0990495e+05   4.0000000e+00
   1.8111000e+04   1.0000000e+00   3.0000000e+00   2.0990522e+05   4.0000000e+00
   1.8111000e+04   1.0000000e+00   3.0000000e+00   2.0990555e+05   4.0000000e+00
   1.8111000e+04   1.0000000e+00   3.0000000e+00   2.0990574e+05   4.0000000e+00
   1.8111000e+04   1.0000000e+00   3.0000000e+00   2.0990618e+05   4.0000000e+00
   1.8111000e+04   1.0000000e+00   3.0000000e+00   2.0990653e+05   4.0000000e+00
   1.8111000e+04   1.0000000e+00   3.0000000e+00   2.0990684e+05   4.0000000e+00
   1.8111000e+04   1.0000000e+00   3.0000000e+00   2.0990699e+05   4.0000000e+00
   1.8111000e+04   1.0000000e+00   3.0000000e+00   2.0990737e+05   4.0000000e+00
   1.8111000e+04   1.0000000e+00   3.0000000e+00   2.0990800e+05   4.0000000e+00
   1.8111000e+04   1.0000000e+00   3.0000000e+00   2.0990862e+05   4.0000000e+00
   1.8111000e+04   1.0000000e+00   3.0000000e+00   2.0990890e+05   4.0000000e+00
   1.8111000e+04   1.0000000e+00   3.0000000e+00   2.0990910e+05   4.0000000e+00
   1.8111000e+04   1.0000000e+00   3.0000000e+00   2.0990944e+05   4.0000000e+00
   1.8111000e+04   1.0000000e+00   3.0000000e+00   2.0990970e+05   4.0000000e+00
   1.8111000e+04   1.0000000e+00   3.0000000e+00   2.0990996e+05   4.0000000e+00
   1.8111000e+04   1.0000000e+00   3.0000000e+00   2.0991009e+05   4.0000000e+00
   1.8111000e+04   1.0000000e+00   3.0000000e+00   2.0991041e+05   4.0000000e+00
   1.8111000e+04   1.0000000e+00   3.0000000e+00   2.0991056e+05   4.0000000e+00
   1.8111000e+04   1.0000000e+00   3.0000000e+00   2.0991118e+05   4.0000000e+00
   1.8111000e+04   1.0000000e+00   3.0000000e+00   2.0991148e+05   4.0000000e+00
   1.8111000e+04   1.0000000e+00   3.0000000e+00   2.0991189e+05   4.0000000e+00
   1.8111000e+04   1.0000000e+00   3.0000000e+00   2.0991210e+05   4.0000000e+00
   1.8111000e+04   1.0000000e+00   3.0000000e+00   2.0991247e+05   4.0000000e+00
   1.8111000e+04   1.0000000e+00   3.0000000e+00   2.0991289e+05   4.0000000e+00
   1.8111000e+04   1.0000000e+00   3.0000000e+00   2.0991335e+05   4.0000000e+00
   1.8111000e+04   1.0000000e+00   3.0000000e+00   2.0991371e+05   4.0000000e+00
   1.8111000e+04   1.0000000e+00   3.0000000e+00   2.0991439e+05   4.0000000e+00
   1.8111000e+04   1.0000000e+00   3.0000000e+00   2.0991467e+05   4.0000000e+00
   1.8111000e+04   1.0000000e+00   3.0000000e+00   2.0991525e+05   4.0000000e+00
   1.8111000e+04   1.0000000e+00   3.0000000e+00   2.0991554e+05   4.0000000e+00
   1.8111000e+04   1.0000000e+00   3.0000000e+00   2.0991585e+05   4.0000000e+00
   1.8111000e+04   1.0000000e+00   3.0000000e+00   2.0991615e+05   4.0000000e+00
   1.8111000e+04   1.0000000e+00   3.0000000e+00   2.0991662e+05   4.0000000e+00
   1.8111000e+04   1.0000000e+00   3.0000000e+00   2.0991671e+05   4.0000000e+00
   1.8111000e+04   1.0000000e+00   3.0000000e+00   2.0991720e+05   4.0000000e+00
   1.8111000e+04   1.0000000e+00   3.0000000e+00   2.0991733e+05   4.0000000e+00
   1.8111000e+04   1.0000000e+00   3.0000000e+00   2.0991817e+05   4.0000000e+00
   1.8111000e+04   1.0000000e+00   3.0000000e+00   2.0991839e+05   4.0000000e+00
   1.8111000e+04   1.0000000e+00   3.0000000e+00   2.0991883e+05   4.0000000e+00
   1.8111000e+04   1.0000000e+00   3.0000000e+00   2.0991911e+05   4.0000000e+00
   1.8111000e+04   1.0000000e+00   3.0000000e+00   2.0991935e+05   4.0000000e+00
   1.8111000e+04   1.0000000e+00   3.0000000e+00   2.0991990e+05   4.0000000e+00
   1.8111000e+04   1.0000000e+00   3.0000000e+00   2.0992017e+05   4.0000000e+00
   1.8111000e+04   1.0000000e+00   3.0000000e+00   2.0992039e+05   4.0000000e+00
   1.8111000e+04   1.0000000e+00   3.0000000e+00   2.0992107e+05   4.0000000e+00
   1.8111000e+04   1.0000000e+00   3.0000000e+00   2.0993682e+05   5.0000000e+00
   1.8111000e+04   1.0000000e+00   3.0000000e+00   2.1216560e+05   3.0000000e+00
   1.8111000e+04   1.0000000e+00   3.0000000e+00   2.1222360e+05   5.0000000e+00
   1.8111000e+04   1.0000000e+00   3.0000000e+00   2.1231760e+05   3.0000000e+00
   1.8111000e+04   1.0000000e+00   3.0000000e+00   2.1236760e+05   5.0000000e+00
   1.8111000e+04   1.0000000e+00   3.0000000e+00   2.1331510e+05   3.0000000e+00
   1.8111000e+04   1.0000000e+00   3.0000000e+00   2.1334552e+05   4.0000000e+00
   1.8111000e+04   1.0000000e+00   3.0000000e+00   2.1334571e+05   4.0000000e+00
   1.8111000e+04   1.0000000e+00   3.0000000e+00   2.1334612e+05   4.0000000e+00
   1.8111000e+04   1.0000000e+00   3.0000000e+00   2.1334635e+05   4.0000000e+00
   1.8111000e+04   1.0000000e+00   3.0000000e+00   2.1334655e+05   4.0000000e+00
   1.8111000e+04   1.0000000e+00   3.0000000e+00   2.1334680e+05   4.0000000e+00
   1.8111000e+04   1.0000000e+00   3.0000000e+00   2.1334720e+05   4.0000000e+00
   1.8111000e+04   1.0000000e+00   3.0000000e+00   2.1334748e+05   4.0000000e+00
   1.8111000e+04   1.0000000e+00   3.0000000e+00   2.1334781e+05   4.0000000e+00
   1.8111000e+04   1.0000000e+00   3.0000000e+00   2.1334816e+05   4.0000000e+00
   1.8111000e+04   1.0000000e+00   3.0000000e+00   2.1334908e+05   4.0000000e+00
   1.8111000e+04   1.0000000e+00   3.0000000e+00   2.1334953e+05   4.0000000e+00
   1.8111000e+04   1.0000000e+00   3.0000000e+00   2.1334986e+05   4.0000000e+00
   1.8111000e+04   1.0000000e+00   3.0000000e+00   2.1335017e+05   4.0000000e+00
   1.8111000e+04   1.0000000e+00   3.0000000e+00   2.1335041e+05   4.0000000e+00
   1.8111000e+04   1.0000000e+00   3.0000000e+00   2.1335076e+05   4.0000000e+00
   1.8111000e+04   1.0000000e+00   3.0000000e+00   2.1335110e+05   4.0000000e+00
   1.8111000e+04   1.0000000e+00   3.0000000e+00   2.1335156e+05   4.0000000e+00
   1.8111000e+04   1.0000000e+00   3.0000000e+00   2.1335200e+05   4.0000000e+00
   1.8111000e+04   1.0000000e+00   3.0000000e+00   2.1335291e+05   4.0000000e+00
   1.8111000e+04   1.0000000e+00   3.0000000e+00   2.1335306e+05   4.0000000e+00
   1.8111000e+04   1.0000000e+00   3.0000000e+00   2.1335338e+05   4.0000000e+00
   1.8111000e+04   1.0000000e+00   3.0000000e+00   2.1335410e+05   4.0000000e+00
   1.8111000e+04   1.0000000e+00   3.0000000e+00   2.1335460e+05   4.0000000e+00
   1.8111000e+04   1.0000000e+00   3.0000000e+00   2.1335491e+05   4.0000000e+00
   1.8111000e+04   1.0000000e+00   3.0000000e+00   2.1335593e+05   4.0000000e+00
   1.8111000e+04   1.0000000e+00   3.0000000e+00   2.1335631e+05   4.0000000e+00
   1.8111000e+04   1.0000000e+00   3.0000000e+00   2.1335650e+05   4.0000000e+00
   1.8111000e+04   1.0000000e+00   3.0000000e+00   2.1335684e+05   4.0000000e+00
   1.8111000e+04   1.0000000e+00   3.0000000e+00   2.1335720e+05   4.0000000e+00
   1.8111000e+04   1.0000000e+00   3.0000000e+00   2.1335752e+05   4.0000000e+00
   1.8111000e+04   1.0000000e+00   3.0000000e+00   2.1335779e+05   4.0000000e+00
   1.8111000e+04   1.0000000e+00   3.0000000e+00   2.1335821e+05   4.0000000e+00
   1.8111000e+04   1.0000000e+00   3.0000000e+00   2.1335938e+05   4.0000000e+00
   1.8111000e+04   1.0000000e+00   3.0000000e+00   2.1335974e+05   4.0000000e+00
   1.8111000e+04   1.0000000e+00   3.0000000e+00   2.1336036e+05   4.0000000e+00
   1.8111000e+04   1.0000000e+00   3.0000000e+00   2.1336046e+05   4.0000000e+00
   1.8111000e+04   1.0000000e+00   3.0000000e+00   2.1336106e+05   4.0000000e+00
   1.8111000e+04   1.0000000e+00   3.0000000e+00   2.1336132e+05   4.0000000e+00
   1.8111000e+04   1.0000000e+00   3.0000000e+00   2.1336226e+05   4.0000000e+00
   1.8111000e+04   1.0000000e+00   3.0000000e+00   2.1337810e+05   5.0000000e+00
   1.8111000e+04   1.0000000e+00   3.0000000e+00   2.1573005e+05   3.0000000e+00
   1.8111000e+04   1.0000000e+00   3.0000000e+00   2.1578305e+05   5.0000000e+00
   1.8111000e+04   1.0000000e+00   3.0000000e+00   2.1625384e+05   3.0000000e+00
   1.8111000e+04   1.0000000e+00   3.0000000e+00   2.1625973e+05   4.0000000e+00
   1.8111000e+04   1.0000000e+00   3.0000000e+00   2.1626053e+05   4.0000000e+00
   1.8111000e+04   1.0000000e+00   3.0000000e+00   2.1626125e+05   4.0000000e+00
   1.8111000e+04   1.0000000e+00   3.0000000e+00   2.1626173e+05   4.0000000e+00
   1.8111000e+04   1.0000000e+00   3.0000000e+00   2.1626235e+05   4.0000000e+00
   1.8111000e+04   1.0000000e+00   3.0000000e+00   2.1626277e+05   4.0000000e+00
   1.8111000e+04   1.0000000e+00   3.0000000e+00   2.1626338e+05   4.0000000e+00
   1.8111000e+04   1.0000000e+00   3.0000000e+00   2.1626374e+05   4.0000000e+00
   1.8111000e+04   1.0000000e+00   3.0000000e+00   2.1626386e+05   4.0000000e+00
   1.8111000e+04   1.0000000e+00   3.0000000e+00   2.1626408e+05   4.0000000e+00
   1.8111000e+04   1.0000000e+00   3.0000000e+00   2.1626455e+05   4.0000000e+00
   1.8111000e+04   1.0000000e+00   3.0000000e+00   2.1626490e+05   4.0000000e+00
   1.8111000e+04   1.0000000e+00   3.0000000e+00   2.1626526e+05   4.0000000e+00
   1.8111000e+04   1.0000000e+00   3.0000000e+00   2.1626583e+05   4.0000000e+00
   1.8111000e+04   1.0000000e+00   3.0000000e+00   2.1626594e+05   4.0000000e+00
   1.8111000e+04   1.0000000e+00   3.0000000e+00   2.1626625e+05   4.0000000e+00
   1.8111000e+04   1.0000000e+00   3.0000000e+00   2.1626645e+05   4.0000000e+00
   1.8111000e+04   1.0000000e+00   3.0000000e+00   2.1626672e+05   4.0000000e+00
   1.8111000e+04   1.0000000e+00   3.0000000e+00   2.1626697e+05   4.0000000e+00
   1.8111000e+04   1.0000000e+00   3.0000000e+00   2.1626732e+05   4.0000000e+00
   1.8111000e+04   1.0000000e+00   3.0000000e+00   2.1626800e+05   4.0000000e+00
   1.8111000e+04   1.0000000e+00   3.0000000e+00   2.1626825e+05   4.0000000e+00
   1.8111000e+04   1.0000000e+00   3.0000000e+00   2.1626867e+05   4.0000000e+00
   1.8111000e+04   1.0000000e+00   3.0000000e+00   2.1626896e+05   4.0000000e+00
   1.8111000e+04   1.0000000e+00   3.0000000e+00   2.1626949e+05   4.0000000e+00
   1.8111000e+04   1.0000000e+00   3.0000000e+00   2.1626973e+05   4.0000000e+00
   1.8111000e+04   1.0000000e+00   3.0000000e+00   2.1627006e+05   4.0000000e+00
   1.8111000e+04   1.0000000e+00   3.0000000e+00   2.1627030e+05   4.0000000e+00
   1.8111000e+04   1.0000000e+00   3.0000000e+00   2.1627095e+05   4.0000000e+00
   1.8111000e+04   1.0000000e+00   3.0000000e+00   2.1627148e+05   4.0000000e+00
   1.8111000e+04   1.0000000e+00   3.0000000e+00   2.1627244e+05   4.0000000e+00
   1.8111000e+04   1.0000000e+00   3.0000000e+00   2.1627276e+05   4.0000000e+00
   1.8111000e+04   1.0000000e+00   3.0000000e+00   2.1627302e+05   4.0000000e+00
   1.8111000e+04   1.0000000e+00   3.0000000e+00   2.1627330e+05   4.0000000e+00
   1.8111000e+04   1.0000000e+00   3.0000000e+00   2.1627393e+05   4.0000000e+00
   1.8111000e+04   1.0000000e+00   3.0000000e+00   2.1627425e+05   4.0000000e+00
   1.8111000e+04   1.0000000e+00   3.0000000e+00   2.1627435e+05   4.0000000e+00
   1.8111000e+04   1.0000000e+00   3.0000000e+00   2.1627462e+05   4.0000000e+00
   1.8111000e+04   1.0000000e+00   3.0000000e+00   2.1627482e+05   4.0000000e+00
   1.8111000e+04   1.0000000e+00   3.0000000e+00   2.1627507e+05   4.0000000e+00
   1.8111000e+04   1.0000000e+00   3.0000000e+00   2.1627548e+05   4.0000000e+00
   1.8111000e+04   1.0000000e+00   3.0000000e+00   2.1627606e+05   4.0000000e+00
   1.8111000e+04   1.0000000e+00   3.0000000e+00   2.1627630e+05   4.0000000e+00
   1.8111000e+04   1.0000000e+00   3.0000000e+00   2.1627662e+05   4.0000000e+00
   1.8111000e+04   1.0000000e+00   3.0000000e+00   2.1627693e+05   4.0000000e+00
   1.8111000e+04   1.0000000e+00   3.0000000e+00   2.1627717e+05   4.0000000e+00
   1.8111000e+04   1.0000000e+00   3.0000000e+00   2.1627742e+05   4.0000000e+00
   1.8111000e+04   1.0000000e+00   3.0000000e+00   2.1627778e+05   4.0000000e+00
   1.8111000e+04   1.0000000e+00   3.0000000e+00   2.1627845e+05   4.0000000e+00
   1.8111000e+04   1.0000000e+00   3.0000000e+00   2.1627876e+05   4.0000000e+00
   1.8111000e+04   1.0000000e+00   3.0000000e+00   2.1627917e+05   4.0000000e+00
   1.8111000e+04   1.0000000e+00   3.0000000e+00   2.1627981e+05   4.0000000e+00
   1.8111000e+04   1.0000000e+00   3.0000000e+00   2.1627995e+05   4.0000000e+00
   1.8111000e+04   1.0000000e+00   3.0000000e+00   2.1628014e+05   4.0000000e+00
   1.8111000e+04   1.0000000e+00   3.0000000e+00   2.1628049e+05   4.0000000e+00
   1.8111000e+04   1.0000000e+00   3.0000000e+00   2.1628085e+05   4.0000000e+00
   1.8111000e+04   1.0000000e+00   3.0000000e+00   2.1628122e+05   4.0000000e+00
   1.8111000e+04   1.0000000e+00   3.0000000e+00   2.1628154e+05   4.0000000e+00
   1.8111000e+04   1.0000000e+00   3.0000000e+00   2.1628181e+05   4.0000000e+00
   1.8111000e+04   1.0000000e+00   3.0000000e+00   2.1630484e+05   5.0000000e+00
   1.8111000e+04   1.0000000e+00   3.0000000e+00   2.1678405e+05   3.0000000e+00
   1.8111000e+04   1.0000000e+00   3.0000000e+00   2.1680375e+05   4.0000000e+00
   1.8111000e+04   1.0000000e+00   3.0000000e+00   2.1680397e+05   4.0000000e+00
   1.8111000e+04   1.0000000e+00   3.0000000e+00   2.1680451e+05   4.0000000e+00
   1.8111000e+04   1.0000000e+00   3.0000000e+00   2.1680470e+05   4.0000000e+00
   1.8111000e+04   1.0000000e+00   3.0000000e+00   2.1680540e+05   4.0000000e+00
   1.8111000e+04   1.0000000e+00   3.0000000e+00   2.1680573e+05   4.0000000e+00
   1.8111000e+04   1.0000000e+00   3.0000000e+00   2.1680592e+05   4.0000000e+00
   1.8111000e+04   1.0000000e+00   3.0000000e+00   2.1680618e+05   4.0000000e+00
   1.8111000e+04   1.0000000e+00   3.0000000e+00   2.1680638e+05   4.0000000e+00
   1.8111000e+04   1.0000000e+00   3.0000000e+00   2.1680661e+05   4.0000000e+00
   1.8111000e+04   1.0000000e+00   3.0000000e+00   2.1680697e+05   4.0000000e+00
   1.8111000e+04   1.0000000e+00   3.0000000e+00   2.1680717e+05   4.0000000e+00
   1.8111000e+04   1.0000000e+00   3.0000000e+00   2.1680752e+05   4.0000000e+00
   1.8111000e+04   1.0000000e+00   3.0000000e+00   2.1680783e+05   4.0000000e+00
   1.8111000e+04   1.0000000e+00   3.0000000e+00   2.1680816e+05   4.0000000e+00
   1.8111000e+04   1.0000000e+00   3.0000000e+00   2.1680856e+05   4.0000000e+00
   1.8111000e+04   1.0000000e+00   3.0000000e+00   2.1680879e+05   4.0000000e+00
   1.8111000e+04   1.0000000e+00   3.0000000e+00   2.1680902e+05   4.0000000e+00
   1.8111000e+04   1.0000000e+00   3.0000000e+00   2.1680945e+05   4.0000000e+00
   1.8111000e+04   1.0000000e+00   3.0000000e+00   2.1680979e+05   4.0000000e+00
   1.8111000e+04   1.0000000e+00   3.0000000e+00   2.1681001e+05   4.0000000e+00
   1.8111000e+04   1.0000000e+00   3.0000000e+00   2.1681058e+05   4.0000000e+00
   1.8111000e+04   1.0000000e+00   3.0000000e+00   2.1681090e+05   4.0000000e+00
   1.8111000e+04   1.0000000e+00   3.0000000e+00   2.1681133e+05   4.0000000e+00
   1.8111000e+04   1.0000000e+00   3.0000000e+00   2.1681166e+05   4.0000000e+00
   1.8111000e+04   1.0000000e+00   3.0000000e+00   2.1681199e+05   4.0000000e+00
   1.8111000e+04   1.0000000e+00   3.0000000e+00   2.1681237e+05   4.0000000e+00
   1.8111000e+04   1.0000000e+00   3.0000000e+00   2.1681270e+05   4.0000000e+00
   1.8111000e+04   1.0000000e+00   3.0000000e+00   2.1681298e+05   4.0000000e+00
   1.8111000e+04   1.0000000e+00   3.0000000e+00   2.1681329e+05   4.0000000e+00
   1.8111000e+04   1.0000000e+00   3.0000000e+00   2.1681367e+05   4.0000000e+00
   1.8111000e+04   1.0000000e+00   3.0000000e+00   2.1681406e+05   4.0000000e+00
   1.8111000e+04   1.0000000e+00   3.0000000e+00   2.1681428e+05   4.0000000e+00
   1.8111000e+04   1.0000000e+00   3.0000000e+00   2.1681444e+05   4.0000000e+00
   1.8111000e+04   1.0000000e+00   3.0000000e+00   2.1681493e+05   4.0000000e+00
   1.8111000e+04   1.0000000e+00   3.0000000e+00   2.1681511e+05   4.0000000e+00
   1.8111000e+04   1.0000000e+00   3.0000000e+00   2.1681545e+05   4.0000000e+00
   1.8111000e+04   1.0000000e+00   3.0000000e+00   2.1681580e+05   4.0000000e+00
   1.8111000e+04   1.0000000e+00   3.0000000e+00   2.1681628e+05   4.0000000e+00
   1.8111000e+04   1.0000000e+00   3.0000000e+00   2.1681686e+05   4.0000000e+00
   1.8111000e+04   1.0000000e+00   3.0000000e+00   2.1684205e+05   5.0000000e+00
   1.8111000e+04   1.0000000e+00   3.0000000e+00   2.1731077e+05   3.0000000e+00
   1.8111000e+04   1.0000000e+00   3.0000000e+00   2.1731495e+05   4.0000000e+00
   1.8111000e+04   1.0000000e+00   3.0000000e+00   2.1731532e+05   4.0000000e+00
   1.8111000e+04   1.0000000e+00   3.0000000e+00   2.1731550e+05   4.0000000e+00
   1.8111000e+04   1.0000000e+00   3.0000000e+00   2.1731574e+05   4.0000000e+00
   1.8111000e+04   1.0000000e+00   3.0000000e+00   2.1731595e+05   4.0000000e+00
   1.8111000e+04   1.0000000e+00   3.0000000e+00   2.1731612e+05   4.0000000e+00
   1.8111000e+04   1.0000000e+00   3.0000000e+00   2.1731637e+05   4.0000000e+00
   1.8111000e+04   1.0000000e+00   3.0000000e+00   2.1731657e+05   4.0000000e+00
   1.8111000e+04   1.0000000e+00   3.0000000e+00   2.1731677e+05   4.0000000e+00
   1.8111000e+04   1.0000000e+00   3.0000000e+00   2.1731694e+05   4.0000000e+00
   1.8111000e+04   1.0000000e+00   3.0000000e+00   2.1731718e+05   4.0000000e+00
   1.8111000e+04   1.0000000e+00   3.0000000e+00   2.1731745e+05   4.0000000e+00
   1.8111000e+04   1.0000000e+00   3.0000000e+00   2.1731771e+05   4.0000000e+00
   1.8111000e+04   1.0000000e+00   3.0000000e+00   2.1731795e+05   4.0000000e+00
   1.8111000e+04   1.0000000e+00   3.0000000e+00   2.1731819e+05   4.0000000e+00
   1.8111000e+04   1.0000000e+00   3.0000000e+00   2.1731852e+05   4.0000000e+00
   1.8111000e+04   1.0000000e+00   3.0000000e+00   2.1731899e+05   4.0000000e+00
   1.8111000e+04   1.0000000e+00   3.0000000e+00   2.1731937e+05   4.0000000e+00
   1.8111000e+04   1.0000000e+00   3.0000000e+00   2.1731957e+05   4.0000000e+00
   1.8111000e+04   1.0000000e+00   3.0000000e+00   2.1732044e+05   4.0000000e+00
   1.8111000e+04   1.0000000e+00   3.0000000e+00   2.1732065e+05   4.0000000e+00
   1.8111000e+04   1.0000000e+00   3.0000000e+00   2.1732095e+05   4.0000000e+00
   1.8111000e+04   1.0000000e+00   3.0000000e+00   2.1732121e+05   4.0000000e+00
   1.8111000e+04   1.0000000e+00   3.0000000e+00   2.1732136e+05   4.0000000e+00
   1.8111000e+04   1.0000000e+00   3.0000000e+00   2.1732158e+05   4.0000000e+00
   1.8111000e+04   1.0000000e+00   3.0000000e+00   2.1732193e+05   4.0000000e+00
   1.8111000e+04   1.0000000e+00   3.0000000e+00   2.1732246e+05   4.0000000e+00
   1.8111000e+04   1.0000000e+00   3.0000000e+00   2.1732294e+05   4.0000000e+00
   1.8111000e+04   1.0000000e+00   3.0000000e+00   2.1732322e+05   4.0000000e+00
   1.8111000e+04   1.0000000e+00   3.0000000e+00   2.1732338e+05   4.0000000e+00
   1.8111000e+04   1.0000000e+00   3.0000000e+00   2.1732364e+05   4.0000000e+00
   1.8111000e+04   1.0000000e+00   3.0000000e+00   2.1732398e+05   4.0000000e+00
   1.8111000e+04   1.0000000e+00   3.0000000e+00   2.1732464e+05   4.0000000e+00
   1.8111000e+04   1.0000000e+00   3.0000000e+00   2.1732495e+05   4.0000000e+00
   1.8111000e+04   1.0000000e+00   3.0000000e+00   2.1732558e+05   4.0000000e+00
   1.8111000e+04   1.0000000e+00   3.0000000e+00   2.1732622e+05   4.0000000e+00
   1.8111000e+04   1.0000000e+00   3.0000000e+00   2.1732664e+05   4.0000000e+00
   1.8111000e+04   1.0000000e+00   3.0000000e+00   2.1732689e+05   4.0000000e+00
   1.8111000e+04   1.0000000e+00   3.0000000e+00   2.1732718e+05   4.0000000e+00
   1.8111000e+04   1.0000000e+00   3.0000000e+00   2.1732748e+05   4.0000000e+00
   1.8111000e+04   1.0000000e+00   3.0000000e+00   2.1732778e+05   4.0000000e+00
   1.8111000e+04   1.0000000e+00   3.0000000e+00   2.1732873e+05   4.0000000e+00
   1.8111000e+04   1.0000000e+00   3.0000000e+00   2.1732944e+05   4.0000000e+00
   1.8111000e+04   1.0000000e+00   3.0000000e+00   2.1732964e+05   4.0000000e+00
   1.8111000e+04   1.0000000e+00   3.0000000e+00   2.1733036e+05   4.0000000e+00
   1.8111000e+04   1.0000000e+00   3.0000000e+00   2.1733168e+05   4.0000000e+00
   1.8111000e+04   1.0000000e+00   3.0000000e+00   2.1733196e+05   4.0000000e+00
   1.8111000e+04   1.0000000e+00   3.0000000e+00   2.1733240e+05   4.0000000e+00
   1.8111000e+04   1.0000000e+00   3.0000000e+00   2.1733274e+05   4.0000000e+00
   1.8111000e+04   1.0000000e+00   3.0000000e+00   2.1733311e+05   4.0000000e+00
   1.8111000e+04   1.0000000e+00   3.0000000e+00   2.1733333e+05   4.0000000e+00
   1.8111000e+04   1.0000000e+00   3.0000000e+00   2.1733383e+05   4.0000000e+00
   1.8111000e+04   1.0000000e+00   3.0000000e+00   2.1733404e+05   4.0000000e+00
   1.8111000e+04   1.0000000e+00   3.0000000e+00   2.1733441e+05   4.0000000e+00
   1.8111000e+04   1.0000000e+00   3.0000000e+00   2.1733500e+05   4.0000000e+00
   1.8111000e+04   1.0000000e+00   3.0000000e+00   2.1733557e+05   4.0000000e+00
   1.8111000e+04   1.0000000e+00   3.0000000e+00   2.1733660e+05   4.0000000e+00
   1.8111000e+04   1.0000000e+00   3.0000000e+00   2.1737077e+05   5.0000000e+00
   1.8111000e+04   1.0000000e+00   3.0000000e+00   2.1776117e+05   3.0000000e+00
   1.8111000e+04   1.0000000e+00   3.0000000e+00   2.1776657e+05   4.0000000e+00
   1.8111000e+04   1.0000000e+00   3.0000000e+00   2.1776678e+05   4.0000000e+00
   1.8111000e+04   1.0000000e+00   3.0000000e+00   2.1776731e+05   4.0000000e+00
   1.8111000e+04   1.0000000e+00   3.0000000e+00   2.1776754e+05   4.0000000e+00
   1.8111000e+04   1.0000000e+00   3.0000000e+00   2.1776777e+05   4.0000000e+00
   1.8111000e+04   1.0000000e+00   3.0000000e+00   2.1776793e+05   4.0000000e+00
   1.8111000e+04   1.0000000e+00   3.0000000e+00   2.1776816e+05   4.0000000e+00
   1.8111000e+04   1.0000000e+00   3.0000000e+00   2.1776848e+05   4.0000000e+00
   1.8111000e+04   1.0000000e+00   3.0000000e+00   2.1776865e+05   4.0000000e+00
   1.8111000e+04   1.0000000e+00   3.0000000e+00   2.1776886e+05   4.0000000e+00
   1.8111000e+04   1.0000000e+00   3.0000000e+00   2.1776927e+05   4.0000000e+00
   1.8111000e+04   1.0000000e+00   3.0000000e+00   2.1776981e+05   4.0000000e+00
   1.8111000e+04   1.0000000e+00   3.0000000e+00   2.1777053e+05   4.0000000e+00
   1.8111000e+04   1.0000000e+00   3.0000000e+00   2.1777085e+05   4.0000000e+00
   1.8111000e+04   1.0000000e+00   3.0000000e+00   2.1777115e+05   4.0000000e+00
   1.8111000e+04   1.0000000e+00   3.0000000e+00   2.1777161e+05   4.0000000e+00
   1.8111000e+04   1.0000000e+00   3.0000000e+00   2.1777181e+05   4.0000000e+00
   1.8111000e+04   1.0000000e+00   3.0000000e+00   2.1777214e+05   4.0000000e+00
   1.8111000e+04   1.0000000e+00   3.0000000e+00   2.1777250e+05   4.0000000e+00
   1.8111000e+04   1.0000000e+00   3.0000000e+00   2.1777263e+05   4.0000000e+00
   1.8111000e+04   1.0000000e+00   3.0000000e+00   2.1777293e+05   4.0000000e+00
   1.8111000e+04   1.0000000e+00   3.0000000e+00   2.1777329e+05   4.0000000e+00
   1.8111000e+04   1.0000000e+00   3.0000000e+00   2.1777351e+05   4.0000000e+00
   1.8111000e+04   1.0000000e+00   3.0000000e+00   2.1777392e+05   4.0000000e+00
   1.8111000e+04   1.0000000e+00   3.0000000e+00   2.1777421e+05   4.0000000e+00
   1.8111000e+04   1.0000000e+00   3.0000000e+00   2.1777455e+05   4.0000000e+00
   1.8111000e+04   1.0000000e+00   3.0000000e+00   2.1777506e+05   4.0000000e+00
   1.8111000e+04   1.0000000e+00   3.0000000e+00   2.1777553e+05   4.0000000e+00
   1.8111000e+04   1.0000000e+00   3.0000000e+00   2.1777584e+05   4.0000000e+00
   1.8111000e+04   1.0000000e+00   3.0000000e+00   2.1777614e+05   4.0000000e+00
   1.8111000e+04   1.0000000e+00   3.0000000e+00   2.1777693e+05   4.0000000e+00
   1.8111000e+04   1.0000000e+00   3.0000000e+00   2.1777726e+05   4.0000000e+00
   1.8111000e+04   1.0000000e+00   3.0000000e+00   2.1777799e+05   4.0000000e+00
   1.8111000e+04   1.0000000e+00   3.0000000e+00   2.1777824e+05   4.0000000e+00
   1.8111000e+04   1.0000000e+00   3.0000000e+00   2.1777862e+05   4.0000000e+00
   1.8111000e+04   1.0000000e+00   3.0000000e+00   2.1777896e+05   4.0000000e+00
   1.8111000e+04   1.0000000e+00   3.0000000e+00   2.1777955e+05   4.0000000e+00
   1.8111000e+04   1.0000000e+00   3.0000000e+00   2.1777982e+05   4.0000000e+00
   1.8111000e+04   1.0000000e+00   3.0000000e+00   2.1778018e+05   4.0000000e+00
   1.8111000e+04   1.0000000e+00   3.0000000e+00   2.1778051e+05   4.0000000e+00
   1.8111000e+04   1.0000000e+00   3.0000000e+00   2.1778071e+05   4.0000000e+00
   1.8111000e+04   1.0000000e+00   3.0000000e+00   2.1778114e+05   4.0000000e+00
   1.8111000e+04   1.0000000e+00   3.0000000e+00   2.1778162e+05   4.0000000e+00
   1.8111000e+04   1.0000000e+00   3.0000000e+00   2.1778192e+05   4.0000000e+00
   1.8111000e+04   1.0000000e+00   3.0000000e+00   2.1778240e+05   4.0000000e+00
   1.8111000e+04   1.0000000e+00   3.0000000e+00   2.1778267e+05   4.0000000e+00
   1.8111000e+04   1.0000000e+00   3.0000000e+00   2.1778317e+05   4.0000000e+00
   1.8111000e+04   1.0000000e+00   3.0000000e+00   2.1778346e+05   4.0000000e+00
   1.8111000e+04   1.0000000e+00   3.0000000e+00   2.1778366e+05   4.0000000e+00
   1.8111000e+04   1.0000000e+00   3.0000000e+00   2.1778390e+05   4.0000000e+00
   1.8111000e+04   1.0000000e+00   3.0000000e+00   2.1778423e+05   4.0000000e+00
   1.8111000e+04   1.0000000e+00   3.0000000e+00   2.1778453e+05   4.0000000e+00
   1.8111000e+04   1.0000000e+00   3.0000000e+00   2.1778554e+05   4.0000000e+00
   1.8111000e+04   1.0000000e+00   3.0000000e+00   2.1778575e+05   4.0000000e+00
   1.8111000e+04   1.0000000e+00   3.0000000e+00   2.1778664e+05   4.0000000e+00
   1.8111000e+04   1.0000000e+00   3.0000000e+00   2.1778701e+05   4.0000000e+00
   1.8111000e+04   1.0000000e+00   3.0000000e+00   2.1778737e+05   4.0000000e+00
   1.8111000e+04   1.0000000e+00   3.0000000e+00   2.1778751e+05   4.0000000e+00
   1.8111000e+04   1.0000000e+00   3.0000000e+00   2.1781117e+05   5.0000000e+00
   1.8111000e+04   1.0000000e+00   3.0000000e+00   2.2016977e+05   3.0000000e+00
   1.8111000e+04   1.0000000e+00   3.0000000e+00   2.2017226e+05   4.0000000e+00
   1.8111000e+04   1.0000000e+00   3.0000000e+00   2.2017310e+05   4.0000000e+00
   1.8111000e+04   1.0000000e+00   3.0000000e+00   2.2017415e+05   4.0000000e+00
   1.8111000e+04   1.0000000e+00   3.0000000e+00   2.2017476e+05   4.0000000e+00
   1.8111000e+04   1.0000000e+00   3.0000000e+00   2.2017614e+05   4.0000000e+00
   1.8111000e+04   1.0000000e+00   3.0000000e+00   2.2017683e+05   4.0000000e+00
   1.8111000e+04   1.0000000e+00   3.0000000e+00   2.2017733e+05   4.0000000e+00
   1.8111000e+04   1.0000000e+00   3.0000000e+00   2.2017779e+05   4.0000000e+00
   1.8111000e+04   1.0000000e+00   3.0000000e+00   2.2017836e+05   4.0000000e+00
   1.8111000e+04   1.0000000e+00   3.0000000e+00   2.2017860e+05   4.0000000e+00
   1.8111000e+04   1.0000000e+00   3.0000000e+00   2.2017896e+05   4.0000000e+00
   1.8111000e+04   1.0000000e+00   3.0000000e+00   2.2017929e+05   4.0000000e+00
   1.8111000e+04   1.0000000e+00   3.0000000e+00   2.2017961e+05   4.0000000e+00
   1.8111000e+04   1.0000000e+00   3.0000000e+00   2.2017970e+05   4.0000000e+00
   1.8111000e+04   1.0000000e+00   3.0000000e+00   2.2018000e+05   4.0000000e+00
   1.8111000e+04   1.0000000e+00   3.0000000e+00   2.2018030e+05   4.0000000e+00
   1.8111000e+04   1.0000000e+00   3.0000000e+00   2.2018063e+05   4.0000000e+00
   1.8111000e+04   1.0000000e+00   3.0000000e+00   2.2018099e+05   4.0000000e+00
   1.8111000e+04   1.0000000e+00   3.0000000e+00   2.2018130e+05   4.0000000e+00
   1.8111000e+04   1.0000000e+00   3.0000000e+00   2.2018143e+05   4.0000000e+00
   1.8111000e+04   1.0000000e+00   3.0000000e+00   2.2018177e+05   4.0000000e+00
   1.8111000e+04   1.0000000e+00   3.0000000e+00   2.2018201e+05   4.0000000e+00
   1.8111000e+04   1.0000000e+00   3.0000000e+00   2.2018227e+05   4.0000000e+00
   1.8111000e+04   1.0000000e+00   3.0000000e+00   2.2018252e+05   4.0000000e+00
   1.8111000e+04   1.0000000e+00   3.0000000e+00   2.2018313e+05   4.0000000e+00
   1.8111000e+04   1.0000000e+00   3.0000000e+00   2.2018341e+05   4.0000000e+00
   1.8111000e+04   1.0000000e+00   3.0000000e+00   2.2018379e+05   4.0000000e+00
   1.8111000e+04   1.0000000e+00   3.0000000e+00   2.2018397e+05   4.0000000e+00
   1.8111000e+04   1.0000000e+00   3.0000000e+00   2.2018436e+05   4.0000000e+00
   1.8111000e+04   1.0000000e+00   3.0000000e+00   2.2018462e+05   4.0000000e+00
   1.8111000e+04   1.0000000e+00   3.0000000e+00   2.2018497e+05   4.0000000e+00
   1.8111000e+04   1.0000000e+00   3.0000000e+00   2.2018517e+05   4.0000000e+00
   1.8111000e+04   1.0000000e+00   3.0000000e+00   2.2018565e+05   4.0000000e+00
   1.8111000e+04   1.0000000e+00   3.0000000e+00   2.2018575e+05   4.0000000e+00
   1.8111000e+04   1.0000000e+00   3.0000000e+00   2.2018611e+05   4.0000000e+00
   1.8111000e+04   1.0000000e+00   3.0000000e+00   2.2018679e+05   4.0000000e+00
   1.8111000e+04   1.0000000e+00   3.0000000e+00   2.2018711e+05   4.0000000e+00
   1.8111000e+04   1.0000000e+00   3.0000000e+00   2.2018733e+05   4.0000000e+00
   1.8111000e+04   1.0000000e+00   3.0000000e+00   2.2018796e+05   4.0000000e+00
   1.8111000e+04   1.0000000e+00   3.0000000e+00   2.2018818e+05   4.0000000e+00
   1.8111000e+04   1.0000000e+00   3.0000000e+00   2.2018843e+05   4.0000000e+00
   1.8111000e+04   1.0000000e+00   3.0000000e+00   2.2018907e+05   4.0000000e+00
   1.8111000e+04   1.0000000e+00   3.0000000e+00   2.2021877e+05   5.0000000e+00
   1.8111000e+04   1.0000000e+00   3.0000000e+00   2.2296261e+05   3.0000000e+00
   1.8111000e+04   1.0000000e+00   3.0000000e+00   2.2302161e+05   5.0000000e+00
   1.8111000e+04   1.0000000e+00   3.0000000e+00   2.2426566e+05   3.0000000e+00
   1.8111000e+04   1.0000000e+00   3.0000000e+00   2.2427046e+05   4.0000000e+00
   1.8111000e+04   1.0000000e+00   3.0000000e+00   2.2427062e+05   4.0000000e+00
   1.8111000e+04   1.0000000e+00   3.0000000e+00   2.2427088e+05   4.0000000e+00
   1.8111000e+04   1.0000000e+00   3.0000000e+00   2.2427125e+05   4.0000000e+00
   1.8111000e+04   1.0000000e+00   3.0000000e+00   2.2427146e+05   4.0000000e+00
   1.8111000e+04   1.0000000e+00   3.0000000e+00   2.2427169e+05   4.0000000e+00
   1.8111000e+04   1.0000000e+00   3.0000000e+00   2.2427193e+05   4.0000000e+00
   1.8111000e+04   1.0000000e+00   3.0000000e+00   2.2427227e+05   4.0000000e+00
   1.8111000e+04   1.0000000e+00   3.0000000e+00   2.2427261e+05   4.0000000e+00
   1.8111000e+04   1.0000000e+00   3.0000000e+00   2.2427277e+05   4.0000000e+00
   1.8111000e+04   1.0000000e+00   3.0000000e+00   2.2427296e+05   4.0000000e+00
   1.8111000e+04   1.0000000e+00   3.0000000e+00   2.2427320e+05   4.0000000e+00
   1.8111000e+04   1.0000000e+00   3.0000000e+00   2.2427348e+05   4.0000000e+00
   1.8111000e+04   1.0000000e+00   3.0000000e+00   2.2427381e+05   4.0000000e+00
   1.8111000e+04   1.0000000e+00   3.0000000e+00   2.2427409e+05   4.0000000e+00
   1.8111000e+04   1.0000000e+00   3.0000000e+00   2.2427442e+05   4.0000000e+00
   1.8111000e+04   1.0000000e+00   3.0000000e+00   2.2427556e+05   4.0000000e+00
   1.8111000e+04   1.0000000e+00   3.0000000e+00   2.2427565e+05   4.0000000e+00
   1.8111000e+04   1.0000000e+00   3.0000000e+00   2.2427589e+05   4.0000000e+00
   1.8111000e+04   1.0000000e+00   3.0000000e+00   2.2427632e+05   4.0000000e+00
   1.8111000e+04   1.0000000e+00   3.0000000e+00   2.2427664e+05   4.0000000e+00
   1.8111000e+04   1.0000000e+00   3.0000000e+00   2.2427690e+05   4.0000000e+00
   1.8111000e+04   1.0000000e+00   3.0000000e+00   2.2427725e+05   4.0000000e+00
   1.8111000e+04   1.0000000e+00   3.0000000e+00   2.2427802e+05   4.0000000e+00
   1.8111000e+04   1.0000000e+00   3.0000000e+00   2.2427840e+05   4.0000000e+00
   1.8111000e+04   1.0000000e+00   3.0000000e+00   2.2427858e+05   4.0000000e+00
   1.8111000e+04   1.0000000e+00   3.0000000e+00   2.2427918e+05   4.0000000e+00
   1.8111000e+04   1.0000000e+00   3.0000000e+00   2.2427928e+05   4.0000000e+00
   1.8111000e+04   1.0000000e+00   3.0000000e+00   2.2428009e+05   4.0000000e+00
   1.8111000e+04   1.0000000e+00   3.0000000e+00   2.2428104e+05   4.0000000e+00
   1.8111000e+04   1.0000000e+00   3.0000000e+00   2.2428135e+05   4.0000000e+00
   1.8111000e+04   1.0000000e+00   3.0000000e+00   2.2428165e+05   4.0000000e+00
   1.8111000e+04   1.0000000e+00   3.0000000e+00   2.2428173e+05   4.0000000e+00
   1.8111000e+04   1.0000000e+00   3.0000000e+00   2.2428208e+05   4.0000000e+00
   1.8111000e+04   1.0000000e+00   3.0000000e+00   2.2428246e+05   4.0000000e+00
   1.8111000e+04   1.0000000e+00   3.0000000e+00   2.2428307e+05   4.0000000e+00
   1.8111000e+04   1.0000000e+00   3.0000000e+00   2.2428336e+05   4.0000000e+00
   1.8111000e+04   1.0000000e+00   3.0000000e+00   2.2428354e+05   4.0000000e+00
   1.8111000e+04   1.0000000e+00   3.0000000e+00   2.2428385e+05   4.0000000e+00
   1.8111000e+04   1.0000000e+00   3.0000000e+00   2.2428428e+05   4.0000000e+00
   1.8111000e+04   1.0000000e+00   3.0000000e+00   2.2428481e+05   4.0000000e+00
   1.8111000e+04   1.0000000e+00   3.0000000e+00   2.2428514e+05   4.0000000e+00
   1.8111000e+04   1.0000000e+00   3.0000000e+00   2.2428544e+05   4.0000000e+00
   1.8111000e+04   1.0000000e+00   3.0000000e+00   2.2428606e+05   4.0000000e+00
   1.8111000e+04   1.0000000e+00   3.0000000e+00   2.2428642e+05   4.0000000e+00
   1.8111000e+04   1.0000000e+00   3.0000000e+00   2.2428670e+05   4.0000000e+00
   1.8111000e+04   1.0000000e+00   3.0000000e+00   2.2428726e+05   4.0000000e+00
   1.8111000e+04   1.0000000e+00   3.0000000e+00   2.2428795e+05   4.0000000e+00
   1.8111000e+04   1.0000000e+00   3.0000000e+00   2.2428883e+05   4.0000000e+00
   1.8111000e+04   1.0000000e+00   3.0000000e+00   2.2431466e+05   5.0000000e+00
   1.8111000e+04   1.0000000e+00   3.0000000e+00   2.2947158e+05   3.0000000e+00
   1.8111000e+04   1.0000000e+00   3.0000000e+00   2.2947589e+05   4.0000000e+00
   1.8111000e+04   1.0000000e+00   3.0000000e+00   2.2947608e+05   4.0000000e+00
   1.8111000e+04   1.0000000e+00   3.0000000e+00   2.2947644e+05   4.0000000e+00
   1.8111000e+04   1.0000000e+00   3.0000000e+00   2.2947667e+05   4.0000000e+00
   1.8111000e+04   1.0000000e+00   3.0000000e+00   2.2947688e+05   4.0000000e+00
   1.8111000e+04   1.0000000e+00   3.0000000e+00   2.2947740e+05   4.0000000e+00
   1.8111000e+04   1.0000000e+00   3.0000000e+00   2.2947776e+05   4.0000000e+00
   1.8111000e+04   1.0000000e+00   3.0000000e+00   2.2947804e+05   4.0000000e+00
   1.8111000e+04   1.0000000e+00   3.0000000e+00   2.2947828e+05   4.0000000e+00
   1.8111000e+04   1.0000000e+00   3.0000000e+00   2.2947847e+05   4.0000000e+00
   1.8111000e+04   1.0000000e+00   3.0000000e+00   2.2947867e+05   4.0000000e+00
   1.8111000e+04   1.0000000e+00   3.0000000e+00   2.2947894e+05   4.0000000e+00
   1.8111000e+04   1.0000000e+00   3.0000000e+00   2.2947912e+05   4.0000000e+00
   1.8111000e+04   1.0000000e+00   3.0000000e+00   2.2947929e+05   4.0000000e+00
   1.8111000e+04   1.0000000e+00   3.0000000e+00   2.2947973e+05   4.0000000e+00
   1.8111000e+04   1.0000000e+00   3.0000000e+00   2.2948027e+05   4.0000000e+00
   1.8111000e+04   1.0000000e+00   3.0000000e+00   2.2948048e+05   4.0000000e+00
   1.8111000e+04   1.0000000e+00   3.0000000e+00   2.2948091e+05   4.0000000e+00
   1.8111000e+04   1.0000000e+00   3.0000000e+00   2.2948147e+05   4.0000000e+00
   1.8111000e+04   1.0000000e+00   3.0000000e+00   2.2948172e+05   4.0000000e+00
   1.8111000e+04   1.0000000e+00   3.0000000e+00   2.2948202e+05   4.0000000e+00
   1.8111000e+04   1.0000000e+00   3.0000000e+00   2.2948223e+05   4.0000000e+00
   1.8111000e+04   1.0000000e+00   3.0000000e+00   2.2948254e+05   4.0000000e+00
   1.8111000e+04   1.0000000e+00   3.0000000e+00   2.2948279e+05   4.0000000e+00
   1.8111000e+04   1.0000000e+00   3.0000000e+00   2.2948303e+05   4.0000000e+00
   1.8111000e+04   1.0000000e+00   3.0000000e+00   2.2948328e+05   4.0000000e+00
   1.8111000e+04   1.0000000e+00   3.0000000e+00   2.2948397e+05   4.0000000e+00
   1.8111000e+04   1.0000000e+00   3.0000000e+00   2.2948423e+05   4.0000000e+00
   1.8111000e+04   1.0000000e+00   3.0000000e+00   2.2948442e+05   4.0000000e+00
   1.8111000e+04   1.0000000e+00   3.0000000e+00   2.2948480e+05   4.0000000e+00
   1.8111000e+04   1.0000000e+00   3.0000000e+00   2.2948492e+05   4.0000000e+00
   1.8111000e+04   1.0000000e+00   3.0000000e+00   2.2948514e+05   4.0000000e+00
   1.8111000e+04   1.0000000e+00   3.0000000e+00   2.2948557e+05   4.0000000e+00
   1.8111000e+04   1.0000000e+00   3.0000000e+00   2.2948608e+05   4.0000000e+00
   1.8111000e+04   1.0000000e+00   3.0000000e+00   2.2948643e+05   4.0000000e+00
   1.8111000e+04   1.0000000e+00   3.0000000e+00   2.2948669e+05   4.0000000e+00
   1.8111000e+04   1.0000000e+00   3.0000000e+00   2.2948706e+05   4.0000000e+00
   1.8111000e+04   1.0000000e+00   3.0000000e+00   2.2948741e+05   4.0000000e+00
   1.8111000e+04   1.0000000e+00   3.0000000e+00   2.2948775e+05   4.0000000e+00
   1.8111000e+04   1.0000000e+00   3.0000000e+00   2.2948805e+05   4.0000000e+00
   1.8111000e+04   1.0000000e+00   3.0000000e+00   2.2948848e+05   4.0000000e+00
   1.8111000e+04   1.0000000e+00   3.0000000e+00   2.2948890e+05   4.0000000e+00
   1.8111000e+04   1.0000000e+00   3.0000000e+00   2.2948929e+05   4.0000000e+00
   1.8111000e+04   1.0000000e+00   3.0000000e+00   2.2948943e+05   4.0000000e+00
   1.8111000e+04   1.0000000e+00   3.0000000e+00   2.2948995e+05   4.0000000e+00
   1.8111000e+04   1.0000000e+00   3.0000000e+00   2.2949017e+05   4.0000000e+00
   1.8111000e+04   1.0000000e+00   3.0000000e+00   2.2949037e+05   4.0000000e+00
   1.8111000e+04   1.0000000e+00   3.0000000e+00   2.2949095e+05   4.0000000e+00
   1.8111000e+04   1.0000000e+00   3.0000000e+00   2.2949116e+05   4.0000000e+00
   1.8111000e+04   1.0000000e+00   3.0000000e+00   2.2949158e+05   4.0000000e+00
   1.8111000e+04   1.0000000e+00   3.0000000e+00   2.2949214e+05   4.0000000e+00
   1.8111000e+04   1.0000000e+00   3.0000000e+00   2.2949244e+05   4.0000000e+00
   1.8111000e+04   1.0000000e+00   3.0000000e+00   2.2949258e+05   4.0000000e+00
   1.8111000e+04   1.0000000e+00   3.0000000e+00   2.2949312e+05   4.0000000e+00
   1.8111000e+04   1.0000000e+00   3.0000000e+00   2.2949347e+05   4.0000000e+00
   1.8111000e+04   1.0000000e+00   3.0000000e+00   2.2949395e+05   4.0000000e+00
   1.8111000e+04   1.0000000e+00   3.0000000e+00   2.2949439e+05   4.0000000e+00
   1.8111000e+04   1.0000000e+00   3.0000000e+00   2.2949488e+05   4.0000000e+00
   1.8111000e+04   1.0000000e+00   3.0000000e+00   2.2949522e+05   4.0000000e+00
   1.8111000e+04   1.0000000e+00   3.0000000e+00   2.2949650e+05   4.0000000e+00
   1.8111000e+04   1.0000000e+00   3.0000000e+00   2.2949670e+05   4.0000000e+00
   1.8111000e+04   1.0000000e+00   3.0000000e+00   2.2949717e+05   4.0000000e+00
   1.8111000e+04   1.0000000e+00   3.0000000e+00   2.2949759e+05   4.0000000e+00
   1.8111000e+04   1.0000000e+00   3.0000000e+00   2.2949780e+05   4.0000000e+00
   1.8111000e+04   1.0000000e+00   3.0000000e+00   2.2949839e+05   4.0000000e+00
   1.8111000e+04   1.0000000e+00   3.0000000e+00   2.2950180e+05   4.0000000e+00
   1.8111000e+04   1.0000000e+00   3.0000000e+00   2.2952258e+05   5.0000000e+00
   1.8111000e+04   1.0000000e+00   3.0000000e+00   2.3320551e+05   3.0000000e+00
   1.8111000e+04   1.0000000e+00   3.0000000e+00   2.3325351e+05   5.0000000e+00
   1.8111000e+04   1.0000000e+00   3.0000000e+00   2.3346452e+05   3.0000000e+00
   1.8111000e+04   1.0000000e+00   3.0000000e+00   2.3347240e+05   4.0000000e+00
   1.8111000e+04   1.0000000e+00   3.0000000e+00   2.3347272e+05   4.0000000e+00
   1.8111000e+04   1.0000000e+00   3.0000000e+00   2.3347304e+05   4.0000000e+00
   1.8111000e+04   1.0000000e+00   3.0000000e+00   2.3347340e+05   4.0000000e+00
   1.8111000e+04   1.0000000e+00   3.0000000e+00   2.3347363e+05   4.0000000e+00
   1.8111000e+04   1.0000000e+00   3.0000000e+00   2.3347384e+05   4.0000000e+00
   1.8111000e+04   1.0000000e+00   3.0000000e+00   2.3347412e+05   4.0000000e+00
   1.8111000e+04   1.0000000e+00   3.0000000e+00   2.3347436e+05   4.0000000e+00
   1.8111000e+04   1.0000000e+00   3.0000000e+00   2.3347462e+05   4.0000000e+00
   1.8111000e+04   1.0000000e+00   3.0000000e+00   2.3347485e+05   4.0000000e+00
   1.8111000e+04   1.0000000e+00   3.0000000e+00   2.3347509e+05   4.0000000e+00
   1.8111000e+04   1.0000000e+00   3.0000000e+00   2.3347535e+05   4.0000000e+00
   1.8111000e+04   1.0000000e+00   3.0000000e+00   2.3347556e+05   4.0000000e+00
   1.8111000e+04   1.0000000e+00   3.0000000e+00   2.3347600e+05   4.0000000e+00
   1.8111000e+04   1.0000000e+00   3.0000000e+00   2.3347632e+05   4.0000000e+00
   1.8111000e+04   1.0000000e+00   3.0000000e+00   2.3347681e+05   4.0000000e+00
   1.8111000e+04   1.0000000e+00   3.0000000e+00   2.3347705e+05   4.0000000e+00
   1.8111000e+04   1.0000000e+00   3.0000000e+00   2.3347769e+05   4.0000000e+00
   1.8111000e+04   1.0000000e+00   3.0000000e+00   2.3347813e+05   4.0000000e+00
   1.8111000e+04   1.0000000e+00   3.0000000e+00   2.3347859e+05   4.0000000e+00
   1.8111000e+04   1.0000000e+00   3.0000000e+00   2.3347888e+05   4.0000000e+00
   1.8111000e+04   1.0000000e+00   3.0000000e+00   2.3347979e+05   4.0000000e+00
   1.8111000e+04   1.0000000e+00   3.0000000e+00   2.3348002e+05   4.0000000e+00
   1.8111000e+04   1.0000000e+00   3.0000000e+00   2.3348055e+05   4.0000000e+00
   1.8111000e+04   1.0000000e+00   3.0000000e+00   2.3348082e+05   4.0000000e+00
   1.8111000e+04   1.0000000e+00   3.0000000e+00   2.3348105e+05   4.0000000e+00
   1.8111000e+04   1.0000000e+00   3.0000000e+00   2.3348129e+05   4.0000000e+00
   1.8111000e+04   1.0000000e+00   3.0000000e+00   2.3348197e+05   4.0000000e+00
   1.8111000e+04   1.0000000e+00   3.0000000e+00   2.3348228e+05   4.0000000e+00
   1.8111000e+04   1.0000000e+00   3.0000000e+00   2.3348301e+05   4.0000000e+00
   1.8111000e+04   1.0000000e+00   3.0000000e+00   2.3348318e+05   4.0000000e+00
   1.8111000e+04   1.0000000e+00   3.0000000e+00   2.3348326e+05   4.0000000e+00
   1.8111000e+04   1.0000000e+00   3.0000000e+00   2.3348355e+05   4.0000000e+00
   1.8111000e+04   1.0000000e+00   3.0000000e+00   2.3348405e+05   4.0000000e+00
   1.8111000e+04   1.0000000e+00   3.0000000e+00   2.3348426e+05   4.0000000e+00
   1.8111000e+04   1.0000000e+00   3.0000000e+00   2.3348458e+05   4.0000000e+00
   1.8111000e+04   1.0000000e+00   3.0000000e+00   2.3348477e+05   4.0000000e+00
   1.8111000e+04   1.0000000e+00   3.0000000e+00   2.3348504e+05   4.0000000e+00
   1.8111000e+04   1.0000000e+00   3.0000000e+00   2.3348530e+05   4.0000000e+00
   1.8111000e+04   1.0000000e+00   3.0000000e+00   2.3348552e+05   4.0000000e+00
   1.8111000e+04   1.0000000e+00   3.0000000e+00   2.3348583e+05   4.0000000e+00
   1.8111000e+04   1.0000000e+00   3.0000000e+00   2.3348630e+05   4.0000000e+00
   1.8111000e+04   1.0000000e+00   3.0000000e+00   2.3348671e+05   4.0000000e+00
   1.8111000e+04   1.0000000e+00   3.0000000e+00   2.3348704e+05   4.0000000e+00
   1.8111000e+04   1.0000000e+00   3.0000000e+00   2.3348741e+05   4.0000000e+00
   1.8111000e+04   1.0000000e+00   3.0000000e+00   2.3348762e+05   4.0000000e+00
   1.8111000e+04   1.0000000e+00   3.0000000e+00   2.3348791e+05   4.0000000e+00
   1.8111000e+04   1.0000000e+00   3.0000000e+00   2.3348817e+05   4.0000000e+00
   1.8111000e+04   1.0000000e+00   3.0000000e+00   2.3348834e+05   4.0000000e+00
   1.8111000e+04   1.0000000e+00   3.0000000e+00   2.3348852e+05   4.0000000e+00
   1.8111000e+04   1.0000000e+00   3.0000000e+00   2.3348899e+05   4.0000000e+00
   1.8111000e+04   1.0000000e+00   3.0000000e+00   2.3348988e+05   4.0000000e+00
   1.8111000e+04   1.0000000e+00   3.0000000e+00   2.3349039e+05   4.0000000e+00
   1.8111000e+04   1.0000000e+00   3.0000000e+00   2.3349093e+05   4.0000000e+00
   1.8111000e+04   1.0000000e+00   3.0000000e+00   2.3349104e+05   4.0000000e+00
   1.8111000e+04   1.0000000e+00   3.0000000e+00   2.3349152e+05   4.0000000e+00
   1.8111000e+04   1.0000000e+00   3.0000000e+00   2.3349164e+05   4.0000000e+00
   1.8111000e+04   1.0000000e+00   3.0000000e+00   2.3352352e+05   5.0000000e+00
   1.8111000e+04   1.0000000e+00   3.0000000e+00   2.3495973e+05   3.0000000e+00
   1.8111000e+04   1.0000000e+00   3.0000000e+00   2.3496220e+05   4.0000000e+00
   1.8111000e+04   1.0000000e+00   3.0000000e+00   2.3496344e+05   4.0000000e+00
   1.8111000e+04   1.0000000e+00   3.0000000e+00   2.3496430e+05   4.0000000e+00
   1.8111000e+04   1.0000000e+00   3.0000000e+00   2.3496465e+05   4.0000000e+00
   1.8111000e+04   1.0000000e+00   3.0000000e+00   2.3496598e+05   4.0000000e+00
   1.8111000e+04   1.0000000e+00   3.0000000e+00   2.3496642e+05   4.0000000e+00
   1.8111000e+04   1.0000000e+00   3.0000000e+00   2.3496692e+05   4.0000000e+00
   1.8111000e+04   1.0000000e+00   3.0000000e+00   2.3496721e+05   4.0000000e+00
   1.8111000e+04   1.0000000e+00   3.0000000e+00   2.3496843e+05   4.0000000e+00
   1.8111000e+04   1.0000000e+00   3.0000000e+00   2.3496920e+05   4.0000000e+00
   1.8111000e+04   1.0000000e+00   3.0000000e+00   2.3496992e+05   4.0000000e+00
   1.8111000e+04   1.0000000e+00   3.0000000e+00   2.3497019e+05   4.0000000e+00
   1.8111000e+04   1.0000000e+00   3.0000000e+00   2.3497083e+05   4.0000000e+00
   1.8111000e+04   1.0000000e+00   3.0000000e+00   2.3497096e+05   4.0000000e+00
   1.8111000e+04   1.0000000e+00   3.0000000e+00   2.3497129e+05   4.0000000e+00
   1.8111000e+04   1.0000000e+00   3.0000000e+00   2.3497154e+05   4.0000000e+00
   1.8111000e+04   1.0000000e+00   3.0000000e+00   2.3497182e+05   4.0000000e+00
   1.8111000e+04   1.0000000e+00   3.0000000e+00   2.3497252e+05   4.0000000e+00
   1.8111000e+04   1.0000000e+00   3.0000000e+00   2.3497284e+05   4.0000000e+00
   1.8111000e+04   1.0000000e+00   3.0000000e+00   2.3497363e+05   4.0000000e+00
   1.8111000e+04   1.0000000e+00   3.0000000e+00   2.3497416e+05   4.0000000e+00
   1.8111000e+04   1.0000000e+00   3.0000000e+00   2.3497455e+05   4.0000000e+00
   1.8111000e+04   1.0000000e+00   3.0000000e+00   2.3497492e+05   4.0000000e+00
   1.8111000e+04   1.0000000e+00   3.0000000e+00   2.3497505e+05   4.0000000e+00
   1.8111000e+04   1.0000000e+00   3.0000000e+00   2.3497533e+05   4.0000000e+00
   1.8111000e+04   1.0000000e+00   3.0000000e+00   2.3497560e+05   4.0000000e+00
   1.8111000e+04   1.0000000e+00   3.0000000e+00   2.3497593e+05   4.0000000e+00
   1.8111000e+04   1.0000000e+00   3.0000000e+00   2.3497634e+05   4.0000000e+00
   1.8111000e+04   1.0000000e+00   3.0000000e+00   2.3497659e+05   4.0000000e+00
   1.8111000e+04   1.0000000e+00   3.0000000e+00   2.3497742e+05   4.0000000e+00
   1.8111000e+04   1.0000000e+00   3.0000000e+00   2.3497775e+05   4.0000000e+00
   1.8111000e+04   1.0000000e+00   3.0000000e+00   2.3497833e+05   4.0000000e+00
   1.8111000e+04   1.0000000e+00   3.0000000e+00   2.3497850e+05   4.0000000e+00
   1.8111000e+04   1.0000000e+00   3.0000000e+00   2.3497863e+05   4.0000000e+00
   1.8111000e+04   1.0000000e+00   3.0000000e+00   2.3497892e+05   4.0000000e+00
   1.8111000e+04   1.0000000e+00   3.0000000e+00   2.3497924e+05   4.0000000e+00
   1.8111000e+04   1.0000000e+00   3.0000000e+00   2.3497961e+05   4.0000000e+00
   1.8111000e+04   1.0000000e+00   3.0000000e+00   2.3497983e+05   4.0000000e+00
   1.8111000e+04   1.0000000e+00   3.0000000e+00   2.3498104e+05   4.0000000e+00
   1.8111000e+04   1.0000000e+00   3.0000000e+00   2.3498162e+05   4.0000000e+00
   1.8111000e+04   1.0000000e+00   3.0000000e+00   2.3498235e+05   4.0000000e+00
   1.8111000e+04   1.0000000e+00   3.0000000e+00   2.3498417e+05   4.0000000e+00
[truncated: 8,650,153 more chars]
