# Supplementary material for: Recalibrating timing behavior via expected covariance between temporal cues
Source: eLife. 2018 Nov 2;7:e38790. doi: 10.7554/eLife.38790 (PMC6235573; doi:10.7554/eLife.38790)
Supplement: Figure 1—figure supplement 2—source data 1. [file elife-38790-fig1-figsupp2-data1.zip]

Archive with 26 entries (19 files):
- Figure 1- figure supplement 2/
- Figure 1- figure supplement 2/.DS_Store
- __MACOSX/
- __MACOSX/Figure 1- figure supplement 2/
- __MACOSX/Figure 1- figure supplement 2/._.DS_Store
- Figure 1- figure supplement 2/code/
- Figure 1- figure supplement 2/code/BF_Open.m
- __MACOSX/Figure 1- figure supplement 2/code/
- __MACOSX/Figure 1- figure supplement 2/code/._BF_Open.m
- Figure 1- figure supplement 2/code/fit_gauss_func_Open.m
- __MACOSX/Figure 1- figure supplement 2/code/._fit_gauss_func_Open.m
- Figure 1- figure supplement 2/code/README_Code.txt
- __MACOSX/Figure 1- figure supplement 2/code/._README_Code.txt
- Figure 1- figure supplement 2/Groups-8to4s16to32s8to8s/
- Figure 1- figure supplement 2/Groups-8to4s16to32s8to8s/Exp1_16to32GroupBinnedData
- Figure 1- figure supplement 2/Groups-8to4s16to32s8to8s/Exp1_16to32GroupTimeEventData
- Figure 1- figure supplement 2/Groups-8to4s16to32s8to8s/Exp1_8to4GroupBinnedData
- Figure 1- figure supplement 2/Groups-8to4s16to32s8to8s/Exp1_8to4GroupTimeEventData
- Figure 1- figure supplement 2/Groups-8to4s16to32s8to8s/Exp1_8to8GroupBinnedData
- Figure 1- figure supplement 2/Groups-8to4s16to32s8to8s/Exp1_8to8GroupTimeEventData
- Figure 1- figure supplement 2/Groups-8to4s16to32s8to8s/README.txt
- __MACOSX/Figure 1- figure supplement 2/Groups-8to4s16to32s8to8s/
- __MACOSX/Figure 1- figure supplement 2/Groups-8to4s16to32s8to8s/._README.txt
- __MACOSX/Figure 1- figure supplement 2/._Groups-8to4s16to32s8to8s
- Figure 1- figure supplement 2/README_General.txt
- __MACOSX/Figure 1- figure supplement 2/._README_General.txt
