# Supplementary material for: Recalibrating timing behavior via expected covariance between temporal cues
Source: eLife. 2018 Nov 2;7:e38790. doi: 10.7554/eLife.38790 (PMC6235573; doi:10.7554/eLife.38790)
Supplement: Figure 3—source data 1. [file elife-38790-fig3-data1.zip]

Archive with 22 entries (15 files):
- Figure 3/
- Figure 3/.DS_Store
- __MACOSX/
- __MACOSX/Figure 3/
- __MACOSX/Figure 3/._.DS_Store
- Figure 3/code/
- Figure 3/code/BF_Open.m
- __MACOSX/Figure 3/code/
- __MACOSX/Figure 3/code/._BF_Open.m
- Figure 3/code/fit_gauss_func_Open.m
- __MACOSX/Figure 3/code/._fit_gauss_func_Open.m
- Figure 3/code/README_Code.txt
- __MACOSX/Figure 3/code/._README_Code.txt
- Figure 3/Groups-8to12/
- Figure 3/Groups-8to12/Exp2_8to12GroupBinnedData
- Figure 3/Groups-8to12/Exp2_8to12GroupTimeEventData
- Figure 3/Groups-8to12/README.txt
- __MACOSX/Figure 3/Groups-8to12/
- __MACOSX/Figure 3/Groups-8to12/._README.txt
- __MACOSX/Figure 3/._Groups-8to12
- Figure 3/README_General.txt
- __MACOSX/Figure 3/._README_General.txt
