# Supplementary material for: Recalibrating timing behavior via expected covariance between temporal cues
Source: eLife. 2018 Nov 2;7:e38790. doi: 10.7554/eLife.38790 (PMC6235573; doi:10.7554/eLife.38790)
Supplement: Figure 4—figure supplement 1—source data 1. [file elife-38790-fig4-figsupp1-data1.zip]

Archive with 24 entries (17 files):
- Figure 4- figure supplement 1/
- Figure 4- figure supplement 1/.DS_Store
- __MACOSX/
- __MACOSX/Figure 4- figure supplement 1/
- __MACOSX/Figure 4- figure supplement 1/._.DS_Store
- Figure 4- figure supplement 1/code/
- Figure 4- figure supplement 1/code/BF_Open.m
- __MACOSX/Figure 4- figure supplement 1/code/
- __MACOSX/Figure 4- figure supplement 1/code/._BF_Open.m
- Figure 4- figure supplement 1/code/fit_gauss_func_Open.m
- __MACOSX/Figure 4- figure supplement 1/code/._fit_gauss_func_Open.m
- Figure 4- figure supplement 1/code/README_Code.txt
- __MACOSX/Figure 4- figure supplement 1/code/._README_Code.txt
- Figure 4- figure supplement 1/Groups-ChangeAndNoChange_Exp3/
- Figure 4- figure supplement 1/Groups-ChangeAndNoChange_Exp3/.DS_Store
- __MACOSX/Figure 4- figure supplement 1/Groups-ChangeAndNoChange_Exp3/
- __MACOSX/Figure 4- figure supplement 1/Groups-ChangeAndNoChange_Exp3/._.DS_Store
- Figure 4- figure supplement 1/Groups-ChangeAndNoChange_Exp3/Exp5_RewardStructureBinnedData
- Figure 4- figure supplement 1/Groups-ChangeAndNoChange_Exp3/Exp5_RewardStructureTimeEventData
- Figure 4- figure supplement 1/Groups-ChangeAndNoChange_Exp3/README.txt
- __MACOSX/Figure 4- figure supplement 1/Groups-ChangeAndNoChange_Exp3/._README.txt
- __MACOSX/Figure 4- figure supplement 1/._Groups-ChangeAndNoChange_Exp3
- Figure 4- figure supplement 1/README_General.txt
- __MACOSX/Figure 4- figure supplement 1/._README_General.txt
