# Supplementary material for: Recalibrating timing behavior via expected covariance between temporal cues
Source: eLife. 2018 Nov 2;7:e38790. doi: 10.7554/eLife.38790 (PMC6235573; doi:10.7554/eLife.38790)
Supplement: Figure 5—source data 1. [file elife-38790-fig5-data1.zip]

Archive with 22 entries (15 files):
- Figure 5/
- Figure 5/.DS_Store
- __MACOSX/
- __MACOSX/Figure 5/
- __MACOSX/Figure 5/._.DS_Store
- Figure 5/code/
- Figure 5/code/BF_Open.m
- __MACOSX/Figure 5/code/
- __MACOSX/Figure 5/code/._BF_Open.m
- Figure 5/code/fit_gauss_func_Open.m
- __MACOSX/Figure 5/code/._fit_gauss_func_Open.m
- Figure 5/code/README_Code.txt
- __MACOSX/Figure 5/code/._README_Code.txt
- Figure 5/Groups-CorrelatedAndUncorrelated_4a/
- Figure 5/Groups-CorrelatedAndUncorrelated_4a/Exp3_CorrelatedGroupBinnedData
- Figure 5/Groups-CorrelatedAndUncorrelated_4a/Exp3_CorrelatedGroupTimeEventData
- Figure 5/Groups-CorrelatedAndUncorrelated_4a/README.txt
- __MACOSX/Figure 5/Groups-CorrelatedAndUncorrelated_4a/
- __MACOSX/Figure 5/Groups-CorrelatedAndUncorrelated_4a/._README.txt
- __MACOSX/Figure 5/._Groups-CorrelatedAndUncorrelated_4a
- Figure 5/README_General.txt
- __MACOSX/Figure 5/._README_General.txt
