# Supplementary material for: Recalibrating timing behavior via expected covariance between temporal cues
Source: eLife. 2018 Nov 2;7:e38790. doi: 10.7554/eLife.38790 (PMC6235573; doi:10.7554/eLife.38790)
Supplement: Figure 6—source data 1. [file elife-38790-fig6-data1.zip]

Archive with 22 entries (15 files):
- Figure 6/
- Figure 6/.DS_Store
- __MACOSX/
- __MACOSX/Figure 6/
- __MACOSX/Figure 6/._.DS_Store
- Figure 6/code/
- Figure 6/code/BF_Open.m
- __MACOSX/Figure 6/code/
- __MACOSX/Figure 6/code/._BF_Open.m
- Figure 6/code/fit_gauss_func_Open.m
- __MACOSX/Figure 6/code/._fit_gauss_func_Open.m
- Figure 6/code/README_Code.txt
- __MACOSX/Figure 6/code/._README_Code.txt
- Figure 6/Groups-CorrelatedAndUncorrelated_4b/
- Figure 6/Groups-CorrelatedAndUncorrelated_4b/Exp6_CorrelatedCrossModalBinnedData
- Figure 6/Groups-CorrelatedAndUncorrelated_4b/Exp6_CorrelatedCrossModalTimeEventData
- Figure 6/Groups-CorrelatedAndUncorrelated_4b/README.txt
- __MACOSX/Figure 6/Groups-CorrelatedAndUncorrelated_4b/
- __MACOSX/Figure 6/Groups-CorrelatedAndUncorrelated_4b/._README.txt
- __MACOSX/Figure 6/._Groups-CorrelatedAndUncorrelated_4b
- Figure 6/README_General.txt
- __MACOSX/Figure 6/._README_General.txt
