# Supplementary material for: Recalibrating timing behavior via expected covariance between temporal cues
Source: eLife. 2018 Nov 2;7:e38790. doi: 10.7554/eLife.38790 (PMC6235573; doi:10.7554/eLife.38790)
Supplement: Figure 7—source data 1. [file elife-38790-fig7-data1.zip]

Archive with 22 entries (15 files):
- Figure 7/
- Figure 7/.DS_Store
- __MACOSX/
- __MACOSX/Figure 7/
- __MACOSX/Figure 7/._.DS_Store
- Figure 7/code/
- Figure 7/code/BF_Open.m
- __MACOSX/Figure 7/code/
- __MACOSX/Figure 7/code/._BF_Open.m
- Figure 7/code/fit_gauss_func_Open.m
- __MACOSX/Figure 7/code/._fit_gauss_func_Open.m
- Figure 7/code/README_Code.txt
- __MACOSX/Figure 7/code/._README_Code.txt
- Figure 7/Groups-Context/
- Figure 7/Groups-Context/Exp4_ContextGroupBinnedData
- Figure 7/Groups-Context/Exp4_ContextGroupTimeEventData
- Figure 7/Groups-Context/README.txt
- __MACOSX/Figure 7/Groups-Context/
- __MACOSX/Figure 7/Groups-Context/._README.txt
- __MACOSX/Figure 7/._Groups-Context
- Figure 7/README_General.txt
- __MACOSX/Figure 7/._README_General.txt
