# Supplementary material for: Recalibrating timing behavior via expected covariance between temporal cues
Source: eLife. 2018 Nov 2;7:e38790. doi: 10.7554/eLife.38790 (PMC6235573; doi:10.7554/eLife.38790)
Supplement: Source data 1. [file elife-38790-data1.zip]

Archive with 457 entries (337 files):
- updatedDataZip/
- updatedDataZip/.DS_Store
- __MACOSX/
- __MACOSX/updatedDataZip/
- __MACOSX/updatedDataZip/._.DS_Store
- updatedDataZip/code/
- updatedDataZip/code/BF_Open.m
- __MACOSX/updatedDataZip/code/
- __MACOSX/updatedDataZip/code/._BF_Open.m
- updatedDataZip/code/fit_gauss_func_Open.m
- __MACOSX/updatedDataZip/code/._fit_gauss_func_Open.m
- updatedDataZip/code/README_Code.txt
- __MACOSX/updatedDataZip/code/._README_Code.txt
- updatedDataZip/data/
- updatedDataZip/data/.DS_Store
- __MACOSX/updatedDataZip/data/
- __MACOSX/updatedDataZip/data/._.DS_Store
- updatedDataZip/data/Figure References/
- updatedDataZip/data/Figure References/.DS_Store
- __MACOSX/updatedDataZip/data/Figure References/
- __MACOSX/updatedDataZip/data/Figure References/._.DS_Store
- updatedDataZip/data/Figure References/Figure 1/
- updatedDataZip/data/Figure References/Figure 1/.DS_Store
- __MACOSX/updatedDataZip/data/Figure References/Figure 1/
- __MACOSX/updatedDataZip/data/Figure References/Figure 1/._.DS_Store
- updatedDataZip/data/Figure References/Figure 1/code/
- updatedDataZip/data/Figure References/Figure 1/code/BF_Open.m
- __MACOSX/updatedDataZip/data/Figure References/Figure 1/code/
- __MACOSX/updatedDataZip/data/Figure References/Figure 1/code/._BF_Open.m
- updatedDataZip/data/Figure References/Figure 1/code/fit_gauss_func_Open.m
- __MACOSX/updatedDataZip/data/Figure References/Figure 1/code/._fit_gauss_func_Open.m
- updatedDataZip/data/Figure References/Figure 1/code/README_Code.txt
- __MACOSX/updatedDataZip/data/Figure References/Figure 1/code/._README_Code.txt
- updatedDataZip/data/Figure References/Figure 1/Groups-8to4s16to32s8to8s/
- updatedDataZip/data/Figure References/Figure 1/Groups-8to4s16to32s8to8s/Exp1_16to32GroupBinnedData
- updatedDataZip/data/Figure References/Figure 1/Groups-8to4s16to32s8to8s/Exp1_16to32GroupTimeEventData
- updatedDataZip/data/Figure References/Figure 1/Groups-8to4s16to32s8to8s/Exp1_8to4GroupBinnedData
- updatedDataZip/data/Figure References/Figure 1/Groups-8to4s16to32s8to8s/Exp1_8to4GroupTimeEventData
- updatedDataZip/data/Figure References/Figure 1/Groups-8to4s16to32s8to8s/Exp1_8to8GroupBinnedData
- updatedDataZip/data/Figure References/Figure 1/Groups-8to4s16to32s8to8s/Exp1_8to8GroupTimeEventData
- updatedDataZip/data/Figure References/Figure 1/Groups-8to4s16to32s8to8s/README.txt
- __MACOSX/updatedDataZip/data/Figure References/Figure 1/Groups-8to4s16to32s8to8s/
- __MACOSX/updatedDataZip/data/Figure References/Figure 1/Groups-8to4s16to32s8to8s/._README.txt
- __MACOSX/updatedDataZip/data/Figure References/Figure 1/._Groups-8to4s16to32s8to8s
- updatedDataZip/data/Figure References/Figure 1/README_General.txt
- __MACOSX/updatedDataZip/data/Figure References/Figure 1/._README_General.txt
- updatedDataZip/data/Figure References/Figure 1- figure supplement 1/
- updatedDataZip/data/Figure References/Figure 1- figure supplement 1/.DS_Store
- __MACOSX/updatedDataZip/data/Figure References/Figure 1- figure supplement 1/
- __MACOSX/updatedDataZip/data/Figure References/Figure 1- figure supplement 1/._.DS_Store
- updatedDataZip/data/Figure References/Figure 1- figure supplement 1/code/
- updatedDataZip/data/Figure References/Figure 1- figure supplement 1/code/BF_Open.m
- __MACOSX/updatedDataZip/data/Figure References/Figure 1- figure supplement 1/code/
- __MACOSX/updatedDataZip/data/Figure References/Figure 1- figure supplement 1/code/._BF_Open.m
- updatedDataZip/data/Figure References/Figure 1- figure supplement 1/code/fit_gauss_func_Open.m
- __MACOSX/updatedDataZip/data/Figure References/Figure 1- figure supplement 1/code/._fit_gauss_func_Open.m
- updatedDataZip/data/Figure References/Figure 1- figure supplement 1/code/README_Code.txt
- __MACOSX/updatedDataZip/data/Figure References/Figure 1- figure supplement 1/code/._README_Code.txt
- updatedDataZip/data/Figure References/Figure 1- figure supplement 1/Groups-8to12/
- updatedDataZip/data/Figure References/Figure 1- figure supplement 1/Groups-8to12/Exp2_8to12GroupBinnedData
- updatedDataZip/data/Figure References/Figure 1- figure supplement 1/Groups-8to12/Exp2_8to12GroupTimeEventData
- updatedDataZip/data/Figure References/Figure 1- figure supplement 1/Groups-8to12/README.txt
- __MACOSX/updatedDataZip/data/Figure References/Figure 1- figure supplement 1/Groups-8to12/
- __MACOSX/updatedDataZip/data/Figure References/Figure 1- figure supplement 1/Groups-8to12/._README.txt
- __MACOSX/updatedDataZip/data/Figure References/Figure 1- figure supplement 1/._Groups-8to12
- updatedDataZip/data/Figure References/Figure 1- figure supplement 1/Groups-8to4s16to32s8to8s/
- updatedDataZip/data/Figure References/Figure 1- figure supplement 1/Groups-8to4s16to32s8to8s/Exp1_16to32GroupBinnedData
- updatedDataZip/data/Figure References/Figure 1- figure supplement 1/Groups-8to4s16to32s8to8s/Exp1_16to32GroupTimeEventData
- updatedDataZip/data/Figure References/Figure 1- figure supplement 1/Groups-8to4s16to32s8to8s/Exp1_8to4GroupBinnedData
- updatedDataZip/data/Figure References/Figure 1- figure supplement 1/Groups-8to4s16to32s8to8s/Exp1_8to4GroupTimeEventData
- updatedDataZip/data/Figure References/Figure 1- figure supplement 1/Groups-8to4s16to32s8to8s/Exp1_8to8GroupBinnedData
- updatedDataZip/data/Figure References/Figure 1- figure supplement 1/Groups-8to4s16to32s8to8s/Exp1_8to8GroupTimeEventData
- updatedDataZip/data/Figure References/Figure 1- figure supplement 1/Groups-8to4s16to32s8to8s/README.txt
- __MACOSX/updatedDataZip/data/Figure References/Figure 1- figure supplement 1/Groups-8to4s16to32s8to8s/
- __MACOSX/updatedDataZip/data/Figure References/Figure 1- figure supplement 1/Groups-8to4s16to32s8to8s/._README.txt
- __MACOSX/updatedDataZip/data/Figure References/Figure 1- figure supplement 1/._Groups-8to4s16to32s8to8s
- updatedDataZip/data/Figure References/Figure 1- figure supplement 1/Groups-ChangeAndNoChange_Exp3/
- updatedDataZip/data/Figure References/Figure 1- figure supplement 1/Groups-ChangeAndNoChange_Exp3/.DS_Store
- __MACOSX/updatedDataZip/data/Figure References/Figure 1- figure supplement 1/Groups-ChangeAndNoChange_Exp3/
- __MACOSX/updatedDataZip/data/Figure References/Figure 1- figure supplement 1/Groups-ChangeAndNoChange_Exp3/._.DS_Store
- updatedDataZip/data/Figure References/Figure 1- figure supplement 1/Groups-ChangeAndNoChange_Exp3/Exp5_RewardStructureBinnedData
- updatedDataZip/data/Figure References/Figure 1- figure supplement 1/Groups-ChangeAndNoChange_Exp3/Exp5_RewardStructureTimeEventData
- updatedDataZip/data/Figure References/Figure 1- figure supplement 1/Groups-ChangeAndNoChange_Exp3/README.txt
- __MACOSX/updatedDataZip/data/Figure References/Figure 1- figure supplement 1/Groups-ChangeAndNoChange_Exp3/._README.txt
- __MACOSX/updatedDataZip/data/Figure References/Figure 1- figure supplement 1/._Groups-ChangeAndNoChange_Exp3
- updatedDataZip/data/Figure References/Figure 1- figure supplement 1/Groups-Context/
- updatedDataZip/data/Figure References/Figure 1- figure supplement 1/Groups-Context/Exp4_ContextGroupBinnedData
- updatedDataZip/data/Figure References/Figure 1- figure supplement 1/Groups-Context/Exp4_ContextGroupTimeEventData
- updatedDataZip/data/Figure References/Figure 1- figure supplement 1/Groups-Context/README.txt
- __MACOSX/updatedDataZip/data/Figure References/Figure 1- figure supplement 1/Groups-Context/
- __MACOSX/updatedDataZip/data/Figure References/Figure 1- figure supplement 1/Groups-Context/._README.txt
- __MACOSX/updatedDataZip/data/Figure References/Figure 1- figure supplement 1/._Groups-Context
- updatedDataZip/data/Figure References/Figure 1- figure supplement 1/Groups-CorrelatedAndUncorrelated_4a/
- updatedDataZip/data/Figure References/Figure 1- figure supplement 1/Groups-CorrelatedAndUncorrelated_4a/Exp3_CorrelatedGroupBinnedData
- updatedDataZip/data/Figure References/Figure 1- figure supplement 1/Groups-CorrelatedAndUncorrelated_4a/Exp3_CorrelatedGroupTimeEventData
- updatedDataZip/data/Figure References/Figure 1- figure supplement 1/Groups-CorrelatedAndUncorrelated_4a/README.txt
- __MACOSX/updatedDataZip/data/Figure References/Figure 1- figure supplement 1/Groups-CorrelatedAndUncorrelated_4a/
- __MACOSX/updatedDataZip/data/Figure References/Figure 1- figure supplement 1/Groups-CorrelatedAndUncorrelated_4a/._README.txt
- __MACOSX/updatedDataZip/data/Figure References/Figure 1- figure supplement 1/._Groups-CorrelatedAndUncorrelated_4a
- updatedDataZip/data/Figure References/Figure 1- figure supplement 1/Groups-CorrelatedAndUncorrelated_4b/
- updatedDataZip/data/Figure References/Figure 1- figure supplement 1/Groups-CorrelatedAndUncorrelated_4b/Exp6_CorrelatedCrossModalBinnedData
- updatedDataZip/data/Figure References/Figure 1- figure supplement 1/Groups-CorrelatedAndUncorrelated_4b/Exp6_CorrelatedCrossModalTimeEventData
- updatedDataZip/data/Figure References/Figure 1- figure supplement 1/Groups-CorrelatedAndUncorrelated_4b/README.txt
- __MACOSX/updatedDataZip/data/Figure References/Figure 1- figure supplement 1/Groups-CorrelatedAndUncorrelated_4b/
- __MACOSX/updatedDataZip/data/Figure References/Figure 1- figure supplement 1/Groups-CorrelatedAndUncorrelated_4b/._README.txt
- __MACOSX/updatedDataZip/data/Figure References/Figure 1- figure supplement 1/._Groups-CorrelatedAndUncorrelated_4b
- updatedDataZip/data/Figure References/Figure 1- figure supplement 1/README_General.txt
- __MACOSX/updatedDataZip/data/Figure References/Figure 1- figure supplement 1/._README_General.txt
- updatedDataZip/data/Figure References/Figure 1- figure supplement 2/
- updatedDataZip/data/Figure References/Figure 1- figure supplement 2/.DS_Store
- __MACOSX/updatedDataZip/data/Figure References/Figure 1- figure supplement 2/
- __MACOSX/updatedDataZip/data/Figure References/Figure 1- figure supplement 2/._.DS_Store
- updatedDataZip/data/Figure References/Figure 1- figure supplement 2/code/
- updatedDataZip/data/Figure References/Figure 1- figure supplement 2/code/BF_Open.m
- __MACOSX/updatedDataZip/data/Figure References/Figure 1- figure supplement 2/code/
- __MACOSX/updatedDataZip/data/Figure References/Figure 1- figure supplement 2/code/._BF_Open.m
- updatedDataZip/data/Figure References/Figure 1- figure supplement 2/code/fit_gauss_func_Open.m
- __MACOSX/updatedDataZip/data/Figure References/Figure 1- figure supplement 2/code/._fit_gauss_func_Open.m
- updatedDataZip/data/Figure References/Figure 1- figure supplement 2/code/README_Code.txt
- __MACOSX/updatedDataZip/data/Figure References/Figure 1- figure supplement 2/code/._README_Code.txt
- updatedDataZip/data/Figure References/Figure 1- figure supplement 2/Groups-8to4s16to32s8to8s/
- updatedDataZip/data/Figure References/Figure 1- figure supplement 2/Groups-8to4s16to32s8to8s/Exp1_16to32GroupBinnedData
- updatedDataZip/data/Figure References/Figure 1- figure supplement 2/Groups-8to4s16to32s8to8s/Exp1_16to32GroupTimeEventData
- updatedDataZip/data/Figure References/Figure 1- figure supplement 2/Groups-8to4s16to32s8to8s/Exp1_8to4GroupBinnedData
- updatedDataZip/data/Figure References/Figure 1- figure supplement 2/Groups-8to4s16to32s8to8s/Exp1_8to4GroupTimeEventData
- updatedDataZip/data/Figure References/Figure 1- figure supplement 2/Groups-8to4s16to32s8to8s/Exp1_8to8GroupBinnedData
- updatedDataZip/data/Figure References/Figure 1- figure supplement 2/Groups-8to4s16to32s8to8s/Exp1_8to8GroupTimeEventData
- updatedDataZip/data/Figure References/Figure 1- figure supplement 2/Groups-8to4s16to32s8to8s/README.txt
- __MACOSX/updatedDataZip/data/Figure References/Figure 1- figure supplement 2/Groups-8to4s16to32s8to8s/
- __MACOSX/updatedDataZip/data/Figure References/Figure 1- figure supplement 2/Groups-8to4s16to32s8to8s/._README.txt
- __MACOSX/updatedDataZip/data/Figure References/Figure 1- figure supplement 2/._Groups-8to4s16to32s8to8s
- updatedDataZip/data/Figure References/Figure 1- figure supplement 2/README_General.txt
- __MACOSX/updatedDataZip/data/Figure References/Figure 1- figure supplement 2/._README_General.txt
- updatedDataZip/data/Figure References/Figure 1- figure supplement 3/
- updatedDataZip/data/Figure References/Figure 1- figure supplement 3/.DS_Store
- __MACOSX/updatedDataZip/data/Figure References/Figure 1- figure supplement 3/
- __MACOSX/updatedDataZip/data/Figure References/Figure 1- figure supplement 3/._.DS_Store
- updatedDataZip/data/Figure References/Figure 1- figure supplement 3/code/
- updatedDataZip/data/Figure References/Figure 1- figure supplement 3/code/BF_Open.m
- __MACOSX/updatedDataZip/data/Figure References/Figure 1- figure supplement 3/code/
- __MACOSX/updatedDataZip/data/Figure References/Figure 1- figure supplement 3/code/._BF_Open.m
- updatedDataZip/data/Figure References/Figure 1- figure supplement 3/code/fit_gauss_func_Open.m
- __MACOSX/updatedDataZip/data/Figure References/Figure 1- figure supplement 3/code/._fit_gauss_func_Open.m
- updatedDataZip/data/Figure References/Figure 1- figure supplement 3/code/README_Code.txt
- __MACOSX/updatedDataZip/data/Figure References/Figure 1- figure supplement 3/code/._README_Code.txt
- updatedDataZip/data/Figure References/Figure 1- figure supplement 3/Groups-8to12/
- updatedDataZip/data/Figure References/Figure 1- figure supplement 3/Groups-8to12/Exp2_8to12GroupBinnedData
- updatedDataZip/data/Figure References/Figure 1- figure supplement 3/Groups-8to12/Exp2_8to12GroupTimeEventData
- updatedDataZip/data/Figure References/Figure 1- figure supplement 3/Groups-8to12/README.txt
- __MACOSX/updatedDataZip/data/Figure References/Figure 1- figure supplement 3/Groups-8to12/
- __MACOSX/updatedDataZip/data/Figure References/Figure 1- figure supplement 3/Groups-8to12/._README.txt
- __MACOSX/updatedDataZip/data/Figure References/Figure 1- figure supplement 3/._Groups-8to12
- updatedDataZip/data/Figure References/Figure 1- figure supplement 3/Groups-8to4s16to32s8to8s/
- updatedDataZip/data/Figure References/Figure 1- figure supplement 3/Groups-8to4s16to32s8to8s/Exp1_16to32GroupBinnedData
- updatedDataZip/data/Figure References/Figure 1- figure supplement 3/Groups-8to4s16to32s8to8s/Exp1_16to32GroupTimeEventData
- updatedDataZip/data/Figure References/Figure 1- figure supplement 3/Groups-8to4s16to32s8to8s/Exp1_8to4GroupBinnedData
- updatedDataZip/data/Figure References/Figure 1- figure supplement 3/Groups-8to4s16to32s8to8s/Exp1_8to4GroupTimeEventData
- updatedDataZip/data/Figure References/Figure 1- figure supplement 3/Groups-8to4s16to32s8to8s/Exp1_8to8GroupBinnedData
- updatedDataZip/data/Figure References/Figure 1- figure supplement 3/Groups-8to4s16to32s8to8s/Exp1_8to8GroupTimeEventData
- updatedDataZip/data/Figure References/Figure 1- figure supplement 3/Groups-8to4s16to32s8to8s/README.txt
- __MACOSX/updatedDataZip/data/Figure References/Figure 1- figure supplement 3/Groups-8to4s16to32s8to8s/
- __MACOSX/updatedDataZip/data/Figure References/Figure 1- figure supplement 3/Groups-8to4s16to32s8to8s/._README.txt
- __MACOSX/updatedDataZip/data/Figure References/Figure 1- figure supplement 3/._Groups-8to4s16to32s8to8s
- updatedDataZip/data/Figure References/Figure 1- figure supplement 3/Groups-ChangeAndNoChange_Exp3/
- updatedDataZip/data/Figure References/Figure 1- figure supplement 3/Groups-ChangeAndNoChange_Exp3/.DS_Store
- __MACOSX/updatedDataZip/data/Figure References/Figure 1- figure supplement 3/Groups-ChangeAndNoChange_Exp3/
- __MACOSX/updatedDataZip/data/Figure References/Figure 1- figure supplement 3/Groups-ChangeAndNoChange_Exp3/._.DS_Store
- updatedDataZip/data/Figure References/Figure 1- figure supplement 3/Groups-ChangeAndNoChange_Exp3/Exp5_RewardStructureBinnedData
- updatedDataZip/data/Figure References/Figure 1- figure supplement 3/Groups-ChangeAndNoChange_Exp3/Exp5_RewardStructureTimeEventData
- updatedDataZip/data/Figure References/Figure 1- figure supplement 3/Groups-ChangeAndNoChange_Exp3/README.txt
- __MACOSX/updatedDataZip/data/Figure References/Figure 1- figure supplement 3/Groups-ChangeAndNoChange_Exp3/._README.txt
- __MACOSX/updatedDataZip/data/Figure References/Figure 1- figure supplement 3/._Groups-ChangeAndNoChange_Exp3
- updatedDataZip/data/Figure References/Figure 1- figure supplement 3/Groups-Context/
- updatedDataZip/data/Figure References/Figure 1- figure supplement 3/Groups-Context/Exp4_ContextGroupBinnedData
- updatedDataZip/data/Figure References/Figure 1- figure supplement 3/Groups-Context/Exp4_ContextGroupTimeEventData
- updatedDataZip/data/Figure References/Figure 1- figure supplement 3/Groups-Context/README.txt
- __MACOSX/updatedDataZip/data/Figure References/Figure 1- figure supplement 3/Groups-Context/
- __MACOSX/updatedDataZip/data/Figure References/Figure 1- figure supplement 3/Groups-Context/._README.txt
- __MACOSX/updatedDataZip/data/Figure References/Figure 1- figure supplement 3/._Groups-Context
- updatedDataZip/data/Figure References/Figure 1- figure supplement 3/Groups-CorrelatedAndUncorrelated_4a/
- updatedDataZip/data/Figure References/Figure 1- figure supplement 3/Groups-CorrelatedAndUncorrelated_4a/Exp3_CorrelatedGroupBinnedData
- updatedDataZip/data/Figure References/Figure 1- figure supplement 3/Groups-CorrelatedAndUncorrelated_4a/Exp3_CorrelatedGroupTimeEventData
- updatedDataZip/data/Figure References/Figure 1- figure supplement 3/Groups-CorrelatedAndUncorrelated_4a/README.txt
- __MACOSX/updatedDataZip/data/Figure References/Figure 1- figure supplement 3/Groups-CorrelatedAndUncorrelated_4a/
- __MACOSX/updatedDataZip/data/Figure References/Figure 1- figure supplement 3/Groups-CorrelatedAndUncorrelated_4a/._README.txt
- __MACOSX/updatedDataZip/data/Figure References/Figure 1- figure supplement 3/._Groups-CorrelatedAndUncorrelated_4a
- updatedDataZip/data/Figure References/Figure 1- figure supplement 3/Groups-CorrelatedAndUncorrelated_4b/
- updatedDataZip/data/Figure References/Figure 1- figure supplement 3/Groups-CorrelatedAndUncorrelated_4b/Exp6_CorrelatedCrossModalBinnedData
- updatedDataZip/data/Figure References/Figure 1- figure supplement 3/Groups-CorrelatedAndUncorrelated_4b/Exp6_CorrelatedCrossModalTimeEventData
- updatedDataZip/data/Figure References/Figure 1- figure supplement 3/Groups-CorrelatedAndUncorrelated_4b/README.txt
- __MACOSX/updatedDataZip/data/Figure References/Figure 1- figure supplement 3/Groups-CorrelatedAndUncorrelated_4b/
- __MACOSX/updatedDataZip/data/Figure References/Figure 1- figure supplement 3/Groups-CorrelatedAndUncorrelated_4b/._README.txt
- __MACOSX/updatedDataZip/data/Figure References/Figure 1- figure supplement 3/._Groups-CorrelatedAndUncorrelated_4b
- updatedDataZip/data/Figure References/Figure 1- figure supplement 3/README_General.txt
- __MACOSX/updatedDataZip/data/Figure References/Figure 1- figure supplement 3/._README_General.txt
- updatedDataZip/data/Figure References/Figure 2/
- updatedDataZip/data/Figure References/Figure 2/.DS_Store
- __MACOSX/updatedDataZip/data/Figure References/Figure 2/
- __MACOSX/updatedDataZip/data/Figure References/Figure 2/._.DS_Store
- updatedDataZip/data/Figure References/Figure 2/code/
- updatedDataZip/data/Figure References/Figure 2/code/BF_Open.m
- __MACOSX/updatedDataZip/data/Figure References/Figure 2/code/
- __MACOSX/updatedDataZip/data/Figure References/Figure 2/code/._BF_Open.m
- updatedDataZip/data/Figure References/Figure 2/code/fit_gauss_func_Open.m
- __MACOSX/updatedDataZip/data/Figure References/Figure 2/code/._fit_gauss_func_Open.m
- updatedDataZip/data/Figure References/Figure 2/code/README_Code.txt
- __MACOSX/updatedDataZip/data/Figure References/Figure 2/code/._README_Code.txt
- updatedDataZip/data/Figure References/Figure 2/Groups-8to4s16to32s8to8s/
- updatedDataZip/data/Figure References/Figure 2/Groups-8to4s16to32s8to8s/Exp1_16to32GroupBinnedData
- updatedDataZip/data/Figure References/Figure 2/Groups-8to4s16to32s8to8s/Exp1_16to32GroupTimeEventData
- updatedDataZip/data/Figure References/Figure 2/Groups-8to4s16to32s8to8s/Exp1_8to4GroupBinnedData
- updatedDataZip/data/Figure References/Figure 2/Groups-8to4s16to32s8to8s/Exp1_8to4GroupTimeEventData
- updatedDataZip/data/Figure References/Figure 2/Groups-8to4s16to32s8to8s/Exp1_8to8GroupBinnedData
- updatedDataZip/data/Figure References/Figure 2/Groups-8to4s16to32s8to8s/Exp1_8to8GroupTimeEventData
- updatedDataZip/data/Figure References/Figure 2/Groups-8to4s16to32s8to8s/README.txt
- __MACOSX/updatedDataZip/data/Figure References/Figure 2/Groups-8to4s16to32s8to8s/
- __MACOSX/updatedDataZip/data/Figure References/Figure 2/Groups-8to4s16to32s8to8s/._README.txt
- __MACOSX/updatedDataZip/data/Figure References/Figure 2/._Groups-8to4s16to32s8to8s
- updatedDataZip/data/Figure References/Figure 2/README_General.txt
- __MACOSX/updatedDataZip/data/Figure References/Figure 2/._README_General.txt
- updatedDataZip/data/Figure References/Figure 3/
- updatedDataZip/data/Figure References/Figure 3/.DS_Store
- __MACOSX/updatedDataZip/data/Figure References/Figure 3/
- __MACOSX/updatedDataZip/data/Figure References/Figure 3/._.DS_Store
- updatedDataZip/data/Figure References/Figure 3/code/
- updatedDataZip/data/Figure References/Figure 3/code/BF_Open.m
- __MACOSX/updatedDataZip/data/Figure References/Figure 3/code/
- __MACOSX/updatedDataZip/data/Figure References/Figure 3/code/._BF_Open.m
- updatedDataZip/data/Figure References/Figure 3/code/fit_gauss_func_Open.m
- __MACOSX/updatedDataZip/data/Figure References/Figure 3/code/._fit_gauss_func_Open.m
- updatedDataZip/data/Figure References/Figure 3/code/README_Code.txt
- __MACOSX/updatedDataZip/data/Figure References/Figure 3/code/._README_Code.txt
- updatedDataZip/data/Figure References/Figure 3/Groups-8to12/
- updatedDataZip/data/Figure References/Figure 3/Groups-8to12/Exp2_8to12GroupBinnedData
- updatedDataZip/data/Figure References/Figure 3/Groups-8to12/Exp2_8to12GroupTimeEventData
- updatedDataZip/data/Figure References/Figure 3/Groups-8to12/README.txt
- __MACOSX/updatedDataZip/data/Figure References/Figure 3/Groups-8to12/
- __MACOSX/updatedDataZip/data/Figure References/Figure 3/Groups-8to12/._README.txt
- __MACOSX/updatedDataZip/data/Figure References/Figure 3/._Groups-8to12
- updatedDataZip/data/Figure References/Figure 3/README_General.txt
- __MACOSX/updatedDataZip/data/Figure References/Figure 3/._README_General.txt
- updatedDataZip/data/Figure References/Figure 4/
- updatedDataZip/data/Figure References/Figure 4/.DS_Store
- __MACOSX/updatedDataZip/data/Figure References/Figure 4/
- __MACOSX/updatedDataZip/data/Figure References/Figure 4/._.DS_Store
- updatedDataZip/data/Figure References/Figure 4/code/
- updatedDataZip/data/Figure References/Figure 4/code/BF_Open.m
- __MACOSX/updatedDataZip/data/Figure References/Figure 4/code/
- __MACOSX/updatedDataZip/data/Figure References/Figure 4/code/._BF_Open.m
- updatedDataZip/data/Figure References/Figure 4/code/fit_gauss_func_Open.m
- __MACOSX/updatedDataZip/data/Figure References/Figure 4/code/._fit_gauss_func_Open.m
- updatedDataZip/data/Figure References/Figure 4/code/README_Code.txt
- __MACOSX/updatedDataZip/data/Figure References/Figure 4/code/._README_Code.txt
- updatedDataZip/data/Figure References/Figure 4/Groups-ChangeAndNoChange_Exp3/
- updatedDataZip/data/Figure References/Figure 4/Groups-ChangeAndNoChange_Exp3/.DS_Store
- __MACOSX/updatedDataZip/data/Figure References/Figure 4/Groups-ChangeAndNoChange_Exp3/
- __MACOSX/updatedDataZip/data/Figure References/Figure 4/Groups-ChangeAndNoChange_Exp3/._.DS_Store
- updatedDataZip/data/Figure References/Figure 4/Groups-ChangeAndNoChange_Exp3/Exp5_RewardStructureBinnedData
- updatedDataZip/data/Figure References/Figure 4/Groups-ChangeAndNoChange_Exp3/Exp5_RewardStructureTimeEventData
- updatedDataZip/data/Figure References/Figure 4/Groups-ChangeAndNoChange_Exp3/README.txt
- __MACOSX/updatedDataZip/data/Figure References/Figure 4/Groups-ChangeAndNoChange_Exp3/._README.txt
- __MACOSX/updatedDataZip/data/Figure References/Figure 4/._Groups-ChangeAndNoChange_Exp3
- updatedDataZip/data/Figure References/Figure 4/README_General.txt
- __MACOSX/updatedDataZip/data/Figure References/Figure 4/._README_General.txt
- updatedDataZip/data/Figure References/Figure 4- figure supplement 1/
- updatedDataZip/data/Figure References/Figure 4- figure supplement 1/.DS_Store
- __MACOSX/updatedDataZip/data/Figure References/Figure 4- figure supplement 1/
- __MACOSX/updatedDataZip/data/Figure References/Figure 4- figure supplement 1/._.DS_Store
- updatedDataZip/data/Figure References/Figure 4- figure supplement 1/code/
- updatedDataZip/data/Figure References/Figure 4- figure supplement 1/code/BF_Open.m
- __MACOSX/updatedDataZip/data/Figure References/Figure 4- figure supplement 1/code/
- __MACOSX/updatedDataZip/data/Figure References/Figure 4- figure supplement 1/code/._BF_Open.m
- updatedDataZip/data/Figure References/Figure 4- figure supplement 1/code/fit_gauss_func_Open.m
- __MACOSX/updatedDataZip/data/Figure References/Figure 4- figure supplement 1/code/._fit_gauss_func_Open.m
- updatedDataZip/data/Figure References/Figure 4- figure supplement 1/code/README_Code.txt
- __MACOSX/updatedDataZip/data/Figure References/Figure 4- figure supplement 1/code/._README_Code.txt
- updatedDataZip/data/Figure References/Figure 4- figure supplement 1/Groups-ChangeAndNoChange_Exp3/
- updatedDataZip/data/Figure References/Figure 4- figure supplement 1/Groups-ChangeAndNoChange_Exp3/.DS_Store
- __MACOSX/updatedDataZip/data/Figure References/Figure 4- figure supplement 1/Groups-ChangeAndNoChange_Exp3/
- __MACOSX/updatedDataZip/data/Figure References/Figure 4- figure supplement 1/Groups-ChangeAndNoChange_Exp3/._.DS_Store
- updatedDataZip/data/Figure References/Figure 4- figure supplement 1/Groups-ChangeAndNoChange_Exp3/Exp5_RewardStructureBinnedData
- updatedDataZip/data/Figure References/Figure 4- figure supplement 1/Groups-ChangeAndNoChange_Exp3/Exp5_RewardStructureTimeEventData
- updatedDataZip/data/Figure References/Figure 4- figure supplement 1/Groups-ChangeAndNoChange_Exp3/README.txt
- __MACOSX/updatedDataZip/data/Figure References/Figure 4- figure supplement 1/Groups-ChangeAndNoChange_Exp3/._README.txt
- __MACOSX/updatedDataZip/data/Figure References/Figure 4- figure supplement 1/._Groups-ChangeAndNoChange_Exp3
- updatedDataZip/data/Figure References/Figure 4- figure supplement 1/README_General.txt
- __MACOSX/updatedDataZip/data/Figure References/Figure 4- figure supplement 1/._README_General.txt
- updatedDataZip/data/Figure References/Figure 5/
- updatedDataZip/data/Figure References/Figure 5/.DS_Store
- __MACOSX/updatedDataZip/data/Figure References/Figure 5/
- __MACOSX/updatedDataZip/data/Figure References/Figure 5/._.DS_Store
- updatedDataZip/data/Figure References/Figure 5/code/
- updatedDataZip/data/Figure References/Figure 5/code/BF_Open.m
- __MACOSX/updatedDataZip/data/Figure References/Figure 5/code/
- __MACOSX/updatedDataZip/data/Figure References/Figure 5/code/._BF_Open.m
- updatedDataZip/data/Figure References/Figure 5/code/fit_gauss_func_Open.m
- __MACOSX/updatedDataZip/data/Figure References/Figure 5/code/._fit_gauss_func_Open.m
- updatedDataZip/data/Figure References/Figure 5/code/README_Code.txt
- __MACOSX/updatedDataZip/data/Figure References/Figure 5/code/._README_Code.txt
- updatedDataZip/data/Figure References/Figure 5/Groups-CorrelatedAndUncorrelated_4a/
[truncated: 157 more entries]
